# Supplementary material for: A natural user interface to integrate citizen science and physical exercise
Source: PLoS One. 2017 Feb 23;12(2):e0172587. doi: 10.1371/journal.pone.0172587 (PMC5322974; doi:10.1371/journal.pone.0172587)
Supplement: S1 Folder — Kinect raw data of each participant in the two kinect groups (KC and KNC). Data of each participant are saved in a binary file. Trajectories of points have been extracted form the binary file and saved in a text file. (ZIP) [file pone.0172587.s002.zip › Raw_data/Par32/Par32_Right_NC_points.txt]

0.020	-0.368	1.756			0.035	-0.313	1.804			0.019	0.013	1.823			0.014	0.174	1.799			-0.140	-0.102	1.838			-0.193	-0.281	1.854			-0.149	-0.440	1.714			-0.135	-0.493	1.676			0.142	-0.080	1.756			0.242	-0.156	1.581
0.020	-0.368	1.756			0.035	-0.313	1.804			0.019	0.013	1.823			0.014	0.174	1.799			-0.141	-0.102	1.837			-0.194	-0.281	1.852			-0.147	-0.443	1.711			-0.133	-0.495	1.673			0.143	-0.080	1.758			0.245	-0.157	1.582
0.020	-0.368	1.756			0.034	-0.313	1.804			0.019	0.013	1.823			0.014	0.174	1.799			-0.141	-0.102	1.836			-0.195	-0.281	1.851			-0.146	-0.445	1.707			-0.131	-0.498	1.670			0.144	-0.079	1.759			0.249	-0.157	1.584
0.020	-0.368	1.756			0.034	-0.313	1.804			0.019	0.013	1.823			0.014	0.174	1.798			-0.141	-0.102	1.835			-0.196	-0.281	1.849			-0.149	-0.440	1.711			-0.133	-0.494	1.673			0.146	-0.079	1.760			0.252	-0.158	1.587
0.020	-0.367	1.756			0.034	-0.312	1.804			0.019	0.013	1.823			0.014	0.174	1.798			-0.142	-0.101	1.834			-0.197	-0.281	1.848			-0.147	-0.443	1.706			-0.131	-0.496	1.669			0.147	-0.079	1.761			0.262	-0.157	1.607
0.020	-0.367	1.756			0.034	-0.312	1.804			0.019	0.013	1.823			0.014	0.175	1.797			-0.142	-0.101	1.833			-0.197	-0.281	1.846			-0.149	-0.439	1.710			-0.133	-0.493	1.672			0.149	-0.079	1.761			0.267	-0.158	1.616
0.020	-0.367	1.756			0.033	-0.312	1.805			0.019	0.013	1.823			0.014	0.175	1.797			-0.142	-0.101	1.832			-0.198	-0.281	1.845			-0.152	-0.436	1.713			-0.135	-0.490	1.675			0.150	-0.079	1.762			0.271	-0.158	1.623
0.020	-0.366	1.756			0.033	-0.312	1.805			0.018	0.013	1.823			0.014	0.174	1.796			-0.142	-0.100	1.831			-0.199	-0.281	1.843			-0.148	-0.440	1.707			-0.132	-0.493	1.671			0.151	-0.079	1.763			0.274	-0.158	1.627
0.020	-0.366	1.756			0.033	-0.312	1.805			0.018	0.013	1.823			0.014	0.174	1.796			-0.142	-0.100	1.830			-0.199	-0.281	1.842			-0.159	-0.437	1.716			-0.141	-0.490	1.678			0.152	-0.078	1.764			0.276	-0.159	1.631
0.020	-0.366	1.756			0.033	-0.311	1.805			0.018	0.013	1.823			0.015	0.174	1.795			-0.143	-0.100	1.829			-0.199	-0.280	1.841			-0.159	-0.436	1.716			-0.141	-0.490	1.678			0.153	-0.078	1.764			0.279	-0.159	1.634
0.021	-0.366	1.756			0.032	-0.311	1.805			0.018	0.013	1.823			0.015	0.174	1.795			-0.143	-0.099	1.828			-0.200	-0.280	1.840			-0.165	-0.434	1.722			-0.147	-0.488	1.685			0.154	-0.078	1.765			0.281	-0.160	1.637
0.021	-0.365	1.756			0.032	-0.311	1.805			0.018	0.013	1.823			0.015	0.174	1.794			-0.143	-0.099	1.827			-0.200	-0.280	1.839			-0.165	-0.432	1.723			-0.148	-0.486	1.687			0.155	-0.078	1.766			0.282	-0.160	1.639
0.021	-0.365	1.756			0.032	-0.311	1.805			0.019	0.013	1.823			0.016	0.174	1.794			-0.143	-0.098	1.827			-0.200	-0.280	1.838			-0.168	-0.432	1.727			-0.152	-0.485	1.691			0.156	-0.078	1.766			0.284	-0.161	1.641
0.021	-0.365	1.756			0.032	-0.311	1.805			0.019	0.013	1.823			0.016	0.173	1.793			-0.143	-0.098	1.826			-0.201	-0.280	1.837			-0.169	-0.431	1.728			-0.153	-0.484	1.692			0.157	-0.078	1.767			0.284	-0.161	1.643
0.021	-0.365	1.756			0.032	-0.311	1.805			0.019	0.012	1.823			0.017	0.173	1.793			-0.143	-0.098	1.825			-0.201	-0.279	1.836			-0.171	-0.431	1.730			-0.155	-0.483	1.696			0.158	-0.078	1.767			0.284	-0.162	1.644
0.021	-0.364	1.756			0.032	-0.310	1.805			0.019	0.012	1.823			0.017	0.173	1.792			-0.143	-0.098	1.825			-0.201	-0.279	1.836			-0.173	-0.430	1.732			-0.158	-0.483	1.698			0.159	-0.079	1.767			0.284	-0.162	1.646
0.021	-0.364	1.756			0.031	-0.310	1.805			0.019	0.012	1.823			0.017	0.173	1.792			-0.143	-0.097	1.824			-0.201	-0.279	1.835			-0.174	-0.430	1.734			-0.160	-0.483	1.701			0.159	-0.079	1.768			0.284	-0.162	1.647
0.021	-0.364	1.756			0.031	-0.310	1.805			0.019	0.012	1.822			0.018	0.173	1.792			-0.143	-0.097	1.824			-0.201	-0.279	1.835			-0.175	-0.430	1.736			-0.162	-0.482	1.703			0.160	-0.079	1.768			0.285	-0.163	1.648
0.021	-0.364	1.756			0.031	-0.310	1.805			0.020	0.012	1.822			0.018	0.172	1.791			-0.143	-0.097	1.823			-0.202	-0.279	1.834			-0.176	-0.430	1.737			-0.163	-0.482	1.705			0.160	-0.079	1.768			0.284	-0.162	1.648
0.021	-0.363	1.756			0.031	-0.310	1.805			0.020	0.011	1.822			0.018	0.173	1.791			-0.143	-0.097	1.823			-0.202	-0.279	1.834			-0.177	-0.429	1.738			-0.164	-0.482	1.707			0.161	-0.079	1.769			0.283	-0.162	1.647
0.021	-0.363	1.756			0.031	-0.310	1.805			0.020	0.011	1.822			0.019	0.173	1.791			-0.142	-0.096	1.822			-0.202	-0.279	1.833			-0.177	-0.429	1.740			-0.164	-0.481	1.709			0.161	-0.079	1.769			0.282	-0.161	1.646
0.021	-0.363	1.756			0.031	-0.310	1.805			0.020	0.011	1.822			0.019	0.173	1.790			-0.142	-0.096	1.822			-0.202	-0.279	1.833			-0.177	-0.429	1.741			-0.165	-0.481	1.710			0.162	-0.079	1.769			0.281	-0.161	1.646
0.021	-0.363	1.756			0.031	-0.310	1.805			0.020	0.011	1.822			0.019	0.173	1.790			-0.142	-0.096	1.821			-0.202	-0.279	1.833			-0.176	-0.427	1.741			-0.164	-0.479	1.711			0.162	-0.079	1.769			0.280	-0.161	1.645
0.021	-0.363	1.756			0.031	-0.310	1.805			0.020	0.011	1.822			0.020	0.173	1.790			-0.142	-0.096	1.821			-0.202	-0.279	1.832			-0.176	-0.426	1.741			-0.164	-0.478	1.712			0.163	-0.079	1.769			0.279	-0.160	1.644
0.021	-0.363	1.756			0.031	-0.309	1.805			0.021	0.011	1.822			0.020	0.173	1.789			-0.142	-0.096	1.821			-0.202	-0.278	1.832			-0.175	-0.425	1.741			-0.164	-0.477	1.712			0.163	-0.079	1.769			0.278	-0.160	1.644
0.021	-0.363	1.756			0.031	-0.309	1.805			0.021	0.011	1.822			0.020	0.173	1.789			-0.142	-0.095	1.821			-0.203	-0.278	1.832			-0.167	-0.432	1.733			-0.158	-0.482	1.705			0.164	-0.079	1.770			0.277	-0.160	1.643
0.021	-0.362	1.756			0.031	-0.309	1.805			0.021	0.010	1.822			0.020	0.173	1.788			-0.142	-0.095	1.820			-0.203	-0.278	1.832			-0.162	-0.435	1.728			-0.154	-0.485	1.700			0.164	-0.079	1.770			0.276	-0.160	1.642
0.021	-0.362	1.756			0.031	-0.309	1.805			0.021	0.010	1.822			0.020	0.173	1.788			-0.142	-0.095	1.820			-0.203	-0.278	1.832			-0.166	-0.435	1.732			-0.156	-0.485	1.703			0.164	-0.079	1.770			0.275	-0.160	1.641
0.022	-0.362	1.756			0.030	-0.309	1.805			0.021	0.010	1.822			0.020	0.172	1.787			-0.142	-0.095	1.820			-0.203	-0.278	1.832			-0.169	-0.435	1.735			-0.159	-0.485	1.706			0.164	-0.079	1.770			0.274	-0.161	1.640
0.022	-0.362	1.756			0.030	-0.309	1.805			0.021	0.010	1.822			0.020	0.172	1.787			-0.142	-0.095	1.820			-0.203	-0.278	1.832			-0.169	-0.434	1.736			-0.159	-0.485	1.707			0.165	-0.079	1.770			0.272	-0.161	1.640
0.022	-0.362	1.756			0.030	-0.309	1.805			0.021	0.010	1.822			0.020	0.171	1.786			-0.142	-0.095	1.820			-0.203	-0.278	1.832			-0.170	-0.434	1.737			-0.160	-0.485	1.708			0.165	-0.079	1.770			0.271	-0.161	1.639
0.022	-0.362	1.756			0.030	-0.309	1.805			0.021	0.010	1.822			0.019	0.171	1.786			-0.142	-0.095	1.820			-0.202	-0.278	1.832			-0.170	-0.434	1.738			-0.160	-0.485	1.709			0.165	-0.079	1.770			0.270	-0.162	1.639
0.022	-0.362	1.756			0.030	-0.309	1.805			0.021	0.010	1.822			0.019	0.170	1.785			-0.142	-0.095	1.819			-0.202	-0.278	1.832			-0.171	-0.434	1.740			-0.161	-0.485	1.711			0.165	-0.079	1.770			0.269	-0.162	1.639
0.022	-0.362	1.756			0.030	-0.309	1.805			0.021	0.010	1.822			0.017	0.171	1.784			-0.142	-0.095	1.819			-0.202	-0.278	1.832			-0.157	-0.441	1.722			-0.149	-0.491	1.696			0.165	-0.079	1.769			0.269	-0.162	1.638
0.022	-0.362	1.756			0.030	-0.309	1.805			0.021	0.010	1.822			0.016	0.171	1.784			-0.142	-0.095	1.819			-0.202	-0.278	1.832			-0.158	-0.439	1.727			-0.149	-0.490	1.698			0.165	-0.079	1.769			0.268	-0.160	1.637
0.022	-0.362	1.756			0.030	-0.309	1.805			0.021	0.009	1.821			0.014	0.170	1.783			-0.142	-0.095	1.819			-0.202	-0.279	1.832			-0.152	-0.443	1.719			-0.143	-0.494	1.689			0.165	-0.079	1.769			0.267	-0.160	1.636
0.022	-0.362	1.756			0.030	-0.309	1.805			0.020	0.009	1.821			0.011	0.169	1.782			-0.142	-0.096	1.820			-0.202	-0.279	1.832			-0.148	-0.446	1.713			-0.138	-0.498	1.683			0.165	-0.079	1.769			0.267	-0.159	1.636
0.022	-0.361	1.756			0.030	-0.309	1.805			0.020	0.009	1.821			0.008	0.169	1.781			-0.143	-0.096	1.820			-0.201	-0.279	1.833			-0.145	-0.449	1.709			-0.134	-0.501	1.677			0.165	-0.079	1.769			0.267	-0.159	1.636
0.022	-0.361	1.756			0.030	-0.309	1.805			0.019	0.008	1.821			0.005	0.168	1.780			-0.143	-0.096	1.820			-0.201	-0.279	1.833			-0.150	-0.444	1.718			-0.137	-0.498	1.682			0.165	-0.079	1.768			0.267	-0.159	1.636
0.022	-0.361	1.756			0.030	-0.309	1.805			0.019	0.008	1.820			0.001	0.168	1.779			-0.143	-0.097	1.820			-0.200	-0.280	1.834			-0.147	-0.448	1.713			-0.134	-0.501	1.677			0.164	-0.079	1.768			0.266	-0.159	1.636
0.022	-0.361	1.755			0.030	-0.309	1.805			0.017	0.007	1.820			-0.002	0.168	1.778			-0.144	-0.097	1.821			-0.200	-0.281	1.834			-0.145	-0.452	1.708			-0.131	-0.505	1.672			0.164	-0.079	1.768			0.266	-0.159	1.636
0.022	-0.361	1.755			0.030	-0.309	1.805			0.016	0.007	1.819			-0.006	0.169	1.777			-0.145	-0.098	1.822			-0.199	-0.282	1.835			-0.143	-0.455	1.705			-0.129	-0.508	1.668			0.163	-0.078	1.768			0.266	-0.158	1.636
0.021	-0.361	1.755			0.029	-0.308	1.805			0.015	0.006	1.819			-0.010	0.170	1.776			-0.146	-0.099	1.823			-0.198	-0.283	1.835			-0.146	-0.449	1.710			-0.131	-0.504	1.672			0.163	-0.078	1.767			0.266	-0.158	1.637
0.021	-0.361	1.755			0.029	-0.308	1.805			0.013	0.005	1.818			-0.014	0.170	1.775			-0.147	-0.099	1.824			-0.198	-0.284	1.836			-0.147	-0.446	1.714			-0.132	-0.501	1.674			0.162	-0.078	1.767			0.266	-0.158	1.637
0.021	-0.361	1.755			0.029	-0.308	1.805			0.012	0.005	1.818			-0.018	0.171	1.774			-0.148	-0.100	1.825			-0.197	-0.286	1.837			-0.145	-0.450	1.707			-0.130	-0.503	1.669			0.162	-0.077	1.767			0.266	-0.158	1.638
0.020	-0.361	1.755			0.028	-0.308	1.805			0.011	0.004	1.817			-0.022	0.170	1.773			-0.149	-0.101	1.826			-0.196	-0.287	1.837			-0.144	-0.453	1.704			-0.129	-0.506	1.665			0.161	-0.077	1.766			0.266	-0.158	1.639
0.019	-0.361	1.755			0.027	-0.308	1.805			0.009	0.004	1.817			-0.026	0.170	1.772			-0.151	-0.102	1.827			-0.196	-0.287	1.838			-0.150	-0.448	1.716			-0.134	-0.502	1.673			0.160	-0.077	1.766			0.265	-0.159	1.640
0.019	-0.361	1.755			0.027	-0.308	1.805			0.008	0.003	1.816			-0.030	0.170	1.771			-0.152	-0.103	1.828			-0.195	-0.288	1.839			-0.151	-0.445	1.718			-0.135	-0.499	1.675			0.159	-0.076	1.766			0.265	-0.159	1.642
0.018	-0.361	1.755			0.026	-0.308	1.804			0.007	0.002	1.816			-0.035	0.170	1.770			-0.153	-0.104	1.829			-0.195	-0.288	1.840			-0.151	-0.443	1.720			-0.135	-0.497	1.677			0.158	-0.076	1.765			0.265	-0.160	1.643
0.017	-0.361	1.755			0.025	-0.308	1.804			0.006	0.002	1.815			-0.038	0.170	1.769			-0.155	-0.105	1.830			-0.194	-0.288	1.842			-0.152	-0.441	1.721			-0.136	-0.495	1.678			0.157	-0.075	1.765			0.264	-0.160	1.644
0.016	-0.361	1.755			0.024	-0.308	1.804			0.005	0.001	1.815			-0.042	0.170	1.768			-0.156	-0.106	1.831			-0.194	-0.289	1.842			-0.148	-0.445	1.715			-0.133	-0.497	1.673			0.156	-0.075	1.765			0.264	-0.160	1.645
0.015	-0.361	1.755			0.024	-0.308	1.804			0.003	0.001	1.814			-0.044	0.170	1.767			-0.157	-0.106	1.832			-0.194	-0.289	1.843			-0.150	-0.441	1.717			-0.135	-0.494	1.676			0.155	-0.075	1.764			0.264	-0.160	1.646
0.014	-0.361	1.756			0.023	-0.308	1.804			0.002	0.000	1.814			-0.047	0.170	1.767			-0.158	-0.107	1.833			-0.193	-0.289	1.843			-0.151	-0.439	1.719			-0.136	-0.491	1.677			0.154	-0.074	1.764			0.264	-0.160	1.647
0.013	-0.361	1.756			0.022	-0.308	1.804			0.001	-0.000	1.813			-0.049	0.170	1.766			-0.159	-0.108	1.833			-0.193	-0.290	1.844			-0.152	-0.438	1.720			-0.137	-0.489	1.678			0.153	-0.074	1.764			0.264	-0.160	1.648
0.012	-0.361	1.756			0.021	-0.308	1.804			0.000	-0.001	1.812			-0.051	0.170	1.766			-0.160	-0.109	1.834			-0.193	-0.290	1.844			-0.149	-0.441	1.715			-0.134	-0.491	1.674			0.153	-0.074	1.763			0.264	-0.160	1.649
0.012	-0.361	1.756			0.021	-0.308	1.804			-0.001	-0.001	1.812			-0.053	0.169	1.765			-0.161	-0.109	1.835			-0.193	-0.290	1.844			-0.146	-0.444	1.710			-0.132	-0.494	1.670			0.152	-0.074	1.763			0.264	-0.160	1.649
0.011	-0.361	1.756			0.020	-0.308	1.804			-0.002	-0.001	1.811			-0.054	0.169	1.765			-0.162	-0.110	1.835			-0.193	-0.290	1.845			-0.145	-0.446	1.707			-0.130	-0.496	1.667			0.151	-0.073	1.763			0.264	-0.160	1.650
0.010	-0.361	1.756			0.019	-0.308	1.804			-0.003	-0.002	1.811			-0.056	0.169	1.765			-0.163	-0.110	1.835			-0.193	-0.290	1.845			-0.150	-0.441	1.715			-0.135	-0.492	1.673			0.150	-0.073	1.762			0.264	-0.161	1.650
0.010	-0.361	1.756			0.019	-0.308	1.804			-0.003	-0.002	1.810			-0.057	0.169	1.764			-0.164	-0.111	1.836			-0.193	-0.290	1.845			-0.154	-0.438	1.721			-0.138	-0.489	1.679			0.149	-0.073	1.762			0.264	-0.161	1.650
0.009	-0.361	1.756			0.018	-0.308	1.803			-0.004	-0.002	1.810			-0.058	0.169	1.764			-0.164	-0.111	1.836			-0.193	-0.290	1.846			-0.157	-0.435	1.726			-0.141	-0.486	1.683			0.148	-0.073	1.762			0.264	-0.161	1.650
0.009	-0.361	1.756			0.018	-0.308	1.803			-0.005	-0.003	1.809			-0.059	0.169	1.763			-0.165	-0.111	1.836			-0.193	-0.290	1.846			-0.159	-0.432	1.729			-0.143	-0.484	1.686			0.148	-0.073	1.761			0.264	-0.161	1.651
0.008	-0.361	1.756			0.017	-0.308	1.803			-0.006	-0.003	1.809			-0.061	0.169	1.763			-0.165	-0.112	1.836			-0.193	-0.290	1.847			-0.160	-0.431	1.731			-0.144	-0.482	1.689			0.147	-0.073	1.761			0.264	-0.161	1.651
0.008	-0.361	1.756			0.017	-0.308	1.803			-0.006	-0.003	1.809			-0.061	0.169	1.763			-0.166	-0.112	1.837			-0.193	-0.290	1.847			-0.161	-0.430	1.733			-0.145	-0.480	1.691			0.147	-0.072	1.761			0.264	-0.161	1.651
0.007	-0.361	1.756			0.016	-0.308	1.803			-0.007	-0.003	1.808			-0.062	0.169	1.763			-0.166	-0.112	1.837			-0.193	-0.290	1.847			-0.161	-0.429	1.734			-0.146	-0.479	1.693			0.146	-0.072	1.761			0.264	-0.161	1.652
0.007	-0.361	1.755			0.016	-0.308	1.803			-0.007	-0.003	1.808			-0.063	0.169	1.763			-0.167	-0.113	1.837			-0.193	-0.290	1.848			-0.162	-0.428	1.735			-0.147	-0.478	1.695			0.145	-0.072	1.760			0.264	-0.161	1.652
0.007	-0.361	1.755			0.016	-0.308	1.803			-0.008	-0.003	1.808			-0.064	0.169	1.762			-0.167	-0.113	1.837			-0.193	-0.290	1.848			-0.163	-0.427	1.736			-0.148	-0.477	1.697			0.145	-0.072	1.760			0.264	-0.161	1.652
0.006	-0.361	1.755			0.015	-0.308	1.803			-0.008	-0.004	1.807			-0.064	0.168	1.762			-0.167	-0.113	1.837			-0.193	-0.290	1.848			-0.163	-0.427	1.737			-0.149	-0.476	1.698			0.145	-0.072	1.760			0.264	-0.160	1.652
0.006	-0.361	1.755			0.015	-0.308	1.803			-0.009	-0.004	1.807			-0.064	0.168	1.762			-0.168	-0.113	1.837			-0.193	-0.290	1.848			-0.163	-0.426	1.737			-0.149	-0.476	1.699			0.144	-0.072	1.760			0.263	-0.160	1.652
0.006	-0.361	1.755			0.015	-0.308	1.803			-0.009	-0.004	1.807			-0.064	0.169	1.762			-0.168	-0.113	1.837			-0.193	-0.290	1.848			-0.161	-0.430	1.732			-0.148	-0.478	1.696			0.144	-0.072	1.759			0.263	-0.160	1.652
0.005	-0.361	1.755			0.015	-0.308	1.802			-0.009	-0.004	1.807			-0.064	0.169	1.762			-0.168	-0.113	1.837			-0.193	-0.290	1.848			-0.158	-0.433	1.728			-0.146	-0.480	1.693			0.144	-0.072	1.759			0.263	-0.160	1.652
0.005	-0.361	1.755			0.014	-0.308	1.802			-0.010	-0.004	1.807			-0.063	0.170	1.762			-0.168	-0.113	1.837			-0.190	-0.301	1.838			-0.155	-0.438	1.722			-0.145	-0.482	1.691			0.143	-0.072	1.759			0.262	-0.160	1.651
0.005	-0.361	1.755			0.014	-0.308	1.802			-0.010	-0.004	1.806			-0.062	0.170	1.762			-0.168	-0.113	1.837			-0.190	-0.302	1.838			-0.155	-0.438	1.722			-0.145	-0.481	1.691			0.143	-0.072	1.759			0.260	-0.160	1.649
0.005	-0.361	1.755			0.014	-0.308	1.802			-0.010	-0.004	1.806			-0.062	0.170	1.763			-0.168	-0.113	1.837			-0.190	-0.302	1.837			-0.155	-0.438	1.722			-0.145	-0.481	1.691			0.143	-0.072	1.759			0.257	-0.159	1.646
0.005	-0.361	1.755			0.014	-0.308	1.802			-0.010	-0.004	1.806			-0.060	0.170	1.763			-0.168	-0.113	1.836			-0.190	-0.302	1.837			-0.156	-0.438	1.722			-0.145	-0.481	1.691			0.142	-0.071	1.759			0.256	-0.159	1.645
0.005	-0.361	1.755			0.014	-0.308	1.802			-0.011	-0.004	1.806			-0.059	0.170	1.763			-0.168	-0.113	1.836			-0.190	-0.302	1.837			-0.156	-0.438	1.723			-0.146	-0.481	1.692			0.142	-0.071	1.759			0.255	-0.158	1.643
0.004	-0.361	1.755			0.013	-0.308	1.802			-0.011	-0.004	1.806			-0.058	0.170	1.763			-0.168	-0.113	1.836			-0.190	-0.302	1.836			-0.158	-0.437	1.724			-0.147	-0.481	1.693			0.142	-0.071	1.758			0.253	-0.158	1.642
0.004	-0.361	1.755			0.013	-0.308	1.802			-0.011	-0.004	1.806			-0.057	0.171	1.764			-0.168	-0.113	1.835			-0.190	-0.302	1.836			-0.158	-0.437	1.725			-0.147	-0.480	1.693			0.142	-0.071	1.758			0.246	-0.162	1.632
0.004	-0.361	1.755			0.013	-0.308	1.802			-0.011	-0.004	1.805			-0.055	0.171	1.764			-0.168	-0.113	1.835			-0.191	-0.302	1.836			-0.159	-0.436	1.725			-0.148	-0.480	1.694			0.142	-0.071	1.758			0.243	-0.163	1.630
0.004	-0.361	1.755			0.013	-0.308	1.802			-0.011	-0.004	1.805			-0.054	0.171	1.764			-0.168	-0.113	1.835			-0.191	-0.302	1.836			-0.160	-0.436	1.726			-0.149	-0.480	1.694			0.141	-0.071	1.758			0.241	-0.164	1.629
0.004	-0.361	1.755			0.013	-0.308	1.802			-0.011	-0.004	1.805			-0.053	0.172	1.765			-0.168	-0.113	1.834			-0.191	-0.302	1.836			-0.158	-0.439	1.722			-0.147	-0.483	1.691			0.141	-0.071	1.758			0.238	-0.166	1.628
0.004	-0.361	1.755			0.013	-0.308	1.802			-0.011	-0.003	1.805			-0.051	0.173	1.766			-0.167	-0.113	1.834			-0.191	-0.302	1.836			-0.158	-0.439	1.722			-0.147	-0.482	1.691			0.141	-0.071	1.758			0.236	-0.166	1.627
0.004	-0.361	1.755			0.013	-0.308	1.802			-0.011	-0.003	1.805			-0.049	0.174	1.766			-0.167	-0.113	1.833			-0.191	-0.302	1.836			-0.154	-0.442	1.717			-0.143	-0.486	1.686			0.140	-0.071	1.757			0.232	-0.170	1.628
0.004	-0.362	1.755			0.013	-0.308	1.802			-0.011	-0.003	1.805			-0.047	0.175	1.767			-0.166	-0.112	1.833			-0.191	-0.302	1.835			-0.154	-0.441	1.717			-0.143	-0.486	1.686			0.138	-0.072	1.757			0.227	-0.173	1.628
0.004	-0.363	1.755			0.013	-0.309	1.802			-0.011	-0.003	1.805			-0.046	0.175	1.768			-0.166	-0.112	1.832			-0.189	-0.306	1.831			-0.153	-0.443	1.715			-0.143	-0.487	1.684			0.135	-0.074	1.757			0.223	-0.176	1.629
0.004	-0.364	1.754			0.013	-0.310	1.801			-0.011	-0.003	1.805			-0.044	0.175	1.768			-0.165	-0.112	1.831			-0.188	-0.309	1.828			-0.152	-0.444	1.713			-0.142	-0.487	1.683			0.132	-0.075	1.756			0.219	-0.179	1.629
0.004	-0.365	1.754			0.013	-0.311	1.801			-0.010	-0.003	1.805			-0.042	0.174	1.769			-0.164	-0.112	1.831			-0.187	-0.309	1.828			-0.151	-0.446	1.711			-0.141	-0.489	1.681			0.129	-0.077	1.756			0.216	-0.182	1.629
0.004	-0.367	1.754			0.013	-0.311	1.801			-0.010	-0.002	1.805			-0.041	0.174	1.769			-0.163	-0.112	1.830			-0.187	-0.309	1.827			-0.150	-0.447	1.709			-0.140	-0.490	1.679			0.127	-0.079	1.756			0.213	-0.184	1.629
0.004	-0.368	1.753			0.013	-0.312	1.801			-0.010	-0.002	1.805			-0.040	0.174	1.769			-0.162	-0.112	1.829			-0.187	-0.309	1.827			-0.150	-0.446	1.709			-0.139	-0.490	1.678			0.125	-0.080	1.755			0.210	-0.186	1.629
0.004	-0.369	1.753			0.013	-0.313	1.800			-0.010	-0.002	1.805			-0.039	0.173	1.770			-0.162	-0.112	1.829			-0.186	-0.311	1.824			-0.149	-0.447	1.707			-0.138	-0.490	1.677			0.124	-0.081	1.755			0.208	-0.188	1.629
0.005	-0.370	1.753			0.014	-0.314	1.800			-0.009	-0.002	1.805			-0.038	0.173	1.770			-0.161	-0.112	1.828			-0.185	-0.312	1.824			-0.148	-0.447	1.707			-0.138	-0.491	1.676			0.123	-0.081	1.755			0.175	-0.137	1.588
0.005	-0.370	1.753			0.014	-0.314	1.800			-0.009	-0.002	1.805			-0.037	0.173	1.770			-0.160	-0.112	1.828			-0.185	-0.312	1.823			-0.147	-0.448	1.704			-0.136	-0.492	1.673			0.122	-0.081	1.755			0.162	-0.117	1.572
0.005	-0.371	1.752			0.014	-0.315	1.800			-0.008	-0.001	1.805			-0.036	0.173	1.770			-0.159	-0.111	1.827			-0.185	-0.308	1.826			-0.152	-0.444	1.713			-0.140	-0.490	1.678			0.121	-0.081	1.755			0.154	-0.105	1.561
0.006	-0.371	1.752			0.015	-0.315	1.800			-0.008	-0.001	1.806			-0.035	0.173	1.771			-0.159	-0.111	1.827			-0.185	-0.306	1.826			-0.152	-0.442	1.715			-0.140	-0.489	1.679			0.121	-0.081	1.755			0.148	-0.096	1.554
0.006	-0.372	1.752			0.015	-0.316	1.800			-0.007	-0.001	1.806			-0.034	0.173	1.771			-0.158	-0.111	1.826			-0.185	-0.306	1.827			-0.152	-0.440	1.716			-0.140	-0.489	1.679			0.120	-0.081	1.754			0.139	-0.140	1.575
0.006	-0.372	1.752			0.015	-0.316	1.800			-0.007	-0.001	1.806			-0.033	0.173	1.771			-0.158	-0.111	1.826			-0.185	-0.304	1.828			-0.153	-0.439	1.717			-0.140	-0.487	1.680			0.120	-0.081	1.754			0.136	-0.152	1.580
0.006	-0.372	1.752			0.016	-0.316	1.799			-0.006	-0.001	1.806			-0.033	0.173	1.771			-0.157	-0.111	1.826			-0.185	-0.304	1.828			-0.153	-0.438	1.718			-0.140	-0.487	1.681			0.119	-0.080	1.753			0.134	-0.130	1.564
0.007	-0.373	1.752			0.016	-0.317	1.799			-0.005	-0.000	1.806			-0.032	0.173	1.771			-0.157	-0.111	1.825			-0.185	-0.303	1.828			-0.148	-0.440	1.712			-0.136	-0.489	1.676			0.119	-0.080	1.752			0.133	-0.117	1.554
0.007	-0.373	1.752			0.016	-0.317	1.799			-0.005	-0.000	1.806			-0.031	0.172	1.772			-0.156	-0.111	1.825			-0.185	-0.303	1.829			-0.148	-0.440	1.714			-0.136	-0.488	1.677			0.119	-0.080	1.752			0.132	-0.108	1.546
0.007	-0.373	1.752			0.017	-0.317	1.799			-0.004	0.000	1.806			-0.031	0.172	1.772			-0.156	-0.111	1.825			-0.185	-0.303	1.829			-0.148	-0.439	1.715			-0.137	-0.488	1.678			0.118	-0.080	1.751			0.133	-0.146	1.569
0.007	-0.374	1.751			0.017	-0.317	1.799			-0.004	0.000	1.806			-0.030	0.172	1.772			-0.155	-0.110	1.825			-0.185	-0.302	1.829			-0.149	-0.438	1.715			-0.137	-0.487	1.678			0.118	-0.080	1.751			0.134	-0.128	1.557
0.007	-0.374	1.751			0.018	-0.317	1.799			-0.004	0.000	1.806			-0.030	0.172	1.772			-0.155	-0.110	1.825			-0.185	-0.302	1.829			-0.149	-0.438	1.716			-0.137	-0.487	1.679			0.118	-0.079	1.750			0.134	-0.117	1.549
0.008	-0.374	1.751			0.018	-0.318	1.799			-0.003	0.001	1.806			-0.029	0.171	1.772			-0.155	-0.110	1.825			-0.185	-0.301	1.831			-0.150	-0.436	1.718			-0.138	-0.485	1.681			0.118	-0.079	1.749			0.134	-0.109	1.543
0.008	-0.374	1.751			0.018	-0.318	1.799			-0.003	0.001	1.806			-0.029	0.171	1.772			-0.154	-0.110	1.825			-0.185	-0.300	1.832			-0.152	-0.435	1.721			-0.139	-0.485	1.683			0.118	-0.079	1.749			0.137	-0.145	1.566
0.008	-0.374	1.751			0.019	-0.318	1.799			-0.002	0.001	1.807			-0.028	0.171	1.772			-0.154	-0.110	1.824			-0.185	-0.299	1.832			-0.152	-0.434	1.722			-0.140	-0.483	1.684			0.118	-0.078	1.748			0.138	-0.127	1.555
0.008	-0.374	1.751			0.019	-0.318	1.798			-0.002	0.001	1.807			-0.028	0.171	1.772			-0.154	-0.110	1.824			-0.185	-0.299	1.833			-0.152	-0.434	1.723			-0.140	-0.483	1.685			0.118	-0.078	1.748			0.137	-0.116	1.548
0.009	-0.374	1.751			0.019	-0.318	1.798			-0.002	0.001	1.807			-0.027	0.171	1.773			-0.153	-0.110	1.824			-0.185	-0.298	1.833			-0.152	-0.433	1.723			-0.140	-0.482	1.685			0.118	-0.078	1.747			0.136	-0.107	1.543
0.009	-0.374	1.751			0.019	-0.318	1.798			-0.001	0.001	1.807			-0.027	0.172	1.773			-0.153	-0.110	1.824			-0.185	-0.298	1.834			-0.152	-0.432	1.724			-0.140	-0.481	1.686			0.118	-0.078	1.747			0.133	-0.102	1.539
0.009	-0.375	1.751			0.020	-0.318	1.798			-0.001	0.001	1.807			-0.026	0.172	1.773			-0.153	-0.110	1.824			-0.184	-0.297	1.834			-0.153	-0.432	1.724			-0.140	-0.480	1.686			0.118	-0.078	1.746			0.129	-0.096	1.536
0.009	-0.375	1.751			0.020	-0.318	1.798			-0.001	0.001	1.807			-0.026	0.172	1.773			-0.153	-0.110	1.824			-0.184	-0.297	1.834			-0.153	-0.431	1.725			-0.141	-0.480	1.687			0.119	-0.077	1.746			0.126	-0.092	1.533
0.009	-0.375	1.751			0.020	-0.318	1.798			-0.000	0.002	1.807			-0.025	0.173	1.773			-0.152	-0.109	1.824			-0.185	-0.296	1.835			-0.153	-0.431	1.725			-0.141	-0.479	1.687			0.121	-0.077	1.746			0.136	-0.191	1.617
0.010	-0.375	1.751			0.020	-0.318	1.798			0.000	0.002	1.807			-0.025	0.173	1.773			-0.152	-0.109	1.824			-0.185	-0.295	1.835			-0.150	-0.438	1.718			-0.138	-0.486	1.681			0.122	-0.076	1.745			0.140	-0.228	1.648
0.010	-0.375	1.751			0.021	-0.318	1.798			0.000	0.002	1.807			-0.024	0.173	1.773			-0.152	-0.109	1.824			-0.185	-0.294	1.836			-0.148	-0.444	1.714			-0.136	-0.491	1.678			0.124	-0.075	1.745			0.142	-0.247	1.663
0.010	-0.374	1.750			0.021	-0.318	1.798			0.001	0.002	1.807			-0.024	0.174	1.773			-0.152	-0.109	1.824			-0.185	-0.293	1.836			-0.146	-0.447	1.712			-0.135	-0.496	1.675			0.126	-0.074	1.745			0.143	-0.259	1.673
0.010	-0.374	1.750			0.021	-0.318	1.798			0.001	0.002	1.807			-0.023	0.174	1.773			-0.152	-0.108	1.824			-0.185	-0.292	1.837			-0.145	-0.451	1.709			-0.133	-0.500	1.673			0.127	-0.073	1.745			0.144	-0.268	1.681
0.011	-0.374	1.750			0.021	-0.318	1.798			0.001	0.002	1.807			-0.023	0.174	1.773			-0.151	-0.108	1.824			-0.186	-0.292	1.837			-0.145	-0.453	1.708			-0.132	-0.503	1.671			0.129	-0.071	1.744			0.144	-0.275	1.687
0.011	-0.374	1.750			0.022	-0.318	1.798			0.002	0.002	1.807			-0.022	0.175	1.773			-0.151	-0.108	1.824			-0.186	-0.291	1.837			-0.144	-0.455	1.707			-0.131	-0.506	1.669			0.130	-0.070	1.744			0.144	-0.281	1.691
0.011	-0.374	1.750			0.022	-0.318	1.798			0.002	0.002	1.806			-0.022	0.175	1.773			-0.151	-0.108	1.824			-0.186	-0.290	1.837			-0.143	-0.457	1.706			-0.130	-0.509	1.668			0.132	-0.069	1.744			0.145	-0.286	1.696
0.012	-0.373	1.750			0.022	-0.318	1.798			0.003	0.002	1.806			-0.021	0.175	1.773			-0.151	-0.107	1.824			-0.186	-0.289	1.838			-0.143	-0.458	1.705			-0.129	-0.511	1.667			0.133	-0.068	1.744			0.145	-0.291	1.699
0.012	-0.373	1.750			0.023	-0.317	1.797			0.003	0.002	1.806			-0.021	0.175	1.773			-0.151	-0.107	1.824			-0.186	-0.289	1.838			-0.142	-0.460	1.703			-0.128	-0.513	1.665			0.134	-0.067	1.744			0.145	-0.295	1.703
0.012	-0.373	1.750			0.023	-0.317	1.797			0.003	0.002	1.806			-0.020	0.175	1.773			-0.151	-0.107	1.824			-0.186	-0.289	1.838			-0.141	-0.462	1.702			-0.127	-0.515	1.664			0.135	-0.067	1.744			0.145	-0.299	1.706
0.013	-0.372	1.750			0.023	-0.317	1.797			0.004	0.002	1.806			-0.020	0.175	1.772			-0.151	-0.106	1.824			-0.186	-0.288	1.838			-0.140	-0.463	1.701			-0.126	-0.517	1.663			0.136	-0.066	1.744			0.147	-0.302	1.710
0.013	-0.372	1.750			0.024	-0.317	1.797			0.004	0.002	1.806			-0.019	0.175	1.772			-0.151	-0.106	1.825			-0.186	-0.288	1.837			-0.148	-0.457	1.712			-0.133	-0.513	1.672			0.137	-0.065	1.744			0.148	-0.305	1.713
0.013	-0.372	1.750			0.024	-0.316	1.797			0.004	0.002	1.806			-0.019	0.175	1.772			-0.151	-0.106	1.825			-0.186	-0.288	1.837			-0.146	-0.457	1.709			-0.131	-0.513	1.670			0.137	-0.064	1.744			0.149	-0.307	1.716
0.014	-0.371	1.750			0.024	-0.316	1.797			0.005	0.002	1.806			-0.019	0.175	1.772			-0.151	-0.106	1.825			-0.186	-0.287	1.837			-0.151	-0.450	1.716			-0.136	-0.508	1.676			0.138	-0.064	1.744			0.150	-0.309	1.719
0.014	-0.371	1.750			0.024	-0.316	1.797			0.005	0.002	1.805			-0.018	0.175	1.772			-0.151	-0.105	1.825			-0.186	-0.287	1.837			-0.154	-0.446	1.721			-0.139	-0.504	1.681			0.139	-0.063	1.745			0.153	-0.309	1.721
0.014	-0.371	1.750			0.025	-0.316	1.797			0.005	0.002	1.805			-0.018	0.175	1.772			-0.151	-0.105	1.825			-0.187	-0.286	1.837			-0.157	-0.442	1.724			-0.142	-0.500	1.685			0.139	-0.062	1.745			0.156	-0.308	1.722
0.014	-0.370	1.750			0.025	-0.316	1.797			0.006	0.002	1.805			-0.017	0.175	1.772			-0.151	-0.105	1.825			-0.187	-0.285	1.837			-0.151	-0.443	1.716			-0.138	-0.501	1.679			0.140	-0.062	1.745			0.157	-0.309	1.724
0.015	-0.370	1.750			0.025	-0.315	1.797			0.006	0.002	1.805			-0.017	0.175	1.772			-0.151	-0.105	1.825			-0.187	-0.285	1.837			-0.147	-0.446	1.709			-0.134	-0.502	1.674			0.140	-0.061	1.745			0.158	-0.310	1.726
0.015	-0.370	1.750			0.025	-0.315	1.797			0.006	0.002	1.805			-0.017	0.175	1.772			-0.151	-0.105	1.825			-0.187	-0.284	1.836			-0.152	-0.440	1.710			-0.139	-0.497	1.676			0.141	-0.061	1.745			0.196	-0.188	1.627
0.015	-0.370	1.750			0.025	-0.315	1.797			0.006	0.002	1.805			-0.017	0.175	1.771			-0.151	-0.104	1.825			-0.187	-0.284	1.835			-0.151	-0.440	1.708			-0.138	-0.498	1.671			0.141	-0.060	1.746			0.204	-0.154	1.599
0.015	-0.369	1.750			0.026	-0.315	1.797			0.007	0.002	1.805			-0.017	0.175	1.771			-0.151	-0.104	1.825			-0.187	-0.283	1.835			-0.153	-0.434	1.707			-0.139	-0.491	1.671			0.141	-0.060	1.746			0.209	-0.134	1.583
0.016	-0.369	1.750			0.026	-0.315	1.797			0.007	0.002	1.805			-0.016	0.175	1.771			-0.151	-0.104	1.825			-0.188	-0.283	1.834			-0.151	-0.439	1.701			-0.136	-0.499	1.661			0.142	-0.059	1.746			0.212	-0.124	1.574
0.016	-0.369	1.750			0.026	-0.315	1.797			0.007	0.002	1.805			-0.016	0.175	1.771			-0.151	-0.104	1.825			-0.188	-0.283	1.833			-0.151	-0.437	1.700			-0.137	-0.495	1.660			0.142	-0.059	1.746			0.214	-0.116	1.568
0.016	-0.369	1.750			0.026	-0.315	1.797			0.007	0.002	1.805			-0.016	0.175	1.771			-0.152	-0.103	1.825			-0.188	-0.283	1.833			-0.152	-0.434	1.699			-0.137	-0.492	1.660			0.142	-0.059	1.747			0.216	-0.111	1.564
0.016	-0.368	1.750			0.026	-0.314	1.797			0.007	0.002	1.804			-0.016	0.175	1.771			-0.152	-0.103	1.825			-0.188	-0.282	1.832			-0.152	-0.433	1.699			-0.138	-0.490	1.659			0.142	-0.058	1.747			0.218	-0.105	1.560
0.017	-0.368	1.750			0.026	-0.314	1.797			0.008	0.002	1.804			-0.016	0.175	1.771			-0.152	-0.103	1.826			-0.189	-0.282	1.831			-0.153	-0.431	1.698			-0.139	-0.486	1.659			0.143	-0.058	1.748			0.220	-0.101	1.556
0.017	-0.368	1.750			0.027	-0.314	1.797			0.008	0.002	1.804			-0.016	0.175	1.771			-0.152	-0.103	1.826			-0.189	-0.282	1.830			-0.150	-0.435	1.688			-0.137	-0.488	1.651			0.143	-0.057	1.748			0.221	-0.097	1.553
0.017	-0.368	1.750			0.027	-0.314	1.797			0.008	0.002	1.804			-0.016	0.175	1.771			-0.152	-0.102	1.826			-0.189	-0.282	1.829			-0.150	-0.433	1.687			-0.137	-0.486	1.650			0.143	-0.057	1.748			0.222	-0.093	1.551
0.017	-0.367	1.750			0.027	-0.314	1.797			0.008	0.001	1.804			-0.016	0.175	1.772			-0.153	-0.102	1.826			-0.189	-0.282	1.828			-0.148	-0.436	1.683			-0.135	-0.488	1.646			0.143	-0.056	1.749			0.222	-0.091	1.550
0.017	-0.367	1.750			0.027	-0.313	1.797			0.008	0.001	1.804			-0.016	0.175	1.772			-0.153	-0.102	1.826			-0.189	-0.282	1.828			-0.149	-0.432	1.685			-0.136	-0.484	1.647			0.143	-0.056	1.749			0.222	-0.089	1.550
0.017	-0.367	1.750			0.027	-0.313	1.797			0.008	0.001	1.804			-0.016	0.175	1.772			-0.153	-0.102	1.826			-0.189	-0.281	1.827			-0.148	-0.439	1.684			-0.135	-0.490	1.646			0.143	-0.055	1.750			0.221	-0.088	1.550
0.018	-0.366	1.750			0.027	-0.313	1.797			0.008	0.001	1.805			-0.016	0.175	1.772			-0.153	-0.101	1.826			-0.190	-0.281	1.827			-0.149	-0.437	1.687			-0.136	-0.488	1.647			0.143	-0.055	1.750			0.220	-0.088	1.550
0.018	-0.366	1.750			0.027	-0.313	1.797			0.008	0.001	1.805			-0.016	0.175	1.773			-0.154	-0.101	1.826			-0.190	-0.281	1.826			-0.150	-0.434	1.689			-0.137	-0.486	1.649			0.143	-0.055	1.751			0.220	-0.088	1.551
0.018	-0.366	1.750			0.027	-0.313	1.797			0.008	0.001	1.805			-0.017	0.175	1.773			-0.154	-0.101	1.826			-0.190	-0.281	1.826			-0.151	-0.432	1.691			-0.138	-0.483	1.651			0.143	-0.054	1.751			0.219	-0.089	1.552
0.018	-0.366	1.750			0.027	-0.313	1.797			0.008	0.001	1.805			-0.017	0.175	1.773			-0.154	-0.101	1.827			-0.190	-0.281	1.825			-0.152	-0.431	1.692			-0.138	-0.481	1.653			0.143	-0.054	1.752			0.218	-0.090	1.554
0.018	-0.366	1.750			0.028	-0.312	1.797			0.008	0.001	1.805			-0.017	0.175	1.774			-0.154	-0.101	1.827			-0.190	-0.281	1.825			-0.152	-0.429	1.693			-0.139	-0.479	1.655			0.143	-0.054	1.752			0.217	-0.091	1.555
0.018	-0.365	1.750			0.028	-0.312	1.797			0.008	0.001	1.805			-0.018	0.175	1.774			-0.155	-0.101	1.827			-0.190	-0.281	1.825			-0.153	-0.428	1.695			-0.139	-0.477	1.656			0.143	-0.054	1.753			0.217	-0.092	1.556
0.018	-0.365	1.750			0.028	-0.312	1.797			0.008	0.001	1.805			-0.018	0.175	1.774			-0.155	-0.101	1.827			-0.190	-0.281	1.825			-0.154	-0.426	1.697			-0.141	-0.475	1.658			0.143	-0.053	1.753			0.217	-0.093	1.558
0.018	-0.365	1.750			0.028	-0.312	1.798			0.008	0.001	1.806			-0.018	0.175	1.775			-0.155	-0.101	1.827			-0.190	-0.281	1.824			-0.155	-0.425	1.699			-0.141	-0.474	1.660			0.143	-0.053	1.754			0.217	-0.094	1.560
0.018	-0.365	1.750			0.028	-0.312	1.798			0.008	0.001	1.806			-0.018	0.175	1.775			-0.155	-0.101	1.827			-0.190	-0.281	1.824			-0.155	-0.424	1.700			-0.142	-0.473	1.661			0.143	-0.053	1.754			0.219	-0.095	1.564
0.018	-0.365	1.750			0.028	-0.312	1.798			0.008	0.001	1.806			-0.019	0.175	1.775			-0.155	-0.101	1.827			-0.190	-0.281	1.823			-0.152	-0.436	1.697			-0.140	-0.482	1.659			0.143	-0.053	1.755			0.221	-0.098	1.569
0.018	-0.365	1.751			0.028	-0.312	1.798			0.008	0.001	1.806			-0.019	0.175	1.776			-0.155	-0.101	1.827			-0.191	-0.282	1.823			-0.151	-0.442	1.696			-0.139	-0.487	1.658			0.143	-0.053	1.755			0.224	-0.103	1.571
0.018	-0.365	1.751			0.028	-0.312	1.798			0.008	0.001	1.806			-0.020	0.174	1.776			-0.156	-0.101	1.826			-0.191	-0.282	1.823			-0.152	-0.441	1.697			-0.139	-0.487	1.659			0.143	-0.053	1.755			0.226	-0.107	1.574
0.018	-0.365	1.751			0.028	-0.312	1.798			0.008	0.001	1.807			-0.020	0.174	1.776			-0.156	-0.101	1.826			-0.191	-0.282	1.823			-0.153	-0.438	1.699			-0.140	-0.485	1.661			0.142	-0.053	1.756			0.228	-0.110	1.577
0.018	-0.365	1.751			0.028	-0.312	1.798			0.008	0.001	1.807			-0.020	0.174	1.776			-0.156	-0.101	1.826			-0.191	-0.287	1.821			-0.153	-0.439	1.699			-0.140	-0.485	1.661			0.142	-0.053	1.756			0.229	-0.113	1.580
0.018	-0.365	1.751			0.027	-0.312	1.798			0.007	0.001	1.807			-0.021	0.174	1.777			-0.156	-0.101	1.826			-0.191	-0.289	1.821			-0.152	-0.444	1.699			-0.139	-0.489	1.660			0.142	-0.054	1.756			0.231	-0.115	1.582
0.018	-0.365	1.751			0.027	-0.311	1.798			0.007	0.001	1.807			-0.021	0.174	1.777			-0.156	-0.101	1.826			-0.191	-0.289	1.821			-0.153	-0.441	1.701			-0.140	-0.488	1.662			0.142	-0.054	1.757			0.232	-0.119	1.582
0.018	-0.365	1.751			0.027	-0.311	1.798			0.007	0.001	1.808			-0.021	0.174	1.777			-0.156	-0.101	1.826			-0.191	-0.290	1.821			-0.154	-0.439	1.703			-0.141	-0.486	1.664			0.142	-0.054	1.757			0.233	-0.120	1.584
0.018	-0.364	1.751			0.027	-0.311	1.798			0.006	0.001	1.808			-0.021	0.174	1.777			-0.156	-0.101	1.826			-0.191	-0.290	1.821			-0.155	-0.437	1.705			-0.142	-0.484	1.666			0.142	-0.055	1.757			0.233	-0.122	1.584
0.018	-0.364	1.751			0.027	-0.311	1.798			0.006	0.001	1.808			-0.022	0.174	1.777			-0.157	-0.101	1.826			-0.192	-0.290	1.821			-0.153	-0.441	1.703			-0.140	-0.489	1.664			0.142	-0.055	1.757			0.233	-0.122	1.585
0.018	-0.364	1.751			0.027	-0.311	1.798			0.006	0.001	1.808			-0.022	0.173	1.777			-0.157	-0.101	1.826			-0.192	-0.290	1.821			-0.151	-0.445	1.701			-0.138	-0.492	1.662			0.142	-0.055	1.758			0.224	-0.123	1.582
0.018	-0.364	1.751			0.027	-0.311	1.798			0.006	0.001	1.808			-0.022	0.173	1.777			-0.157	-0.101	1.826			-0.192	-0.290	1.821			-0.152	-0.441	1.705			-0.138	-0.490	1.666			0.142	-0.054	1.758			0.217	-0.124	1.580
0.018	-0.364	1.751			0.027	-0.311	1.799			0.006	0.001	1.808			-0.022	0.173	1.777			-0.157	-0.101	1.826			-0.193	-0.289	1.822			-0.150	-0.444	1.704			-0.136	-0.494	1.665			0.142	-0.053	1.758			0.210	-0.123	1.577
0.018	-0.364	1.751			0.027	-0.311	1.799			0.005	0.001	1.809			-0.022	0.174	1.778			-0.158	-0.100	1.827			-0.193	-0.289	1.822			-0.150	-0.441	1.708			-0.136	-0.492	1.669			0.142	-0.052	1.758			0.202	-0.123	1.575
0.018	-0.364	1.751			0.027	-0.311	1.799			0.005	0.001	1.809			-0.022	0.173	1.778			-0.158	-0.099	1.827			-0.193	-0.289	1.822			-0.154	-0.439	1.715			-0.140	-0.490	1.675			0.141	-0.051	1.757			0.193	-0.121	1.572
0.018	-0.364	1.751			0.027	-0.311	1.799			0.005	0.001	1.809			-0.022	0.173	1.778			-0.158	-0.099	1.828			-0.193	-0.289	1.823			-0.157	-0.438	1.719			-0.142	-0.489	1.679			0.141	-0.051	1.755			0.182	-0.118	1.568
0.018	-0.364	1.751			0.027	-0.311	1.799			0.005	0.002	1.809			-0.021	0.173	1.778			-0.158	-0.098	1.829			-0.193	-0.289	1.824			-0.159	-0.436	1.722			-0.145	-0.487	1.683			0.140	-0.051	1.753			0.174	-0.116	1.565
0.018	-0.364	1.751			0.027	-0.311	1.799			0.005	0.002	1.809			-0.021	0.173	1.778			-0.158	-0.096	1.830			-0.193	-0.288	1.825			-0.159	-0.435	1.724			-0.145	-0.486	1.685			0.139	-0.051	1.751			0.155	-0.115	1.558
0.018	-0.364	1.751			0.027	-0.310	1.799			0.005	0.002	1.809			-0.021	0.172	1.778			-0.157	-0.093	1.830			-0.187	-0.292	1.821			-0.161	-0.438	1.725			-0.148	-0.489	1.688			0.138	-0.051	1.748			0.136	-0.112	1.550
0.018	-0.363	1.751			0.027	-0.310	1.799			0.005	0.002	1.809			-0.021	0.172	1.777			-0.157	-0.091	1.831			-0.182	-0.294	1.819			-0.156	-0.443	1.721			-0.147	-0.491	1.687			0.136	-0.053	1.744			0.124	-0.111	1.546
0.018	-0.364	1.751			0.027	-0.310	1.799			0.005	0.002	1.809			-0.021	0.172	1.777			-0.156	-0.089	1.832			-0.180	-0.296	1.818			-0.153	-0.446	1.718			-0.145	-0.493	1.686			0.134	-0.054	1.740			0.116	-0.110	1.542
0.018	-0.364	1.751			0.027	-0.310	1.799			0.004	0.002	1.810			-0.021	0.171	1.777			-0.156	-0.088	1.833			-0.178	-0.297	1.817			-0.151	-0.448	1.716			-0.144	-0.494	1.685			0.133	-0.055	1.737			0.110	-0.109	1.540
0.017	-0.364	1.752			0.027	-0.310	1.799			0.004	0.002	1.810			-0.021	0.171	1.777			-0.155	-0.086	1.833			-0.176	-0.298	1.816			-0.149	-0.449	1.715			-0.143	-0.495	1.685			0.132	-0.056	1.734			0.105	-0.109	1.538
0.017	-0.364	1.752			0.027	-0.310	1.799			0.004	0.002	1.810			-0.021	0.171	1.777			-0.155	-0.085	1.834			-0.175	-0.299	1.816			-0.148	-0.450	1.713			-0.142	-0.497	1.684			0.131	-0.057	1.731			0.100	-0.108	1.537
0.017	-0.364	1.752			0.027	-0.310	1.799			0.004	0.002	1.810			-0.020	0.170	1.777			-0.154	-0.084	1.835			-0.173	-0.300	1.816			-0.147	-0.451	1.712			-0.142	-0.498	1.683			0.130	-0.058	1.728			0.096	-0.108	1.535
0.017	-0.364	1.752			0.027	-0.310	1.799			0.004	0.002	1.810			-0.020	0.170	1.777			-0.153	-0.083	1.835			-0.172	-0.300	1.816			-0.146	-0.452	1.712			-0.141	-0.498	1.683			0.129	-0.059	1.726			0.093	-0.108	1.534
0.016	-0.364	1.752			0.027	-0.310	1.799			0.004	0.002	1.810			-0.020	0.169	1.777			-0.153	-0.082	1.836			-0.172	-0.299	1.827			-0.146	-0.452	1.712			-0.141	-0.499	1.682			0.128	-0.059	1.724			0.090	-0.107	1.533
0.016	-0.364	1.752			0.027	-0.310	1.799			0.004	0.002	1.810			-0.020	0.169	1.777			-0.152	-0.081	1.836			-0.171	-0.298	1.834			-0.145	-0.453	1.712			-0.140	-0.500	1.681			0.128	-0.060	1.722			0.087	-0.107	1.531
0.016	-0.364	1.752			0.027	-0.310	1.799			0.004	0.002	1.810			-0.020	0.168	1.776			-0.152	-0.080	1.837			-0.170	-0.298	1.839			-0.145	-0.453	1.712			-0.140	-0.501	1.680			0.127	-0.061	1.720			0.084	-0.107	1.530
0.015	-0.365	1.752			0.027	-0.310	1.799			0.004	0.002	1.810			-0.020	0.167	1.776			-0.152	-0.079	1.837			-0.169	-0.297	1.843			-0.145	-0.454	1.712			-0.139	-0.501	1.680			0.126	-0.061	1.718			0.082	-0.107	1.529
0.015	-0.365	1.752			0.027	-0.310	1.799			0.004	0.002	1.810			-0.020	0.166	1.776			-0.151	-0.079	1.838			-0.169	-0.297	1.845			-0.144	-0.454	1.712			-0.139	-0.502	1.679			0.126	-0.062	1.717			0.080	-0.107	1.528
0.014	-0.365	1.752			0.027	-0.310	1.799			0.003	0.002	1.810			-0.019	0.165	1.776			-0.151	-0.078	1.838			-0.168	-0.298	1.846			-0.144	-0.454	1.712			-0.139	-0.502	1.679			0.126	-0.062	1.715			0.078	-0.107	1.527
0.014	-0.365	1.752			0.027	-0.310	1.799			0.003	0.002	1.810			-0.019	0.165	1.776			-0.150	-0.078	1.838			-0.168	-0.298	1.848			-0.144	-0.455	1.712			-0.139	-0.503	1.679			0.125	-0.062	1.714			0.076	-0.107	1.527
0.013	-0.366	1.752			0.027	-0.311	1.799			0.003	0.002	1.810			-0.019	0.164	1.776			-0.150	-0.077	1.839			-0.167	-0.298	1.848			-0.144	-0.455	1.712			-0.139	-0.503	1.678			0.125	-0.063	1.713			0.074	-0.107	1.526
0.013	-0.366	1.752			0.027	-0.311	1.799			0.003	0.002	1.810			-0.019	0.164	1.775			-0.150	-0.077	1.839			-0.167	-0.299	1.849			-0.143	-0.455	1.712			-0.139	-0.503	1.678			0.125	-0.063	1.712			0.073	-0.107	1.525
0.013	-0.366	1.752			0.027	-0.311	1.799			0.003	0.002	1.810			-0.019	0.163	1.775			-0.149	-0.076	1.839			-0.166	-0.299	1.850			-0.143	-0.455	1.712			-0.138	-0.504	1.677			0.124	-0.063	1.711			0.072	-0.107	1.524
0.012	-0.366	1.752			0.027	-0.311	1.798			0.003	0.002	1.810			-0.019	0.162	1.775			-0.149	-0.076	1.839			-0.166	-0.299	1.851			-0.143	-0.456	1.711			-0.138	-0.504	1.676			0.124	-0.063	1.710			0.071	-0.107	1.524
0.012	-0.367	1.752			0.027	-0.311	1.798			0.003	0.002	1.810			-0.019	0.162	1.775			-0.148	-0.076	1.840			-0.166	-0.299	1.851			-0.143	-0.456	1.710			-0.137	-0.504	1.675			0.124	-0.063	1.709			0.071	-0.108	1.524
0.012	-0.367	1.752			0.027	-0.311	1.798			0.003	0.002	1.810			-0.019	0.162	1.775			-0.148	-0.076	1.840			-0.166	-0.300	1.852			-0.143	-0.456	1.710			-0.137	-0.505	1.673			0.124	-0.064	1.708			0.070	-0.108	1.523
0.011	-0.367	1.752			0.027	-0.311	1.798			0.003	0.002	1.810			-0.019	0.161	1.775			-0.147	-0.075	1.840			-0.167	-0.300	1.852			-0.142	-0.456	1.709			-0.136	-0.505	1.672			0.124	-0.064	1.708			0.070	-0.109	1.523
0.011	-0.367	1.752			0.027	-0.311	1.798			0.003	0.002	1.810			-0.019	0.161	1.775			-0.147	-0.075	1.840			-0.167	-0.300	1.852			-0.142	-0.456	1.708			-0.136	-0.505	1.671			0.124	-0.063	1.707			0.067	-0.108	1.523
0.011	-0.367	1.752			0.027	-0.311	1.798			0.003	0.002	1.809			-0.018	0.161	1.775			-0.146	-0.075	1.839			-0.167	-0.300	1.852			-0.142	-0.456	1.708			-0.135	-0.505	1.670			0.124	-0.063	1.706			0.062	-0.111	1.522
0.011	-0.367	1.752			0.027	-0.311	1.798			0.003	0.002	1.809			-0.018	0.161	1.774			-0.146	-0.075	1.839			-0.167	-0.301	1.850			-0.141	-0.456	1.706			-0.135	-0.505	1.668			0.124	-0.063	1.706			0.058	-0.113	1.522
0.011	-0.367	1.752			0.027	-0.311	1.798			0.003	0.002	1.809			-0.018	0.160	1.774			-0.146	-0.075	1.839			-0.168	-0.302	1.850			-0.141	-0.456	1.705			-0.134	-0.506	1.667			0.125	-0.062	1.705			0.055	-0.113	1.522
0.011	-0.367	1.752			0.027	-0.311	1.797			0.003	0.002	1.809			-0.018	0.160	1.774			-0.145	-0.076	1.839			-0.167	-0.303	1.847			-0.140	-0.456	1.704			-0.133	-0.506	1.666			0.125	-0.062	1.705			0.053	-0.115	1.522
0.011	-0.367	1.751			0.027	-0.311	1.797			0.003	0.002	1.809			-0.017	0.160	1.774			-0.144	-0.076	1.838			-0.167	-0.304	1.845			-0.140	-0.457	1.702			-0.132	-0.506	1.664			0.126	-0.062	1.705			0.068	-0.117	1.524
0.011	-0.367	1.751			0.027	-0.311	1.797			0.003	0.002	1.808			-0.017	0.160	1.774			-0.144	-0.076	1.838			-0.168	-0.304	1.845			-0.139	-0.457	1.701			-0.132	-0.506	1.663			0.126	-0.062	1.704			0.076	-0.119	1.526
0.011	-0.366	1.751			0.027	-0.311	1.797			0.003	0.002	1.808			-0.017	0.160	1.773			-0.143	-0.076	1.837			-0.168	-0.304	1.844			-0.139	-0.457	1.700			-0.131	-0.506	1.662			0.126	-0.061	1.704			0.082	-0.120	1.527
0.011	-0.366	1.750			0.028	-0.311	1.796			0.004	0.002	1.808			-0.017	0.160	1.773			-0.143	-0.077	1.837			-0.168	-0.305	1.843			-0.138	-0.457	1.700			-0.131	-0.506	1.661			0.127	-0.059	1.705			0.087	-0.121	1.528
0.012	-0.366	1.750			0.028	-0.311	1.796			0.004	0.002	1.808			-0.016	0.160	1.773			-0.142	-0.077	1.836			-0.168	-0.305	1.842			-0.138	-0.457	1.699			-0.130	-0.506	1.660			0.128	-0.056	1.706			0.091	-0.121	1.529
0.012	-0.366	1.750			0.028	-0.311	1.796			0.004	0.002	1.807			-0.016	0.160	1.773			-0.142	-0.077	1.836			-0.168	-0.305	1.841			-0.138	-0.457	1.698			-0.130	-0.506	1.659			0.129	-0.054	1.707			0.094	-0.122	1.530
0.012	-0.366	1.749			0.029	-0.311	1.795			0.004	0.002	1.807			-0.016	0.160	1.773			-0.141	-0.077	1.836			-0.167	-0.306	1.837			-0.137	-0.456	1.698			-0.129	-0.505	1.659			0.129	-0.051	1.708			0.099	-0.122	1.531
0.013	-0.366	1.749			0.029	-0.311	1.795			0.004	0.001	1.807			-0.015	0.160	1.772			-0.141	-0.077	1.836			-0.166	-0.307	1.832			-0.138	-0.456	1.698			-0.130	-0.505	1.660			0.130	-0.050	1.708			0.104	-0.123	1.532
0.013	-0.365	1.749			0.029	-0.311	1.795			0.005	0.001	1.807			-0.015	0.160	1.772			-0.141	-0.077	1.835			-0.168	-0.305	1.832			-0.139	-0.455	1.699			-0.130	-0.505	1.660			0.131	-0.048	1.710			0.109	-0.123	1.532
0.014	-0.365	1.748			0.030	-0.310	1.794			0.005	0.001	1.806			-0.014	0.160	1.772			-0.141	-0.078	1.835			-0.167	-0.307	1.826			-0.139	-0.455	1.699			-0.131	-0.505	1.660			0.132	-0.047	1.711			0.114	-0.123	1.533
0.014	-0.365	1.748			0.030	-0.310	1.794			0.005	0.001	1.806			-0.014	0.160	1.772			-0.140	-0.078	1.835			-0.169	-0.302	1.828			-0.140	-0.455	1.699			-0.131	-0.505	1.660			0.133	-0.045	1.713			0.131	-0.119	1.538
0.014	-0.364	1.748			0.030	-0.310	1.794			0.006	0.001	1.806			-0.014	0.160	1.772			-0.140	-0.078	1.835			-0.171	-0.298	1.829			-0.140	-0.455	1.699			-0.131	-0.505	1.660			0.133	-0.044	1.714			0.140	-0.117	1.541
0.015	-0.364	1.747			0.031	-0.310	1.793			0.006	0.001	1.806			-0.013	0.161	1.772			-0.140	-0.078	1.835			-0.172	-0.295	1.830			-0.140	-0.455	1.699			-0.131	-0.506	1.660			0.134	-0.042	1.716			0.144	-0.117	1.542
0.015	-0.363	1.747			0.031	-0.310	1.793			0.007	0.001	1.805			-0.012	0.162	1.772			-0.140	-0.078	1.835			-0.173	-0.294	1.829			-0.143	-0.447	1.705			-0.132	-0.501	1.664			0.135	-0.041	1.718			0.149	-0.116	1.544
0.016	-0.363	1.746			0.032	-0.309	1.793			0.008	0.001	1.805			-0.012	0.163	1.772			-0.140	-0.078	1.835			-0.173	-0.293	1.829			-0.143	-0.448	1.704			-0.132	-0.501	1.664			0.136	-0.040	1.719			0.152	-0.116	1.545
0.017	-0.362	1.746			0.032	-0.309	1.793			0.008	0.001	1.805			-0.011	0.163	1.772			-0.140	-0.078	1.834			-0.174	-0.292	1.828			-0.142	-0.448	1.703			-0.132	-0.501	1.663			0.136	-0.039	1.721			0.156	-0.115	1.546
0.018	-0.362	1.746			0.032	-0.308	1.792			0.009	0.001	1.805			-0.010	0.163	1.772			-0.139	-0.078	1.834			-0.174	-0.292	1.828			-0.142	-0.448	1.702			-0.131	-0.502	1.662			0.137	-0.038	1.722			0.158	-0.115	1.548
0.018	-0.361	1.745			0.033	-0.308	1.792			0.009	0.001	1.805			-0.010	0.163	1.772			-0.139	-0.079	1.834			-0.174	-0.292	1.827			-0.142	-0.448	1.702			-0.131	-0.502	1.662			0.138	-0.037	1.723			0.160	-0.116	1.549
0.019	-0.361	1.745			0.033	-0.308	1.792			0.010	0.002	1.804			-0.009	0.164	1.772			-0.139	-0.079	1.833			-0.175	-0.291	1.826			-0.142	-0.448	1.702			-0.131	-0.502	1.662			0.138	-0.036	1.724			0.161	-0.116	1.550
0.020	-0.360	1.745			0.034	-0.308	1.792			0.010	0.002	1.804			-0.008	0.165	1.773			-0.139	-0.079	1.833			-0.175	-0.291	1.826			-0.144	-0.445	1.706			-0.133	-0.499	1.666			0.139	-0.036	1.724			0.161	-0.117	1.552
0.020	-0.360	1.745			0.034	-0.307	1.791			0.010	0.002	1.804			-0.007	0.167	1.773			-0.139	-0.079	1.832			-0.175	-0.291	1.826			-0.144	-0.446	1.705			-0.133	-0.499	1.666			0.139	-0.036	1.725			0.161	-0.119	1.554
0.021	-0.359	1.744			0.034	-0.307	1.791			0.011	0.002	1.804			-0.006	0.169	1.773			-0.139	-0.080	1.832			-0.175	-0.290	1.825			-0.143	-0.446	1.704			-0.132	-0.499	1.665			0.139	-0.035	1.726			0.160	-0.120	1.555
0.021	-0.359	1.744			0.035	-0.307	1.791			0.011	0.002	1.804			-0.006	0.169	1.773			-0.139	-0.080	1.832			-0.176	-0.290	1.825			-0.147	-0.442	1.708			-0.135	-0.496	1.669			0.140	-0.035	1.726			0.160	-0.121	1.557
0.021	-0.359	1.744			0.035	-0.307	1.791			0.012	0.002	1.804			-0.006	0.169	1.773			-0.139	-0.080	1.831			-0.176	-0.289	1.825			-0.150	-0.438	1.712			-0.138	-0.493	1.673			0.140	-0.035	1.726			0.159	-0.122	1.558
0.022	-0.359	1.744			0.035	-0.306	1.791			0.012	0.002	1.804			-0.005	0.169	1.773			-0.138	-0.080	1.831			-0.177	-0.288	1.825			-0.152	-0.436	1.716			-0.140	-0.490	1.677			0.140	-0.034	1.727			0.158	-0.123	1.559
0.022	-0.358	1.744			0.036	-0.306	1.791			0.012	0.002	1.804			-0.005	0.170	1.773			-0.138	-0.080	1.830			-0.177	-0.287	1.825			-0.153	-0.434	1.718			-0.141	-0.488	1.679			0.140	-0.034	1.727			0.157	-0.124	1.560
0.023	-0.358	1.743			0.036	-0.306	1.790			0.013	0.002	1.803			-0.004	0.170	1.773			-0.138	-0.080	1.830			-0.177	-0.287	1.825			-0.154	-0.433	1.719			-0.143	-0.487	1.681			0.141	-0.034	1.727			0.156	-0.125	1.561
0.023	-0.358	1.743			0.036	-0.306	1.790			0.013	0.002	1.803			-0.004	0.170	1.773			-0.138	-0.080	1.830			-0.174	-0.291	1.818			-0.156	-0.437	1.719			-0.145	-0.489	1.683			0.141	-0.034	1.728			0.155	-0.126	1.561
0.023	-0.358	1.743			0.037	-0.306	1.790			0.014	0.002	1.803			-0.004	0.171	1.773			-0.138	-0.080	1.830			-0.173	-0.293	1.816			-0.157	-0.439	1.719			-0.147	-0.490	1.684			0.141	-0.034	1.728			0.154	-0.127	1.562
0.024	-0.358	1.743			0.037	-0.306	1.790			0.014	0.002	1.803			-0.003	0.172	1.773			-0.138	-0.080	1.829			-0.173	-0.294	1.816			-0.158	-0.439	1.720			-0.147	-0.490	1.685			0.141	-0.034	1.728			0.153	-0.128	1.562
0.024	-0.357	1.743			0.037	-0.306	1.790			0.014	0.002	1.803			-0.003	0.173	1.773			-0.138	-0.080	1.829			-0.173	-0.294	1.815			-0.158	-0.440	1.720			-0.148	-0.490	1.686			0.141	-0.034	1.728			0.152	-0.129	1.563
0.024	-0.357	1.743			0.037	-0.306	1.790			0.014	0.002	1.803			-0.002	0.173	1.774			-0.137	-0.080	1.829			-0.173	-0.293	1.815			-0.159	-0.439	1.721			-0.149	-0.489	1.688			0.142	-0.034	1.728			0.150	-0.130	1.563
0.024	-0.357	1.742			0.038	-0.305	1.790			0.015	0.002	1.803			-0.002	0.174	1.774			-0.137	-0.080	1.828			-0.174	-0.293	1.816			-0.160	-0.438	1.722			-0.150	-0.488	1.689			0.142	-0.034	1.729			0.145	-0.131	1.563
0.025	-0.357	1.742			0.038	-0.305	1.790			0.015	0.002	1.803			-0.002	0.174	1.774			-0.137	-0.080	1.828			-0.174	-0.292	1.816			-0.160	-0.437	1.723			-0.151	-0.487	1.690			0.142	-0.034	1.729			0.144	-0.132	1.563
0.025	-0.357	1.742			0.038	-0.305	1.789			0.015	0.002	1.803			-0.002	0.175	1.774			-0.137	-0.080	1.828			-0.174	-0.292	1.816			-0.161	-0.437	1.724			-0.151	-0.487	1.691			0.142	-0.034	1.729			0.143	-0.132	1.563
0.025	-0.357	1.742			0.038	-0.305	1.789			0.015	0.002	1.803			-0.001	0.175	1.774			-0.137	-0.080	1.828			-0.174	-0.291	1.816			-0.161	-0.436	1.725			-0.152	-0.486	1.692			0.142	-0.034	1.729			0.142	-0.133	1.563
0.025	-0.357	1.742			0.038	-0.305	1.789			0.016	0.003	1.803			-0.001	0.175	1.774			-0.137	-0.080	1.827			-0.175	-0.291	1.816			-0.161	-0.436	1.725			-0.152	-0.486	1.693			0.142	-0.034	1.729			0.141	-0.133	1.564
0.026	-0.357	1.742			0.038	-0.305	1.789			0.016	0.003	1.803			-0.001	0.175	1.774			-0.136	-0.080	1.827			-0.176	-0.289	1.817			-0.162	-0.434	1.726			-0.153	-0.485	1.694			0.143	-0.034	1.729			0.141	-0.133	1.564
0.026	-0.357	1.742			0.039	-0.305	1.789			0.016	0.003	1.803			-0.001	0.175	1.774			-0.136	-0.081	1.826			-0.176	-0.287	1.818			-0.162	-0.433	1.727			-0.153	-0.484	1.696			0.143	-0.034	1.729			0.142	-0.133	1.564
0.026	-0.356	1.742			0.039	-0.305	1.789			0.016	0.003	1.803			-0.000	0.175	1.775			-0.136	-0.081	1.826			-0.177	-0.286	1.819			-0.162	-0.432	1.728			-0.154	-0.483	1.697			0.143	-0.035	1.729			0.144	-0.133	1.564
0.026	-0.356	1.742			0.039	-0.305	1.789			0.017	0.003	1.803			-0.000	0.175	1.775			-0.136	-0.081	1.826			-0.177	-0.285	1.820			-0.163	-0.431	1.729			-0.154	-0.482	1.698			0.143	-0.035	1.730			0.145	-0.133	1.565
0.026	-0.356	1.742			0.039	-0.305	1.789			0.017	0.003	1.803			0.000	0.175	1.775			-0.136	-0.081	1.826			-0.178	-0.283	1.821			-0.163	-0.429	1.730			-0.154	-0.480	1.699			0.143	-0.035	1.730			0.146	-0.133	1.565
0.026	-0.356	1.741			0.039	-0.305	1.789			0.017	0.003	1.803			0.000	0.174	1.775			-0.136	-0.082	1.825			-0.178	-0.282	1.822			-0.163	-0.428	1.731			-0.155	-0.479	1.700			0.143	-0.035	1.730			0.147	-0.133	1.565
0.026	-0.356	1.741			0.039	-0.305	1.789			0.017	0.003	1.803			0.000	0.174	1.775			-0.136	-0.082	1.825			-0.179	-0.281	1.823			-0.163	-0.427	1.732			-0.155	-0.478	1.701			0.143	-0.035	1.730			0.148	-0.133	1.565
0.027	-0.356	1.741			0.039	-0.305	1.789			0.017	0.003	1.803			0.001	0.173	1.775			-0.136	-0.082	1.825			-0.179	-0.280	1.823			-0.163	-0.426	1.733			-0.156	-0.478	1.702			0.144	-0.036	1.730			0.149	-0.133	1.565
0.027	-0.356	1.741			0.040	-0.305	1.789			0.017	0.003	1.803			0.001	0.173	1.776			-0.136	-0.082	1.825			-0.179	-0.279	1.824			-0.157	-0.434	1.721			-0.151	-0.484	1.693			0.144	-0.036	1.730			0.149	-0.132	1.565
0.027	-0.356	1.741			0.040	-0.305	1.789			0.018	0.003	1.803			0.001	0.173	1.776			-0.136	-0.083	1.825			-0.180	-0.278	1.824			-0.157	-0.431	1.723			-0.151	-0.483	1.693			0.144	-0.036	1.730			0.150	-0.132	1.565
0.027	-0.356	1.741			0.040	-0.305	1.789			0.018	0.003	1.803			0.001	0.173	1.776			-0.136	-0.083	1.825			-0.180	-0.277	1.825			-0.157	-0.429	1.724			-0.151	-0.481	1.694			0.144	-0.036	1.731			0.151	-0.132	1.565
0.027	-0.356	1.741			0.040	-0.304	1.788			0.018	0.003	1.803			0.001	0.173	1.776			-0.136	-0.083	1.825			-0.180	-0.277	1.825			-0.157	-0.429	1.724			-0.151	-0.481	1.694			0.144	-0.037	1.731			0.152	-0.132	1.565
0.027	-0.356	1.741			0.040	-0.304	1.788			0.018	0.003	1.803			0.002	0.174	1.776			-0.136	-0.084	1.825			-0.180	-0.277	1.825			-0.157	-0.429	1.723			-0.150	-0.481	1.694			0.145	-0.037	1.731			0.152	-0.131	1.565
0.027	-0.356	1.741			0.040	-0.304	1.788			0.018	0.003	1.803			0.002	0.174	1.776			-0.136	-0.085	1.824			-0.179	-0.279	1.824			-0.152	-0.437	1.715			-0.146	-0.486	1.688			0.145	-0.037	1.731			0.153	-0.131	1.565
0.028	-0.356	1.741			0.040	-0.305	1.788			0.018	0.003	1.803			0.002	0.175	1.777			-0.135	-0.088	1.823			-0.179	-0.280	1.824			-0.149	-0.441	1.711			-0.144	-0.490	1.684			0.146	-0.037	1.731			0.154	-0.130	1.564
0.028	-0.357	1.741			0.040	-0.305	1.788			0.019	0.003	1.803			0.003	0.175	1.777			-0.135	-0.090	1.822			-0.178	-0.281	1.823			-0.147	-0.444	1.707			-0.141	-0.492	1.680			0.146	-0.038	1.731			0.155	-0.127	1.561
0.028	-0.357	1.740			0.041	-0.305	1.788			0.019	0.003	1.803			0.003	0.175	1.778			-0.134	-0.091	1.822			-0.178	-0.282	1.823			-0.147	-0.444	1.707			-0.142	-0.492	1.680			0.147	-0.042	1.730			0.153	-0.121	1.552
0.029	-0.361	1.740			0.041	-0.307	1.788			0.019	0.003	1.803			0.004	0.175	1.778			-0.133	-0.091	1.822			-0.178	-0.283	1.823			-0.149	-0.443	1.709			-0.142	-0.492	1.680			0.147	-0.046	1.729			0.152	-0.117	1.546
0.029	-0.365	1.740			0.042	-0.309	1.788			0.020	0.003	1.804			0.005	0.175	1.778			-0.133	-0.091	1.822			-0.178	-0.283	1.823			-0.151	-0.443	1.711			-0.144	-0.492	1.681			0.146	-0.053	1.727			0.150	-0.113	1.542
0.029	-0.369	1.740			0.043	-0.312	1.788			0.020	0.003	1.804			0.005	0.174	1.779			-0.132	-0.092	1.822			-0.178	-0.283	1.824			-0.153	-0.441	1.715			-0.145	-0.491	1.683			0.144	-0.057	1.725			0.147	-0.107	1.538
0.029	-0.371	1.740			0.043	-0.314	1.788			0.021	0.003	1.804			0.006	0.174	1.779			-0.131	-0.092	1.823			-0.177	-0.283	1.825			-0.155	-0.439	1.718			-0.147	-0.489	1.685			0.149	-0.040	1.722			0.140	-0.091	1.534
0.030	-0.372	1.740			0.044	-0.314	1.788			0.021	0.003	1.804			0.006	0.174	1.780			-0.124	-0.062	1.838			-0.175	-0.274	1.828			-0.160	-0.426	1.731			-0.151	-0.482	1.695			0.152	-0.030	1.720			0.123	-0.071	1.518
0.030	-0.372	1.740			0.044	-0.315	1.788			0.021	0.003	1.804			0.007	0.173	1.780			-0.121	-0.050	1.844			-0.173	-0.268	1.831			-0.163	-0.419	1.739			-0.155	-0.477	1.702			0.153	-0.023	1.718			0.112	-0.060	1.507
0.030	-0.373	1.740			0.044	-0.315	1.788			0.021	0.004	1.804			0.007	0.173	1.781			-0.119	-0.043	1.848			-0.171	-0.264	1.833			-0.162	-0.418	1.740			-0.155	-0.476	1.703			0.155	-0.019	1.716			0.106	-0.055	1.503
0.030	-0.373	1.740			0.044	-0.315	1.788			0.022	0.004	1.805			0.008	0.173	1.781			-0.118	-0.038	1.850			-0.170	-0.261	1.836			-0.163	-0.414	1.745			-0.157	-0.472	1.709			0.156	-0.015	1.714			0.099	-0.052	1.498
0.030	-0.374	1.740			0.045	-0.316	1.788			0.022	0.004	1.805			0.009	0.174	1.782			-0.120	-0.046	1.851			-0.169	-0.262	1.838			-0.163	-0.413	1.746			-0.157	-0.471	1.709			0.157	-0.012	1.711			0.090	-0.049	1.492
0.030	-0.374	1.740			0.045	-0.316	1.788			0.022	0.004	1.805			0.009	0.174	1.783			-0.119	-0.045	1.852			-0.168	-0.263	1.841			-0.154	-0.428	1.735			-0.152	-0.480	1.702			0.157	-0.010	1.709			0.082	-0.048	1.488
0.030	-0.374	1.741			0.045	-0.316	1.788			0.022	0.005	1.805			0.010	0.174	1.783			-0.119	-0.050	1.851			-0.166	-0.270	1.844			-0.150	-0.437	1.728			-0.148	-0.486	1.696			0.158	-0.008	1.708			0.075	-0.047	1.484
0.029	-0.374	1.741			0.045	-0.316	1.788			0.022	0.005	1.805			0.011	0.175	1.784			-0.121	-0.054	1.854			-0.165	-0.274	1.847			-0.147	-0.442	1.724			-0.146	-0.491	1.691			0.147	-0.045	1.700			0.068	-0.046	1.481
0.029	-0.375	1.741			0.045	-0.317	1.788			0.022	0.006	1.805			0.011	0.176	1.784			-0.122	-0.057	1.857			-0.164	-0.278	1.850			-0.145	-0.446	1.721			-0.143	-0.494	1.687			0.143	-0.058	1.697			0.062	-0.046	1.479
0.029	-0.376	1.741			0.045	-0.317	1.788			0.022	0.006	1.805			0.012	0.176	1.785			-0.122	-0.057	1.859			-0.163	-0.279	1.851			-0.143	-0.449	1.719			-0.141	-0.497	1.684			0.141	-0.066	1.695			0.057	-0.046	1.477
0.028	-0.377	1.741			0.046	-0.317	1.787			0.022	0.006	1.805			0.012	0.177	1.785			-0.123	-0.058	1.861			-0.162	-0.281	1.853			-0.142	-0.451	1.717			-0.140	-0.500	1.681			0.139	-0.072	1.693			0.052	-0.047	1.475
0.028	-0.378	1.742			0.046	-0.318	1.787			0.022	0.007	1.806			0.012	0.177	1.785			-0.124	-0.061	1.862			-0.160	-0.286	1.853			-0.140	-0.453	1.715			-0.138	-0.501	1.679			0.137	-0.076	1.692			0.048	-0.047	1.474
0.027	-0.379	1.742			0.046	-0.319	1.787			0.022	0.007	1.806			0.013	0.177	1.785			-0.124	-0.064	1.864			-0.160	-0.287	1.855			-0.139	-0.455	1.714			-0.137	-0.504	1.676			0.136	-0.080	1.691			0.045	-0.048	1.473
0.027	-0.380	1.742			0.046	-0.319	1.787			0.022	0.007	1.806			0.013	0.177	1.786			-0.125	-0.066	1.865			-0.159	-0.289	1.856			-0.138	-0.456	1.713			-0.136	-0.505	1.674			0.135	-0.083	1.690			0.042	-0.050	1.473
0.027	-0.381	1.742			0.046	-0.320	1.787			0.023	0.007	1.806			0.013	0.177	1.786			-0.125	-0.066	1.866			-0.158	-0.290	1.857			-0.137	-0.457	1.712			-0.135	-0.507	1.673			0.134	-0.085	1.689			0.041	-0.052	1.474
0.026	-0.382	1.743			0.046	-0.321	1.787			0.023	0.007	1.806			0.014	0.177	1.786			-0.125	-0.067	1.866			-0.158	-0.292	1.857			-0.137	-0.458	1.711			-0.134	-0.508	1.671			0.133	-0.088	1.688			0.039	-0.054	1.475
0.026	-0.382	1.743			0.046	-0.321	1.787			0.023	0.008	1.806			0.014	0.176	1.786			-0.125	-0.068	1.867			-0.157	-0.294	1.858			-0.136	-0.459	1.710			-0.133	-0.509	1.670			0.133	-0.091	1.687			0.041	-0.058	1.479
0.026	-0.383	1.743			0.046	-0.321	1.787			0.023	0.008	1.806			0.014	0.176	1.786			-0.125	-0.070	1.867			-0.157	-0.295	1.858			-0.136	-0.460	1.710			-0.133	-0.510	1.669			0.132	-0.093	1.686			0.045	-0.061	1.485
0.026	-0.383	1.743			0.046	-0.322	1.787			0.023	0.008	1.806			0.015	0.175	1.786			-0.125	-0.072	1.868			-0.156	-0.296	1.859			-0.135	-0.461	1.709			-0.132	-0.510	1.668			0.132	-0.094	1.686			0.047	-0.064	1.489
0.025	-0.383	1.743			0.046	-0.322	1.787			0.023	0.008	1.806			0.015	0.175	1.786			-0.125	-0.073	1.868			-0.156	-0.297	1.859			-0.135	-0.461	1.709			-0.131	-0.511	1.668			0.132	-0.096	1.685			0.050	-0.066	1.492
0.025	-0.384	1.743			0.046	-0.322	1.787			0.023	0.008	1.806			0.015	0.175	1.786			-0.125	-0.074	1.868			-0.156	-0.297	1.860			-0.134	-0.461	1.708			-0.131	-0.511	1.667			0.132	-0.097	1.685			0.052	-0.068	1.494
0.025	-0.384	1.743			0.046	-0.322	1.787			0.023	0.008	1.806			0.016	0.175	1.786			-0.124	-0.073	1.868			-0.155	-0.297	1.860			-0.134	-0.462	1.708			-0.130	-0.512	1.666			0.133	-0.098	1.684			0.053	-0.070	1.495
0.025	-0.384	1.743			0.047	-0.323	1.787			0.024	0.009	1.806			0.016	0.175	1.786			-0.123	-0.073	1.868			-0.155	-0.298	1.860			-0.133	-0.461	1.707			-0.130	-0.512	1.665			0.133	-0.098	1.684			0.054	-0.072	1.496
0.025	-0.384	1.743			0.047	-0.323	1.787			0.024	0.009	1.806			0.017	0.175	1.786			-0.122	-0.073	1.867			-0.154	-0.297	1.860			-0.132	-0.461	1.706			-0.129	-0.512	1.664			0.146	-0.059	1.679			0.056	-0.074	1.497
0.026	-0.383	1.743			0.048	-0.322	1.787			0.024	0.009	1.806			0.018	0.175	1.786			-0.121	-0.073	1.867			-0.154	-0.298	1.859			-0.132	-0.461	1.705			-0.128	-0.512	1.663			0.151	-0.045	1.678			0.057	-0.075	1.498
0.026	-0.382	1.743			0.048	-0.322	1.787			0.025	0.009	1.806			0.019	0.175	1.786			-0.121	-0.073	1.867			-0.153	-0.298	1.859			-0.132	-0.460	1.704			-0.128	-0.512	1.662			0.154	-0.037	1.677			0.059	-0.077	1.499
0.027	-0.381	1.743			0.049	-0.321	1.787			0.025	0.009	1.806			0.019	0.174	1.786			-0.120	-0.073	1.867			-0.153	-0.298	1.859			-0.131	-0.460	1.703			-0.127	-0.512	1.661			0.156	-0.033	1.676			0.060	-0.078	1.500
0.028	-0.379	1.743			0.050	-0.320	1.786			0.026	0.009	1.805			0.020	0.173	1.786			-0.119	-0.073	1.867			-0.152	-0.298	1.858			-0.131	-0.460	1.703			-0.127	-0.512	1.660			0.157	-0.030	1.676			0.062	-0.079	1.500
0.029	-0.379	1.743			0.051	-0.320	1.786			0.026	0.009	1.805			0.021	0.173	1.786			-0.119	-0.073	1.867			-0.152	-0.299	1.858			-0.130	-0.460	1.702			-0.126	-0.512	1.659			0.155	-0.052	1.680			0.063	-0.080	1.501
0.029	-0.378	1.743			0.052	-0.320	1.786			0.027	0.009	1.805			0.022	0.172	1.785			-0.118	-0.073	1.866			-0.151	-0.299	1.857			-0.130	-0.459	1.701			-0.126	-0.512	1.658			0.154	-0.063	1.682			0.065	-0.081	1.502
0.030	-0.378	1.743			0.052	-0.320	1.786			0.028	0.009	1.805			0.023	0.171	1.785			-0.118	-0.073	1.866			-0.151	-0.299	1.857			-0.129	-0.459	1.701			-0.125	-0.512	1.658			0.154	-0.069	1.683			0.066	-0.082	1.503
0.030	-0.378	1.743			0.053	-0.320	1.786			0.029	0.009	1.805			0.024	0.171	1.785			-0.117	-0.073	1.866			-0.150	-0.299	1.857			-0.129	-0.459	1.701			-0.125	-0.512	1.657			0.154	-0.074	1.684			0.068	-0.082	1.504
0.031	-0.378	1.743			0.053	-0.319	1.786			0.030	0.009	1.805			0.025	0.170	1.785			-0.116	-0.073	1.866			-0.150	-0.299	1.857			-0.129	-0.459	1.700			-0.125	-0.512	1.656			0.154	-0.077	1.685			0.069	-0.083	1.504
0.031	-0.378	1.743			0.054	-0.319	1.786			0.031	0.009	1.805			0.026	0.170	1.785			-0.116	-0.073	1.865			-0.150	-0.300	1.857			-0.129	-0.459	1.700			-0.124	-0.512	1.656			0.154	-0.080	1.686			0.071	-0.084	1.505
0.031	-0.378	1.743			0.054	-0.319	1.786			0.031	0.009	1.805			0.027	0.170	1.785			-0.116	-0.073	1.865			-0.149	-0.300	1.857			-0.128	-0.459	1.700			-0.124	-0.512	1.655			0.154	-0.082	1.686			0.072	-0.084	1.506
0.032	-0.377	1.742			0.055	-0.319	1.786			0.032	0.009	1.805			0.028	0.170	1.785			-0.115	-0.073	1.865			-0.149	-0.300	1.857			-0.128	-0.459	1.699			-0.124	-0.512	1.655			0.160	-0.058	1.685			0.073	-0.085	1.506
0.033	-0.377	1.742			0.056	-0.319	1.786			0.033	0.009	1.805			0.029	0.169	1.785			-0.115	-0.073	1.865			-0.149	-0.300	1.857			-0.129	-0.454	1.704			-0.124	-0.508	1.659			0.164	-0.047	1.685			0.075	-0.085	1.507
0.033	-0.376	1.742			0.056	-0.319	1.785			0.033	0.009	1.805			0.030	0.169	1.785			-0.114	-0.073	1.865			-0.149	-0.300	1.857			-0.129	-0.454	1.704			-0.124	-0.508	1.659			0.165	-0.043	1.685			0.076	-0.086	1.508
0.034	-0.375	1.742			0.057	-0.318	1.785			0.034	0.009	1.805			0.030	0.169	1.785			-0.114	-0.074	1.865			-0.148	-0.300	1.857			-0.129	-0.454	1.704			-0.124	-0.508	1.658			0.166	-0.040	1.685			0.077	-0.086	1.508
0.035	-0.375	1.742			0.058	-0.318	1.785			0.035	0.009	1.805			0.031	0.169	1.785			-0.114	-0.074	1.865			-0.148	-0.300	1.857			-0.129	-0.454	1.705			-0.124	-0.508	1.658			0.168	-0.036	1.685			0.078	-0.087	1.508
0.035	-0.374	1.742			0.058	-0.317	1.785			0.035	0.009	1.805			0.032	0.169	1.785			-0.113	-0.074	1.864			-0.148	-0.300	1.856			-0.128	-0.454	1.705			-0.123	-0.508	1.658			0.169	-0.032	1.685			0.078	-0.087	1.509
0.036	-0.373	1.742			0.059	-0.317	1.785			0.036	0.009	1.805			0.033	0.169	1.785			-0.113	-0.074	1.864			-0.148	-0.300	1.856			-0.128	-0.454	1.705			-0.123	-0.508	1.658			0.170	-0.029	1.685			0.079	-0.088	1.509
0.037	-0.372	1.742			0.060	-0.317	1.785			0.036	0.009	1.805			0.033	0.169	1.785			-0.112	-0.073	1.864			-0.147	-0.300	1.856			-0.128	-0.454	1.704			-0.123	-0.508	1.658			0.170	-0.026	1.686			0.080	-0.088	1.510
0.037	-0.372	1.742			0.060	-0.316	1.785			0.037	0.009	1.805			0.034	0.168	1.785			-0.112	-0.073	1.863			-0.147	-0.300	1.856			-0.128	-0.454	1.704			-0.123	-0.508	1.658			0.171	-0.024	1.686			0.081	-0.088	1.510
0.038	-0.371	1.742			0.061	-0.316	1.785			0.037	0.009	1.805			0.034	0.168	1.785			-0.111	-0.073	1.863			-0.147	-0.300	1.856			-0.128	-0.454	1.704			-0.122	-0.508	1.657			0.171	-0.022	1.687			0.081	-0.089	1.511
0.038	-0.370	1.742			0.061	-0.315	1.785			0.037	0.009	1.805			0.035	0.168	1.785			-0.111	-0.073	1.862			-0.145	-0.299	1.849			-0.128	-0.454	1.704			-0.122	-0.508	1.658			0.172	-0.021	1.687			0.082	-0.089	1.511
0.039	-0.370	1.742			0.061	-0.315	1.785			0.038	0.009	1.805			0.035	0.168	1.785			-0.110	-0.072	1.862			-0.145	-0.298	1.849			-0.127	-0.454	1.704			-0.122	-0.508	1.657			0.166	-0.044	1.691			0.083	-0.090	1.512
0.039	-0.370	1.742			0.062	-0.315	1.785			0.038	0.009	1.805			0.035	0.168	1.786			-0.110	-0.072	1.861			-0.145	-0.298	1.850			-0.127	-0.454	1.704			-0.122	-0.508	1.657			0.163	-0.056	1.693			0.084	-0.090	1.512
0.039	-0.369	1.742			0.062	-0.315	1.785			0.038	0.009	1.805			0.036	0.167	1.786			-0.109	-0.072	1.861			-0.145	-0.298	1.850			-0.127	-0.454	1.704			-0.122	-0.508	1.657			0.161	-0.063	1.694			0.084	-0.091	1.513
0.039	-0.369	1.742			0.062	-0.315	1.785			0.039	0.009	1.805			0.036	0.167	1.786			-0.109	-0.072	1.861			-0.145	-0.297	1.850			-0.127	-0.454	1.703			-0.122	-0.509	1.656			0.160	-0.069	1.695			0.085	-0.091	1.513
0.039	-0.369	1.742			0.062	-0.315	1.785			0.039	0.009	1.805			0.036	0.167	1.786			-0.109	-0.072	1.860			-0.145	-0.297	1.850			-0.127	-0.454	1.703			-0.121	-0.509	1.656			0.159	-0.074	1.696			0.086	-0.092	1.514
0.040	-0.369	1.742			0.062	-0.315	1.785			0.039	0.008	1.806			0.036	0.167	1.786			-0.108	-0.072	1.860			-0.145	-0.297	1.850			-0.127	-0.455	1.703			-0.121	-0.509	1.656			0.158	-0.061	1.697			0.086	-0.092	1.514
0.040	-0.369	1.742			0.062	-0.314	1.785			0.039	0.008	1.806			0.036	0.167	1.786			-0.108	-0.071	1.860			-0.145	-0.296	1.851			-0.127	-0.455	1.703			-0.121	-0.509	1.656			0.158	-0.054	1.698			0.087	-0.093	1.515
0.040	-0.369	1.742			0.062	-0.314	1.785			0.040	0.008	1.806			0.037	0.167	1.786			-0.108	-0.071	1.859			-0.145	-0.296	1.851			-0.127	-0.455	1.703			-0.121	-0.509	1.656			0.155	-0.059	1.699			0.087	-0.093	1.515
0.040	-0.369	1.742			0.062	-0.314	1.786			0.040	0.008	1.806			0.037	0.167	1.786			-0.108	-0.071	1.859			-0.145	-0.296	1.851			-0.127	-0.454	1.703			-0.121	-0.509	1.656			0.153	-0.063	1.699			0.087	-0.094	1.516
0.040	-0.368	1.742			0.063	-0.314	1.786			0.040	0.008	1.806			0.037	0.167	1.787			-0.108	-0.071	1.859			-0.145	-0.296	1.851			-0.127	-0.454	1.703			-0.121	-0.508	1.656			0.154	-0.055	1.699			0.088	-0.094	1.516
0.040	-0.368	1.742			0.063	-0.314	1.786			0.040	0.008	1.806			0.037	0.166	1.787			-0.108	-0.071	1.859			-0.145	-0.296	1.851			-0.127	-0.453	1.703			-0.121	-0.508	1.656			0.155	-0.049	1.699			0.088	-0.095	1.517
0.040	-0.368	1.742			0.063	-0.314	1.786			0.040	0.008	1.807			0.036	0.166	1.787			-0.107	-0.071	1.858			-0.140	-0.295	1.829			-0.125	-0.481	1.720			-0.134	-0.523	1.693			0.152	-0.057	1.699			0.089	-0.095	1.517
0.040	-0.368	1.742			0.063	-0.314	1.786			0.040	0.007	1.807			0.036	0.166	1.787			-0.107	-0.071	1.858			-0.142	-0.295	1.832			-0.130	-0.490	1.746			-0.137	-0.542	1.732			0.152	-0.052	1.700			0.089	-0.095	1.517
0.040	-0.368	1.743			0.062	-0.314	1.786			0.040	0.007	1.807			0.036	0.165	1.788			-0.107	-0.071	1.858			-0.144	-0.294	1.834			-0.130	-0.480	1.732			-0.135	-0.536	1.715			0.152	-0.048	1.701			0.089	-0.096	1.518
0.040	-0.368	1.743			0.062	-0.314	1.786			0.040	0.007	1.808			0.036	0.165	1.788			-0.107	-0.071	1.858			-0.144	-0.294	1.831			-0.127	-0.488	1.734			-0.136	-0.538	1.721			0.152	-0.045	1.701			0.090	-0.096	1.518
0.040	-0.368	1.743			0.062	-0.314	1.787			0.040	0.007	1.808			0.036	0.165	1.788			-0.107	-0.071	1.858			-0.145	-0.294	1.834			-0.126	-0.481	1.724			-0.131	-0.533	1.705			0.152	-0.042	1.702			0.090	-0.096	1.518
0.040	-0.367	1.743			0.062	-0.314	1.787			0.040	0.006	1.809			0.036	0.164	1.788			-0.107	-0.071	1.857			-0.146	-0.294	1.836			-0.126	-0.476	1.718			-0.129	-0.529	1.697			0.152	-0.040	1.702			0.090	-0.097	1.519
0.040	-0.367	1.743			0.062	-0.314	1.787			0.039	0.006	1.809			0.035	0.164	1.789			-0.107	-0.071	1.857			-0.147	-0.294	1.838			-0.133	-0.459	1.724			-0.133	-0.519	1.698			0.152	-0.038	1.702			0.090	-0.097	1.519
0.040	-0.367	1.743			0.062	-0.313	1.787			0.039	0.006	1.809			0.035	0.163	1.789			-0.107	-0.071	1.857			-0.148	-0.294	1.840			-0.134	-0.457	1.721			-0.132	-0.515	1.693			0.152	-0.037	1.703			0.090	-0.097	1.519
0.040	-0.367	1.743			0.062	-0.313	1.788			0.039	0.006	1.810			0.035	0.164	1.789			-0.107	-0.071	1.857			-0.149	-0.294	1.841			-0.134	-0.455	1.719			-0.132	-0.513	1.688			0.152	-0.035	1.703			0.091	-0.098	1.520
0.040	-0.367	1.744			0.062	-0.313	1.788			0.039	0.006	1.810			0.035	0.163	1.790			-0.107	-0.071	1.857			-0.149	-0.294	1.838			-0.134	-0.454	1.716			-0.132	-0.511	1.687			0.152	-0.034	1.703			0.091	-0.098	1.520
0.040	-0.367	1.744			0.062	-0.313	1.788			0.039	0.005	1.811			0.034	0.163	1.790			-0.107	-0.071	1.856			-0.149	-0.294	1.838			-0.134	-0.453	1.714			-0.131	-0.510	1.683			0.152	-0.033	1.704			0.091	-0.098	1.520
0.040	-0.367	1.744			0.062	-0.313	1.788			0.038	0.005	1.811			0.034	0.163	1.790			-0.108	-0.071	1.856			-0.151	-0.294	1.839			-0.134	-0.452	1.713			-0.130	-0.508	1.680			0.152	-0.032	1.704			0.091	-0.098	1.520
0.039	-0.367	1.744			0.061	-0.313	1.788			0.038	0.005	1.811			0.034	0.163	1.791			-0.108	-0.071	1.856			-0.152	-0.294	1.840			-0.134	-0.451	1.711			-0.129	-0.507	1.677			0.150	-0.044	1.704			0.091	-0.099	1.521
0.039	-0.367	1.744			0.061	-0.313	1.789			0.038	0.005	1.812			0.034	0.163	1.791			-0.108	-0.071	1.856			-0.153	-0.294	1.841			-0.134	-0.450	1.709			-0.128	-0.506	1.674			0.150	-0.042	1.705			0.091	-0.099	1.521
0.039	-0.367	1.744			0.061	-0.313	1.789			0.038	0.005	1.812			0.033	0.163	1.791			-0.108	-0.071	1.856			-0.153	-0.294	1.842			-0.137	-0.444	1.714			-0.130	-0.500	1.676			0.148	-0.051	1.706			0.092	-0.099	1.521
0.039	-0.367	1.744			0.061	-0.313	1.789			0.038	0.005	1.812			0.033	0.163	1.792			-0.108	-0.071	1.856			-0.154	-0.294	1.842			-0.136	-0.443	1.712			-0.130	-0.499	1.674			0.146	-0.057	1.706			0.092	-0.099	1.521
0.039	-0.367	1.745			0.060	-0.313	1.789			0.037	0.004	1.813			0.033	0.163	1.792			-0.109	-0.071	1.855			-0.155	-0.294	1.843			-0.138	-0.438	1.715			-0.131	-0.494	1.676			0.145	-0.062	1.706			0.092	-0.099	1.521
0.038	-0.367	1.745			0.060	-0.314	1.790			0.037	0.004	1.813			0.033	0.163	1.792			-0.109	-0.070	1.855			-0.156	-0.293	1.844			-0.141	-0.435	1.718			-0.133	-0.490	1.678			0.144	-0.065	1.707			0.092	-0.099	1.522
0.038	-0.368	1.745			0.059	-0.314	1.790			0.037	0.004	1.813			0.033	0.163	1.792			-0.109	-0.070	1.855			-0.156	-0.293	1.844			-0.141	-0.435	1.718			-0.133	-0.490	1.678			0.145	-0.055	1.712			0.092	-0.100	1.522
0.038	-0.368	1.745			0.059	-0.314	1.790			0.037	0.004	1.813			0.032	0.163	1.792			-0.109	-0.070	1.855			-0.156	-0.293	1.845			-0.141	-0.435	1.717			-0.133	-0.489	1.677			0.145	-0.049	1.715			0.092	-0.100	1.522
0.037	-0.368	1.745			0.059	-0.314	1.790			0.037	0.004	1.814			0.032	0.163	1.793			-0.110	-0.070	1.855			-0.156	-0.293	1.844			-0.141	-0.435	1.717			-0.134	-0.489	1.677			0.145	-0.054	1.715			0.092	-0.100	1.522
0.037	-0.368	1.745			0.058	-0.314	1.791			0.037	0.004	1.814			0.032	0.164	1.793			-0.110	-0.070	1.855			-0.157	-0.293	1.844			-0.141	-0.436	1.716			-0.133	-0.488	1.676			0.145	-0.049	1.718			0.092	-0.100	1.522
0.037	-0.368	1.746			0.058	-0.314	1.791			0.037	0.004	1.814			0.032	0.165	1.793			-0.110	-0.070	1.855			-0.157	-0.293	1.844			-0.143	-0.434	1.718			-0.135	-0.486	1.678			0.145	-0.054	1.717			0.093	-0.100	1.522
0.037	-0.368	1.746			0.058	-0.314	1.791			0.037	0.004	1.814			0.032	0.166	1.794			-0.110	-0.070	1.854			-0.158	-0.293	1.844			-0.144	-0.432	1.719			-0.136	-0.484	1.679			0.145	-0.057	1.717			0.093	-0.100	1.522
0.036	-0.368	1.746			0.057	-0.314	1.791			0.037	0.004	1.815			0.031	0.166	1.794			-0.111	-0.071	1.854			-0.158	-0.293	1.845			-0.144	-0.434	1.719			-0.136	-0.485	1.679			0.145	-0.060	1.717			0.093	-0.101	1.522
0.036	-0.368	1.746			0.057	-0.314	1.791			0.037	0.004	1.815			0.031	0.167	1.794			-0.111	-0.072	1.853			-0.158	-0.293	1.845			-0.144	-0.436	1.718			-0.136	-0.485	1.678			0.146	-0.059	1.718			0.093	-0.102	1.522
0.036	-0.368	1.746			0.057	-0.314	1.792			0.037	0.004	1.815			0.031	0.168	1.795			-0.111	-0.072	1.852			-0.159	-0.293	1.845			-0.144	-0.438	1.717			-0.136	-0.486	1.677			0.147	-0.057	1.719			0.100	-0.105	1.523
0.036	-0.368	1.746			0.057	-0.314	1.792			0.037	0.004	1.815			0.031	0.168	1.795			-0.111	-0.070	1.853			-0.159	-0.291	1.846			-0.144	-0.434	1.721			-0.137	-0.484	1.680			0.148	-0.055	1.720			0.109	-0.109	1.525
0.036	-0.368	1.746			0.056	-0.314	1.792			0.037	0.004	1.816			0.031	0.168	1.795			-0.113	-0.071	1.853			-0.160	-0.291	1.847			-0.145	-0.432	1.723			-0.137	-0.482	1.681			0.149	-0.053	1.720			0.132	-0.116	1.532
0.036	-0.368	1.746			0.056	-0.314	1.792			0.037	0.004	1.816			0.031	0.168	1.795			-0.114	-0.074	1.852			-0.160	-0.291	1.847			-0.146	-0.431	1.725			-0.139	-0.480	1.683			0.150	-0.052	1.721			0.144	-0.119	1.536
0.036	-0.367	1.746			0.056	-0.314	1.792			0.037	0.004	1.816			0.031	0.168	1.795			-0.116	-0.076	1.852			-0.161	-0.291	1.848			-0.144	-0.439	1.719			-0.137	-0.486	1.679			0.151	-0.051	1.722			0.162	-0.125	1.543
0.035	-0.367	1.746			0.056	-0.314	1.792			0.037	0.004	1.816			0.030	0.168	1.795			-0.117	-0.078	1.851			-0.161	-0.291	1.848			-0.145	-0.438	1.720			-0.137	-0.486	1.680			0.151	-0.051	1.723			0.175	-0.128	1.549
0.035	-0.367	1.746			0.055	-0.314	1.793			0.037	0.004	1.816			0.030	0.170	1.796			-0.118	-0.079	1.851			-0.162	-0.291	1.849			-0.145	-0.438	1.721			-0.138	-0.485	1.681			0.152	-0.051	1.723			0.183	-0.131	1.553
0.035	-0.367	1.747			0.055	-0.314	1.793			0.037	0.004	1.816			0.029	0.171	1.796			-0.119	-0.081	1.850			-0.162	-0.291	1.849			-0.146	-0.437	1.722			-0.138	-0.484	1.681			0.153	-0.051	1.724			0.187	-0.132	1.536
0.035	-0.367	1.747			0.055	-0.314	1.793			0.036	0.004	1.817			0.028	0.171	1.796			-0.119	-0.082	1.849			-0.162	-0.290	1.849			-0.144	-0.443	1.718			-0.137	-0.490	1.678			0.149	-0.072	1.723			0.190	-0.132	1.515
0.035	-0.367	1.747			0.054	-0.314	1.793			0.036	0.004	1.817			0.028	0.171	1.796			-0.120	-0.083	1.849			-0.163	-0.290	1.850			-0.148	-0.440	1.722			-0.140	-0.488	1.681			0.142	-0.082	1.727			0.189	-0.130	1.510
0.035	-0.367	1.747			0.054	-0.314	1.793			0.036	0.005	1.817			0.027	0.171	1.796			-0.121	-0.084	1.848			-0.163	-0.290	1.850			-0.146	-0.444	1.718			-0.138	-0.491	1.678			0.141	-0.084	1.729			0.191	-0.128	1.508
0.034	-0.367	1.747			0.053	-0.314	1.794			0.036	0.005	1.817			0.026	0.171	1.796			-0.121	-0.085	1.847			-0.164	-0.290	1.850			-0.149	-0.440	1.722			-0.140	-0.489	1.680			0.140	-0.085	1.731			0.191	-0.126	1.505
0.034	-0.368	1.747			0.053	-0.314	1.794			0.036	0.005	1.817			0.026	0.171	1.796			-0.121	-0.087	1.846			-0.165	-0.290	1.851			-0.151	-0.437	1.725			-0.142	-0.486	1.683			0.140	-0.086	1.732			0.191	-0.123	1.502
0.034	-0.368	1.747			0.052	-0.314	1.794			0.035	0.005	1.817			0.025	0.171	1.796			-0.122	-0.088	1.844			-0.165	-0.290	1.851			-0.148	-0.441	1.719			-0.140	-0.489	1.679			0.139	-0.087	1.733			0.191	-0.120	1.500
0.034	-0.368	1.747			0.052	-0.314	1.794			0.035	0.005	1.817			0.024	0.171	1.796			-0.122	-0.089	1.842			-0.166	-0.290	1.851			-0.151	-0.438	1.722			-0.143	-0.487	1.681			0.139	-0.087	1.734			0.190	-0.116	1.498
0.034	-0.368	1.747			0.051	-0.314	1.794			0.035	0.005	1.817			0.024	0.171	1.796			-0.122	-0.091	1.841			-0.166	-0.290	1.851			-0.148	-0.443	1.716			-0.140	-0.491	1.676			0.138	-0.087	1.735			0.190	-0.113	1.496
0.033	-0.368	1.747			0.051	-0.314	1.795			0.035	0.005	1.817			0.023	0.171	1.796			-0.122	-0.092	1.840			-0.167	-0.290	1.852			-0.146	-0.446	1.713			-0.138	-0.494	1.673			0.138	-0.088	1.735			0.189	-0.109	1.494
0.033	-0.368	1.747			0.051	-0.314	1.795			0.034	0.005	1.817			0.023	0.171	1.796			-0.122	-0.093	1.838			-0.168	-0.289	1.852			-0.144	-0.448	1.710			-0.136	-0.497	1.670			0.138	-0.088	1.736			0.192	-0.096	1.513
0.033	-0.368	1.747			0.050	-0.315	1.795			0.034	0.005	1.817			0.022	0.171	1.796			-0.122	-0.094	1.837			-0.168	-0.289	1.852			-0.143	-0.450	1.708			-0.135	-0.499	1.667			0.137	-0.088	1.736			0.194	-0.089	1.523
0.033	-0.368	1.747			0.050	-0.315	1.795			0.034	0.005	1.817			0.022	0.171	1.796			-0.122	-0.095	1.836			-0.169	-0.289	1.852			-0.142	-0.451	1.707			-0.133	-0.501	1.665			0.137	-0.088	1.737			0.194	-0.089	1.526
0.033	-0.368	1.747			0.050	-0.315	1.795			0.034	0.005	1.817			0.021	0.171	1.796			-0.122	-0.095	1.835			-0.169	-0.289	1.852			-0.141	-0.452	1.705			-0.132	-0.503	1.664			0.137	-0.088	1.737			0.194	-0.089	1.528
0.033	-0.368	1.748			0.049	-0.315	1.795			0.034	0.005	1.817			0.021	0.171	1.796			-0.122	-0.096	1.834			-0.170	-0.289	1.852			-0.143	-0.450	1.708			-0.133	-0.502	1.665			0.136	-0.087	1.738			0.196	-0.088	1.531
0.033	-0.368	1.748			0.049	-0.315	1.795			0.034	0.005	1.817			0.021	0.171	1.795			-0.122	-0.097	1.834			-0.171	-0.288	1.853			-0.150	-0.443	1.718			-0.138	-0.497	1.673			0.136	-0.087	1.738			0.197	-0.085	1.534
0.032	-0.368	1.748			0.049	-0.315	1.795			0.033	0.005	1.817			0.020	0.171	1.795			-0.123	-0.097	1.833			-0.171	-0.288	1.853			-0.148	-0.445	1.716			-0.137	-0.499	1.671			0.137	-0.086	1.738			0.198	-0.084	1.536
0.032	-0.368	1.748			0.048	-0.315	1.795			0.033	0.005	1.817			0.020	0.171	1.795			-0.123	-0.098	1.832			-0.172	-0.288	1.853			-0.146	-0.448	1.713			-0.136	-0.501	1.669			0.137	-0.085	1.739			0.199	-0.083	1.537
0.032	-0.368	1.748			0.048	-0.315	1.796			0.033	0.005	1.817			0.019	0.171	1.795			-0.123	-0.099	1.832			-0.173	-0.288	1.853			-0.151	-0.443	1.718			-0.140	-0.497	1.675			0.137	-0.084	1.739			0.200	-0.081	1.540
0.032	-0.368	1.748			0.048	-0.315	1.796			0.033	0.005	1.817			0.019	0.171	1.795			-0.123	-0.099	1.831			-0.173	-0.288	1.852			-0.149	-0.447	1.715			-0.138	-0.499	1.672			0.137	-0.084	1.739			0.202	-0.080	1.542
0.032	-0.368	1.748			0.048	-0.315	1.796			0.033	0.005	1.817			0.019	0.172	1.794			-0.123	-0.099	1.831			-0.174	-0.288	1.851			-0.147	-0.450	1.712			-0.137	-0.502	1.671			0.137	-0.083	1.739			0.203	-0.079	1.544
0.032	-0.368	1.748			0.047	-0.315	1.796			0.032	0.005	1.817			0.018	0.172	1.794			-0.123	-0.100	1.830			-0.174	-0.288	1.851			-0.146	-0.451	1.710			-0.136	-0.503	1.669			0.137	-0.082	1.739			0.204	-0.078	1.546
0.032	-0.368	1.748			0.047	-0.315	1.796			0.032	0.005	1.817			0.018	0.172	1.794			-0.123	-0.100	1.830			-0.175	-0.288	1.851			-0.145	-0.453	1.708			-0.135	-0.505	1.667			0.137	-0.082	1.739			0.205	-0.078	1.548
0.032	-0.368	1.748			0.047	-0.315	1.796			0.032	0.005	1.817			0.017	0.173	1.794			-0.123	-0.101	1.829			-0.175	-0.288	1.850			-0.148	-0.448	1.713			-0.137	-0.501	1.671			0.138	-0.081	1.739			0.206	-0.077	1.549
0.032	-0.368	1.748			0.047	-0.315	1.796			0.032	0.005	1.816			0.017	0.173	1.794			-0.123	-0.101	1.829			-0.176	-0.288	1.850			-0.150	-0.445	1.716			-0.139	-0.498	1.674			0.138	-0.080	1.739			0.207	-0.077	1.550
0.031	-0.368	1.748			0.046	-0.315	1.796			0.032	0.005	1.816			0.016	0.173	1.793			-0.124	-0.101	1.828			-0.176	-0.289	1.849			-0.152	-0.442	1.718			-0.141	-0.496	1.677			0.139	-0.080	1.739			0.207	-0.077	1.551
0.031	-0.368	1.748			0.046	-0.315	1.796			0.032	0.005	1.816			0.016	0.173	1.793			-0.124	-0.101	1.828			-0.177	-0.289	1.849			-0.154	-0.440	1.720			-0.143	-0.493	1.679			0.139	-0.079	1.739			0.208	-0.077	1.551
0.031	-0.368	1.748			0.046	-0.315	1.796			0.031	0.005	1.816			0.016	0.173	1.793			-0.124	-0.102	1.827			-0.177	-0.289	1.849			-0.155	-0.439	1.721			-0.145	-0.492	1.681			0.139	-0.079	1.738			0.209	-0.077	1.552
0.031	-0.368	1.748			0.046	-0.315	1.796			0.031	0.005	1.816			0.015	0.173	1.793			-0.124	-0.102	1.827			-0.177	-0.289	1.848			-0.156	-0.438	1.722			-0.145	-0.491	1.682			0.140	-0.078	1.738			0.210	-0.076	1.553
0.031	-0.368	1.748			0.046	-0.314	1.796			0.031	0.005	1.816			0.015	0.172	1.793			-0.124	-0.102	1.826			-0.177	-0.289	1.848			-0.151	-0.445	1.716			-0.142	-0.495	1.678			0.140	-0.078	1.738			0.211	-0.076	1.553
0.031	-0.368	1.748			0.045	-0.314	1.796			0.031	0.005	1.816			0.015	0.172	1.792			-0.124	-0.102	1.826			-0.178	-0.289	1.847			-0.148	-0.449	1.712			-0.139	-0.499	1.675			0.141	-0.077	1.738			0.211	-0.076	1.554
0.031	-0.368	1.747			0.045	-0.314	1.796			0.031	0.005	1.816			0.015	0.172	1.792			-0.124	-0.102	1.826			-0.178	-0.290	1.847			-0.146	-0.452	1.709			-0.137	-0.502	1.672			0.141	-0.077	1.738			0.212	-0.076	1.555
0.031	-0.368	1.747			0.045	-0.314	1.796			0.031	0.005	1.815			0.014	0.172	1.792			-0.124	-0.102	1.826			-0.178	-0.290	1.846			-0.145	-0.453	1.707			-0.136	-0.503	1.670			0.141	-0.076	1.738			0.213	-0.075	1.555
0.031	-0.368	1.747			0.045	-0.314	1.796			0.030	0.005	1.815			0.014	0.171	1.792			-0.124	-0.102	1.825			-0.178	-0.290	1.846			-0.144	-0.455	1.706			-0.135	-0.505	1.669			0.141	-0.076	1.737			0.214	-0.075	1.556
0.031	-0.368	1.747			0.045	-0.314	1.796			0.030	0.005	1.815			0.014	0.171	1.791			-0.124	-0.102	1.825			-0.178	-0.291	1.845			-0.143	-0.455	1.705			-0.134	-0.505	1.668			0.142	-0.076	1.737			0.216	-0.074	1.556
0.030	-0.368	1.747			0.045	-0.314	1.796			0.030	0.005	1.815			0.013	0.170	1.791			-0.125	-0.103	1.825			-0.179	-0.291	1.845			-0.145	-0.451	1.709			-0.135	-0.503	1.670			0.142	-0.075	1.737			0.219	-0.073	1.555
0.030	-0.368	1.747			0.044	-0.314	1.796			0.030	0.005	1.815			0.013	0.170	1.791			-0.125	-0.103	1.825			-0.179	-0.291	1.844			-0.147	-0.449	1.712			-0.137	-0.500	1.673			0.142	-0.075	1.737			0.222	-0.071	1.554
0.030	-0.368	1.747			0.044	-0.314	1.796			0.030	0.005	1.815			0.013	0.170	1.791			-0.125	-0.103	1.825			-0.179	-0.291	1.844			-0.150	-0.445	1.717			-0.139	-0.497	1.677			0.143	-0.074	1.737			0.224	-0.071	1.553
0.030	-0.367	1.747			0.044	-0.314	1.795			0.029	0.005	1.815			0.012	0.171	1.791			-0.125	-0.103	1.825			-0.179	-0.291	1.844			-0.152	-0.443	1.719			-0.141	-0.495	1.680			0.143	-0.074	1.737			0.226	-0.070	1.554
0.030	-0.367	1.747			0.044	-0.314	1.795			0.029	0.006	1.815			0.012	0.171	1.791			-0.126	-0.103	1.825			-0.179	-0.292	1.844			-0.153	-0.441	1.721			-0.142	-0.494	1.682			0.144	-0.073	1.736			0.228	-0.069	1.554
0.030	-0.367	1.747			0.044	-0.314	1.795			0.029	0.006	1.815			0.011	0.172	1.791			-0.126	-0.103	1.825			-0.180	-0.292	1.844			-0.154	-0.440	1.723			-0.143	-0.492	1.684			0.144	-0.073	1.736			0.229	-0.069	1.555
0.030	-0.367	1.747			0.044	-0.314	1.795			0.029	0.006	1.815			0.011	0.173	1.791			-0.126	-0.103	1.825			-0.180	-0.292	1.843			-0.155	-0.440	1.724			-0.145	-0.491	1.685			0.145	-0.073	1.736			0.231	-0.068	1.555
0.030	-0.367	1.747			0.043	-0.313	1.795			0.028	0.006	1.815			0.010	0.174	1.790			-0.126	-0.103	1.824			-0.180	-0.292	1.843			-0.156	-0.439	1.725			-0.146	-0.491	1.686			0.145	-0.072	1.736			0.233	-0.067	1.556
0.030	-0.367	1.747			0.043	-0.313	1.795			0.028	0.006	1.815			0.010	0.174	1.790			-0.127	-0.103	1.824			-0.180	-0.292	1.843			-0.157	-0.438	1.726			-0.147	-0.489	1.688			0.146	-0.072	1.736			0.234	-0.067	1.557
0.029	-0.367	1.747			0.043	-0.313	1.795			0.028	0.006	1.815			0.009	0.175	1.790			-0.127	-0.103	1.824			-0.180	-0.292	1.842			-0.158	-0.437	1.727			-0.148	-0.488	1.690			0.146	-0.071	1.736			0.236	-0.067	1.557
0.029	-0.366	1.747			0.043	-0.313	1.795			0.028	0.006	1.815			0.009	0.175	1.790			-0.127	-0.103	1.824			-0.180	-0.293	1.842			-0.157	-0.438	1.726			-0.147	-0.489	1.689			0.147	-0.071	1.736			0.238	-0.066	1.558
0.029	-0.366	1.747			0.043	-0.313	1.795			0.028	0.006	1.814			0.009	0.176	1.790			-0.127	-0.103	1.824			-0.180	-0.293	1.842			-0.158	-0.438	1.727			-0.149	-0.488	1.690			0.147	-0.071	1.735			0.239	-0.066	1.558
0.029	-0.366	1.747			0.043	-0.313	1.795			0.027	0.006	1.814			0.008	0.176	1.790			-0.128	-0.103	1.824			-0.181	-0.293	1.842			-0.159	-0.436	1.728			-0.150	-0.486	1.691			0.148	-0.070	1.735			0.241	-0.065	1.559
0.029	-0.366	1.746			0.042	-0.312	1.795			0.027	0.006	1.814			0.008	0.177	1.790			-0.128	-0.103	1.824			-0.181	-0.293	1.842			-0.159	-0.435	1.729			-0.150	-0.485	1.692			0.148	-0.070	1.735			0.243	-0.065	1.559
0.029	-0.365	1.746			0.042	-0.312	1.795			0.027	0.006	1.814			0.008	0.177	1.789			-0.128	-0.103	1.824			-0.181	-0.293	1.842			-0.157	-0.437	1.725			-0.149	-0.487	1.690			0.149	-0.070	1.735			0.246	-0.065	1.560
0.028	-0.365	1.746			0.042	-0.312	1.795			0.027	0.006	1.814			0.007	0.177	1.789			-0.128	-0.103	1.824			-0.181	-0.293	1.842			-0.156	-0.439	1.723			-0.147	-0.488	1.688			0.149	-0.069	1.735			0.250	-0.065	1.561
0.028	-0.365	1.746			0.042	-0.312	1.795			0.027	0.006	1.814			0.007	0.177	1.789			-0.129	-0.103	1.824			-0.181	-0.293	1.842			-0.157	-0.437	1.724			-0.149	-0.487	1.689			0.150	-0.069	1.735			0.253	-0.065	1.562
0.028	-0.364	1.746			0.041	-0.311	1.795			0.026	0.006	1.814			0.007	0.178	1.789			-0.129	-0.103	1.824			-0.181	-0.293	1.842			-0.158	-0.436	1.725			-0.150	-0.485	1.689			0.150	-0.069	1.735			0.255	-0.065	1.563
0.028	-0.364	1.746			0.041	-0.311	1.795			0.026	0.006	1.814			0.006	0.178	1.788			-0.129	-0.103	1.824			-0.181	-0.293	1.842			-0.159	-0.435	1.725			-0.150	-0.484	1.690			0.151	-0.068	1.735			0.258	-0.065	1.564
0.028	-0.364	1.746			0.041	-0.311	1.795			0.026	0.006	1.814			0.006	0.178	1.788			-0.130	-0.103	1.824			-0.182	-0.293	1.842			-0.158	-0.436	1.723			-0.150	-0.485	1.688			0.151	-0.068	1.735			0.260	-0.065	1.565
0.028	-0.363	1.746			0.041	-0.310	1.795			0.026	0.006	1.814			0.006	0.179	1.787			-0.130	-0.102	1.824			-0.182	-0.293	1.842			-0.157	-0.438	1.721			-0.149	-0.486	1.687			0.152	-0.068	1.735			0.262	-0.065	1.566
0.027	-0.363	1.746			0.041	-0.310	1.794			0.026	0.006	1.814			0.005	0.180	1.787			-0.130	-0.102	1.823			-0.182	-0.293	1.842			-0.157	-0.439	1.720			-0.148	-0.488	1.685			0.153	-0.067	1.735			0.263	-0.065	1.566
0.027	-0.363	1.746			0.040	-0.310	1.794			0.026	0.006	1.814			0.005	0.180	1.786			-0.130	-0.102	1.823			-0.182	-0.293	1.842			-0.158	-0.437	1.721			-0.149	-0.486	1.686			0.153	-0.067	1.735			0.265	-0.065	1.568
0.027	-0.362	1.746			0.040	-0.310	1.794			0.025	0.006	1.814			0.005	0.181	1.786			-0.131	-0.102	1.823			-0.182	-0.292	1.842			-0.158	-0.435	1.722			-0.150	-0.485	1.686			0.154	-0.067	1.735			0.266	-0.065	1.569
0.027	-0.362	1.746			0.040	-0.309	1.794			0.025	0.006	1.813			0.005	0.182	1.785			-0.131	-0.102	1.823			-0.183	-0.292	1.842			-0.159	-0.434	1.723			-0.150	-0.483	1.687			0.154	-0.067	1.735			0.268	-0.065	1.570
0.027	-0.362	1.746			0.040	-0.309	1.794			0.025	0.006	1.813			0.004	0.182	1.785			-0.131	-0.102	1.823			-0.183	-0.292	1.842			-0.160	-0.433	1.723			-0.151	-0.482	1.688			0.155	-0.066	1.735			0.269	-0.065	1.571
0.026	-0.361	1.745			0.039	-0.309	1.794			0.025	0.006	1.813			0.004	0.183	1.784			-0.132	-0.102	1.823			-0.183	-0.292	1.842			-0.162	-0.432	1.724			-0.152	-0.481	1.689			0.155	-0.066	1.735			0.270	-0.065	1.572
0.026	-0.361	1.745			0.039	-0.309	1.794			0.025	0.006	1.813			0.004	0.183	1.784			-0.132	-0.102	1.823			-0.184	-0.292	1.842			-0.163	-0.431	1.726			-0.154	-0.480	1.690			0.156	-0.066	1.735			0.271	-0.065	1.573
0.026	-0.361	1.745			0.039	-0.308	1.794			0.025	0.006	1.813			0.004	0.184	1.784			-0.132	-0.102	1.823			-0.184	-0.291	1.842			-0.164	-0.430	1.727			-0.155	-0.480	1.691			0.156	-0.066	1.735			0.272	-0.065	1.574
0.026	-0.361	1.745			0.039	-0.308	1.794			0.024	0.006	1.813			0.003	0.182	1.783			-0.133	-0.102	1.823			-0.184	-0.291	1.842			-0.165	-0.429	1.728			-0.156	-0.479	1.692			0.156	-0.066	1.735			0.273	-0.065	1.575
0.026	-0.360	1.745			0.039	-0.308	1.794			0.024	0.006	1.813			0.003	0.183	1.783			-0.133	-0.102	1.823			-0.184	-0.291	1.842			-0.161	-0.433	1.723			-0.153	-0.482	1.688			0.157	-0.065	1.735			0.274	-0.066	1.575
0.026	-0.360	1.745			0.038	-0.308	1.794			0.024	0.006	1.813			0.003	0.182	1.782			-0.134	-0.101	1.823			-0.185	-0.290	1.842			-0.161	-0.433	1.723			-0.153	-0.482	1.688			0.157	-0.065	1.736			0.275	-0.066	1.576
0.025	-0.360	1.745			0.038	-0.307	1.794			0.024	0.006	1.813			0.003	0.182	1.782			-0.134	-0.101	1.823			-0.185	-0.290	1.842			-0.160	-0.436	1.721			-0.152	-0.485	1.686			0.157	-0.065	1.736			0.276	-0.066	1.577
0.025	-0.359	1.745			0.038	-0.307	1.794			0.023	0.006	1.813			0.002	0.181	1.781			-0.134	-0.101	1.823			-0.185	-0.290	1.842			-0.161	-0.435	1.722			-0.152	-0.484	1.687			0.158	-0.065	1.736			0.276	-0.067	1.579
0.025	-0.359	1.745			0.038	-0.307	1.794			0.023	0.006	1.812			0.002	0.181	1.781			-0.135	-0.101	1.823			-0.185	-0.290	1.842			-0.161	-0.434	1.723			-0.152	-0.483	1.688			0.158	-0.065	1.736			0.277	-0.068	1.581
0.025	-0.359	1.745			0.037	-0.307	1.794			0.023	0.006	1.812			0.002	0.180	1.781			-0.135	-0.101	1.823			-0.186	-0.289	1.842			-0.161	-0.432	1.724			-0.153	-0.482	1.689			0.158	-0.065	1.736			0.278	-0.068	1.582
0.025	-0.359	1.745			0.037	-0.307	1.793			0.023	0.006	1.812			0.002	0.178	1.780			-0.135	-0.101	1.823			-0.186	-0.289	1.842			-0.162	-0.431	1.725			-0.153	-0.481	1.689			0.159	-0.065	1.736			0.280	-0.069	1.585
0.024	-0.358	1.745			0.037	-0.306	1.793			0.023	0.006	1.812			0.002	0.177	1.779			-0.136	-0.101	1.823			-0.186	-0.289	1.842			-0.162	-0.431	1.726			-0.153	-0.480	1.690			0.159	-0.065	1.736			0.285	-0.074	1.589
0.024	-0.358	1.745			0.037	-0.306	1.793			0.022	0.006	1.812			0.001	0.176	1.779			-0.136	-0.101	1.823			-0.186	-0.289	1.842			-0.158	-0.436	1.719			-0.149	-0.485	1.685			0.159	-0.065	1.736			0.289	-0.080	1.595
0.024	-0.358	1.745			0.036	-0.306	1.793			0.022	0.006	1.812			0.001	0.176	1.779			-0.136	-0.101	1.823			-0.186	-0.289	1.842			-0.158	-0.436	1.720			-0.149	-0.484	1.685			0.160	-0.065	1.736			0.295	-0.087	1.600
0.024	-0.358	1.745			0.036	-0.306	1.793			0.022	0.006	1.812			0.001	0.176	1.778			-0.137	-0.101	1.823			-0.187	-0.289	1.842			-0.157	-0.436	1.720			-0.149	-0.484	1.685			0.160	-0.065	1.737			0.300	-0.094	1.605
0.024	-0.358	1.745			0.036	-0.306	1.793			0.022	0.006	1.812			0.001	0.176	1.778			-0.137	-0.101	1.823			-0.187	-0.289	1.842			-0.157	-0.436	1.721			-0.149	-0.484	1.686			0.161	-0.065	1.737			0.303	-0.103	1.613
0.024	-0.357	1.745			0.036	-0.305	1.793			0.021	0.006	1.811			0.001	0.177	1.778			-0.137	-0.101	1.822			-0.187	-0.289	1.842			-0.157	-0.435	1.721			-0.149	-0.483	1.686			0.162	-0.065	1.738			0.305	-0.113	1.623
0.024	-0.357	1.744			0.036	-0.305	1.793			0.021	0.006	1.811			0.001	0.176	1.777			-0.137	-0.101	1.822			-0.187	-0.289	1.842			-0.158	-0.435	1.722			-0.149	-0.483	1.687			0.163	-0.066	1.739			0.308	-0.127	1.627
0.023	-0.357	1.744			0.035	-0.305	1.793			0.021	0.006	1.811			0.001	0.175	1.776			-0.138	-0.101	1.822			-0.187	-0.289	1.842			-0.158	-0.434	1.723			-0.149	-0.483	1.687			0.164	-0.066	1.740			0.310	-0.150	1.650
0.023	-0.357	1.744			0.035	-0.305	1.793			0.021	0.006	1.811			0.002	0.173	1.776			-0.138	-0.100	1.822			-0.188	-0.289	1.841			-0.154	-0.439	1.717			-0.145	-0.487	1.682			0.166	-0.067	1.742			0.311	-0.158	1.651
0.023	-0.357	1.744			0.035	-0.305	1.793			0.021	0.006	1.811			0.002	0.172	1.775			-0.138	-0.100	1.822			-0.188	-0.289	1.841			-0.151	-0.444	1.711			-0.142	-0.492	1.677			0.167	-0.068	1.743			0.313	-0.163	1.646
0.023	-0.357	1.744			0.035	-0.305	1.793			0.020	0.006	1.810			0.002	0.171	1.774			-0.138	-0.100	1.821			-0.188	-0.289	1.840			-0.148	-0.447	1.708			-0.139	-0.496	1.673			0.169	-0.069	1.745			0.314	-0.168	1.643
0.023	-0.357	1.744			0.034	-0.305	1.793			0.020	0.006	1.810			0.003	0.170	1.774			-0.138	-0.100	1.821			-0.188	-0.289	1.839			-0.147	-0.449	1.705			-0.137	-0.498	1.671			0.170	-0.070	1.746			0.315	-0.172	1.640
0.023	-0.356	1.744			0.034	-0.304	1.793			0.020	0.006	1.810			0.003	0.169	1.773			-0.139	-0.100	1.821			-0.188	-0.289	1.838			-0.146	-0.451	1.704			-0.135	-0.500	1.669			0.171	-0.071	1.748			0.315	-0.176	1.635
0.023	-0.356	1.744			0.034	-0.304	1.793			0.020	0.005	1.809			0.004	0.168	1.773			-0.139	-0.100	1.820			-0.189	-0.288	1.838			-0.145	-0.451	1.703			-0.135	-0.501	1.668			0.172	-0.072	1.749			0.312	-0.180	1.641
0.023	-0.356	1.744			0.034	-0.304	1.793			0.020	0.005	1.809			0.005	0.167	1.772			-0.139	-0.100	1.820			-0.189	-0.288	1.837			-0.145	-0.452	1.702			-0.134	-0.502	1.667			0.173	-0.073	1.751			0.306	-0.191	1.663
0.023	-0.356	1.744			0.034	-0.304	1.793			0.020	0.005	1.809			0.006	0.166	1.772			-0.139	-0.100	1.819			-0.189	-0.288	1.835			-0.152	-0.449	1.709			-0.139	-0.500	1.672			0.173	-0.075	1.752			0.302	-0.197	1.676
0.023	-0.356	1.744			0.034	-0.304	1.793			0.020	0.005	1.809			0.007	0.166	1.771			-0.139	-0.100	1.818			-0.189	-0.288	1.834			-0.153	-0.447	1.711			-0.140	-0.499	1.674			0.174	-0.076	1.753			0.286	-0.164	1.634
0.023	-0.356	1.744			0.034	-0.304	1.793			0.020	0.005	1.809			0.009	0.166	1.771			-0.139	-0.100	1.818			-0.189	-0.288	1.832			-0.154	-0.445	1.712			-0.140	-0.498	1.676			0.174	-0.076	1.754			0.280	-0.154	1.622
0.023	-0.356	1.744			0.033	-0.304	1.793			0.021	0.005	1.808			0.010	0.165	1.770			-0.138	-0.099	1.817			-0.189	-0.288	1.830			-0.154	-0.444	1.712			-0.140	-0.497	1.676			0.175	-0.077	1.754			0.274	-0.146	1.615
0.023	-0.356	1.744			0.033	-0.304	1.793			0.021	0.005	1.808			0.012	0.166	1.770			-0.138	-0.099	1.816			-0.189	-0.288	1.829			-0.154	-0.443	1.713			-0.140	-0.496	1.677			0.175	-0.077	1.755			0.265	-0.142	1.606
0.023	-0.356	1.744			0.033	-0.304	1.793			0.022	0.005	1.808			0.014	0.166	1.769			-0.138	-0.098	1.816			-0.189	-0.287	1.827			-0.154	-0.442	1.713			-0.140	-0.495	1.678			0.176	-0.077	1.755			0.258	-0.139	1.599
0.024	-0.356	1.744			0.033	-0.304	1.793			0.022	0.005	1.807			0.016	0.165	1.769			-0.138	-0.098	1.815			-0.189	-0.287	1.825			-0.154	-0.441	1.714			-0.140	-0.494	1.679			0.176	-0.076	1.755			0.252	-0.137	1.594
0.024	-0.356	1.744			0.034	-0.304	1.793			0.023	0.004	1.807			0.018	0.164	1.769			-0.138	-0.097	1.815			-0.188	-0.287	1.824			-0.149	-0.448	1.708			-0.137	-0.500	1.675			0.176	-0.074	1.754			0.235	-0.133	1.585
0.024	-0.356	1.745			0.034	-0.304	1.793			0.024	0.004	1.807			0.020	0.163	1.769			-0.138	-0.096	1.815			-0.188	-0.286	1.822			-0.147	-0.452	1.705			-0.135	-0.503	1.673			0.175	-0.070	1.753			0.224	-0.131	1.580
0.024	-0.356	1.745			0.034	-0.304	1.793			0.025	0.004	1.807			0.022	0.163	1.769			-0.138	-0.095	1.815			-0.188	-0.286	1.821			-0.148	-0.448	1.708			-0.135	-0.501	1.675			0.175	-0.067	1.751			0.214	-0.129	1.575
0.024	-0.356	1.745			0.034	-0.304	1.793			0.026	0.004	1.806			0.024	0.162	1.768			-0.137	-0.093	1.815			-0.188	-0.286	1.821			-0.147	-0.451	1.707			-0.135	-0.504	1.675			0.174	-0.064	1.750			0.205	-0.128	1.570
0.024	-0.356	1.745			0.035	-0.304	1.793			0.027	0.004	1.806			0.025	0.162	1.768			-0.135	-0.088	1.816			-0.187	-0.285	1.820			-0.147	-0.452	1.707			-0.135	-0.506	1.674			0.173	-0.061	1.748			0.197	-0.128	1.567
0.025	-0.356	1.745			0.035	-0.304	1.793			0.027	0.004	1.806			0.027	0.162	1.768			-0.132	-0.084	1.816			-0.187	-0.285	1.820			-0.147	-0.454	1.706			-0.134	-0.508	1.674			0.173	-0.059	1.747			0.189	-0.127	1.564
0.025	-0.356	1.745			0.035	-0.304	1.793			0.028	0.003	1.806			0.028	0.162	1.768			-0.130	-0.081	1.817			-0.187	-0.284	1.820			-0.146	-0.455	1.706			-0.134	-0.510	1.673			0.172	-0.056	1.745			0.180	-0.127	1.561
0.025	-0.356	1.745			0.036	-0.304	1.793			0.029	0.003	1.805			0.029	0.161	1.768			-0.128	-0.077	1.818			-0.185	-0.284	1.820			-0.146	-0.456	1.706			-0.134	-0.511	1.673			0.171	-0.054	1.743			0.173	-0.128	1.559
0.025	-0.356	1.745			0.036	-0.304	1.793			0.030	0.003	1.805			0.030	0.161	1.768			-0.126	-0.074	1.819			-0.184	-0.284	1.821			-0.148	-0.451	1.713			-0.137	-0.508	1.678			0.170	-0.053	1.741			0.168	-0.128	1.557
0.025	-0.357	1.745			0.037	-0.304	1.793			0.030	0.003	1.805			0.031	0.161	1.768			-0.124	-0.072	1.820			-0.182	-0.283	1.823			-0.148	-0.452	1.713			-0.137	-0.509	1.678			0.169	-0.051	1.739			0.162	-0.128	1.556
0.025	-0.357	1.745			0.037	-0.305	1.793			0.031	0.003	1.805			0.032	0.160	1.768			-0.123	-0.070	1.821			-0.180	-0.282	1.825			-0.148	-0.453	1.713			-0.137	-0.510	1.678			0.169	-0.049	1.737			0.158	-0.128	1.554
0.026	-0.357	1.745			0.038	-0.305	1.793			0.032	0.003	1.804			0.033	0.160	1.768			-0.121	-0.068	1.822			-0.178	-0.282	1.827			-0.151	-0.447	1.722			-0.140	-0.505	1.685			0.168	-0.048	1.735			0.155	-0.128	1.553
0.026	-0.357	1.745			0.038	-0.305	1.793			0.032	0.003	1.804			0.033	0.159	1.767			-0.120	-0.067	1.822			-0.176	-0.282	1.828			-0.150	-0.450	1.722			-0.139	-0.507	1.685			0.167	-0.047	1.733			0.139	-0.133	1.545
0.026	-0.357	1.745			0.038	-0.305	1.794			0.033	0.002	1.804			0.034	0.159	1.767			-0.118	-0.065	1.823			-0.174	-0.282	1.828			-0.149	-0.452	1.722			-0.139	-0.509	1.685			0.167	-0.046	1.731			0.136	-0.133	1.543
0.026	-0.357	1.746			0.039	-0.305	1.794			0.033	0.002	1.804			0.035	0.159	1.767			-0.117	-0.064	1.824			-0.172	-0.280	1.833			-0.150	-0.450	1.728			-0.141	-0.507	1.689			0.166	-0.045	1.729			0.125	-0.135	1.537
0.026	-0.357	1.746			0.039	-0.305	1.794			0.034	0.002	1.804			0.036	0.159	1.767			-0.116	-0.062	1.825			-0.170	-0.280	1.837			-0.152	-0.448	1.732			-0.143	-0.506	1.692			0.166	-0.044	1.727			0.118	-0.136	1.534
0.026	-0.357	1.746			0.040	-0.305	1.794			0.034	0.002	1.804			0.037	0.159	1.767			-0.115	-0.061	1.826			-0.168	-0.279	1.840			-0.150	-0.451	1.733			-0.142	-0.509	1.693			0.165	-0.044	1.725			0.113	-0.137	1.531
0.026	-0.357	1.746			0.040	-0.305	1.794			0.034	0.002	1.804			0.038	0.160	1.767			-0.114	-0.060	1.827			-0.167	-0.279	1.840			-0.149	-0.456	1.733			-0.142	-0.513	1.694			0.165	-0.044	1.723			0.109	-0.137	1.529
0.026	-0.357	1.746			0.040	-0.305	1.794			0.035	0.002	1.804			0.039	0.160	1.767			-0.113	-0.060	1.828			-0.165	-0.279	1.841			-0.147	-0.459	1.733			-0.141	-0.515	1.695			0.164	-0.043	1.721			0.106	-0.137	1.527
0.026	-0.357	1.746			0.041	-0.305	1.794			0.035	0.002	1.804			0.040	0.161	1.768			-0.113	-0.059	1.829			-0.164	-0.280	1.841			-0.146	-0.461	1.733			-0.141	-0.518	1.695			0.164	-0.043	1.719			0.102	-0.137	1.525
0.026	-0.357	1.747			0.041	-0.305	1.794			0.036	0.002	1.803			0.042	0.162	1.768			-0.112	-0.059	1.830			-0.162	-0.280	1.840			-0.145	-0.463	1.733			-0.140	-0.519	1.696			0.163	-0.042	1.718			0.099	-0.136	1.523
0.026	-0.358	1.747			0.041	-0.305	1.794			0.036	0.002	1.803			0.043	0.163	1.768			-0.111	-0.059	1.831			-0.161	-0.281	1.840			-0.145	-0.465	1.733			-0.140	-0.521	1.696			0.163	-0.042	1.717			0.097	-0.136	1.521
0.026	-0.358	1.747			0.042	-0.306	1.794			0.036	0.002	1.803			0.044	0.163	1.768			-0.110	-0.058	1.832			-0.159	-0.281	1.841			-0.146	-0.460	1.738			-0.142	-0.517	1.701			0.163	-0.041	1.715			0.094	-0.135	1.520
0.026	-0.358	1.747			0.042	-0.306	1.794			0.037	0.002	1.803			0.045	0.164	1.769			-0.110	-0.058	1.832			-0.158	-0.282	1.841			-0.146	-0.461	1.738			-0.142	-0.518	1.702			0.163	-0.041	1.714			0.092	-0.135	1.518
0.026	-0.358	1.748			0.042	-0.306	1.794			0.037	0.002	1.803			0.046	0.165	1.769			-0.109	-0.058	1.833			-0.157	-0.282	1.840			-0.146	-0.462	1.738			-0.142	-0.519	1.702			0.162	-0.040	1.712			0.090	-0.134	1.517
0.026	-0.358	1.748			0.042	-0.306	1.794			0.037	0.002	1.803			0.047	0.166	1.770			-0.108	-0.058	1.834			-0.156	-0.283	1.840			-0.146	-0.463	1.738			-0.142	-0.520	1.703			0.162	-0.040	1.711			0.089	-0.133	1.516
0.026	-0.358	1.748			0.043	-0.306	1.794			0.038	0.002	1.803			0.048	0.166	1.770			-0.108	-0.058	1.835			-0.153	-0.284	1.837			-0.145	-0.464	1.738			-0.142	-0.521	1.703			0.162	-0.040	1.710			0.088	-0.133	1.516
0.026	-0.358	1.748			0.043	-0.306	1.794			0.038	0.002	1.803			0.049	0.167	1.771			-0.107	-0.058	1.836			-0.152	-0.285	1.835			-0.145	-0.465	1.738			-0.142	-0.521	1.704			0.162	-0.039	1.709			0.087	-0.132	1.515
0.026	-0.358	1.748			0.043	-0.306	1.794			0.038	0.002	1.803			0.049	0.167	1.771			-0.107	-0.058	1.837			-0.150	-0.285	1.834			-0.145	-0.466	1.738			-0.142	-0.522	1.704			0.162	-0.039	1.707			0.086	-0.131	1.515
0.026	-0.358	1.749			0.044	-0.306	1.794			0.039	0.002	1.803			0.050	0.168	1.771			-0.106	-0.059	1.838			-0.150	-0.286	1.837			-0.145	-0.463	1.740			-0.143	-0.520	1.706			0.160	-0.039	1.706			0.086	-0.130	1.515
0.026	-0.358	1.749			0.044	-0.306	1.794			0.039	0.002	1.803			0.050	0.168	1.771			-0.106	-0.059	1.839			-0.147	-0.287	1.833			-0.145	-0.463	1.741			-0.143	-0.520	1.707			0.159	-0.039	1.705			0.078	-0.129	1.510
0.025	-0.358	1.749			0.044	-0.306	1.795			0.039	0.002	1.803			0.051	0.168	1.771			-0.105	-0.059	1.839			-0.146	-0.288	1.830			-0.145	-0.464	1.741			-0.143	-0.521	1.708			0.158	-0.039	1.703			0.065	-0.131	1.506
0.025	-0.357	1.750			0.045	-0.305	1.795			0.039	0.001	1.803			0.052	0.168	1.771			-0.104	-0.060	1.840			-0.144	-0.289	1.829			-0.144	-0.464	1.741			-0.143	-0.521	1.708			0.158	-0.039	1.702			0.059	-0.133	1.504
0.025	-0.357	1.750			0.045	-0.305	1.795			0.040	0.001	1.802			0.052	0.168	1.771			-0.104	-0.060	1.841			-0.145	-0.289	1.839			-0.144	-0.465	1.740			-0.143	-0.522	1.707			0.157	-0.039	1.701			0.052	-0.135	1.503
0.025	-0.357	1.750			0.045	-0.305	1.795			0.040	0.001	1.802			0.053	0.168	1.771			-0.104	-0.060	1.842			-0.145	-0.289	1.844			-0.144	-0.465	1.740			-0.143	-0.523	1.707			0.156	-0.043	1.699			0.046	-0.137	1.500
0.025	-0.357	1.750			0.046	-0.305	1.795			0.040	0.001	1.802			0.053	0.168	1.771			-0.103	-0.061	1.842			-0.145	-0.289	1.847			-0.144	-0.466	1.740			-0.143	-0.523	1.706			0.154	-0.046	1.697			0.043	-0.136	1.500
0.025	-0.357	1.750			0.046	-0.305	1.795			0.041	0.001	1.802			0.053	0.168	1.772			-0.103	-0.061	1.843			-0.145	-0.289	1.849			-0.145	-0.463	1.743			-0.144	-0.521	1.709			0.152	-0.049	1.695			0.052	-0.137	1.506
0.025	-0.357	1.751			0.046	-0.305	1.795			0.041	0.001	1.802			0.054	0.168	1.772			-0.102	-0.061	1.843			-0.145	-0.289	1.851			-0.146	-0.460	1.746			-0.145	-0.519	1.711			0.151	-0.053	1.693			0.043	-0.141	1.503
0.025	-0.357	1.751			0.046	-0.305	1.795			0.041	0.001	1.801			0.054	0.168	1.772			-0.102	-0.062	1.844			-0.145	-0.290	1.851			-0.146	-0.461	1.745			-0.145	-0.520	1.711			0.150	-0.055	1.692			0.036	-0.145	1.501
0.025	-0.357	1.751			0.046	-0.305	1.795			0.042	0.001	1.801			0.055	0.168	1.772			-0.102	-0.062	1.844			-0.145	-0.290	1.852			-0.146	-0.463	1.744			-0.145	-0.521	1.710			0.149	-0.058	1.691			0.035	-0.140	1.503
0.025	-0.357	1.751			0.047	-0.305	1.795			0.042	0.001	1.801			0.055	0.168	1.772			-0.102	-0.062	1.845			-0.145	-0.290	1.853			-0.147	-0.461	1.746			-0.146	-0.519	1.711			0.149	-0.060	1.690			0.047	-0.141	1.508
0.025	-0.357	1.751			0.047	-0.305	1.795			0.042	0.001	1.801			0.055	0.168	1.772			-0.101	-0.063	1.845			-0.145	-0.290	1.853			-0.147	-0.463	1.744			-0.146	-0.521	1.710			0.148	-0.063	1.689			0.054	-0.142	1.511
0.025	-0.357	1.751			0.047	-0.305	1.795			0.042	0.001	1.800			0.056	0.168	1.772			-0.101	-0.063	1.846			-0.144	-0.290	1.854			-0.150	-0.460	1.747			-0.148	-0.518	1.713			0.148	-0.065	1.688			0.059	-0.142	1.513
0.025	-0.357	1.752			0.047	-0.305	1.795			0.043	0.001	1.800			0.056	0.168	1.772			-0.101	-0.063	1.846			-0.143	-0.290	1.846			-0.157	-0.457	1.755			-0.158	-0.515	1.725			0.147	-0.066	1.688			0.063	-0.142	1.514
0.025	-0.357	1.752			0.047	-0.305	1.795			0.043	0.001	1.800			0.056	0.168	1.771			-0.101	-0.064	1.846			-0.144	-0.291	1.845			-0.157	-0.460	1.752			-0.158	-0.516	1.724			0.147	-0.067	1.687			0.053	-0.146	1.511
0.025	-0.357	1.752			0.047	-0.305	1.794			0.043	0.000	1.800			0.056	0.167	1.771			-0.101	-0.064	1.847			-0.144	-0.291	1.845			-0.156	-0.461	1.749			-0.158	-0.517	1.722			0.147	-0.067	1.687			0.046	-0.149	1.508
0.025	-0.357	1.752			0.048	-0.305	1.794			0.043	0.000	1.799			0.056	0.167	1.771			-0.100	-0.065	1.847			-0.144	-0.292	1.844			-0.156	-0.462	1.748			-0.158	-0.518	1.722			0.146	-0.068	1.686			0.035	-0.151	1.507
0.024	-0.357	1.752			0.048	-0.305	1.794			0.043	0.000	1.799			0.056	0.167	1.771			-0.100	-0.065	1.847			-0.144	-0.292	1.844			-0.157	-0.462	1.747			-0.158	-0.518	1.722			0.146	-0.068	1.685			0.027	-0.152	1.507
0.024	-0.357	1.752			0.048	-0.305	1.794			0.043	0.000	1.799			0.056	0.167	1.771			-0.100	-0.066	1.847			-0.145	-0.292	1.843			-0.156	-0.462	1.746			-0.158	-0.518	1.721			0.146	-0.069	1.685			0.022	-0.152	1.507
0.024	-0.357	1.752			0.048	-0.305	1.794			0.043	-0.000	1.798			0.056	0.167	1.770			-0.100	-0.066	1.847			-0.145	-0.293	1.843			-0.156	-0.463	1.745			-0.158	-0.518	1.719			0.145	-0.069	1.685			0.022	-0.153	1.506
0.024	-0.357	1.752			0.048	-0.305	1.794			0.043	-0.000	1.798			0.056	0.167	1.770			-0.100	-0.067	1.847			-0.145	-0.293	1.843			-0.156	-0.464	1.743			-0.157	-0.519	1.718			0.145	-0.069	1.684			0.046	-0.150	1.513
0.024	-0.357	1.752			0.048	-0.305	1.794			0.044	-0.000	1.798			0.056	0.166	1.770			-0.100	-0.068	1.847			-0.146	-0.294	1.843			-0.155	-0.464	1.742			-0.157	-0.519	1.717			0.145	-0.069	1.684			0.057	-0.149	1.516
0.024	-0.357	1.752			0.048	-0.305	1.794			0.044	-0.001	1.797			0.056	0.166	1.770			-0.100	-0.068	1.847			-0.146	-0.294	1.842			-0.155	-0.465	1.741			-0.157	-0.520	1.716			0.145	-0.068	1.683			0.064	-0.148	1.519
0.024	-0.357	1.752			0.048	-0.305	1.793			0.044	-0.001	1.797			0.056	0.166	1.769			-0.100	-0.069	1.847			-0.146	-0.294	1.842			-0.155	-0.465	1.739			-0.157	-0.520	1.715			0.145	-0.068	1.683			0.068	-0.147	1.520
0.024	-0.357	1.752			0.048	-0.305	1.793			0.044	-0.001	1.797			0.056	0.166	1.769			-0.100	-0.069	1.847			-0.147	-0.295	1.841			-0.154	-0.466	1.738			-0.157	-0.521	1.713			0.145	-0.068	1.682			0.064	-0.150	1.516
0.024	-0.357	1.752			0.049	-0.305	1.793			0.044	-0.001	1.796			0.056	0.166	1.769			-0.100	-0.070	1.847			-0.147	-0.295	1.841			-0.154	-0.466	1.737			-0.156	-0.521	1.712			0.145	-0.068	1.682			0.061	-0.152	1.513
0.024	-0.357	1.752			0.049	-0.305	1.793			0.044	-0.001	1.796			0.056	0.166	1.768			-0.101	-0.070	1.847			-0.147	-0.296	1.840			-0.154	-0.467	1.736			-0.156	-0.522	1.711			0.145	-0.068	1.682			0.067	-0.151	1.516
0.024	-0.357	1.752			0.049	-0.305	1.793			0.044	-0.001	1.796			0.056	0.166	1.768			-0.101	-0.071	1.847			-0.147	-0.296	1.839			-0.154	-0.467	1.735			-0.156	-0.522	1.710			0.144	-0.068	1.682			0.072	-0.151	1.517
0.024	-0.357	1.752			0.049	-0.305	1.793			0.044	-0.001	1.796			0.056	0.166	1.767			-0.101	-0.071	1.846			-0.148	-0.297	1.838			-0.154	-0.467	1.734			-0.156	-0.523	1.709			0.144	-0.068	1.681			0.075	-0.150	1.518
0.023	-0.357	1.751			0.049	-0.305	1.792			0.044	-0.002	1.795			0.055	0.166	1.767			-0.101	-0.072	1.846			-0.148	-0.297	1.837			-0.153	-0.468	1.733			-0.156	-0.523	1.708			0.144	-0.067	1.682			0.079	-0.149	1.520
0.023	-0.358	1.751			0.049	-0.305	1.792			0.044	-0.002	1.795			0.055	0.166	1.766			-0.101	-0.072	1.846			-0.148	-0.298	1.837			-0.153	-0.468	1.732			-0.155	-0.523	1.707			0.144	-0.066	1.682			0.082	-0.148	1.522
0.023	-0.358	1.751			0.049	-0.305	1.792			0.044	-0.002	1.795			0.055	0.166	1.766			-0.101	-0.073	1.845			-0.148	-0.298	1.835			-0.153	-0.468	1.731			-0.155	-0.523	1.706			0.144	-0.065	1.683			0.085	-0.147	1.523
0.023	-0.358	1.751			0.049	-0.305	1.792			0.044	-0.002	1.795			0.055	0.166	1.766			-0.102	-0.073	1.845			-0.148	-0.299	1.834			-0.153	-0.469	1.730			-0.155	-0.524	1.706			0.144	-0.064	1.683			0.087	-0.146	1.524
0.023	-0.358	1.751			0.049	-0.305	1.792			0.044	-0.002	1.795			0.055	0.165	1.765			-0.102	-0.074	1.844			-0.149	-0.299	1.833			-0.153	-0.469	1.730			-0.155	-0.524	1.705			0.144	-0.063	1.684			0.088	-0.146	1.525
0.023	-0.358	1.751			0.049	-0.305	1.792			0.044	-0.002	1.794			0.054	0.165	1.765			-0.102	-0.074	1.844			-0.149	-0.299	1.833			-0.152	-0.470	1.729			-0.154	-0.525	1.704			0.145	-0.062	1.684			0.090	-0.145	1.526
0.023	-0.358	1.751			0.049	-0.305	1.792			0.044	-0.002	1.794			0.054	0.164	1.764			-0.102	-0.075	1.843			-0.149	-0.300	1.833			-0.152	-0.470	1.729			-0.154	-0.525	1.703			0.145	-0.062	1.684			0.091	-0.145	1.526
0.023	-0.357	1.751			0.049	-0.305	1.792			0.043	-0.003	1.794			0.054	0.164	1.764			-0.103	-0.075	1.843			-0.149	-0.300	1.832			-0.152	-0.470	1.728			-0.154	-0.526	1.702			0.145	-0.061	1.684			0.092	-0.144	1.527
0.023	-0.357	1.751			0.049	-0.305	1.791			0.043	-0.003	1.794			0.054	0.163	1.764			-0.103	-0.076	1.842			-0.150	-0.300	1.832			-0.152	-0.471	1.728			-0.153	-0.526	1.702			0.145	-0.061	1.684			0.093	-0.144	1.527
0.023	-0.357	1.751			0.049	-0.305	1.791			0.043	-0.003	1.794			0.054	0.163	1.763			-0.103	-0.076	1.842			-0.150	-0.301	1.831			-0.152	-0.471	1.727			-0.153	-0.526	1.701			0.145	-0.061	1.684			0.094	-0.144	1.528
0.023	-0.357	1.751			0.049	-0.305	1.791			0.043	-0.003	1.793			0.054	0.165	1.762			-0.103	-0.077	1.841			-0.150	-0.301	1.831			-0.152	-0.471	1.727			-0.153	-0.527	1.700			0.146	-0.060	1.684			0.095	-0.144	1.528
0.023	-0.357	1.751			0.049	-0.305	1.791			0.043	-0.003	1.793			0.054	0.165	1.762			-0.103	-0.077	1.841			-0.150	-0.301	1.831			-0.151	-0.471	1.726			-0.153	-0.527	1.700			0.147	-0.060	1.684			0.096	-0.143	1.528
0.023	-0.357	1.751			0.049	-0.305	1.791			0.043	-0.003	1.793			0.054	0.165	1.762			-0.103	-0.078	1.840			-0.150	-0.302	1.830			-0.151	-0.471	1.726			-0.153	-0.527	1.700			0.147	-0.060	1.684			0.096	-0.143	1.529
0.023	-0.357	1.750			0.049	-0.305	1.791			0.043	-0.003	1.793			0.054	0.165	1.762			-0.104	-0.078	1.840			-0.151	-0.302	1.830			-0.151	-0.471	1.726			-0.152	-0.527	1.700			0.148	-0.060	1.684			0.097	-0.143	1.529
0.023	-0.357	1.750			0.049	-0.305	1.791			0.043	-0.003	1.793			0.055	0.165	1.761			-0.104	-0.078	1.839			-0.151	-0.302	1.829			-0.151	-0.471	1.726			-0.152	-0.527	1.699			0.148	-0.060	1.685			0.097	-0.144	1.528
0.023	-0.357	1.750			0.049	-0.305	1.791			0.043	-0.003	1.793			0.055	0.164	1.761			-0.104	-0.079	1.839			-0.151	-0.302	1.829			-0.151	-0.471	1.726			-0.152	-0.527	1.699			0.148	-0.061	1.685			0.097	-0.144	1.528
0.023	-0.357	1.750			0.049	-0.305	1.791			0.043	-0.003	1.793			0.055	0.165	1.761			-0.104	-0.079	1.839			-0.151	-0.302	1.829			-0.151	-0.471	1.725			-0.152	-0.527	1.699			0.149	-0.061	1.685			0.097	-0.144	1.528
0.023	-0.358	1.750			0.049	-0.305	1.791			0.043	-0.003	1.793			0.055	0.164	1.761			-0.104	-0.079	1.838			-0.151	-0.303	1.829			-0.151	-0.472	1.725			-0.152	-0.527	1.698			0.149	-0.061	1.685			0.098	-0.144	1.528
0.023	-0.358	1.750			0.049	-0.305	1.791			0.043	-0.003	1.793			0.055	0.164	1.761			-0.104	-0.079	1.838			-0.151	-0.303	1.828			-0.151	-0.472	1.725			-0.152	-0.527	1.698			0.149	-0.061	1.685			0.098	-0.145	1.528
0.024	-0.358	1.750			0.049	-0.305	1.791			0.043	-0.004	1.792			0.056	0.165	1.761			-0.104	-0.080	1.838			-0.151	-0.303	1.828			-0.151	-0.472	1.725			-0.152	-0.527	1.698			0.150	-0.061	1.685			0.098	-0.145	1.528
0.024	-0.357	1.750			0.049	-0.305	1.791			0.043	-0.004	1.792			0.057	0.167	1.761			-0.104	-0.080	1.838			-0.151	-0.303	1.828			-0.151	-0.472	1.725			-0.152	-0.527	1.698			0.150	-0.061	1.685			0.098	-0.145	1.528
0.024	-0.357	1.750			0.049	-0.305	1.790			0.044	-0.004	1.792			0.058	0.168	1.761			-0.104	-0.080	1.837			-0.151	-0.303	1.827			-0.150	-0.472	1.724			-0.151	-0.527	1.697			0.150	-0.062	1.685			0.099	-0.145	1.528
0.024	-0.357	1.750			0.050	-0.305	1.790			0.044	-0.004	1.792			0.058	0.169	1.761			-0.104	-0.080	1.837			-0.151	-0.304	1.827			-0.150	-0.472	1.724			-0.151	-0.528	1.697			0.151	-0.062	1.685			0.099	-0.145	1.528
0.025	-0.357	1.750			0.050	-0.305	1.790			0.044	-0.004	1.792			0.059	0.169	1.761			-0.104	-0.080	1.837			-0.151	-0.304	1.827			-0.149	-0.472	1.723			-0.150	-0.528	1.696			0.151	-0.062	1.685			0.099	-0.145	1.529
0.025	-0.357	1.749			0.050	-0.305	1.790			0.044	-0.004	1.792			0.059	0.170	1.761			-0.104	-0.081	1.837			-0.150	-0.304	1.827			-0.149	-0.472	1.723			-0.150	-0.528	1.696			0.152	-0.062	1.685			0.099	-0.145	1.529
0.025	-0.357	1.749			0.050	-0.305	1.790			0.044	-0.004	1.792			0.059	0.170	1.761			-0.104	-0.081	1.837			-0.150	-0.304	1.826			-0.149	-0.472	1.723			-0.150	-0.528	1.695			0.152	-0.062	1.685			0.100	-0.145	1.529
0.025	-0.357	1.749			0.050	-0.305	1.790			0.044	-0.004	1.792			0.059	0.170	1.761			-0.104	-0.081	1.837			-0.150	-0.304	1.827			-0.148	-0.470	1.725			-0.149	-0.526	1.696			0.153	-0.062	1.685			0.100	-0.145	1.529
0.026	-0.357	1.749			0.050	-0.305	1.790			0.044	-0.004	1.792			0.060	0.170	1.761			-0.104	-0.081	1.836			-0.150	-0.305	1.827			-0.148	-0.470	1.725			-0.149	-0.526	1.696			0.153	-0.063	1.685			0.100	-0.145	1.529
0.026	-0.357	1.749			0.051	-0.305	1.790			0.044	-0.004	1.792			0.060	0.169	1.761			-0.104	-0.081	1.836			-0.150	-0.305	1.827			-0.148	-0.468	1.727			-0.149	-0.524	1.697			0.154	-0.063	1.685			0.100	-0.145	1.529
0.026	-0.357	1.749			0.051	-0.305	1.790			0.044	-0.004	1.792			0.060	0.169	1.761			-0.104	-0.081	1.836			-0.150	-0.305	1.827			-0.147	-0.466	1.729			-0.148	-0.522	1.699			0.154	-0.063	1.685			0.100	-0.145	1.529
0.027	-0.357	1.749			0.051	-0.305	1.790			0.045	-0.004	1.792			0.061	0.169	1.761			-0.104	-0.081	1.836			-0.149	-0.305	1.828			-0.147	-0.466	1.729			-0.148	-0.522	1.698			0.154	-0.064	1.685			0.100	-0.145	1.529
0.027	-0.357	1.749			0.052	-0.305	1.790			0.045	-0.004	1.792			0.061	0.169	1.762			-0.104	-0.082	1.836			-0.149	-0.305	1.827			-0.146	-0.466	1.728			-0.147	-0.522	1.698			0.154	-0.064	1.685			0.100	-0.145	1.529
0.028	-0.357	1.749			0.052	-0.305	1.790			0.045	-0.004	1.792			0.061	0.168	1.762			-0.104	-0.082	1.836			-0.149	-0.305	1.827			-0.145	-0.466	1.728			-0.147	-0.522	1.698			0.155	-0.064	1.685			0.100	-0.145	1.529
0.028	-0.357	1.749			0.052	-0.305	1.790			0.045	-0.004	1.792			0.062	0.167	1.762			-0.104	-0.082	1.836			-0.149	-0.305	1.827			-0.145	-0.465	1.729			-0.147	-0.521	1.699			0.155	-0.064	1.685			0.100	-0.145	1.529
0.029	-0.358	1.749			0.053	-0.305	1.790			0.045	-0.004	1.792			0.062	0.167	1.762			-0.103	-0.082	1.836			-0.148	-0.305	1.827			-0.145	-0.465	1.729			-0.146	-0.521	1.699			0.155	-0.064	1.685			0.101	-0.145	1.529
0.029	-0.358	1.749			0.053	-0.306	1.790			0.045	-0.004	1.792			0.062	0.166	1.762			-0.103	-0.082	1.835			-0.148	-0.305	1.827			-0.145	-0.465	1.729			-0.146	-0.521	1.699			0.156	-0.064	1.685			0.101	-0.145	1.529
0.029	-0.358	1.749			0.053	-0.306	1.790			0.045	-0.004	1.792			0.063	0.166	1.763			-0.103	-0.082	1.835			-0.148	-0.306	1.827			-0.144	-0.465	1.729			-0.145	-0.521	1.698			0.156	-0.064	1.686			0.101	-0.145	1.529
0.030	-0.358	1.749			0.054	-0.306	1.790			0.046	-0.004	1.792			0.063	0.165	1.763			-0.103	-0.082	1.835			-0.148	-0.306	1.827			-0.144	-0.465	1.728			-0.145	-0.521	1.698			0.156	-0.064	1.686			0.101	-0.145	1.528
0.030	-0.359	1.749			0.054	-0.306	1.790			0.046	-0.004	1.792			0.063	0.165	1.763			-0.103	-0.082	1.835			-0.148	-0.306	1.827			-0.143	-0.465	1.728			-0.144	-0.521	1.698			0.157	-0.065	1.686			0.100	-0.145	1.528
0.030	-0.359	1.749			0.054	-0.306	1.790			0.046	-0.004	1.792			0.063	0.164	1.763			-0.103	-0.082	1.835			-0.148	-0.306	1.827			-0.143	-0.466	1.727			-0.144	-0.521	1.697			0.157	-0.065	1.686			0.100	-0.145	1.528
0.030	-0.359	1.748			0.054	-0.306	1.790			0.046	-0.004	1.792			0.063	0.164	1.763			-0.103	-0.082	1.835			-0.148	-0.306	1.827			-0.142	-0.467	1.727			-0.143	-0.522	1.696			0.157	-0.065	1.686			0.100	-0.145	1.528
0.031	-0.359	1.748			0.054	-0.306	1.790			0.046	-0.004	1.792			0.064	0.164	1.764			-0.103	-0.082	1.835			-0.148	-0.306	1.827			-0.142	-0.467	1.726			-0.143	-0.522	1.696			0.158	-0.065	1.686			0.100	-0.145	1.528
0.031	-0.359	1.748			0.054	-0.307	1.790			0.047	-0.005	1.792			0.064	0.164	1.764			-0.103	-0.082	1.835			-0.148	-0.306	1.827			-0.141	-0.468	1.725			-0.142	-0.522	1.695			0.158	-0.065	1.686			0.100	-0.145	1.528
0.031	-0.359	1.748			0.055	-0.307	1.790			0.047	-0.005	1.792			0.064	0.164	1.764			-0.103	-0.082	1.835			-0.147	-0.306	1.827			-0.141	-0.468	1.725			-0.142	-0.523	1.694			0.158	-0.065	1.686			0.100	-0.145	1.528
0.031	-0.359	1.748			0.055	-0.307	1.790			0.047	-0.005	1.792			0.064	0.164	1.764			-0.102	-0.082	1.835			-0.147	-0.306	1.827			-0.141	-0.469	1.724			-0.142	-0.523	1.694			0.159	-0.065	1.687			0.100	-0.145	1.528
0.031	-0.359	1.748			0.055	-0.307	1.790			0.047	-0.005	1.792			0.064	0.163	1.764			-0.102	-0.082	1.835			-0.147	-0.306	1.828			-0.141	-0.469	1.723			-0.141	-0.524	1.693			0.159	-0.064	1.687			0.100	-0.144	1.528
0.031	-0.359	1.748			0.055	-0.307	1.790			0.047	-0.005	1.792			0.064	0.163	1.764			-0.102	-0.083	1.835			-0.147	-0.306	1.828			-0.140	-0.469	1.723			-0.141	-0.524	1.692			0.160	-0.064	1.687			0.100	-0.144	1.527
0.031	-0.359	1.748			0.055	-0.307	1.790			0.047	-0.005	1.792			0.064	0.163	1.764			-0.102	-0.083	1.835			-0.147	-0.306	1.827			-0.140	-0.470	1.723			-0.141	-0.524	1.692			0.160	-0.064	1.688			0.100	-0.144	1.527
0.031	-0.359	1.748			0.055	-0.307	1.790			0.047	-0.005	1.792			0.064	0.163	1.764			-0.102	-0.083	1.835			-0.147	-0.306	1.827			-0.140	-0.470	1.722			-0.141	-0.524	1.692			0.160	-0.064	1.688			0.100	-0.144	1.527
0.031	-0.359	1.748			0.055	-0.307	1.790			0.047	-0.005	1.792			0.064	0.162	1.765			-0.102	-0.083	1.835			-0.147	-0.306	1.827			-0.140	-0.470	1.722			-0.140	-0.524	1.692			0.160	-0.063	1.688			0.100	-0.144	1.527
0.032	-0.359	1.748			0.055	-0.307	1.790			0.048	-0.005	1.792			0.064	0.162	1.765			-0.102	-0.083	1.834			-0.147	-0.306	1.827			-0.140	-0.470	1.722			-0.140	-0.525	1.691			0.160	-0.063	1.688			0.100	-0.144	1.527
0.032	-0.359	1.748			0.055	-0.307	1.790			0.048	-0.005	1.793			0.064	0.162	1.765			-0.102	-0.083	1.834			-0.147	-0.306	1.827			-0.144	-0.468	1.724			-0.143	-0.523	1.693			0.161	-0.062	1.689			0.099	-0.143	1.526
0.032	-0.359	1.748			0.055	-0.307	1.790			0.048	-0.005	1.793			0.064	0.161	1.765			-0.102	-0.083	1.834			-0.147	-0.306	1.827			-0.146	-0.467	1.726			-0.145	-0.522	1.695			0.161	-0.062	1.689			0.099	-0.143	1.525
0.032	-0.359	1.748			0.055	-0.307	1.790			0.048	-0.005	1.793			0.064	0.161	1.765			-0.102	-0.083	1.834			-0.148	-0.306	1.827			-0.148	-0.466	1.728			-0.146	-0.520	1.697			0.161	-0.061	1.689			0.099	-0.144	1.524
0.031	-0.360	1.748			0.055	-0.307	1.789			0.048	-0.005	1.793			0.063	0.160	1.765			-0.102	-0.083	1.834			-0.148	-0.306	1.827			-0.149	-0.465	1.729			-0.148	-0.520	1.698			0.159	-0.060	1.691			0.098	-0.145	1.521
0.031	-0.360	1.748			0.055	-0.308	1.789			0.048	-0.005	1.793			0.063	0.160	1.765			-0.102	-0.083	1.834			-0.149	-0.306	1.828			-0.155	-0.462	1.732			-0.152	-0.517	1.701			0.157	-0.059	1.692			0.099	-0.147	1.516
0.031	-0.361	1.747			0.054	-0.308	1.789			0.048	-0.005	1.793			0.062	0.160	1.765			-0.102	-0.083	1.834			-0.149	-0.306	1.828			-0.156	-0.462	1.733			-0.153	-0.517	1.701			0.156	-0.058	1.693			0.101	-0.147	1.514
0.030	-0.361	1.747			0.054	-0.308	1.789			0.048	-0.005	1.793			0.062	0.161	1.765			-0.102	-0.083	1.834			-0.154	-0.302	1.835			-0.156	-0.461	1.734			-0.153	-0.516	1.702			0.154	-0.058	1.694			0.115	-0.139	1.516
0.030	-0.361	1.747			0.054	-0.309	1.789			0.048	-0.005	1.793			0.061	0.161	1.765			-0.102	-0.083	1.834			-0.157	-0.300	1.840			-0.161	-0.455	1.740			-0.156	-0.512	1.706			0.153	-0.057	1.695			0.121	-0.132	1.509
0.030	-0.362	1.747			0.053	-0.309	1.789			0.048	-0.005	1.793			0.059	0.162	1.765			-0.102	-0.083	1.833			-0.158	-0.300	1.841			-0.161	-0.453	1.742			-0.157	-0.510	1.707			0.150	-0.056	1.697			0.125	-0.127	1.498
0.029	-0.362	1.747			0.053	-0.309	1.789			0.048	-0.004	1.793			0.058	0.162	1.765			-0.103	-0.083	1.833			-0.159	-0.299	1.842			-0.164	-0.452	1.744			-0.159	-0.508	1.710			0.148	-0.055	1.699			0.133	-0.119	1.497
0.029	-0.363	1.747			0.053	-0.310	1.789			0.047	-0.004	1.793			0.057	0.162	1.765			-0.103	-0.083	1.833			-0.160	-0.299	1.843			-0.164	-0.451	1.745			-0.160	-0.507	1.711			0.145	-0.056	1.700			0.138	-0.113	1.496
0.028	-0.364	1.746			0.052	-0.310	1.789			0.047	-0.004	1.793			0.055	0.163	1.764			-0.103	-0.083	1.833			-0.160	-0.299	1.843			-0.163	-0.454	1.742			-0.160	-0.508	1.709			0.140	-0.057	1.702			0.154	-0.096	1.505
0.028	-0.365	1.746			0.051	-0.311	1.788			0.046	-0.004	1.793			0.053	0.163	1.764			-0.104	-0.083	1.832			-0.161	-0.299	1.844			-0.164	-0.453	1.742			-0.160	-0.507	1.710			0.136	-0.060	1.703			0.160	-0.091	1.507
0.027	-0.366	1.745			0.051	-0.311	1.788			0.046	-0.004	1.793			0.051	0.165	1.764			-0.104	-0.083	1.832			-0.162	-0.299	1.844			-0.164	-0.452	1.743			-0.161	-0.506	1.710			0.133	-0.062	1.703			0.164	-0.087	1.508
0.026	-0.366	1.745			0.050	-0.312	1.788			0.045	-0.003	1.793			0.049	0.165	1.763			-0.105	-0.082	1.832			-0.162	-0.299	1.845			-0.165	-0.452	1.743			-0.161	-0.505	1.711			0.130	-0.064	1.704			0.169	-0.080	1.511
0.025	-0.367	1.745			0.049	-0.313	1.788			0.044	-0.003	1.793			0.048	0.166	1.763			-0.106	-0.082	1.832			-0.163	-0.298	1.845			-0.165	-0.451	1.744			-0.162	-0.505	1.711			0.127	-0.066	1.704			0.167	-0.077	1.510
0.025	-0.368	1.744			0.048	-0.313	1.787			0.043	-0.003	1.793			0.047	0.166	1.763			-0.107	-0.082	1.831			-0.163	-0.298	1.845			-0.166	-0.451	1.744			-0.162	-0.504	1.712			0.125	-0.068	1.705			0.167	-0.074	1.510
0.024	-0.369	1.744			0.048	-0.314	1.787			0.042	-0.002	1.793			0.046	0.166	1.763			-0.108	-0.082	1.831			-0.164	-0.298	1.846			-0.166	-0.450	1.745			-0.163	-0.503	1.712			0.122	-0.072	1.705			0.166	-0.070	1.511
0.023	-0.369	1.744			0.047	-0.314	1.787			0.042	-0.002	1.793			0.045	0.166	1.762			-0.108	-0.082	1.830			-0.164	-0.298	1.845			-0.166	-0.450	1.745			-0.163	-0.503	1.713			0.120	-0.074	1.705			0.165	-0.067	1.511
0.023	-0.370	1.743			0.046	-0.315	1.787			0.041	-0.002	1.793			0.044	0.166	1.762			-0.109	-0.082	1.830			-0.164	-0.298	1.846			-0.167	-0.450	1.745			-0.164	-0.502	1.713			0.119	-0.076	1.706			0.164	-0.065	1.511
0.022	-0.371	1.743			0.046	-0.315	1.786			0.040	-0.002	1.793			0.043	0.166	1.762			-0.110	-0.082	1.829			-0.165	-0.298	1.846			-0.167	-0.449	1.745			-0.164	-0.502	1.713			0.117	-0.078	1.706			0.164	-0.062	1.512
0.022	-0.371	1.743			0.045	-0.316	1.786			0.039	-0.001	1.792			0.042	0.166	1.762			-0.111	-0.082	1.828			-0.165	-0.298	1.846			-0.167	-0.448	1.746			-0.164	-0.501	1.714			0.116	-0.080	1.706			0.163	-0.060	1.512
0.022	-0.372	1.743			0.045	-0.316	1.786			0.039	-0.001	1.792			0.042	0.166	1.762			-0.111	-0.083	1.827			-0.166	-0.298	1.846			-0.167	-0.447	1.746			-0.164	-0.499	1.714			0.115	-0.082	1.706			0.162	-0.058	1.512
0.021	-0.372	1.742			0.044	-0.317	1.786			0.038	-0.001	1.792			0.041	0.166	1.762			-0.112	-0.083	1.826			-0.167	-0.297	1.847			-0.163	-0.452	1.739			-0.161	-0.504	1.708			0.114	-0.083	1.706			0.162	-0.057	1.513
0.021	-0.373	1.742			0.044	-0.317	1.786			0.037	-0.001	1.792			0.040	0.166	1.762			-0.112	-0.083	1.826			-0.168	-0.296	1.847			-0.163	-0.450	1.739			-0.161	-0.502	1.708			0.113	-0.084	1.706			0.161	-0.055	1.513
0.021	-0.373	1.742			0.043	-0.317	1.786			0.037	-0.001	1.792			0.039	0.166	1.761			-0.113	-0.083	1.825			-0.168	-0.295	1.847			-0.163	-0.448	1.739			-0.161	-0.500	1.708			0.113	-0.085	1.706			0.160	-0.054	1.513
0.020	-0.374	1.742			0.043	-0.318	1.785			0.036	-0.000	1.792			0.039	0.165	1.761			-0.113	-0.083	1.824			-0.169	-0.295	1.847			-0.163	-0.446	1.739			-0.161	-0.499	1.709			0.112	-0.086	1.706			0.159	-0.052	1.513
0.020	-0.374	1.742			0.043	-0.318	1.785			0.035	-0.000	1.792			0.038	0.165	1.761			-0.113	-0.083	1.823			-0.169	-0.295	1.847			-0.163	-0.445	1.739			-0.160	-0.498	1.709			0.111	-0.087	1.706			0.159	-0.051	1.514
0.020	-0.374	1.741			0.042	-0.318	1.785			0.035	0.000	1.792			0.037	0.165	1.761			-0.114	-0.083	1.823			-0.169	-0.294	1.847			-0.160	-0.450	1.734			-0.158	-0.501	1.704			0.111	-0.088	1.706			0.158	-0.050	1.514
0.020	-0.375	1.741			0.042	-0.319	1.785			0.034	0.000	1.792			0.036	0.165	1.761			-0.114	-0.083	1.822			-0.170	-0.294	1.848			-0.160	-0.448	1.734			-0.158	-0.500	1.704			0.110	-0.089	1.706			0.157	-0.049	1.514
0.020	-0.375	1.741			0.042	-0.319	1.785			0.034	0.000	1.792			0.036	0.165	1.761			-0.114	-0.084	1.821			-0.170	-0.294	1.848			-0.160	-0.447	1.734			-0.158	-0.499	1.704			0.110	-0.089	1.706			0.156	-0.048	1.514
0.019	-0.375	1.741			0.041	-0.319	1.785			0.033	0.001	1.792			0.035	0.165	1.761			-0.115	-0.084	1.821			-0.171	-0.294	1.848			-0.161	-0.446	1.735			-0.158	-0.498	1.704			0.110	-0.090	1.707			0.155	-0.048	1.514
0.019	-0.375	1.741			0.041	-0.319	1.785			0.033	0.001	1.792			0.034	0.165	1.761			-0.115	-0.084	1.820			-0.171	-0.293	1.848			-0.161	-0.445	1.735			-0.158	-0.497	1.704			0.109	-0.091	1.707			0.154	-0.047	1.515
0.019	-0.376	1.741			0.041	-0.320	1.785			0.032	0.001	1.792			0.034	0.165	1.761			-0.115	-0.084	1.819			-0.171	-0.293	1.848			-0.161	-0.444	1.735			-0.158	-0.496	1.705			0.109	-0.091	1.706			0.153	-0.047	1.515
0.019	-0.376	1.741			0.040	-0.320	1.785			0.032	0.001	1.792			0.033	0.166	1.761			-0.115	-0.084	1.818			-0.172	-0.293	1.848			-0.161	-0.443	1.735			-0.158	-0.495	1.705			0.109	-0.092	1.706			0.152	-0.047	1.515
0.019	-0.376	1.740			0.040	-0.320	1.784			0.031	0.001	1.792			0.033	0.166	1.761			-0.116	-0.084	1.818			-0.172	-0.293	1.848			-0.161	-0.442	1.735			-0.158	-0.494	1.705			0.108	-0.093	1.706			0.152	-0.046	1.515
0.019	-0.376	1.740			0.040	-0.320	1.784			0.031	0.001	1.791			0.032	0.166	1.761			-0.116	-0.084	1.817			-0.172	-0.293	1.848			-0.161	-0.441	1.736			-0.158	-0.493	1.705			0.108	-0.093	1.706			0.151	-0.046	1.515
0.018	-0.377	1.740			0.040	-0.320	1.784			0.031	0.001	1.791			0.032	0.166	1.761			-0.116	-0.084	1.817			-0.172	-0.293	1.848			-0.161	-0.440	1.736			-0.158	-0.492	1.705			0.108	-0.094	1.706			0.150	-0.046	1.516
0.018	-0.377	1.740			0.040	-0.320	1.784			0.030	0.002	1.791			0.032	0.166	1.761			-0.116	-0.084	1.816			-0.173	-0.292	1.848			-0.161	-0.440	1.736			-0.158	-0.492	1.705			0.108	-0.094	1.706			0.150	-0.046	1.516
0.018	-0.377	1.740			0.039	-0.321	1.784			0.030	0.002	1.791			0.031	0.166	1.761			-0.116	-0.084	1.816			-0.173	-0.292	1.848			-0.161	-0.439	1.736			-0.158	-0.491	1.705			0.108	-0.094	1.706			0.149	-0.045	1.516
0.018	-0.377	1.740			0.039	-0.321	1.784			0.030	0.002	1.791			0.031	0.166	1.761			-0.116	-0.084	1.815			-0.173	-0.292	1.848			-0.157	-0.446	1.731			-0.154	-0.496	1.700			0.108	-0.095	1.706			0.149	-0.045	1.516
0.018	-0.377	1.740			0.039	-0.321	1.784			0.030	0.002	1.791			0.031	0.166	1.761			-0.116	-0.084	1.815			-0.173	-0.292	1.848			-0.157	-0.446	1.731			-0.154	-0.496	1.700			0.108	-0.095	1.706			0.149	-0.045	1.516
0.018	-0.377	1.740			0.039	-0.321	1.784			0.029	0.002	1.791			0.030	0.166	1.761			-0.117	-0.085	1.815			-0.174	-0.292	1.848			-0.156	-0.449	1.728			-0.152	-0.499	1.697			0.109	-0.095	1.706			0.148	-0.044	1.516
0.018	-0.378	1.740			0.039	-0.321	1.784			0.029	0.002	1.791			0.030	0.166	1.761			-0.117	-0.085	1.814			-0.174	-0.292	1.847			-0.154	-0.452	1.726			-0.150	-0.502	1.695			0.109	-0.095	1.706			0.148	-0.044	1.516
0.018	-0.378	1.740			0.039	-0.321	1.784			0.029	0.002	1.791			0.030	0.166	1.760			-0.117	-0.085	1.814			-0.174	-0.292	1.847			-0.153	-0.454	1.724			-0.149	-0.505	1.693			0.110	-0.095	1.706			0.147	-0.044	1.516
0.018	-0.378	1.740			0.038	-0.321	1.784			0.029	0.002	1.791			0.030	0.165	1.760			-0.117	-0.085	1.814			-0.173	-0.293	1.845			-0.151	-0.456	1.722			-0.148	-0.507	1.691			0.110	-0.095	1.706			0.147	-0.044	1.517
0.018	-0.378	1.739			0.038	-0.321	1.784			0.029	0.002	1.791			0.030	0.165	1.760			-0.117	-0.085	1.814			-0.174	-0.293	1.845			-0.150	-0.458	1.721			-0.146	-0.509	1.689			0.111	-0.095	1.706			0.147	-0.044	1.517
0.018	-0.378	1.739			0.038	-0.321	1.784			0.028	0.002	1.791			0.030	0.165	1.760			-0.117	-0.085	1.813			-0.174	-0.292	1.844			-0.150	-0.456	1.722			-0.146	-0.508	1.689			0.111	-0.095	1.706			0.146	-0.043	1.517
0.017	-0.378	1.739			0.038	-0.321	1.784			0.028	0.003	1.791			0.030	0.166	1.760			-0.117	-0.085	1.813			-0.174	-0.292	1.844			-0.150	-0.455	1.723			-0.145	-0.508	1.689			0.112	-0.095	1.706			0.146	-0.043	1.517
0.017	-0.378	1.739			0.038	-0.321	1.784			0.028	0.003	1.791			0.030	0.168	1.760			-0.117	-0.085	1.813			-0.174	-0.292	1.844			-0.151	-0.453	1.724			-0.145	-0.507	1.690			0.112	-0.094	1.706			0.146	-0.043	1.517
0.017	-0.378	1.739			0.038	-0.321	1.784			0.028	0.003	1.791			0.030	0.169	1.760			-0.117	-0.085	1.813			-0.174	-0.292	1.843			-0.151	-0.452	1.725			-0.145	-0.506	1.691			0.113	-0.094	1.706			0.146	-0.043	1.518
0.017	-0.378	1.739			0.038	-0.321	1.784			0.028	0.003	1.791			0.031	0.171	1.760			-0.117	-0.085	1.813			-0.174	-0.292	1.843			-0.152	-0.451	1.726			-0.146	-0.505	1.692			0.114	-0.093	1.707			0.146	-0.044	1.518
0.018	-0.378	1.739			0.038	-0.321	1.783			0.028	0.003	1.791			0.031	0.172	1.761			-0.117	-0.085	1.812			-0.173	-0.292	1.842			-0.152	-0.450	1.727			-0.146	-0.504	1.693			0.115	-0.093	1.707			0.147	-0.044	1.519
0.018	-0.378	1.739			0.038	-0.321	1.783			0.028	0.003	1.791			0.031	0.173	1.761			-0.117	-0.085	1.812			-0.173	-0.292	1.842			-0.153	-0.449	1.728			-0.147	-0.503	1.694			0.115	-0.093	1.707			0.152	-0.039	1.523
0.018	-0.378	1.739			0.038	-0.321	1.783			0.028	0.003	1.791			0.032	0.175	1.761			-0.117	-0.085	1.812			-0.173	-0.292	1.842			-0.154	-0.446	1.730			-0.148	-0.501	1.696			0.116	-0.092	1.707			0.187	-0.023	1.549
0.018	-0.378	1.739			0.038	-0.321	1.783			0.028	0.003	1.791			0.032	0.176	1.761			-0.117	-0.085	1.812			-0.173	-0.293	1.841			-0.154	-0.446	1.731			-0.148	-0.500	1.696			0.116	-0.092	1.708			0.183	-0.032	1.545
0.018	-0.378	1.739			0.038	-0.321	1.783			0.028	0.003	1.791			0.032	0.177	1.761			-0.117	-0.084	1.812			-0.172	-0.294	1.840			-0.154	-0.446	1.731			-0.148	-0.500	1.696			0.117	-0.091	1.708			0.182	-0.034	1.544
0.018	-0.378	1.739			0.038	-0.321	1.783			0.028	0.003	1.791			0.033	0.179	1.761			-0.117	-0.084	1.812			-0.172	-0.294	1.839			-0.154	-0.446	1.731			-0.148	-0.500	1.697			0.117	-0.091	1.708			0.181	-0.036	1.544
0.018	-0.378	1.738			0.038	-0.321	1.783			0.028	0.003	1.791			0.033	0.178	1.761			-0.117	-0.084	1.811			-0.172	-0.295	1.838			-0.155	-0.446	1.731			-0.148	-0.500	1.697			0.118	-0.091	1.708			0.181	-0.038	1.543
0.018	-0.378	1.738			0.038	-0.321	1.783			0.028	0.003	1.791			0.034	0.178	1.761			-0.117	-0.084	1.811			-0.172	-0.295	1.838			-0.155	-0.445	1.732			-0.149	-0.499	1.698			0.118	-0.091	1.709			0.179	-0.041	1.542
0.018	-0.378	1.738			0.038	-0.321	1.783			0.028	0.003	1.791			0.034	0.178	1.761			-0.117	-0.084	1.811			-0.172	-0.295	1.838			-0.155	-0.444	1.732			-0.149	-0.498	1.698			0.118	-0.090	1.709			0.177	-0.045	1.541
0.018	-0.377	1.738			0.038	-0.321	1.783			0.028	0.003	1.791			0.034	0.178	1.761			-0.117	-0.084	1.811			-0.172	-0.295	1.837			-0.155	-0.444	1.733			-0.149	-0.497	1.699			0.119	-0.090	1.709			0.176	-0.047	1.540
0.019	-0.377	1.738			0.038	-0.321	1.783			0.028	0.004	1.791			0.034	0.178	1.761			-0.117	-0.085	1.811			-0.171	-0.296	1.835			-0.156	-0.444	1.733			-0.150	-0.497	1.699			0.119	-0.090	1.709			0.176	-0.048	1.540
0.019	-0.377	1.738			0.038	-0.321	1.783			0.028	0.004	1.791			0.035	0.178	1.762			-0.117	-0.085	1.811			-0.170	-0.296	1.834			-0.156	-0.444	1.733			-0.150	-0.497	1.700			0.119	-0.090	1.710			0.174	-0.050	1.539
0.019	-0.377	1.738			0.038	-0.321	1.783			0.028	0.004	1.791			0.035	0.177	1.762			-0.117	-0.085	1.811			-0.170	-0.296	1.834			-0.156	-0.444	1.733			-0.150	-0.497	1.700			0.120	-0.090	1.710			0.173	-0.052	1.538
0.019	-0.377	1.738			0.038	-0.321	1.783			0.028	0.004	1.791			0.036	0.177	1.762			-0.117	-0.085	1.811			-0.170	-0.297	1.833			-0.156	-0.444	1.733			-0.151	-0.496	1.701			0.120	-0.089	1.710			0.173	-0.054	1.538
0.019	-0.377	1.738			0.038	-0.321	1.783			0.028	0.004	1.791			0.036	0.176	1.762			-0.117	-0.085	1.811			-0.169	-0.298	1.832			-0.156	-0.445	1.733			-0.151	-0.496	1.701			0.120	-0.089	1.710			0.172	-0.055	1.537
0.019	-0.377	1.738			0.038	-0.321	1.783			0.028	0.004	1.791			0.036	0.176	1.762			-0.117	-0.085	1.811			-0.170	-0.297	1.833			-0.157	-0.443	1.734			-0.151	-0.495	1.702			0.121	-0.089	1.711			0.171	-0.057	1.536
0.020	-0.377	1.738			0.038	-0.321	1.783			0.028	0.004	1.791			0.036	0.176	1.762			-0.117	-0.085	1.811			-0.170	-0.296	1.834			-0.157	-0.442	1.735			-0.151	-0.494	1.703			0.121	-0.089	1.711			0.170	-0.058	1.536
0.020	-0.377	1.738			0.038	-0.321	1.783			0.028	0.004	1.791			0.037	0.176	1.763			-0.117	-0.085	1.811			-0.170	-0.295	1.835			-0.157	-0.441	1.736			-0.151	-0.493	1.704			0.121	-0.089	1.711			0.169	-0.060	1.535
0.020	-0.377	1.737			0.038	-0.321	1.783			0.028	0.004	1.791			0.037	0.175	1.763			-0.117	-0.085	1.811			-0.171	-0.294	1.836			-0.157	-0.439	1.737			-0.152	-0.492	1.704			0.121	-0.089	1.711			0.168	-0.061	1.535
0.020	-0.377	1.737			0.038	-0.321	1.783			0.028	0.004	1.791			0.038	0.174	1.763			-0.116	-0.085	1.811			-0.171	-0.293	1.837			-0.158	-0.438	1.738			-0.152	-0.490	1.705			0.121	-0.089	1.711			0.167	-0.062	1.534
0.020	-0.377	1.737			0.038	-0.321	1.783			0.028	0.004	1.791			0.038	0.174	1.763			-0.116	-0.086	1.812			-0.171	-0.293	1.837			-0.158	-0.437	1.739			-0.152	-0.489	1.706			0.122	-0.089	1.711			0.167	-0.063	1.534
0.020	-0.377	1.737			0.038	-0.321	1.783			0.028	0.004	1.791			0.038	0.173	1.763			-0.116	-0.086	1.812			-0.171	-0.292	1.838			-0.158	-0.436	1.740			-0.152	-0.489	1.707			0.122	-0.087	1.712			0.167	-0.065	1.532
0.021	-0.377	1.737			0.038	-0.321	1.783			0.028	0.004	1.792			0.039	0.173	1.763			-0.116	-0.086	1.812			-0.171	-0.291	1.839			-0.158	-0.435	1.740			-0.153	-0.488	1.707			0.123	-0.083	1.712			0.168	-0.066	1.531
0.021	-0.377	1.737			0.039	-0.321	1.783			0.029	0.004	1.792			0.039	0.172	1.763			-0.116	-0.086	1.812			-0.171	-0.290	1.839			-0.159	-0.435	1.741			-0.153	-0.487	1.708			0.125	-0.080	1.713			0.171	-0.065	1.531
0.021	-0.376	1.737			0.039	-0.321	1.783			0.029	0.004	1.792			0.039	0.172	1.763			-0.116	-0.086	1.812			-0.171	-0.290	1.840			-0.160	-0.434	1.742			-0.154	-0.486	1.709			0.126	-0.075	1.714			0.174	-0.068	1.513
0.021	-0.376	1.737			0.039	-0.320	1.783			0.029	0.004	1.792			0.040	0.172	1.763			-0.116	-0.086	1.812			-0.171	-0.289	1.840			-0.161	-0.433	1.742			-0.155	-0.485	1.710			0.127	-0.074	1.715			0.176	-0.071	1.502
0.022	-0.375	1.737			0.039	-0.320	1.783			0.029	0.004	1.792			0.040	0.171	1.763			-0.116	-0.086	1.812			-0.171	-0.289	1.840			-0.161	-0.433	1.743			-0.156	-0.484	1.710			0.129	-0.068	1.716			0.178	-0.073	1.498
0.022	-0.375	1.737			0.040	-0.320	1.783			0.030	0.004	1.792			0.041	0.170	1.763			-0.115	-0.085	1.812			-0.171	-0.289	1.840			-0.156	-0.444	1.731			-0.152	-0.493	1.701			0.130	-0.063	1.718			0.179	-0.075	1.494
0.023	-0.374	1.738			0.040	-0.319	1.783			0.030	0.004	1.792			0.041	0.170	1.763			-0.115	-0.085	1.812			-0.171	-0.288	1.840			-0.157	-0.443	1.733			-0.154	-0.493	1.703			0.132	-0.058	1.719			0.181	-0.078	1.492
0.023	-0.374	1.738			0.040	-0.319	1.783			0.030	0.004	1.792			0.041	0.170	1.763			-0.115	-0.085	1.812			-0.170	-0.288	1.840			-0.154	-0.449	1.727			-0.151	-0.499	1.698			0.133	-0.055	1.720			0.181	-0.080	1.490
0.024	-0.373	1.738			0.041	-0.318	1.783			0.031	0.004	1.793			0.042	0.170	1.763			-0.115	-0.084	1.813			-0.171	-0.284	1.841			-0.154	-0.450	1.726			-0.151	-0.499	1.697			0.134	-0.051	1.721			0.182	-0.081	1.488
0.024	-0.372	1.738			0.041	-0.318	1.783			0.031	0.003	1.793			0.042	0.170	1.763			-0.114	-0.083	1.813			-0.170	-0.285	1.840			-0.153	-0.451	1.725			-0.150	-0.500	1.696			0.135	-0.048	1.721			0.183	-0.082	1.490
0.024	-0.372	1.738			0.041	-0.318	1.784			0.032	0.003	1.793			0.042	0.170	1.763			-0.114	-0.083	1.813			-0.170	-0.284	1.840			-0.153	-0.452	1.723			-0.149	-0.503	1.694			0.135	-0.045	1.722			0.186	-0.082	1.499
0.025	-0.371	1.738			0.042	-0.317	1.784			0.032	0.003	1.793			0.042	0.170	1.763			-0.114	-0.082	1.814			-0.170	-0.284	1.840			-0.152	-0.454	1.722			-0.148	-0.505	1.691			0.136	-0.042	1.723			0.188	-0.082	1.505
0.025	-0.371	1.738			0.042	-0.317	1.784			0.032	0.003	1.793			0.043	0.170	1.763			-0.113	-0.081	1.814			-0.170	-0.284	1.840			-0.152	-0.456	1.720			-0.147	-0.508	1.689			0.136	-0.040	1.724			0.189	-0.082	1.509
0.025	-0.370	1.738			0.042	-0.316	1.784			0.033	0.003	1.793			0.043	0.171	1.763			-0.113	-0.080	1.814			-0.170	-0.284	1.840			-0.156	-0.454	1.725			-0.151	-0.506	1.692			0.136	-0.038	1.724			0.191	-0.081	1.518
0.026	-0.370	1.738			0.042	-0.316	1.784			0.033	0.003	1.793			0.043	0.171	1.763			-0.113	-0.080	1.815			-0.170	-0.283	1.840			-0.155	-0.456	1.722			-0.149	-0.510	1.689			0.137	-0.037	1.725			0.192	-0.081	1.521
0.026	-0.369	1.738			0.043	-0.316	1.784			0.033	0.003	1.793			0.043	0.172	1.763			-0.113	-0.079	1.815			-0.170	-0.283	1.840			-0.154	-0.459	1.720			-0.148	-0.512	1.687			0.137	-0.035	1.725			0.193	-0.081	1.522
0.026	-0.368	1.739			0.043	-0.315	1.784			0.034	0.003	1.793			0.044	0.173	1.763			-0.113	-0.078	1.815			-0.170	-0.283	1.840			-0.157	-0.452	1.725			-0.151	-0.508	1.690			0.137	-0.034	1.725			0.189	-0.083	1.517
0.027	-0.368	1.739			0.043	-0.314	1.784			0.034	0.003	1.793			0.044	0.173	1.763			-0.112	-0.078	1.815			-0.170	-0.283	1.840			-0.155	-0.455	1.721			-0.149	-0.511	1.687			0.137	-0.032	1.726			0.190	-0.083	1.518
0.027	-0.367	1.739			0.044	-0.314	1.784			0.034	0.003	1.793			0.044	0.174	1.763			-0.112	-0.077	1.816			-0.170	-0.283	1.840			-0.153	-0.457	1.719			-0.147	-0.514	1.684			0.137	-0.031	1.726			0.190	-0.083	1.518
0.027	-0.365	1.739			0.044	-0.313	1.785			0.035	0.003	1.793			0.045	0.174	1.763			-0.112	-0.076	1.816			-0.171	-0.282	1.840			-0.152	-0.458	1.717			-0.146	-0.515	1.683			0.138	-0.028	1.727			0.190	-0.083	1.519
0.027	-0.364	1.739			0.044	-0.312	1.785			0.035	0.003	1.793			0.045	0.174	1.763			-0.112	-0.076	1.816			-0.171	-0.281	1.841			-0.155	-0.448	1.726			-0.148	-0.508	1.689			0.138	-0.027	1.727			0.190	-0.083	1.519
0.028	-0.364	1.739			0.044	-0.311	1.785			0.035	0.003	1.793			0.045	0.175	1.763			-0.111	-0.075	1.816			-0.171	-0.280	1.841			-0.156	-0.443	1.731			-0.149	-0.503	1.693			0.138	-0.026	1.727			0.190	-0.083	1.520
0.028	-0.363	1.739			0.045	-0.310	1.785			0.036	0.003	1.793			0.045	0.175	1.763			-0.111	-0.075	1.816			-0.171	-0.280	1.841			-0.158	-0.439	1.734			-0.150	-0.499	1.696			0.138	-0.025	1.728			0.180	-0.085	1.510
0.028	-0.362	1.740			0.045	-0.310	1.785			0.036	0.003	1.793			0.046	0.175	1.763			-0.111	-0.074	1.816			-0.172	-0.279	1.841			-0.158	-0.436	1.736			-0.151	-0.496	1.699			0.139	-0.024	1.728			0.174	-0.087	1.505
0.028	-0.361	1.740			0.045	-0.309	1.785			0.036	0.003	1.793			0.046	0.175	1.763			-0.111	-0.074	1.817			-0.172	-0.279	1.842			-0.159	-0.434	1.738			-0.152	-0.493	1.702			0.139	-0.024	1.728			0.170	-0.087	1.501
0.028	-0.361	1.740			0.045	-0.309	1.785			0.036	0.003	1.793			0.046	0.175	1.763			-0.111	-0.074	1.817			-0.172	-0.278	1.842			-0.160	-0.431	1.741			-0.153	-0.490	1.704			0.138	-0.023	1.728			0.167	-0.088	1.498
0.029	-0.360	1.740			0.045	-0.308	1.785			0.037	0.003	1.793			0.046	0.176	1.763			-0.110	-0.073	1.817			-0.172	-0.278	1.842			-0.161	-0.429	1.742			-0.154	-0.488	1.707			0.138	-0.023	1.728			0.166	-0.089	1.496
0.029	-0.360	1.740			0.046	-0.308	1.785			0.037	0.003	1.793			0.046	0.176	1.763			-0.110	-0.073	1.817			-0.172	-0.277	1.842			-0.161	-0.428	1.743			-0.154	-0.486	1.708			0.137	-0.023	1.728			0.165	-0.089	1.495
0.029	-0.360	1.740			0.046	-0.308	1.785			0.037	0.003	1.793			0.047	0.175	1.763			-0.110	-0.073	1.817			-0.172	-0.277	1.842			-0.161	-0.428	1.744			-0.155	-0.485	1.709			0.137	-0.023	1.728			0.163	-0.090	1.494
0.029	-0.359	1.740			0.046	-0.308	1.785			0.037	0.003	1.793			0.047	0.175	1.763			-0.110	-0.072	1.817			-0.173	-0.277	1.842			-0.155	-0.440	1.732			-0.151	-0.493	1.701			0.136	-0.022	1.728			0.162	-0.090	1.493
0.029	-0.359	1.740			0.046	-0.307	1.785			0.037	0.003	1.793			0.047	0.175	1.763			-0.110	-0.072	1.817			-0.173	-0.277	1.842			-0.152	-0.446	1.726			-0.148	-0.499	1.696			0.136	-0.022	1.728			0.161	-0.090	1.491
0.029	-0.359	1.740			0.046	-0.307	1.785			0.038	0.003	1.793			0.047	0.174	1.762			-0.110	-0.072	1.817			-0.173	-0.277	1.842			-0.153	-0.444	1.728			-0.149	-0.497	1.697			0.136	-0.022	1.728			0.161	-0.091	1.491
0.029	-0.358	1.740			0.046	-0.307	1.785			0.038	0.003	1.793			0.048	0.174	1.762			-0.110	-0.072	1.817			-0.173	-0.277	1.842			-0.154	-0.442	1.730			-0.149	-0.496	1.699			0.136	-0.022	1.728			0.160	-0.091	1.490
0.029	-0.358	1.740			0.046	-0.306	1.785			0.038	0.003	1.793			0.048	0.173	1.762			-0.110	-0.071	1.817			-0.173	-0.277	1.842			-0.151	-0.448	1.724			-0.146	-0.501	1.693			0.136	-0.022	1.728			0.159	-0.091	1.489
0.030	-0.358	1.740			0.047	-0.306	1.785			0.038	0.003	1.793			0.048	0.173	1.762			-0.109	-0.071	1.817			-0.173	-0.277	1.842			-0.149	-0.454	1.719			-0.144	-0.506	1.689			0.136	-0.023	1.727			0.158	-0.091	1.489
0.030	-0.357	1.740			0.047	-0.306	1.785			0.038	0.003	1.793			0.048	0.173	1.762			-0.109	-0.071	1.817			-0.173	-0.277	1.842			-0.147	-0.456	1.716			-0.142	-0.510	1.685			0.136	-0.023	1.727			0.158	-0.092	1.488
0.030	-0.357	1.740			0.047	-0.306	1.785			0.039	0.003	1.793			0.049	0.172	1.762			-0.109	-0.071	1.817			-0.173	-0.277	1.841			-0.146	-0.459	1.714			-0.140	-0.513	1.683			0.136	-0.023	1.726			0.157	-0.092	1.488
0.030	-0.357	1.740			0.047	-0.305	1.785			0.039	0.003	1.793			0.049	0.172	1.762			-0.109	-0.071	1.817			-0.173	-0.277	1.841			-0.148	-0.452	1.720			-0.141	-0.508	1.686			0.136	-0.023	1.726			0.157	-0.092	1.487
0.030	-0.357	1.740			0.047	-0.305	1.785			0.039	0.003	1.793			0.049	0.172	1.762			-0.109	-0.071	1.817			-0.173	-0.277	1.841			-0.150	-0.448	1.724			-0.142	-0.505	1.689			0.136	-0.024	1.725			0.153	-0.092	1.485
0.030	-0.357	1.740			0.047	-0.305	1.785			0.039	0.003	1.793			0.050	0.172	1.762			-0.109	-0.070	1.817			-0.173	-0.277	1.841			-0.149	-0.452	1.721			-0.141	-0.508	1.687			0.135	-0.025	1.725			0.152	-0.092	1.484
0.030	-0.357	1.740			0.047	-0.305	1.785			0.040	0.003	1.793			0.050	0.172	1.762			-0.109	-0.070	1.817			-0.173	-0.277	1.841			-0.148	-0.455	1.719			-0.140	-0.511	1.684			0.135	-0.026	1.724			0.151	-0.092	1.484
0.030	-0.357	1.740			0.047	-0.305	1.785			0.040	0.003	1.793			0.050	0.172	1.762			-0.109	-0.070	1.817			-0.173	-0.278	1.841			-0.147	-0.457	1.717			-0.139	-0.513	1.683			0.134	-0.027	1.723			0.151	-0.092	1.484
0.030	-0.357	1.740			0.048	-0.305	1.785			0.040	0.003	1.792			0.051	0.172	1.762			-0.109	-0.070	1.817			-0.173	-0.278	1.841			-0.146	-0.459	1.715			-0.139	-0.515	1.681			0.134	-0.028	1.722			0.150	-0.093	1.484
0.030	-0.357	1.740			0.048	-0.305	1.785			0.040	0.003	1.792			0.051	0.171	1.762			-0.109	-0.070	1.817			-0.173	-0.278	1.840			-0.150	-0.454	1.721			-0.142	-0.511	1.685			0.134	-0.028	1.722			0.150	-0.093	1.484
0.030	-0.357	1.740			0.048	-0.305	1.785			0.040	0.003	1.792			0.052	0.171	1.762			-0.109	-0.070	1.817			-0.173	-0.278	1.840			-0.153	-0.449	1.726			-0.145	-0.507	1.689			0.135	-0.029	1.721			0.150	-0.093	1.485
0.031	-0.357	1.740			0.048	-0.305	1.785			0.041	0.003	1.792			0.052	0.171	1.762			-0.109	-0.070	1.817			-0.173	-0.278	1.840			-0.155	-0.447	1.729			-0.147	-0.504	1.692			0.135	-0.029	1.720			0.150	-0.093	1.485
0.031	-0.357	1.740			0.048	-0.305	1.785			0.041	0.003	1.792			0.052	0.171	1.762			-0.109	-0.069	1.817			-0.173	-0.279	1.840			-0.157	-0.443	1.732			-0.149	-0.501	1.695			0.136	-0.030	1.719			0.149	-0.093	1.485
0.031	-0.357	1.740			0.048	-0.305	1.785			0.041	0.003	1.792			0.053	0.171	1.762			-0.109	-0.069	1.817			-0.173	-0.279	1.840			-0.155	-0.449	1.728			-0.147	-0.505	1.693			0.140	-0.028	1.718			0.147	-0.093	1.483
0.031	-0.357	1.740			0.049	-0.305	1.785			0.042	0.003	1.792			0.054	0.171	1.762			-0.108	-0.069	1.817			-0.173	-0.279	1.840			-0.156	-0.447	1.729			-0.149	-0.503	1.695			0.143	-0.027	1.716			0.145	-0.093	1.482
0.031	-0.357	1.740			0.049	-0.305	1.785			0.042	0.003	1.792			0.054	0.170	1.762			-0.108	-0.069	1.817			-0.172	-0.279	1.839			-0.153	-0.452	1.725			-0.147	-0.507	1.692			0.145	-0.027	1.715			0.144	-0.093	1.480
0.031	-0.357	1.740			0.049	-0.305	1.785			0.042	0.003	1.792			0.055	0.170	1.761			-0.108	-0.069	1.817			-0.172	-0.280	1.839			-0.155	-0.450	1.729			-0.149	-0.505	1.695			0.146	-0.027	1.714			0.143	-0.094	1.479
0.031	-0.357	1.740			0.049	-0.305	1.785			0.042	0.003	1.792			0.056	0.169	1.761			-0.108	-0.069	1.817			-0.172	-0.280	1.839			-0.153	-0.454	1.725			-0.148	-0.508	1.693			0.147	-0.027	1.714			0.142	-0.094	1.478
0.031	-0.357	1.740			0.049	-0.305	1.785			0.043	0.003	1.792			0.057	0.168	1.761			-0.108	-0.069	1.817			-0.171	-0.281	1.838			-0.151	-0.456	1.722			-0.146	-0.510	1.690			0.148	-0.027	1.713			0.142	-0.095	1.477
0.032	-0.357	1.740			0.050	-0.305	1.785			0.043	0.003	1.792			0.058	0.168	1.761			-0.108	-0.069	1.817			-0.170	-0.282	1.837			-0.154	-0.455	1.726			-0.149	-0.509	1.694			0.149	-0.027	1.712			0.141	-0.095	1.476
0.032	-0.357	1.740			0.050	-0.305	1.785			0.044	0.003	1.792			0.059	0.167	1.761			-0.108	-0.069	1.817			-0.169	-0.282	1.836			-0.152	-0.456	1.725			-0.148	-0.510	1.693			0.149	-0.028	1.712			0.140	-0.095	1.476
0.032	-0.357	1.740			0.050	-0.305	1.785			0.044	0.003	1.791			0.060	0.167	1.761			-0.108	-0.069	1.817			-0.168	-0.283	1.835			-0.151	-0.457	1.723			-0.147	-0.511	1.692			0.149	-0.029	1.711			0.140	-0.096	1.476
0.032	-0.357	1.740			0.050	-0.305	1.785			0.044	0.003	1.791			0.060	0.168	1.761			-0.108	-0.069	1.817			-0.167	-0.284	1.833			-0.153	-0.456	1.725			-0.149	-0.510	1.694			0.149	-0.030	1.710			0.140	-0.096	1.475
0.032	-0.357	1.740			0.051	-0.305	1.785			0.045	0.002	1.791			0.061	0.168	1.761			-0.108	-0.069	1.817			-0.166	-0.285	1.831			-0.153	-0.455	1.726			-0.150	-0.509	1.695			0.149	-0.031	1.709			0.140	-0.097	1.475
0.032	-0.357	1.740			0.051	-0.305	1.785			0.045	0.002	1.791			0.061	0.168	1.761			-0.108	-0.069	1.817			-0.165	-0.286	1.829			-0.152	-0.456	1.724			-0.149	-0.510	1.694			0.149	-0.032	1.709			0.140	-0.098	1.475
0.032	-0.357	1.740			0.051	-0.305	1.785			0.046	0.002	1.791			0.062	0.168	1.761			-0.108	-0.068	1.817			-0.164	-0.286	1.828			-0.152	-0.458	1.722			-0.149	-0.511	1.693			0.149	-0.033	1.708			0.142	-0.100	1.476
0.033	-0.357	1.740			0.051	-0.305	1.785			0.046	0.002	1.791			0.063	0.168	1.761			-0.108	-0.068	1.817			-0.163	-0.287	1.826			-0.152	-0.457	1.722			-0.149	-0.511	1.694			0.148	-0.034	1.707			0.147	-0.103	1.480
0.033	-0.357	1.740			0.052	-0.305	1.785			0.046	0.002	1.791			0.063	0.168	1.761			-0.108	-0.069	1.817			-0.162	-0.288	1.824			-0.152	-0.457	1.723			-0.149	-0.510	1.694			0.148	-0.036	1.706			0.150	-0.105	1.487
0.033	-0.357	1.740			0.052	-0.305	1.784			0.047	0.002	1.791			0.064	0.169	1.761			-0.108	-0.069	1.817			-0.161	-0.289	1.822			-0.152	-0.456	1.723			-0.149	-0.510	1.694			0.148	-0.037	1.705			0.152	-0.108	1.490
0.033	-0.358	1.740			0.053	-0.305	1.784			0.047	0.001	1.791			0.065	0.168	1.761			-0.107	-0.069	1.817			-0.160	-0.290	1.820			-0.150	-0.459	1.718			-0.148	-0.512	1.691			0.147	-0.038	1.705			0.153	-0.110	1.492
0.033	-0.358	1.740			0.053	-0.306	1.784			0.047	0.001	1.791			0.066	0.168	1.760			-0.107	-0.069	1.817			-0.160	-0.291	1.820			-0.148	-0.462	1.715			-0.146	-0.515	1.688			0.147	-0.039	1.704			0.154	-0.112	1.493
0.034	-0.358	1.739			0.053	-0.306	1.784			0.048	0.000	1.790			0.067	0.167	1.760			-0.107	-0.069	1.817			-0.159	-0.292	1.819			-0.147	-0.463	1.713			-0.145	-0.516	1.686			0.147	-0.040	1.704			0.154	-0.114	1.494
0.034	-0.359	1.739			0.054	-0.307	1.784			0.048	-0.001	1.790			0.070	0.165	1.758			-0.107	-0.070	1.817			-0.158	-0.293	1.817			-0.146	-0.465	1.711			-0.144	-0.518	1.685			0.147	-0.041	1.703			0.155	-0.117	1.495
0.035	-0.359	1.739			0.054	-0.307	1.783			0.049	-0.002	1.789			0.072	0.164	1.757			-0.106	-0.070	1.817			-0.158	-0.294	1.816			-0.145	-0.466	1.710			-0.144	-0.519	1.683			0.147	-0.042	1.703			0.155	-0.120	1.498
0.035	-0.360	1.739			0.055	-0.308	1.783			0.049	-0.004	1.789			0.074	0.162	1.755			-0.106	-0.071	1.817			-0.157	-0.294	1.815			-0.144	-0.467	1.709			-0.143	-0.520	1.682			0.147	-0.043	1.703			0.155	-0.122	1.501
0.036	-0.360	1.739			0.055	-0.308	1.783			0.050	-0.006	1.788			0.076	0.157	1.752			-0.106	-0.071	1.817			-0.157	-0.295	1.814			-0.144	-0.468	1.707			-0.142	-0.521	1.681			0.148	-0.043	1.703			0.155	-0.124	1.503
0.036	-0.360	1.739			0.056	-0.308	1.783			0.050	-0.008	1.787			0.078	0.154	1.749			-0.106	-0.072	1.817			-0.157	-0.295	1.814			-0.144	-0.468	1.706			-0.142	-0.522	1.679			0.148	-0.044	1.703			0.155	-0.127	1.504
0.037	-0.360	1.738			0.056	-0.309	1.783			0.050	-0.010	1.787			0.080	0.152	1.748			-0.105	-0.072	1.816			-0.157	-0.296	1.814			-0.146	-0.465	1.709			-0.143	-0.520	1.681			0.149	-0.045	1.703			0.155	-0.129	1.505
0.037	-0.361	1.738			0.056	-0.309	1.782			0.051	-0.012	1.786			0.083	0.136	1.741			-0.105	-0.073	1.816			-0.156	-0.297	1.813			-0.148	-0.465	1.711			-0.145	-0.520	1.682			0.149	-0.045	1.703			0.156	-0.131	1.506
0.037	-0.360	1.738			0.057	-0.309	1.782			0.051	-0.014	1.785			0.085	0.126	1.738			-0.105	-0.074	1.816			-0.158	-0.297	1.816			-0.151	-0.459	1.715			-0.146	-0.515	1.684			0.150	-0.046	1.703			0.156	-0.133	1.506
0.038	-0.360	1.738			0.057	-0.309	1.782			0.051	-0.016	1.784			0.086	0.120	1.736			-0.104	-0.075	1.816			-0.158	-0.298	1.815			-0.151	-0.458	1.716			-0.147	-0.515	1.685			0.150	-0.047	1.703			0.156	-0.135	1.507
0.038	-0.360	1.738			0.057	-0.309	1.782			0.051	-0.018	1.784			0.087	0.115	1.734			-0.104	-0.076	1.816			-0.158	-0.298	1.816			-0.152	-0.457	1.717			-0.148	-0.514	1.686			0.151	-0.047	1.703			0.156	-0.137	1.507
0.038	-0.360	1.738			0.058	-0.310	1.782			0.052	-0.020	1.783			0.088	0.113	1.733			-0.104	-0.076	1.816			-0.158	-0.299	1.815			-0.153	-0.457	1.717			-0.149	-0.513	1.686			0.152	-0.047	1.703			0.157	-0.138	1.508
0.039	-0.360	1.738			0.058	-0.310	1.782			0.052	-0.022	1.782			0.088	0.111	1.732			-0.103	-0.077	1.816			-0.158	-0.300	1.815			-0.154	-0.457	1.717			-0.150	-0.513	1.687			0.153	-0.048	1.703			0.158	-0.140	1.509
0.039	-0.360	1.738			0.058	-0.310	1.782			0.052	-0.023	1.782			0.089	0.110	1.731			-0.103	-0.078	1.816			-0.158	-0.301	1.814			-0.154	-0.457	1.718			-0.150	-0.513	1.687			0.154	-0.048	1.704			0.158	-0.141	1.509
0.039	-0.360	1.738			0.058	-0.310	1.782			0.052	-0.024	1.781			0.090	0.109	1.730			-0.103	-0.079	1.816			-0.157	-0.302	1.813			-0.154	-0.457	1.718			-0.151	-0.513	1.687			0.154	-0.048	1.704			0.157	-0.142	1.508
0.040	-0.360	1.738			0.058	-0.310	1.782			0.052	-0.025	1.781			0.090	0.108	1.729			-0.103	-0.080	1.816			-0.157	-0.303	1.812			-0.154	-0.459	1.717			-0.151	-0.513	1.687			0.155	-0.049	1.705			0.157	-0.143	1.508
0.040	-0.360	1.738			0.059	-0.310	1.782			0.052	-0.026	1.780			0.091	0.106	1.729			-0.103	-0.080	1.816			-0.157	-0.304	1.811			-0.154	-0.459	1.716			-0.151	-0.513	1.687			0.156	-0.049	1.705			0.157	-0.144	1.508
0.040	-0.360	1.738			0.059	-0.310	1.782			0.053	-0.027	1.780			0.091	0.105	1.728			-0.103	-0.081	1.816			-0.157	-0.305	1.811			-0.154	-0.459	1.716			-0.151	-0.513	1.687			0.156	-0.049	1.705			0.157	-0.145	1.509
0.040	-0.359	1.738			0.059	-0.310	1.782			0.053	-0.028	1.780			0.091	0.104	1.727			-0.103	-0.082	1.816			-0.157	-0.306	1.810			-0.154	-0.459	1.716			-0.151	-0.513	1.687			0.157	-0.049	1.706			0.158	-0.145	1.509
0.040	-0.359	1.738			0.059	-0.310	1.782			0.053	-0.029	1.779			0.091	0.102	1.727			-0.103	-0.083	1.815			-0.164	-0.297	1.818			-0.153	-0.459	1.715			-0.149	-0.514	1.684			0.157	-0.049	1.706			0.159	-0.145	1.510
0.041	-0.359	1.738			0.059	-0.310	1.782			0.053	-0.029	1.779			0.092	0.101	1.727			-0.102	-0.083	1.815			-0.163	-0.299	1.816			-0.153	-0.459	1.715			-0.149	-0.514	1.684			0.158	-0.049	1.706			0.161	-0.144	1.511
0.041	-0.359	1.738			0.059	-0.310	1.782			0.053	-0.030	1.779			0.092	0.100	1.726			-0.102	-0.084	1.815			-0.162	-0.301	1.813			-0.153	-0.459	1.715			-0.148	-0.514	1.684			0.158	-0.050	1.706			0.162	-0.144	1.513
0.041	-0.359	1.738			0.059	-0.310	1.782			0.053	-0.031	1.779			0.092	0.099	1.726			-0.102	-0.085	1.815			-0.172	-0.286	1.827			-0.158	-0.436	1.729			-0.151	-0.500	1.692			0.159	-0.050	1.707			0.163	-0.143	1.513
0.041	-0.359	1.738			0.060	-0.310	1.782			0.053	-0.031	1.778			0.092	0.097	1.726			-0.102	-0.085	1.814			-0.173	-0.285	1.829			-0.155	-0.443	1.723			-0.148	-0.504	1.688			0.159	-0.050	1.707			0.164	-0.141	1.515
0.041	-0.358	1.739			0.060	-0.310	1.782			0.053	-0.032	1.778			0.091	0.096	1.725			-0.102	-0.086	1.814			-0.174	-0.284	1.830			-0.153	-0.448	1.719			-0.147	-0.507	1.685			0.159	-0.050	1.707			0.164	-0.140	1.517
0.042	-0.358	1.739			0.060	-0.310	1.782			0.053	-0.032	1.778			0.091	0.095	1.725			-0.102	-0.087	1.814			-0.183	-0.269	1.841			-0.154	-0.445	1.720			-0.146	-0.506	1.685			0.159	-0.050	1.707			0.164	-0.139	1.518
0.042	-0.358	1.739			0.060	-0.310	1.782			0.053	-0.032	1.778			0.089	0.101	1.726			-0.102	-0.087	1.814			-0.183	-0.272	1.838			-0.153	-0.449	1.718			-0.145	-0.508	1.683			0.160	-0.050	1.707			0.163	-0.139	1.519
0.042	-0.358	1.739			0.060	-0.310	1.782			0.052	-0.033	1.778			0.088	0.104	1.727			-0.102	-0.088	1.814			-0.183	-0.275	1.836			-0.153	-0.452	1.716			-0.145	-0.509	1.683			0.160	-0.050	1.707			0.163	-0.138	1.519
0.042	-0.358	1.739			0.060	-0.310	1.782			0.052	-0.033	1.778			0.087	0.107	1.727			-0.102	-0.088	1.813			-0.184	-0.274	1.837			-0.153	-0.452	1.716			-0.145	-0.510	1.682			0.160	-0.050	1.707			0.163	-0.138	1.520
0.042	-0.357	1.739			0.060	-0.310	1.782			0.052	-0.034	1.777			0.086	0.107	1.727			-0.103	-0.089	1.813			-0.185	-0.273	1.838			-0.153	-0.453	1.716			-0.145	-0.511	1.681			0.160	-0.050	1.708			0.163	-0.137	1.521
0.042	-0.357	1.739			0.060	-0.310	1.782			0.052	-0.034	1.777			0.086	0.108	1.727			-0.103	-0.089	1.813			-0.186	-0.273	1.838			-0.155	-0.449	1.720			-0.146	-0.507	1.685			0.160	-0.051	1.708			0.162	-0.136	1.522
0.042	-0.357	1.739			0.060	-0.310	1.782			0.051	-0.034	1.777			0.085	0.110	1.727			-0.103	-0.090	1.813			-0.187	-0.273	1.838			-0.155	-0.452	1.718			-0.146	-0.510	1.683			0.160	-0.051	1.708			0.162	-0.136	1.522
0.042	-0.357	1.739			0.060	-0.310	1.782			0.051	-0.035	1.777			0.085	0.110	1.727			-0.103	-0.090	1.813			-0.182	-0.283	1.830			-0.156	-0.454	1.718			-0.147	-0.510	1.684			0.160	-0.051	1.708			0.162	-0.136	1.523
0.043	-0.357	1.739			0.060	-0.310	1.782			0.050	-0.035	1.777			0.084	0.111	1.727			-0.103	-0.090	1.813			-0.183	-0.284	1.830			-0.155	-0.456	1.717			-0.146	-0.512	1.682			0.160	-0.051	1.708			0.162	-0.136	1.523
0.043	-0.357	1.739			0.060	-0.310	1.782			0.050	-0.035	1.777			0.084	0.111	1.727			-0.103	-0.091	1.812			-0.184	-0.284	1.831			-0.158	-0.450	1.721			-0.148	-0.507	1.686			0.161	-0.051	1.708			0.162	-0.136	1.523
0.043	-0.357	1.739			0.060	-0.309	1.782			0.049	-0.035	1.777			0.084	0.109	1.727			-0.103	-0.091	1.812			-0.205	-0.254	1.851			-0.163	-0.434	1.734			-0.149	-0.500	1.692			0.161	-0.051	1.708			0.162	-0.135	1.523
0.043	-0.357	1.739			0.060	-0.309	1.782			0.049	-0.036	1.777			0.083	0.109	1.727			-0.103	-0.091	1.812			-0.205	-0.254	1.851			-0.166	-0.431	1.738			-0.152	-0.495	1.698			0.160	-0.051	1.709			0.162	-0.135	1.524
0.043	-0.357	1.739			0.060	-0.309	1.782			0.048	-0.036	1.777			0.083	0.109	1.727			-0.103	-0.092	1.812			-0.203	-0.257	1.850			-0.167	-0.429	1.740			-0.154	-0.493	1.701			0.159	-0.051	1.709			0.162	-0.135	1.524
0.043	-0.357	1.739			0.060	-0.309	1.782			0.048	-0.036	1.777			0.083	0.108	1.727			-0.104	-0.092	1.812			-0.202	-0.259	1.849			-0.169	-0.429	1.742			-0.157	-0.491	1.704			0.159	-0.051	1.709			0.162	-0.135	1.524
0.043	-0.356	1.739			0.060	-0.309	1.782			0.047	-0.036	1.777			0.083	0.108	1.727			-0.104	-0.092	1.811			-0.198	-0.266	1.844			-0.171	-0.430	1.743			-0.159	-0.491	1.706			0.159	-0.051	1.709			0.162	-0.135	1.524
0.043	-0.356	1.739			0.060	-0.309	1.782			0.047	-0.037	1.777			0.083	0.107	1.727			-0.104	-0.092	1.811			-0.179	-0.288	1.822			-0.163	-0.441	1.732			-0.156	-0.496	1.701			0.159	-0.051	1.709			0.162	-0.135	1.524
0.043	-0.356	1.739			0.060	-0.309	1.782			0.046	-0.037	1.777			0.082	0.106	1.727			-0.104	-0.092	1.811			-0.180	-0.287	1.824			-0.160	-0.445	1.728			-0.150	-0.504	1.693			0.159	-0.051	1.709			0.162	-0.135	1.525
0.043	-0.356	1.739			0.060	-0.309	1.782			0.046	-0.037	1.777			0.082	0.113	1.726			-0.104	-0.093	1.811			-0.180	-0.287	1.824			-0.157	-0.449	1.724			-0.147	-0.507	1.690			0.159	-0.051	1.709			0.162	-0.135	1.525
0.043	-0.356	1.739			0.060	-0.309	1.782			0.046	-0.037	1.777			0.081	0.119	1.725			-0.104	-0.093	1.811			-0.178	-0.292	1.821			-0.155	-0.452	1.721			-0.147	-0.507	1.689			0.159	-0.051	1.709			0.161	-0.135	1.525
0.043	-0.356	1.739			0.060	-0.309	1.782			0.045	-0.037	1.777			0.081	0.121	1.725			-0.104	-0.093	1.811			-0.178	-0.293	1.821			-0.154	-0.455	1.719			-0.145	-0.509	1.687			0.159	-0.051	1.710			0.161	-0.134	1.525
0.043	-0.356	1.739			0.060	-0.309	1.782			0.045	-0.037	1.777			0.081	0.122	1.725			-0.105	-0.093	1.811			-0.179	-0.294	1.821			-0.152	-0.457	1.717			-0.144	-0.511	1.686			0.159	-0.051	1.710			0.161	-0.134	1.525
0.043	-0.356	1.739			0.060	-0.309	1.782			0.045	-0.037	1.777			0.081	0.123	1.725			-0.105	-0.093	1.810			-0.179	-0.294	1.822			-0.151	-0.458	1.716			-0.143	-0.512	1.684			0.159	-0.051	1.710			0.161	-0.134	1.525
0.043	-0.356	1.739			0.060	-0.309	1.782			0.045	-0.037	1.777			0.080	0.126	1.726			-0.105	-0.093	1.810			-0.179	-0.295	1.822			-0.150	-0.460	1.715			-0.142	-0.514	1.683			0.159	-0.051	1.710			0.158	-0.133	1.520
0.043	-0.356	1.739			0.060	-0.309	1.782			0.045	-0.037	1.777			0.080	0.129	1.726			-0.105	-0.093	1.810			-0.179	-0.295	1.823			-0.152	-0.456	1.718			-0.142	-0.511	1.685			0.159	-0.051	1.710			0.158	-0.133	1.519
0.043	-0.356	1.739			0.060	-0.309	1.782			0.044	-0.036	1.777			0.080	0.131	1.727			-0.105	-0.093	1.810			-0.180	-0.295	1.823			-0.151	-0.458	1.717			-0.141	-0.512	1.684			0.158	-0.051	1.710			0.158	-0.133	1.517
0.043	-0.356	1.739			0.059	-0.309	1.782			0.044	-0.035	1.778			0.080	0.133	1.728			-0.105	-0.092	1.810			-0.180	-0.296	1.824			-0.150	-0.458	1.716			-0.140	-0.513	1.683			0.158	-0.051	1.710			0.158	-0.133	1.516
0.043	-0.356	1.739			0.059	-0.309	1.782			0.044	-0.034	1.779			0.080	0.135	1.729			-0.105	-0.092	1.810			-0.180	-0.296	1.824			-0.149	-0.459	1.715			-0.139	-0.513	1.682			0.158	-0.051	1.710			0.158	-0.133	1.515
0.042	-0.357	1.740			0.059	-0.309	1.783			0.044	-0.033	1.780			0.080	0.136	1.730			-0.106	-0.091	1.810			-0.180	-0.295	1.826			-0.156	-0.453	1.723			-0.144	-0.509	1.687			0.158	-0.051	1.711			0.158	-0.134	1.513
0.042	-0.357	1.740			0.059	-0.309	1.783			0.043	-0.031	1.781			0.079	0.140	1.733			-0.106	-0.091	1.810			-0.181	-0.295	1.827			-0.156	-0.453	1.723			-0.144	-0.509	1.687			0.158	-0.051	1.711			0.158	-0.134	1.510
0.042	-0.358	1.740			0.059	-0.309	1.783			0.043	-0.029	1.782			0.078	0.142	1.736			-0.106	-0.090	1.810			-0.181	-0.293	1.829			-0.156	-0.451	1.725			-0.145	-0.508	1.689			0.157	-0.051	1.711			0.159	-0.133	1.504
0.041	-0.358	1.740			0.058	-0.310	1.783			0.043	-0.027	1.784			0.077	0.145	1.739			-0.106	-0.090	1.810			-0.181	-0.293	1.830			-0.157	-0.450	1.727			-0.145	-0.506	1.691			0.156	-0.051	1.711			0.160	-0.129	1.501
0.041	-0.358	1.740			0.058	-0.310	1.783			0.042	-0.025	1.785			0.076	0.147	1.741			-0.106	-0.090	1.810			-0.181	-0.292	1.831			-0.157	-0.448	1.729			-0.146	-0.504	1.693			0.156	-0.051	1.712			0.162	-0.123	1.498
0.041	-0.359	1.740			0.058	-0.310	1.784			0.042	-0.023	1.786			0.075	0.149	1.743			-0.106	-0.089	1.810			-0.182	-0.292	1.832			-0.158	-0.446	1.730			-0.147	-0.503	1.694			0.155	-0.051	1.712			0.162	-0.120	1.495
0.040	-0.359	1.740			0.057	-0.310	1.784			0.042	-0.021	1.788			0.075	0.151	1.746			-0.106	-0.089	1.810			-0.182	-0.292	1.833			-0.158	-0.445	1.732			-0.148	-0.501	1.696			0.155	-0.046	1.712			0.162	-0.116	1.493
0.039	-0.360	1.741			0.057	-0.310	1.784			0.042	-0.018	1.789			0.074	0.152	1.748			-0.106	-0.088	1.810			-0.182	-0.291	1.834			-0.159	-0.444	1.733			-0.148	-0.500	1.697			0.146	-0.057	1.711			0.170	-0.096	1.503
0.039	-0.361	1.741			0.056	-0.311	1.784			0.041	-0.016	1.790			0.072	0.156	1.751			-0.107	-0.088	1.810			-0.181	-0.291	1.835			-0.159	-0.443	1.734			-0.149	-0.499	1.698			0.148	-0.048	1.712			0.175	-0.085	1.507
0.038	-0.361	1.741			0.056	-0.311	1.785			0.041	-0.014	1.792			0.071	0.160	1.754			-0.107	-0.087	1.810			-0.181	-0.290	1.836			-0.160	-0.442	1.735			-0.149	-0.498	1.699			0.142	-0.058	1.712			0.178	-0.076	1.512
0.037	-0.362	1.741			0.055	-0.311	1.785			0.041	-0.012	1.793			0.070	0.162	1.756			-0.107	-0.087	1.810			-0.181	-0.290	1.836			-0.160	-0.442	1.736			-0.150	-0.497	1.701			0.139	-0.063	1.712			0.181	-0.069	1.516
0.036	-0.363	1.741			0.054	-0.311	1.785			0.040	-0.010	1.794			0.069	0.164	1.758			-0.107	-0.087	1.810			-0.181	-0.290	1.837			-0.160	-0.441	1.737			-0.150	-0.496	1.702			0.136	-0.066	1.712			0.182	-0.064	1.519
0.036	-0.364	1.742			0.054	-0.312	1.785			0.040	-0.009	1.795			0.068	0.165	1.759			-0.107	-0.086	1.810			-0.181	-0.289	1.838			-0.160	-0.440	1.737			-0.151	-0.495	1.703			0.134	-0.069	1.712			0.184	-0.059	1.521
0.035	-0.364	1.742			0.053	-0.312	1.786			0.040	-0.007	1.795			0.067	0.166	1.761			-0.107	-0.086	1.810			-0.181	-0.289	1.839			-0.161	-0.440	1.738			-0.151	-0.495	1.703			0.133	-0.072	1.713			0.185	-0.056	1.523
0.034	-0.365	1.742			0.053	-0.312	1.786			0.039	-0.006	1.796			0.067	0.167	1.762			-0.108	-0.086	1.810			-0.181	-0.288	1.839			-0.161	-0.440	1.738			-0.151	-0.494	1.704			0.132	-0.074	1.713			0.186	-0.052	1.524
0.034	-0.366	1.742			0.052	-0.313	1.786			0.039	-0.005	1.797			0.066	0.168	1.763			-0.108	-0.086	1.810			-0.181	-0.288	1.840			-0.161	-0.439	1.739			-0.152	-0.493	1.705			0.131	-0.075	1.713			0.187	-0.049	1.526
0.033	-0.367	1.742			0.051	-0.313	1.786			0.039	-0.004	1.797			0.065	0.169	1.764			-0.108	-0.085	1.810			-0.181	-0.288	1.840			-0.161	-0.439	1.739			-0.152	-0.493	1.705			0.130	-0.077	1.713			0.188	-0.047	1.527
0.033	-0.367	1.742			0.051	-0.314	1.787			0.039	-0.003	1.798			0.065	0.170	1.765			-0.108	-0.085	1.810			-0.181	-0.288	1.840			-0.161	-0.439	1.740			-0.152	-0.492	1.706			0.129	-0.079	1.713			0.189	-0.044	1.529
0.032	-0.368	1.742			0.050	-0.314	1.787			0.038	-0.002	1.798			0.064	0.171	1.766			-0.108	-0.085	1.810			-0.181	-0.288	1.840			-0.161	-0.438	1.740			-0.152	-0.492	1.706			0.128	-0.080	1.713			0.190	-0.042	1.530
0.031	-0.369	1.742			0.050	-0.314	1.787			0.038	-0.002	1.798			0.063	0.171	1.767			-0.109	-0.085	1.810			-0.180	-0.288	1.840			-0.161	-0.438	1.740			-0.152	-0.491	1.707			0.127	-0.081	1.714			0.190	-0.040	1.531
0.031	-0.369	1.742			0.049	-0.315	1.787			0.038	-0.001	1.799			0.063	0.172	1.768			-0.109	-0.085	1.810			-0.180	-0.288	1.841			-0.161	-0.438	1.741			-0.153	-0.491	1.707			0.127	-0.082	1.714			0.191	-0.039	1.532
0.030	-0.370	1.742			0.049	-0.315	1.787			0.038	-0.000	1.799			0.062	0.173	1.769			-0.109	-0.085	1.810			-0.180	-0.288	1.841			-0.161	-0.437	1.741			-0.153	-0.490	1.708			0.126	-0.083	1.714			0.191	-0.037	1.532
0.030	-0.370	1.742			0.048	-0.315	1.787			0.038	0.000	1.799			0.061	0.173	1.769			-0.110	-0.084	1.810			-0.180	-0.287	1.841			-0.161	-0.437	1.741			-0.153	-0.490	1.708			0.126	-0.083	1.714			0.192	-0.036	1.533
0.030	-0.371	1.742			0.048	-0.315	1.787			0.038	0.001	1.800			0.060	0.174	1.770			-0.110	-0.084	1.810			-0.180	-0.288	1.841			-0.161	-0.437	1.742			-0.153	-0.490	1.709			0.125	-0.084	1.714			0.192	-0.034	1.534
0.029	-0.371	1.742			0.048	-0.316	1.788			0.037	0.002	1.800			0.060	0.175	1.771			-0.110	-0.084	1.810			-0.179	-0.288	1.841			-0.161	-0.437	1.742			-0.153	-0.489	1.709			0.125	-0.085	1.714			0.193	-0.033	1.534
0.029	-0.371	1.742			0.047	-0.316	1.788			0.037	0.002	1.800			0.059	0.176	1.771			-0.110	-0.084	1.810			-0.179	-0.288	1.841			-0.161	-0.436	1.742			-0.153	-0.489	1.709			0.125	-0.085	1.714			0.192	-0.039	1.535
0.029	-0.372	1.742			0.047	-0.316	1.788			0.037	0.003	1.800			0.059	0.177	1.772			-0.111	-0.084	1.810			-0.179	-0.288	1.842			-0.161	-0.436	1.742			-0.153	-0.489	1.710			0.125	-0.086	1.714			0.192	-0.041	1.535
0.028	-0.372	1.742			0.047	-0.316	1.788			0.037	0.003	1.801			0.058	0.178	1.772			-0.111	-0.084	1.810			-0.179	-0.288	1.842			-0.161	-0.436	1.742			-0.153	-0.488	1.710			0.125	-0.086	1.714			0.192	-0.043	1.535
0.028	-0.372	1.742			0.046	-0.316	1.788			0.037	0.004	1.801			0.058	0.178	1.773			-0.111	-0.084	1.810			-0.179	-0.288	1.842			-0.161	-0.436	1.743			-0.153	-0.488	1.710			0.126	-0.087	1.714			0.192	-0.051	1.534
0.028	-0.372	1.742			0.046	-0.316	1.788			0.037	0.004	1.801			0.057	0.178	1.773			-0.111	-0.084	1.810			-0.179	-0.288	1.842			-0.161	-0.436	1.743			-0.154	-0.488	1.710			0.126	-0.087	1.714			0.193	-0.057	1.534
0.028	-0.372	1.742			0.046	-0.317	1.788			0.037	0.004	1.801			0.056	0.178	1.773			-0.112	-0.084	1.810			-0.179	-0.288	1.842			-0.161	-0.435	1.743			-0.154	-0.487	1.711			0.127	-0.087	1.714			0.193	-0.061	1.533
0.028	-0.373	1.742			0.046	-0.317	1.788			0.037	0.005	1.801			0.056	0.178	1.773			-0.112	-0.084	1.810			-0.179	-0.287	1.843			-0.158	-0.445	1.734			-0.151	-0.495	1.703			0.127	-0.087	1.714			0.194	-0.065	1.533
0.027	-0.373	1.742			0.045	-0.317	1.788			0.036	0.005	1.801			0.055	0.178	1.773			-0.112	-0.084	1.810			-0.179	-0.287	1.843			-0.159	-0.443	1.735			-0.152	-0.494	1.704			0.128	-0.087	1.714			0.195	-0.068	1.533
0.027	-0.373	1.742			0.045	-0.317	1.788			0.036	0.006	1.801			0.054	0.178	1.773			-0.112	-0.084	1.810			-0.179	-0.287	1.843			-0.160	-0.442	1.736			-0.153	-0.493	1.704			0.129	-0.087	1.713			0.196	-0.071	1.533
0.027	-0.373	1.742			0.045	-0.317	1.788			0.036	0.006	1.801			0.054	0.178	1.773			-0.113	-0.084	1.810			-0.179	-0.287	1.843			-0.155	-0.449	1.729			-0.149	-0.499	1.698			0.130	-0.087	1.713			0.198	-0.074	1.532
0.027	-0.373	1.742			0.045	-0.317	1.788			0.036	0.006	1.801			0.053	0.178	1.773			-0.113	-0.084	1.810			-0.179	-0.287	1.843			-0.155	-0.448	1.729			-0.149	-0.499	1.698			0.131	-0.087	1.713			0.199	-0.076	1.532
0.026	-0.373	1.742			0.044	-0.317	1.788			0.036	0.007	1.801			0.053	0.177	1.772			-0.113	-0.084	1.810			-0.179	-0.287	1.843			-0.155	-0.447	1.729			-0.149	-0.499	1.698			0.132	-0.087	1.712			0.200	-0.078	1.532
0.026	-0.373	1.742			0.044	-0.317	1.788			0.036	0.007	1.801			0.052	0.177	1.772			-0.113	-0.084	1.809			-0.179	-0.287	1.843			-0.155	-0.446	1.729			-0.149	-0.498	1.698			0.133	-0.087	1.712			0.201	-0.079	1.532
0.026	-0.373	1.742			0.044	-0.317	1.788			0.036	0.007	1.801			0.052	0.177	1.772			-0.114	-0.084	1.809			-0.179	-0.287	1.843			-0.156	-0.445	1.730			-0.149	-0.497	1.698			0.134	-0.086	1.711			0.202	-0.081	1.531
0.026	-0.373	1.741			0.044	-0.317	1.787			0.036	0.007	1.801			0.051	0.176	1.771			-0.114	-0.084	1.809			-0.179	-0.287	1.843			-0.163	-0.442	1.733			-0.155	-0.495	1.701			0.135	-0.086	1.711			0.203	-0.082	1.531
0.026	-0.373	1.741			0.044	-0.317	1.787			0.036	0.008	1.800			0.051	0.176	1.771			-0.114	-0.083	1.809			-0.179	-0.287	1.843			-0.159	-0.450	1.725			-0.152	-0.501	1.694			0.136	-0.086	1.710			0.204	-0.083	1.531
0.026	-0.373	1.741			0.043	-0.317	1.787			0.036	0.008	1.800			0.051	0.176	1.770			-0.114	-0.083	1.808			-0.179	-0.287	1.843			-0.159	-0.451	1.723			-0.151	-0.503	1.692			0.137	-0.086	1.710			0.205	-0.084	1.531
0.025	-0.373	1.741			0.043	-0.317	1.787			0.036	0.008	1.800			0.050	0.175	1.770			-0.114	-0.083	1.808			-0.179	-0.287	1.843			-0.158	-0.453	1.721			-0.150	-0.505	1.690			0.138	-0.086	1.710			0.206	-0.085	1.530
0.025	-0.373	1.740			0.043	-0.317	1.787			0.036	0.008	1.799			0.050	0.175	1.769			-0.115	-0.083	1.807			-0.179	-0.287	1.842			-0.158	-0.451	1.722			-0.151	-0.503	1.690			0.138	-0.086	1.709			0.206	-0.086	1.530
0.025	-0.373	1.740			0.043	-0.317	1.787			0.036	0.008	1.799			0.050	0.174	1.769			-0.115	-0.083	1.807			-0.180	-0.287	1.842			-0.156	-0.454	1.718			-0.149	-0.507	1.687			0.139	-0.086	1.709			0.207	-0.087	1.530
0.025	-0.373	1.740			0.042	-0.316	1.786			0.036	0.009	1.799			0.049	0.174	1.768			-0.115	-0.083	1.806			-0.180	-0.287	1.842			-0.155	-0.457	1.716			-0.147	-0.510	1.684			0.139	-0.086	1.709			0.207	-0.088	1.530
0.025	-0.373	1.740			0.042	-0.316	1.786			0.036	0.009	1.798			0.049	0.173	1.767			-0.115	-0.083	1.806			-0.180	-0.287	1.841			-0.154	-0.459	1.714			-0.146	-0.513	1.682			0.140	-0.086	1.708			0.208	-0.088	1.530
0.025	-0.372	1.739			0.042	-0.316	1.786			0.036	0.009	1.798			0.049	0.173	1.767			-0.116	-0.083	1.805			-0.180	-0.287	1.840			-0.153	-0.461	1.712			-0.145	-0.515	1.680			0.140	-0.086	1.708			0.208	-0.089	1.529
0.025	-0.372	1.739			0.042	-0.316	1.786			0.036	0.009	1.797			0.049	0.172	1.766			-0.116	-0.083	1.805			-0.180	-0.288	1.840			-0.152	-0.463	1.711			-0.144	-0.517	1.678			0.141	-0.086	1.707			0.208	-0.090	1.529
0.025	-0.372	1.739			0.042	-0.316	1.785			0.036	0.009	1.797			0.048	0.172	1.766			-0.116	-0.083	1.804			-0.180	-0.288	1.839			-0.151	-0.464	1.709			-0.143	-0.518	1.676			0.141	-0.086	1.707			0.209	-0.090	1.529
0.024	-0.372	1.739			0.042	-0.316	1.785			0.036	0.009	1.796			0.048	0.172	1.765			-0.116	-0.083	1.804			-0.181	-0.288	1.839			-0.155	-0.457	1.714			-0.145	-0.513	1.679			0.142	-0.086	1.707			0.209	-0.091	1.529
0.024	-0.372	1.738			0.042	-0.316	1.785			0.036	0.009	1.796			0.048	0.171	1.764			-0.117	-0.083	1.804			-0.181	-0.288	1.839			-0.153	-0.459	1.712			-0.144	-0.516	1.677			0.142	-0.086	1.706			0.209	-0.091	1.528
0.024	-0.372	1.738			0.041	-0.316	1.785			0.036	0.009	1.795			0.048	0.171	1.764			-0.117	-0.084	1.803			-0.181	-0.288	1.838			-0.158	-0.454	1.716			-0.148	-0.512	1.681			0.143	-0.086	1.706			0.210	-0.092	1.528
0.024	-0.372	1.738			0.041	-0.316	1.784			0.036	0.009	1.794			0.048	0.171	1.763			-0.117	-0.084	1.803			-0.181	-0.288	1.838			-0.160	-0.450	1.719			-0.150	-0.508	1.683			0.143	-0.086	1.706			0.210	-0.092	1.528
0.024	-0.372	1.737			0.041	-0.316	1.784			0.036	0.009	1.794			0.048	0.170	1.763			-0.117	-0.084	1.803			-0.181	-0.288	1.837			-0.162	-0.448	1.721			-0.152	-0.506	1.685			0.143	-0.086	1.706			0.210	-0.092	1.528
0.024	-0.371	1.737			0.041	-0.315	1.784			0.036	0.009	1.793			0.048	0.170	1.762			-0.118	-0.084	1.802			-0.181	-0.289	1.835			-0.162	-0.448	1.721			-0.153	-0.505	1.686			0.143	-0.086	1.705			0.211	-0.093	1.528
0.024	-0.371	1.737			0.041	-0.315	1.783			0.036	0.009	1.793			0.047	0.170	1.762			-0.118	-0.084	1.802			-0.181	-0.290	1.834			-0.163	-0.447	1.722			-0.154	-0.504	1.687			0.144	-0.086	1.705			0.211	-0.093	1.528
0.024	-0.371	1.737			0.041	-0.315	1.783			0.036	0.009	1.792			0.047	0.169	1.761			-0.118	-0.084	1.802			-0.181	-0.290	1.833			-0.164	-0.447	1.722			-0.155	-0.503	1.688			0.144	-0.086	1.705			0.211	-0.093	1.528
0.024	-0.371	1.736			0.041	-0.315	1.783			0.036	0.009	1.792			0.047	0.169	1.761			-0.118	-0.084	1.801			-0.181	-0.290	1.832			-0.164	-0.446	1.723			-0.156	-0.502	1.688			0.144	-0.086	1.705			0.210	-0.096	1.527
0.024	-0.371	1.736			0.041	-0.315	1.783			0.035	0.009	1.791			0.047	0.169	1.760			-0.118	-0.084	1.801			-0.181	-0.291	1.831			-0.164	-0.446	1.723			-0.156	-0.502	1.689			0.144	-0.086	1.704			0.210	-0.097	1.527
0.024	-0.371	1.736			0.040	-0.315	1.782			0.035	0.009	1.791			0.047	0.169	1.760			-0.119	-0.084	1.801			-0.181	-0.291	1.830			-0.165	-0.445	1.723			-0.156	-0.501	1.690			0.143	-0.087	1.704			0.204	-0.093	1.525
0.024	-0.371	1.736			0.040	-0.315	1.782			0.035	0.009	1.790			0.047	0.168	1.759			-0.119	-0.085	1.800			-0.181	-0.291	1.830			-0.165	-0.445	1.724			-0.157	-0.500	1.690			0.142	-0.087	1.704			0.199	-0.089	1.524
0.024	-0.371	1.735			0.040	-0.315	1.782			0.035	0.009	1.790			0.047	0.168	1.759			-0.119	-0.085	1.800			-0.180	-0.291	1.829			-0.165	-0.444	1.724			-0.157	-0.499	1.691			0.140	-0.088	1.703			0.196	-0.088	1.523
0.023	-0.371	1.735			0.040	-0.315	1.782			0.035	0.009	1.789			0.047	0.167	1.758			-0.119	-0.085	1.800			-0.180	-0.292	1.829			-0.165	-0.444	1.724			-0.157	-0.499	1.691			0.138	-0.089	1.703			0.193	-0.087	1.522
0.023	-0.371	1.735			0.040	-0.315	1.781			0.035	0.008	1.789			0.047	0.167	1.758			-0.119	-0.085	1.800			-0.180	-0.292	1.828			-0.165	-0.443	1.725			-0.157	-0.498	1.692			0.137	-0.089	1.703			0.191	-0.086	1.522
0.023	-0.372	1.735			0.040	-0.316	1.781			0.035	0.008	1.789			0.047	0.167	1.758			-0.119	-0.085	1.800			-0.180	-0.292	1.828			-0.165	-0.443	1.725			-0.157	-0.497	1.693			0.135	-0.090	1.702			0.188	-0.085	1.521
0.023	-0.372	1.734			0.040	-0.316	1.781			0.035	0.008	1.788			0.047	0.167	1.757			-0.119	-0.085	1.799			-0.180	-0.292	1.828			-0.165	-0.442	1.726			-0.157	-0.496	1.693			0.134	-0.090	1.702			0.186	-0.084	1.520
0.023	-0.372	1.734			0.040	-0.316	1.781			0.035	0.008	1.788			0.047	0.166	1.757			-0.119	-0.085	1.799			-0.180	-0.292	1.828			-0.165	-0.441	1.726			-0.157	-0.495	1.694			0.132	-0.091	1.702			0.184	-0.084	1.520
0.023	-0.372	1.734			0.039	-0.316	1.780			0.034	0.008	1.787			0.047	0.166	1.757			-0.119	-0.085	1.799			-0.180	-0.292	1.828			-0.164	-0.441	1.727			-0.157	-0.494	1.695			0.130	-0.092	1.702			0.177	-0.088	1.518
0.022	-0.372	1.734			0.039	-0.316	1.780			0.034	0.008	1.787			0.047	0.166	1.756			-0.119	-0.085	1.799			-0.180	-0.292	1.827			-0.164	-0.440	1.727			-0.157	-0.493	1.695			0.129	-0.092	1.701			0.171	-0.091	1.517
0.022	-0.373	1.734			0.039	-0.316	1.780			0.034	0.008	1.787			0.047	0.165	1.756			-0.119	-0.085	1.799			-0.180	-0.292	1.827			-0.164	-0.440	1.728			-0.157	-0.493	1.696			0.128	-0.092	1.701			0.169	-0.091	1.517
0.022	-0.373	1.734			0.039	-0.316	1.780			0.034	0.008	1.786			0.047	0.165	1.756			-0.120	-0.085	1.799			-0.180	-0.292	1.827			-0.164	-0.439	1.728			-0.157	-0.492	1.696			0.127	-0.093	1.701			0.167	-0.091	1.516
0.022	-0.373	1.733			0.039	-0.317	1.780			0.034	0.008	1.786			0.047	0.165	1.755			-0.120	-0.085	1.799			-0.180	-0.292	1.827			-0.164	-0.439	1.728			-0.157	-0.491	1.697			0.125	-0.093	1.701			0.165	-0.091	1.516
0.022	-0.373	1.733			0.039	-0.317	1.779			0.033	0.007	1.786			0.047	0.165	1.755			-0.120	-0.085	1.799			-0.180	-0.292	1.827			-0.163	-0.438	1.729			-0.157	-0.491	1.697			0.124	-0.092	1.702			0.163	-0.091	1.516
0.022	-0.373	1.733			0.039	-0.317	1.779			0.033	0.007	1.786			0.047	0.164	1.755			-0.120	-0.085	1.798			-0.180	-0.292	1.827			-0.163	-0.438	1.729			-0.157	-0.490	1.698			0.123	-0.090	1.703			0.160	-0.093	1.516
0.022	-0.373	1.733			0.038	-0.317	1.779			0.033	0.007	1.785			0.047	0.164	1.755			-0.120	-0.085	1.798			-0.180	-0.292	1.827			-0.163	-0.437	1.730			-0.157	-0.490	1.698			0.122	-0.087	1.703			0.170	-0.081	1.522
0.022	-0.373	1.733			0.038	-0.317	1.779			0.033	0.007	1.785			0.048	0.164	1.754			-0.120	-0.085	1.798			-0.180	-0.292	1.827			-0.163	-0.437	1.730			-0.157	-0.489	1.699			0.122	-0.084	1.704			0.174	-0.075	1.524
0.021	-0.373	1.733			0.038	-0.317	1.779			0.033	0.007	1.785			0.048	0.164	1.754			-0.120	-0.085	1.798			-0.180	-0.292	1.827			-0.163	-0.437	1.730			-0.157	-0.489	1.699			0.122	-0.080	1.705			0.176	-0.076	1.508
0.022	-0.373	1.733			0.038	-0.317	1.779			0.032	0.007	1.785			0.048	0.164	1.754			-0.120	-0.085	1.798			-0.180	-0.292	1.827			-0.163	-0.437	1.731			-0.157	-0.488	1.700			0.123	-0.076	1.707			0.176	-0.076	1.501
0.022	-0.373	1.733			0.038	-0.317	1.779			0.032	0.007	1.785			0.048	0.164	1.754			-0.120	-0.085	1.798			-0.180	-0.292	1.827			-0.159	-0.445	1.724			-0.154	-0.494	1.694			0.124	-0.072	1.708			0.177	-0.073	1.505
0.022	-0.372	1.733			0.039	-0.316	1.779			0.032	0.007	1.785			0.048	0.163	1.754			-0.120	-0.085	1.798			-0.180	-0.292	1.827			-0.157	-0.450	1.719			-0.152	-0.499	1.690			0.137	-0.045	1.713			0.177	-0.072	1.505
0.023	-0.371	1.733			0.039	-0.315	1.779			0.032	0.006	1.785			0.048	0.163	1.754			-0.120	-0.085	1.798			-0.180	-0.292	1.827			-0.158	-0.449	1.722			-0.152	-0.499	1.691			0.143	-0.034	1.715			0.177	-0.071	1.504
0.024	-0.369	1.734			0.040	-0.315	1.779			0.032	0.006	1.785			0.048	0.163	1.754			-0.120	-0.085	1.798			-0.179	-0.292	1.827			-0.155	-0.452	1.718			-0.150	-0.503	1.688			0.144	-0.032	1.715			0.176	-0.071	1.503
0.025	-0.368	1.734			0.040	-0.314	1.780			0.032	0.006	1.784			0.048	0.163	1.754			-0.120	-0.085	1.798			-0.179	-0.292	1.827			-0.153	-0.454	1.717			-0.147	-0.504	1.686			0.144	-0.029	1.716			0.180	-0.071	1.509
0.026	-0.366	1.734			0.040	-0.313	1.780			0.032	0.006	1.784			0.048	0.164	1.754			-0.120	-0.085	1.798			-0.179	-0.292	1.827			-0.154	-0.452	1.720			-0.148	-0.504	1.688			0.145	-0.027	1.716			0.180	-0.070	1.509
0.026	-0.365	1.735			0.041	-0.312	1.780			0.032	0.006	1.784			0.048	0.164	1.754			-0.120	-0.085	1.798			-0.179	-0.292	1.827			-0.152	-0.456	1.716			-0.146	-0.508	1.684			0.146	-0.025	1.716			0.180	-0.070	1.509
0.027	-0.365	1.735			0.041	-0.311	1.780			0.032	0.006	1.784			0.048	0.164	1.754			-0.120	-0.085	1.798			-0.179	-0.292	1.827			-0.150	-0.459	1.713			-0.144	-0.511	1.681			0.146	-0.023	1.716			0.180	-0.070	1.509
0.027	-0.364	1.735			0.042	-0.311	1.780			0.031	0.006	1.784			0.048	0.164	1.754			-0.120	-0.085	1.798			-0.179	-0.292	1.827			-0.149	-0.462	1.711			-0.143	-0.514	1.679			0.146	-0.023	1.717			0.180	-0.069	1.511
0.027	-0.364	1.735			0.042	-0.310	1.781			0.031	0.006	1.784			0.048	0.164	1.754			-0.120	-0.085	1.798			-0.179	-0.292	1.827			-0.149	-0.463	1.709			-0.142	-0.516	1.677			0.145	-0.023	1.717			0.181	-0.068	1.513
0.028	-0.363	1.735			0.042	-0.310	1.781			0.031	0.006	1.784			0.048	0.165	1.755			-0.119	-0.085	1.798			-0.179	-0.292	1.827			-0.148	-0.465	1.708			-0.141	-0.518	1.675			0.143	-0.024	1.717			0.180	-0.068	1.513
0.028	-0.363	1.735			0.042	-0.310	1.781			0.031	0.006	1.784			0.049	0.166	1.755			-0.119	-0.085	1.798			-0.178	-0.291	1.827			-0.147	-0.466	1.707			-0.140	-0.520	1.674			0.142	-0.025	1.716			0.179	-0.067	1.512
0.028	-0.363	1.736			0.042	-0.309	1.781			0.031	0.006	1.784			0.049	0.166	1.755			-0.119	-0.085	1.798			-0.178	-0.291	1.827			-0.151	-0.460	1.716			-0.143	-0.516	1.680			0.140	-0.026	1.716			0.178	-0.067	1.512
0.028	-0.362	1.736			0.042	-0.309	1.781			0.031	0.006	1.784			0.049	0.166	1.755			-0.119	-0.085	1.798			-0.178	-0.291	1.827			-0.152	-0.456	1.719			-0.143	-0.513	1.683			0.138	-0.027	1.716			0.178	-0.067	1.512
0.028	-0.362	1.736			0.043	-0.309	1.781			0.031	0.006	1.784			0.049	0.166	1.756			-0.119	-0.084	1.798			-0.178	-0.291	1.827			-0.152	-0.452	1.722			-0.144	-0.510	1.686			0.137	-0.029	1.716			0.178	-0.067	1.512
0.029	-0.362	1.736			0.043	-0.309	1.781			0.031	0.005	1.784			0.049	0.166	1.756			-0.119	-0.084	1.799			-0.178	-0.291	1.827			-0.153	-0.450	1.724			-0.145	-0.507	1.688			0.136	-0.030	1.715			0.178	-0.067	1.512
0.029	-0.362	1.736			0.043	-0.309	1.781			0.031	0.005	1.785			0.049	0.166	1.756			-0.119	-0.084	1.799			-0.178	-0.290	1.828			-0.155	-0.447	1.727			-0.146	-0.505	1.691			0.135	-0.030	1.715			0.178	-0.067	1.513
0.029	-0.361	1.736			0.043	-0.308	1.781			0.031	0.005	1.785			0.049	0.166	1.756			-0.118	-0.084	1.799			-0.177	-0.290	1.828			-0.153	-0.451	1.724			-0.145	-0.508	1.689			0.134	-0.031	1.715			0.177	-0.068	1.514
0.029	-0.361	1.736			0.043	-0.308	1.781			0.031	0.005	1.785			0.049	0.166	1.756			-0.118	-0.084	1.799			-0.177	-0.290	1.828			-0.152	-0.454	1.721			-0.144	-0.510	1.687			0.133	-0.032	1.715			0.177	-0.068	1.514
0.029	-0.361	1.736			0.043	-0.308	1.782			0.031	0.005	1.785			0.049	0.166	1.756			-0.118	-0.083	1.799			-0.177	-0.289	1.828			-0.152	-0.450	1.724			-0.144	-0.507	1.689			0.132	-0.032	1.715			0.177	-0.068	1.514
0.029	-0.361	1.736			0.043	-0.308	1.782			0.031	0.005	1.785			0.049	0.167	1.756			-0.118	-0.083	1.799			-0.177	-0.289	1.828			-0.153	-0.448	1.725			-0.145	-0.505	1.691			0.131	-0.033	1.715			0.170	-0.069	1.508
0.029	-0.361	1.737			0.043	-0.308	1.782			0.031	0.005	1.785			0.049	0.167	1.757			-0.118	-0.083	1.800			-0.177	-0.288	1.828			-0.151	-0.450	1.723			-0.144	-0.506	1.690			0.130	-0.033	1.716			0.169	-0.068	1.508
0.029	-0.360	1.737			0.043	-0.308	1.782			0.031	0.005	1.785			0.049	0.167	1.757			-0.118	-0.083	1.800			-0.177	-0.288	1.828			-0.150	-0.452	1.721			-0.143	-0.508	1.688			0.130	-0.034	1.716			0.168	-0.069	1.509
0.029	-0.360	1.737			0.043	-0.307	1.782			0.031	0.005	1.785			0.049	0.167	1.757			-0.118	-0.083	1.800			-0.176	-0.288	1.828			-0.149	-0.453	1.720			-0.142	-0.509	1.687			0.129	-0.034	1.716			0.168	-0.069	1.510
0.029	-0.360	1.737			0.044	-0.307	1.782			0.031	0.004	1.785			0.049	0.167	1.757			-0.118	-0.083	1.800			-0.176	-0.288	1.828			-0.148	-0.455	1.719			-0.141	-0.511	1.686			0.129	-0.035	1.716			0.169	-0.069	1.513
0.029	-0.360	1.737			0.044	-0.307	1.782			0.031	0.004	1.785			0.049	0.168	1.758			-0.118	-0.082	1.800			-0.176	-0.287	1.828			-0.152	-0.451	1.723			-0.144	-0.508	1.690			0.128	-0.035	1.716			0.170	-0.070	1.516
0.029	-0.360	1.737			0.044	-0.307	1.782			0.031	0.004	1.785			0.049	0.168	1.758			-0.118	-0.082	1.800			-0.176	-0.287	1.828			-0.153	-0.449	1.724			-0.145	-0.506	1.691			0.128	-0.035	1.716			0.171	-0.070	1.518
0.029	-0.360	1.737			0.044	-0.307	1.782			0.031	0.004	1.785			0.049	0.168	1.758			-0.118	-0.082	1.801			-0.176	-0.287	1.828			-0.151	-0.452	1.722			-0.144	-0.507	1.690			0.128	-0.035	1.716			0.172	-0.070	1.520
0.029	-0.359	1.737			0.044	-0.307	1.782			0.031	0.004	1.785			0.049	0.169	1.758			-0.118	-0.082	1.801			-0.176	-0.287	1.828			-0.152	-0.450	1.723			-0.145	-0.506	1.691			0.128	-0.036	1.716			0.173	-0.071	1.522
0.029	-0.359	1.737			0.044	-0.306	1.782			0.031	0.004	1.785			0.049	0.169	1.758			-0.118	-0.082	1.801			-0.176	-0.287	1.828			-0.156	-0.449	1.726			-0.148	-0.504	1.694			0.129	-0.036	1.715			0.174	-0.071	1.522
0.029	-0.359	1.738			0.044	-0.306	1.783			0.031	0.004	1.785			0.049	0.169	1.759			-0.118	-0.082	1.801			-0.174	-0.287	1.826			-0.159	-0.448	1.729			-0.153	-0.503	1.698			0.130	-0.036	1.715			0.169	-0.077	1.518
0.029	-0.358	1.738			0.044	-0.306	1.783			0.031	0.004	1.785			0.048	0.170	1.759			-0.118	-0.082	1.801			-0.172	-0.287	1.823			-0.160	-0.448	1.729			-0.153	-0.503	1.699			0.130	-0.036	1.715			0.169	-0.080	1.517
0.029	-0.358	1.738			0.044	-0.305	1.783			0.031	0.004	1.786			0.048	0.170	1.759			-0.118	-0.081	1.801			-0.170	-0.287	1.821			-0.161	-0.448	1.732			-0.156	-0.503	1.704			0.130	-0.037	1.714			0.168	-0.082	1.516
0.029	-0.357	1.738			0.044	-0.305	1.783			0.031	0.004	1.786			0.048	0.170	1.759			-0.118	-0.081	1.802			-0.166	-0.287	1.815			-0.162	-0.448	1.732			-0.156	-0.503	1.704			0.131	-0.037	1.714			0.171	-0.084	1.519
0.029	-0.356	1.738			0.044	-0.304	1.783			0.031	0.004	1.786			0.048	0.170	1.759			-0.118	-0.081	1.802			-0.163	-0.287	1.811			-0.162	-0.448	1.733			-0.157	-0.503	1.705			0.131	-0.037	1.714			0.168	-0.087	1.517
0.029	-0.356	1.738			0.044	-0.304	1.783			0.031	0.004	1.786			0.048	0.171	1.759			-0.118	-0.081	1.802			-0.162	-0.288	1.809			-0.162	-0.448	1.733			-0.158	-0.503	1.706			0.131	-0.037	1.714			0.166	-0.088	1.516
0.029	-0.355	1.739			0.044	-0.303	1.783			0.031	0.004	1.786			0.048	0.171	1.759			-0.117	-0.081	1.802			-0.158	-0.288	1.804			-0.163	-0.448	1.733			-0.159	-0.503	1.708			0.131	-0.038	1.714			0.176	-0.089	1.523
0.029	-0.354	1.739			0.044	-0.303	1.784			0.031	0.004	1.786			0.048	0.172	1.760			-0.117	-0.081	1.802			-0.156	-0.289	1.801			-0.166	-0.449	1.738			-0.165	-0.504	1.716			0.131	-0.038	1.714			0.162	-0.096	1.504
0.029	-0.354	1.739			0.044	-0.302	1.784			0.031	0.004	1.786			0.047	0.173	1.760			-0.117	-0.081	1.802			-0.153	-0.289	1.798			-0.164	-0.450	1.736			-0.164	-0.505	1.716			0.131	-0.038	1.714			0.154	-0.100	1.494
0.029	-0.353	1.739			0.045	-0.301	1.784			0.031	0.004	1.786			0.047	0.173	1.760			-0.117	-0.080	1.803			-0.152	-0.289	1.796			-0.173	-0.451	1.746			-0.175	-0.504	1.727			0.131	-0.039	1.713			0.150	-0.102	1.489
0.029	-0.353	1.739			0.045	-0.301	1.784			0.031	0.004	1.786			0.047	0.173	1.760			-0.117	-0.080	1.803			-0.153	-0.289	1.797			-0.173	-0.449	1.745			-0.175	-0.503	1.727			0.131	-0.039	1.713			0.158	-0.097	1.500
0.029	-0.352	1.740			0.045	-0.300	1.784			0.031	0.004	1.786			0.047	0.174	1.760			-0.117	-0.080	1.803			-0.152	-0.289	1.796			-0.174	-0.449	1.747			-0.178	-0.503	1.730			0.131	-0.039	1.713			0.154	-0.099	1.494
0.029	-0.351	1.740			0.045	-0.300	1.784			0.031	0.004	1.786			0.047	0.174	1.760			-0.117	-0.080	1.803			-0.151	-0.289	1.795			-0.173	-0.449	1.746			-0.178	-0.503	1.730			0.131	-0.039	1.713			0.167	-0.094	1.507
0.029	-0.351	1.740			0.044	-0.299	1.785			0.031	0.004	1.787			0.047	0.175	1.760			-0.117	-0.080	1.803			-0.151	-0.288	1.794			-0.176	-0.448	1.749			-0.182	-0.503	1.735			0.131	-0.039	1.713			0.174	-0.092	1.514
0.029	-0.350	1.740			0.044	-0.299	1.785			0.031	0.004	1.787			0.047	0.175	1.761			-0.117	-0.080	1.803			-0.150	-0.289	1.792			-0.175	-0.449	1.747			-0.182	-0.503	1.735			0.131	-0.040	1.713			0.176	-0.091	1.517
0.029	-0.350	1.740			0.045	-0.299	1.785			0.031	0.004	1.787			0.047	0.175	1.761			-0.117	-0.080	1.803			-0.149	-0.289	1.791			-0.161	-0.467	1.727			-0.171	-0.518	1.720			0.131	-0.040	1.713			0.178	-0.090	1.520
0.029	-0.349	1.740			0.044	-0.298	1.785			0.031	0.004	1.787			0.046	0.175	1.761			-0.117	-0.080	1.803			-0.148	-0.289	1.789			-0.161	-0.467	1.727			-0.172	-0.518	1.720			0.131	-0.040	1.713			0.180	-0.090	1.523
0.029	-0.349	1.740			0.044	-0.298	1.785			0.031	0.004	1.787			0.046	0.175	1.761			-0.117	-0.080	1.803			-0.147	-0.289	1.788			-0.163	-0.465	1.730			-0.173	-0.518	1.723			0.131	-0.040	1.713			0.181	-0.089	1.524
0.028	-0.349	1.741			0.044	-0.297	1.785			0.032	0.004	1.787			0.046	0.176	1.761			-0.117	-0.080	1.803			-0.147	-0.289	1.788			-0.163	-0.465	1.730			-0.173	-0.518	1.722			0.130	-0.041	1.713			0.182	-0.088	1.526
0.028	-0.348	1.741			0.045	-0.297	1.785			0.032	0.005	1.787			0.046	0.176	1.761			-0.117	-0.080	1.804			-0.148	-0.289	1.788			-0.163	-0.464	1.730			-0.173	-0.517	1.722			0.130	-0.041	1.713			0.183	-0.088	1.527
0.028	-0.348	1.741			0.045	-0.297	1.785			0.032	0.005	1.787			0.046	0.176	1.761			-0.117	-0.080	1.804			-0.147	-0.290	1.787			-0.163	-0.464	1.730			-0.174	-0.518	1.722			0.130	-0.041	1.713			0.184	-0.087	1.528
0.028	-0.348	1.741			0.045	-0.297	1.785			0.032	0.005	1.787			0.046	0.176	1.761			-0.117	-0.079	1.804			-0.149	-0.291	1.789			-0.163	-0.464	1.730			-0.173	-0.517	1.721			0.130	-0.042	1.713			0.185	-0.087	1.529
0.028	-0.348	1.741			0.045	-0.297	1.785			0.032	0.005	1.787			0.046	0.176	1.761			-0.117	-0.079	1.804			-0.150	-0.291	1.790			-0.163	-0.463	1.729			-0.172	-0.516	1.721			0.130	-0.042	1.713			0.185	-0.086	1.530
0.028	-0.348	1.741			0.045	-0.296	1.785			0.032	0.005	1.787			0.046	0.177	1.761			-0.117	-0.079	1.804			-0.151	-0.292	1.791			-0.160	-0.466	1.723			-0.167	-0.520	1.712			0.130	-0.042	1.713			0.186	-0.086	1.531
0.028	-0.348	1.741			0.045	-0.296	1.786			0.032	0.005	1.787			0.047	0.177	1.761			-0.117	-0.079	1.804			-0.152	-0.292	1.793			-0.160	-0.464	1.724			-0.167	-0.519	1.711			0.130	-0.043	1.713			0.187	-0.085	1.532
0.028	-0.348	1.741			0.045	-0.296	1.786			0.032	0.005	1.788			0.047	0.177	1.761			-0.117	-0.079	1.804			-0.153	-0.292	1.794			-0.158	-0.464	1.721			-0.163	-0.519	1.707			0.130	-0.043	1.713			0.187	-0.085	1.533
0.028	-0.348	1.741			0.045	-0.296	1.786			0.032	0.005	1.788			0.047	0.177	1.761			-0.117	-0.079	1.804			-0.155	-0.292	1.796			-0.158	-0.462	1.722			-0.163	-0.518	1.707			0.129	-0.044	1.713			0.188	-0.085	1.534
0.028	-0.348	1.741			0.045	-0.296	1.786			0.032	0.005	1.788			0.048	0.177	1.761			-0.116	-0.079	1.804			-0.156	-0.292	1.797			-0.158	-0.461	1.722			-0.162	-0.517	1.706			0.129	-0.044	1.713			0.189	-0.085	1.534
0.028	-0.348	1.741			0.045	-0.296	1.786			0.032	0.004	1.788			0.048	0.177	1.761			-0.116	-0.079	1.804			-0.157	-0.293	1.799			-0.157	-0.462	1.720			-0.160	-0.518	1.703			0.129	-0.045	1.713			0.189	-0.084	1.535
0.028	-0.348	1.741			0.045	-0.296	1.786			0.032	0.004	1.788			0.048	0.177	1.761			-0.116	-0.079	1.804			-0.157	-0.294	1.798			-0.155	-0.462	1.718			-0.159	-0.518	1.701			0.129	-0.046	1.713			0.190	-0.084	1.535
0.028	-0.348	1.741			0.045	-0.297	1.786			0.033	0.004	1.788			0.048	0.177	1.761			-0.116	-0.079	1.804			-0.157	-0.294	1.798			-0.154	-0.463	1.717			-0.157	-0.519	1.699			0.129	-0.046	1.713			0.190	-0.084	1.536
0.028	-0.349	1.741			0.045	-0.297	1.786			0.033	0.004	1.788			0.049	0.177	1.761			-0.116	-0.079	1.804			-0.157	-0.295	1.799			-0.154	-0.463	1.716			-0.156	-0.519	1.698			0.129	-0.047	1.712			0.191	-0.084	1.536
0.029	-0.349	1.741			0.045	-0.297	1.786			0.033	0.004	1.788			0.049	0.177	1.760			-0.116	-0.080	1.804			-0.158	-0.296	1.799			-0.153	-0.463	1.716			-0.155	-0.518	1.697			0.129	-0.048	1.712			0.191	-0.084	1.537
0.029	-0.350	1.741			0.045	-0.297	1.786			0.033	0.004	1.788			0.049	0.178	1.760			-0.116	-0.080	1.804			-0.158	-0.297	1.799			-0.153	-0.463	1.715			-0.154	-0.518	1.695			0.129	-0.049	1.712			0.191	-0.084	1.537
0.029	-0.350	1.741			0.045	-0.298	1.786			0.033	0.004	1.788			0.050	0.178	1.760			-0.116	-0.080	1.804			-0.158	-0.298	1.800			-0.153	-0.462	1.715			-0.154	-0.518	1.695			0.129	-0.050	1.712			0.192	-0.085	1.537
0.029	-0.351	1.741			0.045	-0.298	1.786			0.033	0.004	1.788			0.050	0.178	1.760			-0.116	-0.080	1.804			-0.159	-0.298	1.800			-0.152	-0.463	1.714			-0.153	-0.518	1.693			0.129	-0.050	1.712			0.192	-0.086	1.537
0.029	-0.351	1.741			0.045	-0.298	1.786			0.033	0.004	1.788			0.051	0.178	1.760			-0.116	-0.080	1.804			-0.159	-0.299	1.800			-0.151	-0.463	1.713			-0.151	-0.518	1.691			0.129	-0.051	1.712			0.192	-0.086	1.538
0.029	-0.351	1.741			0.046	-0.298	1.786			0.033	0.004	1.788			0.051	0.179	1.760			-0.116	-0.080	1.804			-0.159	-0.300	1.801			-0.151	-0.463	1.712			-0.151	-0.517	1.690			0.129	-0.051	1.712			0.192	-0.087	1.538
0.029	-0.352	1.741			0.046	-0.299	1.786			0.034	0.004	1.788			0.051	0.179	1.760			-0.116	-0.080	1.804			-0.160	-0.300	1.801			-0.151	-0.462	1.712			-0.150	-0.517	1.690			0.129	-0.052	1.712			0.193	-0.089	1.538
0.029	-0.352	1.741			0.046	-0.299	1.786			0.034	0.004	1.788			0.051	0.179	1.760			-0.116	-0.080	1.804			-0.160	-0.301	1.801			-0.150	-0.462	1.712			-0.150	-0.517	1.689			0.129	-0.052	1.712			0.193	-0.090	1.538
0.030	-0.352	1.741			0.046	-0.299	1.786			0.034	0.004	1.788			0.051	0.179	1.760			-0.116	-0.080	1.804			-0.160	-0.301	1.802			-0.150	-0.462	1.712			-0.149	-0.517	1.689			0.130	-0.053	1.712			0.197	-0.091	1.539
0.030	-0.353	1.741			0.046	-0.300	1.786			0.034	0.004	1.788			0.051	0.179	1.760			-0.116	-0.080	1.804			-0.160	-0.302	1.802			-0.150	-0.462	1.712			-0.149	-0.516	1.688			0.130	-0.054	1.711			0.198	-0.092	1.540
0.030	-0.353	1.741			0.046	-0.300	1.786			0.034	0.004	1.788			0.051	0.179	1.760			-0.116	-0.080	1.804			-0.160	-0.302	1.802			-0.150	-0.462	1.712			-0.148	-0.516	1.688			0.130	-0.054	1.711			0.195	-0.097	1.533
0.030	-0.354	1.741			0.046	-0.300	1.786			0.034	0.004	1.788			0.052	0.179	1.760			-0.116	-0.080	1.804			-0.161	-0.302	1.803			-0.150	-0.461	1.712			-0.148	-0.516	1.688			0.130	-0.055	1.711			0.196	-0.098	1.533
0.030	-0.354	1.741			0.047	-0.300	1.786			0.034	0.004	1.789			0.052	0.179	1.760			-0.116	-0.080	1.805			-0.161	-0.303	1.803			-0.149	-0.461	1.712			-0.147	-0.515	1.687			0.130	-0.055	1.711			0.196	-0.099	1.533
0.031	-0.354	1.741			0.047	-0.301	1.786			0.034	0.004	1.789			0.052	0.179	1.760			-0.116	-0.080	1.805			-0.161	-0.303	1.803			-0.149	-0.461	1.712			-0.147	-0.515	1.687			0.131	-0.056	1.711			0.196	-0.100	1.533
0.031	-0.355	1.741			0.047	-0.301	1.786			0.034	0.004	1.789			0.052	0.179	1.760			-0.116	-0.080	1.805			-0.161	-0.303	1.803			-0.149	-0.461	1.712			-0.147	-0.515	1.687			0.131	-0.056	1.711			0.197	-0.100	1.534
0.031	-0.355	1.741			0.047	-0.301	1.786			0.034	0.004	1.789			0.052	0.179	1.760			-0.116	-0.081	1.805			-0.161	-0.304	1.803			-0.149	-0.461	1.712			-0.147	-0.515	1.687			0.131	-0.057	1.711			0.197	-0.101	1.534
0.031	-0.355	1.741			0.047	-0.302	1.786			0.035	0.004	1.789			0.052	0.179	1.760			-0.116	-0.081	1.805			-0.161	-0.304	1.803			-0.150	-0.461	1.712			-0.147	-0.515	1.687			0.131	-0.057	1.711			0.197	-0.102	1.534
0.031	-0.356	1.741			0.047	-0.302	1.786			0.035	0.004	1.789			0.052	0.179	1.760			-0.116	-0.081	1.805			-0.162	-0.304	1.804			-0.150	-0.460	1.713			-0.147	-0.514	1.687			0.131	-0.058	1.711			0.197	-0.103	1.534
0.031	-0.356	1.741			0.047	-0.302	1.786			0.035	0.004	1.789			0.052	0.179	1.760			-0.116	-0.081	1.805			-0.162	-0.305	1.804			-0.150	-0.460	1.713			-0.147	-0.514	1.687			0.132	-0.058	1.711			0.197	-0.104	1.534
0.031	-0.356	1.741			0.047	-0.302	1.786			0.035	0.004	1.789			0.052	0.179	1.760			-0.116	-0.081	1.805			-0.162	-0.305	1.804			-0.150	-0.460	1.713			-0.146	-0.514	1.687			0.132	-0.059	1.711			0.197	-0.105	1.535
0.031	-0.357	1.741			0.047	-0.303	1.786			0.035	0.004	1.789			0.052	0.179	1.760			-0.117	-0.081	1.805			-0.162	-0.305	1.804			-0.150	-0.460	1.713			-0.146	-0.513	1.687			0.132	-0.059	1.711			0.198	-0.106	1.535
0.031	-0.357	1.741			0.047	-0.303	1.786			0.035	0.004	1.789			0.052	0.179	1.760			-0.117	-0.081	1.805			-0.162	-0.305	1.804			-0.150	-0.460	1.714			-0.146	-0.513	1.687			0.132	-0.060	1.711			0.198	-0.106	1.535
0.031	-0.358	1.741			0.047	-0.303	1.786			0.035	0.004	1.789			0.052	0.178	1.760			-0.117	-0.081	1.805			-0.167	-0.298	1.812			-0.152	-0.454	1.717			-0.147	-0.511	1.688			0.133	-0.060	1.711			0.199	-0.107	1.535
0.031	-0.358	1.741			0.047	-0.304	1.786			0.035	0.004	1.789			0.052	0.178	1.760			-0.117	-0.081	1.805			-0.169	-0.294	1.815			-0.152	-0.452	1.719			-0.146	-0.509	1.689			0.133	-0.061	1.711			0.200	-0.108	1.535
0.031	-0.358	1.741			0.047	-0.304	1.786			0.035	0.004	1.789			0.052	0.178	1.760			-0.117	-0.081	1.805			-0.170	-0.293	1.817			-0.152	-0.449	1.721			-0.146	-0.507	1.690			0.133	-0.061	1.712			0.201	-0.108	1.536
0.030	-0.359	1.742			0.047	-0.304	1.787			0.035	0.004	1.789			0.052	0.178	1.760			-0.117	-0.081	1.805			-0.171	-0.292	1.818			-0.153	-0.447	1.722			-0.146	-0.504	1.691			0.133	-0.062	1.712			0.202	-0.108	1.536
0.030	-0.359	1.742			0.046	-0.305	1.787			0.035	0.004	1.789			0.052	0.178	1.760			-0.117	-0.081	1.805			-0.172	-0.291	1.819			-0.153	-0.445	1.723			-0.146	-0.503	1.692			0.134	-0.062	1.712			0.203	-0.108	1.537
0.030	-0.360	1.742			0.046	-0.305	1.787			0.035	0.004	1.790			0.053	0.178	1.760			-0.117	-0.081	1.805			-0.173	-0.291	1.819			-0.153	-0.444	1.724			-0.146	-0.501	1.693			0.134	-0.063	1.713			0.203	-0.108	1.537
0.030	-0.360	1.742			0.046	-0.305	1.787			0.035	0.004	1.790			0.053	0.178	1.760			-0.117	-0.081	1.805			-0.173	-0.290	1.820			-0.154	-0.443	1.725			-0.147	-0.500	1.694			0.134	-0.063	1.713			0.204	-0.106	1.538
0.030	-0.360	1.742			0.046	-0.306	1.787			0.035	0.004	1.790			0.053	0.177	1.760			-0.117	-0.081	1.805			-0.174	-0.290	1.821			-0.154	-0.442	1.726			-0.147	-0.499	1.695			0.134	-0.064	1.713			0.205	-0.105	1.539
0.030	-0.361	1.742			0.046	-0.306	1.787			0.035	0.004	1.790			0.053	0.177	1.760			-0.117	-0.081	1.805			-0.174	-0.289	1.821			-0.154	-0.441	1.727			-0.147	-0.497	1.696			0.134	-0.064	1.714			0.206	-0.103	1.540
0.030	-0.361	1.742			0.046	-0.306	1.787			0.035	0.004	1.790			0.053	0.177	1.760			-0.117	-0.082	1.806			-0.174	-0.289	1.822			-0.155	-0.440	1.728			-0.147	-0.496	1.696			0.134	-0.065	1.714			0.207	-0.102	1.541
0.030	-0.361	1.742			0.046	-0.306	1.787			0.035	0.004	1.790			0.054	0.177	1.760			-0.117	-0.082	1.806			-0.175	-0.289	1.822			-0.155	-0.439	1.729			-0.147	-0.495	1.697			0.135	-0.065	1.714			0.208	-0.101	1.542
0.029	-0.361	1.742			0.046	-0.307	1.787			0.035	0.004	1.791			0.054	0.177	1.760			-0.117	-0.082	1.806			-0.175	-0.288	1.823			-0.155	-0.438	1.729			-0.147	-0.494	1.698			0.135	-0.065	1.715			0.209	-0.100	1.543
0.029	-0.362	1.742			0.045	-0.307	1.788			0.035	0.004	1.791			0.054	0.177	1.760			-0.117	-0.081	1.806			-0.176	-0.288	1.824			-0.155	-0.438	1.730			-0.148	-0.493	1.699			0.135	-0.066	1.715			0.209	-0.099	1.543
0.029	-0.362	1.742			0.045	-0.307	1.788			0.035	0.005	1.791			0.054	0.177	1.760			-0.117	-0.081	1.806			-0.176	-0.287	1.824			-0.156	-0.437	1.730			-0.148	-0.492	1.699			0.135	-0.066	1.715			0.209	-0.098	1.542
0.029	-0.362	1.742			0.045	-0.307	1.788			0.036	0.005	1.791			0.055	0.176	1.760			-0.117	-0.081	1.806			-0.176	-0.287	1.825			-0.156	-0.436	1.731			-0.148	-0.491	1.700			0.135	-0.067	1.716			0.209	-0.100	1.535
0.029	-0.362	1.743			0.045	-0.307	1.788			0.036	0.005	1.792			0.055	0.176	1.760			-0.117	-0.081	1.806			-0.177	-0.287	1.825			-0.156	-0.435	1.731			-0.148	-0.490	1.700			0.136	-0.067	1.716			0.209	-0.102	1.531
0.029	-0.362	1.743			0.045	-0.307	1.788			0.036	0.005	1.792			0.055	0.176	1.761			-0.117	-0.081	1.806			-0.177	-0.287	1.826			-0.156	-0.435	1.732			-0.148	-0.489	1.701			0.136	-0.067	1.716			0.210	-0.103	1.530
0.029	-0.362	1.743			0.045	-0.307	1.788			0.036	0.005	1.792			0.055	0.176	1.761			-0.117	-0.081	1.807			-0.177	-0.286	1.826			-0.156	-0.434	1.732			-0.148	-0.488	1.701			0.136	-0.068	1.717			0.211	-0.103	1.528
0.029	-0.362	1.743			0.045	-0.308	1.788			0.036	0.005	1.792			0.056	0.176	1.761			-0.117	-0.081	1.807			-0.178	-0.286	1.827			-0.157	-0.434	1.732			-0.148	-0.488	1.701			0.137	-0.068	1.717			0.211	-0.104	1.527
0.029	-0.363	1.743			0.045	-0.308	1.788			0.036	0.005	1.793			0.056	0.176	1.761			-0.117	-0.081	1.807			-0.178	-0.286	1.827			-0.157	-0.434	1.733			-0.149	-0.487	1.702			0.138	-0.068	1.717			0.212	-0.105	1.527
0.029	-0.363	1.743			0.045	-0.308	1.788			0.036	0.005	1.793			0.056	0.176	1.761			-0.118	-0.081	1.807			-0.178	-0.286	1.827			-0.157	-0.433	1.733			-0.149	-0.487	1.702			0.139	-0.069	1.717			0.214	-0.107	1.527
0.029	-0.363	1.743			0.045	-0.308	1.788			0.036	0.005	1.793			0.056	0.176	1.761			-0.118	-0.081	1.807			-0.178	-0.286	1.828			-0.157	-0.433	1.733			-0.149	-0.486	1.702			0.139	-0.069	1.718			0.217	-0.108	1.529
0.029	-0.363	1.743			0.045	-0.308	1.788			0.037	0.006	1.793			0.057	0.176	1.761			-0.118	-0.081	1.807			-0.179	-0.286	1.828			-0.157	-0.433	1.734			-0.149	-0.486	1.703			0.140	-0.070	1.718			0.219	-0.110	1.531
0.029	-0.363	1.743			0.045	-0.308	1.788			0.037	0.006	1.794			0.057	0.176	1.761			-0.118	-0.081	1.807			-0.179	-0.286	1.828			-0.157	-0.432	1.734			-0.149	-0.485	1.703			0.141	-0.070	1.718			0.221	-0.111	1.534
0.029	-0.363	1.743			0.045	-0.308	1.788			0.037	0.006	1.794			0.057	0.176	1.761			-0.118	-0.081	1.807			-0.179	-0.285	1.829			-0.157	-0.432	1.734			-0.149	-0.485	1.703			0.142	-0.071	1.718			0.222	-0.113	1.535
0.029	-0.363	1.743			0.045	-0.308	1.789			0.037	0.006	1.794			0.057	0.176	1.761			-0.118	-0.081	1.808			-0.179	-0.285	1.829			-0.157	-0.432	1.734			-0.149	-0.484	1.703			0.143	-0.071	1.718			0.223	-0.114	1.536
0.029	-0.363	1.743			0.045	-0.308	1.789			0.037	0.006	1.794			0.057	0.176	1.761			-0.118	-0.081	1.808			-0.179	-0.285	1.829			-0.157	-0.431	1.734			-0.149	-0.484	1.704			0.144	-0.072	1.718			0.224	-0.115	1.537
0.029	-0.363	1.743			0.045	-0.308	1.789			0.038	0.006	1.794			0.057	0.176	1.761			-0.118	-0.081	1.808			-0.179	-0.285	1.830			-0.157	-0.431	1.735			-0.149	-0.483	1.704			0.145	-0.073	1.718			0.225	-0.116	1.538
0.029	-0.363	1.743			0.045	-0.308	1.789			0.038	0.006	1.795			0.058	0.176	1.761			-0.118	-0.081	1.808			-0.180	-0.285	1.830			-0.157	-0.431	1.735			-0.149	-0.483	1.704			0.146	-0.073	1.717			0.225	-0.117	1.539
0.029	-0.363	1.743			0.045	-0.308	1.789			0.038	0.006	1.795			0.058	0.176	1.761			-0.118	-0.081	1.808			-0.180	-0.285	1.830			-0.158	-0.431	1.735			-0.149	-0.483	1.704			0.148	-0.074	1.717			0.226	-0.118	1.540
0.029	-0.363	1.743			0.045	-0.309	1.789			0.039	0.006	1.795			0.058	0.175	1.761			-0.118	-0.081	1.808			-0.180	-0.285	1.830			-0.157	-0.431	1.735			-0.149	-0.482	1.704			0.149	-0.075	1.717			0.227	-0.119	1.540
0.029	-0.363	1.744			0.045	-0.309	1.789			0.039	0.006	1.795			0.058	0.175	1.761			-0.118	-0.081	1.808			-0.180	-0.285	1.830			-0.157	-0.431	1.735			-0.149	-0.482	1.704			0.150	-0.075	1.717			0.228	-0.120	1.541
0.029	-0.363	1.744			0.045	-0.309	1.789			0.039	0.005	1.795			0.058	0.175	1.762			-0.118	-0.081	1.808			-0.180	-0.285	1.830			-0.157	-0.431	1.735			-0.149	-0.482	1.705			0.152	-0.076	1.717			0.229	-0.121	1.542
0.029	-0.363	1.744			0.045	-0.309	1.789			0.039	0.005	1.796			0.058	0.175	1.762			-0.118	-0.081	1.809			-0.180	-0.285	1.831			-0.157	-0.431	1.735			-0.149	-0.482	1.705			0.153	-0.076	1.717			0.230	-0.122	1.542
0.029	-0.363	1.744			0.045	-0.309	1.789			0.040	0.005	1.796			0.058	0.174	1.762			-0.118	-0.081	1.809			-0.180	-0.285	1.831			-0.157	-0.431	1.735			-0.149	-0.481	1.705			0.154	-0.077	1.717			0.231	-0.123	1.543
0.029	-0.363	1.744			0.045	-0.309	1.789			0.040	0.005	1.796			0.058	0.174	1.762			-0.119	-0.081	1.809			-0.180	-0.285	1.831			-0.157	-0.431	1.735			-0.149	-0.481	1.705			0.155	-0.077	1.717			0.232	-0.124	1.544
0.029	-0.363	1.744			0.045	-0.309	1.790			0.040	0.005	1.796			0.058	0.174	1.762			-0.119	-0.081	1.809			-0.180	-0.285	1.831			-0.157	-0.431	1.735			-0.149	-0.481	1.705			0.155	-0.078	1.717			0.233	-0.125	1.545
0.029	-0.363	1.744			0.045	-0.309	1.790			0.040	0.005	1.796			0.058	0.174	1.762			-0.119	-0.081	1.809			-0.180	-0.285	1.831			-0.157	-0.430	1.735			-0.149	-0.481	1.705			0.156	-0.078	1.717			0.234	-0.126	1.546
0.029	-0.363	1.744			0.045	-0.309	1.790			0.041	0.005	1.796			0.058	0.174	1.762			-0.119	-0.081	1.810			-0.181	-0.285	1.831			-0.157	-0.430	1.735			-0.149	-0.481	1.705			0.157	-0.079	1.717			0.235	-0.126	1.546
0.029	-0.363	1.744			0.045	-0.309	1.790			0.041	0.005	1.796			0.058	0.174	1.762			-0.119	-0.081	1.810			-0.180	-0.285	1.831			-0.157	-0.430	1.735			-0.149	-0.480	1.705			0.158	-0.079	1.717			0.235	-0.127	1.547
0.029	-0.363	1.744			0.045	-0.309	1.790			0.041	0.005	1.797			0.058	0.174	1.762			-0.119	-0.081	1.810			-0.181	-0.285	1.831			-0.158	-0.430	1.735			-0.149	-0.480	1.705			0.159	-0.079	1.717			0.236	-0.127	1.548
0.029	-0.363	1.744			0.045	-0.309	1.790			0.041	0.005	1.797			0.058	0.174	1.763			-0.119	-0.081	1.810			-0.181	-0.285	1.831			-0.158	-0.430	1.735			-0.149	-0.480	1.706			0.160	-0.080	1.718			0.237	-0.128	1.548
0.029	-0.363	1.745			0.045	-0.309	1.790			0.042	0.005	1.797			0.058	0.174	1.763			-0.119	-0.081	1.810			-0.181	-0.285	1.831			-0.158	-0.430	1.735			-0.149	-0.480	1.706			0.160	-0.080	1.718			0.237	-0.128	1.549
0.029	-0.363	1.745			0.045	-0.309	1.790			0.042	0.005	1.797			0.058	0.173	1.763			-0.119	-0.081	1.810			-0.181	-0.285	1.832			-0.158	-0.430	1.736			-0.149	-0.480	1.706			0.161	-0.080	1.718			0.238	-0.129	1.549
0.029	-0.363	1.745			0.045	-0.309	1.790			0.042	0.005	1.797			0.059	0.173	1.763			-0.119	-0.081	1.810			-0.180	-0.286	1.831			-0.154	-0.439	1.728			-0.147	-0.486	1.701			0.162	-0.080	1.718			0.238	-0.129	1.550
0.029	-0.363	1.745			0.045	-0.309	1.791			0.042	0.005	1.797			0.059	0.173	1.763			-0.119	-0.081	1.811			-0.176	-0.290	1.824			-0.151	-0.444	1.723			-0.146	-0.489	1.698			0.162	-0.080	1.718			0.238	-0.130	1.551
0.029	-0.363	1.745			0.045	-0.309	1.791			0.042	0.005	1.797			0.059	0.173	1.763			-0.119	-0.081	1.811			-0.174	-0.292	1.821			-0.150	-0.448	1.720			-0.144	-0.493	1.695			0.163	-0.080	1.719			0.225	-0.140	1.548
0.029	-0.363	1.745			0.045	-0.309	1.791			0.043	0.005	1.798			0.059	0.172	1.764			-0.119	-0.081	1.811			-0.173	-0.294	1.819			-0.149	-0.449	1.719			-0.144	-0.494	1.695			0.163	-0.080	1.719			0.217	-0.147	1.546
0.029	-0.363	1.745			0.045	-0.309	1.791			0.043	0.005	1.798			0.059	0.172	1.764			-0.119	-0.081	1.811			-0.173	-0.294	1.818			-0.147	-0.454	1.715			-0.142	-0.499	1.691			0.164	-0.080	1.719			0.207	-0.155	1.550
0.029	-0.362	1.746			0.045	-0.309	1.791			0.043	0.004	1.798			0.059	0.171	1.764			-0.119	-0.081	1.811			-0.175	-0.283	1.823			-0.147	-0.454	1.714			-0.141	-0.500	1.689			0.164	-0.080	1.719			0.199	-0.162	1.554
0.030	-0.362	1.746			0.045	-0.308	1.791			0.043	0.004	1.798			0.059	0.171	1.765			-0.119	-0.081	1.811			-0.175	-0.283	1.822			-0.145	-0.459	1.710			-0.138	-0.507	1.684			0.164	-0.080	1.719			0.193	-0.168	1.558
0.030	-0.362	1.746			0.045	-0.308	1.791			0.043	0.004	1.798			0.059	0.171	1.765			-0.119	-0.081	1.811			-0.171	-0.288	1.814			-0.143	-0.463	1.706			-0.137	-0.511	1.681			0.165	-0.080	1.719			0.188	-0.173	1.560
0.030	-0.362	1.746			0.046	-0.308	1.792			0.044	0.004	1.798			0.059	0.170	1.765			-0.119	-0.081	1.811			-0.171	-0.289	1.813			-0.142	-0.467	1.703			-0.135	-0.515	1.677			0.165	-0.080	1.720			0.184	-0.176	1.562
0.031	-0.362	1.746			0.046	-0.308	1.792			0.044	0.004	1.798			0.059	0.170	1.765			-0.119	-0.081	1.812			-0.184	-0.263	1.826			-0.144	-0.455	1.707			-0.141	-0.502	1.686			0.165	-0.080	1.720			0.181	-0.179	1.564
0.031	-0.362	1.746			0.046	-0.308	1.792			0.044	0.004	1.798			0.059	0.170	1.765			-0.119	-0.081	1.812			-0.189	-0.252	1.832			-0.146	-0.448	1.710			-0.146	-0.492	1.691			0.166	-0.080	1.720			0.179	-0.181	1.564
0.031	-0.361	1.746			0.046	-0.308	1.792			0.044	0.004	1.798			0.059	0.170	1.765			-0.119	-0.081	1.812			-0.188	-0.256	1.830			-0.146	-0.447	1.710			-0.145	-0.492	1.691			0.166	-0.080	1.720			0.178	-0.182	1.565
0.032	-0.361	1.746			0.046	-0.308	1.792			0.044	0.004	1.798			0.059	0.170	1.766			-0.119	-0.081	1.812			-0.187	-0.259	1.828			-0.146	-0.445	1.710			-0.145	-0.491	1.691			0.166	-0.079	1.720			0.174	-0.178	1.563
0.032	-0.361	1.746			0.047	-0.308	1.792			0.044	0.004	1.799			0.059	0.170	1.766			-0.119	-0.081	1.812			-0.187	-0.262	1.827			-0.146	-0.445	1.710			-0.145	-0.491	1.690			0.165	-0.078	1.721			0.189	-0.162	1.562
0.032	-0.361	1.746			0.047	-0.308	1.792			0.044	0.004	1.799			0.059	0.170	1.766			-0.119	-0.081	1.812			-0.186	-0.264	1.826			-0.146	-0.443	1.710			-0.145	-0.490	1.690			0.165	-0.077	1.721			0.195	-0.152	1.560
0.032	-0.361	1.746			0.047	-0.307	1.792			0.044	0.004	1.799			0.058	0.171	1.766			-0.119	-0.081	1.812			-0.185	-0.266	1.825			-0.147	-0.443	1.710			-0.145	-0.490	1.690			0.164	-0.077	1.721			0.210	-0.130	1.558
0.032	-0.360	1.746			0.047	-0.307	1.792			0.044	0.004	1.799			0.058	0.172	1.767			-0.119	-0.081	1.812			-0.185	-0.268	1.825			-0.147	-0.443	1.710			-0.145	-0.490	1.690			0.164	-0.076	1.722			0.202	-0.125	1.554
0.032	-0.360	1.746			0.047	-0.307	1.792			0.044	0.004	1.799			0.057	0.171	1.767			-0.120	-0.081	1.812			-0.185	-0.270	1.824			-0.146	-0.450	1.705			-0.143	-0.499	1.682			0.163	-0.075	1.722			0.203	-0.118	1.553
0.033	-0.360	1.746			0.047	-0.307	1.792			0.044	0.004	1.799			0.056	0.171	1.767			-0.120	-0.081	1.812			-0.185	-0.272	1.824			-0.146	-0.452	1.703			-0.142	-0.502	1.679			0.163	-0.074	1.722			0.205	-0.112	1.551
0.033	-0.360	1.747			0.047	-0.307	1.792			0.044	0.004	1.799			0.055	0.171	1.767			-0.120	-0.082	1.812			-0.184	-0.274	1.824			-0.149	-0.450	1.706			-0.143	-0.501	1.680			0.162	-0.074	1.722			0.224	-0.100	1.548
0.033	-0.360	1.747			0.047	-0.307	1.793			0.043	0.004	1.799			0.050	0.170	1.768			-0.121	-0.082	1.812			-0.184	-0.276	1.824			-0.151	-0.448	1.708			-0.144	-0.500	1.680			0.162	-0.073	1.723			0.236	-0.093	1.548
0.033	-0.360	1.746			0.047	-0.307	1.793			0.042	0.005	1.799			0.046	0.170	1.768			-0.121	-0.083	1.812			-0.184	-0.278	1.824			-0.153	-0.447	1.709			-0.145	-0.499	1.680			0.162	-0.073	1.723			0.259	-0.088	1.556
0.033	-0.360	1.746			0.047	-0.307	1.792			0.040	0.005	1.798			0.042	0.169	1.767			-0.123	-0.084	1.812			-0.185	-0.280	1.824			-0.152	-0.455	1.704			-0.144	-0.507	1.674			0.162	-0.072	1.723			0.278	-0.085	1.566
0.033	-0.359	1.746			0.047	-0.306	1.792			0.038	0.005	1.798			0.037	0.171	1.767			-0.124	-0.085	1.812			-0.185	-0.283	1.824			-0.151	-0.461	1.701			-0.142	-0.512	1.670			0.162	-0.071	1.723			0.296	-0.083	1.575
0.033	-0.358	1.746			0.047	-0.305	1.792			0.035	0.006	1.797			0.032	0.171	1.766			-0.126	-0.086	1.812			-0.185	-0.285	1.824			-0.151	-0.465	1.698			-0.141	-0.517	1.666			0.162	-0.070	1.723			0.315	-0.081	1.596
0.033	-0.358	1.746			0.046	-0.305	1.792			0.033	0.006	1.796			0.027	0.171	1.764			-0.127	-0.087	1.812			-0.186	-0.287	1.823			-0.151	-0.468	1.697			-0.141	-0.520	1.664			0.162	-0.069	1.724			0.327	-0.080	1.608
0.033	-0.357	1.746			0.046	-0.304	1.792			0.029	0.006	1.795			0.022	0.170	1.763			-0.130	-0.088	1.811			-0.186	-0.289	1.823			-0.151	-0.470	1.695			-0.140	-0.523	1.662			0.162	-0.067	1.725			0.337	-0.081	1.626
0.033	-0.356	1.745			0.045	-0.303	1.792			0.026	0.006	1.794			0.018	0.169	1.761			-0.132	-0.089	1.810			-0.187	-0.290	1.823			-0.151	-0.472	1.695			-0.140	-0.526	1.661			0.163	-0.066	1.726			0.344	-0.082	1.641
0.032	-0.355	1.745			0.044	-0.302	1.791			0.023	0.006	1.792			0.013	0.168	1.760			-0.135	-0.090	1.810			-0.188	-0.291	1.822			-0.151	-0.473	1.694			-0.140	-0.527	1.659			0.163	-0.065	1.727			0.349	-0.084	1.655
0.032	-0.354	1.745			0.043	-0.301	1.791			0.020	0.006	1.791			0.009	0.168	1.758			-0.138	-0.091	1.808			-0.189	-0.292	1.822			-0.157	-0.466	1.697			-0.143	-0.523	1.662			0.163	-0.064	1.729			0.354	-0.088	1.669
0.032	-0.353	1.744			0.042	-0.300	1.790			0.018	0.006	1.790			0.006	0.168	1.757			-0.141	-0.092	1.807			-0.190	-0.293	1.820			-0.160	-0.462	1.699			-0.146	-0.519	1.663			0.164	-0.062	1.731			0.357	-0.092	1.682
0.031	-0.352	1.744			0.041	-0.298	1.790			0.016	0.007	1.788			0.004	0.168	1.756			-0.144	-0.093	1.805			-0.192	-0.294	1.818			-0.162	-0.459	1.700			-0.147	-0.517	1.664			0.164	-0.061	1.734			0.359	-0.098	1.696
0.031	-0.351	1.743			0.039	-0.297	1.789			0.013	0.007	1.787			0.000	0.168	1.754			-0.147	-0.094	1.802			-0.194	-0.295	1.815			-0.163	-0.458	1.701			-0.149	-0.515	1.665			0.164	-0.060	1.736			0.360	-0.105	1.710
0.031	-0.351	1.743			0.038	-0.297	1.789			0.011	0.007	1.785			-0.002	0.168	1.752			-0.150	-0.094	1.800			-0.197	-0.296	1.812			-0.165	-0.456	1.700			-0.150	-0.513	1.665			0.163	-0.059	1.738			0.359	-0.115	1.724
0.030	-0.350	1.742			0.037	-0.296	1.788			0.008	0.007	1.783			-0.005	0.168	1.751			-0.153	-0.095	1.797			-0.199	-0.297	1.807			-0.166	-0.454	1.699			-0.151	-0.511	1.665			0.163	-0.059	1.740			0.357	-0.123	1.736
0.030	-0.349	1.742			0.035	-0.295	1.787			0.005	0.007	1.780			-0.007	0.168	1.749			-0.156	-0.096	1.794			-0.202	-0.297	1.803			-0.167	-0.452	1.698			-0.151	-0.509	1.664			0.162	-0.058	1.742			0.355	-0.132	1.748
0.029	-0.349	1.741			0.033	-0.294	1.786			0.003	0.007	1.778			-0.009	0.168	1.748			-0.159	-0.096	1.790			-0.204	-0.298	1.798			-0.159	-0.459	1.678			-0.145	-0.514	1.650			0.161	-0.058	1.744			0.351	-0.141	1.758
0.029	-0.348	1.740			0.031	-0.293	1.785			-0.000	0.007	1.775			-0.011	0.168	1.745			-0.163	-0.097	1.787			-0.207	-0.298	1.794			-0.154	-0.462	1.667			-0.135	-0.520	1.632			0.160	-0.058	1.745			0.348	-0.149	1.768
0.028	-0.347	1.740			0.029	-0.293	1.784			-0.003	0.007	1.773			-0.013	0.169	1.743			-0.166	-0.097	1.783			-0.210	-0.297	1.788			-0.152	-0.464	1.661			-0.130	-0.522	1.623			0.158	-0.058	1.747			0.344	-0.157	1.776
0.027	-0.347	1.739			0.027	-0.292	1.783			-0.005	0.007	1.770			-0.015	0.169	1.741			-0.169	-0.098	1.780			-0.212	-0.296	1.784			-0.151	-0.465	1.656			-0.127	-0.524	1.617			0.157	-0.058	1.748			0.340	-0.164	1.783
0.026	-0.346	1.738			0.025	-0.292	1.782			-0.007	0.007	1.768			-0.016	0.170	1.739			-0.172	-0.098	1.777			-0.215	-0.295	1.779			-0.149	-0.465	1.652			-0.126	-0.525	1.614			0.155	-0.058	1.750			0.337	-0.171	1.790
0.025	-0.346	1.737			0.023	-0.291	1.780			-0.009	0.007	1.766			-0.018	0.170	1.737			-0.174	-0.098	1.774			-0.218	-0.294	1.775			-0.148	-0.466	1.648			-0.123	-0.525	1.610			0.154	-0.059	1.751			0.334	-0.177	1.795
0.024	-0.346	1.736			0.022	-0.291	1.779			-0.011	0.007	1.764			-0.019	0.170	1.735			-0.176	-0.098	1.771			-0.220	-0.294	1.771			-0.147	-0.466	1.644			-0.121	-0.526	1.606			0.152	-0.059	1.752			0.331	-0.182	1.800
0.023	-0.346	1.736			0.020	-0.291	1.778			-0.013	0.006	1.762			-0.020	0.170	1.733			-0.178	-0.098	1.767			-0.221	-0.293	1.767			-0.146	-0.467	1.641			-0.119	-0.527	1.602			0.151	-0.060	1.753			0.329	-0.187	1.803
0.022	-0.345	1.735			0.018	-0.290	1.777			-0.015	0.006	1.760			-0.021	0.171	1.731			-0.180	-0.098	1.764			-0.223	-0.293	1.763			-0.149	-0.461	1.640			-0.127	-0.513	1.607			0.150	-0.060	1.754			0.327	-0.190	1.805
0.022	-0.345	1.734			0.016	-0.290	1.775			-0.016	0.006	1.758			-0.022	0.171	1.729			-0.181	-0.098	1.761			-0.224	-0.292	1.759			-0.147	-0.462	1.636			-0.123	-0.515	1.601			0.149	-0.061	1.755			0.325	-0.194	1.807
0.021	-0.345	1.733			0.015	-0.290	1.774			-0.017	0.006	1.757			-0.023	0.172	1.727			-0.182	-0.098	1.759			-0.226	-0.292	1.756			-0.146	-0.463	1.633			-0.121	-0.517	1.597			0.148	-0.061	1.756			0.322	-0.197	1.805
0.020	-0.345	1.733			0.013	-0.290	1.773			-0.019	0.006	1.756			-0.024	0.172	1.725			-0.184	-0.098	1.756			-0.227	-0.291	1.752			-0.145	-0.463	1.630			-0.119	-0.518	1.593			0.147	-0.061	1.757			0.320	-0.199	1.802
0.019	-0.345	1.732			0.012	-0.290	1.772			-0.020	0.006	1.754			-0.025	0.173	1.724			-0.184	-0.098	1.754			-0.228	-0.291	1.749			-0.144	-0.464	1.627			-0.117	-0.519	1.590			0.146	-0.062	1.758			0.315	-0.199	1.792
0.018	-0.345	1.731			0.011	-0.290	1.771			-0.021	0.006	1.753			-0.026	0.173	1.723			-0.185	-0.098	1.752			-0.228	-0.290	1.746			-0.143	-0.464	1.624			-0.116	-0.519	1.588			0.145	-0.062	1.759			0.309	-0.196	1.779
0.018	-0.345	1.731			0.010	-0.290	1.770			-0.021	0.006	1.752			-0.026	0.174	1.722			-0.186	-0.098	1.750			-0.229	-0.289	1.744			-0.143	-0.464	1.622			-0.115	-0.520	1.586			0.144	-0.062	1.759			0.304	-0.191	1.761
0.017	-0.344	1.730			0.009	-0.290	1.769			-0.022	0.006	1.752			-0.027	0.174	1.721			-0.187	-0.098	1.748			-0.230	-0.289	1.741			-0.142	-0.464	1.620			-0.114	-0.520	1.584			0.143	-0.062	1.760			0.297	-0.179	1.737
0.017	-0.344	1.730			0.008	-0.290	1.769			-0.023	0.006	1.751			-0.028	0.174	1.720			-0.187	-0.098	1.747			-0.231	-0.288	1.739			-0.141	-0.464	1.619			-0.113	-0.520	1.583			0.143	-0.062	1.760			0.290	-0.167	1.716
0.016	-0.344	1.729			0.007	-0.289	1.768			-0.024	0.005	1.750			-0.028	0.174	1.720			-0.188	-0.098	1.745			-0.231	-0.288	1.737			-0.141	-0.464	1.617			-0.112	-0.520	1.581			0.142	-0.062	1.761			0.285	-0.153	1.689
0.015	-0.344	1.729			0.006	-0.289	1.768			-0.024	0.005	1.750			-0.028	0.174	1.719			-0.188	-0.098	1.744			-0.232	-0.287	1.736			-0.140	-0.464	1.616			-0.112	-0.520	1.580			0.142	-0.063	1.761			0.280	-0.141	1.665
0.015	-0.344	1.729			0.006	-0.289	1.767			-0.025	0.005	1.749			-0.028	0.173	1.719			-0.189	-0.098	1.743			-0.230	-0.289	1.733			-0.138	-0.466	1.613			-0.109	-0.524	1.577			0.141	-0.062	1.760			0.273	-0.127	1.643
0.015	-0.344	1.729			0.005	-0.289	1.767			-0.025	0.005	1.749			-0.027	0.173	1.719			-0.189	-0.098	1.742			-0.229	-0.291	1.731			-0.137	-0.468	1.611			-0.108	-0.525	1.575			0.140	-0.062	1.758			0.267	-0.112	1.617
0.014	-0.344	1.728			0.005	-0.289	1.766			-0.026	0.005	1.749			-0.027	0.173	1.719			-0.189	-0.098	1.742			-0.227	-0.293	1.730			-0.136	-0.469	1.609			-0.106	-0.526	1.573			0.140	-0.061	1.753			0.263	-0.103	1.603
0.014	-0.344	1.728			0.004	-0.289	1.766			-0.026	0.006	1.749			-0.027	0.172	1.720			-0.189	-0.098	1.742			-0.227	-0.293	1.729			-0.135	-0.470	1.608			-0.106	-0.527	1.572			0.140	-0.060	1.747			0.259	-0.092	1.587
0.014	-0.344	1.728			0.004	-0.289	1.766			-0.026	0.006	1.749			-0.026	0.172	1.720			-0.188	-0.098	1.742			-0.227	-0.293	1.729			-0.135	-0.471	1.607			-0.124	-0.526	1.583			0.140	-0.058	1.741			0.257	-0.084	1.575
0.013	-0.344	1.728			0.004	-0.289	1.766			-0.025	0.006	1.749			-0.026	0.171	1.721			-0.188	-0.098	1.743			-0.226	-0.295	1.730			-0.144	-0.465	1.618			-0.130	-0.517	1.591			0.139	-0.057	1.734			0.255	-0.075	1.564
0.013	-0.344	1.728			0.005	-0.289	1.766			-0.025	0.006	1.749			-0.025	0.171	1.721			-0.187	-0.097	1.745			-0.224	-0.297	1.731			-0.150	-0.461	1.626			-0.135	-0.513	1.598			0.139	-0.056	1.727			0.253	-0.067	1.554
0.013	-0.344	1.728			0.005	-0.289	1.766			-0.025	0.007	1.749			-0.025	0.170	1.722			-0.186	-0.097	1.747			-0.222	-0.301	1.734			-0.155	-0.461	1.633			-0.144	-0.511	1.607			0.139	-0.055	1.722			0.254	-0.061	1.543
0.012	-0.344	1.728			0.005	-0.288	1.766			-0.024	0.007	1.749			-0.025	0.171	1.722			-0.185	-0.097	1.750			-0.221	-0.303	1.738			-0.162	-0.459	1.641			-0.151	-0.510	1.615			0.138	-0.054	1.717			0.254	-0.057	1.536
0.012	-0.344	1.728			0.005	-0.288	1.766			-0.024	0.007	1.750			-0.025	0.173	1.724			-0.185	-0.096	1.752			-0.220	-0.304	1.743			-0.170	-0.457	1.650			-0.157	-0.509	1.621			0.138	-0.053	1.712			0.255	-0.054	1.530
0.012	-0.343	1.728			0.005	-0.288	1.765			-0.024	0.008	1.750			-0.025	0.176	1.725			-0.184	-0.095	1.756			-0.220	-0.305	1.748			-0.176	-0.456	1.658			-0.164	-0.509	1.628			0.138	-0.052	1.709			0.256	-0.052	1.525
0.011	-0.343	1.728			0.005	-0.288	1.765			-0.023	0.008	1.750			-0.026	0.178	1.726			-0.184	-0.095	1.759			-0.220	-0.306	1.753			-0.187	-0.456	1.669			-0.174	-0.511	1.638			0.137	-0.051	1.705			0.258	-0.050	1.521
0.011	-0.343	1.728			0.005	-0.288	1.765			-0.023	0.009	1.750			-0.026	0.179	1.727			-0.184	-0.094	1.761			-0.221	-0.306	1.758			-0.193	-0.455	1.676			-0.181	-0.511	1.645			0.137	-0.050	1.702			0.261	-0.049	1.518
0.010	-0.343	1.728			0.005	-0.288	1.765			-0.023	0.009	1.750			-0.026	0.179	1.727			-0.183	-0.093	1.763			-0.221	-0.306	1.763			-0.199	-0.455	1.682			-0.187	-0.512	1.651			0.137	-0.050	1.699			0.264	-0.049	1.515
0.010	-0.343	1.728			0.005	-0.287	1.765			-0.022	0.009	1.750			-0.026	0.180	1.727			-0.183	-0.093	1.766			-0.222	-0.307	1.766			-0.203	-0.455	1.686			-0.192	-0.513	1.656			0.137	-0.049	1.697			0.267	-0.050	1.514
0.009	-0.343	1.728			0.005	-0.287	1.765			-0.022	0.010	1.750			-0.026	0.180	1.728			-0.183	-0.092	1.768			-0.223	-0.307	1.770			-0.206	-0.455	1.690			-0.196	-0.513	1.659			0.137	-0.049	1.694			0.270	-0.051	1.514
0.008	-0.343	1.728			0.005	-0.287	1.765			-0.022	0.010	1.750			-0.027	0.180	1.728			-0.183	-0.092	1.770			-0.223	-0.308	1.773			-0.209	-0.455	1.692			-0.199	-0.514	1.662			0.136	-0.049	1.692			0.273	-0.053	1.515
0.008	-0.343	1.728			0.005	-0.287	1.765			-0.022	0.010	1.750			-0.027	0.180	1.728			-0.183	-0.092	1.771			-0.223	-0.308	1.775			-0.211	-0.455	1.695			-0.202	-0.514	1.665			0.136	-0.048	1.690			0.276	-0.054	1.516
0.007	-0.343	1.728			0.005	-0.287	1.764			-0.022	0.011	1.750			-0.027	0.180	1.728			-0.183	-0.091	1.773			-0.224	-0.309	1.777			-0.214	-0.455	1.697			-0.204	-0.515	1.667			0.136	-0.048	1.689			0.278	-0.056	1.517
0.007	-0.343	1.728			0.005	-0.287	1.764			-0.022	0.011	1.750			-0.027	0.180	1.728			-0.183	-0.091	1.774			-0.224	-0.310	1.778			-0.215	-0.455	1.699			-0.207	-0.516	1.669			0.136	-0.048	1.687			0.280	-0.057	1.518
0.006	-0.342	1.728			0.005	-0.287	1.764			-0.021	0.011	1.750			-0.027	0.180	1.729			-0.183	-0.091	1.775			-0.224	-0.310	1.780			-0.217	-0.455	1.701			-0.208	-0.516	1.671			0.136	-0.048	1.686			0.281	-0.059	1.520
0.006	-0.342	1.728			0.005	-0.287	1.764			-0.021	0.011	1.750			-0.027	0.180	1.729			-0.183	-0.091	1.776			-0.224	-0.310	1.781			-0.218	-0.456	1.702			-0.210	-0.516	1.672			0.136	-0.047	1.685			0.283	-0.060	1.521
0.006	-0.342	1.728			0.005	-0.287	1.764			-0.021	0.011	1.750			-0.027	0.180	1.729			-0.183	-0.091	1.777			-0.224	-0.311	1.782			-0.219	-0.456	1.703			-0.211	-0.517	1.673			0.135	-0.047	1.684			0.284	-0.061	1.522
0.005	-0.342	1.728			0.005	-0.286	1.764			-0.021	0.011	1.750			-0.027	0.180	1.729			-0.184	-0.090	1.778			-0.224	-0.311	1.783			-0.220	-0.457	1.704			-0.212	-0.518	1.674			0.135	-0.047	1.683			0.285	-0.063	1.525
0.005	-0.342	1.728			0.005	-0.286	1.764			-0.021	0.012	1.750			-0.027	0.180	1.729			-0.184	-0.090	1.779			-0.224	-0.312	1.784			-0.221	-0.457	1.705			-0.212	-0.517	1.675			0.135	-0.047	1.682			0.286	-0.064	1.528
0.004	-0.342	1.728			0.005	-0.286	1.764			-0.022	0.012	1.750			-0.027	0.180	1.729			-0.184	-0.090	1.780			-0.224	-0.312	1.785			-0.221	-0.458	1.706			-0.212	-0.516	1.676			0.135	-0.047	1.681			0.287	-0.066	1.530
0.004	-0.342	1.728			0.005	-0.286	1.763			-0.022	0.012	1.750			-0.028	0.180	1.730			-0.184	-0.090	1.780			-0.224	-0.313	1.786			-0.221	-0.459	1.706			-0.212	-0.517	1.676			0.135	-0.047	1.680			0.289	-0.067	1.533
0.004	-0.342	1.728			0.005	-0.286	1.763			-0.022	0.012	1.749			-0.029	0.181	1.730			-0.184	-0.090	1.781			-0.224	-0.313	1.787			-0.221	-0.460	1.706			-0.211	-0.518	1.676			0.135	-0.046	1.679			0.289	-0.068	1.536
0.003	-0.342	1.728			0.005	-0.286	1.763			-0.022	0.012	1.749			-0.030	0.181	1.730			-0.185	-0.090	1.782			-0.224	-0.314	1.787			-0.221	-0.460	1.707			-0.211	-0.519	1.675			0.135	-0.046	1.679			0.291	-0.070	1.540
0.003	-0.342	1.728			0.005	-0.286	1.763			-0.022	0.012	1.749			-0.031	0.180	1.730			-0.185	-0.090	1.783			-0.223	-0.314	1.788			-0.221	-0.461	1.707			-0.210	-0.520	1.675			0.134	-0.046	1.678			0.292	-0.072	1.544
0.003	-0.342	1.728			0.005	-0.286	1.763			-0.022	0.012	1.749			-0.031	0.179	1.731			-0.185	-0.090	1.783			-0.223	-0.315	1.789			-0.220	-0.462	1.707			-0.209	-0.521	1.675			0.134	-0.046	1.678			0.293	-0.075	1.549
0.002	-0.342	1.728			0.005	-0.286	1.763			-0.022	0.012	1.749			-0.032	0.179	1.731			-0.185	-0.090	1.784			-0.223	-0.315	1.790			-0.220	-0.462	1.707			-0.208	-0.521	1.675			0.134	-0.046	1.678			0.295	-0.078	1.553
0.002	-0.342	1.728			0.005	-0.286	1.763			-0.022	0.013	1.749			-0.033	0.178	1.731			-0.186	-0.090	1.785			-0.223	-0.315	1.790			-0.220	-0.463	1.708			-0.207	-0.522	1.675			0.133	-0.046	1.678			0.296	-0.080	1.556
0.002	-0.342	1.728			0.005	-0.286	1.763			-0.022	0.013	1.749			-0.034	0.177	1.731			-0.186	-0.091	1.785			-0.223	-0.316	1.791			-0.219	-0.463	1.708			-0.207	-0.520	1.676			0.133	-0.047	1.678			0.297	-0.083	1.559
0.001	-0.342	1.728			0.004	-0.286	1.763			-0.023	0.013	1.749			-0.035	0.177	1.731			-0.186	-0.091	1.786			-0.223	-0.316	1.791			-0.218	-0.464	1.708			-0.206	-0.519	1.677			0.133	-0.047	1.678			0.298	-0.085	1.561
0.001	-0.342	1.728			0.004	-0.286	1.763			-0.023	0.013	1.749			-0.035	0.176	1.731			-0.187	-0.091	1.786			-0.223	-0.316	1.792			-0.218	-0.465	1.708			-0.205	-0.520	1.677			0.132	-0.047	1.678			0.299	-0.087	1.563
0.001	-0.342	1.728			0.004	-0.286	1.763			-0.023	0.013	1.749			-0.036	0.176	1.731			-0.187	-0.091	1.787			-0.223	-0.316	1.792			-0.217	-0.465	1.708			-0.205	-0.521	1.677			0.132	-0.047	1.678			0.299	-0.088	1.565
0.000	-0.342	1.728			0.004	-0.286	1.763			-0.023	0.013	1.749			-0.037	0.175	1.731			-0.187	-0.091	1.787			-0.223	-0.317	1.793			-0.217	-0.466	1.709			-0.204	-0.522	1.677			0.131	-0.047	1.679			0.300	-0.090	1.566
-0.000	-0.342	1.728			0.004	-0.286	1.762			-0.024	0.013	1.749			-0.038	0.175	1.731			-0.187	-0.091	1.787			-0.223	-0.317	1.793			-0.216	-0.466	1.709			-0.203	-0.522	1.677			0.131	-0.047	1.679			0.300	-0.091	1.568
-0.001	-0.342	1.728			0.004	-0.286	1.762			-0.024	0.013	1.749			-0.039	0.175	1.731			-0.188	-0.091	1.788			-0.223	-0.317	1.793			-0.216	-0.466	1.709			-0.203	-0.523	1.677			0.131	-0.048	1.679			0.301	-0.092	1.569
-0.001	-0.342	1.729			0.004	-0.286	1.762			-0.024	0.013	1.749			-0.039	0.175	1.731			-0.188	-0.091	1.788			-0.223	-0.317	1.794			-0.216	-0.467	1.709			-0.202	-0.523	1.677			0.130	-0.048	1.680			0.301	-0.093	1.570
-0.001	-0.342	1.729			0.004	-0.286	1.762			-0.024	0.013	1.749			-0.040	0.174	1.732			-0.188	-0.091	1.788			-0.223	-0.318	1.794			-0.215	-0.467	1.709			-0.202	-0.524	1.677			0.130	-0.048	1.680			0.301	-0.094	1.570
-0.002	-0.342	1.729			0.003	-0.286	1.762			-0.025	0.013	1.750			-0.041	0.174	1.732			-0.189	-0.091	1.789			-0.223	-0.318	1.794			-0.215	-0.467	1.709			-0.201	-0.524	1.676			0.129	-0.048	1.681			0.302	-0.095	1.571
-0.002	-0.342	1.729			0.003	-0.286	1.762			-0.025	0.013	1.750			-0.042	0.174	1.732			-0.189	-0.091	1.789			-0.223	-0.318	1.795			-0.214	-0.468	1.708			-0.201	-0.525	1.676			0.129	-0.048	1.681			0.302	-0.096	1.572
-0.003	-0.342	1.729			0.003	-0.286	1.762			-0.025	0.013	1.750			-0.042	0.173	1.732			-0.189	-0.092	1.789			-0.223	-0.318	1.795			-0.214	-0.468	1.708			-0.200	-0.525	1.676			0.129	-0.049	1.682			0.302	-0.096	1.572
-0.003	-0.342	1.729			0.003	-0.286	1.762			-0.026	0.013	1.750			-0.043	0.173	1.732			-0.190	-0.092	1.790			-0.223	-0.318	1.795			-0.214	-0.468	1.708			-0.200	-0.526	1.675			0.128	-0.049	1.682			0.302	-0.097	1.572
-0.003	-0.342	1.729			0.003	-0.286	1.762			-0.026	0.013	1.750			-0.043	0.173	1.732			-0.190	-0.092	1.790			-0.223	-0.319	1.795			-0.214	-0.468	1.707			-0.200	-0.526	1.675			0.128	-0.049	1.682			0.302	-0.098	1.572
-0.003	-0.342	1.729			0.003	-0.286	1.762			-0.026	0.013	1.750			-0.044	0.173	1.732			-0.190	-0.092	1.790			-0.223	-0.319	1.795			-0.213	-0.468	1.707			-0.200	-0.524	1.675			0.128	-0.049	1.683			0.301	-0.098	1.572
-0.004	-0.342	1.729			0.002	-0.286	1.762			-0.027	0.013	1.750			-0.044	0.172	1.732			-0.190	-0.092	1.790			-0.223	-0.319	1.795			-0.213	-0.469	1.706			-0.200	-0.523	1.675			0.128	-0.049	1.683			0.301	-0.099	1.572
-0.004	-0.342	1.729			0.002	-0.286	1.762			-0.027	0.013	1.750			-0.045	0.172	1.732			-0.191	-0.092	1.790			-0.223	-0.319	1.795			-0.213	-0.469	1.706			-0.200	-0.522	1.675			0.127	-0.049	1.684			0.300	-0.099	1.571
-0.004	-0.342	1.729			0.002	-0.286	1.762			-0.027	0.013	1.750			-0.045	0.172	1.732			-0.191	-0.092	1.791			-0.223	-0.319	1.795			-0.212	-0.469	1.705			-0.200	-0.521	1.675			0.127	-0.050	1.684			0.300	-0.099	1.571
-0.005	-0.342	1.729			0.002	-0.286	1.762			-0.027	0.013	1.750			-0.045	0.172	1.732			-0.191	-0.092	1.791			-0.223	-0.319	1.795			-0.212	-0.469	1.705			-0.199	-0.521	1.675			0.127	-0.050	1.684			0.299	-0.100	1.570
-0.005	-0.342	1.729			0.002	-0.286	1.762			-0.028	0.013	1.750			-0.045	0.172	1.732			-0.192	-0.092	1.791			-0.223	-0.319	1.795			-0.212	-0.469	1.705			-0.199	-0.520	1.675			0.127	-0.050	1.684			0.298	-0.100	1.569
-0.005	-0.343	1.729			0.002	-0.286	1.762			-0.028	0.013	1.751			-0.046	0.172	1.732			-0.192	-0.092	1.791			-0.223	-0.320	1.795			-0.212	-0.469	1.705			-0.199	-0.519	1.675			0.126	-0.050	1.685			0.297	-0.100	1.568
-0.005	-0.343	1.729			0.001	-0.286	1.762			-0.028	0.013	1.751			-0.046	0.171	1.732			-0.192	-0.092	1.791			-0.223	-0.320	1.795			-0.212	-0.469	1.704			-0.200	-0.518	1.675			0.126	-0.050	1.685			0.297	-0.101	1.567
-0.006	-0.343	1.729			0.001	-0.286	1.762			-0.029	0.013	1.751			-0.046	0.171	1.732			-0.192	-0.092	1.791			-0.223	-0.320	1.795			-0.212	-0.469	1.704			-0.200	-0.518	1.675			0.126	-0.050	1.685			0.296	-0.101	1.566
-0.006	-0.343	1.729			0.001	-0.286	1.762			-0.029	0.013	1.751			-0.046	0.171	1.731			-0.192	-0.092	1.791			-0.224	-0.320	1.795			-0.212	-0.469	1.704			-0.200	-0.517	1.676			0.125	-0.050	1.686			0.295	-0.101	1.564
-0.006	-0.343	1.729			0.001	-0.286	1.762			-0.029	0.013	1.751			-0.047	0.171	1.731			-0.193	-0.092	1.792			-0.224	-0.320	1.795			-0.212	-0.469	1.704			-0.200	-0.516	1.676			0.125	-0.050	1.686			0.295	-0.101	1.563
-0.006	-0.343	1.729			0.001	-0.286	1.762			-0.029	0.013	1.751			-0.047	0.171	1.731			-0.193	-0.092	1.792			-0.224	-0.320	1.795			-0.211	-0.470	1.704			-0.200	-0.516	1.676			0.125	-0.050	1.686			0.294	-0.101	1.562
-0.006	-0.343	1.729			0.001	-0.286	1.762			-0.030	0.013	1.751			-0.047	0.171	1.731			-0.193	-0.093	1.792			-0.224	-0.320	1.795			-0.211	-0.470	1.704			-0.200	-0.516	1.675			0.125	-0.050	1.686			0.294	-0.101	1.561
-0.007	-0.343	1.729			0.001	-0.286	1.762			-0.030	0.013	1.751			-0.047	0.171	1.731			-0.193	-0.093	1.792			-0.224	-0.320	1.795			-0.211	-0.470	1.704			-0.200	-0.516	1.676			0.124	-0.051	1.687			0.293	-0.101	1.560
-0.007	-0.343	1.729			0.000	-0.286	1.762			-0.030	0.013	1.751			-0.047	0.170	1.731			-0.193	-0.093	1.792			-0.224	-0.320	1.795			-0.211	-0.470	1.704			-0.200	-0.515	1.676			0.124	-0.051	1.687			0.293	-0.101	1.560
-0.007	-0.343	1.729			0.000	-0.286	1.762			-0.031	0.012	1.751			-0.048	0.170	1.731			-0.194	-0.093	1.792			-0.224	-0.320	1.795			-0.211	-0.470	1.704			-0.200	-0.515	1.676			0.124	-0.051	1.687			0.292	-0.102	1.559
-0.007	-0.343	1.729			0.000	-0.286	1.762			-0.031	0.012	1.751			-0.048	0.170	1.731			-0.194	-0.093	1.792			-0.224	-0.320	1.795			-0.211	-0.470	1.704			-0.200	-0.515	1.676			0.124	-0.051	1.687			0.292	-0.102	1.558
-0.007	-0.343	1.729			0.000	-0.286	1.762			-0.031	0.012	1.752			-0.048	0.170	1.731			-0.194	-0.093	1.792			-0.224	-0.320	1.795			-0.211	-0.470	1.703			-0.200	-0.514	1.676			0.124	-0.051	1.687			0.291	-0.102	1.558
-0.007	-0.343	1.729			-0.000	-0.286	1.762			-0.031	0.012	1.752			-0.048	0.170	1.731			-0.194	-0.093	1.792			-0.224	-0.320	1.795			-0.211	-0.470	1.703			-0.200	-0.514	1.676			0.123	-0.051	1.687			0.291	-0.102	1.557
-0.008	-0.343	1.729			-0.000	-0.286	1.762			-0.032	0.012	1.752			-0.048	0.170	1.731			-0.194	-0.093	1.792			-0.224	-0.320	1.795			-0.211	-0.470	1.703			-0.200	-0.514	1.676			0.123	-0.051	1.688			0.291	-0.102	1.557
-0.008	-0.343	1.729			-0.000	-0.286	1.762			-0.032	0.012	1.752			-0.049	0.170	1.730			-0.194	-0.093	1.793			-0.224	-0.320	1.795			-0.211	-0.470	1.703			-0.200	-0.514	1.676			0.123	-0.051	1.688			0.291	-0.102	1.556
-0.008	-0.343	1.729			-0.001	-0.286	1.762			-0.032	0.012	1.752			-0.049	0.170	1.730			-0.194	-0.093	1.793			-0.224	-0.320	1.794			-0.210	-0.470	1.703			-0.200	-0.513	1.676			0.123	-0.051	1.688			0.290	-0.102	1.556
-0.008	-0.343	1.729			-0.001	-0.286	1.762			-0.032	0.012	1.752			-0.049	0.170	1.730			-0.195	-0.093	1.793			-0.224	-0.320	1.794			-0.210	-0.470	1.703			-0.200	-0.513	1.676			0.123	-0.051	1.688			0.290	-0.102	1.556
-0.008	-0.343	1.729			-0.001	-0.286	1.762			-0.032	0.012	1.752			-0.049	0.170	1.730			-0.195	-0.093	1.793			-0.224	-0.320	1.794			-0.210	-0.469	1.703			-0.200	-0.513	1.676			0.123	-0.051	1.688			0.290	-0.102	1.556
-0.008	-0.343	1.729			-0.001	-0.286	1.762			-0.033	0.012	1.752			-0.050	0.170	1.730			-0.195	-0.093	1.793			-0.224	-0.320	1.794			-0.210	-0.469	1.703			-0.200	-0.513	1.676			0.123	-0.051	1.688			0.290	-0.102	1.556
-0.008	-0.343	1.729			-0.001	-0.286	1.762			-0.033	0.012	1.752			-0.050	0.170	1.730			-0.195	-0.093	1.793			-0.224	-0.320	1.794			-0.210	-0.469	1.703			-0.200	-0.512	1.676			0.123	-0.051	1.688			0.290	-0.102	1.555
-0.009	-0.343	1.729			-0.001	-0.286	1.763			-0.033	0.012	1.752			-0.049	0.170	1.730			-0.195	-0.093	1.793			-0.224	-0.320	1.794			-0.210	-0.469	1.702			-0.200	-0.512	1.676			0.122	-0.051	1.688			0.290	-0.102	1.555
-0.009	-0.343	1.729			-0.001	-0.286	1.763			-0.033	0.012	1.752			-0.049	0.170	1.730			-0.195	-0.093	1.793			-0.224	-0.320	1.794			-0.210	-0.469	1.702			-0.200	-0.512	1.676			0.122	-0.051	1.689			0.289	-0.102	1.555
-0.009	-0.343	1.729			-0.001	-0.287	1.763			-0.033	0.012	1.752			-0.048	0.171	1.729			-0.195	-0.093	1.793			-0.224	-0.320	1.794			-0.209	-0.469	1.702			-0.200	-0.512	1.676			0.122	-0.051	1.689			0.289	-0.103	1.555
-0.009	-0.343	1.729			-0.001	-0.287	1.763			-0.033	0.012	1.752			-0.048	0.173	1.729			-0.195	-0.093	1.793			-0.224	-0.320	1.794			-0.209	-0.469	1.702			-0.200	-0.511	1.677			0.122	-0.051	1.689			0.289	-0.103	1.555
-0.009	-0.343	1.729			-0.001	-0.287	1.763			-0.033	0.012	1.752			-0.047	0.173	1.729			-0.195	-0.093	1.793			-0.224	-0.320	1.793			-0.209	-0.469	1.702			-0.200	-0.511	1.677			0.122	-0.051	1.689			0.289	-0.103	1.555
-0.009	-0.343	1.729			-0.001	-0.287	1.763			-0.033	0.012	1.752			-0.046	0.174	1.729			-0.195	-0.093	1.793			-0.224	-0.320	1.793			-0.209	-0.469	1.702			-0.200	-0.510	1.677			0.122	-0.051	1.689			0.289	-0.103	1.555
-0.009	-0.343	1.729			-0.001	-0.287	1.763			-0.033	0.011	1.753			-0.046	0.175	1.729			-0.195	-0.093	1.793			-0.224	-0.320	1.793			-0.209	-0.469	1.702			-0.200	-0.510	1.677			0.122	-0.051	1.689			0.289	-0.103	1.555
-0.009	-0.343	1.729			-0.001	-0.287	1.763			-0.033	0.011	1.753			-0.044	0.174	1.728			-0.195	-0.093	1.793			-0.223	-0.320	1.793			-0.209	-0.469	1.702			-0.199	-0.510	1.677			0.122	-0.051	1.689			0.289	-0.103	1.555
-0.009	-0.343	1.729			-0.001	-0.287	1.763			-0.033	0.011	1.753			-0.043	0.173	1.728			-0.195	-0.093	1.793			-0.223	-0.320	1.793			-0.209	-0.469	1.702			-0.199	-0.509	1.677			0.122	-0.051	1.689			0.289	-0.103	1.555
-0.009	-0.343	1.729			-0.001	-0.287	1.763			-0.033	0.011	1.753			-0.043	0.173	1.728			-0.195	-0.093	1.793			-0.223	-0.320	1.793			-0.209	-0.469	1.702			-0.199	-0.509	1.677			0.122	-0.051	1.689			0.289	-0.103	1.555
-0.009	-0.344	1.729			-0.001	-0.287	1.763			-0.033	0.011	1.753			-0.042	0.173	1.728			-0.195	-0.093	1.793			-0.223	-0.320	1.793			-0.209	-0.469	1.702			-0.199	-0.509	1.677			0.122	-0.051	1.690			0.289	-0.103	1.555
-0.009	-0.344	1.729			-0.001	-0.287	1.763			-0.033	0.011	1.753			-0.041	0.173	1.727			-0.194	-0.093	1.792			-0.223	-0.320	1.793			-0.209	-0.469	1.702			-0.199	-0.509	1.677			0.122	-0.051	1.690			0.289	-0.103	1.555
-0.009	-0.344	1.729			-0.001	-0.287	1.763			-0.033	0.011	1.753			-0.040	0.172	1.727			-0.194	-0.093	1.792			-0.223	-0.320	1.793			-0.208	-0.469	1.701			-0.199	-0.508	1.677			0.122	-0.051	1.690			0.289	-0.103	1.555
-0.009	-0.344	1.729			-0.001	-0.287	1.763			-0.033	0.011	1.753			-0.040	0.172	1.727			-0.194	-0.093	1.792			-0.223	-0.320	1.792			-0.208	-0.469	1.701			-0.198	-0.510	1.676			0.122	-0.051	1.690			0.290	-0.103	1.555
-0.009	-0.344	1.729			-0.001	-0.287	1.763			-0.033	0.011	1.753			-0.039	0.172	1.727			-0.194	-0.093	1.792			-0.223	-0.320	1.792			-0.208	-0.469	1.701			-0.198	-0.512	1.675			0.122	-0.051	1.690			0.290	-0.103	1.556
-0.008	-0.344	1.729			-0.001	-0.287	1.763			-0.033	0.011	1.753			-0.039	0.171	1.727			-0.193	-0.093	1.792			-0.223	-0.320	1.792			-0.208	-0.469	1.701			-0.197	-0.514	1.674			0.123	-0.051	1.690			0.290	-0.103	1.556
-0.008	-0.344	1.729			-0.001	-0.287	1.763			-0.032	0.011	1.753			-0.039	0.171	1.727			-0.193	-0.093	1.792			-0.223	-0.320	1.792			-0.208	-0.469	1.701			-0.197	-0.515	1.673			0.123	-0.051	1.690			0.290	-0.103	1.556
-0.008	-0.344	1.729			-0.001	-0.287	1.763			-0.032	0.011	1.753			-0.038	0.171	1.727			-0.193	-0.093	1.791			-0.223	-0.320	1.792			-0.208	-0.469	1.701			-0.197	-0.516	1.673			0.123	-0.051	1.690			0.291	-0.103	1.556
-0.008	-0.344	1.729			-0.000	-0.287	1.764			-0.032	0.011	1.753			-0.038	0.171	1.727			-0.192	-0.093	1.791			-0.223	-0.320	1.792			-0.208	-0.469	1.701			-0.196	-0.517	1.672			0.123	-0.051	1.690			0.291	-0.103	1.556
-0.008	-0.344	1.729			-0.000	-0.287	1.764			-0.032	0.010	1.753			-0.037	0.170	1.726			-0.192	-0.093	1.791			-0.223	-0.320	1.792			-0.208	-0.469	1.701			-0.196	-0.517	1.672			0.123	-0.051	1.690			0.291	-0.103	1.557
-0.008	-0.344	1.729			-0.000	-0.287	1.764			-0.032	0.010	1.753			-0.037	0.170	1.726			-0.191	-0.094	1.791			-0.223	-0.320	1.792			-0.208	-0.469	1.701			-0.196	-0.516	1.673			0.124	-0.051	1.690			0.291	-0.104	1.557
-0.008	-0.344	1.729			0.000	-0.287	1.764			-0.031	0.010	1.754			-0.037	0.170	1.726			-0.191	-0.094	1.790			-0.223	-0.320	1.792			-0.208	-0.469	1.701			-0.196	-0.516	1.673			0.124	-0.051	1.690			0.292	-0.104	1.557
-0.007	-0.344	1.729			0.000	-0.287	1.764			-0.031	0.010	1.754			-0.036	0.170	1.726			-0.190	-0.094	1.790			-0.223	-0.320	1.792			-0.208	-0.469	1.701			-0.195	-0.517	1.672			0.124	-0.051	1.691			0.292	-0.104	1.557
-0.007	-0.344	1.729			0.000	-0.287	1.764			-0.031	0.010	1.754			-0.036	0.170	1.726			-0.190	-0.094	1.790			-0.223	-0.320	1.792			-0.208	-0.469	1.701			-0.195	-0.518	1.672			0.125	-0.051	1.691			0.292	-0.104	1.558
-0.007	-0.344	1.729			0.001	-0.287	1.764			-0.030	0.010	1.754			-0.035	0.170	1.726			-0.190	-0.094	1.790			-0.223	-0.320	1.792			-0.208	-0.469	1.701			-0.195	-0.519	1.672			0.125	-0.051	1.691			0.293	-0.104	1.558
-0.007	-0.344	1.729			0.001	-0.288	1.764			-0.030	0.010	1.754			-0.035	0.170	1.726			-0.189	-0.094	1.789			-0.222	-0.320	1.792			-0.205	-0.473	1.699			-0.194	-0.521	1.671			0.126	-0.052	1.691			0.293	-0.104	1.558
-0.006	-0.344	1.729			0.001	-0.288	1.764			-0.030	0.010	1.754			-0.034	0.170	1.726			-0.189	-0.094	1.789			-0.222	-0.320	1.792			-0.203	-0.474	1.699			-0.194	-0.522	1.671			0.126	-0.052	1.691			0.293	-0.104	1.558
-0.006	-0.344	1.729			0.001	-0.288	1.764			-0.030	0.010	1.754			-0.034	0.171	1.726			-0.188	-0.094	1.789			-0.222	-0.320	1.792			-0.203	-0.474	1.699			-0.194	-0.521	1.671			0.126	-0.052	1.691			0.293	-0.104	1.559
-0.006	-0.344	1.729			0.002	-0.288	1.765			-0.029	0.010	1.754			-0.033	0.171	1.726			-0.188	-0.094	1.789			-0.222	-0.320	1.791			-0.203	-0.474	1.699			-0.194	-0.521	1.671			0.127	-0.052	1.691			0.294	-0.104	1.559
-0.006	-0.344	1.729			0.002	-0.288	1.765			-0.029	0.010	1.754			-0.032	0.171	1.726			-0.188	-0.094	1.788			-0.222	-0.320	1.791			-0.202	-0.474	1.699			-0.194	-0.521	1.672			0.127	-0.052	1.691			0.294	-0.104	1.559
-0.005	-0.344	1.729			0.002	-0.288	1.765			-0.029	0.010	1.754			-0.032	0.171	1.725			-0.187	-0.094	1.788			-0.222	-0.320	1.791			-0.202	-0.474	1.699			-0.194	-0.521	1.672			0.128	-0.052	1.691			0.294	-0.104	1.559
-0.005	-0.344	1.729			0.002	-0.288	1.765			-0.028	0.010	1.755			-0.032	0.171	1.725			-0.187	-0.094	1.788			-0.222	-0.320	1.791			-0.201	-0.475	1.698			-0.193	-0.521	1.672			0.128	-0.052	1.692			0.295	-0.104	1.559
-0.005	-0.344	1.729			0.002	-0.288	1.765			-0.028	0.010	1.755			-0.031	0.171	1.725			-0.187	-0.094	1.788			-0.221	-0.320	1.791			-0.201	-0.475	1.698			-0.193	-0.521	1.672			0.128	-0.052	1.692			0.295	-0.105	1.560
-0.005	-0.344	1.729			0.003	-0.288	1.765			-0.028	0.010	1.755			-0.031	0.172	1.725			-0.186	-0.094	1.788			-0.221	-0.320	1.791			-0.201	-0.475	1.699			-0.193	-0.522	1.672			0.129	-0.052	1.692			0.295	-0.105	1.560
-0.005	-0.344	1.729			0.003	-0.288	1.765			-0.028	0.010	1.755			-0.030	0.172	1.725			-0.186	-0.094	1.788			-0.221	-0.320	1.791			-0.200	-0.475	1.699			-0.192	-0.522	1.673			0.129	-0.052	1.692			0.295	-0.105	1.560
-0.004	-0.344	1.729			0.003	-0.288	1.765			-0.027	0.010	1.755			-0.030	0.172	1.725			-0.186	-0.094	1.787			-0.221	-0.320	1.791			-0.200	-0.475	1.699			-0.192	-0.522	1.673			0.129	-0.052	1.692			0.295	-0.105	1.561
-0.004	-0.344	1.729			0.003	-0.288	1.766			-0.027	0.010	1.755			-0.029	0.172	1.725			-0.186	-0.094	1.787			-0.221	-0.320	1.791			-0.200	-0.475	1.699			-0.192	-0.522	1.673			0.130	-0.052	1.692			0.295	-0.105	1.561
-0.004	-0.344	1.729			0.004	-0.288	1.766			-0.027	0.010	1.755			-0.029	0.173	1.725			-0.186	-0.094	1.787			-0.221	-0.320	1.791			-0.200	-0.475	1.699			-0.192	-0.522	1.673			0.130	-0.052	1.693			0.295	-0.106	1.561
-0.004	-0.344	1.729			0.004	-0.288	1.766			-0.027	0.010	1.755			-0.029	0.173	1.725			-0.185	-0.094	1.787			-0.220	-0.320	1.791			-0.199	-0.475	1.699			-0.191	-0.521	1.674			0.131	-0.052	1.693			0.295	-0.106	1.561
-0.004	-0.344	1.729			0.004	-0.288	1.766			-0.027	0.010	1.755			-0.029	0.174	1.725			-0.185	-0.094	1.787			-0.220	-0.319	1.790			-0.199	-0.475	1.699			-0.191	-0.521	1.674			0.131	-0.052	1.693			0.295	-0.106	1.561
-0.004	-0.344	1.729			0.004	-0.288	1.766			-0.026	0.010	1.755			-0.029	0.174	1.725			-0.185	-0.094	1.787			-0.220	-0.319	1.790			-0.199	-0.475	1.699			-0.191	-0.521	1.674			0.131	-0.052	1.693			0.295	-0.106	1.562
-0.003	-0.344	1.729			0.004	-0.288	1.766			-0.026	0.010	1.755			-0.029	0.175	1.725			-0.185	-0.094	1.787			-0.220	-0.319	1.790			-0.199	-0.475	1.699			-0.191	-0.521	1.674			0.131	-0.052	1.693			0.295	-0.106	1.562
-0.003	-0.344	1.729			0.004	-0.288	1.766			-0.026	0.010	1.755			-0.029	0.175	1.725			-0.185	-0.094	1.787			-0.220	-0.319	1.790			-0.199	-0.475	1.699			-0.191	-0.521	1.675			0.132	-0.052	1.693			0.294	-0.107	1.562
-0.003	-0.344	1.729			0.004	-0.288	1.766			-0.026	0.010	1.756			-0.028	0.175	1.725			-0.185	-0.094	1.787			-0.220	-0.319	1.790			-0.199	-0.474	1.700			-0.190	-0.521	1.675			0.132	-0.052	1.693			0.294	-0.107	1.563
-0.003	-0.344	1.729			0.005	-0.288	1.766			-0.025	0.010	1.756			-0.028	0.175	1.725			-0.185	-0.094	1.787			-0.219	-0.319	1.790			-0.199	-0.474	1.700			-0.190	-0.521	1.675			0.132	-0.052	1.694			0.293	-0.107	1.563
-0.003	-0.344	1.729			0.005	-0.288	1.766			-0.025	0.010	1.756			-0.028	0.175	1.725			-0.185	-0.094	1.787			-0.219	-0.319	1.790			-0.199	-0.474	1.700			-0.190	-0.521	1.675			0.133	-0.052	1.694			0.293	-0.107	1.563
-0.003	-0.344	1.729			0.005	-0.288	1.767			-0.025	0.010	1.756			-0.028	0.176	1.725			-0.184	-0.094	1.787			-0.219	-0.319	1.790			-0.199	-0.474	1.700			-0.190	-0.521	1.675			0.133	-0.052	1.694			0.289	-0.106	1.563
-0.003	-0.344	1.729			0.005	-0.288	1.767			-0.024	0.010	1.756			-0.027	0.176	1.725			-0.184	-0.094	1.787			-0.219	-0.318	1.789			-0.199	-0.473	1.700			-0.190	-0.520	1.676			0.134	-0.052	1.694			0.283	-0.103	1.561
-0.002	-0.344	1.729			0.005	-0.288	1.767			-0.024	0.010	1.756			-0.026	0.176	1.725			-0.184	-0.094	1.786			-0.220	-0.318	1.789			-0.199	-0.472	1.700			-0.190	-0.520	1.676			0.134	-0.052	1.695			0.275	-0.098	1.556
-0.002	-0.344	1.729			0.005	-0.288	1.767			-0.023	0.010	1.756			-0.026	0.176	1.725			-0.183	-0.094	1.786			-0.220	-0.317	1.789			-0.199	-0.471	1.700			-0.190	-0.520	1.676			0.134	-0.052	1.695			0.266	-0.089	1.544
-0.002	-0.344	1.729			0.006	-0.288	1.767			-0.022	0.010	1.756			-0.025	0.175	1.726			-0.183	-0.094	1.786			-0.219	-0.317	1.788			-0.199	-0.471	1.700			-0.190	-0.520	1.676			0.135	-0.053	1.695			0.254	-0.082	1.538
-0.002	-0.344	1.729			0.006	-0.288	1.767			-0.022	0.010	1.756			-0.024	0.175	1.726			-0.182	-0.094	1.785			-0.219	-0.317	1.787			-0.199	-0.471	1.700			-0.190	-0.522	1.675			0.135	-0.053	1.695			0.242	-0.078	1.527
-0.001	-0.345	1.729			0.006	-0.289	1.767			-0.021	0.010	1.756			-0.022	0.175	1.726			-0.182	-0.094	1.784			-0.218	-0.317	1.786			-0.199	-0.471	1.700			-0.191	-0.523	1.674			0.135	-0.053	1.696			0.231	-0.074	1.517
-0.001	-0.345	1.729			0.007	-0.289	1.767			-0.019	0.011	1.756			-0.019	0.175	1.726			-0.181	-0.094	1.784			-0.218	-0.317	1.785			-0.199	-0.471	1.700			-0.191	-0.523	1.674			0.134	-0.054	1.695			0.224	-0.074	1.513
-0.000	-0.345	1.729			0.007	-0.289	1.767			-0.018	0.011	1.756			-0.016	0.176	1.726			-0.179	-0.094	1.783			-0.217	-0.317	1.784			-0.200	-0.471	1.700			-0.191	-0.522	1.674			0.134	-0.055	1.695			0.218	-0.074	1.509
0.000	-0.346	1.729			0.008	-0.290	1.767			-0.017	0.011	1.756			-0.015	0.176	1.727			-0.178	-0.094	1.782			-0.217	-0.317	1.783			-0.200	-0.471	1.699			-0.191	-0.522	1.674			0.133	-0.056	1.695			0.209	-0.071	1.507
0.001	-0.347	1.729			0.009	-0.290	1.768			-0.016	0.011	1.756			-0.013	0.176	1.727			-0.177	-0.093	1.781			-0.216	-0.316	1.782			-0.200	-0.471	1.699			-0.192	-0.522	1.674			0.131	-0.058	1.694			0.199	-0.056	1.503
0.002	-0.348	1.729			0.009	-0.291	1.768			-0.015	0.012	1.756			-0.011	0.176	1.727			-0.176	-0.093	1.781			-0.216	-0.316	1.782			-0.200	-0.470	1.699			-0.192	-0.522	1.674			0.128	-0.060	1.693			0.192	-0.047	1.501
0.002	-0.349	1.729			0.010	-0.292	1.768			-0.014	0.012	1.756			-0.010	0.177	1.727			-0.175	-0.093	1.780			-0.215	-0.316	1.781			-0.200	-0.470	1.699			-0.192	-0.521	1.674			0.126	-0.061	1.692			0.187	-0.040	1.499
0.002	-0.350	1.728			0.011	-0.293	1.768			-0.013	0.012	1.756			-0.009	0.176	1.728			-0.174	-0.093	1.780			-0.215	-0.316	1.780			-0.200	-0.470	1.699			-0.192	-0.521	1.674			0.123	-0.063	1.692			0.183	-0.035	1.497
0.003	-0.351	1.728			0.011	-0.294	1.768			-0.012	0.012	1.756			-0.008	0.176	1.728			-0.173	-0.092	1.779			-0.214	-0.316	1.780			-0.200	-0.470	1.699			-0.192	-0.521	1.674			0.121	-0.064	1.691			0.179	-0.030	1.495
0.003	-0.353	1.728			0.012	-0.295	1.767			-0.011	0.012	1.756			-0.007	0.177	1.728			-0.172	-0.092	1.779			-0.214	-0.315	1.779			-0.200	-0.470	1.699			-0.192	-0.522	1.674			0.119	-0.065	1.691			0.177	-0.024	1.500
0.003	-0.354	1.728			0.012	-0.296	1.767			-0.011	0.012	1.756			-0.007	0.177	1.729			-0.171	-0.092	1.779			-0.213	-0.315	1.779			-0.200	-0.470	1.699			-0.192	-0.523	1.674			0.116	-0.067	1.690			0.175	-0.019	1.502
0.004	-0.356	1.728			0.013	-0.297	1.767			-0.010	0.012	1.756			-0.006	0.177	1.729			-0.170	-0.092	1.778			-0.212	-0.315	1.779			-0.200	-0.470	1.699			-0.193	-0.524	1.674			0.114	-0.068	1.689			0.173	-0.015	1.504
0.004	-0.357	1.728			0.013	-0.298	1.767			-0.010	0.012	1.756			-0.005	0.178	1.729			-0.168	-0.092	1.778			-0.212	-0.315	1.778			-0.200	-0.470	1.698			-0.193	-0.524	1.674			0.112	-0.069	1.689			0.172	-0.012	1.506
0.004	-0.359	1.728			0.014	-0.299	1.767			-0.009	0.012	1.756			-0.004	0.178	1.729			-0.166	-0.092	1.777			-0.211	-0.315	1.778			-0.200	-0.470	1.698			-0.194	-0.525	1.674			0.110	-0.070	1.688			0.170	-0.011	1.507
0.004	-0.360	1.727			0.014	-0.300	1.767			-0.009	0.013	1.756			-0.003	0.178	1.730			-0.165	-0.092	1.777			-0.211	-0.315	1.778			-0.201	-0.470	1.698			-0.194	-0.525	1.674			0.108	-0.070	1.688			0.168	-0.008	1.507
0.004	-0.361	1.727			0.014	-0.301	1.767			-0.008	0.013	1.756			-0.003	0.178	1.730			-0.164	-0.092	1.776			-0.210	-0.315	1.777			-0.201	-0.470	1.698			-0.195	-0.526	1.674			0.106	-0.070	1.687			0.166	-0.007	1.507
0.004	-0.362	1.727			0.015	-0.302	1.767			-0.008	0.013	1.756			-0.002	0.179	1.730			-0.162	-0.092	1.776			-0.210	-0.315	1.777			-0.201	-0.470	1.699			-0.195	-0.526	1.675			0.105	-0.070	1.687			0.164	-0.006	1.507
0.005	-0.363	1.727			0.015	-0.303	1.767			-0.008	0.013	1.756			-0.001	0.179	1.730			-0.161	-0.092	1.775			-0.210	-0.315	1.777			-0.201	-0.470	1.699			-0.196	-0.526	1.675			0.104	-0.070	1.687			0.163	-0.006	1.508
0.005	-0.364	1.727			0.015	-0.304	1.767			-0.007	0.013	1.756			-0.001	0.179	1.730			-0.161	-0.092	1.775			-0.209	-0.314	1.777			-0.201	-0.470	1.699			-0.196	-0.526	1.675			0.103	-0.070	1.687			0.162	-0.005	1.508
0.005	-0.365	1.727			0.015	-0.305	1.767			-0.007	0.013	1.756			-0.000	0.179	1.730			-0.160	-0.092	1.775			-0.209	-0.314	1.777			-0.201	-0.470	1.699			-0.197	-0.526	1.675			0.102	-0.071	1.686			0.161	-0.007	1.509
0.005	-0.366	1.727			0.016	-0.305	1.767			-0.007	0.013	1.756			0.000	0.179	1.730			-0.159	-0.092	1.775			-0.208	-0.314	1.776			-0.202	-0.470	1.699			-0.197	-0.526	1.676			0.101	-0.071	1.686			0.161	-0.008	1.509
0.005	-0.366	1.727			0.016	-0.306	1.767			-0.006	0.013	1.756			0.001	0.180	1.731			-0.158	-0.091	1.774			-0.208	-0.314	1.776			-0.202	-0.470	1.699			-0.198	-0.526	1.676			0.100	-0.071	1.686			0.160	-0.009	1.509
0.005	-0.367	1.727			0.016	-0.306	1.767			-0.006	0.013	1.756			0.001	0.180	1.731			-0.158	-0.091	1.774			-0.207	-0.314	1.776			-0.202	-0.470	1.699			-0.198	-0.527	1.676			0.100	-0.071	1.686			0.160	-0.010	1.510
0.005	-0.368	1.727			0.016	-0.307	1.767			-0.006	0.013	1.756			0.002	0.180	1.731			-0.157	-0.091	1.774			-0.207	-0.314	1.776			-0.202	-0.470	1.699			-0.198	-0.527	1.676			0.099	-0.072	1.686			0.159	-0.011	1.510
0.005	-0.368	1.727			0.016	-0.307	1.767			-0.006	0.013	1.757			0.002	0.180	1.731			-0.157	-0.091	1.774			-0.206	-0.314	1.776			-0.202	-0.470	1.699			-0.199	-0.528	1.676			0.098	-0.072	1.686			0.159	-0.013	1.511
0.005	-0.369	1.726			0.017	-0.308	1.767			-0.005	0.013	1.757			0.002	0.180	1.731			-0.156	-0.091	1.774			-0.206	-0.314	1.776			-0.202	-0.470	1.699			-0.199	-0.528	1.677			0.098	-0.072	1.686			0.159	-0.014	1.511
0.005	-0.369	1.726			0.017	-0.308	1.767			-0.005	0.013	1.757			0.003	0.180	1.731			-0.156	-0.091	1.774			-0.206	-0.313	1.776			-0.202	-0.470	1.699			-0.199	-0.528	1.677			0.097	-0.072	1.686			0.160	-0.021	1.511
0.005	-0.369	1.726			0.017	-0.309	1.767			-0.005	0.013	1.757			0.003	0.180	1.731			-0.155	-0.091	1.774			-0.205	-0.313	1.775			-0.203	-0.470	1.699			-0.199	-0.529	1.677			0.097	-0.073	1.685			0.160	-0.023	1.511
0.005	-0.370	1.726			0.017	-0.309	1.767			-0.004	0.013	1.757			0.003	0.180	1.730			-0.155	-0.091	1.774			-0.205	-0.313	1.775			-0.203	-0.470	1.699			-0.200	-0.529	1.677			0.097	-0.073	1.685			0.160	-0.025	1.511
0.005	-0.370	1.726			0.017	-0.309	1.767			-0.004	0.013	1.757			0.004	0.180	1.730			-0.155	-0.091	1.773			-0.204	-0.313	1.775			-0.203	-0.470	1.699			-0.200	-0.529	1.677			0.097	-0.073	1.685			0.160	-0.032	1.507
0.006	-0.370	1.726			0.017	-0.310	1.767			-0.004	0.013	1.757			0.004	0.180	1.730			-0.154	-0.091	1.773			-0.204	-0.313	1.775			-0.203	-0.470	1.699			-0.200	-0.529	1.677			0.096	-0.073	1.685			0.160	-0.032	1.507
0.006	-0.371	1.726			0.017	-0.310	1.767			-0.003	0.013	1.756			0.005	0.180	1.730			-0.154	-0.091	1.773			-0.204	-0.313	1.775			-0.203	-0.470	1.699			-0.200	-0.529	1.678			0.096	-0.074	1.685			0.160	-0.033	1.508
0.006	-0.371	1.726			0.018	-0.310	1.767			-0.003	0.013	1.756			0.005	0.180	1.730			-0.154	-0.091	1.773			-0.204	-0.313	1.775			-0.203	-0.470	1.700			-0.200	-0.529	1.678			0.096	-0.074	1.685			0.160	-0.034	1.508
0.006	-0.371	1.726			0.018	-0.310	1.767			-0.003	0.013	1.756			0.006	0.180	1.730			-0.153	-0.090	1.773			-0.203	-0.313	1.775			-0.203	-0.470	1.700			-0.200	-0.529	1.678			0.096	-0.074	1.685			0.160	-0.034	1.508
0.006	-0.372	1.726			0.018	-0.311	1.767			-0.002	0.013	1.756			0.007	0.180	1.730			-0.153	-0.090	1.773			-0.203	-0.313	1.775			-0.203	-0.470	1.700			-0.201	-0.530	1.678			0.096	-0.075	1.685			0.160	-0.039	1.505
0.006	-0.372	1.726			0.018	-0.311	1.767			-0.002	0.013	1.756			0.007	0.179	1.729			-0.153	-0.090	1.773			-0.203	-0.312	1.775			-0.203	-0.470	1.700			-0.201	-0.530	1.678			0.097	-0.075	1.685			0.161	-0.040	1.505
0.006	-0.372	1.726			0.018	-0.311	1.767			-0.001	0.013	1.756			0.008	0.179	1.729			-0.152	-0.090	1.773			-0.202	-0.312	1.775			-0.203	-0.470	1.700			-0.201	-0.530	1.678			0.097	-0.075	1.685			0.161	-0.040	1.505
0.006	-0.372	1.726			0.018	-0.311	1.767			-0.001	0.013	1.756			0.009	0.179	1.729			-0.152	-0.090	1.773			-0.202	-0.312	1.775			-0.203	-0.470	1.700			-0.201	-0.530	1.679			0.098	-0.076	1.685			0.162	-0.046	1.505
0.006	-0.372	1.726			0.018	-0.311	1.767			-0.001	0.013	1.756			0.009	0.179	1.729			-0.152	-0.090	1.773			-0.202	-0.312	1.775			-0.203	-0.470	1.700			-0.201	-0.530	1.679			0.098	-0.076	1.685			0.162	-0.049	1.504
0.006	-0.373	1.726			0.019	-0.312	1.767			-0.000	0.013	1.756			0.010	0.179	1.729			-0.151	-0.090	1.773			-0.201	-0.312	1.775			-0.204	-0.470	1.701			-0.201	-0.531	1.679			0.099	-0.076	1.685			0.162	-0.052	1.504
0.006	-0.373	1.726			0.019	-0.312	1.767			0.000	0.013	1.756			0.010	0.179	1.729			-0.151	-0.090	1.773			-0.201	-0.312	1.775			-0.204	-0.470	1.701			-0.201	-0.531	1.679			0.100	-0.077	1.685			0.162	-0.054	1.504
0.007	-0.373	1.726			0.019	-0.312	1.767			0.001	0.013	1.756			0.011	0.179	1.728			-0.151	-0.090	1.773			-0.201	-0.312	1.775			-0.204	-0.470	1.701			-0.201	-0.531	1.679			0.101	-0.077	1.685			0.162	-0.057	1.503
0.007	-0.373	1.726			0.019	-0.312	1.767			0.001	0.012	1.756			0.011	0.179	1.728			-0.151	-0.090	1.773			-0.200	-0.311	1.775			-0.204	-0.470	1.701			-0.201	-0.530	1.680			0.101	-0.077	1.684			0.167	-0.052	1.506
0.007	-0.373	1.726			0.020	-0.312	1.767			0.001	0.012	1.756			0.012	0.178	1.728			-0.150	-0.089	1.773			-0.200	-0.311	1.776			-0.204	-0.470	1.702			-0.201	-0.530	1.681			0.102	-0.077	1.684			0.167	-0.053	1.505
0.007	-0.373	1.725			0.020	-0.312	1.767			0.002	0.012	1.756			0.013	0.178	1.728			-0.150	-0.089	1.773			-0.200	-0.311	1.776			-0.204	-0.470	1.702			-0.201	-0.529	1.681			0.103	-0.077	1.684			0.164	-0.090	1.511
0.008	-0.373	1.725			0.020	-0.312	1.767			0.002	0.012	1.756			0.013	0.178	1.727			-0.150	-0.089	1.773			-0.200	-0.311	1.776			-0.204	-0.469	1.702			-0.201	-0.529	1.682			0.104	-0.078	1.684			0.164	-0.089	1.509
0.008	-0.373	1.725			0.021	-0.312	1.767			0.003	0.012	1.756			0.014	0.177	1.727			-0.150	-0.089	1.773			-0.200	-0.311	1.776			-0.204	-0.469	1.703			-0.201	-0.528	1.682			0.105	-0.078	1.684			0.165	-0.089	1.509
0.008	-0.373	1.725			0.021	-0.312	1.767			0.003	0.012	1.756			0.015	0.177	1.727			-0.149	-0.089	1.773			-0.199	-0.311	1.776			-0.204	-0.469	1.703			-0.201	-0.528	1.683			0.105	-0.078	1.684			0.165	-0.089	1.508
0.008	-0.373	1.725			0.021	-0.312	1.767			0.004	0.012	1.756			0.015	0.177	1.727			-0.149	-0.089	1.773			-0.199	-0.311	1.776			-0.204	-0.469	1.703			-0.201	-0.528	1.683			0.106	-0.078	1.683			0.166	-0.089	1.508
0.009	-0.373	1.725			0.022	-0.313	1.767			0.004	0.012	1.755			0.015	0.177	1.727			-0.149	-0.089	1.773			-0.199	-0.311	1.776			-0.204	-0.469	1.704			-0.201	-0.528	1.683			0.106	-0.078	1.683			0.166	-0.088	1.507
0.009	-0.373	1.725			0.022	-0.313	1.767			0.005	0.012	1.755			0.015	0.177	1.727			-0.149	-0.089	1.773			-0.199	-0.310	1.776			-0.204	-0.469	1.704			-0.201	-0.528	1.684			0.107	-0.078	1.683			0.166	-0.086	1.506
0.009	-0.373	1.725			0.022	-0.313	1.767			0.005	0.012	1.755			0.015	0.177	1.727			-0.149	-0.089	1.773			-0.199	-0.310	1.777			-0.204	-0.469	1.704			-0.201	-0.528	1.684			0.107	-0.078	1.683			0.166	-0.086	1.506
0.009	-0.373	1.725			0.022	-0.313	1.767			0.005	0.012	1.755			0.015	0.177	1.726			-0.148	-0.089	1.773			-0.199	-0.310	1.777			-0.203	-0.469	1.705			-0.201	-0.527	1.685			0.108	-0.077	1.684			0.166	-0.086	1.506
0.010	-0.373	1.725			0.023	-0.313	1.767			0.006	0.012	1.755			0.015	0.177	1.726			-0.148	-0.089	1.773			-0.198	-0.310	1.777			-0.203	-0.469	1.705			-0.201	-0.527	1.685			0.108	-0.077	1.684			0.166	-0.086	1.506
0.010	-0.373	1.725			0.023	-0.313	1.767			0.006	0.012	1.755			0.015	0.177	1.726			-0.148	-0.089	1.773			-0.198	-0.310	1.777			-0.203	-0.469	1.705			-0.201	-0.527	1.685			0.109	-0.077	1.684			0.167	-0.086	1.506
0.010	-0.373	1.724			0.023	-0.313	1.767			0.006	0.012	1.755			0.015	0.177	1.726			-0.148	-0.089	1.773			-0.198	-0.310	1.777			-0.203	-0.469	1.705			-0.201	-0.527	1.686			0.110	-0.076	1.684			0.168	-0.085	1.505
0.010	-0.373	1.724			0.023	-0.313	1.766			0.007	0.012	1.755			0.015	0.177	1.726			-0.148	-0.089	1.773			-0.198	-0.310	1.777			-0.203	-0.469	1.706			-0.201	-0.527	1.686			0.111	-0.075	1.684			0.168	-0.084	1.505
0.010	-0.373	1.724			0.023	-0.313	1.766			0.007	0.012	1.755			0.015	0.177	1.726			-0.147	-0.089	1.773			-0.198	-0.310	1.777			-0.203	-0.469	1.706			-0.201	-0.527	1.686			0.111	-0.075	1.684			0.173	-0.072	1.491
0.011	-0.373	1.724			0.024	-0.313	1.766			0.007	0.012	1.755			0.015	0.177	1.726			-0.147	-0.089	1.773			-0.198	-0.310	1.777			-0.203	-0.469	1.706			-0.201	-0.527	1.686			0.112	-0.075	1.684			0.173	-0.072	1.491
0.011	-0.373	1.724			0.024	-0.312	1.766			0.008	0.012	1.755			0.015	0.177	1.726			-0.147	-0.089	1.773			-0.198	-0.310	1.777			-0.203	-0.469	1.706			-0.201	-0.527	1.687			0.112	-0.074	1.685			0.172	-0.072	1.491
0.011	-0.372	1.724			0.024	-0.312	1.766			0.008	0.012	1.755			0.015	0.177	1.726			-0.147	-0.088	1.773			-0.198	-0.310	1.777			-0.203	-0.470	1.706			-0.201	-0.528	1.687			0.113	-0.074	1.685			0.172	-0.072	1.491
0.011	-0.372	1.724			0.024	-0.312	1.766			0.008	0.012	1.755			0.015	0.177	1.726			-0.147	-0.088	1.773			-0.198	-0.310	1.777			-0.203	-0.470	1.707			-0.201	-0.528	1.687			0.113	-0.073	1.685			0.172	-0.071	1.491
0.011	-0.372	1.724			0.024	-0.312	1.766			0.008	0.012	1.755			0.015	0.177	1.726			-0.147	-0.088	1.773			-0.198	-0.310	1.777			-0.203	-0.470	1.707			-0.200	-0.528	1.687			0.114	-0.073	1.685			0.171	-0.070	1.491
0.011	-0.372	1.724			0.025	-0.312	1.766			0.009	0.012	1.755			0.016	0.177	1.726			-0.146	-0.088	1.773			-0.198	-0.310	1.777			-0.203	-0.470	1.707			-0.200	-0.528	1.688			0.114	-0.072	1.685			0.174	-0.063	1.494
0.012	-0.372	1.724			0.025	-0.312	1.766			0.009	0.012	1.755			0.016	0.177	1.725			-0.146	-0.088	1.773			-0.198	-0.309	1.777			-0.203	-0.470	1.707			-0.200	-0.528	1.688			0.115	-0.069	1.685			0.179	-0.052	1.498
0.012	-0.371	1.724			0.025	-0.312	1.766			0.009	0.012	1.755			0.016	0.177	1.725			-0.146	-0.088	1.773			-0.198	-0.309	1.778			-0.203	-0.470	1.707			-0.200	-0.528	1.688			0.116	-0.065	1.684			0.180	-0.051	1.498
0.012	-0.371	1.724			0.025	-0.312	1.766			0.009	0.012	1.755			0.016	0.177	1.725			-0.146	-0.088	1.773			-0.197	-0.309	1.778			-0.203	-0.470	1.707			-0.200	-0.528	1.688			0.118	-0.062	1.684			0.178	-0.060	1.479
0.012	-0.371	1.723			0.026	-0.311	1.766			0.010	0.012	1.755			0.016	0.177	1.725			-0.146	-0.088	1.773			-0.197	-0.309	1.778			-0.202	-0.471	1.708			-0.200	-0.528	1.688			0.118	-0.059	1.684			0.179	-0.063	1.472
0.013	-0.370	1.723			0.026	-0.311	1.766			0.010	0.012	1.755			0.016	0.177	1.725			-0.146	-0.088	1.773			-0.197	-0.309	1.778			-0.202	-0.471	1.708			-0.200	-0.528	1.688			0.120	-0.055	1.683			0.179	-0.068	1.467
0.013	-0.370	1.723			0.026	-0.311	1.766			0.010	0.012	1.755			0.016	0.176	1.725			-0.146	-0.088	1.773			-0.197	-0.309	1.778			-0.202	-0.471	1.708			-0.200	-0.528	1.689			0.121	-0.052	1.682			0.171	-0.075	1.458
0.013	-0.369	1.723			0.027	-0.310	1.766			0.010	0.012	1.755			0.016	0.176	1.725			-0.146	-0.088	1.773			-0.197	-0.309	1.778			-0.202	-0.471	1.708			-0.200	-0.528	1.689			0.122	-0.049	1.682			0.165	-0.080	1.453
0.013	-0.368	1.723			0.027	-0.310	1.766			0.011	0.012	1.755			0.016	0.176	1.725			-0.145	-0.088	1.773			-0.197	-0.309	1.778			-0.202	-0.472	1.708			-0.200	-0.528	1.689			0.123	-0.046	1.681			0.162	-0.083	1.450
0.014	-0.367	1.723			0.027	-0.309	1.766			0.011	0.012	1.755			0.016	0.176	1.725			-0.145	-0.088	1.773			-0.197	-0.308	1.778			-0.202	-0.472	1.708			-0.200	-0.528	1.689			0.124	-0.044	1.680			0.159	-0.086	1.448
0.014	-0.367	1.723			0.028	-0.309	1.766			0.012	0.012	1.755			0.016	0.176	1.725			-0.145	-0.087	1.773			-0.197	-0.308	1.778			-0.202	-0.472	1.708			-0.200	-0.528	1.689			0.124	-0.041	1.680			0.156	-0.089	1.448
0.014	-0.366	1.723			0.028	-0.308	1.766			0.012	0.012	1.754			0.016	0.176	1.725			-0.145	-0.087	1.773			-0.197	-0.307	1.779			-0.202	-0.472	1.708			-0.199	-0.529	1.689			0.125	-0.039	1.679			0.153	-0.092	1.449
0.015	-0.365	1.723			0.028	-0.308	1.766			0.012	0.012	1.754			0.016	0.176	1.725			-0.145	-0.086	1.774			-0.197	-0.307	1.779			-0.201	-0.472	1.709			-0.199	-0.529	1.690			0.125	-0.038	1.678			0.150	-0.094	1.450
0.015	-0.365	1.723			0.029	-0.307	1.766			0.013	0.012	1.754			0.016	0.176	1.725			-0.144	-0.086	1.774			-0.197	-0.306	1.779			-0.201	-0.472	1.709			-0.199	-0.528	1.691			0.126	-0.036	1.678			0.147	-0.096	1.452
0.015	-0.364	1.723			0.029	-0.307	1.766			0.013	0.012	1.754			0.016	0.176	1.724			-0.144	-0.085	1.774			-0.197	-0.306	1.779			-0.201	-0.472	1.709			-0.199	-0.528	1.691			0.126	-0.035	1.677			0.144	-0.097	1.452
0.015	-0.364	1.723			0.029	-0.306	1.766			0.013	0.012	1.754			0.016	0.176	1.724			-0.144	-0.085	1.774			-0.197	-0.306	1.779			-0.201	-0.472	1.710			-0.199	-0.527	1.692			0.127	-0.034	1.677			0.142	-0.099	1.453
0.015	-0.363	1.723			0.030	-0.306	1.765			0.013	0.012	1.754			0.016	0.175	1.724			-0.144	-0.085	1.774			-0.197	-0.305	1.779			-0.201	-0.472	1.711			-0.199	-0.527	1.693			0.127	-0.032	1.676			0.139	-0.101	1.454
0.016	-0.363	1.723			0.030	-0.305	1.765			0.014	0.012	1.754			0.016	0.175	1.723			-0.144	-0.084	1.774			-0.197	-0.305	1.779			-0.200	-0.472	1.711			-0.199	-0.527	1.694			0.127	-0.031	1.676			0.137	-0.102	1.455
0.016	-0.362	1.723			0.030	-0.305	1.765			0.014	0.012	1.754			0.016	0.175	1.723			-0.144	-0.084	1.774			-0.196	-0.305	1.780			-0.200	-0.472	1.712			-0.199	-0.527	1.694			0.127	-0.031	1.676			0.135	-0.105	1.457
0.016	-0.362	1.723			0.030	-0.305	1.765			0.014	0.012	1.753			0.017	0.175	1.723			-0.143	-0.084	1.774			-0.196	-0.304	1.780			-0.200	-0.472	1.712			-0.199	-0.527	1.695			0.128	-0.030	1.675			0.134	-0.107	1.459
0.016	-0.362	1.723			0.031	-0.304	1.765			0.015	0.012	1.753			0.017	0.174	1.722			-0.143	-0.083	1.774			-0.196	-0.304	1.780			-0.200	-0.472	1.713			-0.199	-0.527	1.696			0.128	-0.029	1.675			0.132	-0.109	1.460
0.016	-0.361	1.723			0.031	-0.304	1.765			0.015	0.012	1.753			0.017	0.174	1.722			-0.143	-0.083	1.774			-0.195	-0.304	1.780			-0.200	-0.471	1.714			-0.199	-0.527	1.696			0.128	-0.028	1.675			0.131	-0.110	1.462
0.016	-0.361	1.723			0.031	-0.304	1.765			0.015	0.012	1.753			0.017	0.174	1.722			-0.143	-0.083	1.774			-0.195	-0.303	1.780			-0.200	-0.471	1.714			-0.199	-0.527	1.697			0.128	-0.028	1.674			0.130	-0.110	1.463
0.017	-0.361	1.723			0.031	-0.303	1.765			0.015	0.012	1.753			0.017	0.174	1.721			-0.143	-0.083	1.775			-0.195	-0.303	1.780			-0.199	-0.471	1.715			-0.199	-0.528	1.697			0.128	-0.027	1.674			0.130	-0.111	1.464
0.017	-0.360	1.723			0.031	-0.303	1.764			0.016	0.012	1.753			0.017	0.174	1.721			-0.143	-0.082	1.775			-0.195	-0.303	1.780			-0.199	-0.471	1.715			-0.199	-0.528	1.698			0.129	-0.026	1.674			0.129	-0.112	1.465
0.017	-0.360	1.723			0.032	-0.303	1.764			0.016	0.012	1.752			0.017	0.174	1.721			-0.143	-0.082	1.775			-0.195	-0.303	1.780			-0.199	-0.471	1.715			-0.199	-0.528	1.698			0.129	-0.026	1.674			0.128	-0.114	1.466
0.017	-0.360	1.723			0.032	-0.303	1.764			0.016	0.012	1.752			0.017	0.174	1.721			-0.142	-0.082	1.775			-0.195	-0.303	1.780			-0.199	-0.472	1.716			-0.199	-0.528	1.699			0.129	-0.025	1.674			0.127	-0.115	1.466
0.017	-0.360	1.723			0.032	-0.302	1.764			0.016	0.012	1.752			0.017	0.173	1.720			-0.142	-0.082	1.775			-0.195	-0.302	1.780			-0.199	-0.473	1.716			-0.199	-0.528	1.699			0.129	-0.025	1.673			0.127	-0.116	1.467
0.017	-0.359	1.723			0.032	-0.302	1.764			0.016	0.012	1.752			0.017	0.173	1.720			-0.142	-0.082	1.775			-0.195	-0.302	1.780			-0.199	-0.474	1.716			-0.199	-0.529	1.699			0.129	-0.024	1.673			0.126	-0.117	1.467
0.017	-0.359	1.723			0.032	-0.302	1.764			0.017	0.011	1.752			0.018	0.173	1.720			-0.142	-0.082	1.775			-0.195	-0.302	1.781			-0.198	-0.474	1.716			-0.199	-0.529	1.699			0.129	-0.024	1.673			0.126	-0.118	1.467
0.017	-0.359	1.723			0.032	-0.302	1.764			0.017	0.011	1.752			0.018	0.173	1.720			-0.142	-0.081	1.775			-0.195	-0.302	1.781			-0.198	-0.474	1.716			-0.199	-0.529	1.700			0.129	-0.024	1.673			0.126	-0.119	1.468
0.017	-0.359	1.723			0.032	-0.302	1.764			0.017	0.011	1.752			0.018	0.173	1.720			-0.142	-0.081	1.775			-0.195	-0.302	1.781			-0.198	-0.475	1.717			-0.199	-0.529	1.700			0.129	-0.024	1.673			0.126	-0.120	1.468
0.018	-0.359	1.723			0.032	-0.302	1.763			0.017	0.011	1.752			0.018	0.172	1.720			-0.142	-0.081	1.775			-0.195	-0.301	1.781			-0.198	-0.475	1.717			-0.199	-0.529	1.700			0.129	-0.023	1.672			0.126	-0.120	1.469
0.018	-0.359	1.723			0.033	-0.301	1.763			0.017	0.011	1.752			0.018	0.172	1.720			-0.141	-0.081	1.775			-0.195	-0.301	1.781			-0.198	-0.475	1.717			-0.199	-0.529	1.700			0.129	-0.023	1.672			0.126	-0.120	1.469
0.018	-0.358	1.723			0.033	-0.301	1.763			0.017	0.011	1.751			0.017	0.172	1.719			-0.141	-0.081	1.775			-0.195	-0.301	1.781			-0.198	-0.475	1.717			-0.199	-0.529	1.700			0.129	-0.023	1.672			0.126	-0.120	1.470
0.018	-0.358	1.723			0.033	-0.301	1.763			0.017	0.011	1.751			0.017	0.172	1.719			-0.141	-0.081	1.775			-0.195	-0.301	1.781			-0.198	-0.474	1.718			-0.199	-0.529	1.701			0.129	-0.023	1.672			0.126	-0.120	1.470
0.018	-0.358	1.723			0.033	-0.301	1.763			0.018	0.011	1.751			0.017	0.173	1.719			-0.141	-0.081	1.775			-0.195	-0.301	1.781			-0.198	-0.473	1.718			-0.199	-0.529	1.701			0.129	-0.023	1.672			0.126	-0.119	1.471
0.018	-0.358	1.723			0.033	-0.301	1.763			0.018	0.011	1.751			0.017	0.173	1.719			-0.141	-0.081	1.775			-0.195	-0.300	1.782			-0.199	-0.472	1.719			-0.199	-0.529	1.701			0.129	-0.023	1.672			0.127	-0.118	1.471
0.018	-0.358	1.723			0.033	-0.301	1.763			0.018	0.011	1.751			0.017	0.173	1.720			-0.141	-0.081	1.774			-0.195	-0.300	1.782			-0.199	-0.471	1.719			-0.199	-0.528	1.702			0.129	-0.023	1.672			0.128	-0.117	1.471
0.018	-0.358	1.723			0.033	-0.301	1.763			0.018	0.011	1.751			0.016	0.173	1.720			-0.141	-0.081	1.774			-0.196	-0.300	1.782			-0.199	-0.471	1.720			-0.199	-0.528	1.702			0.129	-0.023	1.672			0.128	-0.117	1.471
0.018	-0.358	1.723			0.033	-0.300	1.763			0.018	0.011	1.751			0.016	0.173	1.720			-0.140	-0.081	1.774			-0.196	-0.300	1.782			-0.199	-0.470	1.720			-0.199	-0.527	1.703			0.129	-0.023	1.672			0.128	-0.117	1.471
0.018	-0.357	1.723			0.033	-0.300	1.763			0.018	0.011	1.751			0.016	0.173	1.720			-0.140	-0.081	1.774			-0.196	-0.300	1.782			-0.199	-0.470	1.720			-0.199	-0.527	1.703			0.129	-0.023	1.672			0.129	-0.117	1.470
0.018	-0.357	1.723			0.033	-0.300	1.763			0.018	0.011	1.751			0.016	0.173	1.720			-0.140	-0.081	1.774			-0.196	-0.300	1.782			-0.199	-0.470	1.721			-0.199	-0.527	1.703			0.129	-0.024	1.672			0.129	-0.117	1.470
0.019	-0.357	1.723			0.034	-0.300	1.762			0.018	0.011	1.751			0.016	0.173	1.720			-0.140	-0.081	1.774			-0.196	-0.300	1.782			-0.199	-0.469	1.721			-0.199	-0.526	1.704			0.128	-0.025	1.672			0.129	-0.117	1.470
0.019	-0.357	1.723			0.034	-0.300	1.762			0.019	0.011	1.751			0.016	0.173	1.720			-0.140	-0.081	1.774			-0.196	-0.300	1.782			-0.199	-0.469	1.721			-0.199	-0.526	1.704			0.128	-0.026	1.672			0.129	-0.117	1.470
0.019	-0.357	1.723			0.034	-0.300	1.762			0.019	0.011	1.751			0.016	0.173	1.720			-0.140	-0.081	1.774			-0.196	-0.300	1.782			-0.199	-0.469	1.722			-0.199	-0.525	1.705			0.128	-0.027	1.672			0.130	-0.117	1.471
0.019	-0.356	1.723			0.034	-0.299	1.762			0.019	0.011	1.751			0.016	0.173	1.720			-0.140	-0.081	1.774			-0.195	-0.300	1.782			-0.199	-0.468	1.722			-0.199	-0.525	1.705			0.127	-0.028	1.672			0.130	-0.117	1.471
0.019	-0.356	1.723			0.034	-0.299	1.762			0.019	0.011	1.751			0.016	0.173	1.720			-0.139	-0.081	1.774			-0.195	-0.300	1.782			-0.199	-0.468	1.722			-0.199	-0.525	1.705			0.127	-0.030	1.672			0.130	-0.118	1.471
0.020	-0.356	1.723			0.034	-0.299	1.762			0.019	0.011	1.751			0.016	0.173	1.720			-0.139	-0.081	1.774			-0.195	-0.300	1.782			-0.199	-0.468	1.722			-0.199	-0.524	1.705			0.126	-0.031	1.672			0.131	-0.118	1.471
0.020	-0.356	1.723			0.035	-0.299	1.762			0.019	0.011	1.751			0.016	0.173	1.720			-0.139	-0.081	1.774			-0.195	-0.301	1.782			-0.199	-0.468	1.722			-0.199	-0.524	1.706			0.126	-0.032	1.672			0.131	-0.118	1.471
0.020	-0.356	1.723			0.035	-0.299	1.762			0.019	0.011	1.751			0.015	0.173	1.721			-0.139	-0.081	1.774			-0.195	-0.301	1.782			-0.199	-0.468	1.723			-0.199	-0.523	1.706			0.126	-0.033	1.672			0.132	-0.119	1.471
0.020	-0.356	1.723			0.035	-0.299	1.762			0.019	0.010	1.751			0.015	0.174	1.721			-0.139	-0.081	1.774			-0.195	-0.301	1.782			-0.199	-0.468	1.723			-0.199	-0.523	1.706			0.126	-0.034	1.672			0.132	-0.119	1.472
0.020	-0.356	1.723			0.035	-0.299	1.762			0.020	0.010	1.751			0.015	0.175	1.721			-0.139	-0.081	1.774			-0.194	-0.301	1.782			-0.198	-0.468	1.723			-0.198	-0.523	1.707			0.126	-0.035	1.672			0.133	-0.120	1.472
0.020	-0.356	1.723			0.035	-0.299	1.762			0.020	0.010	1.751			0.015	0.175	1.721			-0.139	-0.081	1.774			-0.194	-0.301	1.782			-0.198	-0.468	1.723			-0.198	-0.523	1.707			0.126	-0.036	1.673			0.134	-0.121	1.472
0.021	-0.356	1.723			0.035	-0.299	1.762			0.020	0.010	1.751			0.015	0.176	1.722			-0.138	-0.081	1.774			-0.194	-0.301	1.782			-0.198	-0.468	1.723			-0.198	-0.522	1.707			0.126	-0.037	1.673			0.135	-0.122	1.473
0.021	-0.356	1.723			0.035	-0.299	1.762			0.020	0.010	1.751			0.015	0.176	1.722			-0.138	-0.082	1.774			-0.194	-0.301	1.782			-0.198	-0.468	1.723			-0.198	-0.522	1.707			0.126	-0.037	1.673			0.144	-0.123	1.475
0.021	-0.356	1.723			0.035	-0.299	1.762			0.020	0.010	1.751			0.015	0.177	1.722			-0.138	-0.082	1.774			-0.194	-0.302	1.782			-0.198	-0.468	1.724			-0.198	-0.522	1.707			0.126	-0.038	1.673			0.162	-0.119	1.488
0.021	-0.356	1.723			0.035	-0.299	1.762			0.020	0.010	1.751			0.015	0.178	1.723			-0.138	-0.082	1.773			-0.193	-0.302	1.781			-0.198	-0.468	1.724			-0.198	-0.521	1.708			0.126	-0.039	1.673			0.172	-0.117	1.494
0.021	-0.356	1.723			0.036	-0.299	1.762			0.020	0.010	1.751			0.015	0.178	1.723			-0.138	-0.082	1.773			-0.193	-0.302	1.781			-0.198	-0.468	1.724			-0.198	-0.521	1.708			0.126	-0.040	1.674			0.178	-0.117	1.498
0.021	-0.356	1.723			0.036	-0.299	1.762			0.020	0.010	1.751			0.015	0.179	1.723			-0.138	-0.082	1.773			-0.193	-0.303	1.781			-0.198	-0.468	1.724			-0.198	-0.521	1.708			0.127	-0.041	1.674			0.183	-0.116	1.500
0.021	-0.356	1.723			0.036	-0.299	1.762			0.020	0.010	1.751			0.015	0.179	1.724			-0.138	-0.082	1.773			-0.193	-0.303	1.780			-0.198	-0.468	1.724			-0.198	-0.521	1.708			0.127	-0.042	1.674			0.186	-0.116	1.502
0.021	-0.356	1.723			0.036	-0.299	1.762			0.021	0.010	1.751			0.016	0.180	1.724			-0.138	-0.082	1.773			-0.193	-0.303	1.780			-0.198	-0.468	1.724			-0.198	-0.521	1.708			0.127	-0.043	1.674			0.190	-0.116	1.504
0.022	-0.356	1.723			0.036	-0.299	1.762			0.021	0.010	1.751			0.016	0.180	1.724			-0.138	-0.083	1.773			-0.192	-0.304	1.780			-0.199	-0.468	1.724			-0.198	-0.520	1.708			0.127	-0.044	1.675			0.193	-0.116	1.505
0.022	-0.356	1.723			0.036	-0.299	1.762			0.021	0.010	1.751			0.016	0.180	1.725			-0.138	-0.083	1.773			-0.192	-0.304	1.779			-0.199	-0.468	1.724			-0.198	-0.520	1.708			0.128	-0.045	1.675			0.199	-0.115	1.509
0.022	-0.356	1.723			0.036	-0.299	1.762			0.021	0.010	1.751			0.016	0.180	1.725			-0.138	-0.083	1.773			-0.191	-0.305	1.778			-0.199	-0.469	1.724			-0.198	-0.520	1.708			0.128	-0.046	1.676			0.202	-0.115	1.511
0.022	-0.356	1.723			0.036	-0.299	1.762			0.021	0.010	1.751			0.017	0.179	1.725			-0.137	-0.083	1.773			-0.190	-0.306	1.777			-0.199	-0.469	1.724			-0.198	-0.520	1.708			0.129	-0.047	1.676			0.204	-0.115	1.512
0.022	-0.356	1.723			0.036	-0.299	1.762			0.021	0.010	1.751			0.018	0.178	1.726			-0.137	-0.083	1.773			-0.190	-0.306	1.776			-0.199	-0.469	1.723			-0.199	-0.520	1.708			0.129	-0.048	1.677			0.206	-0.116	1.513
0.022	-0.356	1.723			0.037	-0.299	1.762			0.021	0.010	1.751			0.019	0.178	1.727			-0.137	-0.084	1.773			-0.190	-0.307	1.775			-0.200	-0.470	1.723			-0.199	-0.520	1.708			0.129	-0.049	1.677			0.208	-0.116	1.514
0.023	-0.356	1.723			0.037	-0.299	1.762			0.021	0.009	1.751			0.019	0.177	1.727			-0.137	-0.084	1.773			-0.189	-0.307	1.775			-0.200	-0.470	1.723			-0.199	-0.520	1.708			0.130	-0.049	1.678			0.209	-0.116	1.515
0.023	-0.356	1.723			0.037	-0.299	1.762			0.022	0.009	1.751			0.020	0.177	1.728			-0.137	-0.084	1.773			-0.189	-0.307	1.774			-0.200	-0.470	1.723			-0.199	-0.520	1.708			0.130	-0.050	1.678			0.210	-0.116	1.516
0.023	-0.356	1.723			0.037	-0.299	1.762			0.022	0.009	1.752			0.021	0.176	1.728			-0.137	-0.084	1.773			-0.189	-0.308	1.774			-0.200	-0.470	1.723			-0.199	-0.520	1.708			0.130	-0.051	1.679			0.211	-0.115	1.518
0.023	-0.356	1.723			0.037	-0.299	1.762			0.022	0.009	1.752			0.021	0.176	1.729			-0.137	-0.084	1.773			-0.188	-0.308	1.774			-0.200	-0.471	1.723			-0.199	-0.520	1.708			0.130	-0.052	1.680			0.212	-0.115	1.519
0.023	-0.356	1.723			0.037	-0.299	1.763			0.022	0.009	1.752			0.022	0.176	1.729			-0.137	-0.084	1.773			-0.188	-0.308	1.773			-0.200	-0.471	1.723			-0.199	-0.520	1.708			0.131	-0.052	1.681			0.213	-0.115	1.520
0.023	-0.356	1.723			0.037	-0.300	1.763			0.023	0.008	1.752			0.022	0.176	1.730			-0.137	-0.084	1.773			-0.188	-0.308	1.773			-0.201	-0.471	1.723			-0.199	-0.520	1.708			0.131	-0.053	1.681			0.209	-0.115	1.518
0.023	-0.356	1.723			0.037	-0.300	1.763			0.023	0.008	1.752			0.023	0.175	1.730			-0.137	-0.085	1.773			-0.188	-0.308	1.773			-0.201	-0.471	1.722			-0.200	-0.520	1.708			0.131	-0.053	1.682			0.206	-0.114	1.518
0.023	-0.356	1.723			0.037	-0.300	1.763			0.023	0.008	1.753			0.024	0.175	1.731			-0.137	-0.085	1.773			-0.188	-0.308	1.773			-0.201	-0.471	1.722			-0.200	-0.520	1.708			0.131	-0.054	1.683			0.205	-0.114	1.519
0.024	-0.356	1.723			0.038	-0.300	1.763			0.023	0.008	1.753			0.024	0.175	1.731			-0.136	-0.085	1.773			-0.188	-0.309	1.773			-0.201	-0.471	1.722			-0.200	-0.520	1.708			0.131	-0.054	1.683			0.187	-0.113	1.508
0.024	-0.356	1.723			0.038	-0.300	1.763			0.024	0.008	1.753			0.025	0.175	1.732			-0.136	-0.085	1.773			-0.188	-0.309	1.772			-0.201	-0.471	1.722			-0.200	-0.521	1.708			0.131	-0.054	1.684			0.186	-0.108	1.508
0.024	-0.357	1.723			0.038	-0.300	1.764			0.024	0.007	1.754			0.026	0.175	1.733			-0.136	-0.085	1.774			-0.188	-0.309	1.773			-0.201	-0.471	1.722			-0.201	-0.521	1.708			0.131	-0.054	1.684			0.153	-0.101	1.481
0.024	-0.357	1.723			0.038	-0.300	1.764			0.024	0.007	1.754			0.027	0.175	1.733			-0.136	-0.085	1.774			-0.188	-0.308	1.773			-0.201	-0.471	1.722			-0.201	-0.522	1.708			0.131	-0.051	1.685			0.144	-0.098	1.475
0.024	-0.357	1.723			0.038	-0.301	1.764			0.024	0.007	1.754			0.028	0.175	1.734			-0.136	-0.085	1.775			-0.188	-0.308	1.773			-0.202	-0.471	1.722			-0.201	-0.522	1.708			0.133	-0.042	1.686			0.137	-0.094	1.469
0.024	-0.357	1.723			0.038	-0.301	1.764			0.024	0.007	1.754			0.028	0.175	1.734			-0.136	-0.084	1.776			-0.188	-0.308	1.774			-0.202	-0.471	1.722			-0.202	-0.522	1.708			0.135	-0.034	1.686			0.131	-0.091	1.466
0.024	-0.357	1.724			0.038	-0.301	1.764			0.024	0.007	1.755			0.028	0.175	1.735			-0.135	-0.082	1.778			-0.188	-0.306	1.776			-0.202	-0.471	1.722			-0.202	-0.523	1.708			0.135	-0.026	1.684			0.121	-0.084	1.460
0.024	-0.357	1.724			0.038	-0.301	1.764			0.024	0.007	1.755			0.028	0.176	1.737			-0.135	-0.080	1.781			-0.187	-0.303	1.778			-0.202	-0.472	1.722			-0.203	-0.523	1.708			0.135	-0.020	1.682			0.114	-0.075	1.466
0.023	-0.358	1.724			0.038	-0.301	1.765			0.024	0.007	1.755			0.028	0.177	1.737			-0.134	-0.075	1.785			-0.187	-0.299	1.781			-0.203	-0.472	1.723			-0.203	-0.524	1.708			0.134	-0.015	1.681			0.110	-0.068	1.470
0.023	-0.358	1.724			0.038	-0.301	1.765			0.023	0.007	1.756			0.029	0.177	1.738			-0.133	-0.072	1.789			-0.186	-0.296	1.783			-0.203	-0.472	1.723			-0.204	-0.525	1.709			0.134	-0.011	1.680			0.107	-0.063	1.472
0.023	-0.359	1.725			0.038	-0.302	1.765			0.023	0.007	1.756			0.029	0.177	1.738			-0.131	-0.067	1.792			-0.184	-0.291	1.785			-0.204	-0.472	1.725			-0.205	-0.525	1.711			0.134	-0.008	1.679			0.105	-0.060	1.474
0.023	-0.360	1.725			0.038	-0.302	1.765			0.022	0.008	1.756			0.029	0.177	1.739			-0.131	-0.064	1.795			-0.183	-0.288	1.787			-0.205	-0.472	1.727			-0.206	-0.524	1.713			0.133	-0.005	1.678			0.092	-0.057	1.468
0.023	-0.360	1.725			0.038	-0.302	1.765			0.020	0.008	1.757			0.029	0.177	1.739			-0.130	-0.062	1.797			-0.182	-0.285	1.789			-0.206	-0.471	1.730			-0.207	-0.524	1.715			0.133	-0.003	1.677			0.084	-0.055	1.463
0.022	-0.361	1.726			0.038	-0.302	1.766			0.019	0.008	1.757			0.030	0.177	1.739			-0.130	-0.060	1.799			-0.181	-0.283	1.790			-0.206	-0.470	1.733			-0.208	-0.524	1.718			0.133	-0.001	1.675			0.078	-0.055	1.460
0.022	-0.361	1.726			0.038	-0.303	1.766			0.018	0.008	1.757			0.030	0.176	1.739			-0.130	-0.058	1.800			-0.181	-0.282	1.792			-0.207	-0.469	1.736			-0.209	-0.523	1.721			0.133	0.001	1.674			0.073	-0.054	1.458
0.022	-0.361	1.726			0.038	-0.303	1.766			0.016	0.008	1.757			0.030	0.176	1.740			-0.129	-0.057	1.802			-0.180	-0.281	1.793			-0.208	-0.469	1.740			-0.210	-0.523	1.724			0.133	0.003	1.672			0.066	-0.057	1.452
0.021	-0.361	1.726			0.038	-0.303	1.766			0.015	0.008	1.758			0.029	0.175	1.740			-0.129	-0.056	1.803			-0.180	-0.280	1.794			-0.208	-0.468	1.744			-0.211	-0.522	1.727			0.132	0.004	1.671			0.061	-0.058	1.449
0.021	-0.361	1.727			0.038	-0.303	1.766			0.013	0.007	1.758			0.029	0.175	1.740			-0.129	-0.056	1.804			-0.179	-0.279	1.795			-0.211	-0.477	1.749			-0.212	-0.526	1.729			0.132	0.005	1.670			0.058	-0.059	1.448
0.019	-0.360	1.727			0.037	-0.302	1.766			0.011	0.007	1.758			0.028	0.174	1.740			-0.129	-0.055	1.805			-0.179	-0.279	1.796			-0.211	-0.478	1.753			-0.213	-0.526	1.732			0.132	0.006	1.669			0.056	-0.062	1.447
0.017	-0.358	1.728			0.036	-0.302	1.767			0.010	0.007	1.758			0.028	0.173	1.740			-0.129	-0.055	1.806			-0.178	-0.279	1.797			-0.212	-0.478	1.756			-0.214	-0.526	1.735			0.132	0.007	1.669			0.055	-0.066	1.448
0.016	-0.357	1.728			0.036	-0.301	1.767			0.009	0.006	1.758			0.028	0.173	1.740			-0.130	-0.056	1.807			-0.178	-0.281	1.798			-0.213	-0.479	1.758			-0.214	-0.527	1.738			0.131	0.008	1.667			0.055	-0.070	1.449
0.015	-0.356	1.729			0.035	-0.301	1.767			0.008	0.006	1.758			0.027	0.172	1.740			-0.130	-0.058	1.808			-0.177	-0.283	1.799			-0.213	-0.479	1.760			-0.215	-0.527	1.740			0.130	0.008	1.666			0.055	-0.075	1.450
0.014	-0.355	1.729			0.035	-0.300	1.767			0.007	0.005	1.759			0.027	0.171	1.740			-0.131	-0.060	1.809			-0.176	-0.285	1.800			-0.214	-0.480	1.762			-0.216	-0.527	1.743			0.129	0.007	1.664			0.056	-0.079	1.451
0.013	-0.355	1.729			0.034	-0.300	1.767			0.006	0.005	1.759			0.026	0.170	1.740			-0.131	-0.062	1.809			-0.175	-0.287	1.800			-0.214	-0.480	1.764			-0.216	-0.527	1.744			0.128	0.006	1.662			0.056	-0.084	1.452
0.013	-0.354	1.730			0.034	-0.299	1.767			0.006	0.005	1.759			0.025	0.168	1.740			-0.132	-0.063	1.810			-0.175	-0.288	1.800			-0.214	-0.480	1.765			-0.217	-0.528	1.746			0.127	0.004	1.661			0.055	-0.088	1.453
0.012	-0.353	1.730			0.033	-0.299	1.767			0.005	0.004	1.758			0.025	0.167	1.740			-0.133	-0.064	1.811			-0.175	-0.289	1.801			-0.215	-0.480	1.766			-0.217	-0.528	1.747			0.126	0.001	1.658			0.054	-0.092	1.453
0.011	-0.353	1.730			0.033	-0.298	1.767			0.004	0.004	1.758			0.024	0.166	1.740			-0.133	-0.065	1.812			-0.175	-0.290	1.801			-0.215	-0.480	1.767			-0.217	-0.528	1.749			0.125	-0.001	1.656			0.053	-0.095	1.453
0.011	-0.352	1.730			0.032	-0.298	1.767			0.004	0.003	1.758			0.023	0.165	1.740			-0.133	-0.065	1.812			-0.175	-0.291	1.802			-0.215	-0.481	1.768			-0.218	-0.528	1.749			0.124	-0.003	1.654			0.053	-0.097	1.455
0.010	-0.351	1.731			0.032	-0.298	1.767			0.003	0.003	1.758			0.023	0.165	1.739			-0.134	-0.066	1.813			-0.174	-0.291	1.802			-0.215	-0.481	1.769			-0.218	-0.528	1.750			0.124	-0.005	1.652			0.052	-0.099	1.457
0.010	-0.351	1.731			0.032	-0.297	1.767			0.003	0.003	1.758			0.023	0.164	1.739			-0.134	-0.067	1.813			-0.174	-0.292	1.802			-0.216	-0.481	1.770			-0.218	-0.528	1.751			0.123	-0.006	1.651			0.052	-0.100	1.458
0.010	-0.350	1.731			0.031	-0.297	1.767			0.002	0.002	1.758			0.022	0.164	1.739			-0.134	-0.067	1.813			-0.174	-0.292	1.802			-0.216	-0.482	1.770			-0.218	-0.529	1.751			0.123	-0.006	1.650			0.051	-0.101	1.459
0.009	-0.350	1.731			0.031	-0.296	1.767			0.002	0.002	1.758			0.022	0.163	1.739			-0.134	-0.068	1.814			-0.174	-0.293	1.802			-0.216	-0.482	1.770			-0.219	-0.530	1.752			0.121	-0.008	1.650			0.050	-0.103	1.459
0.009	-0.349	1.731			0.031	-0.296	1.767			0.002	0.001	1.758			0.022	0.163	1.739			-0.134	-0.068	1.814			-0.174	-0.294	1.802			-0.216	-0.483	1.770			-0.219	-0.530	1.752			0.120	-0.010	1.649			0.049	-0.104	1.459
0.009	-0.349	1.732			0.030	-0.296	1.767			0.001	0.001	1.758			0.022	0.162	1.739			-0.134	-0.069	1.814			-0.178	-0.283	1.812			-0.216	-0.482	1.770			-0.218	-0.530	1.752			0.119	-0.012	1.648			0.047	-0.105	1.459
0.008	-0.348	1.732			0.030	-0.295	1.767			0.001	0.001	1.758			0.022	0.162	1.739			-0.134	-0.069	1.814			-0.181	-0.277	1.817			-0.215	-0.482	1.770			-0.218	-0.529	1.752			0.119	-0.013	1.647			0.047	-0.107	1.460
0.008	-0.348	1.732			0.030	-0.295	1.767			0.001	0.001	1.758			0.021	0.161	1.739			-0.133	-0.070	1.814			-0.183	-0.273	1.821			-0.215	-0.482	1.770			-0.218	-0.529	1.752			0.118	-0.015	1.646			0.048	-0.109	1.464
0.008	-0.348	1.732			0.030	-0.295	1.767			0.001	0.000	1.758			0.021	0.161	1.739			-0.133	-0.070	1.814			-0.184	-0.270	1.824			-0.215	-0.482	1.770			-0.217	-0.529	1.752			0.118	-0.016	1.646			0.048	-0.110	1.466
0.008	-0.348	1.732			0.030	-0.294	1.767			0.001	0.000	1.758			0.021	0.160	1.739			-0.133	-0.071	1.814			-0.185	-0.268	1.826			-0.215	-0.482	1.770			-0.217	-0.529	1.752			0.118	-0.017	1.645			0.048	-0.112	1.468
0.008	-0.347	1.732			0.030	-0.294	1.767			0.001	-0.000	1.758			0.021	0.160	1.739			-0.133	-0.071	1.814			-0.185	-0.267	1.828			-0.215	-0.482	1.770			-0.217	-0.529	1.752			0.118	-0.018	1.644			0.051	-0.114	1.472
0.008	-0.347	1.732			0.030	-0.294	1.766			0.001	-0.000	1.758			0.021	0.159	1.739			-0.132	-0.072	1.813			-0.186	-0.266	1.829			-0.214	-0.482	1.769			-0.216	-0.529	1.752			0.118	-0.019	1.644			0.053	-0.116	1.475
0.008	-0.347	1.732			0.030	-0.294	1.766			0.001	-0.000	1.758			0.021	0.159	1.739			-0.132	-0.072	1.813			-0.186	-0.265	1.830			-0.214	-0.482	1.769			-0.216	-0.529	1.751			0.118	-0.020	1.644			0.055	-0.117	1.477
0.009	-0.347	1.732			0.030	-0.294	1.766			0.001	-0.000	1.758			0.022	0.159	1.739			-0.132	-0.073	1.813			-0.186	-0.265	1.831			-0.214	-0.482	1.769			-0.216	-0.529	1.751			0.117	-0.022	1.644			0.056	-0.119	1.479
0.009	-0.347	1.733			0.030	-0.294	1.766			0.002	-0.001	1.758			0.022	0.159	1.739			-0.131	-0.074	1.813			-0.187	-0.264	1.832			-0.214	-0.482	1.769			-0.215	-0.529	1.751			0.117	-0.024	1.644			0.057	-0.120	1.481
0.009	-0.347	1.733			0.030	-0.293	1.766			0.002	-0.001	1.758			0.022	0.159	1.739			-0.131	-0.074	1.813			-0.187	-0.264	1.833			-0.214	-0.482	1.769			-0.215	-0.529	1.750			0.117	-0.025	1.645			0.058	-0.121	1.482
0.010	-0.347	1.733			0.030	-0.293	1.766			0.003	-0.000	1.758			0.022	0.159	1.739			-0.131	-0.074	1.813			-0.187	-0.264	1.833			-0.214	-0.482	1.769			-0.215	-0.529	1.750			0.116	-0.027	1.645			0.059	-0.122	1.483
0.010	-0.347	1.733			0.031	-0.293	1.766			0.003	-0.000	1.757			0.022	0.159	1.740			-0.130	-0.075	1.813			-0.186	-0.265	1.832			-0.214	-0.482	1.769			-0.215	-0.529	1.750			0.116	-0.028	1.646			0.060	-0.123	1.484
0.011	-0.347	1.733			0.031	-0.293	1.766			0.004	-0.000	1.757			0.022	0.159	1.740			-0.130	-0.075	1.813			-0.186	-0.267	1.832			-0.214	-0.482	1.769			-0.214	-0.529	1.749			0.115	-0.030	1.646			0.061	-0.125	1.485
0.012	-0.347	1.733			0.032	-0.293	1.766			0.005	-0.000	1.757			0.023	0.159	1.740			-0.130	-0.075	1.813			-0.185	-0.269	1.830			-0.214	-0.482	1.769			-0.214	-0.529	1.749			0.115	-0.031	1.647			0.063	-0.126	1.486
0.012	-0.348	1.733			0.032	-0.293	1.765			0.006	-0.000	1.757			0.023	0.159	1.740			-0.130	-0.075	1.813			-0.184	-0.271	1.829			-0.213	-0.482	1.769			-0.214	-0.529	1.749			0.115	-0.032	1.647			0.065	-0.127	1.487
0.013	-0.348	1.733			0.033	-0.294	1.765			0.007	0.000	1.757			0.024	0.159	1.740			-0.129	-0.075	1.813			-0.183	-0.272	1.828			-0.213	-0.482	1.769			-0.213	-0.529	1.749			0.114	-0.033	1.648			0.067	-0.129	1.488
0.014	-0.348	1.733			0.033	-0.294	1.765			0.008	0.000	1.757			0.024	0.160	1.740			-0.129	-0.075	1.814			-0.182	-0.274	1.827			-0.213	-0.482	1.768			-0.213	-0.529	1.749			0.114	-0.034	1.649			0.069	-0.130	1.489
0.015	-0.349	1.733			0.034	-0.294	1.765			0.008	0.000	1.757			0.025	0.160	1.740			-0.129	-0.076	1.814			-0.181	-0.276	1.826			-0.213	-0.481	1.768			-0.213	-0.529	1.749			0.113	-0.036	1.650			0.072	-0.131	1.490
0.015	-0.349	1.733			0.034	-0.294	1.765			0.009	0.000	1.757			0.025	0.161	1.741			-0.129	-0.076	1.814			-0.181	-0.278	1.825			-0.212	-0.481	1.768			-0.213	-0.529	1.748			0.113	-0.037	1.651			0.074	-0.132	1.491
0.016	-0.350	1.733			0.035	-0.294	1.765			0.010	0.001	1.757			0.026	0.162	1.741			-0.129	-0.076	1.814			-0.180	-0.280	1.824			-0.212	-0.481	1.768			-0.212	-0.529	1.748			0.113	-0.037	1.652			0.078	-0.132	1.492
0.017	-0.350	1.733			0.035	-0.294	1.765			0.011	0.001	1.757			0.027	0.163	1.741			-0.128	-0.076	1.814			-0.180	-0.281	1.823			-0.212	-0.481	1.768			-0.212	-0.528	1.748			0.112	-0.038	1.653			0.081	-0.134	1.492
0.017	-0.350	1.733			0.036	-0.295	1.765			0.011	0.001	1.758			0.028	0.164	1.742			-0.128	-0.076	1.814			-0.179	-0.283	1.822			-0.212	-0.481	1.767			-0.212	-0.528	1.748			0.112	-0.039	1.654			0.084	-0.134	1.494
0.018	-0.351	1.733			0.036	-0.295	1.765			0.012	0.001	1.758			0.029	0.166	1.742			-0.128	-0.076	1.814			-0.179	-0.285	1.821			-0.211	-0.481	1.767			-0.212	-0.528	1.748			0.112	-0.040	1.655			0.087	-0.135	1.495
0.018	-0.351	1.733			0.037	-0.295	1.765			0.013	0.001	1.758			0.030	0.167	1.742			-0.127	-0.076	1.814			-0.179	-0.286	1.820			-0.211	-0.481	1.766			-0.212	-0.528	1.747			0.112	-0.040	1.656			0.089	-0.135	1.495
0.019	-0.351	1.733			0.038	-0.295	1.765			0.014	0.001	1.758			0.030	0.167	1.743			-0.127	-0.077	1.814			-0.178	-0.288	1.818			-0.211	-0.481	1.766			-0.211	-0.528	1.747			0.113	-0.040	1.657			0.091	-0.136	1.496
0.020	-0.351	1.733			0.038	-0.295	1.765			0.014	0.002	1.758			0.031	0.168	1.743			-0.127	-0.077	1.813			-0.177	-0.290	1.816			-0.210	-0.481	1.765			-0.211	-0.528	1.747			0.113	-0.040	1.658			0.092	-0.136	1.496
0.021	-0.351	1.733			0.039	-0.295	1.765			0.015	0.002	1.758			0.032	0.168	1.743			-0.126	-0.077	1.813			-0.177	-0.292	1.814			-0.210	-0.481	1.765			-0.211	-0.528	1.746			0.117	-0.042	1.660			0.094	-0.136	1.496
0.021	-0.352	1.733			0.039	-0.295	1.765			0.016	0.002	1.758			0.033	0.169	1.743			-0.126	-0.077	1.813			-0.176	-0.293	1.813			-0.209	-0.481	1.764			-0.211	-0.528	1.745			0.119	-0.043	1.661			0.096	-0.136	1.497
0.022	-0.352	1.733			0.040	-0.296	1.765			0.017	0.002	1.758			0.033	0.169	1.743			-0.126	-0.077	1.813			-0.176	-0.294	1.812			-0.209	-0.481	1.763			-0.210	-0.528	1.745			0.120	-0.044	1.662			0.098	-0.137	1.498
0.023	-0.352	1.733			0.041	-0.296	1.765			0.017	0.002	1.759			0.034	0.169	1.743			-0.126	-0.077	1.813			-0.175	-0.295	1.811			-0.208	-0.480	1.762			-0.210	-0.528	1.744			0.121	-0.044	1.663			0.100	-0.137	1.499
0.023	-0.352	1.732			0.041	-0.296	1.765			0.018	0.002	1.759			0.034	0.169	1.743			-0.125	-0.077	1.813			-0.175	-0.296	1.810			-0.208	-0.480	1.761			-0.210	-0.528	1.743			0.122	-0.045	1.664			0.102	-0.137	1.499
0.024	-0.352	1.732			0.042	-0.296	1.765			0.019	0.002	1.759			0.035	0.170	1.744			-0.125	-0.078	1.813			-0.175	-0.297	1.809			-0.207	-0.480	1.760			-0.210	-0.528	1.742			0.124	-0.045	1.665			0.103	-0.138	1.499
0.025	-0.352	1.732			0.042	-0.296	1.766			0.019	0.002	1.759			0.035	0.170	1.744			-0.125	-0.078	1.813			-0.175	-0.298	1.808			-0.207	-0.480	1.760			-0.209	-0.528	1.742			0.125	-0.045	1.665			0.104	-0.138	1.500
0.025	-0.351	1.732			0.043	-0.296	1.766			0.020	0.002	1.759			0.036	0.170	1.744			-0.125	-0.078	1.812			-0.175	-0.298	1.808			-0.207	-0.480	1.759			-0.209	-0.528	1.741			0.127	-0.045	1.666			0.105	-0.138	1.500
0.026	-0.351	1.732			0.044	-0.295	1.766			0.021	0.002	1.759			0.036	0.170	1.744			-0.124	-0.078	1.812			-0.175	-0.299	1.807			-0.206	-0.480	1.758			-0.209	-0.528	1.740			0.128	-0.045	1.667			0.106	-0.139	1.500
0.027	-0.351	1.732			0.045	-0.295	1.766			0.021	0.002	1.759			0.037	0.170	1.744			-0.124	-0.078	1.812			-0.174	-0.299	1.806			-0.206	-0.479	1.758			-0.209	-0.527	1.740			0.128	-0.046	1.667			0.106	-0.139	1.500
0.028	-0.351	1.732			0.045	-0.295	1.766			0.022	0.002	1.759			0.037	0.170	1.744			-0.124	-0.078	1.812			-0.174	-0.300	1.806			-0.205	-0.479	1.757			-0.208	-0.527	1.739			0.129	-0.046	1.668			0.107	-0.139	1.500
0.028	-0.351	1.731			0.046	-0.296	1.766			0.023	0.002	1.759			0.037	0.170	1.744			-0.124	-0.078	1.812			-0.174	-0.300	1.805			-0.205	-0.479	1.757			-0.208	-0.527	1.739			0.129	-0.046	1.668			0.108	-0.140	1.500
0.029	-0.351	1.731			0.046	-0.296	1.766			0.023	0.002	1.759			0.038	0.170	1.744			-0.124	-0.078	1.812			-0.174	-0.301	1.805			-0.205	-0.479	1.756			-0.208	-0.527	1.738			0.130	-0.047	1.669			0.108	-0.140	1.500
0.029	-0.351	1.731			0.047	-0.296	1.766			0.024	0.002	1.759			0.038	0.170	1.744			-0.124	-0.078	1.811			-0.174	-0.301	1.804			-0.204	-0.479	1.756			-0.208	-0.527	1.738			0.130	-0.047	1.669			0.109	-0.140	1.500
0.030	-0.351	1.731			0.048	-0.296	1.766			0.024	0.002	1.760			0.038	0.170	1.744			-0.123	-0.078	1.811			-0.174	-0.301	1.804			-0.204	-0.479	1.755			-0.208	-0.527	1.738			0.130	-0.047	1.670			0.109	-0.140	1.500
0.030	-0.351	1.731			0.048	-0.296	1.766			0.024	0.002	1.760			0.039	0.170	1.744			-0.123	-0.078	1.811			-0.174	-0.302	1.804			-0.204	-0.479	1.755			-0.208	-0.527	1.737			0.131	-0.047	1.670			0.110	-0.141	1.500
0.031	-0.351	1.731			0.048	-0.296	1.767			0.025	0.002	1.760			0.039	0.170	1.744			-0.123	-0.078	1.811			-0.174	-0.302	1.803			-0.204	-0.478	1.755			-0.208	-0.526	1.737			0.131	-0.048	1.671			0.110	-0.141	1.500
0.031	-0.351	1.731			0.049	-0.296	1.767			0.025	0.002	1.760			0.039	0.170	1.744			-0.123	-0.078	1.811			-0.174	-0.302	1.803			-0.204	-0.478	1.754			-0.208	-0.526	1.737			0.131	-0.048	1.671			0.110	-0.141	1.500
0.032	-0.351	1.731			0.049	-0.296	1.767			0.026	0.002	1.760			0.040	0.170	1.744			-0.123	-0.078	1.810			-0.174	-0.302	1.802			-0.204	-0.478	1.754			-0.207	-0.526	1.737			0.132	-0.048	1.672			0.111	-0.142	1.500
0.032	-0.351	1.731			0.050	-0.296	1.767			0.026	0.002	1.760			0.040	0.170	1.744			-0.123	-0.078	1.810			-0.174	-0.302	1.802			-0.203	-0.478	1.754			-0.207	-0.526	1.736			0.132	-0.048	1.672			0.112	-0.142	1.500
0.032	-0.351	1.730			0.050	-0.296	1.767			0.026	0.002	1.760			0.040	0.170	1.743			-0.123	-0.078	1.810			-0.175	-0.302	1.802			-0.203	-0.478	1.753			-0.207	-0.526	1.736			0.133	-0.048	1.673			0.113	-0.143	1.499
0.033	-0.351	1.730			0.050	-0.296	1.767			0.027	0.002	1.760			0.040	0.170	1.743			-0.123	-0.078	1.809			-0.175	-0.302	1.801			-0.203	-0.478	1.753			-0.207	-0.526	1.736			0.133	-0.048	1.674			0.113	-0.144	1.499
0.033	-0.351	1.730			0.051	-0.296	1.767			0.027	0.002	1.760			0.040	0.170	1.743			-0.123	-0.078	1.808			-0.175	-0.302	1.801			-0.203	-0.478	1.753			-0.207	-0.526	1.736			0.135	-0.047	1.675			0.114	-0.144	1.499
0.033	-0.351	1.730			0.051	-0.296	1.767			0.027	0.002	1.760			0.041	0.169	1.743			-0.122	-0.078	1.808			-0.175	-0.302	1.801			-0.203	-0.478	1.753			-0.207	-0.526	1.736			0.135	-0.047	1.675			0.114	-0.145	1.499
0.034	-0.352	1.730			0.051	-0.296	1.767			0.027	0.002	1.760			0.041	0.169	1.743			-0.122	-0.078	1.807			-0.176	-0.302	1.801			-0.203	-0.477	1.752			-0.207	-0.526	1.735			0.136	-0.047	1.676			0.114	-0.145	1.498
0.034	-0.352	1.730			0.051	-0.296	1.767			0.028	0.002	1.760			0.041	0.169	1.743			-0.122	-0.078	1.807			-0.176	-0.302	1.800			-0.203	-0.477	1.752			-0.207	-0.526	1.735			0.136	-0.047	1.676			0.114	-0.146	1.497
0.034	-0.352	1.730			0.051	-0.297	1.767			0.028	0.002	1.760			0.041	0.170	1.743			-0.122	-0.078	1.806			-0.176	-0.302	1.800			-0.202	-0.477	1.751			-0.207	-0.526	1.735			0.136	-0.047	1.677			0.115	-0.147	1.497
0.034	-0.352	1.730			0.052	-0.297	1.767			0.028	0.002	1.760			0.041	0.170	1.743			-0.122	-0.078	1.805			-0.176	-0.302	1.800			-0.202	-0.479	1.750			-0.207	-0.527	1.734			0.137	-0.047	1.677			0.115	-0.147	1.496
0.034	-0.352	1.729			0.052	-0.297	1.767			0.028	0.002	1.760			0.042	0.170	1.743			-0.122	-0.078	1.805			-0.177	-0.302	1.800			-0.201	-0.480	1.749			-0.207	-0.528	1.733			0.137	-0.047	1.678			0.115	-0.148	1.495
0.034	-0.352	1.729			0.052	-0.297	1.768			0.028	0.002	1.760			0.042	0.170	1.743			-0.122	-0.078	1.804			-0.177	-0.302	1.800			-0.200	-0.481	1.748			-0.207	-0.529	1.732			0.137	-0.047	1.678			0.114	-0.148	1.495
0.035	-0.352	1.729			0.052	-0.297	1.768			0.029	0.002	1.760			0.042	0.170	1.743			-0.122	-0.078	1.804			-0.177	-0.302	1.800			-0.199	-0.482	1.747			-0.207	-0.530	1.731			0.137	-0.047	1.678			0.114	-0.149	1.494
0.035	-0.352	1.729			0.052	-0.297	1.768			0.029	0.002	1.760			0.042	0.171	1.743			-0.122	-0.078	1.803			-0.178	-0.301	1.799			-0.199	-0.483	1.746			-0.207	-0.531	1.731			0.137	-0.047	1.679			0.114	-0.149	1.493
0.035	-0.352	1.729			0.052	-0.297	1.768			0.029	0.002	1.760			0.042	0.171	1.742			-0.122	-0.078	1.803			-0.178	-0.301	1.799			-0.199	-0.483	1.745			-0.207	-0.531	1.730			0.138	-0.047	1.679			0.122	-0.151	1.501
0.035	-0.352	1.729			0.052	-0.297	1.768			0.029	0.002	1.760			0.043	0.172	1.742			-0.122	-0.078	1.803			-0.178	-0.301	1.799			-0.198	-0.484	1.745			-0.207	-0.531	1.730			0.138	-0.047	1.679			0.123	-0.152	1.501
0.035	-0.352	1.729			0.052	-0.297	1.768			0.029	0.002	1.760			0.043	0.172	1.742			-0.122	-0.078	1.802			-0.178	-0.301	1.799			-0.198	-0.484	1.744			-0.207	-0.532	1.730			0.138	-0.047	1.679			0.123	-0.152	1.501
0.035	-0.352	1.729			0.052	-0.297	1.768			0.029	0.002	1.760			0.043	0.172	1.742			-0.122	-0.078	1.802			-0.179	-0.301	1.799			-0.198	-0.484	1.744			-0.207	-0.532	1.729			0.139	-0.047	1.679			0.125	-0.151	1.503
0.035	-0.352	1.729			0.053	-0.297	1.768			0.029	0.002	1.760			0.043	0.172	1.742			-0.122	-0.078	1.802			-0.179	-0.301	1.799			-0.198	-0.485	1.743			-0.206	-0.532	1.729			0.139	-0.047	1.679			0.126	-0.152	1.502
0.035	-0.352	1.729			0.053	-0.297	1.768			0.030	0.002	1.760			0.043	0.172	1.742			-0.122	-0.078	1.801			-0.179	-0.301	1.799			-0.197	-0.485	1.743			-0.206	-0.533	1.729			0.139	-0.047	1.679			0.124	-0.153	1.500
0.035	-0.352	1.729			0.053	-0.298	1.768			0.030	0.002	1.760			0.043	0.173	1.742			-0.122	-0.078	1.801			-0.179	-0.301	1.799			-0.197	-0.485	1.743			-0.206	-0.533	1.728			0.140	-0.047	1.680			0.125	-0.151	1.501
0.036	-0.353	1.729			0.053	-0.298	1.768			0.030	0.002	1.760			0.043	0.173	1.742			-0.122	-0.078	1.801			-0.179	-0.300	1.799			-0.197	-0.485	1.742			-0.206	-0.533	1.728			0.140	-0.047	1.680			0.125	-0.151	1.500
0.036	-0.353	1.728			0.053	-0.298	1.768			0.030	0.002	1.760			0.043	0.173	1.742			-0.122	-0.078	1.800			-0.180	-0.300	1.799			-0.197	-0.486	1.742			-0.206	-0.533	1.728			0.140	-0.047	1.680			0.125	-0.152	1.499
0.036	-0.353	1.728			0.053	-0.298	1.768			0.030	0.002	1.760			0.043	0.174	1.741			-0.122	-0.078	1.800			-0.180	-0.300	1.798			-0.197	-0.486	1.742			-0.206	-0.533	1.728			0.140	-0.047	1.680			0.125	-0.152	1.498
0.036	-0.353	1.728			0.053	-0.298	1.768			0.030	0.001	1.761			0.043	0.174	1.741			-0.122	-0.078	1.800			-0.180	-0.300	1.798			-0.197	-0.486	1.741			-0.206	-0.534	1.727			0.140	-0.048	1.680			0.125	-0.150	1.499
0.036	-0.353	1.728			0.053	-0.298	1.768			0.030	0.001	1.761			0.043	0.174	1.741			-0.122	-0.078	1.800			-0.180	-0.300	1.798			-0.197	-0.486	1.741			-0.206	-0.534	1.727			0.141	-0.048	1.680			0.126	-0.150	1.500
0.036	-0.353	1.728			0.053	-0.298	1.768			0.030	0.001	1.761			0.043	0.174	1.741			-0.122	-0.078	1.800			-0.180	-0.300	1.798			-0.196	-0.486	1.741			-0.206	-0.534	1.727			0.141	-0.048	1.680			0.126	-0.149	1.500
0.036	-0.353	1.728			0.053	-0.298	1.768			0.031	0.001	1.761			0.044	0.173	1.740			-0.122	-0.078	1.800			-0.180	-0.300	1.798			-0.196	-0.486	1.741			-0.206	-0.534	1.727			0.142	-0.048	1.681			0.127	-0.149	1.502
0.036	-0.353	1.728			0.053	-0.298	1.768			0.031	-0.001	1.762			0.045	0.165	1.736			-0.122	-0.078	1.800			-0.180	-0.300	1.798			-0.196	-0.486	1.741			-0.206	-0.534	1.727			0.142	-0.050	1.681			0.127	-0.149	1.502
0.036	-0.353	1.728			0.053	-0.298	1.768			0.031	-0.003	1.763			0.045	0.164	1.735			-0.123	-0.079	1.801			-0.180	-0.301	1.798			-0.196	-0.486	1.741			-0.206	-0.534	1.727			0.143	-0.050	1.683			0.129	-0.148	1.508
0.036	-0.353	1.728			0.053	-0.299	1.768			0.031	-0.005	1.764			0.045	0.164	1.735			-0.123	-0.079	1.801			-0.181	-0.301	1.798			-0.196	-0.486	1.741			-0.206	-0.534	1.727			0.144	-0.050	1.684			0.128	-0.152	1.509
0.036	-0.353	1.728			0.053	-0.299	1.768			0.031	-0.008	1.765			0.046	0.160	1.732			-0.123	-0.081	1.802			-0.181	-0.302	1.798			-0.197	-0.485	1.741			-0.206	-0.534	1.727			0.144	-0.050	1.685			0.128	-0.154	1.509
0.036	-0.353	1.728			0.053	-0.299	1.768			0.031	-0.013	1.766			0.050	0.153	1.729			-0.123	-0.082	1.803			-0.181	-0.304	1.799			-0.196	-0.485	1.741			-0.206	-0.534	1.726			0.145	-0.051	1.686			0.128	-0.157	1.509
0.036	-0.353	1.728			0.053	-0.300	1.769			0.032	-0.016	1.767			0.051	0.149	1.726			-0.123	-0.085	1.803			-0.182	-0.305	1.800			-0.196	-0.486	1.741			-0.206	-0.534	1.726			0.146	-0.051	1.688			0.128	-0.159	1.510
0.036	-0.354	1.728			0.053	-0.302	1.769			0.032	-0.020	1.768			0.052	0.147	1.725			-0.123	-0.087	1.804			-0.182	-0.307	1.800			-0.196	-0.486	1.741			-0.206	-0.534	1.727			0.147	-0.052	1.689			0.128	-0.161	1.511
0.037	-0.354	1.728			0.053	-0.303	1.769			0.033	-0.023	1.769			0.053	0.145	1.723			-0.123	-0.088	1.804			-0.183	-0.309	1.801			-0.196	-0.486	1.741			-0.206	-0.534	1.727			0.148	-0.053	1.690			0.129	-0.162	1.511
0.037	-0.355	1.728			0.053	-0.304	1.770			0.033	-0.025	1.769			0.056	0.132	1.721			-0.123	-0.090	1.804			-0.183	-0.310	1.801			-0.196	-0.486	1.741			-0.206	-0.534	1.727			0.149	-0.054	1.691			0.129	-0.164	1.512
0.037	-0.356	1.728			0.053	-0.306	1.770			0.033	-0.028	1.770			0.058	0.124	1.720			-0.123	-0.092	1.805			-0.184	-0.312	1.802			-0.196	-0.486	1.741			-0.206	-0.535	1.728			0.150	-0.054	1.692			0.129	-0.166	1.512
0.037	-0.357	1.728			0.053	-0.307	1.771			0.033	-0.030	1.771			0.059	0.118	1.719			-0.123	-0.094	1.805			-0.184	-0.313	1.803			-0.196	-0.486	1.742			-0.206	-0.535	1.728			0.150	-0.055	1.693			0.129	-0.168	1.512
0.037	-0.357	1.728			0.053	-0.308	1.771			0.033	-0.032	1.771			0.060	0.115	1.718			-0.122	-0.095	1.805			-0.184	-0.314	1.803			-0.196	-0.486	1.742			-0.206	-0.535	1.728			0.151	-0.056	1.693			0.130	-0.169	1.512
0.037	-0.358	1.729			0.053	-0.309	1.771			0.033	-0.034	1.771			0.060	0.114	1.718			-0.122	-0.096	1.805			-0.185	-0.315	1.804			-0.196	-0.486	1.743			-0.206	-0.535	1.729			0.152	-0.056	1.694			0.130	-0.170	1.512
0.037	-0.358	1.729			0.053	-0.310	1.772			0.034	-0.035	1.772			0.061	0.112	1.717			-0.122	-0.097	1.805			-0.185	-0.316	1.804			-0.197	-0.487	1.744			-0.207	-0.535	1.730			0.152	-0.057	1.695			0.135	-0.171	1.515
0.037	-0.359	1.729			0.053	-0.310	1.772			0.034	-0.037	1.772			0.062	0.111	1.717			-0.122	-0.098	1.805			-0.186	-0.317	1.805			-0.197	-0.486	1.744			-0.207	-0.535	1.730			0.152	-0.057	1.696			0.135	-0.171	1.515
0.037	-0.359	1.729			0.053	-0.311	1.772			0.034	-0.038	1.773			0.062	0.109	1.716			-0.122	-0.099	1.806			-0.186	-0.318	1.805			-0.198	-0.487	1.745			-0.207	-0.535	1.731			0.153	-0.058	1.696			0.138	-0.168	1.519
0.037	-0.359	1.729			0.053	-0.311	1.773			0.034	-0.039	1.773			0.063	0.108	1.716			-0.122	-0.100	1.806			-0.186	-0.318	1.805			-0.198	-0.487	1.746			-0.207	-0.535	1.732			0.153	-0.058	1.697			0.140	-0.165	1.521
0.037	-0.359	1.729			0.053	-0.312	1.773			0.034	-0.040	1.773			0.063	0.107	1.716			-0.122	-0.101	1.806			-0.186	-0.319	1.805			-0.199	-0.487	1.747			-0.208	-0.535	1.733			0.154	-0.058	1.697			0.142	-0.162	1.523
0.037	-0.360	1.729			0.053	-0.312	1.773			0.034	-0.040	1.773			0.064	0.106	1.715			-0.122	-0.101	1.806			-0.186	-0.319	1.805			-0.199	-0.487	1.747			-0.208	-0.535	1.734			0.154	-0.058	1.698			0.143	-0.159	1.525
0.037	-0.360	1.730			0.053	-0.313	1.773			0.034	-0.041	1.774			0.064	0.105	1.715			-0.122	-0.102	1.806			-0.187	-0.320	1.805			-0.201	-0.486	1.749			-0.209	-0.536	1.735			0.154	-0.059	1.698			0.144	-0.158	1.522
0.037	-0.360	1.730			0.053	-0.313	1.774			0.034	-0.042	1.774			0.065	0.104	1.715			-0.122	-0.102	1.806			-0.187	-0.320	1.805			-0.202	-0.485	1.750			-0.209	-0.537	1.736			0.154	-0.058	1.699			0.158	-0.141	1.525
0.037	-0.360	1.730			0.053	-0.313	1.774			0.034	-0.043	1.774			0.065	0.103	1.715			-0.122	-0.102	1.806			-0.187	-0.320	1.806			-0.204	-0.484	1.751			-0.211	-0.535	1.737			0.154	-0.058	1.700			0.157	-0.129	1.516
0.037	-0.361	1.730			0.053	-0.314	1.774			0.034	-0.043	1.774			0.066	0.102	1.715			-0.122	-0.103	1.806			-0.188	-0.320	1.806			-0.206	-0.483	1.752			-0.212	-0.534	1.738			0.155	-0.055	1.702			0.165	-0.115	1.520
0.037	-0.361	1.730			0.052	-0.314	1.774			0.034	-0.044	1.774			0.066	0.101	1.715			-0.122	-0.103	1.806			-0.188	-0.319	1.807			-0.208	-0.482	1.753			-0.213	-0.533	1.739			0.156	-0.050	1.705			0.170	-0.105	1.523
0.037	-0.361	1.731			0.052	-0.314	1.775			0.034	-0.044	1.775			0.066	0.102	1.715			-0.122	-0.103	1.806			-0.189	-0.319	1.807			-0.209	-0.481	1.754			-0.214	-0.532	1.740			0.157	-0.045	1.707			0.173	-0.101	1.525
0.036	-0.362	1.731			0.052	-0.315	1.775			0.034	-0.044	1.775			0.065	0.103	1.716			-0.122	-0.104	1.807			-0.189	-0.319	1.808			-0.211	-0.480	1.755			-0.215	-0.531	1.740			0.153	-0.059	1.708			0.178	-0.087	1.526
0.036	-0.362	1.731			0.052	-0.315	1.775			0.034	-0.043	1.775			0.059	0.111	1.717			-0.122	-0.104	1.807			-0.190	-0.318	1.809			-0.213	-0.479	1.756			-0.216	-0.530	1.741			0.151	-0.065	1.708			0.181	-0.083	1.526
0.035	-0.363	1.732			0.051	-0.315	1.776			0.033	-0.043	1.775			0.055	0.117	1.717			-0.122	-0.104	1.807			-0.191	-0.318	1.810			-0.214	-0.478	1.757			-0.217	-0.530	1.742			0.150	-0.069	1.708			0.187	-0.079	1.526
0.035	-0.363	1.732			0.051	-0.316	1.776			0.033	-0.042	1.775			0.054	0.117	1.717			-0.123	-0.104	1.807			-0.191	-0.317	1.811			-0.216	-0.477	1.758			-0.217	-0.529	1.742			0.149	-0.072	1.708			0.193	-0.077	1.527
0.034	-0.364	1.732			0.050	-0.316	1.776			0.033	-0.042	1.776			0.053	0.117	1.717			-0.123	-0.104	1.807			-0.192	-0.317	1.812			-0.217	-0.476	1.760			-0.218	-0.529	1.744			0.148	-0.074	1.709			0.203	-0.076	1.527
0.034	-0.364	1.733			0.050	-0.316	1.777			0.032	-0.041	1.776			0.051	0.119	1.717			-0.123	-0.103	1.807			-0.193	-0.316	1.813			-0.219	-0.476	1.761			-0.219	-0.529	1.745			0.148	-0.076	1.709			0.213	-0.075	1.527
0.033	-0.365	1.733			0.049	-0.317	1.777			0.032	-0.040	1.776			0.049	0.118	1.717			-0.124	-0.103	1.808			-0.194	-0.316	1.814			-0.220	-0.475	1.762			-0.220	-0.529	1.746			0.147	-0.077	1.709			0.223	-0.075	1.529
0.033	-0.365	1.733			0.049	-0.317	1.777			0.031	-0.039	1.776			0.043	0.122	1.716			-0.124	-0.103	1.808			-0.195	-0.316	1.815			-0.221	-0.475	1.764			-0.221	-0.529	1.747			0.147	-0.078	1.710			0.231	-0.075	1.531
0.032	-0.365	1.733			0.048	-0.317	1.777			0.031	-0.039	1.775			0.039	0.124	1.716			-0.125	-0.103	1.807			-0.196	-0.315	1.816			-0.222	-0.474	1.765			-0.221	-0.529	1.749			0.147	-0.079	1.710			0.239	-0.076	1.533
0.032	-0.366	1.733			0.047	-0.317	1.778			0.030	-0.038	1.775			0.036	0.125	1.715			-0.126	-0.103	1.807			-0.197	-0.315	1.816			-0.223	-0.474	1.766			-0.222	-0.529	1.750			0.147	-0.079	1.710			0.245	-0.076	1.534
0.031	-0.366	1.734			0.047	-0.317	1.778			0.029	-0.038	1.775			0.034	0.124	1.715			-0.127	-0.103	1.807			-0.198	-0.315	1.817			-0.224	-0.474	1.766			-0.223	-0.529	1.750			0.147	-0.080	1.711			0.250	-0.077	1.536
0.031	-0.366	1.734			0.046	-0.317	1.778			0.029	-0.037	1.775			0.032	0.123	1.714			-0.129	-0.103	1.807			-0.199	-0.315	1.817			-0.224	-0.474	1.767			-0.223	-0.530	1.751			0.147	-0.080	1.711			0.255	-0.078	1.538
0.030	-0.366	1.734			0.044	-0.317	1.778			0.028	-0.037	1.775			0.027	0.124	1.715			-0.130	-0.103	1.806			-0.200	-0.314	1.818			-0.225	-0.474	1.767			-0.224	-0.530	1.751			0.147	-0.081	1.712			0.260	-0.078	1.541
0.029	-0.366	1.734			0.043	-0.317	1.779			0.027	-0.036	1.775			0.024	0.124	1.714			-0.132	-0.103	1.806			-0.201	-0.314	1.818			-0.226	-0.474	1.768			-0.224	-0.531	1.752			0.147	-0.081	1.712			0.264	-0.080	1.543
0.028	-0.366	1.734			0.042	-0.317	1.779			0.027	-0.036	1.775			0.022	0.123	1.714			-0.133	-0.103	1.806			-0.203	-0.314	1.818			-0.226	-0.474	1.768			-0.225	-0.532	1.752			0.147	-0.082	1.713			0.267	-0.081	1.546
0.028	-0.367	1.735			0.041	-0.317	1.779			0.026	-0.035	1.775			0.020	0.121	1.714			-0.135	-0.103	1.805			-0.204	-0.314	1.817			-0.227	-0.473	1.767			-0.225	-0.532	1.751			0.147	-0.082	1.714			0.270	-0.082	1.547
0.027	-0.367	1.735			0.040	-0.317	1.779			0.025	-0.035	1.775			0.019	0.121	1.713			-0.136	-0.103	1.805			-0.205	-0.313	1.817			-0.228	-0.473	1.766			-0.226	-0.533	1.750			0.147	-0.082	1.714			0.273	-0.083	1.548
0.027	-0.367	1.735			0.039	-0.317	1.780			0.024	-0.035	1.775			0.018	0.121	1.713			-0.138	-0.103	1.804			-0.207	-0.313	1.816			-0.228	-0.473	1.765			-0.226	-0.534	1.749			0.147	-0.083	1.715			0.276	-0.084	1.550
0.026	-0.367	1.735			0.038	-0.318	1.780			0.023	-0.035	1.775			0.016	0.120	1.713			-0.139	-0.104	1.803			-0.208	-0.313	1.816			-0.229	-0.473	1.764			-0.227	-0.534	1.747			0.147	-0.083	1.716			0.278	-0.085	1.552
0.026	-0.367	1.735			0.037	-0.318	1.780			0.022	-0.034	1.775			0.015	0.120	1.713			-0.141	-0.104	1.803			-0.209	-0.314	1.814			-0.229	-0.475	1.761			-0.227	-0.535	1.745			0.147	-0.083	1.717			0.280	-0.086	1.554
0.025	-0.367	1.735			0.037	-0.318	1.780			0.021	-0.034	1.775			0.014	0.120	1.712			-0.142	-0.104	1.802			-0.211	-0.315	1.812			-0.229	-0.476	1.759			-0.227	-0.536	1.743			0.147	-0.083	1.717			0.281	-0.087	1.557
0.025	-0.367	1.736			0.036	-0.318	1.781			0.020	-0.034	1.776			0.012	0.119	1.712			-0.144	-0.105	1.801			-0.212	-0.315	1.811			-0.229	-0.477	1.757			-0.227	-0.537	1.741			0.147	-0.083	1.718			0.282	-0.089	1.559
0.024	-0.367	1.736			0.035	-0.318	1.781			0.019	-0.034	1.776			0.011	0.119	1.712			-0.145	-0.105	1.801			-0.213	-0.316	1.809			-0.230	-0.477	1.756			-0.227	-0.537	1.738			0.147	-0.083	1.719			0.283	-0.090	1.561
0.024	-0.367	1.736			0.034	-0.318	1.781			0.018	-0.033	1.776			0.010	0.119	1.712			-0.146	-0.105	1.800			-0.214	-0.316	1.808			-0.230	-0.478	1.754			-0.227	-0.538	1.737			0.147	-0.083	1.719			0.284	-0.091	1.562
0.023	-0.368	1.736			0.033	-0.318	1.781			0.017	-0.033	1.776			0.009	0.119	1.712			-0.147	-0.105	1.799			-0.215	-0.317	1.807			-0.230	-0.479	1.753			-0.227	-0.539	1.735			0.147	-0.084	1.720			0.284	-0.092	1.564
0.023	-0.368	1.736			0.033	-0.318	1.781			0.016	-0.033	1.776			0.008	0.119	1.712			-0.148	-0.106	1.799			-0.215	-0.317	1.806			-0.230	-0.479	1.752			-0.227	-0.539	1.734			0.147	-0.084	1.720			0.285	-0.093	1.565
0.022	-0.368	1.736			0.032	-0.318	1.782			0.015	-0.033	1.776			0.008	0.119	1.711			-0.149	-0.106	1.799			-0.216	-0.318	1.805			-0.230	-0.480	1.751			-0.227	-0.539	1.734			0.147	-0.084	1.721			0.285	-0.094	1.566
0.022	-0.368	1.736			0.032	-0.318	1.782			0.014	-0.033	1.776			0.007	0.119	1.711			-0.150	-0.106	1.798			-0.217	-0.318	1.804			-0.231	-0.481	1.750			-0.227	-0.540	1.733			0.146	-0.084	1.721			0.286	-0.096	1.567
0.022	-0.368	1.736			0.031	-0.318	1.782			0.014	-0.033	1.776			0.006	0.119	1.711			-0.151	-0.106	1.798			-0.217	-0.319	1.803			-0.231	-0.482	1.749			-0.228	-0.540	1.732			0.146	-0.084	1.722			0.286	-0.097	1.568
0.021	-0.368	1.737			0.031	-0.318	1.782			0.013	-0.033	1.776			0.006	0.119	1.711			-0.151	-0.106	1.797			-0.218	-0.320	1.803			-0.231	-0.482	1.749			-0.228	-0.541	1.732			0.146	-0.084	1.722			0.286	-0.097	1.569
0.021	-0.368	1.737			0.030	-0.318	1.782			0.012	-0.033	1.776			0.005	0.119	1.711			-0.152	-0.107	1.797			-0.218	-0.320	1.802			-0.231	-0.483	1.748			-0.228	-0.541	1.731			0.146	-0.084	1.723			0.286	-0.098	1.570
0.021	-0.368	1.737			0.030	-0.318	1.782			0.012	-0.033	1.776			0.005	0.118	1.710			-0.152	-0.107	1.797			-0.218	-0.321	1.801			-0.232	-0.483	1.748			-0.228	-0.542	1.731			0.146	-0.084	1.723			0.287	-0.099	1.571
0.021	-0.368	1.737			0.029	-0.318	1.782			0.012	-0.033	1.776			0.005	0.118	1.710			-0.153	-0.107	1.796			-0.219	-0.321	1.801			-0.232	-0.484	1.748			-0.228	-0.543	1.731			0.146	-0.084	1.724			0.287	-0.100	1.571
0.021	-0.368	1.737			0.029	-0.318	1.782			0.011	-0.033	1.776			0.004	0.118	1.710			-0.153	-0.107	1.796			-0.219	-0.321	1.801			-0.232	-0.484	1.747			-0.228	-0.544	1.731			0.146	-0.084	1.725			0.287	-0.101	1.572
0.020	-0.368	1.737			0.029	-0.318	1.783			0.011	-0.033	1.776			0.004	0.118	1.710			-0.154	-0.107	1.796			-0.220	-0.322	1.800			-0.232	-0.485	1.747			-0.228	-0.544	1.731			0.146	-0.084	1.725			0.286	-0.101	1.573
0.020	-0.369	1.737			0.029	-0.319	1.783			0.010	-0.033	1.776			0.003	0.117	1.710			-0.154	-0.108	1.796			-0.220	-0.322	1.800			-0.232	-0.485	1.747			-0.228	-0.545	1.731			0.146	-0.084	1.726			0.286	-0.102	1.574
0.020	-0.369	1.737			0.028	-0.319	1.783			0.010	-0.033	1.776			0.003	0.116	1.710			-0.155	-0.108	1.795			-0.220	-0.322	1.800			-0.232	-0.485	1.747			-0.228	-0.545	1.731			0.146	-0.084	1.726			0.286	-0.103	1.574
0.020	-0.369	1.737			0.028	-0.319	1.783			0.009	-0.033	1.776			0.003	0.114	1.710			-0.155	-0.108	1.795			-0.220	-0.322	1.799			-0.232	-0.486	1.747			-0.228	-0.546	1.731			0.145	-0.084	1.727			0.286	-0.103	1.575
0.020	-0.369	1.738			0.028	-0.319	1.783			0.009	-0.033	1.776			0.003	0.112	1.710			-0.155	-0.108	1.795			-0.221	-0.322	1.799			-0.232	-0.486	1.746			-0.228	-0.546	1.731			0.145	-0.084	1.727			0.285	-0.104	1.576
0.020	-0.369	1.738			0.028	-0.319	1.783			0.008	-0.033	1.776			0.004	0.110	1.710			-0.156	-0.108	1.795			-0.221	-0.322	1.799			-0.232	-0.486	1.746			-0.228	-0.546	1.731			0.145	-0.084	1.728			0.285	-0.105	1.577
0.020	-0.369	1.738			0.028	-0.319	1.783			0.008	-0.033	1.776			0.004	0.108	1.710			-0.156	-0.108	1.795			-0.221	-0.323	1.799			-0.232	-0.486	1.746			-0.228	-0.546	1.731			0.145	-0.084	1.728			0.285	-0.105	1.577
0.020	-0.369	1.738			0.027	-0.319	1.783			0.008	-0.034	1.776			0.005	0.107	1.710			-0.156	-0.109	1.794			-0.221	-0.323	1.799			-0.232	-0.487	1.746			-0.228	-0.547	1.731			0.145	-0.084	1.729			0.285	-0.106	1.578
0.020	-0.369	1.738			0.027	-0.319	1.784			0.008	-0.034	1.776			0.006	0.105	1.710			-0.156	-0.109	1.794			-0.221	-0.323	1.799			-0.232	-0.487	1.746			-0.228	-0.547	1.731			0.145	-0.084	1.729			0.284	-0.107	1.579
0.020	-0.369	1.738			0.027	-0.319	1.784			0.007	-0.034	1.776			0.007	0.104	1.710			-0.156	-0.109	1.794			-0.220	-0.323	1.798			-0.232	-0.487	1.746			-0.228	-0.547	1.731			0.145	-0.084	1.729			0.284	-0.107	1.579
0.021	-0.369	1.738			0.027	-0.319	1.784			0.007	-0.034	1.776			0.008	0.104	1.709			-0.156	-0.109	1.794			-0.220	-0.324	1.798			-0.231	-0.488	1.746			-0.228	-0.547	1.731			0.145	-0.084	1.730			0.284	-0.108	1.580
0.021	-0.370	1.739			0.027	-0.319	1.784			0.007	-0.035	1.777			0.009	0.103	1.709			-0.156	-0.110	1.794			-0.220	-0.324	1.798			-0.231	-0.488	1.746			-0.228	-0.547	1.731			0.145	-0.084	1.730			0.283	-0.108	1.581
0.021	-0.370	1.739			0.028	-0.319	1.784			0.007	-0.035	1.777			0.009	0.102	1.709			-0.156	-0.110	1.794			-0.219	-0.324	1.798			-0.231	-0.488	1.746			-0.227	-0.547	1.731			0.145	-0.084	1.731			0.283	-0.109	1.581
0.021	-0.370	1.739			0.028	-0.320	1.784			0.007	-0.035	1.777			0.011	0.104	1.709			-0.155	-0.110	1.794			-0.219	-0.324	1.798			-0.231	-0.488	1.746			-0.227	-0.547	1.731			0.145	-0.084	1.731			0.283	-0.109	1.582
0.022	-0.370	1.739			0.028	-0.320	1.784			0.007	-0.036	1.777			0.013	0.103	1.709			-0.155	-0.110	1.793			-0.219	-0.324	1.798			-0.230	-0.488	1.746			-0.227	-0.547	1.732			0.145	-0.084	1.732			0.282	-0.110	1.582
0.022	-0.370	1.739			0.028	-0.320	1.785			0.007	-0.036	1.777			0.014	0.103	1.709			-0.155	-0.111	1.793			-0.218	-0.324	1.798			-0.230	-0.488	1.746			-0.227	-0.547	1.732			0.145	-0.084	1.732			0.282	-0.110	1.582
0.022	-0.370	1.739			0.028	-0.320	1.785			0.007	-0.036	1.777			0.015	0.102	1.709			-0.155	-0.111	1.793			-0.218	-0.324	1.798			-0.230	-0.489	1.746			-0.227	-0.548	1.732			0.145	-0.084	1.732			0.282	-0.111	1.583
0.023	-0.370	1.739			0.028	-0.320	1.785			0.008	-0.037	1.777			0.016	0.102	1.709			-0.155	-0.111	1.793			-0.218	-0.324	1.799			-0.230	-0.489	1.746			-0.227	-0.548	1.732			0.145	-0.084	1.733			0.282	-0.111	1.583
0.023	-0.370	1.740			0.029	-0.320	1.785			0.008	-0.037	1.777			0.017	0.101	1.709			-0.154	-0.111	1.793			-0.218	-0.324	1.799			-0.229	-0.489	1.747			-0.226	-0.548	1.732			0.145	-0.084	1.733			0.282	-0.112	1.583
0.023	-0.371	1.740			0.029	-0.320	1.785			0.008	-0.037	1.776			0.018	0.101	1.709			-0.154	-0.111	1.793			-0.217	-0.324	1.799			-0.229	-0.489	1.747			-0.226	-0.548	1.732			0.145	-0.084	1.733			0.282	-0.112	1.583
0.024	-0.371	1.740			0.029	-0.321	1.785			0.008	-0.038	1.776			0.018	0.100	1.709			-0.154	-0.111	1.793			-0.217	-0.324	1.799			-0.229	-0.488	1.747			-0.226	-0.548	1.732			0.145	-0.084	1.733			0.282	-0.112	1.584
0.024	-0.371	1.740			0.030	-0.321	1.785			0.009	-0.038	1.776			0.019	0.099	1.709			-0.153	-0.112	1.793			-0.217	-0.324	1.799			-0.229	-0.488	1.747			-0.226	-0.547	1.732			0.145	-0.084	1.734			0.281	-0.113	1.584
0.024	-0.371	1.740			0.030	-0.321	1.785			0.009	-0.039	1.776			0.020	0.098	1.709			-0.153	-0.112	1.793			-0.217	-0.324	1.799			-0.228	-0.488	1.747			-0.226	-0.547	1.732			0.145	-0.084	1.734			0.281	-0.113	1.584
0.025	-0.371	1.740			0.030	-0.321	1.785			0.009	-0.039	1.776			0.020	0.097	1.710			-0.153	-0.112	1.793			-0.216	-0.323	1.799			-0.228	-0.488	1.747			-0.226	-0.547	1.733			0.145	-0.084	1.734			0.281	-0.113	1.584
0.025	-0.371	1.740			0.031	-0.321	1.785			0.010	-0.039	1.776			0.021	0.097	1.710			-0.153	-0.112	1.793			-0.216	-0.323	1.799			-0.228	-0.488	1.747			-0.226	-0.546	1.733			0.145	-0.084	1.734			0.281	-0.114	1.584
0.026	-0.371	1.740			0.031	-0.321	1.785			0.010	-0.040	1.776			0.021	0.096	1.710			-0.152	-0.112	1.793			-0.216	-0.323	1.799			-0.228	-0.488	1.747			-0.226	-0.546	1.733			0.145	-0.084	1.735			0.281	-0.114	1.584
0.026	-0.371	1.740			0.031	-0.321	1.785			0.010	-0.040	1.776			0.021	0.095	1.710			-0.152	-0.113	1.792			-0.215	-0.324	1.799			-0.228	-0.488	1.747			-0.226	-0.546	1.733			0.145	-0.084	1.735			0.281	-0.114	1.584
0.026	-0.372	1.740			0.031	-0.322	1.785			0.010	-0.040	1.776			0.021	0.095	1.710			-0.152	-0.113	1.792			-0.215	-0.324	1.799			-0.228	-0.488	1.747			-0.226	-0.546	1.733			0.145	-0.084	1.735			0.281	-0.114	1.584
0.026	-0.372	1.740			0.032	-0.322	1.785			0.010	-0.040	1.775			0.022	0.094	1.710			-0.152	-0.113	1.792			-0.215	-0.324	1.799			-0.228	-0.488	1.747			-0.225	-0.546	1.733			0.145	-0.084	1.735			0.281	-0.115	1.585
0.027	-0.372	1.740			0.032	-0.322	1.785			0.010	-0.040	1.775			0.022	0.094	1.710			-0.152	-0.113	1.792			-0.215	-0.324	1.799			-0.227	-0.488	1.746			-0.225	-0.546	1.733			0.146	-0.084	1.735			0.280	-0.115	1.584
0.027	-0.372	1.740			0.032	-0.322	1.785			0.010	-0.041	1.775			0.022	0.093	1.710			-0.151	-0.113	1.792			-0.215	-0.324	1.798			-0.227	-0.489	1.746			-0.225	-0.546	1.732			0.146	-0.084	1.735			0.280	-0.115	1.584
0.027	-0.372	1.740			0.032	-0.322	1.785			0.011	-0.041	1.775			0.022	0.094	1.710			-0.151	-0.113	1.792			-0.214	-0.325	1.798			-0.227	-0.489	1.746			-0.225	-0.546	1.732			0.146	-0.084	1.735			0.280	-0.115	1.584
0.027	-0.372	1.740			0.032	-0.322	1.785			0.011	-0.041	1.775			0.022	0.094	1.710			-0.151	-0.113	1.792			-0.214	-0.325	1.798			-0.227	-0.490	1.745			-0.225	-0.546	1.732			0.146	-0.084	1.735			0.280	-0.115	1.584
0.027	-0.372	1.740			0.032	-0.322	1.785			0.011	-0.041	1.775			0.022	0.095	1.710			-0.151	-0.114	1.792			-0.214	-0.326	1.797			-0.226	-0.490	1.745			-0.224	-0.546	1.732			0.146	-0.084	1.736			0.279	-0.116	1.584
0.027	-0.372	1.740			0.033	-0.322	1.785			0.011	-0.041	1.775			0.022	0.095	1.710			-0.151	-0.114	1.792			-0.214	-0.326	1.797			-0.226	-0.490	1.744			-0.224	-0.546	1.731			0.146	-0.084	1.736			0.279	-0.116	1.584
0.027	-0.372	1.740			0.033	-0.322	1.785			0.011	-0.041	1.775			0.022	0.095	1.710			-0.151	-0.114	1.792			-0.213	-0.326	1.797			-0.226	-0.490	1.744			-0.224	-0.546	1.731			0.146	-0.084	1.736			0.279	-0.116	1.584
0.027	-0.372	1.740			0.033	-0.322	1.785			0.011	-0.042	1.775			0.022	0.095	1.710			-0.151	-0.114	1.792			-0.213	-0.326	1.797			-0.226	-0.491	1.744			-0.224	-0.546	1.731			0.146	-0.084	1.736			0.279	-0.116	1.584
0.028	-0.372	1.740			0.033	-0.323	1.785			0.011	-0.042	1.775			0.022	0.095	1.710			-0.151	-0.114	1.791			-0.213	-0.326	1.796			-0.226	-0.491	1.743			-0.224	-0.546	1.731			0.146	-0.084	1.736			0.279	-0.116	1.584
0.028	-0.373	1.740			0.033	-0.323	1.785			0.011	-0.042	1.775			0.023	0.095	1.710			-0.150	-0.114	1.791			-0.213	-0.326	1.796			-0.226	-0.491	1.743			-0.224	-0.546	1.731			0.146	-0.085	1.736			0.278	-0.116	1.584
0.028	-0.373	1.739			0.033	-0.323	1.785			0.011	-0.042	1.774			0.023	0.095	1.709			-0.150	-0.114	1.791			-0.213	-0.326	1.796			-0.226	-0.491	1.743			-0.224	-0.546	1.731			0.146	-0.085	1.736			0.278	-0.116	1.583
0.028	-0.373	1.739			0.033	-0.323	1.784			0.011	-0.042	1.774			0.023	0.096	1.709			-0.150	-0.114	1.791			-0.213	-0.327	1.796			-0.226	-0.491	1.743			-0.224	-0.546	1.730			0.146	-0.085	1.736			0.278	-0.116	1.583
0.028	-0.373	1.739			0.033	-0.323	1.784			0.011	-0.042	1.774			0.023	0.096	1.709			-0.150	-0.114	1.791			-0.213	-0.327	1.796			-0.226	-0.491	1.743			-0.224	-0.546	1.730			0.146	-0.085	1.736			0.277	-0.116	1.583
0.028	-0.373	1.739			0.033	-0.323	1.784			0.011	-0.042	1.774			0.023	0.096	1.709			-0.150	-0.114	1.791			-0.213	-0.327	1.796			-0.226	-0.491	1.742			-0.224	-0.546	1.730			0.146	-0.085	1.736			0.277	-0.116	1.583
0.028	-0.373	1.739			0.033	-0.323	1.784			0.011	-0.042	1.774			0.023	0.096	1.709			-0.150	-0.115	1.791			-0.213	-0.327	1.795			-0.226	-0.491	1.742			-0.224	-0.546	1.730			0.146	-0.085	1.736			0.276	-0.116	1.582
0.028	-0.373	1.739			0.033	-0.323	1.784			0.011	-0.042	1.774			0.023	0.096	1.709			-0.150	-0.115	1.791			-0.213	-0.327	1.795			-0.226	-0.491	1.742			-0.224	-0.547	1.730			0.146	-0.085	1.736			0.276	-0.116	1.582
0.028	-0.373	1.739			0.033	-0.323	1.784			0.011	-0.043	1.774			0.022	0.097	1.709			-0.150	-0.115	1.791			-0.212	-0.327	1.795			-0.226	-0.492	1.742			-0.224	-0.547	1.730			0.146	-0.085	1.736			0.276	-0.116	1.581
0.028	-0.373	1.739			0.033	-0.323	1.784			0.011	-0.043	1.774			0.022	0.097	1.708			-0.149	-0.115	1.791			-0.212	-0.327	1.795			-0.226	-0.492	1.742			-0.224	-0.547	1.729			0.146	-0.085	1.736			0.275	-0.116	1.581
0.028	-0.373	1.738			0.033	-0.323	1.784			0.011	-0.043	1.774			0.022	0.097	1.708			-0.149	-0.115	1.790			-0.212	-0.327	1.795			-0.226	-0.492	1.742			-0.224	-0.547	1.729			0.146	-0.085	1.736			0.275	-0.116	1.581
0.028	-0.373	1.738			0.033	-0.323	1.784			0.011	-0.043	1.774			0.022	0.098	1.708			-0.149	-0.115	1.790			-0.212	-0.327	1.795			-0.226	-0.492	1.742			-0.224	-0.547	1.729			0.146	-0.085	1.735			0.275	-0.116	1.580
0.028	-0.373	1.738			0.033	-0.323	1.783			0.011	-0.043	1.774			0.022	0.098	1.708			-0.149	-0.115	1.790			-0.212	-0.327	1.795			-0.226	-0.492	1.741			-0.224	-0.547	1.729			0.146	-0.085	1.735			0.274	-0.116	1.580
0.028	-0.373	1.738			0.033	-0.324	1.783			0.011	-0.043	1.774			0.022	0.098	1.708			-0.149	-0.115	1.790			-0.212	-0.327	1.794			-0.226	-0.492	1.741			-0.224	-0.546	1.729			0.146	-0.085	1.735			0.274	-0.116	1.580
0.028	-0.373	1.738			0.033	-0.324	1.783			0.011	-0.043	1.774			0.022	0.098	1.708			-0.149	-0.115	1.790			-0.212	-0.328	1.794			-0.226	-0.492	1.741			-0.224	-0.546	1.729			0.146	-0.085	1.735			0.274	-0.115	1.579
0.028	-0.373	1.738			0.033	-0.324	1.783			0.011	-0.043	1.774			0.022	0.098	1.708			-0.149	-0.115	1.790			-0.212	-0.328	1.794			-0.226	-0.492	1.741			-0.225	-0.546	1.729			0.146	-0.085	1.735			0.273	-0.115	1.579
0.028	-0.373	1.738			0.033	-0.324	1.783			0.011	-0.043	1.774			0.022	0.098	1.707			-0.149	-0.115	1.790			-0.212	-0.328	1.794			-0.226	-0.492	1.740			-0.225	-0.546	1.728			0.146	-0.085	1.735			0.273	-0.115	1.579
0.028	-0.374	1.738			0.033	-0.324	1.783			0.011	-0.043	1.774			0.022	0.098	1.707			-0.149	-0.115	1.790			-0.212	-0.328	1.794			-0.226	-0.492	1.740			-0.225	-0.546	1.728			0.146	-0.085	1.735			0.273	-0.115	1.579
0.028	-0.374	1.737			0.033	-0.324	1.783			0.011	-0.043	1.774			0.022	0.098	1.707			-0.148	-0.115	1.790			-0.212	-0.328	1.794			-0.226	-0.492	1.740			-0.225	-0.546	1.728			0.146	-0.085	1.735			0.273	-0.115	1.578
0.028	-0.374	1.737			0.033	-0.324	1.783			0.011	-0.043	1.774			0.022	0.098	1.707			-0.148	-0.115	1.789			-0.212	-0.328	1.794			-0.226	-0.493	1.740			-0.225	-0.546	1.728			0.146	-0.085	1.735			0.272	-0.115	1.578
0.028	-0.374	1.737			0.033	-0.324	1.783			0.011	-0.043	1.774			0.022	0.098	1.707			-0.148	-0.115	1.789			-0.212	-0.328	1.793			-0.226	-0.493	1.739			-0.224	-0.547	1.728			0.146	-0.085	1.735			0.272	-0.115	1.578
0.028	-0.374	1.737			0.034	-0.324	1.782			0.011	-0.043	1.774			0.023	0.098	1.707			-0.148	-0.115	1.789			-0.212	-0.328	1.793			-0.226	-0.493	1.739			-0.224	-0.547	1.727			0.146	-0.085	1.735			0.272	-0.115	1.578
0.028	-0.374	1.737			0.034	-0.324	1.782			0.011	-0.043	1.773			0.023	0.098	1.707			-0.148	-0.115	1.789			-0.211	-0.329	1.793			-0.226	-0.493	1.739			-0.224	-0.547	1.727			0.146	-0.085	1.735			0.272	-0.115	1.578
0.028	-0.374	1.737			0.034	-0.324	1.782			0.011	-0.043	1.773			0.023	0.098	1.707			-0.148	-0.115	1.789			-0.211	-0.329	1.793			-0.226	-0.493	1.739			-0.224	-0.547	1.727			0.146	-0.085	1.735			0.272	-0.115	1.577
0.028	-0.374	1.737			0.034	-0.324	1.782			0.011	-0.043	1.773			0.023	0.099	1.707			-0.147	-0.115	1.789			-0.211	-0.329	1.793			-0.226	-0.493	1.739			-0.224	-0.547	1.727			0.146	-0.085	1.735			0.272	-0.115	1.577
0.028	-0.374	1.736			0.034	-0.324	1.782			0.011	-0.043	1.773			0.023	0.099	1.707			-0.147	-0.115	1.789			-0.211	-0.329	1.792			-0.226	-0.493	1.739			-0.224	-0.547	1.727			0.146	-0.085	1.735			0.272	-0.115	1.577
0.028	-0.374	1.736			0.034	-0.324	1.782			0.011	-0.043	1.773			0.023	0.099	1.706			-0.147	-0.115	1.788			-0.211	-0.329	1.792			-0.226	-0.494	1.739			-0.224	-0.547	1.727			0.146	-0.085	1.735			0.271	-0.115	1.577
0.028	-0.374	1.736			0.034	-0.324	1.782			0.011	-0.043	1.773			0.023	0.099	1.706			-0.147	-0.115	1.788			-0.211	-0.329	1.792			-0.226	-0.493	1.738			-0.224	-0.547	1.726			0.146	-0.085	1.734			0.271	-0.115	1.577
0.028	-0.374	1.736			0.034	-0.325	1.782			0.011	-0.043	1.773			0.023	0.099	1.706			-0.147	-0.115	1.788			-0.211	-0.329	1.792			-0.226	-0.493	1.738			-0.224	-0.547	1.726			0.146	-0.085	1.734			0.271	-0.115	1.577
0.028	-0.374	1.736			0.034	-0.325	1.781			0.011	-0.043	1.773			0.023	0.099	1.706			-0.147	-0.116	1.788			-0.211	-0.328	1.792			-0.226	-0.493	1.738			-0.225	-0.546	1.726			0.146	-0.085	1.734			0.271	-0.115	1.577
0.028	-0.375	1.736			0.034	-0.325	1.781			0.011	-0.043	1.773			0.023	0.099	1.706			-0.147	-0.116	1.788			-0.211	-0.328	1.792			-0.226	-0.493	1.738			-0.225	-0.546	1.726			0.146	-0.085	1.734			0.271	-0.115	1.577
0.028	-0.375	1.736			0.034	-0.325	1.781			0.011	-0.043	1.773			0.023	0.099	1.706			-0.147	-0.116	1.788			-0.211	-0.328	1.792			-0.226	-0.493	1.738			-0.225	-0.546	1.726			0.146	-0.085	1.734			0.271	-0.115	1.577
0.028	-0.375	1.735			0.034	-0.325	1.781			0.011	-0.043	1.773			0.023	0.099	1.706			-0.146	-0.116	1.788			-0.211	-0.328	1.792			-0.226	-0.493	1.738			-0.225	-0.545	1.726			0.146	-0.085	1.734			0.271	-0.115	1.576
0.028	-0.375	1.735			0.034	-0.325	1.781			0.011	-0.043	1.773			0.023	0.099	1.706			-0.146	-0.116	1.787			-0.211	-0.328	1.792			-0.226	-0.493	1.738			-0.225	-0.545	1.726			0.146	-0.085	1.734			0.271	-0.115	1.576
0.028	-0.375	1.735			0.034	-0.325	1.781			0.011	-0.043	1.773			0.024	0.099	1.706			-0.146	-0.116	1.787			-0.211	-0.328	1.792			-0.226	-0.492	1.738			-0.225	-0.545	1.726			0.146	-0.085	1.734			0.271	-0.115	1.576
0.028	-0.375	1.735			0.034	-0.325	1.781			0.011	-0.043	1.773			0.024	0.099	1.706			-0.146	-0.116	1.787			-0.211	-0.328	1.792			-0.226	-0.492	1.738			-0.225	-0.545	1.726			0.146	-0.085	1.734			0.271	-0.115	1.576
0.028	-0.375	1.735			0.034	-0.325	1.781			0.011	-0.043	1.773			0.024	0.099	1.706			-0.146	-0.116	1.787			-0.211	-0.328	1.792			-0.226	-0.492	1.738			-0.225	-0.545	1.726			0.146	-0.085	1.734			0.271	-0.115	1.575
0.028	-0.375	1.735			0.034	-0.325	1.781			0.012	-0.043	1.773			0.024	0.099	1.706			-0.146	-0.116	1.787			-0.211	-0.328	1.792			-0.226	-0.492	1.738			-0.225	-0.545	1.726			0.146	-0.085	1.734			0.271	-0.115	1.575
0.028	-0.375	1.735			0.034	-0.325	1.780			0.012	-0.043	1.773			0.024	0.100	1.706			-0.146	-0.116	1.787			-0.211	-0.328	1.792			-0.226	-0.492	1.738			-0.225	-0.544	1.726			0.146	-0.085	1.734			0.271	-0.115	1.575
0.028	-0.375	1.735			0.034	-0.325	1.780			0.012	-0.043	1.773			0.024	0.100	1.706			-0.146	-0.116	1.787			-0.211	-0.328	1.791			-0.226	-0.492	1.738			-0.225	-0.544	1.726			0.146	-0.085	1.734			0.271	-0.115	1.575
0.028	-0.375	1.735			0.034	-0.325	1.780			0.012	-0.043	1.773			0.024	0.100	1.706			-0.146	-0.116	1.787			-0.211	-0.328	1.791			-0.226	-0.492	1.738			-0.225	-0.544	1.726			0.146	-0.085	1.733			0.271	-0.115	1.575
0.028	-0.375	1.734			0.034	-0.325	1.780			0.012	-0.043	1.773			0.024	0.099	1.705			-0.145	-0.116	1.787			-0.211	-0.328	1.791			-0.226	-0.492	1.738			-0.225	-0.544	1.726			0.146	-0.085	1.733			0.271	-0.115	1.575
0.028	-0.375	1.734			0.034	-0.325	1.780			0.012	-0.043	1.773			0.024	0.099	1.706			-0.145	-0.116	1.786			-0.211	-0.329	1.791			-0.226	-0.493	1.738			-0.225	-0.544	1.726			0.146	-0.085	1.733			0.271	-0.115	1.575
0.028	-0.375	1.734			0.034	-0.325	1.780			0.012	-0.043	1.773			0.024	0.098	1.706			-0.145	-0.116	1.786			-0.211	-0.329	1.791			-0.226	-0.493	1.738			-0.225	-0.544	1.726			0.146	-0.085	1.733			0.271	-0.115	1.574
0.028	-0.375	1.734			0.034	-0.326	1.780			0.012	-0.043	1.772			0.024	0.098	1.706			-0.145	-0.116	1.786			-0.211	-0.329	1.791			-0.226	-0.493	1.737			-0.225	-0.544	1.726			0.146	-0.085	1.733			0.271	-0.115	1.574
0.028	-0.375	1.734			0.034	-0.326	1.780			0.012	-0.043	1.772			0.024	0.097	1.706			-0.145	-0.116	1.786			-0.211	-0.329	1.791			-0.226	-0.493	1.737			-0.225	-0.544	1.726			0.146	-0.085	1.733			0.271	-0.115	1.574
0.028	-0.376	1.734			0.034	-0.326	1.780			0.012	-0.043	1.772			0.025	0.097	1.706			-0.145	-0.116	1.786			-0.211	-0.329	1.791			-0.226	-0.492	1.737			-0.225	-0.543	1.726			0.146	-0.085	1.733			0.271	-0.115	1.574
0.028	-0.376	1.734			0.034	-0.326	1.780			0.012	-0.043	1.772			0.024	0.098	1.706			-0.145	-0.117	1.786			-0.211	-0.329	1.791			-0.226	-0.492	1.737			-0.225	-0.543	1.726			0.146	-0.085	1.733			0.271	-0.115	1.574
0.028	-0.376	1.734			0.034	-0.326	1.780			0.012	-0.043	1.772			0.024	0.098	1.706			-0.145	-0.117	1.786			-0.210	-0.328	1.791			-0.226	-0.492	1.737			-0.225	-0.543	1.726			0.146	-0.085	1.733			0.271	-0.115	1.574
0.028	-0.376	1.734			0.034	-0.326	1.779			0.012	-0.043	1.772			0.024	0.098	1.706			-0.145	-0.117	1.786			-0.210	-0.328	1.791			-0.226	-0.492	1.737			-0.225	-0.543	1.726			0.146	-0.085	1.733			0.271	-0.115	1.574
0.028	-0.376	1.734			0.034	-0.326	1.779			0.012	-0.043	1.772			0.024	0.101	1.706			-0.145	-0.117	1.786			-0.210	-0.328	1.791			-0.226	-0.491	1.738			-0.225	-0.543	1.726			0.146	-0.085	1.733			0.271	-0.115	1.574
0.028	-0.376	1.733			0.034	-0.326	1.779			0.012	-0.043	1.772			0.024	0.103	1.706			-0.144	-0.117	1.786			-0.210	-0.327	1.791			-0.226	-0.491	1.738			-0.225	-0.543	1.726			0.146	-0.085	1.733			0.271	-0.115	1.574
0.028	-0.376	1.733			0.034	-0.326	1.779			0.013	-0.043	1.772			0.024	0.103	1.706			-0.144	-0.117	1.786			-0.210	-0.327	1.791			-0.226	-0.491	1.738			-0.225	-0.542	1.726			0.146	-0.085	1.733			0.271	-0.115	1.574
0.028	-0.376	1.733			0.034	-0.326	1.779			0.013	-0.043	1.772			0.023	0.106	1.706			-0.144	-0.117	1.785			-0.210	-0.327	1.791			-0.226	-0.491	1.738			-0.225	-0.542	1.726			0.146	-0.085	1.733			0.271	-0.115	1.573
0.028	-0.376	1.733			0.034	-0.326	1.779			0.013	-0.043	1.772			0.023	0.105	1.707			-0.144	-0.117	1.785			-0.210	-0.326	1.791			-0.226	-0.490	1.738			-0.225	-0.542	1.726			0.146	-0.085	1.733			0.272	-0.115	1.573
0.028	-0.376	1.733			0.034	-0.326	1.779			0.013	-0.043	1.772			0.023	0.105	1.707			-0.144	-0.117	1.785			-0.210	-0.326	1.791			-0.226	-0.490	1.738			-0.225	-0.542	1.726			0.146	-0.085	1.732			0.272	-0.115	1.573
0.028	-0.376	1.733			0.034	-0.326	1.779			0.013	-0.043	1.772			0.023	0.105	1.707			-0.144	-0.117	1.785			-0.210	-0.325	1.791			-0.226	-0.489	1.738			-0.225	-0.542	1.726			0.146	-0.085	1.732			0.272	-0.115	1.573
0.028	-0.376	1.733			0.034	-0.326	1.779			0.013	-0.043	1.772			0.023	0.105	1.707			-0.144	-0.117	1.785			-0.210	-0.325	1.791			-0.226	-0.489	1.738			-0.225	-0.542	1.726			0.146	-0.085	1.732			0.272	-0.115	1.573
0.028	-0.376	1.733			0.034	-0.326	1.779			0.013	-0.043	1.772			0.023	0.104	1.708			-0.144	-0.117	1.785			-0.210	-0.324	1.791			-0.226	-0.488	1.739			-0.225	-0.541	1.726			0.146	-0.085	1.732			0.272	-0.115	1.573
0.028	-0.376	1.733			0.034	-0.326	1.779			0.013	-0.043	1.772			0.021	0.115	1.709			-0.144	-0.117	1.785			-0.210	-0.324	1.791			-0.226	-0.488	1.739			-0.225	-0.541	1.726			0.147	-0.085	1.732			0.273	-0.115	1.573
0.028	-0.376	1.733			0.034	-0.326	1.779			0.014	-0.042	1.772			0.021	0.121	1.709			-0.144	-0.116	1.785			-0.210	-0.324	1.791			-0.226	-0.487	1.739			-0.225	-0.541	1.726			0.147	-0.084	1.732			0.273	-0.115	1.573
0.028	-0.375	1.733			0.034	-0.326	1.779			0.014	-0.042	1.772			0.021	0.124	1.710			-0.144	-0.116	1.785			-0.210	-0.323	1.791			-0.226	-0.487	1.739			-0.225	-0.541	1.726			0.147	-0.084	1.732			0.273	-0.115	1.573
0.028	-0.375	1.733			0.034	-0.326	1.779			0.014	-0.041	1.773			0.021	0.125	1.710			-0.144	-0.116	1.785			-0.210	-0.323	1.791			-0.226	-0.486	1.739			-0.225	-0.541	1.726			0.148	-0.084	1.732			0.273	-0.115	1.573
0.027	-0.375	1.733			0.034	-0.325	1.779			0.014	-0.040	1.773			0.020	0.132	1.712			-0.144	-0.115	1.785			-0.210	-0.322	1.791			-0.226	-0.486	1.739			-0.225	-0.541	1.726			0.148	-0.083	1.732			0.273	-0.115	1.573
0.027	-0.375	1.733			0.033	-0.325	1.779			0.014	-0.038	1.773			0.019	0.138	1.713			-0.144	-0.114	1.785			-0.210	-0.322	1.791			-0.226	-0.485	1.739			-0.225	-0.540	1.726			0.149	-0.083	1.731			0.273	-0.115	1.573
0.027	-0.374	1.733			0.033	-0.324	1.779			0.015	-0.037	1.773			0.019	0.142	1.714			-0.144	-0.114	1.785			-0.210	-0.321	1.791			-0.226	-0.485	1.739			-0.225	-0.540	1.725			0.149	-0.082	1.731			0.274	-0.114	1.573
0.027	-0.374	1.733			0.033	-0.324	1.778			0.015	-0.035	1.774			0.019	0.144	1.714			-0.143	-0.113	1.785			-0.209	-0.321	1.791			-0.226	-0.484	1.739			-0.225	-0.540	1.725			0.150	-0.082	1.731			0.274	-0.114	1.572
0.027	-0.373	1.732			0.033	-0.323	1.778			0.015	-0.032	1.774			0.019	0.146	1.715			-0.143	-0.112	1.784			-0.209	-0.320	1.791			-0.226	-0.483	1.738			-0.225	-0.539	1.724			0.151	-0.081	1.730			0.274	-0.114	1.572
0.026	-0.373	1.732			0.033	-0.322	1.778			0.015	-0.030	1.773			0.019	0.148	1.715			-0.143	-0.110	1.783			-0.209	-0.319	1.790			-0.227	-0.483	1.738			-0.225	-0.539	1.723			0.152	-0.080	1.729			0.274	-0.113	1.572
0.026	-0.372	1.732			0.032	-0.321	1.778			0.015	-0.028	1.773			0.018	0.149	1.715			-0.143	-0.109	1.783			-0.210	-0.318	1.789			-0.227	-0.481	1.737			-0.226	-0.538	1.722			0.153	-0.079	1.729			0.275	-0.113	1.572
0.026	-0.371	1.732			0.032	-0.320	1.778			0.015	-0.025	1.773			0.018	0.151	1.715			-0.143	-0.108	1.782			-0.210	-0.316	1.788			-0.227	-0.480	1.736			-0.226	-0.537	1.721			0.154	-0.079	1.728			0.275	-0.112	1.572
0.026	-0.370	1.731			0.032	-0.319	1.777			0.015	-0.023	1.773			0.018	0.152	1.716			-0.143	-0.107	1.780			-0.210	-0.315	1.787			-0.228	-0.479	1.735			-0.226	-0.537	1.719			0.155	-0.078	1.727			0.279	-0.113	1.570
0.025	-0.369	1.731			0.032	-0.318	1.777			0.015	-0.020	1.772			0.018	0.153	1.716			-0.143	-0.105	1.779			-0.211	-0.314	1.785			-0.228	-0.478	1.734			-0.227	-0.536	1.718			0.156	-0.077	1.726			0.281	-0.113	1.568
0.025	-0.368	1.730			0.031	-0.317	1.776			0.015	-0.018	1.772			0.018	0.155	1.716			-0.143	-0.104	1.777			-0.211	-0.313	1.784			-0.229	-0.477	1.732			-0.227	-0.535	1.716			0.157	-0.076	1.725			0.282	-0.113	1.568
0.025	-0.367	1.730			0.031	-0.315	1.776			0.015	-0.015	1.771			0.018	0.156	1.716			-0.143	-0.103	1.775			-0.212	-0.312	1.782			-0.229	-0.476	1.730			-0.228	-0.535	1.714			0.158	-0.075	1.724			0.282	-0.112	1.568
0.025	-0.366	1.729			0.031	-0.314	1.775			0.015	-0.013	1.770			0.018	0.157	1.716			-0.143	-0.102	1.774			-0.212	-0.311	1.780			-0.229	-0.476	1.728			-0.228	-0.535	1.712			0.158	-0.074	1.723			0.283	-0.112	1.569
0.025	-0.365	1.729			0.030	-0.313	1.774			0.014	-0.012	1.769			0.018	0.158	1.715			-0.143	-0.101	1.772			-0.212	-0.310	1.778			-0.230	-0.475	1.725			-0.228	-0.535	1.709			0.159	-0.074	1.722			0.283	-0.111	1.569
0.024	-0.364	1.728			0.030	-0.312	1.774			0.014	-0.010	1.769			0.018	0.159	1.715			-0.143	-0.100	1.770			-0.213	-0.309	1.776			-0.230	-0.475	1.723			-0.228	-0.535	1.707			0.160	-0.073	1.721			0.283	-0.111	1.569
0.024	-0.363	1.727			0.030	-0.311	1.773			0.014	-0.008	1.768			0.017	0.160	1.715			-0.144	-0.099	1.768			-0.213	-0.308	1.773			-0.230	-0.474	1.721			-0.229	-0.535	1.704			0.161	-0.072	1.720			0.284	-0.111	1.569
0.024	-0.362	1.726			0.029	-0.309	1.772			0.014	-0.007	1.766			0.017	0.161	1.714			-0.144	-0.098	1.767			-0.214	-0.308	1.771			-0.230	-0.474	1.718			-0.229	-0.536	1.701			0.161	-0.072	1.720			0.284	-0.110	1.569
0.023	-0.361	1.725			0.029	-0.308	1.771			0.013	-0.005	1.765			0.016	0.162	1.714			-0.145	-0.097	1.765			-0.214	-0.307	1.769			-0.230	-0.474	1.716			-0.229	-0.536	1.698			0.162	-0.071	1.719			0.284	-0.110	1.570
0.023	-0.360	1.725			0.028	-0.307	1.770			0.013	-0.004	1.764			0.015	0.162	1.713			-0.145	-0.096	1.764			-0.215	-0.307	1.767			-0.230	-0.474	1.713			-0.229	-0.536	1.696			0.163	-0.071	1.718			0.285	-0.109	1.570
0.022	-0.359	1.724			0.027	-0.306	1.770			0.013	-0.003	1.763			0.015	0.163	1.713			-0.146	-0.096	1.762			-0.215	-0.306	1.765			-0.230	-0.473	1.711			-0.229	-0.537	1.693			0.163	-0.070	1.717			0.284	-0.108	1.569
0.022	-0.359	1.723			0.027	-0.305	1.769			0.012	-0.002	1.762			0.014	0.164	1.712			-0.146	-0.095	1.760			-0.216	-0.306	1.763			-0.230	-0.473	1.709			-0.229	-0.537	1.691			0.163	-0.070	1.716			0.284	-0.108	1.569
0.021	-0.358	1.722			0.026	-0.304	1.768			0.011	-0.000	1.760			0.013	0.165	1.711			-0.147	-0.094	1.759			-0.216	-0.305	1.761			-0.230	-0.473	1.707			-0.229	-0.537	1.689			0.163	-0.069	1.716			0.283	-0.108	1.567
0.021	-0.357	1.722			0.025	-0.304	1.767			0.010	0.001	1.758			0.012	0.165	1.711			-0.148	-0.094	1.757			-0.217	-0.305	1.760			-0.230	-0.473	1.705			-0.229	-0.537	1.687			0.164	-0.069	1.715			0.283	-0.107	1.567
0.020	-0.357	1.721			0.025	-0.303	1.766			0.009	0.001	1.755			0.011	0.165	1.710			-0.149	-0.093	1.756			-0.217	-0.305	1.758			-0.230	-0.473	1.704			-0.229	-0.537	1.686			0.163	-0.068	1.713			0.283	-0.108	1.567
0.020	-0.356	1.720			0.024	-0.302	1.765			0.008	0.002	1.753			0.010	0.165	1.708			-0.149	-0.093	1.754			-0.217	-0.305	1.756			-0.230	-0.473	1.702			-0.229	-0.537	1.684			0.163	-0.068	1.712			0.283	-0.108	1.567
0.019	-0.356	1.720			0.023	-0.301	1.764			0.007	0.003	1.750			0.009	0.165	1.706			-0.151	-0.093	1.752			-0.217	-0.305	1.754			-0.230	-0.473	1.701			-0.228	-0.537	1.683			0.163	-0.068	1.710			0.282	-0.108	1.567
0.019	-0.355	1.719			0.022	-0.301	1.763			0.006	0.003	1.747			0.007	0.165	1.704			-0.152	-0.093	1.750			-0.217	-0.305	1.752			-0.230	-0.473	1.700			-0.228	-0.537	1.682			0.163	-0.067	1.709			0.282	-0.109	1.567
0.018	-0.355	1.718			0.022	-0.300	1.761			0.004	0.003	1.744			0.005	0.164	1.701			-0.153	-0.093	1.748			-0.218	-0.306	1.751			-0.230	-0.474	1.698			-0.228	-0.537	1.681			0.162	-0.067	1.706			0.282	-0.108	1.566
0.018	-0.354	1.718			0.021	-0.299	1.760			0.003	0.003	1.741			0.003	0.163	1.697			-0.155	-0.092	1.745			-0.218	-0.307	1.749			-0.229	-0.476	1.697			-0.228	-0.538	1.680			0.162	-0.067	1.704			0.281	-0.109	1.565
0.017	-0.354	1.717			0.019	-0.298	1.758			0.001	0.003	1.735			-0.002	0.164	1.691			-0.157	-0.093	1.742			-0.218	-0.308	1.747			-0.229	-0.478	1.695			-0.228	-0.538	1.679			0.161	-0.067	1.701			0.280	-0.110	1.563
0.016	-0.354	1.716			0.018	-0.298	1.755			-0.002	0.003	1.730			-0.006	0.164	1.686			-0.160	-0.093	1.739			-0.218	-0.309	1.745			-0.229	-0.480	1.694			-0.228	-0.540	1.679			0.159	-0.067	1.698			0.279	-0.111	1.562
0.015	-0.353	1.715			0.016	-0.297	1.752			-0.004	0.002	1.725			-0.009	0.165	1.681			-0.163	-0.093	1.735			-0.219	-0.309	1.743			-0.229	-0.483	1.693			-0.228	-0.542	1.679			0.158	-0.066	1.694			0.278	-0.111	1.560
0.014	-0.353	1.714			0.014	-0.296	1.749			-0.006	0.002	1.721			-0.013	0.162	1.674			-0.166	-0.094	1.732			-0.219	-0.310	1.741			-0.229	-0.484	1.693			-0.228	-0.544	1.679			0.156	-0.066	1.691			0.278	-0.111	1.559
0.013	-0.353	1.713			0.012	-0.296	1.745			-0.009	0.001	1.716			-0.015	0.160	1.669			-0.168	-0.095	1.728			-0.219	-0.312	1.740			-0.229	-0.487	1.693			-0.228	-0.548	1.680			0.155	-0.066	1.687			0.277	-0.111	1.557
0.012	-0.353	1.712			0.010	-0.296	1.742			-0.011	0.001	1.712			-0.018	0.161	1.664			-0.171	-0.096	1.725			-0.220	-0.313	1.738			-0.229	-0.490	1.692			-0.228	-0.551	1.681			0.153	-0.066	1.684			0.277	-0.111	1.554
0.011	-0.353	1.711			0.008	-0.295	1.738			-0.013	0.000	1.707			-0.020	0.161	1.660			-0.174	-0.096	1.721			-0.220	-0.314	1.737			-0.230	-0.491	1.692			-0.229	-0.553	1.681			0.152	-0.066	1.680			0.276	-0.112	1.552
0.010	-0.353	1.710			0.006	-0.295	1.734			-0.015	-0.000	1.704			-0.023	0.161	1.657			-0.176	-0.097	1.719			-0.221	-0.315	1.735			-0.230	-0.492	1.692			-0.229	-0.554	1.682			0.150	-0.066	1.677			0.275	-0.112	1.550
0.008	-0.353	1.709			0.005	-0.295	1.730			-0.017	-0.000	1.700			-0.025	0.161	1.654			-0.178	-0.097	1.716			-0.221	-0.315	1.734			-0.230	-0.494	1.692			-0.229	-0.555	1.682			0.149	-0.066	1.675			0.275	-0.112	1.547
0.007	-0.352	1.708			0.003	-0.294	1.727			-0.018	-0.001	1.698			-0.026	0.161	1.651			-0.180	-0.098	1.714			-0.221	-0.316	1.732			-0.231	-0.496	1.691			-0.230	-0.556	1.682			0.148	-0.065	1.672			0.275	-0.112	1.544
0.006	-0.352	1.707			0.002	-0.294	1.723			-0.020	-0.001	1.695			-0.028	0.160	1.649			-0.181	-0.098	1.712			-0.222	-0.317	1.731			-0.232	-0.498	1.691			-0.230	-0.557	1.682			0.147	-0.065	1.670			0.276	-0.112	1.541
0.005	-0.352	1.706			0.000	-0.294	1.720			-0.021	-0.001	1.693			-0.029	0.160	1.647			-0.183	-0.098	1.710			-0.222	-0.317	1.730			-0.232	-0.500	1.690			-0.231	-0.558	1.682			0.146	-0.065	1.668			0.276	-0.112	1.538
0.004	-0.352	1.705			-0.001	-0.294	1.717			-0.022	-0.001	1.691			-0.030	0.160	1.645			-0.184	-0.098	1.708			-0.223	-0.318	1.729			-0.233	-0.502	1.689			-0.231	-0.559	1.681			0.145	-0.065	1.666			0.277	-0.112	1.535
0.003	-0.352	1.704			-0.002	-0.293	1.715			-0.022	-0.001	1.689			-0.031	0.160	1.644			-0.185	-0.098	1.706			-0.223	-0.318	1.727			-0.233	-0.504	1.689			-0.231	-0.560	1.681			0.144	-0.065	1.665			0.278	-0.112	1.532
0.002	-0.352	1.703			-0.003	-0.293	1.712			-0.023	-0.001	1.687			-0.032	0.160	1.642			-0.186	-0.098	1.705			-0.224	-0.318	1.726			-0.234	-0.505	1.688			-0.232	-0.561	1.680			0.144	-0.065	1.663			0.279	-0.112	1.529
0.002	-0.352	1.702			-0.004	-0.293	1.710			-0.024	-0.002	1.686			-0.033	0.160	1.641			-0.187	-0.098	1.704			-0.224	-0.319	1.725			-0.234	-0.507	1.686			-0.232	-0.562	1.679			0.143	-0.064	1.662			0.280	-0.111	1.527
0.001	-0.352	1.701			-0.005	-0.293	1.708			-0.025	-0.002	1.684			-0.034	0.160	1.640			-0.188	-0.098	1.703			-0.224	-0.319	1.724			-0.234	-0.508	1.685			-0.232	-0.563	1.678			0.142	-0.064	1.661			0.282	-0.111	1.525
0.000	-0.352	1.701			-0.006	-0.293	1.706			-0.025	-0.002	1.683			-0.034	0.160	1.639			-0.189	-0.099	1.702			-0.225	-0.319	1.723			-0.234	-0.509	1.684			-0.232	-0.564	1.677			0.142	-0.064	1.660			0.283	-0.111	1.524
-0.000	-0.351	1.700			-0.006	-0.293	1.704			-0.026	-0.002	1.682			-0.035	0.160	1.638			-0.189	-0.099	1.701			-0.225	-0.320	1.723			-0.234	-0.510	1.684			-0.232	-0.565	1.676			0.141	-0.064	1.659			0.285	-0.110	1.523
-0.001	-0.351	1.699			-0.007	-0.293	1.702			-0.026	-0.002	1.681			-0.036	0.160	1.637			-0.190	-0.099	1.700			-0.225	-0.320	1.722			-0.234	-0.510	1.683			-0.232	-0.566	1.674			0.141	-0.064	1.658			0.288	-0.110	1.523
-0.001	-0.351	1.699			-0.007	-0.292	1.701			-0.027	-0.002	1.680			-0.036	0.160	1.637			-0.191	-0.099	1.699			-0.226	-0.320	1.721			-0.234	-0.511	1.682			-0.232	-0.567	1.673			0.141	-0.064	1.657			0.291	-0.109	1.523
-0.002	-0.351	1.698			-0.008	-0.292	1.699			-0.027	-0.002	1.679			-0.036	0.160	1.636			-0.191	-0.099	1.698			-0.226	-0.320	1.720			-0.234	-0.512	1.681			-0.231	-0.568	1.671			0.140	-0.064	1.657			0.295	-0.108	1.526
-0.002	-0.351	1.698			-0.008	-0.292	1.698			-0.027	-0.002	1.678			-0.037	0.160	1.637			-0.192	-0.099	1.697			-0.226	-0.321	1.720			-0.234	-0.513	1.680			-0.231	-0.569	1.670			0.140	-0.064	1.656			0.298	-0.108	1.530
-0.003	-0.351	1.697			-0.009	-0.292	1.697			-0.028	-0.002	1.677			-0.037	0.161	1.637			-0.192	-0.099	1.697			-0.226	-0.321	1.719			-0.234	-0.513	1.679			-0.231	-0.570	1.669			0.140	-0.064	1.656			0.301	-0.107	1.533
-0.003	-0.351	1.697			-0.009	-0.292	1.696			-0.028	-0.002	1.677			-0.037	0.161	1.638			-0.193	-0.099	1.696			-0.227	-0.321	1.719			-0.234	-0.514	1.679			-0.230	-0.571	1.668			0.140	-0.064	1.656			0.306	-0.107	1.537
-0.003	-0.351	1.697			-0.010	-0.292	1.695			-0.028	-0.002	1.677			-0.036	0.160	1.639			-0.193	-0.099	1.696			-0.227	-0.321	1.718			-0.234	-0.515	1.678			-0.230	-0.571	1.668			0.140	-0.064	1.656			0.310	-0.107	1.542
-0.004	-0.351	1.696			-0.010	-0.292	1.694			-0.028	-0.002	1.677			-0.035	0.159	1.640			-0.193	-0.099	1.695			-0.227	-0.321	1.718			-0.234	-0.515	1.678			-0.230	-0.572	1.667			0.141	-0.064	1.657			0.314	-0.108	1.546
-0.004	-0.351	1.696			-0.010	-0.292	1.694			-0.028	-0.003	1.678			-0.034	0.158	1.642			-0.193	-0.099	1.695			-0.227	-0.321	1.718			-0.234	-0.515	1.678			-0.230	-0.572	1.667			0.141	-0.064	1.658			0.317	-0.108	1.550
-0.004	-0.351	1.696			-0.010	-0.292	1.693			-0.027	-0.003	1.679			-0.033	0.158	1.644			-0.193	-0.099	1.696			-0.227	-0.322	1.717			-0.234	-0.516	1.677			-0.230	-0.573	1.667			0.142	-0.064	1.660			0.320	-0.108	1.556
-0.004	-0.351	1.696			-0.010	-0.292	1.693			-0.026	-0.003	1.680			-0.032	0.158	1.646			-0.193	-0.099	1.696			-0.227	-0.322	1.717			-0.234	-0.516	1.677			-0.230	-0.573	1.667			0.143	-0.065	1.663			0.322	-0.108	1.561
-0.005	-0.351	1.696			-0.010	-0.292	1.693			-0.025	-0.003	1.682			-0.030	0.158	1.649			-0.193	-0.099	1.697			-0.227	-0.322	1.717			-0.234	-0.516	1.677			-0.230	-0.573	1.667			0.145	-0.065	1.666			0.325	-0.107	1.566
-0.005	-0.351	1.696			-0.010	-0.292	1.693			-0.024	-0.004	1.684			-0.029	0.158	1.651			-0.192	-0.099	1.698			-0.227	-0.322	1.717			-0.234	-0.517	1.678			-0.230	-0.573	1.668			0.147	-0.065	1.669			0.327	-0.107	1.570
-0.005	-0.351	1.696			-0.010	-0.292	1.693			-0.023	-0.004	1.687			-0.027	0.158	1.654			-0.191	-0.099	1.699			-0.227	-0.322	1.717			-0.234	-0.517	1.678			-0.231	-0.573	1.669			0.149	-0.065	1.672			0.330	-0.107	1.576
-0.005	-0.351	1.696			-0.009	-0.292	1.694			-0.022	-0.004	1.689			-0.025	0.157	1.657			-0.189	-0.099	1.700			-0.227	-0.321	1.717			-0.234	-0.517	1.679			-0.231	-0.573	1.669			0.150	-0.065	1.676			0.332	-0.107	1.582
-0.004	-0.351	1.696			-0.008	-0.292	1.695			-0.021	-0.004	1.692			-0.023	0.156	1.659			-0.188	-0.099	1.702			-0.227	-0.321	1.718			-0.234	-0.517	1.679			-0.231	-0.573	1.670			0.152	-0.065	1.679			0.334	-0.107	1.588
-0.004	-0.351	1.696			-0.007	-0.292	1.697			-0.020	-0.004	1.695			-0.021	0.156	1.662			-0.186	-0.099	1.703			-0.227	-0.321	1.718			-0.234	-0.518	1.680			-0.232	-0.573	1.671			0.154	-0.065	1.682			0.335	-0.107	1.593
-0.004	-0.350	1.697			-0.006	-0.292	1.699			-0.018	-0.004	1.698			-0.019	0.156	1.664			-0.184	-0.098	1.705			-0.227	-0.320	1.718			-0.234	-0.517	1.680			-0.232	-0.573	1.672			0.156	-0.066	1.685			0.337	-0.107	1.597
-0.003	-0.350	1.697			-0.005	-0.292	1.700			-0.016	-0.004	1.701			-0.017	0.156	1.667			-0.182	-0.098	1.706			-0.227	-0.320	1.719			-0.235	-0.517	1.681			-0.233	-0.573	1.673			0.158	-0.066	1.689			0.338	-0.107	1.602
-0.003	-0.350	1.698			-0.004	-0.292	1.702			-0.015	-0.004	1.704			-0.015	0.156	1.669			-0.181	-0.098	1.708			-0.227	-0.319	1.720			-0.235	-0.517	1.681			-0.233	-0.572	1.673			0.160	-0.066	1.692			0.340	-0.108	1.606
-0.002	-0.350	1.698			-0.003	-0.292	1.705			-0.013	-0.004	1.706			-0.013	0.156	1.671			-0.179	-0.097	1.709			-0.227	-0.319	1.720			-0.235	-0.517	1.681			-0.234	-0.572	1.673			0.162	-0.066	1.694			0.341	-0.108	1.609
-0.002	-0.350	1.699			-0.002	-0.292	1.707			-0.012	-0.003	1.709			-0.011	0.155	1.674			-0.177	-0.097	1.710			-0.227	-0.318	1.721			-0.235	-0.514	1.682			-0.234	-0.572	1.674			0.163	-0.066	1.697			0.342	-0.108	1.613
-0.001	-0.350	1.699			-0.001	-0.292	1.709			-0.010	-0.003	1.711			-0.009	0.155	1.676			-0.175	-0.097	1.712			-0.227	-0.318	1.721			-0.235	-0.512	1.683			-0.234	-0.571	1.674			0.164	-0.066	1.700			0.343	-0.108	1.616
-0.001	-0.350	1.700			0.000	-0.292	1.711			-0.009	-0.003	1.714			-0.008	0.155	1.678			-0.174	-0.096	1.713			-0.227	-0.317	1.722			-0.235	-0.510	1.683			-0.234	-0.571	1.674			0.166	-0.067	1.702			0.343	-0.108	1.619
-0.000	-0.350	1.700			0.001	-0.292	1.713			-0.008	-0.003	1.716			-0.006	0.154	1.680			-0.173	-0.096	1.714			-0.227	-0.317	1.723			-0.235	-0.509	1.683			-0.234	-0.570	1.674			0.167	-0.067	1.704			0.343	-0.108	1.622
0.001	-0.349	1.701			0.002	-0.292	1.716			-0.007	-0.003	1.718			-0.004	0.154	1.682			-0.172	-0.096	1.715			-0.227	-0.316	1.723			-0.235	-0.508	1.683			-0.235	-0.569	1.674			0.168	-0.067	1.706			0.344	-0.108	1.624
0.001	-0.349	1.701			0.003	-0.292	1.718			-0.006	-0.003	1.719			-0.003	0.153	1.683			-0.171	-0.096	1.716			-0.227	-0.315	1.724			-0.235	-0.507	1.683			-0.235	-0.569	1.674			0.169	-0.067	1.707			0.344	-0.108	1.626
0.002	-0.349	1.702			0.003	-0.292	1.720			-0.006	-0.003	1.721			-0.002	0.153	1.685			-0.170	-0.096	1.717			-0.227	-0.315	1.724			-0.235	-0.507	1.683			-0.235	-0.568	1.674			0.169	-0.067	1.709			0.345	-0.108	1.628
0.002	-0.349	1.703			0.004	-0.293	1.722			-0.005	-0.003	1.723			-0.001	0.152	1.686			-0.169	-0.096	1.718			-0.226	-0.314	1.725			-0.235	-0.507	1.683			-0.235	-0.568	1.673			0.170	-0.068	1.710			0.345	-0.108	1.629
0.003	-0.349	1.703			0.004	-0.293	1.724			-0.005	-0.003	1.724			0.000	0.152	1.687			-0.168	-0.096	1.719			-0.226	-0.314	1.726			-0.235	-0.507	1.683			-0.235	-0.567	1.673			0.170	-0.068	1.711			0.346	-0.107	1.631
0.003	-0.349	1.704			0.005	-0.293	1.726			-0.004	-0.003	1.726			0.001	0.152	1.688			-0.167	-0.096	1.720			-0.226	-0.314	1.726			-0.235	-0.506	1.683			-0.235	-0.567	1.673			0.171	-0.068	1.712			0.346	-0.107	1.632
0.003	-0.349	1.704			0.005	-0.293	1.728			-0.004	-0.003	1.727			0.002	0.151	1.689			-0.167	-0.096	1.721			-0.226	-0.313	1.727			-0.235	-0.506	1.683			-0.235	-0.567	1.673			0.171	-0.068	1.713			0.346	-0.107	1.634
0.004	-0.349	1.705			0.006	-0.293	1.729			-0.004	-0.003	1.728			0.002	0.152	1.690			-0.167	-0.096	1.723			-0.226	-0.313	1.728			-0.235	-0.506	1.683			-0.235	-0.566	1.673			0.171	-0.068	1.714			0.345	-0.107	1.635
0.004	-0.349	1.705			0.006	-0.293	1.731			-0.003	-0.003	1.730			0.001	0.152	1.691			-0.166	-0.096	1.724			-0.227	-0.313	1.728			-0.235	-0.506	1.684			-0.235	-0.566	1.673			0.172	-0.068	1.715			0.345	-0.106	1.636
0.004	-0.349	1.705			0.006	-0.293	1.733			-0.003	-0.003	1.731			0.001	0.151	1.692			-0.166	-0.096	1.726			-0.227	-0.313	1.729			-0.235	-0.506	1.684			-0.235	-0.566	1.674			0.171	-0.068	1.716			0.345	-0.106	1.637
0.004	-0.349	1.706			0.006	-0.294	1.734			-0.003	-0.004	1.732			0.001	0.151	1.692			-0.166	-0.096	1.727			-0.227	-0.313	1.730			-0.235	-0.506	1.685			-0.235	-0.566	1.674			0.171	-0.069	1.717			0.344	-0.105	1.638
0.005	-0.349	1.707			0.006	-0.294	1.737			-0.003	-0.004	1.734			-0.000	0.149	1.693			-0.167	-0.096	1.729			-0.227	-0.312	1.733			-0.236	-0.507	1.687			-0.235	-0.566	1.676			0.171	-0.069	1.719			0.343	-0.104	1.639
0.005	-0.349	1.707			0.006	-0.294	1.737			-0.003	-0.004	1.734			-0.000	0.149	1.693			-0.167	-0.096	1.729			-0.227	-0.312	1.733			-0.236	-0.507	1.687			-0.235	-0.566	1.676			0.171	-0.069	1.719			0.343	-0.104	1.639
0.005	-0.349	1.707			0.007	-0.294	1.739			-0.003	-0.004	1.734			-0.001	0.148	1.694			-0.167	-0.097	1.731			-0.227	-0.312	1.734			-0.236	-0.507	1.688			-0.235	-0.566	1.678			0.171	-0.069	1.720			0.343	-0.104	1.640
0.005	-0.349	1.708			0.007	-0.294	1.740			-0.004	-0.004	1.735			-0.002	0.148	1.694			-0.167	-0.097	1.732			-0.228	-0.312	1.736			-0.236	-0.507	1.691			-0.235	-0.566	1.680			0.170	-0.069	1.720			0.342	-0.103	1.640
0.005	-0.349	1.708			0.007	-0.295	1.741			-0.004	-0.005	1.736			-0.003	0.147	1.694			-0.167	-0.097	1.733			-0.228	-0.312	1.738			-0.237	-0.507	1.693			-0.236	-0.566	1.682			0.170	-0.069	1.721			0.341	-0.103	1.641
0.005	-0.349	1.709			0.007	-0.295	1.742			-0.004	-0.005	1.737			-0.004	0.147	1.694			-0.168	-0.097	1.734			-0.228	-0.313	1.739			-0.237	-0.507	1.695			-0.236	-0.566	1.685			0.169	-0.069	1.722			0.341	-0.102	1.641
0.005	-0.349	1.709			0.007	-0.295	1.743			-0.004	-0.005	1.738			-0.006	0.147	1.694			-0.168	-0.098	1.736			-0.229	-0.313	1.741			-0.237	-0.507	1.697			-0.237	-0.566	1.687			0.169	-0.069	1.722			0.340	-0.102	1.641
0.005	-0.349	1.710			0.007	-0.295	1.744			-0.005	-0.005	1.738			-0.007	0.147	1.695			-0.169	-0.098	1.737			-0.229	-0.313	1.742			-0.238	-0.508	1.699			-0.237	-0.566	1.689			0.168	-0.069	1.723			0.339	-0.101	1.641
0.005	-0.349	1.710			0.007	-0.295	1.745			-0.005	-0.006	1.739			-0.009	0.148	1.695			-0.170	-0.098	1.738			-0.229	-0.313	1.744			-0.238	-0.509	1.702			-0.238	-0.567	1.692			0.167	-0.069	1.723			0.338	-0.101	1.640
0.005	-0.349	1.711			0.007	-0.295	1.746			-0.005	-0.006	1.740			-0.011	0.148	1.695			-0.170	-0.098	1.739			-0.230	-0.313	1.745			-0.239	-0.510	1.704			-0.238	-0.568	1.695			0.166	-0.069	1.723			0.337	-0.100	1.640
0.005	-0.349	1.711			0.007	-0.295	1.747			-0.006	-0.006	1.740			-0.012	0.148	1.696			-0.171	-0.098	1.741			-0.230	-0.313	1.746			-0.239	-0.510	1.706			-0.238	-0.569	1.697			0.165	-0.069	1.724			0.335	-0.100	1.639
0.005	-0.349	1.712			0.006	-0.295	1.748			-0.006	-0.006	1.741			-0.013	0.148	1.696			-0.172	-0.099	1.742			-0.230	-0.314	1.748			-0.239	-0.510	1.708			-0.239	-0.569	1.699			0.165	-0.069	1.724			0.334	-0.099	1.639
0.005	-0.349	1.712			0.006	-0.295	1.749			-0.007	-0.006	1.741			-0.014	0.148	1.696			-0.172	-0.099	1.743			-0.230	-0.314	1.749			-0.240	-0.510	1.710			-0.239	-0.569	1.700			0.164	-0.068	1.724			0.333	-0.099	1.638
0.005	-0.349	1.713			0.006	-0.296	1.749			-0.007	-0.007	1.742			-0.014	0.148	1.696			-0.173	-0.099	1.744			-0.231	-0.314	1.750			-0.240	-0.509	1.712			-0.239	-0.569	1.701			0.163	-0.068	1.724			0.331	-0.098	1.637
0.005	-0.349	1.713			0.006	-0.296	1.750			-0.007	-0.007	1.742			-0.015	0.148	1.696			-0.173	-0.099	1.745			-0.231	-0.315	1.751			-0.240	-0.509	1.713			-0.239	-0.569	1.702			0.163	-0.068	1.725			0.330	-0.098	1.636
0.005	-0.349	1.714			0.006	-0.296	1.751			-0.008	-0.007	1.742			-0.015	0.148	1.697			-0.173	-0.099	1.745			-0.231	-0.315	1.752			-0.241	-0.508	1.714			-0.240	-0.569	1.703			0.162	-0.068	1.725			0.329	-0.097	1.635
0.005	-0.349	1.714			0.006	-0.296	1.751			-0.008	-0.007	1.743			-0.016	0.148	1.697			-0.174	-0.099	1.746			-0.231	-0.316	1.753			-0.241	-0.508	1.715			-0.240	-0.569	1.704			0.162	-0.068	1.725			0.328	-0.097	1.634
0.005	-0.349	1.714			0.006	-0.296	1.752			-0.008	-0.007	1.743			-0.016	0.148	1.697			-0.174	-0.099	1.747			-0.231	-0.316	1.754			-0.241	-0.508	1.716			-0.240	-0.569	1.705			0.161	-0.068	1.725			0.327	-0.096	1.633
0.005	-0.349	1.715			0.006	-0.296	1.753			-0.009	-0.007	1.744			-0.017	0.147	1.698			-0.175	-0.100	1.748			-0.231	-0.317	1.756			-0.241	-0.508	1.717			-0.240	-0.569	1.706			0.160	-0.068	1.725			0.326	-0.095	1.632
0.005	-0.349	1.715			0.006	-0.296	1.753			-0.009	-0.007	1.744			-0.017	0.147	1.698			-0.175	-0.100	1.748			-0.231	-0.317	1.756			-0.241	-0.508	1.717			-0.240	-0.569	1.706			0.160	-0.068	1.725			0.326	-0.095	1.632
0.005	-0.349	1.716			0.006	-0.296	1.754			-0.009	-0.007	1.744			-0.017	0.147	1.698			-0.175	-0.100	1.749			-0.230	-0.317	1.757			-0.241	-0.508	1.718			-0.240	-0.569	1.706			0.160	-0.068	1.725			0.325	-0.095	1.631
0.005	-0.350	1.716			0.006	-0.296	1.754			-0.009	-0.008	1.745			-0.017	0.146	1.698			-0.175	-0.100	1.750			-0.230	-0.317	1.758			-0.241	-0.508	1.719			-0.240	-0.569	1.707			0.159	-0.068	1.725			0.325	-0.095	1.631
0.005	-0.350	1.717			0.006	-0.296	1.755			-0.009	-0.008	1.745			-0.017	0.146	1.698			-0.175	-0.100	1.750			-0.230	-0.317	1.759			-0.241	-0.508	1.719			-0.240	-0.569	1.707			0.159	-0.067	1.725			0.324	-0.095	1.631
0.005	-0.350	1.717			0.006	-0.296	1.755			-0.010	-0.008	1.745			-0.017	0.145	1.698			-0.175	-0.100	1.751			-0.230	-0.317	1.759			-0.241	-0.508	1.720			-0.240	-0.569	1.708			0.159	-0.067	1.725			0.324	-0.095	1.631
0.005	-0.350	1.717			0.006	-0.296	1.755			-0.010	-0.008	1.745			-0.017	0.145	1.699			-0.175	-0.100	1.751			-0.230	-0.318	1.760			-0.240	-0.507	1.721			-0.240	-0.569	1.709			0.158	-0.067	1.725			0.324	-0.094	1.630
0.006	-0.350	1.718			0.007	-0.296	1.756			-0.010	-0.008	1.746			-0.017	0.145	1.699			-0.175	-0.100	1.751			-0.230	-0.318	1.761			-0.240	-0.506	1.722			-0.240	-0.569	1.709			0.158	-0.067	1.725			0.324	-0.094	1.630
0.006	-0.350	1.718			0.007	-0.296	1.756			-0.010	-0.008	1.746			-0.017	0.145	1.699			-0.175	-0.100	1.752			-0.230	-0.318	1.761			-0.240	-0.505	1.723			-0.240	-0.568	1.710			0.158	-0.067	1.725			0.324	-0.094	1.631
0.006	-0.350	1.718			0.007	-0.296	1.757			-0.010	-0.008	1.746			-0.016	0.145	1.699			-0.175	-0.100	1.752			-0.230	-0.318	1.762			-0.240	-0.504	1.723			-0.240	-0.568	1.710			0.158	-0.067	1.726			0.324	-0.095	1.631
0.006	-0.350	1.719			0.007	-0.296	1.757			-0.010	-0.008	1.746			-0.016	0.145	1.700			-0.175	-0.100	1.753			-0.230	-0.318	1.763			-0.240	-0.504	1.724			-0.240	-0.568	1.711			0.158	-0.067	1.726			0.324	-0.095	1.632
0.006	-0.350	1.719			0.007	-0.296	1.757			-0.010	-0.008	1.747			-0.016	0.146	1.700			-0.175	-0.100	1.753			-0.230	-0.318	1.763			-0.240	-0.504	1.725			-0.240	-0.568	1.711			0.158	-0.067	1.726			0.324	-0.095	1.633
0.006	-0.350	1.719			0.007	-0.296	1.758			-0.011	-0.008	1.747			-0.016	0.147	1.701			-0.175	-0.101	1.753			-0.230	-0.318	1.764			-0.240	-0.503	1.725			-0.240	-0.568	1.712			0.157	-0.067	1.726			0.325	-0.096	1.634
0.006	-0.350	1.720			0.007	-0.296	1.758			-0.011	-0.008	1.747			-0.016	0.148	1.701			-0.175	-0.101	1.754			-0.230	-0.318	1.764			-0.240	-0.503	1.725			-0.240	-0.568	1.712			0.157	-0.067	1.726			0.325	-0.096	1.635
0.006	-0.350	1.720			0.007	-0.296	1.758			-0.011	-0.008	1.747			-0.017	0.149	1.702			-0.175	-0.101	1.754			-0.230	-0.318	1.764			-0.240	-0.503	1.726			-0.240	-0.568	1.712			0.157	-0.067	1.727			0.325	-0.096	1.637
0.006	-0.350	1.720			0.007	-0.296	1.759			-0.011	-0.008	1.747			-0.016	0.149	1.702			-0.175	-0.101	1.754			-0.230	-0.318	1.765			-0.240	-0.503	1.726			-0.240	-0.568	1.713			0.157	-0.066	1.727			0.326	-0.097	1.638
0.006	-0.349	1.721			0.007	-0.296	1.759			-0.011	-0.008	1.748			-0.017	0.149	1.703			-0.175	-0.101	1.755			-0.230	-0.318	1.765			-0.240	-0.502	1.726			-0.240	-0.568	1.713			0.157	-0.066	1.728			0.326	-0.097	1.639
0.007	-0.349	1.721			0.007	-0.296	1.759			-0.011	-0.008	1.748			-0.017	0.150	1.703			-0.175	-0.101	1.755			-0.230	-0.318	1.765			-0.240	-0.502	1.727			-0.240	-0.567	1.713			0.157	-0.066	1.728			0.326	-0.098	1.641
0.007	-0.349	1.721			0.007	-0.296	1.759			-0.011	-0.008	1.748			-0.017	0.150	1.704			-0.175	-0.101	1.755			-0.230	-0.319	1.766			-0.240	-0.502	1.727			-0.240	-0.567	1.713			0.157	-0.066	1.728			0.327	-0.098	1.642
0.007	-0.349	1.722			0.007	-0.296	1.760			-0.011	-0.008	1.748			-0.017	0.151	1.705			-0.175	-0.101	1.756			-0.230	-0.319	1.766			-0.239	-0.502	1.727			-0.240	-0.567	1.713			0.157	-0.066	1.729			0.327	-0.098	1.644
0.007	-0.349	1.722			0.007	-0.296	1.760			-0.011	-0.008	1.748			-0.017	0.152	1.705			-0.175	-0.101	1.756			-0.229	-0.319	1.766			-0.239	-0.503	1.726			-0.239	-0.568	1.713			0.157	-0.065	1.729			0.327	-0.099	1.645
0.007	-0.349	1.722			0.007	-0.296	1.760			-0.011	-0.008	1.749			-0.017	0.152	1.706			-0.175	-0.101	1.756			-0.229	-0.319	1.766			-0.239	-0.502	1.726			-0.239	-0.568	1.713			0.157	-0.065	1.730			0.327	-0.099	1.646
0.007	-0.349	1.722			0.007	-0.296	1.761			-0.011	-0.008	1.749			-0.017	0.153	1.706			-0.175	-0.101	1.756			-0.229	-0.319	1.766			-0.238	-0.502	1.726			-0.239	-0.567	1.713			0.157	-0.065	1.730			0.328	-0.099	1.647
0.007	-0.349	1.723			0.007	-0.296	1.761			-0.011	-0.008	1.749			-0.017	0.153	1.706			-0.175	-0.101	1.757			-0.229	-0.319	1.766			-0.238	-0.501	1.725			-0.238	-0.567	1.712			0.157	-0.065	1.731			0.328	-0.100	1.648
0.007	-0.349	1.723			0.007	-0.296	1.761			-0.011	-0.008	1.749			-0.017	0.153	1.707			-0.175	-0.101	1.757			-0.229	-0.319	1.766			-0.238	-0.500	1.725			-0.238	-0.567	1.712			0.157	-0.065	1.731			0.328	-0.100	1.648
0.007	-0.349	1.723			0.007	-0.296	1.761			-0.012	-0.008	1.750			-0.017	0.154	1.708			-0.175	-0.101	1.757			-0.228	-0.319	1.766			-0.237	-0.500	1.725			-0.238	-0.566	1.711			0.157	-0.065	1.732			0.328	-0.100	1.649
0.008	-0.349	1.723			0.008	-0.296	1.762			-0.012	-0.008	1.750			-0.016	0.154	1.708			-0.175	-0.101	1.757			-0.228	-0.320	1.766			-0.237	-0.499	1.724			-0.237	-0.566	1.711			0.157	-0.065	1.732			0.328	-0.100	1.649
0.008	-0.349	1.724			0.008	-0.296	1.762			-0.012	-0.008	1.750			-0.016	0.154	1.709			-0.175	-0.101	1.757			-0.228	-0.320	1.766			-0.236	-0.499	1.724			-0.237	-0.566	1.711			0.157	-0.064	1.733			0.327	-0.101	1.649
0.008	-0.349	1.724			0.008	-0.296	1.762			-0.012	-0.008	1.751			-0.016	0.155	1.710			-0.175	-0.101	1.758			-0.228	-0.320	1.766			-0.236	-0.499	1.723			-0.237	-0.566	1.711			0.157	-0.064	1.733			0.323	-0.100	1.646
0.008	-0.349	1.724			0.008	-0.296	1.763			-0.012	-0.008	1.751			-0.015	0.155	1.710			-0.175	-0.101	1.758			-0.228	-0.320	1.766			-0.236	-0.500	1.723			-0.237	-0.566	1.710			0.157	-0.064	1.734			0.314	-0.097	1.637
0.008	-0.349	1.724			0.008	-0.296	1.763			-0.012	-0.008	1.752			-0.015	0.156	1.712			-0.174	-0.101	1.758			-0.227	-0.320	1.766			-0.235	-0.500	1.722			-0.236	-0.566	1.710			0.157	-0.064	1.734			0.302	-0.092	1.624
0.008	-0.349	1.724			0.008	-0.296	1.763			-0.012	-0.007	1.752			-0.015	0.156	1.713			-0.174	-0.101	1.758			-0.227	-0.320	1.766			-0.235	-0.501	1.721			-0.236	-0.567	1.710			0.157	-0.064	1.734			0.288	-0.085	1.606
0.009	-0.349	1.725			0.008	-0.296	1.764			-0.012	-0.007	1.753			-0.015	0.157	1.714			-0.174	-0.101	1.758			-0.227	-0.320	1.766			-0.235	-0.501	1.721			-0.236	-0.567	1.709			0.156	-0.063	1.733			0.275	-0.077	1.585
0.009	-0.349	1.725			0.009	-0.296	1.764			-0.012	-0.007	1.753			-0.015	0.157	1.715			-0.174	-0.101	1.758			-0.227	-0.320	1.766			-0.235	-0.501	1.720			-0.236	-0.566	1.708			0.155	-0.062	1.730			0.266	-0.070	1.566
0.009	-0.349	1.725			0.009	-0.296	1.765			-0.011	-0.007	1.754			-0.014	0.157	1.716			-0.174	-0.101	1.759			-0.227	-0.320	1.766			-0.234	-0.501	1.720			-0.235	-0.566	1.708			0.153	-0.061	1.726			0.256	-0.064	1.551
0.009	-0.349	1.725			0.010	-0.296	1.765			-0.011	-0.006	1.754			-0.014	0.157	1.717			-0.173	-0.101	1.760			-0.227	-0.320	1.766			-0.234	-0.501	1.719			-0.235	-0.566	1.707			0.150	-0.060	1.721			0.250	-0.061	1.539
0.009	-0.349	1.726			0.011	-0.296	1.766			-0.011	-0.006	1.754			-0.015	0.158	1.718			-0.173	-0.101	1.761			-0.226	-0.320	1.766			-0.234	-0.501	1.719			-0.235	-0.566	1.706			0.147	-0.059	1.715			0.245	-0.057	1.527
0.009	-0.350	1.726			0.011	-0.296	1.766			-0.011	-0.006	1.754			-0.017	0.161	1.720			-0.173	-0.101	1.762			-0.226	-0.320	1.767			-0.234	-0.500	1.719			-0.235	-0.566	1.706			0.144	-0.059	1.709			0.241	-0.054	1.515
0.009	-0.350	1.726			0.011	-0.297	1.766			-0.012	-0.005	1.754			-0.017	0.160	1.721			-0.173	-0.101	1.764			-0.225	-0.320	1.767			-0.234	-0.500	1.718			-0.235	-0.565	1.705			0.140	-0.058	1.703			0.237	-0.052	1.506
0.009	-0.350	1.726			0.012	-0.297	1.767			-0.012	-0.005	1.754			-0.018	0.160	1.722			-0.173	-0.100	1.765			-0.225	-0.320	1.768			-0.234	-0.500	1.718			-0.235	-0.565	1.705			0.137	-0.058	1.698			0.234	-0.050	1.499
0.009	-0.350	1.727			0.012	-0.297	1.767			-0.012	-0.004	1.754			-0.019	0.160	1.723			-0.173	-0.100	1.767			-0.224	-0.320	1.770			-0.234	-0.499	1.719			-0.235	-0.565	1.705			0.133	-0.058	1.692			0.230	-0.048	1.494
0.009	-0.350	1.727			0.012	-0.297	1.767			-0.012	-0.004	1.754			-0.019	0.160	1.723			-0.173	-0.100	1.769			-0.224	-0.320	1.772			-0.235	-0.498	1.720			-0.235	-0.564	1.705			0.131	-0.058	1.688			0.228	-0.047	1.490
0.009	-0.350	1.727			0.013	-0.297	1.767			-0.013	-0.003	1.754			-0.020	0.160	1.724			-0.174	-0.100	1.771			-0.224	-0.320	1.775			-0.235	-0.497	1.723			-0.236	-0.564	1.707			0.127	-0.059	1.683			0.225	-0.046	1.486
0.009	-0.350	1.727			0.013	-0.297	1.767			-0.013	-0.003	1.754			-0.021	0.160	1.724			-0.174	-0.099	1.774			-0.224	-0.320	1.778			-0.236	-0.495	1.729			-0.237	-0.561	1.713			0.125	-0.059	1.679			0.223	-0.045	1.482
0.009	-0.351	1.727			0.013	-0.297	1.767			-0.013	-0.003	1.753			-0.022	0.159	1.724			-0.174	-0.099	1.776			-0.223	-0.320	1.782			-0.237	-0.493	1.734			-0.239	-0.559	1.719			0.122	-0.060	1.676			0.220	-0.044	1.480
0.009	-0.351	1.727			0.013	-0.297	1.767			-0.014	-0.002	1.753			-0.022	0.158	1.723			-0.175	-0.098	1.777			-0.223	-0.319	1.785			-0.238	-0.492	1.739			-0.240	-0.558	1.724			0.120	-0.060	1.673			0.217	-0.044	1.478
0.009	-0.351	1.728			0.013	-0.297	1.767			-0.014	-0.002	1.752			-0.023	0.157	1.723			-0.175	-0.098	1.779			-0.223	-0.319	1.788			-0.239	-0.492	1.745			-0.242	-0.558	1.730			0.119	-0.060	1.670			0.215	-0.044	1.476
0.008	-0.352	1.728			0.013	-0.297	1.766			-0.015	-0.002	1.752			-0.024	0.156	1.723			-0.175	-0.098	1.781			-0.223	-0.319	1.790			-0.240	-0.492	1.750			-0.243	-0.559	1.735			0.117	-0.061	1.668			0.213	-0.044	1.474
0.008	-0.352	1.728			0.013	-0.297	1.766			-0.016	-0.002	1.751			-0.025	0.156	1.723			-0.176	-0.098	1.782			-0.223	-0.319	1.793			-0.241	-0.492	1.755			-0.245	-0.559	1.741			0.116	-0.061	1.666			0.211	-0.044	1.473
0.008	-0.352	1.728			0.013	-0.297	1.765			-0.016	-0.001	1.750			-0.026	0.155	1.722			-0.176	-0.097	1.783			-0.223	-0.319	1.795			-0.242	-0.493	1.759			-0.246	-0.560	1.746			0.114	-0.061	1.664			0.209	-0.044	1.472
0.007	-0.353	1.728			0.013	-0.297	1.765			-0.017	-0.001	1.750			-0.027	0.155	1.722			-0.176	-0.097	1.784			-0.223	-0.319	1.797			-0.243	-0.492	1.764			-0.247	-0.560	1.750			0.113	-0.061	1.663			0.208	-0.044	1.472
0.007	-0.353	1.728			0.013	-0.298	1.764			-0.018	-0.001	1.749			-0.028	0.155	1.722			-0.177	-0.097	1.785			-0.223	-0.318	1.799			-0.244	-0.492	1.768			-0.248	-0.559	1.755			0.112	-0.062	1.661			0.207	-0.045	1.471
0.006	-0.353	1.728			0.013	-0.298	1.763			-0.018	-0.001	1.748			-0.029	0.154	1.721			-0.177	-0.097	1.786			-0.223	-0.318	1.801			-0.245	-0.491	1.771			-0.249	-0.559	1.758			0.112	-0.062	1.660			0.205	-0.046	1.473
0.006	-0.353	1.727			0.012	-0.298	1.762			-0.019	-0.001	1.747			-0.030	0.154	1.721			-0.177	-0.097	1.787			-0.223	-0.318	1.802			-0.245	-0.491	1.774			-0.250	-0.559	1.761			0.111	-0.062	1.659			0.204	-0.046	1.473
0.006	-0.354	1.727			0.012	-0.298	1.762			-0.019	-0.001	1.747			-0.031	0.154	1.720			-0.177	-0.097	1.788			-0.223	-0.318	1.803			-0.246	-0.491	1.776			-0.251	-0.559	1.763			0.110	-0.062	1.658			0.203	-0.047	1.474
0.005	-0.354	1.727			0.012	-0.298	1.761			-0.020	-0.001	1.746			-0.032	0.154	1.720			-0.178	-0.097	1.789			-0.223	-0.318	1.804			-0.246	-0.491	1.777			-0.251	-0.559	1.764			0.109	-0.062	1.657			0.206	-0.049	1.473
0.005	-0.354	1.727			0.012	-0.298	1.760			-0.020	-0.001	1.745			-0.032	0.153	1.720			-0.178	-0.097	1.789			-0.223	-0.318	1.805			-0.247	-0.491	1.778			-0.251	-0.559	1.765			0.109	-0.062	1.656			0.209	-0.051	1.473
0.005	-0.354	1.727			0.011	-0.298	1.759			-0.021	-0.001	1.745			-0.033	0.153	1.720			-0.178	-0.096	1.790			-0.223	-0.318	1.806			-0.247	-0.491	1.779			-0.252	-0.559	1.766			0.108	-0.062	1.655			0.211	-0.053	1.473
0.004	-0.355	1.727			0.011	-0.298	1.758			-0.021	-0.002	1.744			-0.033	0.153	1.719			-0.178	-0.096	1.790			-0.223	-0.318	1.807			-0.247	-0.491	1.780			-0.252	-0.559	1.766			0.107	-0.063	1.654			0.212	-0.053	1.472
0.004	-0.355	1.727			0.011	-0.298	1.758			-0.022	-0.002	1.744			-0.034	0.152	1.719			-0.178	-0.096	1.791			-0.223	-0.318	1.808			-0.247	-0.490	1.781			-0.252	-0.558	1.766			0.107	-0.063	1.654			0.212	-0.054	1.473
0.004	-0.355	1.727			0.010	-0.299	1.757			-0.022	-0.002	1.743			-0.035	0.152	1.719			-0.179	-0.096	1.791			-0.223	-0.318	1.808			-0.247	-0.490	1.781			-0.252	-0.558	1.765			0.106	-0.063	1.653			0.212	-0.054	1.473
0.003	-0.355	1.727			0.010	-0.299	1.756			-0.023	-0.002	1.743			-0.035	0.152	1.718			-0.179	-0.096	1.792			-0.223	-0.318	1.809			-0.247	-0.490	1.781			-0.251	-0.558	1.764			0.106	-0.063	1.652			0.212	-0.055	1.474
0.003	-0.355	1.726			0.010	-0.299	1.756			-0.023	-0.002	1.743			-0.036	0.151	1.718			-0.179	-0.096	1.792			-0.223	-0.318	1.810			-0.247	-0.490	1.780			-0.251	-0.557	1.762			0.106	-0.063	1.652			0.213	-0.056	1.475
0.003	-0.356	1.726			0.010	-0.299	1.755			-0.023	-0.002	1.742			-0.036	0.151	1.718			-0.179	-0.096	1.793			-0.223	-0.318	1.810			-0.247	-0.489	1.779			-0.250	-0.557	1.760			0.105	-0.063	1.652			0.215	-0.057	1.475
0.002	-0.356	1.726			0.009	-0.299	1.755			-0.024	-0.002	1.742			-0.037	0.151	1.718			-0.180	-0.096	1.793			-0.223	-0.318	1.811			-0.247	-0.489	1.778			-0.250	-0.556	1.758			0.105	-0.064	1.651			0.215	-0.058	1.476
0.002	-0.356	1.726			0.009	-0.299	1.754			-0.024	-0.002	1.742			-0.037	0.150	1.717			-0.180	-0.096	1.793			-0.223	-0.318	1.811			-0.246	-0.488	1.777			-0.250	-0.555	1.757			0.105	-0.064	1.651			0.215	-0.058	1.476
0.002	-0.356	1.726			0.009	-0.299	1.754			-0.024	-0.002	1.741			-0.037	0.150	1.717			-0.180	-0.096	1.794			-0.223	-0.318	1.811			-0.246	-0.488	1.776			-0.249	-0.555	1.756			0.105	-0.064	1.651			0.216	-0.058	1.477
0.002	-0.356	1.726			0.009	-0.299	1.753			-0.025	-0.002	1.741			-0.037	0.150	1.717			-0.180	-0.096	1.794			-0.223	-0.318	1.812			-0.246	-0.487	1.775			-0.249	-0.554	1.755			0.104	-0.064	1.651			0.216	-0.059	1.478
0.001	-0.356	1.726			0.008	-0.299	1.753			-0.025	-0.002	1.741			-0.038	0.150	1.717			-0.180	-0.096	1.794			-0.223	-0.318	1.812			-0.246	-0.487	1.775			-0.249	-0.553	1.754			0.104	-0.064	1.651			0.217	-0.059	1.478
0.001	-0.356	1.726			0.008	-0.299	1.752			-0.025	-0.002	1.740			-0.038	0.150	1.717			-0.180	-0.096	1.794			-0.223	-0.318	1.812			-0.245	-0.486	1.774			-0.248	-0.552	1.754			0.104	-0.064	1.652			0.218	-0.060	1.478
0.001	-0.357	1.726			0.008	-0.299	1.752			-0.025	-0.002	1.740			-0.038	0.149	1.716			-0.181	-0.096	1.795			-0.223	-0.318	1.812			-0.245	-0.486	1.774			-0.248	-0.552	1.754			0.104	-0.065	1.652			0.220	-0.061	1.479
0.001	-0.357	1.726			0.008	-0.299	1.752			-0.026	-0.002	1.740			-0.039	0.149	1.716			-0.181	-0.096	1.795			-0.223	-0.318	1.813			-0.245	-0.486	1.773			-0.248	-0.552	1.753			0.104	-0.065	1.652			0.221	-0.061	1.479
0.001	-0.357	1.725			0.008	-0.299	1.751			-0.026	-0.003	1.740			-0.039	0.149	1.716			-0.181	-0.095	1.795			-0.223	-0.318	1.813			-0.245	-0.486	1.773			-0.248	-0.551	1.753			0.104	-0.065	1.652			0.222	-0.062	1.479
0.000	-0.357	1.725			0.007	-0.299	1.751			-0.026	-0.003	1.740			-0.039	0.149	1.716			-0.181	-0.095	1.795			-0.223	-0.318	1.813			-0.245	-0.486	1.773			-0.248	-0.551	1.753			0.104	-0.065	1.653			0.222	-0.062	1.480
0.000	-0.357	1.725			0.007	-0.299	1.751			-0.026	-0.003	1.740			-0.039	0.149	1.716			-0.182	-0.095	1.795			-0.223	-0.318	1.813			-0.245	-0.486	1.773			-0.248	-0.551	1.753			0.104	-0.065	1.653			0.222	-0.062	1.481
-0.000	-0.357	1.725			0.007	-0.300	1.751			-0.026	-0.003	1.740			-0.039	0.149	1.716			-0.182	-0.095	1.796			-0.223	-0.318	1.813			-0.245	-0.485	1.773			-0.248	-0.551	1.753			0.104	-0.065	1.654			0.223	-0.062	1.482
-0.000	-0.357	1.725			0.007	-0.300	1.750			-0.027	-0.003	1.740			-0.040	0.149	1.716			-0.182	-0.095	1.796			-0.223	-0.318	1.813			-0.245	-0.485	1.773			-0.248	-0.551	1.753			0.104	-0.065	1.654			0.223	-0.062	1.483
-0.000	-0.357	1.725			0.007	-0.300	1.750			-0.027	-0.003	1.739			-0.040	0.149	1.716			-0.182	-0.095	1.796			-0.223	-0.318	1.813			-0.245	-0.485	1.773			-0.248	-0.551	1.753			0.104	-0.065	1.654			0.223	-0.062	1.483
-0.000	-0.357	1.725			0.007	-0.300	1.750			-0.027	-0.003	1.740			-0.040	0.149	1.716			-0.182	-0.095	1.796			-0.223	-0.318	1.813			-0.246	-0.486	1.773			-0.248	-0.551	1.753			0.104	-0.065	1.655			0.224	-0.063	1.484
-0.001	-0.357	1.725			0.007	-0.300	1.750			-0.027	-0.003	1.740			-0.040	0.149	1.716			-0.183	-0.095	1.796			-0.223	-0.318	1.813			-0.246	-0.486	1.773			-0.248	-0.552	1.753			0.105	-0.065	1.656			0.225	-0.063	1.485
-0.001	-0.357	1.725			0.007	-0.300	1.750			-0.027	-0.003	1.740			-0.040	0.149	1.716			-0.183	-0.095	1.796			-0.224	-0.318	1.813			-0.246	-0.486	1.773			-0.248	-0.552	1.753			0.105	-0.065	1.656			0.225	-0.063	1.486
-0.001	-0.357	1.725			0.006	-0.300	1.750			-0.028	-0.003	1.740			-0.040	0.149	1.716			-0.183	-0.095	1.797			-0.224	-0.318	1.813			-0.246	-0.487	1.773			-0.249	-0.553	1.754			0.105	-0.065	1.657			0.225	-0.063	1.487
-0.001	-0.357	1.725			0.006	-0.300	1.750			-0.028	-0.004	1.740			-0.041	0.149	1.716			-0.183	-0.095	1.797			-0.224	-0.318	1.814			-0.246	-0.487	1.773			-0.249	-0.554	1.754			0.105	-0.065	1.658			0.225	-0.063	1.488
-0.001	-0.357	1.725			0.006	-0.300	1.750			-0.028	-0.004	1.740			-0.041	0.149	1.716			-0.183	-0.095	1.797			-0.224	-0.318	1.814			-0.246	-0.487	1.773			-0.249	-0.554	1.754			0.105	-0.065	1.658			0.225	-0.063	1.490
-0.001	-0.357	1.725			0.006	-0.300	1.750			-0.028	-0.004	1.741			-0.041	0.149	1.717			-0.184	-0.095	1.797			-0.224	-0.318	1.814			-0.246	-0.488	1.773			-0.249	-0.554	1.754			0.105	-0.065	1.659			0.225	-0.063	1.491
-0.002	-0.357	1.725			0.006	-0.300	1.750			-0.029	-0.004	1.741			-0.041	0.149	1.717			-0.184	-0.095	1.797			-0.224	-0.318	1.814			-0.246	-0.488	1.773			-0.249	-0.555	1.755			0.105	-0.065	1.660			0.225	-0.063	1.493
-0.002	-0.357	1.725			0.006	-0.300	1.750			-0.029	-0.004	1.741			-0.041	0.149	1.717			-0.184	-0.095	1.797			-0.224	-0.318	1.814			-0.246	-0.488	1.774			-0.249	-0.555	1.755			0.106	-0.065	1.661			0.225	-0.063	1.493
-0.002	-0.357	1.725			0.006	-0.300	1.750			-0.029	-0.004	1.742			-0.041	0.149	1.717			-0.184	-0.095	1.797			-0.224	-0.318	1.814			-0.246	-0.488	1.774			-0.249	-0.555	1.755			0.106	-0.065	1.662			0.224	-0.063	1.496
-0.002	-0.357	1.725			0.005	-0.300	1.750			-0.029	-0.004	1.742			-0.041	0.149	1.718			-0.184	-0.095	1.797			-0.224	-0.318	1.814			-0.246	-0.488	1.774			-0.249	-0.555	1.756			0.106	-0.065	1.664			0.222	-0.063	1.499
-0.002	-0.357	1.725			0.005	-0.300	1.750			-0.029	-0.004	1.742			-0.041	0.149	1.718			-0.185	-0.096	1.797			-0.224	-0.318	1.814			-0.246	-0.488	1.774			-0.249	-0.555	1.756			0.106	-0.065	1.665			0.221	-0.064	1.501
-0.002	-0.357	1.725			0.005	-0.300	1.751			-0.030	-0.004	1.743			-0.041	0.149	1.718			-0.185	-0.096	1.798			-0.224	-0.319	1.814			-0.246	-0.488	1.774			-0.249	-0.555	1.756			0.106	-0.065	1.667			0.217	-0.065	1.503
-0.002	-0.357	1.725			0.005	-0.300	1.751			-0.030	-0.004	1.743			-0.041	0.150	1.719			-0.185	-0.096	1.798			-0.225	-0.319	1.814			-0.246	-0.488	1.774			-0.249	-0.555	1.756			0.106	-0.065	1.668			0.215	-0.066	1.505
-0.002	-0.357	1.725			0.005	-0.300	1.751			-0.030	-0.004	1.743			-0.041	0.150	1.719			-0.185	-0.096	1.798			-0.225	-0.319	1.814			-0.246	-0.488	1.774			-0.249	-0.555	1.757			0.106	-0.066	1.669			0.203	-0.070	1.505
-0.002	-0.358	1.725			0.005	-0.300	1.752			-0.030	-0.004	1.743			-0.040	0.150	1.720			-0.185	-0.096	1.798			-0.225	-0.319	1.814			-0.247	-0.491	1.772			-0.249	-0.555	1.756			0.105	-0.066	1.671			0.190	-0.058	1.506
-0.003	-0.358	1.725			0.005	-0.301	1.752			-0.030	-0.004	1.744			-0.040	0.151	1.720			-0.185	-0.096	1.798			-0.225	-0.319	1.813			-0.247	-0.493	1.771			-0.249	-0.556	1.756			0.104	-0.067	1.672			0.179	-0.056	1.505
-0.003	-0.359	1.725			0.005	-0.301	1.753			-0.030	-0.004	1.744			-0.039	0.151	1.721			-0.185	-0.096	1.798			-0.225	-0.319	1.813			-0.247	-0.494	1.770			-0.249	-0.556	1.756			0.103	-0.068	1.674			0.168	-0.056	1.504
-0.003	-0.360	1.726			0.005	-0.302	1.753			-0.030	-0.004	1.744			-0.039	0.152	1.721			-0.185	-0.096	1.798			-0.225	-0.319	1.813			-0.247	-0.495	1.769			-0.249	-0.557	1.755			0.098	-0.071	1.676			0.157	-0.027	1.520
-0.003	-0.360	1.726			0.005	-0.303	1.754			-0.030	-0.004	1.745			-0.038	0.152	1.722			-0.185	-0.096	1.798			-0.225	-0.319	1.812			-0.247	-0.496	1.768			-0.249	-0.557	1.755			0.093	-0.072	1.678			0.146	-0.026	1.517
-0.003	-0.361	1.726			0.005	-0.303	1.754			-0.030	-0.004	1.745			-0.037	0.152	1.722			-0.186	-0.096	1.798			-0.225	-0.320	1.812			-0.247	-0.496	1.767			-0.249	-0.557	1.754			0.088	-0.072	1.680			0.139	-0.023	1.517
-0.003	-0.362	1.726			0.005	-0.304	1.755			-0.030	-0.005	1.745			-0.036	0.152	1.722			-0.185	-0.096	1.798			-0.225	-0.320	1.812			-0.246	-0.495	1.767			-0.249	-0.557	1.753			0.085	-0.071	1.681			0.136	-0.018	1.520
-0.003	-0.363	1.727			0.005	-0.305	1.755			-0.030	-0.005	1.745			-0.036	0.152	1.722			-0.185	-0.096	1.797			-0.225	-0.320	1.811			-0.246	-0.495	1.766			-0.249	-0.557	1.752			0.083	-0.071	1.683			0.134	-0.014	1.522
-0.003	-0.364	1.727			0.005	-0.305	1.756			-0.030	-0.005	1.746			-0.035	0.152	1.722			-0.182	-0.100	1.794			-0.225	-0.321	1.811			-0.246	-0.496	1.765			-0.248	-0.556	1.751			0.085	-0.041	1.682			0.133	-0.014	1.520
-0.003	-0.364	1.727			0.005	-0.306	1.756			-0.030	-0.005	1.746			-0.033	0.152	1.723			-0.178	-0.103	1.791			-0.225	-0.322	1.810			-0.245	-0.497	1.764			-0.248	-0.557	1.750			0.085	-0.034	1.682			0.131	-0.015	1.517
-0.003	-0.364	1.727			0.005	-0.306	1.756			-0.031	-0.005	1.746			-0.032	0.151	1.723			-0.176	-0.105	1.789			-0.224	-0.322	1.810			-0.245	-0.499	1.763			-0.248	-0.557	1.749			0.086	-0.024	1.682			0.130	-0.016	1.515
-0.004	-0.365	1.727			0.004	-0.306	1.757			-0.031	-0.006	1.746			-0.030	0.150	1.722			-0.174	-0.108	1.787			-0.224	-0.323	1.810			-0.245	-0.500	1.762			-0.247	-0.558	1.749			0.086	-0.021	1.682			0.128	-0.018	1.512
-0.004	-0.365	1.727			0.004	-0.306	1.757			-0.031	-0.006	1.746			-0.029	0.150	1.722			-0.172	-0.110	1.786			-0.224	-0.323	1.810			-0.244	-0.501	1.762			-0.247	-0.558	1.748			0.087	-0.017	1.682			0.126	-0.020	1.509
-0.004	-0.364	1.727			0.004	-0.306	1.757			-0.031	-0.007	1.746			-0.028	0.150	1.722			-0.171	-0.110	1.785			-0.224	-0.324	1.809			-0.244	-0.501	1.762			-0.247	-0.558	1.748			0.087	-0.014	1.682			0.125	-0.022	1.507
-0.003	-0.364	1.728			0.004	-0.306	1.757			-0.031	-0.007	1.746			-0.026	0.148	1.722			-0.170	-0.111	1.784			-0.224	-0.324	1.809			-0.244	-0.501	1.761			-0.247	-0.558	1.747			0.087	-0.011	1.681			0.123	-0.024	1.504
-0.003	-0.363	1.728			0.004	-0.306	1.757			-0.031	-0.008	1.746			-0.025	0.147	1.722			-0.170	-0.111	1.784			-0.224	-0.325	1.809			-0.244	-0.501	1.761			-0.247	-0.559	1.747			0.087	-0.009	1.681			0.122	-0.025	1.502
-0.003	-0.363	1.728			0.004	-0.306	1.757			-0.032	-0.008	1.746			-0.023	0.145	1.722			-0.169	-0.112	1.783			-0.224	-0.325	1.809			-0.244	-0.501	1.761			-0.246	-0.559	1.747			0.087	-0.007	1.681			0.122	-0.027	1.500
-0.003	-0.363	1.728			0.004	-0.306	1.757			-0.032	-0.008	1.746			-0.023	0.145	1.722			-0.169	-0.112	1.783			-0.224	-0.325	1.808			-0.244	-0.501	1.761			-0.246	-0.559	1.747			0.083	-0.010	1.680			0.123	-0.025	1.500
-0.003	-0.362	1.728			0.004	-0.306	1.757			-0.032	-0.009	1.746			-0.022	0.145	1.722			-0.169	-0.112	1.783			-0.223	-0.325	1.808			-0.244	-0.501	1.761			-0.246	-0.559	1.746			0.081	-0.013	1.680			0.125	-0.023	1.500
-0.003	-0.362	1.728			0.004	-0.305	1.757			-0.032	-0.009	1.746			-0.022	0.145	1.722			-0.168	-0.112	1.782			-0.223	-0.325	1.808			-0.243	-0.501	1.761			-0.246	-0.559	1.746			0.083	-0.010	1.679			0.125	-0.025	1.498
-0.003	-0.361	1.728			0.004	-0.305	1.757			-0.032	-0.009	1.746			-0.021	0.145	1.721			-0.168	-0.113	1.782			-0.223	-0.325	1.808			-0.243	-0.502	1.761			-0.246	-0.559	1.746			0.084	-0.008	1.678			0.124	-0.027	1.496
-0.003	-0.361	1.728			0.004	-0.305	1.757			-0.032	-0.009	1.746			-0.021	0.145	1.721			-0.167	-0.113	1.782			-0.223	-0.326	1.808			-0.243	-0.502	1.761			-0.246	-0.559	1.746			0.084	-0.008	1.677			0.125	-0.027	1.495
-0.003	-0.360	1.728			0.004	-0.304	1.757			-0.032	-0.010	1.746			-0.020	0.145	1.721			-0.167	-0.113	1.782			-0.223	-0.326	1.807			-0.243	-0.502	1.760			-0.246	-0.559	1.746			0.084	-0.008	1.677			0.126	-0.027	1.494
-0.003	-0.360	1.728			0.004	-0.304	1.757			-0.032	-0.010	1.746			-0.019	0.143	1.720			-0.167	-0.113	1.781			-0.223	-0.326	1.807			-0.243	-0.502	1.760			-0.246	-0.559	1.746			0.084	-0.007	1.677			0.127	-0.027	1.493
-0.003	-0.359	1.728			0.004	-0.304	1.757			-0.032	-0.010	1.746			-0.018	0.143	1.720			-0.167	-0.112	1.781			-0.223	-0.326	1.807			-0.243	-0.502	1.760			-0.246	-0.559	1.745			0.084	-0.007	1.676			0.128	-0.027	1.493
-0.003	-0.359	1.728			0.004	-0.303	1.757			-0.032	-0.010	1.746			-0.017	0.143	1.720			-0.166	-0.112	1.781			-0.222	-0.326	1.806			-0.243	-0.501	1.760			-0.246	-0.559	1.745			0.084	-0.008	1.676			0.128	-0.027	1.492
-0.003	-0.359	1.728			0.005	-0.303	1.757			-0.032	-0.011	1.746			-0.017	0.142	1.719			-0.166	-0.112	1.781			-0.222	-0.326	1.806			-0.243	-0.501	1.760			-0.246	-0.559	1.745			0.083	-0.009	1.676			0.128	-0.027	1.492
-0.003	-0.359	1.728			0.005	-0.303	1.756			-0.032	-0.011	1.745			-0.016	0.142	1.719			-0.166	-0.112	1.781			-0.222	-0.326	1.805			-0.243	-0.501	1.760			-0.245	-0.559	1.745			0.083	-0.011	1.675			0.129	-0.027	1.492
-0.003	-0.359	1.728			0.005	-0.303	1.756			-0.032	-0.011	1.745			-0.015	0.142	1.718			-0.166	-0.111	1.781			-0.222	-0.326	1.805			-0.243	-0.501	1.759			-0.245	-0.559	1.744			0.085	-0.010	1.673			0.131	-0.029	1.489
-0.002	-0.359	1.728			0.005	-0.303	1.756			-0.032	-0.012	1.745			-0.014	0.142	1.718			-0.165	-0.111	1.780			-0.222	-0.325	1.804			-0.242	-0.501	1.759			-0.245	-0.559	1.743			0.086	-0.011	1.673			0.130	-0.035	1.488
-0.002	-0.358	1.727			0.005	-0.303	1.755			-0.032	-0.012	1.744			-0.012	0.142	1.717			-0.165	-0.111	1.780			-0.221	-0.325	1.803			-0.242	-0.500	1.758			-0.245	-0.559	1.742			0.087	-0.011	1.672			0.130	-0.039	1.486
-0.002	-0.358	1.727			0.005	-0.303	1.755			-0.031	-0.012	1.744			-0.012	0.142	1.717			-0.165	-0.110	1.780			-0.221	-0.325	1.802			-0.242	-0.500	1.758			-0.244	-0.560	1.741			0.087	-0.015	1.671			0.130	-0.041	1.486
-0.002	-0.358	1.727			0.005	-0.302	1.755			-0.031	-0.013	1.744			-0.011	0.142	1.717			-0.165	-0.110	1.780			-0.221	-0.325	1.801			-0.242	-0.500	1.757			-0.244	-0.560	1.740			0.086	-0.019	1.671			0.130	-0.044	1.486
-0.002	-0.358	1.727			0.005	-0.302	1.755			-0.031	-0.013	1.744			-0.011	0.143	1.716			-0.165	-0.109	1.780			-0.220	-0.325	1.800			-0.242	-0.500	1.757			-0.244	-0.560	1.739			0.086	-0.022	1.671			0.130	-0.045	1.485
-0.002	-0.358	1.727			0.005	-0.302	1.754			-0.031	-0.013	1.743			-0.011	0.143	1.716			-0.165	-0.109	1.780			-0.220	-0.325	1.799			-0.241	-0.500	1.756			-0.243	-0.560	1.738			0.085	-0.025	1.671			0.131	-0.047	1.485
-0.002	-0.358	1.727			0.005	-0.302	1.754			-0.031	-0.013	1.743			-0.010	0.142	1.715			-0.165	-0.109	1.780			-0.219	-0.325	1.798			-0.241	-0.499	1.756			-0.243	-0.561	1.737			0.085	-0.029	1.671			0.131	-0.048	1.485
-0.002	-0.358	1.727			0.005	-0.302	1.754			-0.031	-0.013	1.743			-0.009	0.141	1.715			-0.165	-0.108	1.780			-0.219	-0.325	1.797			-0.241	-0.499	1.755			-0.243	-0.561	1.737			0.084	-0.031	1.671			0.131	-0.050	1.485
-0.002	-0.358	1.726			0.006	-0.302	1.754			-0.030	-0.013	1.743			-0.007	0.139	1.714			-0.165	-0.108	1.780			-0.219	-0.325	1.796			-0.241	-0.499	1.755			-0.243	-0.561	1.736			0.084	-0.032	1.671			0.133	-0.050	1.486
-0.001	-0.358	1.726			0.006	-0.302	1.753			-0.030	-0.014	1.743			-0.006	0.137	1.714			-0.165	-0.108	1.780			-0.219	-0.325	1.796			-0.241	-0.499	1.754			-0.243	-0.561	1.735			0.088	-0.029	1.670			0.134	-0.053	1.485
-0.001	-0.358	1.726			0.006	-0.302	1.753			-0.030	-0.014	1.742			-0.005	0.137	1.713			-0.165	-0.107	1.780			-0.219	-0.324	1.795			-0.241	-0.499	1.754			-0.243	-0.561	1.735			0.088	-0.030	1.670			0.135	-0.054	1.485
-0.001	-0.358	1.726			0.006	-0.302	1.753			-0.030	-0.014	1.742			-0.004	0.136	1.713			-0.165	-0.107	1.780			-0.218	-0.324	1.795			-0.241	-0.499	1.753			-0.242	-0.561	1.734			0.088	-0.030	1.669			0.138	-0.054	1.486
-0.000	-0.358	1.726			0.006	-0.302	1.753			-0.030	-0.014	1.742			-0.004	0.136	1.712			-0.165	-0.107	1.779			-0.218	-0.324	1.794			-0.240	-0.499	1.753			-0.242	-0.561	1.734			0.088	-0.031	1.669			0.140	-0.054	1.487
-0.000	-0.357	1.726			0.007	-0.302	1.752			-0.030	-0.014	1.742			-0.003	0.136	1.712			-0.164	-0.107	1.779			-0.218	-0.324	1.794			-0.240	-0.499	1.752			-0.242	-0.561	1.734			0.088	-0.031	1.669			0.141	-0.054	1.487
0.000	-0.357	1.725			0.007	-0.302	1.752			-0.029	-0.014	1.742			-0.003	0.135	1.712			-0.164	-0.106	1.779			-0.218	-0.324	1.793			-0.240	-0.499	1.752			-0.242	-0.562	1.733			0.088	-0.031	1.669			0.141	-0.055	1.488
0.000	-0.357	1.725			0.007	-0.302	1.752			-0.029	-0.014	1.742			-0.003	0.135	1.711			-0.164	-0.106	1.779			-0.217	-0.324	1.793			-0.240	-0.500	1.752			-0.242	-0.562	1.733			0.088	-0.032	1.669			0.142	-0.056	1.488
0.000	-0.357	1.725			0.007	-0.302	1.752			-0.029	-0.015	1.741			-0.003	0.135	1.711			-0.164	-0.106	1.780			-0.217	-0.324	1.792			-0.240	-0.500	1.751			-0.242	-0.562	1.733			0.088	-0.032	1.669			0.142	-0.057	1.488
0.001	-0.357	1.725			0.007	-0.302	1.752			-0.029	-0.015	1.741			-0.003	0.135	1.710			-0.164	-0.105	1.780			-0.217	-0.324	1.792			-0.240	-0.500	1.751			-0.242	-0.562	1.732			0.088	-0.032	1.669			0.144	-0.057	1.489
0.001	-0.357	1.725			0.008	-0.302	1.751			-0.029	-0.015	1.741			-0.002	0.135	1.710			-0.164	-0.105	1.780			-0.217	-0.324	1.791			-0.239	-0.501	1.751			-0.242	-0.562	1.732			0.088	-0.032	1.669			0.145	-0.056	1.489
0.001	-0.357	1.725			0.008	-0.302	1.751			-0.029	-0.015	1.741			-0.002	0.135	1.709			-0.164	-0.105	1.780			-0.216	-0.324	1.791			-0.239	-0.502	1.750			-0.241	-0.563	1.732			0.090	-0.031	1.669			0.146	-0.057	1.489
0.001	-0.357	1.725			0.008	-0.301	1.751			-0.028	-0.015	1.741			-0.002	0.135	1.709			-0.164	-0.104	1.780			-0.216	-0.324	1.791			-0.239	-0.502	1.750			-0.241	-0.563	1.732			0.091	-0.029	1.668			0.147	-0.058	1.489
0.002	-0.357	1.725			0.008	-0.301	1.751			-0.028	-0.015	1.740			-0.001	0.134	1.708			-0.164	-0.104	1.780			-0.216	-0.324	1.791			-0.239	-0.503	1.750			-0.241	-0.563	1.732			0.092	-0.028	1.668			0.147	-0.058	1.489
0.002	-0.356	1.725			0.008	-0.301	1.751			-0.028	-0.015	1.740			0.000	0.133	1.708			-0.164	-0.104	1.780			-0.216	-0.324	1.790			-0.239	-0.503	1.750			-0.241	-0.563	1.732			0.094	-0.026	1.668			0.148	-0.059	1.489
0.002	-0.356	1.725			0.009	-0.301	1.750			-0.027	-0.015	1.740			0.001	0.133	1.707			-0.164	-0.104	1.780			-0.215	-0.323	1.790			-0.239	-0.503	1.750			-0.241	-0.563	1.732			0.095	-0.025	1.667			0.149	-0.059	1.489
0.003	-0.356	1.724			0.009	-0.300	1.750			-0.027	-0.015	1.740			0.002	0.132	1.707			-0.164	-0.103	1.780			-0.215	-0.323	1.790			-0.238	-0.503	1.749			-0.241	-0.564	1.732			0.096	-0.025	1.667			0.150	-0.059	1.490
0.003	-0.356	1.724			0.009	-0.300	1.750			-0.027	-0.015	1.740			0.003	0.131	1.707			-0.164	-0.103	1.780			-0.215	-0.323	1.790			-0.238	-0.503	1.749			-0.240	-0.563	1.732			0.096	-0.025	1.667			0.151	-0.058	1.490
0.003	-0.356	1.724			0.009	-0.300	1.750			-0.026	-0.015	1.739			0.004	0.131	1.707			-0.164	-0.103	1.780			-0.215	-0.323	1.790			-0.238	-0.504	1.749			-0.240	-0.563	1.732			0.095	-0.028	1.668			0.153	-0.055	1.491
0.003	-0.356	1.724			0.010	-0.300	1.750			-0.026	-0.015	1.739			0.004	0.130	1.706			-0.164	-0.103	1.780			-0.215	-0.323	1.790			-0.238	-0.503	1.749			-0.240	-0.563	1.732			0.097	-0.025	1.667			0.154	-0.055	1.491
0.004	-0.356	1.724			0.010	-0.300	1.750			-0.025	-0.015	1.739			0.005	0.130	1.706			-0.164	-0.102	1.780			-0.215	-0.323	1.790			-0.238	-0.503	1.749			-0.240	-0.563	1.732			0.097	-0.027	1.668			0.154	-0.055	1.491
0.004	-0.356	1.724			0.010	-0.300	1.749			-0.025	-0.015	1.739			0.001	0.139	1.706			-0.164	-0.102	1.780			-0.214	-0.322	1.790			-0.237	-0.502	1.750			-0.239	-0.562	1.733			0.096	-0.030	1.668			0.155	-0.056	1.491
0.004	-0.357	1.724			0.010	-0.301	1.749			-0.024	-0.015	1.739			-0.001	0.143	1.705			-0.163	-0.102	1.780			-0.214	-0.322	1.790			-0.237	-0.501	1.750			-0.239	-0.561	1.733			0.095	-0.032	1.668			0.155	-0.056	1.491
0.004	-0.357	1.724			0.010	-0.301	1.749			-0.024	-0.015	1.739			-0.002	0.146	1.705			-0.163	-0.102	1.780			-0.214	-0.322	1.790			-0.236	-0.501	1.750			-0.238	-0.560	1.734			0.094	-0.035	1.668			0.155	-0.056	1.491
0.004	-0.358	1.724			0.011	-0.301	1.749			-0.023	-0.015	1.738			-0.003	0.147	1.705			-0.163	-0.101	1.780			-0.214	-0.322	1.790			-0.236	-0.500	1.750			-0.238	-0.560	1.734			0.093	-0.039	1.669			0.155	-0.056	1.491
0.004	-0.358	1.724			0.011	-0.302	1.749			-0.022	-0.015	1.738			-0.003	0.148	1.705			-0.163	-0.101	1.780			-0.214	-0.321	1.791			-0.236	-0.500	1.751			-0.238	-0.559	1.734			0.098	-0.031	1.668			0.155	-0.057	1.491
0.004	-0.359	1.724			0.011	-0.302	1.749			-0.021	-0.014	1.738			-0.003	0.148	1.705			-0.163	-0.101	1.780			-0.213	-0.321	1.791			-0.235	-0.499	1.751			-0.238	-0.559	1.734			0.097	-0.043	1.668			0.155	-0.057	1.491
0.004	-0.359	1.724			0.011	-0.302	1.749			-0.020	-0.014	1.739			-0.003	0.149	1.704			-0.163	-0.101	1.780			-0.213	-0.321	1.791			-0.235	-0.499	1.751			-0.237	-0.558	1.735			0.103	-0.033	1.667			0.154	-0.058	1.491
0.004	-0.359	1.724			0.011	-0.302	1.748			-0.019	-0.013	1.739			-0.003	0.149	1.704			-0.163	-0.100	1.780			-0.213	-0.321	1.791			-0.235	-0.498	1.751			-0.237	-0.558	1.735			0.100	-0.050	1.670			0.153	-0.054	1.493
0.005	-0.360	1.724			0.011	-0.303	1.748			-0.018	-0.013	1.739			-0.003	0.150	1.704			-0.162	-0.100	1.780			-0.213	-0.320	1.791			-0.235	-0.498	1.751			-0.237	-0.558	1.735			0.098	-0.060	1.672			0.152	-0.054	1.492
0.005	-0.361	1.724			0.012	-0.303	1.748			-0.017	-0.013	1.739			-0.003	0.150	1.704			-0.162	-0.100	1.780			-0.213	-0.320	1.791			-0.235	-0.498	1.751			-0.237	-0.558	1.735			0.097	-0.066	1.673			0.151	-0.055	1.492
0.005	-0.362	1.724			0.012	-0.304	1.748			-0.017	-0.013	1.739			-0.003	0.150	1.704			-0.162	-0.100	1.781			-0.212	-0.320	1.792			-0.234	-0.498	1.751			-0.237	-0.557	1.735			0.097	-0.070	1.673			0.150	-0.056	1.492
0.005	-0.363	1.724			0.012	-0.304	1.748			-0.016	-0.012	1.739			-0.003	0.150	1.704			-0.162	-0.099	1.781			-0.212	-0.320	1.792			-0.234	-0.498	1.751			-0.236	-0.557	1.736			0.097	-0.073	1.673			0.151	-0.057	1.492
0.005	-0.363	1.724			0.012	-0.305	1.748			-0.015	-0.012	1.739			-0.003	0.150	1.704			-0.162	-0.099	1.781			-0.212	-0.320	1.792			-0.234	-0.498	1.752			-0.236	-0.557	1.736			0.098	-0.075	1.673			0.154	-0.059	1.492
0.005	-0.364	1.724			0.013	-0.305	1.748			-0.015	-0.012	1.739			-0.004	0.150	1.704			-0.162	-0.099	1.781			-0.212	-0.319	1.793			-0.234	-0.497	1.752			-0.236	-0.557	1.736			0.098	-0.077	1.673			0.166	-0.063	1.491
0.006	-0.364	1.724			0.013	-0.305	1.748			-0.014	-0.012	1.739			-0.005	0.150	1.704			-0.162	-0.099	1.782			-0.212	-0.319	1.793			-0.234	-0.497	1.752			-0.236	-0.557	1.736			0.099	-0.079	1.672			0.177	-0.065	1.490
0.006	-0.364	1.724			0.013	-0.306	1.748			-0.014	-0.011	1.739			-0.006	0.150	1.704			-0.162	-0.099	1.782			-0.212	-0.319	1.794			-0.234	-0.496	1.753			-0.236	-0.557	1.737			0.101	-0.080	1.672			0.196	-0.070	1.491
0.006	-0.365	1.724			0.013	-0.306	1.748			-0.013	-0.011	1.739			-0.006	0.150	1.704			-0.163	-0.098	1.782			-0.212	-0.319	1.794			-0.234	-0.496	1.753			-0.236	-0.557	1.737			0.103	-0.081	1.671			0.209	-0.072	1.493
0.006	-0.365	1.724			0.013	-0.306	1.748			-0.013	-0.011	1.739			-0.007	0.150	1.704			-0.163	-0.098	1.783			-0.212	-0.319	1.795			-0.234	-0.496	1.754			-0.236	-0.557	1.738			0.105	-0.081	1.671			0.222	-0.074	1.497
0.006	-0.365	1.724			0.013	-0.306	1.748			-0.013	-0.011	1.739			-0.008	0.150	1.704			-0.163	-0.098	1.783			-0.212	-0.319	1.795			-0.234	-0.496	1.754			-0.236	-0.558	1.738			0.108	-0.081	1.671			0.237	-0.076	1.500
0.006	-0.365	1.724			0.014	-0.306	1.748			-0.012	-0.011	1.739			-0.009	0.150	1.704			-0.163	-0.098	1.783			-0.211	-0.319	1.795			-0.234	-0.496	1.755			-0.235	-0.558	1.739			0.112	-0.081	1.670			0.249	-0.077	1.503
0.006	-0.365	1.724			0.014	-0.306	1.748			-0.012	-0.010	1.740			-0.010	0.150	1.703			-0.163	-0.098	1.783			-0.211	-0.319	1.796			-0.234	-0.496	1.755			-0.235	-0.559	1.740			0.115	-0.080	1.670			0.262	-0.078	1.506
0.006	-0.365	1.724			0.014	-0.306	1.748			-0.012	-0.010	1.740			-0.011	0.150	1.703			-0.163	-0.098	1.784			-0.211	-0.319	1.796			-0.234	-0.497	1.756			-0.235	-0.560	1.741			0.119	-0.079	1.670			0.270	-0.078	1.509
0.007	-0.364	1.724			0.014	-0.306	1.748			-0.011	-0.010	1.740			-0.012	0.150	1.702			-0.163	-0.098	1.784			-0.211	-0.319	1.796			-0.234	-0.498	1.757			-0.236	-0.561	1.741			0.123	-0.078	1.671			0.279	-0.078	1.512
0.007	-0.364	1.724			0.014	-0.306	1.748			-0.011	-0.010	1.740			-0.013	0.150	1.702			-0.164	-0.098	1.784			-0.211	-0.319	1.796			-0.235	-0.499	1.757			-0.236	-0.562	1.742			0.127	-0.077	1.671			0.287	-0.078	1.516
0.007	-0.364	1.724			0.014	-0.306	1.749			-0.011	-0.010	1.740			-0.013	0.150	1.701			-0.164	-0.098	1.784			-0.211	-0.319	1.796			-0.235	-0.499	1.758			-0.236	-0.562	1.743			0.130	-0.076	1.672			0.294	-0.078	1.521
0.008	-0.363	1.724			0.015	-0.305	1.749			-0.011	-0.010	1.740			-0.014	0.149	1.701			-0.164	-0.098	1.784			-0.212	-0.319	1.796			-0.235	-0.499	1.758			-0.236	-0.562	1.743			0.133	-0.075	1.672			0.300	-0.078	1.525
0.008	-0.363	1.723			0.015	-0.305	1.749			-0.010	-0.010	1.740			-0.014	0.149	1.700			-0.164	-0.098	1.783			-0.212	-0.319	1.796			-0.235	-0.499	1.758			-0.236	-0.563	1.743			0.137	-0.074	1.673			0.305	-0.078	1.529
0.009	-0.362	1.723			0.015	-0.305	1.749			-0.010	-0.010	1.740			-0.015	0.148	1.699			-0.164	-0.098	1.783			-0.212	-0.319	1.796			-0.235	-0.499	1.758			-0.236	-0.563	1.743			0.140	-0.073	1.674			0.311	-0.078	1.534
0.009	-0.361	1.723			0.015	-0.305	1.749			-0.010	-0.010	1.740			-0.015	0.148	1.699			-0.165	-0.098	1.783			-0.212	-0.319	1.796			-0.235	-0.499	1.758			-0.236	-0.563	1.743			0.142	-0.072	1.675			0.315	-0.078	1.538
0.009	-0.361	1.723			0.016	-0.304	1.749			-0.010	-0.010	1.740			-0.016	0.148	1.698			-0.165	-0.098	1.782			-0.213	-0.319	1.796			-0.235	-0.498	1.758			-0.236	-0.563	1.743			0.144	-0.071	1.676			0.319	-0.077	1.542
0.010	-0.360	1.723			0.016	-0.304	1.749			-0.010	-0.009	1.740			-0.016	0.147	1.697			-0.165	-0.098	1.782			-0.213	-0.319	1.796			-0.235	-0.499	1.757			-0.236	-0.563	1.742			0.146	-0.070	1.676			0.323	-0.077	1.545
0.010	-0.360	1.723			0.016	-0.304	1.749			-0.009	-0.009	1.740			-0.016	0.146	1.696			-0.165	-0.099	1.781			-0.214	-0.319	1.796			-0.235	-0.500	1.755			-0.236	-0.564	1.741			0.148	-0.069	1.677			0.326	-0.076	1.550
0.011	-0.359	1.723			0.016	-0.303	1.749			-0.009	-0.009	1.740			-0.017	0.146	1.695			-0.166	-0.099	1.780			-0.214	-0.319	1.795			-0.235	-0.500	1.754			-0.236	-0.565	1.739			0.150	-0.069	1.678			0.329	-0.076	1.554
0.011	-0.359	1.723			0.016	-0.303	1.749			-0.009	-0.009	1.740			-0.017	0.145	1.694			-0.166	-0.099	1.780			-0.214	-0.319	1.795			-0.235	-0.500	1.752			-0.236	-0.565	1.737			0.151	-0.068	1.678			0.331	-0.076	1.560
0.011	-0.358	1.722			0.016	-0.303	1.749			-0.009	-0.009	1.740			-0.017	0.144	1.693			-0.166	-0.099	1.779			-0.215	-0.319	1.794			-0.235	-0.501	1.750			-0.236	-0.565	1.735			0.153	-0.068	1.679			0.333	-0.075	1.565
0.012	-0.357	1.722			0.017	-0.302	1.749			-0.009	-0.009	1.740			-0.017	0.143	1.693			-0.166	-0.099	1.778			-0.215	-0.320	1.794			-0.235	-0.502	1.748			-0.236	-0.566	1.733			0.154	-0.067	1.680			0.335	-0.075	1.569
0.012	-0.357	1.722			0.017	-0.302	1.749			-0.009	-0.009	1.740			-0.018	0.142	1.692			-0.167	-0.100	1.778			-0.216	-0.320	1.793			-0.235	-0.502	1.746			-0.235	-0.566	1.732			0.155	-0.067	1.681			0.336	-0.074	1.574
0.012	-0.357	1.722			0.017	-0.302	1.749			-0.009	-0.009	1.740			-0.018	0.142	1.691			-0.167	-0.100	1.777			-0.216	-0.320	1.793			-0.235	-0.503	1.745			-0.235	-0.566	1.730			0.156	-0.066	1.681			0.337	-0.074	1.578
0.013	-0.356	1.722			0.017	-0.301	1.749			-0.009	-0.009	1.740			-0.018	0.142	1.691			-0.167	-0.100	1.776			-0.217	-0.320	1.792			-0.235	-0.504	1.743			-0.235	-0.566	1.729			0.157	-0.066	1.682			0.338	-0.073	1.582
0.013	-0.356	1.722			0.017	-0.301	1.749			-0.009	-0.009	1.740			-0.019	0.141	1.690			-0.167	-0.100	1.776			-0.217	-0.320	1.792			-0.234	-0.504	1.742			-0.235	-0.566	1.728			0.158	-0.065	1.683			0.339	-0.073	1.586
0.013	-0.355	1.722			0.017	-0.301	1.749			-0.008	-0.009	1.740			-0.019	0.141	1.690			-0.168	-0.100	1.775			-0.217	-0.320	1.791			-0.234	-0.504	1.742			-0.234	-0.567	1.727			0.158	-0.065	1.684			0.339	-0.073	1.589
0.013	-0.355	1.722			0.017	-0.301	1.749			-0.008	-0.009	1.740			-0.020	0.141	1.689			-0.168	-0.100	1.774			-0.218	-0.320	1.791			-0.234	-0.504	1.741			-0.234	-0.567	1.727			0.159	-0.064	1.685			0.340	-0.073	1.593
0.013	-0.355	1.722			0.017	-0.300	1.749			-0.008	-0.009	1.740			-0.020	0.141	1.689			-0.168	-0.101	1.774			-0.218	-0.319	1.790			-0.234	-0.504	1.740			-0.234	-0.567	1.726			0.159	-0.064	1.686			0.340	-0.072	1.596
0.014	-0.354	1.721			0.017	-0.300	1.749			-0.008	-0.009	1.740			-0.020	0.141	1.689			-0.168	-0.101	1.773			-0.219	-0.319	1.789			-0.234	-0.505	1.740			-0.234	-0.567	1.726			0.160	-0.063	1.687			0.341	-0.072	1.598
0.014	-0.354	1.721			0.017	-0.300	1.749			-0.008	-0.009	1.740			-0.020	0.140	1.689			-0.168	-0.101	1.773			-0.219	-0.319	1.789			-0.234	-0.505	1.739			-0.234	-0.567	1.725			0.160	-0.063	1.689			0.342	-0.072	1.600
0.014	-0.354	1.721			0.017	-0.300	1.749			-0.008	-0.009	1.740			-0.020	0.140	1.688			-0.169	-0.101	1.772			-0.219	-0.319	1.789			-0.234	-0.505	1.739			-0.234	-0.567	1.725			0.161	-0.062	1.690			0.342	-0.072	1.602
0.014	-0.353	1.721			0.017	-0.299	1.749			-0.008	-0.009	1.740			-0.021	0.140	1.688			-0.169	-0.101	1.772			-0.219	-0.319	1.788			-0.234	-0.505	1.739			-0.234	-0.568	1.724			0.161	-0.062	1.691			0.343	-0.072	1.604
0.014	-0.353	1.721			0.017	-0.299	1.749			-0.008	-0.009	1.740			-0.021	0.140	1.688			-0.169	-0.101	1.771			-0.220	-0.319	1.788			-0.234	-0.505	1.738			-0.234	-0.568	1.724			0.162	-0.062	1.692			0.343	-0.072	1.606
0.014	-0.353	1.721			0.017	-0.299	1.749			-0.008	-0.009	1.740			-0.021	0.140	1.688			-0.169	-0.101	1.771			-0.220	-0.319	1.787			-0.234	-0.505	1.738			-0.234	-0.568	1.724			0.162	-0.061	1.692			0.344	-0.072	1.607
0.014	-0.352	1.721			0.017	-0.299	1.750			-0.008	-0.009	1.740			-0.021	0.140	1.688			-0.169	-0.101	1.771			-0.220	-0.319	1.787			-0.234	-0.505	1.738			-0.234	-0.568	1.724			0.162	-0.061	1.693			0.344	-0.072	1.609
0.014	-0.352	1.721			0.017	-0.298	1.750			-0.008	-0.009	1.740			-0.021	0.139	1.688			-0.169	-0.101	1.770			-0.220	-0.319	1.787			-0.234	-0.505	1.737			-0.234	-0.568	1.723			0.163	-0.060	1.694			0.344	-0.072	1.610
0.015	-0.352	1.721			0.017	-0.298	1.750			-0.008	-0.009	1.740			-0.021	0.139	1.688			-0.169	-0.101	1.770			-0.221	-0.319	1.786			-0.234	-0.505	1.737			-0.234	-0.568	1.723			0.163	-0.060	1.695			0.345	-0.072	1.611
0.015	-0.352	1.721			0.017	-0.298	1.750			-0.008	-0.009	1.740			-0.021	0.139	1.688			-0.169	-0.101	1.770			-0.221	-0.319	1.786			-0.234	-0.505	1.737			-0.233	-0.568	1.723			0.163	-0.060	1.696			0.345	-0.072	1.613
0.015	-0.351	1.721			0.018	-0.298	1.750			-0.008	-0.009	1.740			-0.020	0.139	1.688			-0.169	-0.101	1.769			-0.221	-0.319	1.786			-0.234	-0.505	1.737			-0.233	-0.568	1.723			0.163	-0.060	1.697			0.345	-0.072	1.614
0.015	-0.351	1.721			0.018	-0.297	1.750			-0.008	-0.009	1.740			-0.020	0.139	1.688			-0.169	-0.101	1.769			-0.221	-0.318	1.785			-0.234	-0.504	1.737			-0.233	-0.568	1.722			0.164	-0.059	1.697			0.345	-0.072	1.615
0.015	-0.351	1.721			0.018	-0.297	1.750			-0.008	-0.009	1.740			-0.019	0.139	1.689			-0.169	-0.101	1.769			-0.221	-0.318	1.785			-0.234	-0.504	1.737			-0.233	-0.568	1.722			0.164	-0.059	1.698			0.345	-0.072	1.616
0.015	-0.351	1.721			0.018	-0.297	1.750			-0.008	-0.009	1.740			-0.018	0.138	1.689			-0.169	-0.101	1.768			-0.221	-0.318	1.785			-0.234	-0.504	1.736			-0.233	-0.568	1.722			0.164	-0.059	1.699			0.345	-0.072	1.616
0.015	-0.350	1.721			0.018	-0.297	1.750			-0.008	-0.009	1.740			-0.018	0.138	1.689			-0.169	-0.101	1.768			-0.221	-0.318	1.785			-0.234	-0.503	1.736			-0.233	-0.568	1.722			0.164	-0.059	1.699			0.345	-0.072	1.617
0.016	-0.350	1.721			0.018	-0.297	1.750			-0.008	-0.009	1.740			-0.017	0.137	1.690			-0.169	-0.101	1.768			-0.221	-0.318	1.784			-0.234	-0.503	1.736			-0.233	-0.568	1.722			0.165	-0.059	1.700			0.345	-0.072	1.618
0.016	-0.350	1.721			0.018	-0.296	1.750			-0.008	-0.009	1.740			-0.016	0.137	1.690			-0.169	-0.101	1.768			-0.222	-0.318	1.784			-0.234	-0.503	1.736			-0.233	-0.568	1.721			0.165	-0.059	1.701			0.345	-0.072	1.618
0.016	-0.350	1.721			0.018	-0.296	1.751			-0.008	-0.009	1.740			-0.015	0.137	1.690			-0.169	-0.101	1.767			-0.222	-0.318	1.784			-0.233	-0.503	1.736			-0.233	-0.568	1.721			0.165	-0.059	1.701			0.345	-0.072	1.619
0.016	-0.350	1.721			0.018	-0.296	1.751			-0.008	-0.009	1.740			-0.014	0.136	1.691			-0.169	-0.101	1.767			-0.222	-0.318	1.784			-0.233	-0.503	1.735			-0.233	-0.568	1.721			0.166	-0.059	1.702			0.345	-0.072	1.619
0.016	-0.349	1.721			0.018	-0.296	1.751			-0.008	-0.009	1.740			-0.013	0.137	1.691			-0.169	-0.101	1.767			-0.222	-0.318	1.784			-0.233	-0.503	1.735			-0.233	-0.568	1.721			0.166	-0.059	1.702			0.345	-0.072	1.620
0.016	-0.349	1.721			0.018	-0.296	1.751			-0.008	-0.009	1.740			-0.012	0.138	1.692			-0.169	-0.101	1.767			-0.221	-0.318	1.783			-0.233	-0.503	1.735			-0.233	-0.568	1.720			0.166	-0.058	1.703			0.345	-0.073	1.620
0.017	-0.349	1.721			0.019	-0.295	1.751			-0.008	-0.009	1.740			-0.012	0.140	1.693			-0.169	-0.101	1.767			-0.221	-0.318	1.783			-0.233	-0.504	1.734			-0.232	-0.568	1.720			0.167	-0.058	1.703			0.344	-0.073	1.620
0.017	-0.349	1.721			0.019	-0.295	1.751			-0.008	-0.009	1.740			-0.011	0.142	1.694			-0.169	-0.101	1.767			-0.221	-0.318	1.783			-0.233	-0.504	1.734			-0.232	-0.569	1.720			0.167	-0.058	1.704			0.344	-0.073	1.620
0.017	-0.349	1.722			0.019	-0.295	1.752			-0.008	-0.009	1.741			-0.011	0.143	1.694			-0.168	-0.101	1.766			-0.221	-0.318	1.783			-0.233	-0.504	1.734			-0.232	-0.569	1.720			0.167	-0.058	1.704			0.344	-0.073	1.620
0.017	-0.348	1.722			0.019	-0.295	1.752			-0.008	-0.009	1.741			-0.011	0.143	1.695			-0.168	-0.101	1.766			-0.221	-0.318	1.782			-0.233	-0.504	1.734			-0.232	-0.569	1.719			0.167	-0.058	1.705			0.344	-0.073	1.620
0.017	-0.348	1.722			0.019	-0.295	1.752			-0.007	-0.009	1.741			-0.011	0.144	1.695			-0.168	-0.101	1.766			-0.221	-0.318	1.782			-0.232	-0.504	1.734			-0.232	-0.569	1.719			0.168	-0.058	1.705			0.343	-0.073	1.620
0.017	-0.348	1.722			0.019	-0.295	1.752			-0.007	-0.009	1.741			-0.010	0.144	1.695			-0.168	-0.101	1.766			-0.221	-0.318	1.782			-0.232	-0.504	1.733			-0.232	-0.568	1.719			0.168	-0.058	1.705			0.343	-0.074	1.619
0.017	-0.348	1.722			0.019	-0.295	1.752			-0.007	-0.009	1.741			-0.009	0.144	1.696			-0.168	-0.101	1.766			-0.220	-0.319	1.782			-0.232	-0.504	1.733			-0.232	-0.568	1.718			0.168	-0.058	1.706			0.342	-0.076	1.615
0.018	-0.348	1.722			0.019	-0.294	1.752			-0.007	-0.009	1.741			-0.009	0.144	1.696			-0.168	-0.101	1.766			-0.220	-0.319	1.782			-0.232	-0.504	1.733			-0.232	-0.568	1.718			0.168	-0.058	1.706			0.341	-0.078	1.609
0.018	-0.348	1.722			0.019	-0.294	1.752			-0.007	-0.009	1.742			-0.008	0.144	1.696			-0.168	-0.101	1.766			-0.220	-0.319	1.781			-0.232	-0.504	1.733			-0.232	-0.568	1.718			0.168	-0.058	1.706			0.340	-0.079	1.601
0.018	-0.348	1.722			0.020	-0.294	1.753			-0.006	-0.009	1.742			-0.007	0.144	1.696			-0.167	-0.101	1.766			-0.219	-0.319	1.781			-0.232	-0.504	1.732			-0.231	-0.568	1.718			0.168	-0.058	1.707			0.338	-0.081	1.597
0.018	-0.348	1.722			0.020	-0.294	1.753			-0.006	-0.009	1.742			-0.006	0.145	1.697			-0.167	-0.101	1.766			-0.219	-0.319	1.781			-0.232	-0.503	1.732			-0.231	-0.567	1.717			0.169	-0.058	1.707			0.336	-0.082	1.594
0.018	-0.348	1.722			0.020	-0.294	1.753			-0.006	-0.009	1.742			-0.006	0.145	1.697			-0.167	-0.101	1.766			-0.219	-0.319	1.780			-0.232	-0.502	1.731			-0.231	-0.567	1.717			0.169	-0.058	1.707			0.334	-0.082	1.591
0.018	-0.348	1.722			0.020	-0.294	1.753			-0.005	-0.009	1.742			-0.005	0.145	1.697			-0.167	-0.101	1.766			-0.219	-0.319	1.780			-0.232	-0.502	1.731			-0.231	-0.566	1.716			0.169	-0.058	1.707			0.333	-0.083	1.589
0.018	-0.347	1.722			0.020	-0.294	1.753			-0.005	-0.009	1.743			-0.005	0.145	1.698			-0.166	-0.101	1.766			-0.218	-0.319	1.780			-0.232	-0.501	1.730			-0.231	-0.566	1.715			0.169	-0.058	1.708			0.332	-0.083	1.588
0.018	-0.347	1.722			0.020	-0.294	1.754			-0.005	-0.009	1.743			-0.005	0.145	1.698			-0.166	-0.101	1.766			-0.218	-0.319	1.780			-0.232	-0.500	1.730			-0.231	-0.565	1.715			0.169	-0.058	1.708			0.331	-0.084	1.586
0.018	-0.347	1.722			0.020	-0.294	1.754			-0.005	-0.009	1.743			-0.004	0.144	1.698			-0.166	-0.101	1.766			-0.218	-0.319	1.780			-0.232	-0.499	1.729			-0.231	-0.565	1.714			0.169	-0.058	1.708			0.331	-0.084	1.585
0.019	-0.347	1.722			0.021	-0.294	1.754			-0.005	-0.009	1.743			-0.004	0.144	1.699			-0.166	-0.101	1.767			-0.218	-0.319	1.780			-0.232	-0.498	1.729			-0.231	-0.564	1.714			0.169	-0.058	1.708			0.330	-0.085	1.585
0.019	-0.347	1.722			0.021	-0.294	1.754			-0.004	-0.009	1.743			-0.005	0.146	1.700			-0.165	-0.101	1.767			-0.218	-0.319	1.779			-0.232	-0.498	1.729			-0.231	-0.564	1.714			0.169	-0.058	1.708			0.329	-0.085	1.584
0.019	-0.347	1.722			0.021	-0.294	1.754			-0.004	-0.009	1.744			-0.006	0.147	1.700			-0.165	-0.100	1.767			-0.218	-0.319	1.779			-0.232	-0.498	1.729			-0.231	-0.564	1.713			0.169	-0.058	1.708			0.329	-0.086	1.585
0.019	-0.347	1.722			0.021	-0.294	1.754			-0.004	-0.009	1.744			-0.006	0.149	1.701			-0.165	-0.100	1.767			-0.218	-0.319	1.779			-0.232	-0.498	1.728			-0.231	-0.564	1.713			0.169	-0.058	1.708			0.328	-0.086	1.586
0.018	-0.347	1.722			0.021	-0.294	1.755			-0.004	-0.009	1.744			-0.007	0.150	1.702			-0.165	-0.100	1.768			-0.218	-0.319	1.779			-0.232	-0.498	1.728			-0.231	-0.563	1.713			0.168	-0.058	1.708			0.327	-0.087	1.589
0.018	-0.347	1.722			0.021	-0.294	1.755			-0.004	-0.009	1.744			-0.007	0.150	1.702			-0.165	-0.100	1.768			-0.218	-0.319	1.779			-0.232	-0.498	1.728			-0.232	-0.563	1.713			0.168	-0.059	1.708			0.327	-0.088	1.591
0.018	-0.347	1.722			0.021	-0.294	1.755			-0.004	-0.009	1.745			-0.007	0.151	1.702			-0.165	-0.100	1.768			-0.218	-0.319	1.779			-0.232	-0.498	1.728			-0.232	-0.563	1.713			0.168	-0.059	1.708			0.326	-0.088	1.593
0.018	-0.347	1.723			0.020	-0.294	1.755			-0.004	-0.009	1.745			-0.007	0.151	1.702			-0.165	-0.100	1.768			-0.218	-0.319	1.779			-0.232	-0.498	1.728			-0.232	-0.563	1.713			0.168	-0.059	1.708			0.325	-0.089	1.596
0.018	-0.347	1.723			0.020	-0.294	1.756			-0.004	-0.009	1.745			-0.007	0.151	1.703			-0.165	-0.100	1.768			-0.218	-0.319	1.779			-0.233	-0.498	1.728			-0.232	-0.564	1.713			0.167	-0.059	1.708			0.325	-0.089	1.599
0.018	-0.347	1.723			0.020	-0.294	1.756			-0.005	-0.009	1.746			-0.007	0.152	1.703			-0.165	-0.100	1.768			-0.218	-0.320	1.778			-0.233	-0.499	1.728			-0.232	-0.564	1.713			0.167	-0.059	1.709			0.324	-0.089	1.602
0.018	-0.347	1.723			0.020	-0.294	1.756			-0.005	-0.009	1.746			-0.008	0.153	1.703			-0.165	-0.100	1.768			-0.218	-0.320	1.778			-0.233	-0.499	1.727			-0.232	-0.564	1.712			0.167	-0.059	1.709			0.324	-0.089	1.605
0.017	-0.347	1.723			0.020	-0.294	1.757			-0.005	-0.008	1.746			-0.008	0.154	1.704			-0.165	-0.100	1.769			-0.218	-0.320	1.778			-0.234	-0.499	1.727			-0.233	-0.564	1.712			0.166	-0.059	1.709			0.323	-0.090	1.607
0.017	-0.347	1.723			0.020	-0.294	1.757			-0.005	-0.008	1.746			-0.008	0.154	1.704			-0.165	-0.100	1.769			-0.218	-0.320	1.777			-0.234	-0.499	1.726			-0.233	-0.564	1.711			0.166	-0.059	1.710			0.323	-0.090	1.610
[truncated: 435 more rows]
[truncated: 30 more columns]
