# Supplementary material for: A natural user interface to integrate citizen science and physical exercise
Source: PLoS One. 2017 Feb 23;12(2):e0172587. doi: 10.1371/journal.pone.0172587 (PMC5322974; doi:10.1371/journal.pone.0172587)
Supplement: S1 Folder — Kinect raw data of each participant in the two kinect groups (KC and KNC). Data of each participant are saved in a binary file. Trajectories of points have been extracted form the binary file and saved in a text file. (ZIP) [file pone.0172587.s002.zip › Raw_data/Par33/Par33_Right_C_points.txt]

-0.013	-0.127	1.848			-0.006	-0.086	1.869			-0.000	0.131	1.860			-0.033	0.277	1.833			-0.149	0.039	1.917			-0.199	-0.127	1.931			-0.205	-0.283	1.902			-0.198	-0.330	1.879			0.102	0.046	1.863			0.115	0.038	1.629
-0.013	-0.127	1.848			-0.006	-0.086	1.869			-0.000	0.132	1.860			-0.033	0.277	1.833			-0.149	0.039	1.918			-0.199	-0.127	1.931			-0.205	-0.283	1.902			-0.198	-0.330	1.880			0.102	0.046	1.863			0.115	0.038	1.629
-0.013	-0.126	1.848			-0.006	-0.085	1.869			-0.000	0.133	1.860			-0.034	0.277	1.833			-0.149	0.039	1.918			-0.199	-0.127	1.931			-0.205	-0.283	1.902			-0.198	-0.330	1.880			0.103	0.046	1.863			0.115	0.038	1.629
-0.013	-0.126	1.848			-0.006	-0.085	1.869			-0.000	0.133	1.860			-0.034	0.277	1.833			-0.149	0.039	1.918			-0.200	-0.127	1.931			-0.205	-0.283	1.902			-0.198	-0.330	1.880			0.103	0.047	1.863			0.115	0.039	1.629
-0.013	-0.126	1.849			-0.006	-0.084	1.869			-0.000	0.133	1.860			-0.034	0.277	1.833			-0.149	0.039	1.918			-0.200	-0.127	1.931			-0.205	-0.283	1.902			-0.198	-0.330	1.881			0.103	0.047	1.863			0.115	0.039	1.629
-0.013	-0.125	1.849			-0.006	-0.084	1.869			-0.000	0.134	1.860			-0.034	0.277	1.833			-0.149	0.039	1.918			-0.200	-0.127	1.931			-0.204	-0.283	1.902			-0.198	-0.330	1.882			0.103	0.047	1.863			0.115	0.039	1.629
-0.013	-0.125	1.849			-0.006	-0.084	1.869			-0.000	0.134	1.860			-0.035	0.277	1.834			-0.150	0.039	1.919			-0.200	-0.127	1.931			-0.204	-0.283	1.902			-0.198	-0.330	1.882			0.104	0.047	1.863			0.115	0.039	1.629
-0.013	-0.125	1.849			-0.006	-0.083	1.869			-0.000	0.134	1.860			-0.035	0.277	1.834			-0.150	0.040	1.919			-0.200	-0.127	1.931			-0.204	-0.283	1.902			-0.198	-0.330	1.882			0.104	0.047	1.863			0.115	0.039	1.629
-0.013	-0.124	1.849			-0.006	-0.083	1.869			-0.000	0.135	1.860			-0.035	0.277	1.834			-0.150	0.040	1.919			-0.200	-0.127	1.932			-0.203	-0.283	1.902			-0.198	-0.330	1.882			0.104	0.047	1.863			0.115	0.039	1.629
-0.013	-0.124	1.849			-0.006	-0.083	1.869			-0.000	0.135	1.860			-0.035	0.276	1.834			-0.150	0.040	1.919			-0.200	-0.127	1.932			-0.203	-0.283	1.902			-0.198	-0.330	1.882			0.104	0.047	1.863			0.115	0.039	1.629
-0.013	-0.124	1.849			-0.006	-0.083	1.869			-0.000	0.135	1.860			-0.036	0.276	1.834			-0.150	0.040	1.920			-0.200	-0.127	1.932			-0.203	-0.283	1.902			-0.198	-0.330	1.882			0.104	0.048	1.863			0.116	0.040	1.629
-0.013	-0.124	1.849			-0.006	-0.082	1.869			-0.000	0.135	1.860			-0.036	0.276	1.835			-0.150	0.040	1.920			-0.200	-0.127	1.932			-0.202	-0.283	1.902			-0.198	-0.330	1.882			0.104	0.048	1.863			0.116	0.040	1.630
-0.013	-0.123	1.849			-0.006	-0.082	1.869			-0.000	0.136	1.860			-0.036	0.276	1.835			-0.150	0.040	1.920			-0.200	-0.127	1.932			-0.202	-0.283	1.902			-0.198	-0.330	1.882			0.105	0.048	1.863			0.116	0.040	1.630
-0.013	-0.123	1.849			-0.006	-0.082	1.869			-0.000	0.136	1.860			-0.036	0.276	1.835			-0.150	0.040	1.920			-0.200	-0.127	1.932			-0.202	-0.283	1.902			-0.198	-0.330	1.882			0.105	0.048	1.863			0.116	0.040	1.630
-0.013	-0.123	1.850			-0.006	-0.082	1.869			-0.000	0.136	1.860			-0.036	0.276	1.835			-0.151	0.040	1.921			-0.200	-0.127	1.932			-0.202	-0.283	1.902			-0.198	-0.330	1.882			0.105	0.048	1.863			0.116	0.040	1.630
-0.013	-0.123	1.850			-0.006	-0.082	1.869			-0.000	0.136	1.860			-0.037	0.276	1.835			-0.151	0.040	1.921			-0.200	-0.127	1.932			-0.201	-0.283	1.902			-0.198	-0.330	1.882			0.105	0.048	1.863			0.116	0.040	1.630
-0.013	-0.123	1.850			-0.006	-0.081	1.869			-0.000	0.137	1.860			-0.037	0.276	1.835			-0.151	0.040	1.921			-0.200	-0.127	1.932			-0.201	-0.283	1.902			-0.195	-0.329	1.878			0.105	0.048	1.863			0.116	0.040	1.630
-0.013	-0.123	1.850			-0.006	-0.081	1.869			-0.000	0.137	1.860			-0.037	0.276	1.836			-0.151	0.040	1.921			-0.200	-0.128	1.932			-0.201	-0.283	1.902			-0.193	-0.329	1.875			0.106	0.048	1.863			0.116	0.040	1.630
-0.013	-0.122	1.850			-0.006	-0.081	1.869			-0.000	0.137	1.860			-0.037	0.276	1.836			-0.151	0.040	1.922			-0.200	-0.128	1.933			-0.201	-0.283	1.902			-0.193	-0.330	1.876			0.106	0.049	1.863			0.116	0.040	1.631
-0.013	-0.122	1.850			-0.006	-0.081	1.869			-0.000	0.137	1.860			-0.037	0.276	1.836			-0.151	0.040	1.922			-0.200	-0.128	1.933			-0.201	-0.283	1.902			-0.193	-0.329	1.875			0.106	0.049	1.863			0.116	0.041	1.631
-0.012	-0.122	1.850			-0.006	-0.081	1.869			-0.000	0.137	1.860			-0.037	0.276	1.836			-0.151	0.040	1.922			-0.200	-0.128	1.933			-0.201	-0.283	1.902			-0.193	-0.329	1.876			0.106	0.049	1.863			0.116	0.041	1.631
-0.012	-0.122	1.850			-0.006	-0.081	1.869			-0.000	0.137	1.860			-0.038	0.277	1.836			-0.151	0.040	1.923			-0.200	-0.128	1.933			-0.200	-0.283	1.902			-0.194	-0.329	1.876			0.106	0.049	1.863			0.116	0.041	1.631
-0.012	-0.122	1.850			-0.006	-0.080	1.869			0.000	0.138	1.860			-0.038	0.277	1.836			-0.152	0.040	1.923			-0.200	-0.128	1.933			-0.200	-0.283	1.902			-0.194	-0.329	1.876			0.106	0.049	1.863			0.116	0.041	1.631
-0.012	-0.121	1.850			-0.006	-0.080	1.869			0.000	0.138	1.860			-0.038	0.277	1.836			-0.152	0.040	1.923			-0.200	-0.128	1.933			-0.200	-0.283	1.902			-0.194	-0.329	1.876			0.107	0.049	1.863			0.116	0.041	1.631
-0.012	-0.121	1.851			-0.006	-0.080	1.869			0.000	0.138	1.860			-0.038	0.277	1.836			-0.152	0.040	1.923			-0.200	-0.128	1.933			-0.200	-0.283	1.902			-0.195	-0.329	1.876			0.107	0.049	1.863			0.116	0.041	1.631
-0.012	-0.121	1.851			-0.006	-0.080	1.869			0.000	0.138	1.860			-0.038	0.277	1.837			-0.152	0.040	1.924			-0.200	-0.128	1.933			-0.200	-0.283	1.902			-0.195	-0.329	1.876			0.107	0.049	1.863			0.116	0.041	1.631
-0.012	-0.121	1.851			-0.006	-0.080	1.869			0.000	0.138	1.860			-0.038	0.277	1.837			-0.152	0.040	1.924			-0.200	-0.128	1.933			-0.200	-0.283	1.902			-0.195	-0.329	1.876			0.107	0.050	1.862			0.116	0.041	1.631
-0.012	-0.121	1.851			-0.006	-0.079	1.869			0.000	0.138	1.860			-0.038	0.277	1.837			-0.152	0.039	1.924			-0.200	-0.128	1.934			-0.200	-0.283	1.902			-0.195	-0.328	1.876			0.107	0.050	1.862			0.117	0.041	1.631
-0.012	-0.121	1.851			-0.006	-0.079	1.869			-0.000	0.139	1.860			-0.039	0.277	1.837			-0.152	0.039	1.924			-0.200	-0.128	1.934			-0.199	-0.283	1.902			-0.195	-0.329	1.877			0.107	0.050	1.862			0.117	0.041	1.631
-0.012	-0.121	1.851			-0.006	-0.079	1.869			-0.000	0.139	1.860			-0.039	0.277	1.837			-0.153	0.039	1.924			-0.200	-0.128	1.934			-0.199	-0.283	1.902			-0.194	-0.329	1.875			0.107	0.050	1.862			0.117	0.041	1.631
-0.012	-0.121	1.851			-0.006	-0.079	1.869			-0.000	0.139	1.859			-0.039	0.277	1.837			-0.153	0.039	1.925			-0.200	-0.128	1.934			-0.199	-0.283	1.902			-0.194	-0.329	1.876			0.107	0.050	1.862			0.116	0.041	1.631
-0.012	-0.121	1.851			-0.006	-0.079	1.869			-0.001	0.139	1.858			-0.039	0.277	1.837			-0.153	0.039	1.925			-0.200	-0.128	1.934			-0.199	-0.283	1.902			-0.194	-0.329	1.876			0.107	0.051	1.861			0.115	0.041	1.630
-0.013	-0.122	1.851			-0.006	-0.080	1.868			-0.002	0.140	1.857			-0.040	0.277	1.837			-0.153	0.039	1.925			-0.200	-0.128	1.934			-0.199	-0.283	1.902			-0.191	-0.329	1.873			0.106	0.051	1.861			0.114	0.040	1.629
-0.013	-0.122	1.851			-0.007	-0.080	1.868			-0.004	0.140	1.856			-0.040	0.278	1.837			-0.153	0.039	1.925			-0.200	-0.128	1.934			-0.198	-0.282	1.901			-0.191	-0.329	1.873			0.116	0.047	1.855			0.115	0.038	1.627
-0.013	-0.123	1.851			-0.007	-0.080	1.867			-0.007	0.137	1.854			-0.041	0.278	1.837			-0.153	0.039	1.925			-0.200	-0.128	1.934			-0.197	-0.282	1.900			-0.190	-0.329	1.873			0.122	0.045	1.852			0.115	0.036	1.626
-0.013	-0.123	1.851			-0.008	-0.081	1.866			-0.009	0.135	1.852			-0.041	0.278	1.837			-0.154	0.039	1.925			-0.200	-0.128	1.934			-0.195	-0.282	1.897			-0.189	-0.329	1.872			0.124	0.045	1.852			0.116	0.034	1.626
-0.013	-0.123	1.851			-0.008	-0.081	1.865			-0.012	0.132	1.850			-0.041	0.278	1.837			-0.154	0.039	1.925			-0.200	-0.128	1.934			-0.193	-0.282	1.895			-0.187	-0.329	1.871			0.125	0.045	1.852			0.117	0.033	1.626
-0.013	-0.124	1.851			-0.008	-0.082	1.864			-0.013	0.130	1.848			-0.041	0.278	1.837			-0.154	0.039	1.926			-0.200	-0.128	1.934			-0.191	-0.281	1.893			-0.186	-0.329	1.870			0.123	0.052	1.851			0.117	0.032	1.626
-0.013	-0.124	1.851			-0.009	-0.082	1.863			-0.014	0.128	1.846			-0.041	0.279	1.837			-0.154	0.039	1.926			-0.200	-0.128	1.934			-0.189	-0.281	1.891			-0.179	-0.328	1.861			0.122	0.057	1.851			0.115	0.032	1.626
-0.013	-0.124	1.851			-0.009	-0.083	1.862			-0.015	0.126	1.845			-0.041	0.279	1.838			-0.154	0.039	1.926			-0.200	-0.128	1.934			-0.187	-0.280	1.890			-0.176	-0.327	1.856			0.121	0.060	1.850			0.112	0.032	1.627
-0.013	-0.125	1.851			-0.009	-0.083	1.862			-0.016	0.126	1.845			-0.041	0.279	1.838			-0.155	0.038	1.926			-0.200	-0.128	1.934			-0.186	-0.280	1.889			-0.174	-0.327	1.853			0.120	0.063	1.850			0.109	0.032	1.628
-0.013	-0.125	1.851			-0.009	-0.083	1.861			-0.016	0.125	1.844			-0.041	0.279	1.838			-0.157	0.037	1.927			-0.199	-0.129	1.934			-0.185	-0.281	1.888			-0.173	-0.328	1.852			0.120	0.065	1.849			0.105	0.032	1.632
-0.013	-0.126	1.851			-0.009	-0.084	1.861			-0.017	0.122	1.846			-0.040	0.280	1.838			-0.158	0.036	1.928			-0.199	-0.129	1.934			-0.185	-0.281	1.887			-0.173	-0.327	1.851			0.120	0.067	1.849			0.101	0.032	1.635
-0.013	-0.126	1.851			-0.009	-0.084	1.860			-0.017	0.121	1.847			-0.040	0.280	1.839			-0.158	0.036	1.928			-0.199	-0.131	1.935			-0.183	-0.287	1.885			-0.171	-0.335	1.846			0.119	0.068	1.848			0.097	0.032	1.641
-0.013	-0.127	1.852			-0.010	-0.085	1.860			-0.017	0.119	1.848			-0.039	0.280	1.839			-0.140	0.049	1.925			-0.197	-0.130	1.935			-0.183	-0.288	1.885			-0.170	-0.336	1.846			0.119	0.069	1.847			0.093	0.032	1.645
-0.013	-0.128	1.852			-0.010	-0.087	1.860			-0.017	0.116	1.850			-0.038	0.281	1.840			-0.131	0.055	1.924			-0.196	-0.129	1.935			-0.183	-0.297	1.884			-0.170	-0.345	1.843			0.119	0.070	1.845			0.089	0.032	1.650
-0.013	-0.129	1.853			-0.010	-0.088	1.860			-0.016	0.114	1.851			-0.037	0.282	1.840			-0.126	0.058	1.923			-0.194	-0.129	1.935			-0.184	-0.298	1.886			-0.171	-0.347	1.845			0.118	0.071	1.844			0.080	0.030	1.649
-0.013	-0.130	1.853			-0.010	-0.089	1.861			-0.016	0.112	1.852			-0.036	0.282	1.841			-0.123	0.060	1.922			-0.193	-0.129	1.935			-0.184	-0.299	1.888			-0.173	-0.349	1.849			0.118	0.071	1.842			0.076	0.030	1.652
-0.013	-0.131	1.853			-0.010	-0.090	1.861			-0.016	0.111	1.853			-0.035	0.283	1.842			-0.120	0.062	1.922			-0.193	-0.129	1.935			-0.185	-0.300	1.890			-0.176	-0.351	1.853			0.118	0.072	1.839			0.072	0.021	1.644
-0.013	-0.132	1.854			-0.010	-0.091	1.861			-0.015	0.110	1.854			-0.035	0.283	1.842			-0.119	0.062	1.922			-0.192	-0.129	1.936			-0.186	-0.301	1.893			-0.178	-0.354	1.856			0.119	0.072	1.837			0.062	0.019	1.638
-0.013	-0.133	1.854			-0.010	-0.092	1.861			-0.015	0.109	1.855			-0.034	0.284	1.843			-0.118	0.063	1.922			-0.191	-0.130	1.936			-0.187	-0.302	1.895			-0.181	-0.357	1.860			0.119	0.072	1.835			0.056	0.016	1.635
-0.013	-0.133	1.854			-0.010	-0.093	1.862			-0.014	0.107	1.856			-0.033	0.284	1.843			-0.117	0.063	1.922			-0.190	-0.132	1.937			-0.188	-0.304	1.897			-0.184	-0.360	1.865			0.119	0.073	1.834			0.051	0.014	1.632
-0.013	-0.134	1.855			-0.010	-0.094	1.862			-0.014	0.106	1.857			-0.032	0.285	1.844			-0.117	0.063	1.922			-0.189	-0.133	1.937			-0.189	-0.306	1.900			-0.186	-0.363	1.869			0.119	0.073	1.832			0.047	0.013	1.631
-0.014	-0.134	1.855			-0.010	-0.095	1.862			-0.013	0.105	1.858			-0.031	0.285	1.844			-0.116	0.063	1.922			-0.188	-0.134	1.938			-0.190	-0.307	1.903			-0.189	-0.366	1.874			0.120	0.073	1.830			0.044	0.012	1.629
-0.014	-0.135	1.855			-0.010	-0.095	1.863			-0.013	0.103	1.858			-0.031	0.286	1.845			-0.116	0.063	1.922			-0.187	-0.136	1.938			-0.191	-0.309	1.905			-0.191	-0.369	1.877			0.120	0.073	1.829			0.041	0.011	1.628
-0.014	-0.135	1.856			-0.010	-0.096	1.863			-0.012	0.103	1.859			-0.030	0.286	1.845			-0.117	0.063	1.923			-0.187	-0.137	1.939			-0.192	-0.312	1.908			-0.193	-0.372	1.880			0.120	0.073	1.827			0.038	0.010	1.627
-0.014	-0.136	1.856			-0.010	-0.096	1.864			-0.011	0.104	1.860			-0.029	0.286	1.846			-0.118	0.062	1.923			-0.186	-0.139	1.939			-0.193	-0.312	1.911			-0.195	-0.373	1.885			0.120	0.072	1.826			0.036	0.009	1.626
-0.014	-0.136	1.856			-0.010	-0.097	1.864			-0.011	0.104	1.862			-0.029	0.287	1.846			-0.118	0.062	1.924			-0.185	-0.140	1.940			-0.193	-0.312	1.915			-0.196	-0.373	1.890			0.121	0.072	1.824			0.034	0.009	1.625
-0.014	-0.136	1.856			-0.010	-0.097	1.865			-0.010	0.104	1.862			-0.028	0.287	1.847			-0.119	0.061	1.925			-0.184	-0.141	1.940			-0.194	-0.312	1.919			-0.197	-0.374	1.894			0.121	0.072	1.823			0.032	0.008	1.624
-0.014	-0.136	1.857			-0.009	-0.097	1.865			-0.009	0.104	1.863			-0.028	0.287	1.847			-0.121	0.061	1.926			-0.183	-0.143	1.941			-0.194	-0.312	1.922			-0.198	-0.374	1.898			0.121	0.072	1.822			0.030	0.008	1.623
-0.014	-0.137	1.857			-0.009	-0.097	1.866			-0.009	0.105	1.864			-0.027	0.287	1.848			-0.122	0.060	1.927			-0.182	-0.144	1.941			-0.194	-0.312	1.924			-0.199	-0.375	1.901			0.122	0.072	1.821			0.029	0.007	1.623
-0.014	-0.137	1.857			-0.009	-0.097	1.867			-0.008	0.105	1.865			-0.027	0.288	1.848			-0.123	0.060	1.928			-0.181	-0.145	1.942			-0.195	-0.312	1.926			-0.200	-0.375	1.904			0.122	0.071	1.820			0.027	0.007	1.622
-0.014	-0.137	1.858			-0.009	-0.098	1.867			-0.008	0.105	1.865			-0.026	0.288	1.848			-0.124	0.059	1.928			-0.180	-0.146	1.943			-0.195	-0.313	1.928			-0.200	-0.375	1.906			0.122	0.071	1.819			0.026	0.007	1.621
-0.014	-0.137	1.858			-0.009	-0.098	1.868			-0.008	0.105	1.866			-0.026	0.288	1.849			-0.125	0.059	1.929			-0.179	-0.147	1.943			-0.195	-0.313	1.930			-0.201	-0.376	1.909			0.122	0.071	1.818			0.024	0.007	1.621
-0.014	-0.137	1.858			-0.009	-0.098	1.868			-0.007	0.105	1.866			-0.026	0.288	1.849			-0.126	0.058	1.930			-0.179	-0.147	1.944			-0.196	-0.313	1.931			-0.201	-0.376	1.911			0.122	0.071	1.817			0.023	0.006	1.620
-0.014	-0.137	1.859			-0.009	-0.098	1.869			-0.007	0.105	1.867			-0.025	0.288	1.850			-0.127	0.058	1.931			-0.179	-0.148	1.944			-0.196	-0.313	1.932			-0.202	-0.376	1.913			0.123	0.070	1.817			0.022	0.006	1.620
-0.014	-0.137	1.859			-0.009	-0.098	1.869			-0.007	0.105	1.867			-0.025	0.288	1.850			-0.127	0.057	1.932			-0.178	-0.149	1.945			-0.196	-0.314	1.934			-0.202	-0.378	1.914			0.123	0.070	1.816			0.021	0.006	1.619
-0.014	-0.138	1.859			-0.009	-0.098	1.870			-0.006	0.105	1.868			-0.025	0.289	1.850			-0.128	0.057	1.932			-0.178	-0.150	1.945			-0.197	-0.315	1.935			-0.202	-0.378	1.916			0.123	0.070	1.815			0.020	0.007	1.619
-0.014	-0.138	1.859			-0.009	-0.098	1.870			-0.006	0.105	1.868			-0.024	0.289	1.851			-0.129	0.056	1.933			-0.177	-0.150	1.945			-0.197	-0.315	1.936			-0.203	-0.379	1.917			0.123	0.070	1.815			0.019	0.007	1.619
-0.014	-0.138	1.860			-0.008	-0.098	1.871			-0.006	0.104	1.868			-0.024	0.289	1.851			-0.129	0.056	1.933			-0.176	-0.151	1.945			-0.197	-0.315	1.937			-0.203	-0.380	1.918			0.123	0.070	1.814			0.018	0.007	1.618
-0.014	-0.138	1.860			-0.008	-0.098	1.871			-0.006	0.104	1.869			-0.024	0.289	1.852			-0.130	0.056	1.934			-0.176	-0.152	1.945			-0.198	-0.316	1.937			-0.203	-0.380	1.919			0.123	0.069	1.814			0.018	0.007	1.618
-0.014	-0.138	1.860			-0.008	-0.098	1.871			-0.006	0.104	1.869			-0.024	0.289	1.852			-0.131	0.055	1.934			-0.176	-0.152	1.945			-0.198	-0.316	1.938			-0.203	-0.380	1.920			0.123	0.069	1.813			0.016	0.007	1.619
-0.015	-0.138	1.860			-0.008	-0.098	1.872			-0.006	0.104	1.869			-0.023	0.289	1.852			-0.131	0.055	1.935			-0.176	-0.152	1.945			-0.198	-0.316	1.939			-0.204	-0.381	1.921			0.124	0.069	1.813			0.015	0.007	1.619
-0.015	-0.138	1.860			-0.008	-0.099	1.872			-0.005	0.103	1.870			-0.023	0.289	1.853			-0.131	0.055	1.935			-0.175	-0.153	1.945			-0.198	-0.316	1.939			-0.204	-0.381	1.922			0.124	0.069	1.813			0.015	0.007	1.619
-0.015	-0.138	1.861			-0.008	-0.099	1.873			-0.005	0.103	1.870			-0.023	0.289	1.853			-0.132	0.055	1.935			-0.175	-0.153	1.946			-0.198	-0.317	1.940			-0.204	-0.382	1.923			0.124	0.069	1.812			0.014	0.008	1.618
-0.015	-0.138	1.861			-0.008	-0.099	1.873			-0.005	0.103	1.870			-0.023	0.290	1.853			-0.132	0.054	1.936			-0.175	-0.154	1.946			-0.198	-0.317	1.941			-0.204	-0.382	1.924			0.124	0.069	1.812			0.013	0.008	1.618
-0.015	-0.138	1.861			-0.008	-0.099	1.873			-0.005	0.103	1.870			-0.023	0.290	1.854			-0.133	0.054	1.936			-0.175	-0.154	1.946			-0.199	-0.317	1.941			-0.204	-0.382	1.924			0.124	0.068	1.812			0.013	0.008	1.618
-0.015	-0.138	1.861			-0.008	-0.099	1.874			-0.005	0.104	1.871			-0.023	0.290	1.854			-0.133	0.054	1.936			-0.175	-0.154	1.946			-0.199	-0.317	1.941			-0.204	-0.382	1.925			0.124	0.068	1.812			0.013	0.008	1.618
-0.015	-0.138	1.861			-0.008	-0.099	1.874			-0.006	0.105	1.871			-0.022	0.290	1.855			-0.133	0.054	1.937			-0.175	-0.155	1.946			-0.201	-0.318	1.941			-0.205	-0.383	1.925			0.124	0.068	1.811			0.012	0.009	1.618
-0.015	-0.138	1.862			-0.008	-0.099	1.874			-0.006	0.107	1.872			-0.022	0.290	1.855			-0.134	0.054	1.937			-0.175	-0.155	1.946			-0.202	-0.318	1.942			-0.205	-0.383	1.926			0.124	0.068	1.811			0.012	0.009	1.618
-0.015	-0.138	1.862			-0.008	-0.099	1.875			-0.006	0.108	1.872			-0.022	0.290	1.856			-0.134	0.053	1.937			-0.175	-0.155	1.946			-0.202	-0.318	1.942			-0.205	-0.383	1.926			0.124	0.068	1.811			0.012	0.010	1.618
-0.015	-0.138	1.862			-0.008	-0.099	1.875			-0.006	0.109	1.872			-0.022	0.290	1.856			-0.134	0.053	1.938			-0.175	-0.155	1.947			-0.202	-0.318	1.942			-0.205	-0.382	1.927			0.124	0.068	1.811			0.012	0.010	1.618
-0.015	-0.138	1.862			-0.008	-0.099	1.875			-0.006	0.110	1.873			-0.022	0.290	1.856			-0.135	0.053	1.938			-0.175	-0.155	1.947			-0.202	-0.318	1.942			-0.205	-0.382	1.927			0.124	0.067	1.811			0.011	0.010	1.619
-0.015	-0.139	1.862			-0.008	-0.099	1.875			-0.006	0.111	1.873			-0.022	0.290	1.857			-0.135	0.053	1.938			-0.175	-0.156	1.947			-0.203	-0.320	1.942			-0.204	-0.385	1.926			0.124	0.067	1.811			0.011	0.011	1.619
-0.015	-0.139	1.862			-0.008	-0.099	1.876			-0.006	0.112	1.873			-0.022	0.290	1.857			-0.135	0.053	1.938			-0.176	-0.156	1.947			-0.203	-0.322	1.941			-0.204	-0.387	1.926			0.124	0.067	1.811			0.011	0.011	1.619
-0.015	-0.139	1.863			-0.008	-0.099	1.876			-0.006	0.113	1.873			-0.022	0.290	1.857			-0.136	0.053	1.939			-0.176	-0.156	1.947			-0.203	-0.323	1.941			-0.204	-0.388	1.925			0.124	0.067	1.811			0.011	0.011	1.619
-0.015	-0.139	1.863			-0.008	-0.099	1.876			-0.006	0.114	1.873			-0.022	0.290	1.857			-0.136	0.052	1.939			-0.176	-0.156	1.948			-0.203	-0.323	1.941			-0.204	-0.388	1.925			0.124	0.067	1.811			0.011	0.012	1.619
-0.015	-0.139	1.863			-0.008	-0.099	1.877			-0.006	0.115	1.874			-0.022	0.290	1.858			-0.137	0.052	1.939			-0.176	-0.156	1.948			-0.203	-0.323	1.941			-0.204	-0.388	1.926			0.124	0.067	1.811			0.011	0.012	1.619
-0.015	-0.139	1.863			-0.008	-0.099	1.877			-0.007	0.116	1.874			-0.022	0.290	1.858			-0.137	0.052	1.940			-0.176	-0.156	1.948			-0.203	-0.323	1.941			-0.204	-0.388	1.926			0.124	0.067	1.811			0.011	0.013	1.619
-0.015	-0.139	1.863			-0.008	-0.099	1.877			-0.007	0.116	1.874			-0.022	0.290	1.858			-0.137	0.052	1.940			-0.176	-0.156	1.948			-0.203	-0.323	1.941			-0.203	-0.388	1.926			0.124	0.066	1.811			0.012	0.013	1.619
-0.015	-0.139	1.863			-0.008	-0.099	1.877			-0.007	0.117	1.874			-0.022	0.290	1.858			-0.138	0.052	1.940			-0.176	-0.156	1.949			-0.202	-0.323	1.941			-0.203	-0.388	1.926			0.124	0.066	1.811			0.012	0.013	1.619
-0.016	-0.139	1.863			-0.008	-0.099	1.877			-0.007	0.117	1.874			-0.022	0.290	1.859			-0.138	0.052	1.940			-0.176	-0.156	1.949			-0.202	-0.323	1.941			-0.203	-0.388	1.926			0.124	0.066	1.811			0.012	0.014	1.619
-0.016	-0.139	1.864			-0.008	-0.099	1.878			-0.007	0.118	1.874			-0.022	0.290	1.859			-0.138	0.052	1.941			-0.176	-0.156	1.949			-0.202	-0.322	1.941			-0.203	-0.387	1.926			0.124	0.066	1.811			0.012	0.014	1.620
-0.016	-0.139	1.864			-0.008	-0.099	1.878			-0.007	0.118	1.874			-0.022	0.290	1.859			-0.139	0.052	1.941			-0.177	-0.157	1.949			-0.201	-0.322	1.941			-0.203	-0.387	1.926			0.124	0.066	1.812			0.012	0.014	1.620
-0.016	-0.139	1.864			-0.008	-0.098	1.878			-0.007	0.119	1.875			-0.022	0.290	1.859			-0.139	0.052	1.941			-0.177	-0.157	1.950			-0.201	-0.322	1.940			-0.203	-0.387	1.926			0.124	0.066	1.812			0.012	0.015	1.620
-0.016	-0.139	1.864			-0.008	-0.098	1.878			-0.007	0.119	1.875			-0.022	0.290	1.859			-0.139	0.051	1.941			-0.177	-0.157	1.950			-0.201	-0.322	1.940			-0.202	-0.387	1.926			0.123	0.066	1.812			0.012	0.015	1.620
-0.016	-0.139	1.864			-0.008	-0.098	1.878			-0.007	0.120	1.875			-0.022	0.290	1.860			-0.139	0.051	1.942			-0.177	-0.157	1.950			-0.200	-0.321	1.940			-0.202	-0.386	1.926			0.123	0.065	1.812			0.012	0.015	1.620
-0.016	-0.139	1.864			-0.008	-0.098	1.879			-0.007	0.120	1.875			-0.022	0.290	1.860			-0.140	0.051	1.942			-0.178	-0.157	1.950			-0.200	-0.321	1.940			-0.202	-0.387	1.926			0.123	0.065	1.813			0.012	0.016	1.620
-0.016	-0.139	1.864			-0.008	-0.098	1.879			-0.007	0.121	1.875			-0.023	0.290	1.860			-0.140	0.051	1.942			-0.178	-0.157	1.950			-0.200	-0.321	1.940			-0.202	-0.387	1.926			0.123	0.065	1.813			0.012	0.016	1.621
-0.016	-0.139	1.864			-0.008	-0.098	1.879			-0.007	0.121	1.875			-0.023	0.290	1.860			-0.140	0.051	1.942			-0.178	-0.157	1.951			-0.200	-0.321	1.940			-0.202	-0.386	1.926			0.123	0.065	1.813			0.013	0.016	1.621
-0.016	-0.139	1.865			-0.008	-0.098	1.879			-0.007	0.122	1.875			-0.023	0.290	1.860			-0.140	0.051	1.942			-0.178	-0.157	1.951			-0.199	-0.321	1.940			-0.201	-0.386	1.926			0.123	0.065	1.814			0.013	0.016	1.621
-0.016	-0.139	1.865			-0.008	-0.098	1.879			-0.007	0.122	1.875			-0.023	0.290	1.860			-0.141	0.051	1.943			-0.178	-0.157	1.951			-0.199	-0.321	1.940			-0.201	-0.386	1.926			0.123	0.065	1.814			0.013	0.017	1.621
-0.016	-0.139	1.865			-0.008	-0.098	1.879			-0.007	0.122	1.875			-0.023	0.290	1.860			-0.141	0.051	1.943			-0.179	-0.157	1.951			-0.199	-0.320	1.940			-0.201	-0.386	1.926			0.122	0.065	1.814			0.013	0.017	1.621
-0.016	-0.139	1.865			-0.008	-0.098	1.880			-0.008	0.123	1.875			-0.023	0.290	1.861			-0.141	0.051	1.943			-0.179	-0.157	1.951			-0.199	-0.320	1.940			-0.201	-0.385	1.926			0.122	0.065	1.815			0.013	0.017	1.621
-0.017	-0.139	1.865			-0.008	-0.098	1.880			-0.008	0.123	1.875			-0.024	0.290	1.861			-0.141	0.051	1.943			-0.179	-0.157	1.951			-0.198	-0.320	1.940			-0.200	-0.385	1.926			0.122	0.065	1.815			0.013	0.017	1.621
-0.017	-0.139	1.865			-0.008	-0.098	1.880			-0.008	0.123	1.876			-0.024	0.290	1.861			-0.141	0.051	1.943			-0.179	-0.157	1.951			-0.198	-0.320	1.940			-0.200	-0.385	1.926			0.122	0.065	1.815			0.013	0.018	1.622
-0.017	-0.139	1.865			-0.008	-0.098	1.880			-0.008	0.124	1.876			-0.024	0.290	1.861			-0.142	0.050	1.943			-0.179	-0.157	1.952			-0.198	-0.320	1.940			-0.200	-0.385	1.926			0.121	0.065	1.816			0.013	0.018	1.622
-0.017	-0.139	1.865			-0.008	-0.098	1.880			-0.008	0.124	1.876			-0.024	0.290	1.861			-0.142	0.050	1.944			-0.179	-0.157	1.952			-0.198	-0.320	1.939			-0.200	-0.385	1.926			0.121	0.065	1.816			0.013	0.018	1.622
-0.017	-0.139	1.866			-0.008	-0.098	1.880			-0.008	0.124	1.876			-0.025	0.290	1.861			-0.142	0.050	1.944			-0.179	-0.157	1.951			-0.198	-0.320	1.939			-0.200	-0.385	1.926			0.121	0.065	1.816			0.014	0.018	1.622
-0.017	-0.139	1.866			-0.008	-0.098	1.880			-0.008	0.124	1.876			-0.025	0.290	1.862			-0.142	0.050	1.944			-0.180	-0.157	1.951			-0.198	-0.319	1.939			-0.200	-0.384	1.926			0.121	0.065	1.817			0.014	0.018	1.622
-0.017	-0.139	1.866			-0.008	-0.098	1.881			-0.008	0.125	1.876			-0.025	0.290	1.862			-0.142	0.050	1.944			-0.180	-0.157	1.952			-0.198	-0.319	1.939			-0.199	-0.384	1.926			0.121	0.065	1.817			0.014	0.018	1.622
-0.017	-0.139	1.866			-0.008	-0.098	1.881			-0.008	0.125	1.876			-0.026	0.290	1.862			-0.142	0.050	1.944			-0.181	-0.157	1.952			-0.197	-0.319	1.939			-0.199	-0.384	1.926			0.120	0.065	1.817			0.014	0.018	1.622
-0.017	-0.139	1.866			-0.008	-0.098	1.881			-0.008	0.125	1.876			-0.026	0.290	1.862			-0.142	0.050	1.944			-0.181	-0.157	1.952			-0.197	-0.318	1.939			-0.199	-0.383	1.926			0.120	0.065	1.817			0.014	0.019	1.623
-0.017	-0.139	1.866			-0.008	-0.098	1.881			-0.009	0.125	1.876			-0.027	0.290	1.862			-0.142	0.050	1.944			-0.181	-0.157	1.952			-0.197	-0.318	1.939			-0.199	-0.383	1.926			0.120	0.065	1.818			0.014	0.019	1.623
-0.017	-0.139	1.866			-0.009	-0.098	1.881			-0.009	0.126	1.876			-0.027	0.290	1.863			-0.143	0.050	1.944			-0.181	-0.157	1.952			-0.198	-0.318	1.939			-0.199	-0.383	1.926			0.120	0.065	1.818			0.014	0.019	1.623
-0.017	-0.139	1.866			-0.009	-0.098	1.881			-0.009	0.126	1.876			-0.027	0.289	1.863			-0.143	0.050	1.944			-0.181	-0.157	1.952			-0.198	-0.318	1.939			-0.199	-0.383	1.925			0.120	0.066	1.819			0.015	0.019	1.623
-0.017	-0.139	1.866			-0.009	-0.097	1.881			-0.009	0.126	1.876			-0.028	0.289	1.863			-0.143	0.050	1.944			-0.181	-0.157	1.952			-0.198	-0.318	1.939			-0.199	-0.383	1.925			0.119	0.066	1.819			0.015	0.019	1.623
-0.017	-0.139	1.866			-0.009	-0.097	1.881			-0.009	0.126	1.876			-0.028	0.289	1.863			-0.143	0.049	1.944			-0.182	-0.157	1.952			-0.198	-0.318	1.939			-0.199	-0.383	1.925			0.119	0.066	1.819			0.015	0.019	1.623
-0.018	-0.139	1.866			-0.009	-0.097	1.881			-0.009	0.126	1.876			-0.029	0.289	1.863			-0.143	0.049	1.944			-0.182	-0.157	1.952			-0.198	-0.317	1.939			-0.199	-0.382	1.925			0.119	0.066	1.819			0.016	0.019	1.624
-0.018	-0.139	1.866			-0.009	-0.097	1.881			-0.009	0.127	1.876			-0.029	0.289	1.863			-0.143	0.049	1.944			-0.182	-0.157	1.952			-0.198	-0.317	1.939			-0.199	-0.382	1.925			0.119	0.066	1.820			0.016	0.019	1.624
-0.018	-0.139	1.867			-0.009	-0.097	1.881			-0.009	0.127	1.876			-0.029	0.289	1.864			-0.143	0.049	1.944			-0.182	-0.157	1.952			-0.199	-0.317	1.939			-0.199	-0.382	1.925			0.119	0.066	1.820			0.017	0.019	1.624
-0.018	-0.139	1.867			-0.009	-0.097	1.882			-0.009	0.127	1.876			-0.029	0.289	1.864			-0.143	0.049	1.944			-0.182	-0.157	1.952			-0.199	-0.316	1.939			-0.199	-0.382	1.925			0.119	0.066	1.820			0.017	0.019	1.624
-0.018	-0.139	1.867			-0.009	-0.097	1.882			-0.009	0.127	1.876			-0.030	0.289	1.864			-0.142	0.049	1.944			-0.183	-0.157	1.952			-0.199	-0.316	1.938			-0.200	-0.381	1.925			0.119	0.066	1.820			0.018	0.019	1.624
-0.018	-0.139	1.867			-0.009	-0.097	1.882			-0.009	0.127	1.876			-0.030	0.289	1.864			-0.142	0.048	1.943			-0.183	-0.157	1.952			-0.200	-0.316	1.938			-0.200	-0.381	1.925			0.118	0.066	1.821			0.019	0.019	1.624
-0.018	-0.139	1.867			-0.009	-0.097	1.882			-0.009	0.127	1.876			-0.030	0.288	1.864			-0.137	0.051	1.941			-0.183	-0.154	1.951			-0.200	-0.315	1.938			-0.200	-0.380	1.925			0.118	0.066	1.821			0.020	0.019	1.624
-0.018	-0.140	1.867			-0.009	-0.097	1.882			-0.009	0.127	1.876			-0.030	0.288	1.864			-0.134	0.053	1.939			-0.182	-0.152	1.950			-0.201	-0.314	1.938			-0.200	-0.380	1.924			0.118	0.066	1.821			0.021	0.018	1.623
-0.018	-0.140	1.867			-0.009	-0.098	1.882			-0.010	0.128	1.877			-0.031	0.288	1.864			-0.130	0.056	1.938			-0.182	-0.149	1.949			-0.202	-0.313	1.937			-0.200	-0.378	1.924			0.118	0.066	1.821			0.023	0.018	1.623
-0.019	-0.140	1.867			-0.010	-0.098	1.882			-0.010	0.128	1.877			-0.031	0.288	1.865			-0.129	0.057	1.937			-0.181	-0.146	1.948			-0.202	-0.311	1.937			-0.200	-0.377	1.924			0.118	0.066	1.821			0.024	0.018	1.623
-0.019	-0.140	1.867			-0.010	-0.098	1.882			-0.010	0.128	1.877			-0.031	0.288	1.865			-0.127	0.058	1.936			-0.181	-0.143	1.947			-0.203	-0.311	1.937			-0.200	-0.376	1.924			0.118	0.066	1.822			0.026	0.019	1.622
-0.019	-0.140	1.867			-0.010	-0.098	1.882			-0.010	0.128	1.877			-0.031	0.288	1.865			-0.126	0.059	1.936			-0.181	-0.141	1.946			-0.204	-0.309	1.936			-0.201	-0.375	1.924			0.118	0.066	1.822			0.032	0.018	1.621
-0.019	-0.141	1.867			-0.010	-0.098	1.882			-0.010	0.128	1.877			-0.031	0.288	1.865			-0.125	0.060	1.935			-0.181	-0.138	1.945			-0.204	-0.309	1.936			-0.201	-0.374	1.923			0.118	0.067	1.822			0.035	0.020	1.620
-0.019	-0.141	1.867			-0.010	-0.098	1.883			-0.010	0.128	1.877			-0.032	0.288	1.865			-0.123	0.061	1.935			-0.181	-0.137	1.944			-0.205	-0.308	1.936			-0.201	-0.374	1.923			0.117	0.068	1.823			0.036	0.017	1.622
-0.020	-0.141	1.867			-0.010	-0.098	1.883			-0.010	0.128	1.877			-0.032	0.288	1.865			-0.122	0.062	1.934			-0.181	-0.135	1.943			-0.205	-0.306	1.935			-0.201	-0.372	1.923			0.117	0.068	1.824			0.038	0.017	1.622
-0.020	-0.141	1.867			-0.011	-0.098	1.883			-0.010	0.128	1.877			-0.032	0.288	1.865			-0.121	0.063	1.934			-0.181	-0.133	1.942			-0.206	-0.305	1.935			-0.211	-0.360	1.923			0.116	0.070	1.825			0.039	0.017	1.622
-0.020	-0.142	1.867			-0.011	-0.099	1.883			-0.010	0.128	1.877			-0.032	0.288	1.865			-0.120	0.064	1.933			-0.182	-0.131	1.941			-0.206	-0.304	1.934			-0.212	-0.359	1.922			0.115	0.071	1.827			0.040	0.018	1.622
-0.020	-0.142	1.867			-0.011	-0.099	1.883			-0.010	0.128	1.877			-0.032	0.288	1.866			-0.119	0.065	1.933			-0.182	-0.130	1.940			-0.206	-0.302	1.934			-0.213	-0.358	1.922			0.114	0.071	1.828			0.041	0.018	1.622
-0.021	-0.142	1.867			-0.011	-0.099	1.883			-0.011	0.128	1.877			-0.032	0.288	1.866			-0.119	0.066	1.933			-0.182	-0.128	1.940			-0.206	-0.300	1.934			-0.215	-0.355	1.921			0.114	0.072	1.829			0.042	0.018	1.622
-0.021	-0.143	1.867			-0.011	-0.099	1.883			-0.011	0.128	1.877			-0.032	0.288	1.866			-0.118	0.067	1.932			-0.182	-0.127	1.939			-0.206	-0.298	1.933			-0.216	-0.354	1.921			0.113	0.072	1.829			0.044	0.021	1.623
-0.021	-0.143	1.867			-0.012	-0.099	1.883			-0.011	0.129	1.877			-0.032	0.288	1.866			-0.117	0.068	1.932			-0.183	-0.126	1.938			-0.206	-0.296	1.933			-0.216	-0.353	1.921			0.113	0.073	1.830			0.054	0.028	1.636
-0.021	-0.144	1.867			-0.012	-0.099	1.883			-0.011	0.129	1.877			-0.032	0.288	1.866			-0.147	0.023	1.924			-0.187	-0.134	1.939			-0.207	-0.299	1.932			-0.217	-0.355	1.921			0.113	0.073	1.831			0.059	0.032	1.643
-0.021	-0.144	1.867			-0.012	-0.100	1.883			-0.011	0.129	1.877			-0.033	0.288	1.866			-0.152	0.016	1.922			-0.190	-0.140	1.939			-0.207	-0.301	1.932			-0.217	-0.357	1.920			0.112	0.074	1.831			0.064	0.030	1.640
-0.021	-0.144	1.867			-0.012	-0.100	1.883			-0.011	0.129	1.877			-0.033	0.288	1.866			-0.156	0.010	1.921			-0.192	-0.144	1.939			-0.207	-0.303	1.932			-0.217	-0.361	1.920			0.112	0.074	1.832			0.065	0.029	1.639
-0.021	-0.144	1.866			-0.012	-0.100	1.883			-0.012	0.129	1.876			-0.033	0.288	1.866			-0.159	0.005	1.920			-0.193	-0.147	1.939			-0.207	-0.305	1.931			-0.216	-0.364	1.919			0.112	0.074	1.832			0.066	0.029	1.638
-0.021	-0.144	1.866			-0.012	-0.100	1.883			-0.012	0.129	1.876			-0.033	0.288	1.866			-0.161	0.001	1.919			-0.195	-0.149	1.938			-0.207	-0.306	1.931			-0.216	-0.367	1.919			0.112	0.074	1.833			0.066	0.029	1.637
-0.021	-0.144	1.866			-0.012	-0.100	1.883			-0.012	0.129	1.876			-0.033	0.288	1.867			-0.163	-0.003	1.919			-0.196	-0.152	1.938			-0.207	-0.307	1.931			-0.216	-0.368	1.918			0.111	0.074	1.833			0.067	0.029	1.636
-0.021	-0.144	1.866			-0.012	-0.100	1.883			-0.012	0.129	1.876			-0.033	0.288	1.867			-0.165	-0.005	1.918			-0.197	-0.153	1.938			-0.207	-0.309	1.931			-0.216	-0.370	1.918			0.111	0.075	1.834			0.068	0.029	1.636
-0.021	-0.144	1.866			-0.012	-0.100	1.883			-0.012	0.129	1.876			-0.033	0.288	1.867			-0.167	-0.008	1.918			-0.198	-0.155	1.938			-0.207	-0.310	1.930			-0.215	-0.372	1.918			0.111	0.075	1.834			0.069	0.029	1.635
-0.021	-0.144	1.866			-0.012	-0.100	1.883			-0.013	0.129	1.876			-0.033	0.288	1.867			-0.168	-0.010	1.917			-0.198	-0.156	1.938			-0.206	-0.311	1.930			-0.215	-0.374	1.918			0.111	0.075	1.835			0.069	0.029	1.634
-0.021	-0.144	1.865			-0.012	-0.100	1.883			-0.013	0.129	1.876			-0.033	0.288	1.867			-0.170	-0.012	1.917			-0.199	-0.157	1.938			-0.206	-0.312	1.930			-0.214	-0.375	1.918			0.111	0.075	1.835			0.070	0.028	1.634
-0.020	-0.144	1.865			-0.012	-0.100	1.883			-0.013	0.130	1.876			-0.033	0.288	1.867			-0.171	-0.014	1.916			-0.200	-0.159	1.938			-0.205	-0.313	1.930			-0.211	-0.375	1.919			0.110	0.075	1.836			0.070	0.028	1.633
-0.020	-0.144	1.865			-0.012	-0.100	1.883			-0.013	0.130	1.875			-0.033	0.288	1.867			-0.172	-0.016	1.916			-0.200	-0.160	1.938			-0.204	-0.314	1.930			-0.210	-0.377	1.919			0.110	0.075	1.836			0.068	0.024	1.633
-0.020	-0.144	1.865			-0.012	-0.100	1.882			-0.013	0.130	1.875			-0.033	0.288	1.867			-0.173	-0.018	1.915			-0.201	-0.160	1.937			-0.203	-0.315	1.930			-0.208	-0.378	1.919			0.110	0.075	1.836			0.067	0.023	1.633
-0.020	-0.144	1.864			-0.012	-0.100	1.882			-0.013	0.130	1.875			-0.033	0.288	1.867			-0.174	-0.019	1.915			-0.201	-0.161	1.937			-0.203	-0.316	1.930			-0.207	-0.380	1.919			0.110	0.075	1.837			0.065	0.020	1.633
-0.020	-0.144	1.864			-0.012	-0.100	1.882			-0.013	0.130	1.875			-0.034	0.288	1.867			-0.175	-0.020	1.915			-0.202	-0.162	1.937			-0.201	-0.317	1.929			-0.205	-0.381	1.919			0.110	0.075	1.837			0.063	0.017	1.633
-0.019	-0.143	1.864			-0.012	-0.100	1.882			-0.014	0.130	1.875			-0.034	0.288	1.867			-0.176	-0.022	1.915			-0.202	-0.163	1.937			-0.199	-0.318	1.929			-0.203	-0.382	1.919			0.110	0.075	1.837			0.062	0.015	1.633
-0.019	-0.143	1.864			-0.012	-0.099	1.882			-0.014	0.130	1.875			-0.034	0.288	1.867			-0.176	-0.023	1.914			-0.202	-0.164	1.937			-0.196	-0.319	1.929			-0.201	-0.383	1.919			0.110	0.076	1.837			0.060	0.013	1.633
-0.019	-0.143	1.863			-0.012	-0.099	1.882			-0.014	0.130	1.875			-0.034	0.288	1.867			-0.177	-0.024	1.914			-0.203	-0.164	1.937			-0.195	-0.319	1.929			-0.200	-0.384	1.919			0.109	0.076	1.838			0.059	0.011	1.633
-0.019	-0.143	1.863			-0.012	-0.099	1.882			-0.014	0.130	1.875			-0.034	0.289	1.867			-0.178	-0.025	1.914			-0.203	-0.165	1.937			-0.195	-0.320	1.928			-0.200	-0.385	1.918			0.109	0.076	1.838			0.057	0.010	1.633
-0.019	-0.142	1.863			-0.012	-0.099	1.882			-0.014	0.130	1.875			-0.034	0.289	1.867			-0.178	-0.026	1.914			-0.203	-0.165	1.937			-0.196	-0.321	1.927			-0.199	-0.385	1.918			0.109	0.076	1.838			0.058	0.009	1.633
-0.019	-0.142	1.863			-0.012	-0.099	1.882			-0.014	0.130	1.875			-0.034	0.289	1.868			-0.179	-0.027	1.914			-0.204	-0.166	1.937			-0.198	-0.321	1.926			-0.199	-0.386	1.917			0.109	0.076	1.838			0.057	0.009	1.632
-0.019	-0.142	1.863			-0.012	-0.099	1.882			-0.014	0.130	1.875			-0.035	0.289	1.868			-0.179	-0.028	1.914			-0.204	-0.166	1.937			-0.199	-0.322	1.926			-0.199	-0.386	1.917			0.109	0.076	1.838			0.056	0.008	1.632
-0.019	-0.142	1.863			-0.012	-0.098	1.882			-0.014	0.130	1.875			-0.035	0.289	1.868			-0.180	-0.028	1.914			-0.204	-0.167	1.937			-0.199	-0.322	1.926			-0.199	-0.387	1.917			0.109	0.076	1.838			0.054	0.013	1.630
-0.019	-0.141	1.862			-0.012	-0.098	1.882			-0.014	0.130	1.874			-0.035	0.289	1.868			-0.180	-0.029	1.914			-0.204	-0.167	1.937			-0.199	-0.322	1.926			-0.199	-0.387	1.917			0.109	0.076	1.838			0.054	0.014	1.630
-0.019	-0.141	1.862			-0.012	-0.098	1.882			-0.015	0.130	1.874			-0.036	0.289	1.868			-0.181	-0.029	1.914			-0.205	-0.167	1.937			-0.199	-0.322	1.927			-0.199	-0.387	1.918			0.109	0.076	1.838			0.058	0.022	1.637
-0.019	-0.141	1.862			-0.012	-0.098	1.882			-0.015	0.130	1.874			-0.036	0.289	1.868			-0.181	-0.029	1.914			-0.205	-0.167	1.937			-0.199	-0.322	1.928			-0.200	-0.387	1.920			0.108	0.076	1.839			0.061	0.027	1.642
-0.019	-0.140	1.862			-0.012	-0.097	1.881			-0.016	0.131	1.873			-0.036	0.289	1.868			-0.182	-0.029	1.914			-0.205	-0.167	1.937			-0.200	-0.321	1.928			-0.202	-0.386	1.920			0.108	0.076	1.839			0.064	0.028	1.639
-0.019	-0.140	1.862			-0.013	-0.096	1.881			-0.018	0.134	1.871			-0.036	0.290	1.869			-0.183	-0.027	1.913			-0.205	-0.165	1.937			-0.202	-0.321	1.927			-0.203	-0.386	1.919			0.108	0.076	1.839			0.076	0.028	1.634
-0.019	-0.139	1.862			-0.013	-0.095	1.881			-0.019	0.136	1.869			-0.036	0.290	1.869			-0.182	-0.018	1.916			-0.205	-0.162	1.936			-0.202	-0.321	1.927			-0.204	-0.386	1.919			0.108	0.076	1.839			0.084	0.028	1.632
-0.019	-0.139	1.862			-0.014	-0.094	1.880			-0.020	0.136	1.866			-0.037	0.291	1.869			-0.182	-0.011	1.918			-0.205	-0.161	1.936			-0.203	-0.321	1.927			-0.205	-0.386	1.919			0.107	0.076	1.840			0.087	0.029	1.630
-0.019	-0.138	1.861			-0.015	-0.094	1.879			-0.021	0.136	1.863			-0.036	0.291	1.870			-0.181	-0.005	1.920			-0.205	-0.160	1.936			-0.203	-0.321	1.927			-0.205	-0.386	1.919			0.107	0.075	1.840			0.090	0.030	1.629
-0.020	-0.138	1.861			-0.015	-0.094	1.878			-0.022	0.135	1.861			-0.036	0.292	1.870			-0.179	-0.000	1.922			-0.205	-0.160	1.936			-0.204	-0.321	1.927			-0.206	-0.386	1.919			0.107	0.075	1.841			0.092	0.032	1.629
-0.020	-0.138	1.861			-0.016	-0.093	1.876			-0.023	0.135	1.859			-0.036	0.292	1.870			-0.178	0.004	1.923			-0.205	-0.160	1.936			-0.204	-0.321	1.927			-0.206	-0.386	1.919			0.107	0.075	1.842			0.094	0.034	1.629
-0.020	-0.138	1.861			-0.017	-0.093	1.875			-0.023	0.134	1.857			-0.037	0.293	1.871			-0.176	0.008	1.924			-0.205	-0.160	1.936			-0.205	-0.320	1.927			-0.207	-0.386	1.919			0.108	0.075	1.844			0.097	0.037	1.631
-0.020	-0.137	1.860			-0.017	-0.091	1.874			-0.023	0.140	1.858			-0.038	0.295	1.871			-0.175	0.011	1.925			-0.205	-0.160	1.936			-0.205	-0.320	1.927			-0.208	-0.385	1.919			0.110	0.081	1.850			0.101	0.052	1.639
-0.021	-0.135	1.860			-0.018	-0.089	1.873			-0.023	0.143	1.858			-0.039	0.297	1.871			-0.174	0.014	1.925			-0.205	-0.159	1.936			-0.205	-0.320	1.927			-0.208	-0.385	1.919			0.111	0.086	1.855			0.103	0.061	1.643
-0.020	-0.132	1.859			-0.018	-0.086	1.872			-0.022	0.147	1.858			-0.040	0.299	1.872			-0.173	0.017	1.926			-0.206	-0.159	1.936			-0.206	-0.319	1.927			-0.209	-0.385	1.919			0.114	0.090	1.859			0.106	0.068	1.646
-0.020	-0.128	1.859			-0.017	-0.083	1.871			-0.020	0.150	1.859			-0.041	0.300	1.872			-0.172	0.019	1.926			-0.206	-0.159	1.936			-0.206	-0.319	1.927			-0.209	-0.385	1.919			0.116	0.093	1.863			0.109	0.073	1.649
-0.019	-0.125	1.859			-0.017	-0.080	1.871			-0.019	0.153	1.860			-0.042	0.301	1.872			-0.171	0.021	1.927			-0.206	-0.159	1.936			-0.207	-0.319	1.928			-0.210	-0.384	1.919			0.118	0.096	1.867			0.112	0.077	1.652
-0.019	-0.122	1.859			-0.017	-0.077	1.871			-0.017	0.154	1.861			-0.042	0.301	1.872			-0.170	0.023	1.927			-0.206	-0.159	1.936			-0.207	-0.319	1.928			-0.211	-0.384	1.919			0.120	0.098	1.870			0.115	0.080	1.654
-0.019	-0.120	1.858			-0.016	-0.076	1.871			-0.016	0.155	1.862			-0.043	0.301	1.872			-0.170	0.024	1.927			-0.206	-0.159	1.936			-0.210	-0.318	1.927			-0.212	-0.383	1.919			0.122	0.099	1.873			0.118	0.083	1.656
-0.019	-0.120	1.858			-0.016	-0.076	1.870			-0.015	0.155	1.863			-0.043	0.301	1.873			-0.169	0.026	1.927			-0.206	-0.159	1.936			-0.214	-0.323	1.924			-0.214	-0.387	1.916			0.108	0.084	1.871			0.117	0.078	1.654
-0.019	-0.120	1.858			-0.016	-0.076	1.871			-0.015	0.155	1.864			-0.043	0.301	1.873			-0.168	0.027	1.927			-0.206	-0.159	1.936			-0.216	-0.326	1.921			-0.215	-0.390	1.914			0.101	0.076	1.871			0.117	0.075	1.652
-0.019	-0.121	1.858			-0.016	-0.077	1.871			-0.014	0.155	1.866			-0.043	0.301	1.873			-0.167	0.029	1.927			-0.206	-0.159	1.936			-0.216	-0.326	1.921			-0.216	-0.389	1.913			0.096	0.070	1.870			0.117	0.072	1.650
-0.019	-0.122	1.857			-0.016	-0.078	1.871			-0.014	0.154	1.867			-0.043	0.301	1.873			-0.166	0.030	1.927			-0.206	-0.159	1.936			-0.217	-0.325	1.920			-0.217	-0.389	1.912			0.094	0.066	1.870			0.117	0.069	1.648
-0.019	-0.123	1.857			-0.016	-0.079	1.872			-0.013	0.152	1.868			-0.043	0.301	1.873			-0.166	0.031	1.927			-0.206	-0.159	1.936			-0.217	-0.325	1.920			-0.217	-0.389	1.911			0.092	0.063	1.870			0.117	0.067	1.647
-0.019	-0.124	1.857			-0.015	-0.080	1.872			-0.012	0.151	1.869			-0.043	0.301	1.874			-0.165	0.032	1.927			-0.206	-0.159	1.936			-0.218	-0.325	1.919			-0.218	-0.388	1.910			0.090	0.060	1.870			0.118	0.065	1.646
-0.019	-0.125	1.857			-0.015	-0.082	1.873			-0.011	0.150	1.870			-0.043	0.301	1.874			-0.164	0.033	1.927			-0.206	-0.159	1.935			-0.218	-0.325	1.919			-0.218	-0.388	1.909			0.089	0.058	1.870			0.119	0.064	1.645
-0.019	-0.126	1.856			-0.015	-0.083	1.873			-0.011	0.149	1.871			-0.042	0.301	1.874			-0.164	0.033	1.926			-0.206	-0.159	1.935			-0.218	-0.325	1.918			-0.218	-0.388	1.908			0.089	0.057	1.870			0.121	0.062	1.645
-0.019	-0.127	1.856			-0.015	-0.084	1.874			-0.010	0.148	1.872			-0.042	0.301	1.874			-0.163	0.034	1.926			-0.206	-0.159	1.935			-0.219	-0.324	1.918			-0.218	-0.388	1.907			0.088	0.055	1.869			0.122	0.061	1.644
-0.019	-0.128	1.856			-0.014	-0.085	1.875			-0.010	0.147	1.872			-0.041	0.301	1.875			-0.163	0.035	1.926			-0.206	-0.160	1.934			-0.219	-0.324	1.917			-0.219	-0.387	1.906			0.088	0.053	1.869			0.123	0.060	1.643
-0.019	-0.129	1.856			-0.014	-0.086	1.875			-0.010	0.146	1.873			-0.041	0.301	1.875			-0.162	0.035	1.926			-0.206	-0.160	1.934			-0.219	-0.325	1.916			-0.219	-0.388	1.905			0.089	0.052	1.868			0.125	0.059	1.642
-0.019	-0.130	1.856			-0.014	-0.087	1.876			-0.009	0.145	1.874			-0.040	0.301	1.876			-0.162	0.036	1.926			-0.205	-0.160	1.934			-0.219	-0.325	1.916			-0.219	-0.388	1.903			0.089	0.051	1.868			0.127	0.058	1.641
-0.019	-0.131	1.856			-0.013	-0.089	1.877			-0.009	0.144	1.874			-0.039	0.300	1.876			-0.162	0.036	1.925			-0.205	-0.161	1.933			-0.219	-0.327	1.914			-0.219	-0.390	1.901			0.091	0.049	1.866			0.130	0.056	1.639
-0.019	-0.132	1.856			-0.013	-0.090	1.877			-0.008	0.143	1.875			-0.038	0.300	1.876			-0.161	0.036	1.925			-0.205	-0.162	1.933			-0.219	-0.327	1.913			-0.219	-0.390	1.900			0.092	0.048	1.865			0.132	0.055	1.638
-0.019	-0.134	1.856			-0.012	-0.091	1.878			-0.008	0.142	1.875			-0.037	0.300	1.876			-0.161	0.037	1.925			-0.205	-0.162	1.933			-0.219	-0.327	1.913			-0.218	-0.390	1.900			0.094	0.046	1.864			0.134	0.054	1.637
-0.018	-0.135	1.855			-0.012	-0.092	1.879			-0.007	0.141	1.876			-0.036	0.300	1.877			-0.160	0.037	1.925			-0.204	-0.163	1.932			-0.219	-0.328	1.912			-0.218	-0.391	1.899			0.096	0.045	1.863			0.136	0.053	1.636
-0.018	-0.136	1.855			-0.011	-0.094	1.880			-0.007	0.141	1.876			-0.035	0.300	1.877			-0.160	0.037	1.924			-0.204	-0.164	1.932			-0.219	-0.328	1.912			-0.218	-0.391	1.898			0.097	0.044	1.862			0.138	0.052	1.635
-0.018	-0.136	1.855			-0.011	-0.095	1.880			-0.007	0.140	1.877			-0.034	0.299	1.877			-0.159	0.037	1.924			-0.204	-0.165	1.932			-0.218	-0.328	1.911			-0.218	-0.391	1.898			0.099	0.044	1.861			0.140	0.051	1.634
-0.018	-0.137	1.855			-0.010	-0.095	1.881			-0.006	0.139	1.877			-0.033	0.299	1.877			-0.159	0.037	1.924			-0.204	-0.165	1.931			-0.218	-0.328	1.911			-0.218	-0.391	1.897			0.100	0.043	1.860			0.141	0.050	1.633
-0.017	-0.138	1.855			-0.010	-0.096	1.882			-0.006	0.138	1.878			-0.032	0.299	1.877			-0.158	0.037	1.923			-0.203	-0.166	1.931			-0.218	-0.328	1.911			-0.218	-0.392	1.897			0.102	0.043	1.859			0.143	0.050	1.632
-0.017	-0.139	1.855			-0.009	-0.097	1.882			-0.006	0.138	1.878			-0.031	0.298	1.878			-0.158	0.037	1.923			-0.203	-0.167	1.931			-0.218	-0.329	1.910			-0.216	-0.390	1.898			0.104	0.042	1.857			0.145	0.049	1.631
-0.017	-0.139	1.855			-0.009	-0.098	1.883			-0.005	0.137	1.879			-0.030	0.298	1.878			-0.158	0.036	1.922			-0.203	-0.167	1.931			-0.217	-0.329	1.910			-0.215	-0.390	1.898			0.105	0.042	1.856			0.150	0.045	1.630
-0.017	-0.140	1.855			-0.008	-0.099	1.883			-0.005	0.137	1.879			-0.029	0.298	1.878			-0.157	0.036	1.922			-0.202	-0.168	1.930			-0.217	-0.329	1.910			-0.214	-0.389	1.898			0.107	0.041	1.855			0.155	0.041	1.630
-0.016	-0.141	1.855			-0.008	-0.099	1.884			-0.005	0.136	1.879			-0.028	0.297	1.878			-0.157	0.036	1.922			-0.202	-0.169	1.930			-0.216	-0.329	1.910			-0.214	-0.389	1.898			0.109	0.041	1.855			0.159	0.038	1.629
-0.016	-0.141	1.855			-0.007	-0.100	1.884			-0.005	0.135	1.880			-0.028	0.297	1.878			-0.156	0.035	1.921			-0.202	-0.169	1.930			-0.216	-0.329	1.910			-0.213	-0.389	1.898			0.110	0.041	1.854			0.162	0.036	1.629
-0.016	-0.142	1.855			-0.007	-0.101	1.884			-0.004	0.135	1.880			-0.027	0.297	1.878			-0.156	0.035	1.921			-0.202	-0.170	1.930			-0.216	-0.330	1.909			-0.213	-0.390	1.898			0.112	0.041	1.853			0.164	0.034	1.628
-0.015	-0.142	1.855			-0.007	-0.101	1.885			-0.004	0.135	1.880			-0.027	0.296	1.878			-0.155	0.035	1.920			-0.201	-0.170	1.930			-0.215	-0.330	1.909			-0.213	-0.390	1.898			0.113	0.041	1.852			0.174	0.029	1.630
-0.015	-0.143	1.855			-0.006	-0.102	1.885			-0.004	0.134	1.881			-0.026	0.296	1.878			-0.155	0.035	1.920			-0.201	-0.171	1.930			-0.215	-0.330	1.909			-0.213	-0.390	1.898			0.114	0.041	1.852			0.179	0.027	1.630
-0.015	-0.143	1.855			-0.006	-0.102	1.885			-0.004	0.134	1.881			-0.025	0.296	1.878			-0.155	0.034	1.920			-0.201	-0.171	1.930			-0.215	-0.330	1.909			-0.212	-0.391	1.898			0.115	0.041	1.851			0.183	0.025	1.631
-0.014	-0.144	1.855			-0.005	-0.103	1.886			-0.003	0.133	1.881			-0.025	0.296	1.878			-0.154	0.034	1.919			-0.201	-0.172	1.930			-0.214	-0.330	1.909			-0.212	-0.391	1.898			0.116	0.041	1.850			0.186	0.023	1.631
-0.014	-0.144	1.855			-0.005	-0.103	1.886			-0.003	0.133	1.881			-0.025	0.295	1.877			-0.154	0.034	1.919			-0.201	-0.172	1.929			-0.214	-0.330	1.909			-0.212	-0.391	1.898			0.117	0.041	1.850			0.189	0.022	1.631
-0.014	-0.145	1.855			-0.005	-0.103	1.886			-0.003	0.133	1.881			-0.024	0.295	1.877			-0.154	0.033	1.918			-0.200	-0.172	1.929			-0.213	-0.330	1.909			-0.212	-0.391	1.898			0.118	0.041	1.849			0.192	0.021	1.631
-0.014	-0.145	1.855			-0.004	-0.104	1.887			-0.003	0.132	1.882			-0.024	0.295	1.877			-0.153	0.033	1.918			-0.200	-0.173	1.929			-0.213	-0.331	1.909			-0.211	-0.392	1.898			0.119	0.041	1.849			0.194	0.020	1.631
-0.013	-0.145	1.855			-0.004	-0.104	1.887			-0.003	0.132	1.882			-0.023	0.295	1.877			-0.153	0.033	1.918			-0.200	-0.173	1.929			-0.212	-0.331	1.909			-0.211	-0.392	1.898			0.120	0.041	1.848			0.197	0.019	1.631
-0.013	-0.146	1.855			-0.004	-0.104	1.887			-0.003	0.132	1.882			-0.023	0.294	1.877			-0.152	0.032	1.917			-0.200	-0.173	1.929			-0.212	-0.331	1.909			-0.211	-0.392	1.898			0.121	0.041	1.848			0.200	0.019	1.632
-0.013	-0.146	1.855			-0.003	-0.105	1.887			-0.003	0.132	1.882			-0.023	0.294	1.877			-0.152	0.032	1.917			-0.199	-0.173	1.929			-0.211	-0.331	1.909			-0.211	-0.392	1.898			0.122	0.041	1.847			0.202	0.019	1.632
-0.012	-0.146	1.855			-0.003	-0.105	1.887			-0.002	0.132	1.882			-0.022	0.294	1.877			-0.152	0.032	1.917			-0.199	-0.174	1.929			-0.211	-0.332	1.908			-0.211	-0.393	1.898			0.123	0.041	1.847			0.205	0.019	1.632
-0.012	-0.147	1.855			-0.003	-0.105	1.888			-0.002	0.131	1.882			-0.022	0.294	1.877			-0.152	0.032	1.917			-0.199	-0.174	1.929			-0.210	-0.332	1.908			-0.211	-0.394	1.897			0.124	0.041	1.846			0.208	0.020	1.633
-0.012	-0.147	1.855			-0.003	-0.105	1.888			-0.002	0.131	1.882			-0.021	0.294	1.877			-0.151	0.032	1.916			-0.199	-0.174	1.929			-0.210	-0.332	1.908			-0.211	-0.394	1.897			0.124	0.041	1.846			0.212	0.021	1.634
-0.012	-0.147	1.854			-0.002	-0.106	1.888			-0.002	0.131	1.883			-0.021	0.293	1.877			-0.151	0.031	1.916			-0.198	-0.174	1.929			-0.210	-0.333	1.908			-0.211	-0.395	1.897			0.125	0.042	1.846			0.216	0.023	1.634
-0.012	-0.147	1.854			-0.002	-0.106	1.888			-0.002	0.131	1.883			-0.021	0.293	1.877			-0.151	0.031	1.916			-0.198	-0.175	1.929			-0.209	-0.333	1.908			-0.211	-0.395	1.897			0.126	0.042	1.845			0.219	0.024	1.635
-0.011	-0.147	1.854			-0.002	-0.106	1.888			-0.002	0.131	1.883			-0.021	0.293	1.877			-0.151	0.031	1.916			-0.198	-0.175	1.929			-0.209	-0.333	1.907			-0.211	-0.396	1.897			0.126	0.042	1.845			0.223	0.026	1.638
-0.011	-0.148	1.854			-0.002	-0.106	1.888			-0.002	0.130	1.883			-0.020	0.293	1.877			-0.150	0.031	1.915			-0.198	-0.175	1.929			-0.209	-0.334	1.907			-0.211	-0.396	1.896			0.127	0.042	1.845			0.223	0.030	1.644
-0.011	-0.148	1.854			-0.001	-0.106	1.888			-0.002	0.130	1.883			-0.020	0.293	1.877			-0.150	0.031	1.915			-0.198	-0.175	1.929			-0.208	-0.334	1.907			-0.212	-0.396	1.896			0.128	0.042	1.845			0.223	0.033	1.648
-0.011	-0.148	1.854			-0.001	-0.106	1.888			-0.002	0.130	1.883			-0.020	0.293	1.877			-0.150	0.031	1.915			-0.197	-0.175	1.929			-0.208	-0.334	1.907			-0.212	-0.397	1.896			0.128	0.042	1.844			0.224	0.035	1.651
-0.010	-0.148	1.854			-0.001	-0.107	1.888			-0.001	0.130	1.883			-0.020	0.293	1.877			-0.150	0.030	1.915			-0.197	-0.175	1.928			-0.208	-0.335	1.906			-0.212	-0.398	1.895			0.129	0.042	1.844			0.224	0.037	1.654
-0.010	-0.148	1.854			-0.001	-0.107	1.888			-0.001	0.130	1.883			-0.019	0.292	1.877			-0.150	0.030	1.915			-0.197	-0.176	1.928			-0.208	-0.335	1.906			-0.213	-0.398	1.895			0.130	0.042	1.844			0.225	0.038	1.656
-0.010	-0.148	1.854			-0.001	-0.107	1.888			-0.001	0.130	1.883			-0.019	0.292	1.877			-0.149	0.030	1.914			-0.197	-0.176	1.928			-0.207	-0.335	1.906			-0.213	-0.399	1.894			0.130	0.043	1.844			0.226	0.040	1.659
-0.010	-0.148	1.854			-0.000	-0.107	1.888			-0.001	0.130	1.883			-0.019	0.292	1.877			-0.149	0.030	1.914			-0.197	-0.176	1.928			-0.207	-0.336	1.905			-0.213	-0.399	1.894			0.131	0.043	1.844			0.230	0.039	1.659
-0.009	-0.148	1.854			-0.000	-0.107	1.888			-0.001	0.130	1.883			-0.019	0.292	1.877			-0.149	0.030	1.914			-0.197	-0.176	1.928			-0.207	-0.336	1.905			-0.213	-0.398	1.893			0.131	0.043	1.844			0.234	0.038	1.659
-0.009	-0.148	1.853			0.000	-0.107	1.888			-0.001	0.129	1.883			-0.019	0.292	1.877			-0.149	0.030	1.914			-0.197	-0.176	1.928			-0.207	-0.336	1.905			-0.213	-0.398	1.893			0.132	0.043	1.844			0.237	0.038	1.659
-0.009	-0.148	1.853			0.000	-0.107	1.888			-0.001	0.129	1.883			-0.018	0.292	1.877			-0.149	0.030	1.914			-0.197	-0.176	1.928			-0.207	-0.336	1.904			-0.213	-0.397	1.892			0.133	0.043	1.844			0.240	0.038	1.659
-0.009	-0.148	1.853			0.000	-0.107	1.888			-0.001	0.129	1.883			-0.018	0.292	1.877			-0.149	0.030	1.913			-0.196	-0.176	1.928			-0.207	-0.336	1.904			-0.213	-0.397	1.892			0.133	0.044	1.844			0.243	0.037	1.660
-0.008	-0.148	1.853			0.001	-0.107	1.888			-0.001	0.129	1.883			-0.018	0.292	1.877			-0.149	0.029	1.913			-0.196	-0.176	1.928			-0.208	-0.336	1.904			-0.213	-0.396	1.891			0.134	0.044	1.844			0.246	0.037	1.660
-0.008	-0.148	1.853			0.001	-0.107	1.888			-0.001	0.129	1.883			-0.018	0.292	1.877			-0.149	0.029	1.913			-0.196	-0.176	1.928			-0.208	-0.336	1.903			-0.213	-0.396	1.891			0.134	0.044	1.844			0.248	0.037	1.660
-0.008	-0.148	1.853			0.001	-0.107	1.888			-0.001	0.129	1.884			-0.018	0.292	1.877			-0.148	0.029	1.913			-0.196	-0.176	1.927			-0.208	-0.336	1.903			-0.213	-0.395	1.890			0.135	0.044	1.844			0.250	0.036	1.661
-0.008	-0.148	1.852			0.001	-0.107	1.888			-0.001	0.129	1.884			-0.017	0.292	1.877			-0.148	0.029	1.913			-0.196	-0.176	1.927			-0.208	-0.336	1.902			-0.213	-0.395	1.890			0.136	0.045	1.845			0.253	0.036	1.661
-0.007	-0.148	1.852			0.001	-0.107	1.888			-0.001	0.129	1.884			-0.017	0.292	1.877			-0.148	0.029	1.912			-0.196	-0.176	1.927			-0.209	-0.336	1.902			-0.213	-0.394	1.890			0.136	0.045	1.845			0.255	0.036	1.662
-0.007	-0.148	1.852			0.002	-0.107	1.888			-0.000	0.129	1.884			-0.017	0.292	1.877			-0.148	0.029	1.912			-0.196	-0.176	1.927			-0.209	-0.335	1.902			-0.213	-0.394	1.889			0.137	0.045	1.845			0.257	0.035	1.662
-0.007	-0.147	1.852			0.002	-0.107	1.888			-0.000	0.129	1.884			-0.017	0.291	1.877			-0.148	0.029	1.912			-0.196	-0.176	1.927			-0.209	-0.335	1.901			-0.213	-0.394	1.889			0.137	0.045	1.845			0.259	0.035	1.663
-0.007	-0.147	1.852			0.002	-0.106	1.888			-0.000	0.129	1.884			-0.016	0.291	1.876			-0.148	0.029	1.912			-0.196	-0.176	1.927			-0.209	-0.335	1.901			-0.213	-0.393	1.888			0.138	0.046	1.845			0.261	0.035	1.663
-0.006	-0.147	1.852			0.002	-0.106	1.888			-0.000	0.129	1.884			-0.016	0.291	1.876			-0.148	0.029	1.911			-0.196	-0.177	1.927			-0.210	-0.335	1.901			-0.213	-0.393	1.888			0.138	0.046	1.845			0.262	0.035	1.664
-0.006	-0.147	1.851			0.002	-0.106	1.887			-0.000	0.129	1.884			-0.016	0.291	1.876			-0.148	0.029	1.911			-0.196	-0.177	1.927			-0.210	-0.335	1.900			-0.213	-0.393	1.888			0.139	0.046	1.846			0.263	0.035	1.664
-0.006	-0.147	1.851			0.002	-0.106	1.887			-0.000	0.129	1.884			-0.016	0.291	1.876			-0.148	0.029	1.911			-0.196	-0.177	1.926			-0.210	-0.335	1.900			-0.213	-0.392	1.887			0.139	0.046	1.846			0.265	0.035	1.665
-0.006	-0.147	1.851			0.003	-0.106	1.887			-0.000	0.129	1.884			-0.016	0.291	1.876			-0.148	0.029	1.911			-0.196	-0.176	1.926			-0.211	-0.335	1.899			-0.213	-0.392	1.887			0.139	0.046	1.846			0.266	0.034	1.665
-0.006	-0.147	1.851			0.003	-0.106	1.887			-0.000	0.129	1.884			-0.015	0.291	1.876			-0.148	0.028	1.911			-0.196	-0.176	1.926			-0.211	-0.335	1.899			-0.213	-0.392	1.887			0.140	0.047	1.846			0.267	0.034	1.665
-0.005	-0.147	1.851			0.003	-0.106	1.887			-0.000	0.129	1.884			-0.015	0.291	1.876			-0.148	0.028	1.911			-0.196	-0.176	1.926			-0.211	-0.335	1.899			-0.213	-0.392	1.887			0.140	0.047	1.846			0.268	0.034	1.666
-0.005	-0.146	1.851			0.003	-0.106	1.887			0.000	0.129	1.884			-0.015	0.291	1.876			-0.148	0.028	1.910			-0.196	-0.176	1.926			-0.212	-0.335	1.898			-0.213	-0.392	1.886			0.141	0.047	1.847			0.269	0.034	1.666
-0.005	-0.146	1.851			0.003	-0.106	1.887			0.000	0.129	1.884			-0.015	0.291	1.876			-0.148	0.028	1.910			-0.196	-0.176	1.926			-0.212	-0.335	1.898			-0.213	-0.391	1.886			0.141	0.047	1.847			0.270	0.034	1.667
-0.005	-0.146	1.851			0.003	-0.106	1.887			0.000	0.129	1.884			-0.015	0.291	1.876			-0.148	0.028	1.910			-0.196	-0.176	1.926			-0.212	-0.335	1.898			-0.213	-0.391	1.886			0.141	0.047	1.847			0.271	0.034	1.667
-0.005	-0.146	1.850			0.003	-0.105	1.887			0.000	0.129	1.884			-0.015	0.291	1.876			-0.147	0.028	1.910			-0.196	-0.176	1.925			-0.212	-0.335	1.898			-0.213	-0.391	1.886			0.141	0.047	1.847			0.272	0.034	1.667
-0.005	-0.146	1.850			0.003	-0.105	1.887			0.000	0.129	1.884			-0.015	0.291	1.876			-0.147	0.028	1.910			-0.196	-0.176	1.925			-0.212	-0.335	1.898			-0.213	-0.391	1.886			0.142	0.048	1.847			0.273	0.034	1.668
-0.005	-0.146	1.850			0.003	-0.105	1.887			0.000	0.129	1.884			-0.014	0.291	1.876			-0.147	0.028	1.910			-0.196	-0.176	1.925			-0.212	-0.335	1.898			-0.213	-0.390	1.885			0.142	0.048	1.848			0.273	0.034	1.668
-0.004	-0.146	1.850			0.003	-0.105	1.887			0.000	0.129	1.884			-0.014	0.291	1.876			-0.147	0.028	1.910			-0.196	-0.176	1.925			-0.212	-0.334	1.898			-0.213	-0.390	1.885			0.142	0.048	1.848			0.274	0.033	1.669
-0.004	-0.146	1.850			0.003	-0.105	1.886			0.000	0.129	1.884			-0.014	0.291	1.876			-0.147	0.028	1.909			-0.196	-0.176	1.925			-0.213	-0.334	1.898			-0.213	-0.390	1.885			0.142	0.048	1.848			0.274	0.033	1.669
-0.004	-0.145	1.850			0.004	-0.105	1.886			0.000	0.129	1.884			-0.014	0.291	1.876			-0.147	0.028	1.909			-0.196	-0.176	1.925			-0.213	-0.334	1.898			-0.213	-0.390	1.885			0.143	0.048	1.848			0.275	0.033	1.669
-0.004	-0.145	1.850			0.004	-0.105	1.886			0.000	0.129	1.884			-0.014	0.291	1.876			-0.147	0.028	1.909			-0.196	-0.176	1.925			-0.213	-0.334	1.898			-0.213	-0.390	1.885			0.143	0.048	1.849			0.275	0.033	1.670
-0.004	-0.145	1.850			0.004	-0.105	1.886			0.000	0.129	1.884			-0.014	0.291	1.876			-0.147	0.028	1.909			-0.196	-0.176	1.925			-0.213	-0.334	1.898			-0.213	-0.390	1.885			0.143	0.048	1.849			0.276	0.033	1.670
-0.004	-0.145	1.850			0.004	-0.105	1.886			0.000	0.129	1.884			-0.014	0.291	1.876			-0.147	0.028	1.909			-0.196	-0.176	1.925			-0.213	-0.334	1.898			-0.212	-0.390	1.885			0.143	0.048	1.849			0.276	0.033	1.671
-0.004	-0.145	1.850			0.004	-0.105	1.886			0.000	0.129	1.884			-0.014	0.291	1.876			-0.147	0.028	1.909			-0.196	-0.176	1.925			-0.213	-0.334	1.898			-0.212	-0.390	1.885			0.143	0.048	1.849			0.276	0.033	1.671
-0.004	-0.145	1.850			0.004	-0.105	1.886			0.000	0.129	1.884			-0.014	0.291	1.876			-0.147	0.028	1.909			-0.196	-0.176	1.925			-0.214	-0.334	1.898			-0.212	-0.390	1.885			0.143	0.049	1.850			0.277	0.032	1.671
-0.004	-0.145	1.850			0.004	-0.105	1.886			0.000	0.129	1.884			-0.014	0.291	1.876			-0.147	0.028	1.909			-0.196	-0.176	1.925			-0.214	-0.334	1.898			-0.212	-0.390	1.885			0.144	0.049	1.850			0.277	0.032	1.672
-0.004	-0.145	1.850			0.004	-0.104	1.886			0.000	0.129	1.884			-0.014	0.291	1.876			-0.147	0.028	1.909			-0.196	-0.176	1.925			-0.214	-0.334	1.898			-0.212	-0.390	1.885			0.144	0.049	1.850			0.277	0.032	1.672
-0.004	-0.145	1.850			0.004	-0.104	1.886			0.000	0.129	1.884			-0.014	0.291	1.876			-0.147	0.028	1.909			-0.196	-0.176	1.925			-0.214	-0.334	1.898			-0.212	-0.391	1.885			0.144	0.049	1.850			0.277	0.032	1.672
-0.004	-0.145	1.850			0.004	-0.104	1.886			0.000	0.129	1.884			-0.014	0.291	1.876			-0.148	0.028	1.909			-0.196	-0.176	1.925			-0.214	-0.334	1.899			-0.212	-0.391	1.886			0.144	0.049	1.851			0.277	0.032	1.672
-0.003	-0.145	1.850			0.004	-0.104	1.886			0.000	0.129	1.884			-0.014	0.291	1.876			-0.148	0.027	1.909			-0.196	-0.176	1.925			-0.214	-0.334	1.899			-0.213	-0.391	1.886			0.144	0.048	1.851			0.277	0.032	1.672
-0.003	-0.145	1.850			0.004	-0.104	1.886			0.000	0.129	1.884			-0.014	0.291	1.876			-0.148	0.027	1.909			-0.196	-0.176	1.925			-0.214	-0.334	1.899			-0.213	-0.392	1.886			0.144	0.048	1.851			0.277	0.032	1.672
-0.003	-0.145	1.850			0.004	-0.105	1.886			0.000	0.129	1.884			-0.013	0.291	1.876			-0.148	0.027	1.909			-0.196	-0.176	1.925			-0.214	-0.334	1.899			-0.213	-0.392	1.887			0.144	0.048	1.852			0.277	0.032	1.672
-0.003	-0.145	1.850			0.004	-0.105	1.887			0.000	0.129	1.884			-0.013	0.291	1.876			-0.148	0.027	1.909			-0.197	-0.177	1.925			-0.214	-0.334	1.899			-0.213	-0.393	1.887			0.144	0.048	1.852			0.278	0.032	1.672
-0.003	-0.145	1.850			0.004	-0.105	1.887			0.000	0.129	1.884			-0.013	0.291	1.876			-0.148	0.027	1.909			-0.197	-0.177	1.925			-0.214	-0.334	1.900			-0.213	-0.393	1.887			0.144	0.047	1.852			0.278	0.031	1.672
-0.003	-0.145	1.851			0.004	-0.105	1.887			0.000	0.129	1.884			-0.013	0.291	1.876			-0.148	0.027	1.909			-0.197	-0.177	1.925			-0.214	-0.334	1.900			-0.213	-0.394	1.888			0.144	0.047	1.853			0.278	0.031	1.673
-0.003	-0.146	1.851			0.004	-0.105	1.887			0.000	0.129	1.885			-0.013	0.291	1.876			-0.149	0.027	1.909			-0.197	-0.177	1.925			-0.214	-0.334	1.900			-0.213	-0.394	1.888			0.144	0.047	1.853			0.278	0.031	1.673
-0.004	-0.146	1.851			0.004	-0.105	1.887			0.000	0.129	1.885			-0.013	0.291	1.876			-0.149	0.026	1.909			-0.197	-0.177	1.925			-0.214	-0.334	1.900			-0.214	-0.395	1.888			0.144	0.046	1.853			0.278	0.031	1.673
-0.004	-0.146	1.851			0.004	-0.105	1.887			0.000	0.129	1.885			-0.013	0.291	1.876			-0.149	0.026	1.909			-0.197	-0.177	1.925			-0.215	-0.335	1.900			-0.214	-0.395	1.888			0.144	0.046	1.853			0.278	0.031	1.673
-0.004	-0.146	1.851			0.004	-0.105	1.887			0.000	0.129	1.885			-0.013	0.291	1.876			-0.149	0.026	1.909			-0.197	-0.177	1.925			-0.215	-0.335	1.900			-0.214	-0.395	1.889			0.144	0.046	1.853			0.278	0.031	1.673
-0.004	-0.146	1.851			0.004	-0.105	1.887			0.000	0.129	1.885			-0.013	0.291	1.876			-0.149	0.026	1.909			-0.198	-0.177	1.925			-0.215	-0.335	1.900			-0.214	-0.395	1.889			0.144	0.045	1.854			0.278	0.031	1.673
-0.004	-0.147	1.851			0.003	-0.106	1.887			0.000	0.129	1.885			-0.013	0.291	1.876			-0.149	0.026	1.909			-0.198	-0.178	1.925			-0.215	-0.335	1.900			-0.214	-0.395	1.889			0.144	0.045	1.854			0.278	0.031	1.673
-0.004	-0.147	1.852			0.003	-0.106	1.887			0.000	0.128	1.885			-0.013	0.291	1.876			-0.150	0.026	1.909			-0.198	-0.178	1.925			-0.215	-0.335	1.900			-0.214	-0.394	1.889			0.144	0.045	1.854			0.278	0.031	1.673
-0.004	-0.147	1.852			0.003	-0.106	1.888			0.000	0.128	1.885			-0.013	0.291	1.876			-0.150	0.025	1.908			-0.198	-0.178	1.925			-0.215	-0.335	1.900			-0.214	-0.394	1.890			0.144	0.044	1.854			0.278	0.030	1.673
-0.004	-0.147	1.852			0.003	-0.106	1.888			0.000	0.128	1.885			-0.013	0.291	1.876			-0.150	0.025	1.908			-0.198	-0.178	1.925			-0.215	-0.335	1.900			-0.214	-0.394	1.890			0.144	0.044	1.854			0.278	0.030	1.674
-0.004	-0.147	1.852			0.003	-0.106	1.888			0.000	0.128	1.885			-0.013	0.291	1.876			-0.150	0.025	1.908			-0.199	-0.178	1.925			-0.216	-0.335	1.900			-0.214	-0.394	1.890			0.144	0.044	1.854			0.279	0.030	1.674
-0.004	-0.147	1.852			0.003	-0.106	1.888			0.000	0.128	1.886			-0.013	0.291	1.876			-0.150	0.025	1.908			-0.199	-0.178	1.925			-0.216	-0.335	1.900			-0.215	-0.394	1.890			0.144	0.044	1.855			0.279	0.030	1.674
-0.004	-0.148	1.852			0.003	-0.106	1.888			0.000	0.128	1.886			-0.013	0.291	1.876			-0.151	0.025	1.908			-0.199	-0.178	1.925			-0.216	-0.336	1.900			-0.215	-0.393	1.890			0.144	0.043	1.855			0.279	0.030	1.674
-0.004	-0.148	1.852			0.003	-0.107	1.888			0.000	0.128	1.886			-0.013	0.291	1.876			-0.151	0.025	1.908			-0.199	-0.179	1.925			-0.216	-0.336	1.900			-0.215	-0.393	1.890			0.144	0.043	1.855			0.279	0.030	1.674
-0.004	-0.148	1.852			0.003	-0.107	1.888			0.000	0.128	1.886			-0.013	0.291	1.876			-0.151	0.025	1.908			-0.199	-0.179	1.925			-0.216	-0.336	1.900			-0.215	-0.393	1.890			0.144	0.043	1.855			0.279	0.030	1.674
-0.004	-0.148	1.852			0.003	-0.107	1.888			0.000	0.128	1.886			-0.013	0.291	1.876			-0.151	0.024	1.908			-0.199	-0.179	1.925			-0.216	-0.336	1.900			-0.215	-0.393	1.891			0.144	0.042	1.855			0.279	0.029	1.674
-0.004	-0.148	1.852			0.003	-0.107	1.888			0.000	0.128	1.886			-0.013	0.291	1.876			-0.151	0.024	1.908			-0.199	-0.179	1.925			-0.216	-0.336	1.900			-0.215	-0.392	1.891			0.144	0.042	1.855			0.279	0.029	1.674
-0.004	-0.148	1.853			0.003	-0.107	1.888			0.000	0.128	1.886			-0.013	0.291	1.876			-0.151	0.024	1.908			-0.200	-0.179	1.925			-0.216	-0.336	1.900			-0.215	-0.392	1.891			0.144	0.042	1.855			0.279	0.029	1.674
-0.004	-0.149	1.853			0.003	-0.107	1.888			0.000	0.128	1.886			-0.013	0.291	1.876			-0.151	0.024	1.908			-0.200	-0.179	1.925			-0.216	-0.336	1.900			-0.215	-0.392	1.891			0.144	0.042	1.855			0.279	0.029	1.674
-0.004	-0.149	1.853			0.003	-0.107	1.888			0.000	0.128	1.886			-0.013	0.291	1.876			-0.152	0.024	1.908			-0.200	-0.179	1.925			-0.216	-0.336	1.900			-0.215	-0.392	1.891			0.144	0.042	1.855			0.278	0.029	1.674
-0.005	-0.149	1.853			0.002	-0.108	1.889			0.000	0.128	1.886			-0.013	0.291	1.876			-0.152	0.024	1.908			-0.200	-0.179	1.925			-0.216	-0.336	1.900			-0.216	-0.392	1.891			0.144	0.041	1.855			0.278	0.029	1.674
-0.005	-0.149	1.853			0.002	-0.108	1.889			0.000	0.128	1.887			-0.013	0.291	1.876			-0.152	0.024	1.908			-0.200	-0.179	1.925			-0.216	-0.336	1.900			-0.216	-0.391	1.891			0.144	0.041	1.855			0.278	0.029	1.674
-0.005	-0.149	1.853			0.002	-0.108	1.889			0.000	0.128	1.887			-0.013	0.291	1.876			-0.152	0.024	1.908			-0.200	-0.179	1.925			-0.217	-0.336	1.900			-0.216	-0.391	1.891			0.144	0.041	1.856			0.278	0.029	1.674
-0.005	-0.149	1.853			0.002	-0.108	1.889			0.000	0.128	1.887			-0.013	0.290	1.876			-0.152	0.024	1.908			-0.200	-0.180	1.925			-0.217	-0.336	1.900			-0.216	-0.391	1.891			0.144	0.041	1.856			0.278	0.029	1.674
-0.005	-0.150	1.853			0.002	-0.108	1.889			0.000	0.127	1.887			-0.013	0.290	1.876			-0.152	0.024	1.908			-0.200	-0.180	1.925			-0.217	-0.336	1.900			-0.216	-0.391	1.892			0.144	0.041	1.856			0.278	0.029	1.674
-0.005	-0.150	1.853			0.002	-0.108	1.889			0.000	0.127	1.887			-0.013	0.290	1.876			-0.152	0.023	1.908			-0.201	-0.180	1.925			-0.217	-0.336	1.900			-0.216	-0.391	1.892			0.144	0.040	1.856			0.278	0.029	1.674
-0.005	-0.150	1.853			0.002	-0.109	1.889			-0.000	0.127	1.887			-0.013	0.290	1.876			-0.152	0.023	1.908			-0.201	-0.180	1.926			-0.217	-0.336	1.900			-0.216	-0.391	1.892			0.144	0.040	1.856			0.278	0.029	1.674
-0.005	-0.150	1.853			0.002	-0.109	1.889			-0.000	0.127	1.887			-0.013	0.290	1.877			-0.152	0.023	1.908			-0.201	-0.180	1.926			-0.217	-0.336	1.900			-0.216	-0.391	1.892			0.144	0.040	1.856			0.278	0.029	1.674
-0.005	-0.150	1.853			0.002	-0.109	1.889			-0.000	0.127	1.888			-0.013	0.290	1.877			-0.152	0.023	1.908			-0.201	-0.180	1.926			-0.217	-0.336	1.900			-0.216	-0.390	1.892			0.144	0.040	1.856			0.277	0.029	1.673
-0.005	-0.150	1.853			0.002	-0.109	1.889			-0.000	0.127	1.888			-0.013	0.290	1.877			-0.152	0.023	1.908			-0.201	-0.180	1.926			-0.217	-0.336	1.901			-0.216	-0.390	1.892			0.144	0.040	1.856			0.277	0.029	1.673
-0.005	-0.150	1.853			0.002	-0.109	1.889			-0.000	0.127	1.888			-0.013	0.290	1.877			-0.153	0.023	1.908			-0.201	-0.180	1.926			-0.217	-0.336	1.901			-0.216	-0.390	1.892			0.144	0.040	1.856			0.277	0.028	1.673
-0.005	-0.151	1.853			0.002	-0.109	1.889			-0.000	0.127	1.888			-0.013	0.290	1.877			-0.153	0.023	1.908			-0.201	-0.180	1.926			-0.217	-0.336	1.901			-0.217	-0.390	1.892			0.144	0.040	1.856			0.277	0.028	1.673
-0.005	-0.151	1.854			0.002	-0.109	1.889			-0.000	0.126	1.888			-0.013	0.290	1.877			-0.153	0.023	1.908			-0.201	-0.180	1.926			-0.217	-0.336	1.901			-0.217	-0.390	1.892			0.144	0.039	1.856			0.277	0.028	1.673
-0.005	-0.151	1.854			0.002	-0.110	1.889			-0.001	0.126	1.888			-0.013	0.290	1.877			-0.153	0.023	1.908			-0.201	-0.180	1.926			-0.217	-0.336	1.901			-0.217	-0.390	1.892			0.144	0.039	1.856			0.276	0.028	1.673
-0.005	-0.151	1.854			0.002	-0.110	1.889			-0.001	0.126	1.888			-0.013	0.290	1.877			-0.153	0.023	1.908			-0.202	-0.181	1.926			-0.217	-0.336	1.901			-0.217	-0.390	1.892			0.143	0.039	1.856			0.276	0.028	1.673
-0.005	-0.151	1.854			0.001	-0.110	1.889			-0.001	0.126	1.889			-0.013	0.290	1.877			-0.153	0.023	1.908			-0.202	-0.181	1.926			-0.217	-0.336	1.901			-0.217	-0.390	1.892			0.143	0.039	1.856			0.276	0.028	1.673
-0.005	-0.151	1.854			0.001	-0.110	1.889			-0.001	0.126	1.889			-0.013	0.290	1.877			-0.153	0.023	1.908			-0.202	-0.181	1.926			-0.217	-0.336	1.901			-0.217	-0.390	1.892			0.143	0.039	1.856			0.276	0.027	1.672
-0.005	-0.151	1.854			0.001	-0.110	1.890			-0.001	0.126	1.889			-0.013	0.290	1.877			-0.153	0.023	1.908			-0.202	-0.181	1.926			-0.217	-0.337	1.901			-0.217	-0.390	1.892			0.143	0.039	1.856			0.275	0.027	1.672
-0.006	-0.151	1.854			0.001	-0.110	1.890			-0.001	0.126	1.889			-0.014	0.290	1.878			-0.153	0.023	1.908			-0.202	-0.181	1.926			-0.217	-0.337	1.901			-0.217	-0.390	1.892			0.143	0.039	1.856			0.275	0.027	1.672
-0.006	-0.151	1.854			0.001	-0.110	1.890			-0.001	0.126	1.889			-0.014	0.290	1.878			-0.153	0.023	1.908			-0.202	-0.181	1.926			-0.218	-0.337	1.901			-0.217	-0.390	1.892			0.143	0.039	1.856			0.275	0.027	1.672
-0.006	-0.151	1.854			0.001	-0.110	1.890			-0.001	0.125	1.889			-0.014	0.290	1.878			-0.153	0.022	1.908			-0.202	-0.181	1.926			-0.218	-0.337	1.901			-0.217	-0.390	1.893			0.143	0.039	1.856			0.275	0.027	1.672
-0.006	-0.152	1.854			0.001	-0.110	1.890			-0.001	0.125	1.889			-0.014	0.290	1.878			-0.153	0.022	1.908			-0.202	-0.181	1.926			-0.218	-0.337	1.901			-0.217	-0.390	1.893			0.143	0.039	1.856			0.274	0.027	1.672
-0.006	-0.152	1.854			0.001	-0.111	1.890			-0.001	0.125	1.889			-0.014	0.290	1.878			-0.154	0.022	1.908			-0.202	-0.181	1.926			-0.218	-0.337	1.901			-0.217	-0.390	1.893			0.143	0.039	1.856			0.274	0.027	1.672
-0.006	-0.152	1.854			0.001	-0.111	1.890			-0.001	0.125	1.889			-0.014	0.290	1.878			-0.154	0.022	1.908			-0.203	-0.181	1.926			-0.218	-0.337	1.901			-0.217	-0.390	1.893			0.143	0.038	1.856			0.274	0.027	1.671
-0.006	-0.152	1.854			0.001	-0.111	1.890			-0.001	0.125	1.890			-0.014	0.290	1.878			-0.154	0.022	1.908			-0.203	-0.181	1.926			-0.218	-0.337	1.901			-0.217	-0.390	1.893			0.143	0.038	1.856			0.274	0.027	1.671
-0.006	-0.152	1.854			0.001	-0.111	1.890			-0.001	0.125	1.890			-0.014	0.290	1.878			-0.154	0.022	1.908			-0.203	-0.181	1.926			-0.218	-0.337	1.901			-0.217	-0.390	1.893			0.143	0.038	1.856			0.274	0.027	1.671
-0.006	-0.152	1.854			0.001	-0.111	1.890			-0.001	0.125	1.890			-0.014	0.290	1.878			-0.154	0.022	1.908			-0.203	-0.182	1.926			-0.218	-0.337	1.901			-0.217	-0.390	1.893			0.143	0.038	1.856			0.273	0.027	1.671
-0.006	-0.152	1.854			0.001	-0.111	1.890			-0.001	0.125	1.890			-0.014	0.290	1.878			-0.154	0.022	1.908			-0.203	-0.182	1.926			-0.218	-0.337	1.901			-0.217	-0.390	1.893			0.143	0.038	1.856			0.273	0.027	1.671
-0.006	-0.152	1.854			0.001	-0.111	1.890			-0.002	0.124	1.890			-0.014	0.290	1.878			-0.154	0.022	1.908			-0.203	-0.182	1.926			-0.218	-0.337	1.902			-0.217	-0.391	1.893			0.143	0.038	1.856			0.273	0.026	1.671
-0.006	-0.152	1.854			0.001	-0.111	1.890			-0.002	0.124	1.890			-0.014	0.290	1.878			-0.154	0.022	1.908			-0.203	-0.182	1.926			-0.217	-0.338	1.902			-0.218	-0.392	1.893			0.143	0.038	1.856			0.273	0.026	1.671
-0.006	-0.152	1.854			0.001	-0.111	1.890			-0.002	0.124	1.890			-0.014	0.290	1.878			-0.154	0.022	1.908			-0.203	-0.182	1.926			-0.217	-0.338	1.902			-0.218	-0.393	1.893			0.143	0.038	1.856			0.273	0.026	1.671
-0.006	-0.152	1.854			0.001	-0.111	1.890			-0.002	0.124	1.890			-0.014	0.290	1.879			-0.154	0.022	1.908			-0.203	-0.182	1.927			-0.217	-0.338	1.902			-0.218	-0.393	1.893			0.143	0.038	1.856			0.272	0.026	1.670
-0.006	-0.152	1.854			0.001	-0.111	1.890			-0.002	0.124	1.890			-0.014	0.290	1.879			-0.154	0.022	1.908			-0.203	-0.182	1.927			-0.217	-0.338	1.902			-0.218	-0.394	1.893			0.143	0.038	1.856			0.264	0.029	1.672
-0.006	-0.153	1.854			0.001	-0.112	1.890			-0.002	0.124	1.890			-0.014	0.290	1.879			-0.154	0.022	1.908			-0.203	-0.182	1.927			-0.217	-0.338	1.902			-0.218	-0.395	1.893			0.143	0.038	1.856			0.257	0.031	1.674
-0.006	-0.153	1.854			0.001	-0.112	1.890			-0.002	0.124	1.890			-0.015	0.290	1.879			-0.154	0.021	1.908			-0.203	-0.182	1.927			-0.217	-0.338	1.902			-0.218	-0.396	1.893			0.143	0.038	1.856			0.254	0.031	1.675
-0.006	-0.153	1.854			0.001	-0.112	1.890			-0.002	0.124	1.890			-0.015	0.290	1.879			-0.155	0.021	1.908			-0.204	-0.182	1.927			-0.217	-0.338	1.902			-0.218	-0.397	1.893			0.142	0.038	1.856			0.250	0.032	1.672
-0.006	-0.153	1.854			0.000	-0.112	1.890			-0.002	0.124	1.891			-0.015	0.290	1.879			-0.155	0.021	1.908			-0.204	-0.182	1.927			-0.217	-0.338	1.902			-0.218	-0.397	1.893			0.142	0.038	1.856			0.243	0.032	1.667
-0.006	-0.153	1.854			0.000	-0.112	1.890			-0.002	0.124	1.891			-0.015	0.290	1.879			-0.155	0.021	1.908			-0.204	-0.183	1.927			-0.217	-0.339	1.902			-0.218	-0.397	1.893			0.142	0.038	1.856			0.236	0.031	1.661
-0.006	-0.153	1.854			0.000	-0.112	1.890			-0.002	0.124	1.891			-0.015	0.290	1.879			-0.155	0.021	1.908			-0.204	-0.183	1.927			-0.217	-0.339	1.902			-0.218	-0.397	1.893			0.142	0.038	1.856			0.222	0.028	1.653
-0.006	-0.153	1.854			0.000	-0.112	1.890			-0.002	0.124	1.891			-0.015	0.290	1.879			-0.155	0.021	1.908			-0.204	-0.183	1.927			-0.217	-0.339	1.902			-0.218	-0.398	1.893			0.142	0.038	1.856			0.213	0.025	1.648
-0.006	-0.153	1.854			0.000	-0.112	1.890			-0.002	0.124	1.891			-0.015	0.290	1.879			-0.155	0.021	1.908			-0.204	-0.183	1.927			-0.217	-0.339	1.902			-0.218	-0.397	1.893			0.141	0.038	1.856			0.208	0.024	1.646
-0.006	-0.153	1.855			0.000	-0.112	1.890			-0.002	0.124	1.891			-0.015	0.290	1.879			-0.155	0.021	1.908			-0.204	-0.183	1.927			-0.217	-0.339	1.902			-0.218	-0.398	1.893			0.140	0.038	1.856			0.203	0.021	1.644
-0.006	-0.153	1.855			0.000	-0.112	1.890			-0.002	0.123	1.891			-0.015	0.290	1.879			-0.155	0.021	1.909			-0.204	-0.183	1.927			-0.217	-0.339	1.902			-0.218	-0.398	1.893			0.138	0.037	1.857			0.177	0.029	1.657
-0.006	-0.153	1.855			0.000	-0.112	1.891			-0.002	0.123	1.891			-0.015	0.290	1.879			-0.155	0.021	1.909			-0.204	-0.183	1.927			-0.216	-0.339	1.902			-0.218	-0.399	1.893			0.135	0.036	1.856			0.163	0.030	1.648
-0.006	-0.153	1.855			0.000	-0.112	1.891			-0.002	0.123	1.891			-0.015	0.290	1.879			-0.155	0.021	1.909			-0.204	-0.183	1.927			-0.216	-0.339	1.903			-0.218	-0.399	1.893			0.132	0.035	1.856			0.152	0.031	1.642
-0.007	-0.154	1.855			0.000	-0.112	1.891			-0.002	0.123	1.891			-0.015	0.290	1.879			-0.155	0.021	1.909			-0.204	-0.183	1.927			-0.216	-0.339	1.903			-0.218	-0.399	1.893			0.128	0.033	1.855			0.143	0.031	1.637
-0.007	-0.154	1.855			0.000	-0.112	1.891			-0.002	0.123	1.891			-0.015	0.290	1.879			-0.155	0.021	1.910			-0.204	-0.183	1.928			-0.216	-0.339	1.903			-0.218	-0.400	1.893			0.126	0.031	1.855			0.136	0.031	1.633
-0.007	-0.154	1.855			0.000	-0.112	1.891			-0.002	0.124	1.891			-0.015	0.290	1.879			-0.155	0.021	1.910			-0.203	-0.183	1.928			-0.216	-0.339	1.905			-0.218	-0.400	1.894			0.125	0.030	1.854			0.130	0.029	1.629
-0.007	-0.154	1.855			0.000	-0.112	1.891			-0.002	0.124	1.891			-0.015	0.290	1.879			-0.155	0.022	1.911			-0.203	-0.183	1.929			-0.216	-0.339	1.906			-0.218	-0.400	1.895			0.123	0.029	1.853			0.122	0.029	1.625
-0.007	-0.153	1.856			0.000	-0.112	1.891			-0.002	0.125	1.891			-0.015	0.290	1.880			-0.155	0.022	1.912			-0.203	-0.183	1.930			-0.215	-0.339	1.909			-0.218	-0.400	1.897			0.122	0.028	1.852			0.118	0.028	1.622
-0.008	-0.153	1.856			0.000	-0.112	1.891			-0.001	0.126	1.891			-0.015	0.291	1.880			-0.155	0.022	1.912			-0.203	-0.182	1.931			-0.215	-0.338	1.911			-0.218	-0.401	1.898			0.120	0.028	1.851			0.114	0.028	1.619
-0.008	-0.153	1.856			0.000	-0.112	1.891			-0.001	0.128	1.890			-0.015	0.291	1.880			-0.155	0.022	1.913			-0.203	-0.182	1.932			-0.215	-0.338	1.913			-0.219	-0.401	1.900			0.119	0.027	1.850			0.111	0.028	1.617
-0.008	-0.153	1.857			0.000	-0.112	1.892			-0.000	0.130	1.889			-0.016	0.291	1.880			-0.155	0.023	1.914			-0.203	-0.182	1.933			-0.215	-0.338	1.916			-0.219	-0.401	1.902			0.117	0.027	1.849			0.109	0.027	1.614
-0.009	-0.153	1.857			-0.000	-0.112	1.892			-0.000	0.132	1.888			-0.016	0.292	1.881			-0.155	0.023	1.915			-0.202	-0.181	1.935			-0.215	-0.337	1.918			-0.219	-0.401	1.904			0.116	0.026	1.848			0.107	0.027	1.612
-0.009	-0.153	1.857			-0.000	-0.112	1.892			-0.000	0.133	1.888			-0.016	0.292	1.881			-0.155	0.023	1.915			-0.202	-0.181	1.936			-0.215	-0.337	1.920			-0.220	-0.401	1.906			0.114	0.026	1.846			0.105	0.027	1.609
-0.010	-0.154	1.857			-0.000	-0.112	1.892			-0.000	0.135	1.887			-0.016	0.292	1.881			-0.155	0.023	1.916			-0.202	-0.181	1.937			-0.216	-0.337	1.922			-0.220	-0.400	1.907			0.113	0.026	1.845			0.103	0.027	1.607
-0.011	-0.154	1.858			-0.001	-0.112	1.892			-0.001	0.136	1.886			-0.017	0.293	1.881			-0.155	0.024	1.917			-0.202	-0.180	1.939			-0.216	-0.336	1.923			-0.221	-0.400	1.909			0.110	0.019	1.843			0.101	0.026	1.606
-0.012	-0.154	1.858			-0.001	-0.112	1.892			-0.001	0.138	1.885			-0.017	0.293	1.882			-0.155	0.024	1.917			-0.202	-0.180	1.940			-0.217	-0.336	1.925			-0.221	-0.400	1.910			0.108	0.016	1.842			0.100	0.025	1.605
-0.013	-0.155	1.858			-0.002	-0.112	1.892			-0.002	0.139	1.884			-0.017	0.293	1.882			-0.156	0.024	1.918			-0.202	-0.180	1.941			-0.217	-0.336	1.926			-0.222	-0.400	1.911			0.106	0.010	1.841			0.099	0.023	1.604
-0.014	-0.156	1.858			-0.003	-0.112	1.891			-0.002	0.140	1.884			-0.017	0.293	1.882			-0.156	0.024	1.919			-0.203	-0.180	1.942			-0.218	-0.336	1.927			-0.222	-0.400	1.912			0.105	0.006	1.840			0.098	0.022	1.604
-0.015	-0.156	1.858			-0.003	-0.112	1.891			-0.003	0.142	1.883			-0.017	0.294	1.882			-0.156	0.024	1.919			-0.203	-0.179	1.943			-0.218	-0.335	1.928			-0.222	-0.400	1.913			0.104	0.002	1.840			0.098	0.020	1.603
-0.016	-0.157	1.859			-0.004	-0.112	1.891			-0.004	0.143	1.882			-0.017	0.294	1.882			-0.156	0.024	1.920			-0.203	-0.179	1.944			-0.218	-0.335	1.929			-0.223	-0.400	1.914			0.103	-0.002	1.840			0.097	0.019	1.603
-0.017	-0.158	1.859			-0.005	-0.112	1.891			-0.004	0.144	1.881			-0.017	0.294	1.883			-0.156	0.024	1.920			-0.203	-0.179	1.945			-0.219	-0.335	1.929			-0.223	-0.400	1.915			0.102	-0.004	1.839			0.096	0.018	1.603
-0.019	-0.158	1.859			-0.006	-0.113	1.891			-0.005	0.145	1.881			-0.017	0.295	1.883			-0.156	0.025	1.921			-0.203	-0.179	1.945			-0.219	-0.335	1.930			-0.223	-0.400	1.916			0.101	-0.007	1.839			0.096	0.017	1.603
-0.020	-0.159	1.859			-0.007	-0.113	1.890			-0.006	0.146	1.880			-0.018	0.295	1.883			-0.157	0.025	1.921			-0.203	-0.179	1.946			-0.220	-0.335	1.931			-0.224	-0.400	1.916			0.101	-0.009	1.839			0.096	0.016	1.604
-0.021	-0.160	1.859			-0.008	-0.113	1.890			-0.006	0.147	1.880			-0.018	0.295	1.883			-0.157	0.025	1.922			-0.203	-0.179	1.947			-0.220	-0.335	1.931			-0.224	-0.400	1.917			0.100	-0.011	1.839			0.095	0.015	1.604
-0.022	-0.161	1.859			-0.009	-0.113	1.890			-0.007	0.148	1.879			-0.018	0.295	1.883			-0.157	0.025	1.922			-0.203	-0.179	1.947			-0.220	-0.335	1.932			-0.224	-0.400	1.917			0.100	-0.013	1.839			0.095	0.014	1.604
-0.023	-0.161	1.859			-0.010	-0.114	1.890			-0.008	0.148	1.879			-0.018	0.296	1.883			-0.157	0.025	1.923			-0.203	-0.179	1.948			-0.221	-0.335	1.932			-0.224	-0.400	1.918			0.099	-0.014	1.839			0.095	0.013	1.605
-0.023	-0.162	1.859			-0.011	-0.114	1.889			-0.008	0.149	1.878			-0.018	0.296	1.883			-0.157	0.025	1.923			-0.203	-0.179	1.948			-0.221	-0.335	1.932			-0.225	-0.400	1.918			0.099	-0.016	1.839			0.095	0.012	1.605
-0.024	-0.163	1.859			-0.012	-0.114	1.889			-0.009	0.150	1.878			-0.018	0.296	1.884			-0.157	0.025	1.924			-0.203	-0.179	1.949			-0.221	-0.335	1.933			-0.225	-0.400	1.919			0.099	-0.017	1.839			0.096	0.011	1.606
-0.025	-0.163	1.859			-0.012	-0.115	1.889			-0.011	0.147	1.877			-0.018	0.296	1.884			-0.158	0.025	1.924			-0.203	-0.179	1.949			-0.222	-0.335	1.933			-0.225	-0.400	1.919			0.098	-0.018	1.839			0.096	0.011	1.606
-0.025	-0.164	1.859			-0.013	-0.115	1.889			-0.012	0.147	1.876			-0.018	0.296	1.884			-0.158	0.025	1.924			-0.203	-0.179	1.949			-0.222	-0.335	1.933			-0.225	-0.400	1.919			0.098	-0.019	1.839			0.096	0.010	1.607
-0.026	-0.164	1.859			-0.014	-0.115	1.888			-0.012	0.147	1.876			-0.018	0.297	1.884			-0.158	0.025	1.925			-0.203	-0.179	1.950			-0.222	-0.335	1.933			-0.225	-0.400	1.920			0.098	-0.020	1.839			0.096	0.010	1.607
-0.026	-0.165	1.859			-0.015	-0.116	1.888			-0.014	0.146	1.875			-0.018	0.297	1.884			-0.158	0.025	1.925			-0.203	-0.179	1.950			-0.223	-0.335	1.933			-0.225	-0.401	1.920			0.099	-0.021	1.839			0.097	0.009	1.608
-0.027	-0.165	1.859			-0.015	-0.116	1.888			-0.015	0.146	1.875			-0.018	0.297	1.884			-0.158	0.025	1.925			-0.203	-0.179	1.950			-0.223	-0.335	1.933			-0.225	-0.401	1.920			0.099	-0.022	1.840			0.097	0.009	1.609
-0.027	-0.166	1.860			-0.016	-0.116	1.887			-0.016	0.145	1.874			-0.018	0.297	1.884			-0.158	0.025	1.926			-0.203	-0.179	1.951			-0.223	-0.335	1.933			-0.226	-0.401	1.921			0.099	-0.023	1.840			0.097	0.009	1.609
-0.028	-0.166	1.860			-0.017	-0.117	1.887			-0.017	0.144	1.874			-0.018	0.297	1.884			-0.159	0.025	1.926			-0.203	-0.179	1.951			-0.224	-0.335	1.933			-0.226	-0.401	1.921			0.099	-0.024	1.841			0.098	0.009	1.610
-0.028	-0.166	1.860			-0.017	-0.117	1.887			-0.019	0.143	1.873			-0.018	0.298	1.884			-0.159	0.025	1.926			-0.204	-0.179	1.951			-0.224	-0.335	1.933			-0.226	-0.401	1.921			0.100	-0.025	1.841			0.098	0.008	1.611
-0.029	-0.167	1.860			-0.018	-0.118	1.886			-0.020	0.143	1.873			-0.018	0.298	1.884			-0.159	0.025	1.926			-0.204	-0.179	1.951			-0.224	-0.335	1.933			-0.226	-0.400	1.921			0.100	-0.026	1.842			0.098	0.008	1.612
-0.029	-0.167	1.860			-0.018	-0.118	1.886			-0.021	0.143	1.873			-0.018	0.298	1.884			-0.159	0.025	1.927			-0.204	-0.179	1.952			-0.224	-0.335	1.933			-0.226	-0.400	1.921			0.100	-0.027	1.842			0.098	0.008	1.613
-0.030	-0.168	1.860			-0.019	-0.118	1.886			-0.022	0.143	1.873			-0.017	0.298	1.884			-0.159	0.025	1.927			-0.204	-0.179	1.952			-0.225	-0.335	1.933			-0.226	-0.400	1.921			0.101	-0.028	1.843			0.099	0.008	1.613
-0.030	-0.169	1.860			-0.019	-0.119	1.886			-0.023	0.143	1.873			-0.017	0.298	1.884			-0.159	0.025	1.927			-0.204	-0.179	1.952			-0.225	-0.335	1.933			-0.226	-0.400	1.922			0.101	-0.028	1.843			0.099	0.008	1.614
-0.030	-0.169	1.859			-0.020	-0.119	1.885			-0.023	0.143	1.872			-0.017	0.299	1.884			-0.159	0.025	1.927			-0.204	-0.179	1.952			-0.225	-0.335	1.933			-0.226	-0.400	1.922			0.102	-0.029	1.843			0.099	0.008	1.615
-0.031	-0.169	1.859			-0.020	-0.119	1.885			-0.024	0.143	1.872			-0.017	0.299	1.884			-0.159	0.025	1.927			-0.204	-0.179	1.952			-0.225	-0.335	1.933			-0.226	-0.400	1.922			0.102	-0.030	1.844			0.099	0.008	1.615
-0.031	-0.170	1.859			-0.021	-0.120	1.885			-0.025	0.143	1.872			-0.017	0.299	1.884			-0.159	0.025	1.927			-0.204	-0.179	1.952			-0.225	-0.335	1.933			-0.226	-0.400	1.922			0.102	-0.030	1.844			0.099	0.008	1.616
-0.031	-0.170	1.859			-0.021	-0.120	1.885			-0.026	0.142	1.872			-0.017	0.299	1.884			-0.160	0.025	1.928			-0.204	-0.179	1.953			-0.226	-0.336	1.932			-0.226	-0.400	1.922			0.103	-0.031	1.845			0.100	0.008	1.617
-0.031	-0.171	1.859			-0.022	-0.121	1.884			-0.026	0.141	1.871			-0.016	0.299	1.884			-0.160	0.025	1.928			-0.204	-0.179	1.953			-0.226	-0.336	1.932			-0.226	-0.400	1.922			0.103	-0.031	1.845			0.100	0.008	1.617
-0.032	-0.171	1.859			-0.022	-0.121	1.884			-0.027	0.140	1.871			-0.016	0.299	1.884			-0.160	0.025	1.928			-0.204	-0.179	1.953			-0.226	-0.336	1.932			-0.226	-0.400	1.922			0.103	-0.032	1.845			0.100	0.007	1.618
-0.032	-0.171	1.859			-0.022	-0.121	1.884			-0.027	0.139	1.871			-0.016	0.299	1.884			-0.160	0.025	1.928			-0.204	-0.179	1.953			-0.226	-0.336	1.932			-0.226	-0.400	1.922			0.103	-0.032	1.845			0.100	0.007	1.618
-0.032	-0.172	1.859			-0.023	-0.122	1.883			-0.028	0.140	1.870			-0.016	0.299	1.884			-0.160	0.025	1.928			-0.204	-0.179	1.953			-0.227	-0.336	1.932			-0.226	-0.400	1.922			0.104	-0.033	1.846			0.100	0.007	1.618
-0.032	-0.172	1.859			-0.023	-0.122	1.883			-0.028	0.140	1.870			-0.015	0.299	1.884			-0.160	0.025	1.928			-0.204	-0.179	1.953			-0.227	-0.336	1.932			-0.226	-0.400	1.922			0.104	-0.033	1.846			0.100	0.007	1.619
-0.032	-0.172	1.859			-0.023	-0.122	1.883			-0.028	0.140	1.870			-0.015	0.299	1.884			-0.160	0.025	1.928			-0.204	-0.179	1.953			-0.227	-0.336	1.931			-0.226	-0.400	1.922			0.104	-0.033	1.846			0.100	0.007	1.619
-0.032	-0.173	1.859			-0.024	-0.122	1.883			-0.029	0.139	1.870			-0.015	0.299	1.884			-0.160	0.025	1.928			-0.204	-0.179	1.953			-0.227	-0.336	1.931			-0.226	-0.400	1.922			0.105	-0.034	1.846			0.100	0.007	1.619
-0.032	-0.173	1.859			-0.024	-0.123	1.882			-0.029	0.139	1.870			-0.015	0.299	1.884			-0.160	0.025	1.928			-0.204	-0.179	1.953			-0.227	-0.336	1.931			-0.226	-0.400	1.922			0.105	-0.034	1.847			0.101	0.007	1.620
-0.033	-0.173	1.859			-0.024	-0.123	1.882			-0.029	0.139	1.869			-0.014	0.299	1.884			-0.160	0.025	1.928			-0.204	-0.179	1.953			-0.227	-0.336	1.931			-0.226	-0.400	1.922			0.105	-0.034	1.847			0.101	0.007	1.620
-0.033	-0.173	1.859			-0.024	-0.123	1.882			-0.030	0.139	1.869			-0.014	0.299	1.883			-0.160	0.025	1.929			-0.204	-0.179	1.953			-0.227	-0.336	1.930			-0.226	-0.400	1.921			0.105	-0.034	1.847			0.101	0.007	1.620
-0.033	-0.174	1.859			-0.025	-0.123	1.882			-0.030	0.139	1.869			-0.014	0.299	1.883			-0.160	0.025	1.929			-0.204	-0.179	1.953			-0.227	-0.336	1.930			-0.226	-0.400	1.921			0.106	-0.035	1.847			0.102	0.008	1.621
-0.033	-0.174	1.859			-0.025	-0.123	1.882			-0.030	0.139	1.869			-0.014	0.299	1.883			-0.160	0.025	1.929			-0.204	-0.179	1.953			-0.227	-0.336	1.930			-0.226	-0.400	1.921			0.106	-0.035	1.848			0.105	0.008	1.622
-0.033	-0.174	1.859			-0.025	-0.123	1.881			-0.030	0.139	1.869			-0.013	0.299	1.883			-0.160	0.025	1.929			-0.204	-0.179	1.953			-0.227	-0.337	1.929			-0.226	-0.400	1.921			0.106	-0.035	1.848			0.106	0.008	1.622
-0.033	-0.174	1.859			-0.025	-0.124	1.881			-0.031	0.140	1.869			-0.013	0.299	1.883			-0.160	0.025	1.929			-0.204	-0.179	1.952			-0.227	-0.337	1.929			-0.226	-0.400	1.921			0.107	-0.035	1.848			0.107	0.008	1.622
-0.033	-0.174	1.859			-0.025	-0.124	1.881			-0.031	0.140	1.869			-0.013	0.299	1.883			-0.160	0.025	1.929			-0.204	-0.179	1.952			-0.228	-0.337	1.929			-0.226	-0.400	1.921			0.107	-0.035	1.848			0.107	0.008	1.623
-0.033	-0.175	1.859			-0.025	-0.124	1.881			-0.031	0.141	1.869			-0.013	0.299	1.882			-0.160	0.025	1.929			-0.204	-0.179	1.952			-0.228	-0.337	1.929			-0.226	-0.400	1.921			0.107	-0.035	1.849			0.107	0.008	1.623
-0.033	-0.175	1.859			-0.025	-0.124	1.881			-0.031	0.141	1.869			-0.012	0.299	1.882			-0.160	0.025	1.929			-0.204	-0.179	1.952			-0.228	-0.337	1.929			-0.226	-0.400	1.920			0.108	-0.035	1.849			0.107	0.008	1.623
-0.033	-0.175	1.859			-0.026	-0.124	1.881			-0.031	0.142	1.869			-0.012	0.299	1.882			-0.160	0.025	1.929			-0.204	-0.179	1.952			-0.228	-0.337	1.929			-0.226	-0.400	1.920			0.108	-0.035	1.849			0.107	0.008	1.623
-0.033	-0.175	1.859			-0.026	-0.124	1.880			-0.031	0.142	1.869			-0.012	0.299	1.882			-0.160	0.025	1.929			-0.204	-0.179	1.952			-0.228	-0.337	1.928			-0.226	-0.400	1.920			0.109	-0.035	1.849			0.107	0.008	1.624
-0.033	-0.175	1.859			-0.026	-0.124	1.880			-0.031	0.143	1.869			-0.012	0.299	1.882			-0.160	0.025	1.929			-0.204	-0.179	1.952			-0.228	-0.337	1.928			-0.226	-0.400	1.920			0.109	-0.035	1.850			0.108	0.008	1.624
-0.033	-0.175	1.859			-0.026	-0.124	1.880			-0.031	0.143	1.868			-0.012	0.299	1.882			-0.160	0.025	1.929			-0.204	-0.179	1.952			-0.228	-0.337	1.928			-0.226	-0.400	1.920			0.109	-0.036	1.850			0.108	0.008	1.624
-0.033	-0.175	1.858			-0.026	-0.124	1.880			-0.031	0.144	1.868			-0.011	0.299	1.882			-0.160	0.025	1.929			-0.204	-0.179	1.952			-0.228	-0.337	1.928			-0.226	-0.400	1.920			0.110	-0.036	1.850			0.108	0.008	1.624
-0.033	-0.175	1.858			-0.026	-0.124	1.880			-0.031	0.144	1.868			-0.011	0.299	1.882			-0.160	0.025	1.929			-0.204	-0.179	1.951			-0.228	-0.337	1.928			-0.226	-0.400	1.919			0.110	-0.036	1.850			0.108	0.008	1.625
-0.033	-0.176	1.858			-0.026	-0.124	1.880			-0.031	0.144	1.868			-0.011	0.299	1.881			-0.160	0.025	1.929			-0.204	-0.179	1.951			-0.228	-0.337	1.928			-0.226	-0.400	1.919			0.110	-0.036	1.851			0.108	0.008	1.625
-0.033	-0.176	1.858			-0.026	-0.125	1.880			-0.031	0.145	1.868			-0.011	0.299	1.881			-0.160	0.025	1.929			-0.204	-0.179	1.951			-0.228	-0.337	1.928			-0.226	-0.400	1.919			0.110	-0.036	1.851			0.108	0.008	1.625
-0.033	-0.176	1.858			-0.026	-0.125	1.880			-0.031	0.145	1.868			-0.011	0.299	1.881			-0.160	0.025	1.929			-0.204	-0.179	1.951			-0.228	-0.337	1.928			-0.226	-0.400	1.919			0.111	-0.036	1.851			0.108	0.008	1.625
-0.033	-0.176	1.858			-0.026	-0.125	1.879			-0.031	0.145	1.868			-0.011	0.299	1.881			-0.160	0.025	1.929			-0.204	-0.179	1.951			-0.228	-0.337	1.928			-0.226	-0.400	1.919			0.111	-0.036	1.851			0.108	0.008	1.625
-0.033	-0.176	1.858			-0.026	-0.125	1.879			-0.031	0.145	1.868			-0.011	0.299	1.881			-0.160	0.025	1.929			-0.204	-0.179	1.951			-0.228	-0.337	1.928			-0.226	-0.400	1.919			0.111	-0.036	1.851			0.108	0.008	1.626
-0.033	-0.176	1.858			-0.026	-0.125	1.879			-0.031	0.145	1.868			-0.011	0.299	1.881			-0.160	0.025	1.929			-0.204	-0.179	1.951			-0.227	-0.337	1.927			-0.225	-0.400	1.919			0.111	-0.036	1.852			0.108	0.008	1.626
-0.033	-0.176	1.858			-0.026	-0.125	1.879			-0.031	0.146	1.868			-0.011	0.299	1.881			-0.160	0.025	1.929			-0.204	-0.179	1.951			-0.227	-0.337	1.927			-0.225	-0.400	1.919			0.111	-0.036	1.852			0.108	0.008	1.626
-0.033	-0.176	1.858			-0.026	-0.125	1.879			-0.031	0.146	1.868			-0.010	0.299	1.881			-0.160	0.025	1.929			-0.204	-0.179	1.951			-0.227	-0.337	1.927			-0.226	-0.400	1.919			0.112	-0.036	1.852			0.108	0.008	1.626
-0.033	-0.176	1.858			-0.026	-0.125	1.879			-0.031	0.146	1.868			-0.010	0.299	1.881			-0.161	0.025	1.929			-0.204	-0.179	1.951			-0.227	-0.336	1.928			-0.226	-0.400	1.919			0.112	-0.036	1.852			0.108	0.008	1.627
-0.033	-0.176	1.858			-0.026	-0.125	1.879			-0.031	0.147	1.868			-0.010	0.299	1.881			-0.161	0.025	1.929			-0.204	-0.179	1.951			-0.227	-0.336	1.928			-0.226	-0.400	1.919			0.112	-0.036	1.852			0.107	0.008	1.627
-0.033	-0.176	1.858			-0.026	-0.125	1.879			-0.031	0.147	1.868			-0.010	0.299	1.881			-0.161	0.025	1.929			-0.204	-0.179	1.951			-0.227	-0.336	1.928			-0.226	-0.400	1.919			0.112	-0.036	1.852			0.107	0.008	1.627
-0.033	-0.176	1.858			-0.026	-0.125	1.879			-0.031	0.148	1.868			-0.010	0.299	1.881			-0.161	0.025	1.929			-0.204	-0.179	1.951			-0.227	-0.336	1.928			-0.226	-0.400	1.919			0.112	-0.036	1.852			0.107	0.008	1.627
-0.033	-0.176	1.858			-0.026	-0.125	1.879			-0.031	0.148	1.868			-0.010	0.299	1.881			-0.161	0.025	1.929			-0.204	-0.179	1.951			-0.227	-0.336	1.928			-0.226	-0.400	1.919			0.112	-0.036	1.852			0.106	0.008	1.627
-0.033	-0.176	1.858			-0.027	-0.125	1.878			-0.031	0.148	1.868			-0.010	0.299	1.881			-0.161	0.025	1.929			-0.204	-0.179	1.951			-0.227	-0.336	1.928			-0.226	-0.400	1.919			0.112	-0.036	1.852			0.106	0.008	1.627
-0.033	-0.176	1.858			-0.027	-0.124	1.878			-0.031	0.148	1.868			-0.010	0.299	1.881			-0.161	0.025	1.930			-0.204	-0.179	1.951			-0.227	-0.336	1.928			-0.226	-0.400	1.920			0.112	-0.036	1.852			0.106	0.008	1.627
-0.033	-0.176	1.858			-0.027	-0.124	1.878			-0.031	0.148	1.868			-0.010	0.299	1.881			-0.161	0.025	1.930			-0.204	-0.179	1.951			-0.227	-0.336	1.928			-0.226	-0.400	1.920			0.112	-0.036	1.852			0.105	0.008	1.627
-0.033	-0.176	1.858			-0.027	-0.124	1.878			-0.031	0.148	1.868			-0.010	0.299	1.881			-0.161	0.025	1.930			-0.203	-0.179	1.951			-0.227	-0.336	1.929			-0.227	-0.400	1.920			0.111	-0.036	1.852			0.105	0.008	1.627
-0.033	-0.176	1.858			-0.027	-0.124	1.878			-0.031	0.149	1.868			-0.010	0.299	1.881			-0.161	0.025	1.930			-0.203	-0.179	1.950			-0.226	-0.336	1.929			-0.227	-0.400	1.920			0.111	-0.036	1.852			0.104	0.008	1.627
-0.033	-0.176	1.858			-0.027	-0.124	1.878			-0.031	0.149	1.868			-0.010	0.299	1.881			-0.161	0.025	1.930			-0.203	-0.179	1.950			-0.226	-0.336	1.929			-0.227	-0.400	1.920			0.111	-0.036	1.852			0.104	0.008	1.627
-0.033	-0.176	1.858			-0.027	-0.124	1.878			-0.031	0.149	1.868			-0.010	0.299	1.881			-0.161	0.025	1.930			-0.203	-0.179	1.950			-0.226	-0.336	1.929			-0.227	-0.400	1.920			0.111	-0.036	1.852			0.104	0.008	1.627
-0.033	-0.176	1.858			-0.027	-0.124	1.878			-0.031	0.149	1.867			-0.010	0.299	1.881			-0.161	0.025	1.930			-0.203	-0.179	1.950			-0.226	-0.336	1.929			-0.227	-0.400	1.920			0.110	-0.036	1.852			0.103	0.008	1.627
-0.033	-0.176	1.858			-0.027	-0.123	1.878			-0.031	0.149	1.867			-0.010	0.299	1.880			-0.161	0.025	1.930			-0.203	-0.179	1.950			-0.225	-0.335	1.929			-0.227	-0.400	1.920			0.110	-0.018	1.851			0.103	0.010	1.626
-0.033	-0.175	1.858			-0.027	-0.123	1.877			-0.031	0.150	1.867			-0.010	0.299	1.880			-0.161	0.025	1.930			-0.203	-0.179	1.950			-0.225	-0.335	1.929			-0.227	-0.400	1.920			0.110	-0.009	1.851			0.102	0.012	1.625
-0.033	-0.175	1.858			-0.027	-0.122	1.877			-0.031	0.151	1.867			-0.010	0.299	1.880			-0.161	0.025	1.930			-0.203	-0.179	1.950			-0.225	-0.335	1.929			-0.227	-0.400	1.920			0.110	-0.002	1.851			0.101	0.014	1.625
-0.033	-0.175	1.858			-0.027	-0.122	1.877			-0.031	0.151	1.867			-0.010	0.300	1.880			-0.161	0.025	1.930			-0.203	-0.179	1.950			-0.225	-0.335	1.929			-0.227	-0.400	1.920			0.110	0.004	1.851			0.101	0.016	1.624
-0.032	-0.174	1.858			-0.026	-0.121	1.876			-0.030	0.152	1.867			-0.009	0.300	1.880			-0.161	0.025	1.930			-0.203	-0.179	1.950			-0.224	-0.335	1.929			-0.227	-0.400	1.920			0.110	0.009	1.851			0.100	0.017	1.624
-0.032	-0.174	1.858			-0.026	-0.120	1.876			-0.030	0.153	1.866			-0.009	0.301	1.880			-0.161	0.025	1.930			-0.203	-0.179	1.950			-0.224	-0.335	1.929			-0.227	-0.400	1.920			0.110	0.013	1.851			0.101	0.019	1.624
-0.031	-0.173	1.858			-0.026	-0.120	1.876			-0.029	0.154	1.865			-0.009	0.301	1.880			-0.161	0.025	1.930			-0.203	-0.179	1.950			-0.224	-0.335	1.929			-0.227	-0.400	1.920			0.111	0.017	1.851			0.101	0.020	1.624
-0.031	-0.172	1.858			-0.025	-0.119	1.875			-0.028	0.155	1.863			-0.009	0.302	1.880			-0.161	0.025	1.930			-0.203	-0.179	1.950			-0.224	-0.335	1.929			-0.227	-0.400	1.920			0.111	0.020	1.851			0.101	0.021	1.624
-0.030	-0.171	1.858			-0.025	-0.117	1.874			-0.026	0.157	1.862			-0.009	0.303	1.881			-0.161	0.025	1.930			-0.203	-0.179	1.950			-0.223	-0.335	1.929			-0.227	-0.400	1.920			0.111	0.022	1.851			0.100	0.022	1.623
-0.029	-0.170	1.857			-0.024	-0.116	1.873			-0.024	0.159	1.861			-0.008	0.305	1.881			-0.161	0.025	1.930			-0.203	-0.179	1.950			-0.223	-0.335	1.929			-0.227	-0.400	1.920			0.111	0.025	1.851			0.098	0.024	1.623
-0.028	-0.169	1.857			-0.022	-0.115	1.872			-0.021	0.160	1.861			-0.008	0.306	1.881			-0.161	0.025	1.930			-0.203	-0.179	1.950			-0.223	-0.335	1.929			-0.227	-0.400	1.920			0.111	0.028	1.851			0.096	0.025	1.623
-0.027	-0.168	1.857			-0.021	-0.114	1.872			-0.018	0.161	1.861			-0.007	0.306	1.881			-0.162	0.025	1.931			-0.203	-0.179	1.950			-0.223	-0.335	1.929			-0.227	-0.400	1.920			0.111	0.030	1.851			0.094	0.026	1.623
-0.026	-0.166	1.857			-0.020	-0.112	1.871			-0.016	0.162	1.861			-0.006	0.307	1.881			-0.162	0.025	1.931			-0.203	-0.179	1.950			-0.223	-0.335	1.929			-0.227	-0.400	1.920			0.112	0.032	1.850			0.093	0.027	1.622
-0.025	-0.165	1.857			-0.019	-0.112	1.871			-0.014	0.162	1.862			-0.005	0.307	1.881			-0.162	0.025	1.931			-0.203	-0.179	1.950			-0.223	-0.335	1.929			-0.227	-0.400	1.920			0.112	0.034	1.850			0.093	0.029	1.622
-0.024	-0.164	1.856			-0.018	-0.111	1.870			-0.012	0.161	1.863			-0.003	0.306	1.881			-0.162	0.025	1.931			-0.203	-0.179	1.950			-0.222	-0.335	1.929			-0.227	-0.400	1.920			0.113	0.035	1.849			0.092	0.028	1.621
-0.023	-0.164	1.856			-0.017	-0.110	1.870			-0.009	0.160	1.864			-0.001	0.306	1.882			-0.163	0.025	1.931			-0.203	-0.179	1.950			-0.222	-0.335	1.929			-0.227	-0.400	1.920			0.115	0.036	1.847			0.091	0.028	1.619
-0.022	-0.163	1.856			-0.016	-0.109	1.870			-0.008	0.159	1.865			0.001	0.305	1.882			-0.163	0.024	1.932			-0.203	-0.179	1.950			-0.222	-0.335	1.929			-0.227	-0.400	1.920			0.116	0.036	1.845			0.089	0.028	1.617
-0.021	-0.162	1.856			-0.014	-0.109	1.871			-0.006	0.158	1.867			0.003	0.304	1.882			-0.164	0.024	1.932			-0.203	-0.179	1.950			-0.222	-0.335	1.929			-0.227	-0.400	1.920			0.117	0.038	1.844			0.088	0.028	1.616
-0.020	-0.161	1.856			-0.013	-0.108	1.871			-0.003	0.157	1.868			0.004	0.303	1.882			-0.164	0.024	1.932			-0.203	-0.179	1.950			-0.222	-0.335	1.929			-0.227	-0.400	1.920			0.117	0.038	1.842			0.087	0.028	1.615
-0.019	-0.161	1.856			-0.012	-0.108	1.871			-0.002	0.155	1.870			0.006	0.303	1.883			-0.165	0.023	1.932			-0.203	-0.179	1.950			-0.222	-0.335	1.929			-0.227	-0.400	1.920			0.118	0.039	1.841			0.086	0.028	1.614
-0.018	-0.160	1.856			-0.010	-0.108	1.872			0.000	0.154	1.872			0.007	0.302	1.883			-0.165	0.023	1.932			-0.203	-0.178	1.950			-0.222	-0.335	1.929			-0.227	-0.400	1.920			0.118	0.040	1.840			0.085	0.028	1.613
-0.018	-0.160	1.856			-0.009	-0.108	1.873			0.002	0.153	1.873			0.009	0.301	1.883			-0.165	0.021	1.932			-0.203	-0.178	1.950			-0.222	-0.334	1.929			-0.227	-0.400	1.920			0.119	0.041	1.839			0.083	0.028	1.612
-0.017	-0.159	1.856			-0.008	-0.107	1.873			0.003	0.151	1.875			0.010	0.301	1.883			-0.166	0.020	1.931			-0.203	-0.178	1.950			-0.222	-0.334	1.929			-0.227	-0.400	1.920			0.119	0.042	1.838			0.082	0.028	1.611
-0.016	-0.159	1.856			-0.007	-0.107	1.874			0.004	0.150	1.876			0.011	0.300	1.883			-0.166	0.018	1.931			-0.203	-0.178	1.950			-0.222	-0.334	1.929			-0.227	-0.400	1.920			0.119	0.043	1.838			0.080	0.028	1.610
-0.016	-0.158	1.856			-0.005	-0.107	1.875			0.005	0.149	1.877			0.013	0.300	1.883			-0.166	0.016	1.930			-0.203	-0.177	1.951			-0.222	-0.335	1.929			-0.227	-0.400	1.920			0.120	0.044	1.837			0.079	0.026	1.611
-0.015	-0.158	1.856			-0.004	-0.107	1.876			0.006	0.147	1.878			0.014	0.299	1.884			-0.167	0.014	1.930			-0.204	-0.177	1.951			-0.222	-0.335	1.929			-0.226	-0.400	1.920			0.120	0.044	1.836			0.078	0.026	1.610
-0.014	-0.158	1.856			-0.003	-0.108	1.877			0.007	0.146	1.880			0.015	0.298	1.884			-0.167	0.013	1.930			-0.204	-0.176	1.951			-0.222	-0.335	1.929			-0.226	-0.400	1.920			0.120	0.045	1.835			0.077	0.026	1.610
-0.014	-0.157	1.856			-0.002	-0.108	1.877			0.008	0.145	1.881			0.016	0.298	1.884			-0.168	0.011	1.929			-0.204	-0.176	1.951			-0.222	-0.334	1.929			-0.226	-0.400	1.920			0.120	0.045	1.835			0.076	0.026	1.609
-0.013	-0.157	1.856			-0.001	-0.108	1.878			0.009	0.144	1.881			0.016	0.297	1.884			-0.168	0.010	1.929			-0.204	-0.176	1.951			-0.222	-0.334	1.929			-0.226	-0.399	1.920			0.121	0.046	1.834			0.075	0.025	1.609
-0.013	-0.157	1.856			-0.000	-0.108	1.879			0.009	0.144	1.882			0.017	0.297	1.884			-0.169	0.009	1.929			-0.204	-0.175	1.951			-0.222	-0.335	1.929			-0.226	-0.399	1.920			0.121	0.046	1.834			0.074	0.025	1.608
-0.012	-0.157	1.856			0.000	-0.108	1.880			0.010	0.143	1.883			0.018	0.297	1.884			-0.169	0.008	1.929			-0.204	-0.175	1.951			-0.222	-0.334	1.929			-0.226	-0.399	1.919			0.121	0.046	1.833			0.073	0.025	1.608
-0.012	-0.157	1.856			0.001	-0.108	1.880			0.010	0.142	1.883			0.019	0.296	1.884			-0.169	0.007	1.929			-0.204	-0.174	1.951			-0.222	-0.334	1.929			-0.226	-0.399	1.919			0.121	0.047	1.833			0.073	0.025	1.608
-0.012	-0.156	1.856			0.002	-0.108	1.881			0.011	0.142	1.884			0.019	0.296	1.884			-0.170	0.006	1.929			-0.204	-0.174	1.951			-0.222	-0.334	1.929			-0.226	-0.399	1.919			0.121	0.047	1.832			0.072	0.025	1.607
-0.011	-0.156	1.856			0.002	-0.109	1.882			0.011	0.141	1.884			0.020	0.296	1.884			-0.170	0.006	1.929			-0.204	-0.173	1.951			-0.222	-0.334	1.929			-0.226	-0.399	1.919			0.121	0.047	1.832			0.072	0.025	1.607
-0.011	-0.156	1.856			0.003	-0.109	1.882			0.012	0.141	1.885			0.021	0.295	1.884			-0.170	0.006	1.929			-0.204	-0.173	1.951			-0.222	-0.334	1.929			-0.226	-0.399	1.919			0.121	0.047	1.831			0.071	0.025	1.606
-0.011	-0.156	1.856			0.004	-0.109	1.883			0.012	0.140	1.885			0.021	0.295	1.884			-0.170	0.006	1.929			-0.204	-0.173	1.951			-0.222	-0.334	1.929			-0.226	-0.399	1.919			0.121	0.047	1.831			0.071	0.025	1.606
-0.010	-0.156	1.856			0.004	-0.109	1.883			0.012	0.140	1.886			0.022	0.295	1.884			-0.170	0.006	1.929			-0.204	-0.172	1.952			-0.222	-0.334	1.929			-0.226	-0.399	1.919			0.121	0.047	1.830			0.071	0.025	1.606
-0.010	-0.156	1.856			0.005	-0.109	1.884			0.013	0.140	1.886			0.022	0.294	1.884			-0.170	0.006	1.929			-0.204	-0.172	1.952			-0.222	-0.334	1.929			-0.226	-0.399	1.919			0.121	0.047	1.830			0.071	0.026	1.605
-0.010	-0.156	1.856			0.005	-0.109	1.884			0.013	0.139	1.886			0.023	0.294	1.884			-0.170	0.006	1.929			-0.204	-0.172	1.952			-0.222	-0.334	1.929			-0.226	-0.399	1.919			0.121	0.047	1.830			0.071	0.026	1.605
-0.009	-0.155	1.856			0.005	-0.109	1.885			0.013	0.139	1.887			0.023	0.294	1.884			-0.170	0.006	1.929			-0.204	-0.172	1.952			-0.221	-0.334	1.929			-0.226	-0.399	1.919			0.121	0.047	1.830			0.070	0.026	1.605
-0.009	-0.155	1.856			0.006	-0.110	1.885			0.014	0.139	1.887			0.024	0.294	1.884			-0.170	0.006	1.929			-0.204	-0.171	1.952			-0.221	-0.334	1.929			-0.226	-0.399	1.919			0.121	0.047	1.829			0.070	0.026	1.605
-0.009	-0.155	1.856			0.006	-0.110	1.886			0.014	0.138	1.887			0.024	0.294	1.885			-0.170	0.006	1.929			-0.204	-0.171	1.952			-0.221	-0.334	1.930			-0.226	-0.399	1.919			0.121	0.046	1.829			0.071	0.026	1.605
-0.009	-0.155	1.856			0.006	-0.110	1.886			0.014	0.138	1.887			0.025	0.293	1.885			-0.170	0.007	1.930			-0.204	-0.171	1.952			-0.221	-0.334	1.930			-0.226	-0.399	1.919			0.121	0.046	1.830			0.071	0.027	1.605
-0.009	-0.155	1.856			0.007	-0.110	1.886			0.014	0.138	1.888			0.025	0.293	1.885			-0.170	0.007	1.930			-0.204	-0.171	1.952			-0.221	-0.334	1.930			-0.225	-0.399	1.919			0.122	0.045	1.830			0.071	0.027	1.605
-0.008	-0.155	1.856			0.007	-0.110	1.887			0.014	0.138	1.888			0.025	0.293	1.885			-0.170	0.008	1.930			-0.204	-0.170	1.952			-0.221	-0.334	1.930			-0.225	-0.399	1.919			0.122	0.045	1.830			0.072	0.027	1.605
-0.008	-0.155	1.856			0.007	-0.110	1.887			0.015	0.138	1.888			0.026	0.293	1.885			-0.170	0.008	1.930			-0.204	-0.170	1.952			-0.221	-0.334	1.930			-0.225	-0.399	1.919			0.123	0.044	1.830			0.072	0.028	1.605
-0.008	-0.155	1.856			0.008	-0.110	1.887			0.015	0.138	1.888			0.026	0.293	1.885			-0.170	0.009	1.931			-0.204	-0.170	1.952			-0.221	-0.334	1.930			-0.225	-0.399	1.919			0.123	0.043	1.830			0.073	0.028	1.605
-0.008	-0.155	1.856			0.008	-0.110	1.888			0.015	0.138	1.888			0.026	0.293	1.885			-0.169	0.010	1.931			-0.204	-0.170	1.952			-0.221	-0.334	1.930			-0.225	-0.399	1.919			0.123	0.043	1.831			0.075	0.028	1.606
-0.008	-0.155	1.856			0.008	-0.110	1.888			0.015	0.138	1.888			0.027	0.293	1.885			-0.169	0.010	1.932			-0.203	-0.170	1.952			-0.221	-0.334	1.930			-0.225	-0.399	1.919			0.124	0.043	1.831			0.076	0.029	1.606
-0.007	-0.155	1.856			0.008	-0.110	1.888			0.015	0.138	1.888			0.027	0.292	1.885			-0.169	0.011	1.932			-0.203	-0.170	1.952			-0.221	-0.334	1.930			-0.225	-0.399	1.919			0.124	0.042	1.831			0.077	0.029	1.606
-0.007	-0.154	1.857			0.008	-0.110	1.889			0.015	0.140	1.887			0.028	0.293	1.885			-0.169	0.012	1.933			-0.203	-0.170	1.952			-0.221	-0.334	1.930			-0.225	-0.399	1.919			0.124	0.057	1.837			0.083	0.026	1.613
-0.007	-0.154	1.857			0.009	-0.109	1.889			0.015	0.142	1.886			0.028	0.293	1.885			-0.168	0.013	1.933			-0.203	-0.170	1.952			-0.221	-0.334	1.930			-0.224	-0.399	1.919			0.124	0.062	1.839			0.087	0.024	1.618
-0.007	-0.154	1.857			0.009	-0.109	1.889			0.015	0.144	1.885			0.028	0.294	1.885			-0.168	0.014	1.934			-0.203	-0.170	1.952			-0.221	-0.334	1.930			-0.224	-0.398	1.919			0.124	0.069	1.842			0.089	0.028	1.621
-0.007	-0.154	1.857			0.009	-0.109	1.889			0.015	0.146	1.884			0.029	0.295	1.885			-0.167	0.015	1.934			-0.203	-0.170	1.952			-0.221	-0.334	1.930			-0.224	-0.398	1.919			0.124	0.072	1.843			0.090	0.029	1.622
-0.007	-0.154	1.857			0.009	-0.109	1.889			0.014	0.151	1.882			0.029	0.298	1.885			-0.166	0.016	1.934			-0.203	-0.170	1.952			-0.220	-0.334	1.930			-0.224	-0.398	1.919			0.124	0.065	1.847			0.091	0.029	1.623
-0.007	-0.154	1.857			0.009	-0.108	1.889			0.012	0.154	1.879			0.029	0.300	1.885			-0.166	0.016	1.935			-0.202	-0.170	1.952			-0.220	-0.334	1.931			-0.224	-0.398	1.919			0.124	0.061	1.849			0.093	0.029	1.624
-0.006	-0.154	1.857			0.009	-0.108	1.889			0.012	0.157	1.878			0.030	0.302	1.885			-0.165	0.017	1.935			-0.202	-0.170	1.952			-0.220	-0.334	1.931			-0.224	-0.398	1.919			0.125	0.056	1.850			0.094	0.030	1.625
-0.006	-0.154	1.857			0.008	-0.108	1.889			0.011	0.159	1.877			0.030	0.304	1.885			-0.165	0.018	1.935			-0.202	-0.171	1.952			-0.220	-0.334	1.931			-0.224	-0.398	1.919			0.125	0.052	1.851			0.095	0.030	1.625
-0.006	-0.154	1.857			0.008	-0.108	1.889			0.010	0.161	1.875			0.030	0.305	1.885			-0.164	0.018	1.935			-0.202	-0.171	1.952			-0.220	-0.334	1.931			-0.224	-0.398	1.919			0.124	0.049	1.852			0.096	0.030	1.626
-0.006	-0.154	1.857			0.008	-0.107	1.889			0.010	0.163	1.874			0.030	0.307	1.885			-0.164	0.019	1.936			-0.202	-0.171	1.952			-0.220	-0.333	1.931			-0.224	-0.398	1.919			0.123	0.062	1.856			0.097	0.033	1.628
-0.006	-0.154	1.857			0.008	-0.107	1.888			0.009	0.165	1.873			0.030	0.308	1.885			-0.163	0.020	1.936			-0.202	-0.172	1.953			-0.220	-0.334	1.931			-0.224	-0.398	1.919			0.123	0.066	1.857			0.097	0.036	1.629
-0.006	-0.154	1.857			0.007	-0.106	1.888			0.008	0.165	1.870			0.030	0.309	1.885			-0.163	0.020	1.936			-0.202	-0.172	1.953			-0.220	-0.334	1.931			-0.224	-0.398	1.919			0.122	0.060	1.859			0.098	0.036	1.630
-0.006	-0.154	1.857			0.007	-0.106	1.887			0.006	0.166	1.868			0.030	0.309	1.885			-0.162	0.021	1.936			-0.202	-0.172	1.953			-0.220	-0.334	1.931			-0.223	-0.398	1.919			0.121	0.056	1.859			0.098	0.036	1.631
-0.006	-0.154	1.857			0.006	-0.106	1.886			0.006	0.167	1.867			0.030	0.310	1.885			-0.162	0.021	1.936			-0.202	-0.173	1.953			-0.220	-0.334	1.931			-0.223	-0.398	1.919			0.121	0.053	1.860			0.099	0.036	1.631
-0.006	-0.154	1.857			0.005	-0.106	1.885			0.005	0.168	1.865			0.030	0.311	1.885			-0.162	0.021	1.936			-0.201	-0.173	1.953			-0.220	-0.334	1.931			-0.223	-0.398	1.919			0.120	0.050	1.861			0.100	0.036	1.631
-0.006	-0.154	1.857			0.005	-0.105	1.884			0.004	0.168	1.864			0.030	0.311	1.885			-0.161	0.022	1.937			-0.201	-0.173	1.953			-0.220	-0.334	1.931			-0.223	-0.398	1.919			0.120	0.048	1.861			0.100	0.037	1.632
-0.006	-0.154	1.857			0.004	-0.105	1.882			0.004	0.167	1.862			0.030	0.311	1.885			-0.161	0.022	1.937			-0.201	-0.174	1.953			-0.220	-0.334	1.931			-0.223	-0.398	1.919			0.120	0.047	1.861			0.101	0.034	1.632
-0.006	-0.154	1.857			0.003	-0.105	1.881			0.003	0.167	1.860			0.030	0.311	1.885			-0.160	0.023	1.937			-0.201	-0.174	1.953			-0.219	-0.334	1.931			-0.223	-0.398	1.919			0.120	0.045	1.861			0.102	0.034	1.632
-0.006	-0.155	1.857			0.002	-0.106	1.879			0.002	0.166	1.859			0.029	0.310	1.885			-0.160	0.023	1.937			-0.201	-0.174	1.953			-0.219	-0.334	1.931			-0.223	-0.398	1.919			0.120	0.044	1.861			0.102	0.034	1.632
-0.007	-0.155	1.857			0.001	-0.106	1.878			0.001	0.165	1.857			0.029	0.310	1.885			-0.160	0.023	1.937			-0.201	-0.174	1.953			-0.219	-0.334	1.931			-0.223	-0.398	1.919			0.120	0.043	1.862			0.102	0.034	1.632
-0.007	-0.156	1.857			-0.000	-0.106	1.876			0.001	0.164	1.856			0.028	0.309	1.885			-0.159	0.024	1.937			-0.201	-0.175	1.953			-0.219	-0.334	1.931			-0.223	-0.398	1.919			0.122	0.005	1.860			0.102	0.030	1.633
-0.008	-0.157	1.857			-0.001	-0.107	1.875			-0.000	0.164	1.856			0.028	0.309	1.885			-0.159	0.024	1.937			-0.201	-0.175	1.953			-0.219	-0.334	1.931			-0.223	-0.398	1.919			0.123	-0.009	1.859			0.103	0.027	1.633
-0.009	-0.158	1.857			-0.002	-0.108	1.874			-0.001	0.164	1.855			0.028	0.308	1.885			-0.158	0.024	1.937			-0.201	-0.175	1.953			-0.219	-0.334	1.931			-0.223	-0.398	1.919			0.125	-0.022	1.857			0.103	0.023	1.632
-0.010	-0.159	1.857			-0.004	-0.108	1.873			-0.001	0.163	1.854			0.028	0.308	1.885			-0.158	0.025	1.937			-0.201	-0.175	1.953			-0.219	-0.334	1.931			-0.223	-0.399	1.919			0.126	-0.029	1.856			0.104	0.021	1.632
-0.010	-0.160	1.857			-0.004	-0.109	1.871			-0.001	0.163	1.854			0.027	0.307	1.886			-0.158	0.025	1.937			-0.201	-0.175	1.953			-0.219	-0.334	1.931			-0.223	-0.399	1.919			0.126	-0.034	1.856			0.104	0.019	1.632
-0.011	-0.161	1.857			-0.005	-0.110	1.871			-0.001	0.163	1.853			0.027	0.308	1.886			-0.157	0.025	1.937			-0.201	-0.175	1.953			-0.219	-0.334	1.931			-0.223	-0.399	1.919			0.126	-0.037	1.856			0.104	0.018	1.632
-0.012	-0.162	1.857			-0.006	-0.110	1.870			-0.001	0.162	1.853			0.027	0.307	1.886			-0.157	0.026	1.937			-0.201	-0.175	1.953			-0.219	-0.334	1.931			-0.223	-0.399	1.919			0.126	-0.040	1.856			0.104	0.017	1.632
-0.012	-0.163	1.857			-0.007	-0.111	1.869			-0.001	0.162	1.853			0.026	0.307	1.886			-0.156	0.026	1.937			-0.201	-0.176	1.953			-0.219	-0.334	1.931			-0.222	-0.399	1.919			0.125	-0.039	1.858			0.104	0.017	1.633
-0.013	-0.164	1.857			-0.008	-0.111	1.868			-0.002	0.162	1.853			0.026	0.307	1.886			-0.156	0.026	1.937			-0.201	-0.176	1.953			-0.219	-0.334	1.931			-0.222	-0.399	1.919			0.124	-0.040	1.858			0.105	0.017	1.633
-0.013	-0.165	1.857			-0.008	-0.112	1.868			-0.002	0.163	1.854			0.026	0.307	1.885			-0.155	0.027	1.937			-0.201	-0.176	1.953			-0.219	-0.334	1.931			-0.222	-0.399	1.919			0.124	-0.041	1.859			0.105	0.016	1.634
-0.014	-0.165	1.857			-0.009	-0.112	1.867			-0.002	0.163	1.854			0.026	0.307	1.885			-0.154	0.027	1.937			-0.200	-0.176	1.953			-0.219	-0.334	1.931			-0.222	-0.399	1.919			0.123	-0.042	1.859			0.105	0.016	1.634
-0.014	-0.166	1.857			-0.009	-0.113	1.867			-0.002	0.163	1.855			0.026	0.307	1.885			-0.154	0.027	1.937			-0.200	-0.176	1.953			-0.219	-0.334	1.931			-0.222	-0.399	1.919			0.123	-0.042	1.859			0.105	0.016	1.634
-0.014	-0.167	1.857			-0.009	-0.113	1.867			-0.003	0.163	1.856			0.026	0.307	1.886			-0.154	0.028	1.937			-0.200	-0.176	1.953			-0.219	-0.334	1.931			-0.222	-0.399	1.919			0.122	-0.042	1.859			0.106	0.015	1.634
-0.015	-0.167	1.857			-0.010	-0.113	1.867			-0.003	0.163	1.857			0.026	0.308	1.886			-0.153	0.028	1.937			-0.200	-0.176	1.953			-0.219	-0.334	1.931			-0.222	-0.398	1.919			0.122	-0.041	1.859			0.107	0.015	1.634
-0.015	-0.167	1.857			-0.010	-0.114	1.867			-0.003	0.162	1.858			0.025	0.307	1.886			-0.153	0.028	1.936			-0.200	-0.176	1.953			-0.219	-0.334	1.931			-0.222	-0.398	1.919			0.121	-0.040	1.858			0.108	0.015	1.633
-0.015	-0.168	1.857			-0.010	-0.114	1.867			-0.003	0.161	1.860			0.024	0.307	1.886			-0.152	0.028	1.936			-0.200	-0.176	1.953			-0.219	-0.333	1.931			-0.222	-0.398	1.919			0.120	-0.039	1.858			0.110	0.015	1.633
-0.015	-0.167	1.858			-0.011	-0.114	1.867			-0.002	0.160	1.862			0.022	0.306	1.887			-0.152	0.029	1.936			-0.200	-0.176	1.953			-0.219	-0.333	1.932			-0.221	-0.398	1.919			0.119	-0.038	1.857			0.111	0.014	1.632
-0.016	-0.167	1.858			-0.011	-0.113	1.868			-0.001	0.159	1.865			0.020	0.305	1.887			-0.151	0.029	1.936			-0.200	-0.176	1.953			-0.219	-0.333	1.932			-0.221	-0.398	1.919			0.119	-0.038	1.857			0.113	0.014	1.631
-0.016	-0.166	1.859			-0.011	-0.113	1.869			0.000	0.156	1.868			0.019	0.304	1.888			-0.151	0.029	1.936			-0.200	-0.176	1.953			-0.219	-0.333	1.932			-0.221	-0.398	1.919			0.119	-0.038	1.857			0.114	0.013	1.630
-0.016	-0.165	1.859			-0.011	-0.112	1.870			0.001	0.153	1.872			0.017	0.303	1.888			-0.150	0.030	1.936			-0.200	-0.176	1.953			-0.219	-0.332	1.932			-0.221	-0.397	1.920			0.116	-0.031	1.855			0.115	0.013	1.629
-0.016	-0.164	1.859			-0.010	-0.112	1.872			0.002	0.150	1.875			0.016	0.302	1.889			-0.149	0.030	1.936			-0.199	-0.175	1.953			-0.218	-0.332	1.933			-0.221	-0.397	1.920			0.114	-0.027	1.853			0.115	0.013	1.628
-0.017	-0.163	1.860			-0.010	-0.111	1.873			0.002	0.147	1.879			0.015	0.301	1.889			-0.148	0.030	1.935			-0.199	-0.175	1.953			-0.218	-0.331	1.933			-0.221	-0.396	1.921			0.112	-0.020	1.853			0.116	0.014	1.628
-0.017	-0.162	1.860			-0.010	-0.111	1.874			0.002	0.145	1.881			0.014	0.301	1.889			-0.148	0.031	1.935			-0.199	-0.175	1.953			-0.218	-0.331	1.934			-0.221	-0.396	1.921			0.110	-0.014	1.852			0.117	0.014	1.627
-0.017	-0.162	1.860			-0.009	-0.111	1.876			0.002	0.142	1.884			0.013	0.300	1.889			-0.147	0.031	1.935			-0.199	-0.174	1.954			-0.218	-0.331	1.934			-0.221	-0.395	1.922			0.109	-0.009	1.852			0.117	0.015	1.627
-0.017	-0.161	1.861			-0.009	-0.111	1.877			0.002	0.140	1.886			0.012	0.300	1.890			-0.147	0.031	1.935			-0.199	-0.174	1.954			-0.218	-0.330	1.934			-0.221	-0.395	1.922			0.108	-0.004	1.852			0.118	0.015	1.626
-0.017	-0.161	1.861			-0.009	-0.111	1.878			0.002	0.138	1.888			0.011	0.299	1.890			-0.146	0.031	1.935			-0.199	-0.174	1.954			-0.218	-0.330	1.934			-0.221	-0.395	1.922			0.107	0.002	1.853			0.118	0.016	1.626
-0.016	-0.160	1.861			-0.008	-0.110	1.880			0.002	0.136	1.890			0.011	0.299	1.890			-0.146	0.032	1.935			-0.199	-0.174	1.954			-0.218	-0.330	1.935			-0.221	-0.395	1.923			0.107	0.007	1.853			0.120	0.018	1.626
-0.016	-0.160	1.861			-0.008	-0.110	1.881			0.002	0.135	1.891			0.010	0.299	1.890			-0.145	0.032	1.934			-0.199	-0.174	1.954			-0.218	-0.330	1.935			-0.220	-0.394	1.923			0.107	0.011	1.854			0.123	0.020	1.626
-0.016	-0.159	1.862			-0.007	-0.110	1.882			0.002	0.134	1.893			0.010	0.298	1.890			-0.145	0.032	1.934			-0.199	-0.174	1.954			-0.218	-0.330	1.935			-0.220	-0.394	1.923			0.107	0.015	1.854			0.125	0.022	1.626
-0.016	-0.159	1.862			-0.007	-0.110	1.883			0.002	0.132	1.894			0.009	0.298	1.890			-0.145	0.032	1.934			-0.199	-0.174	1.954			-0.218	-0.329	1.935			-0.220	-0.394	1.923			0.108	0.018	1.854			0.129	0.023	1.627
-0.016	-0.158	1.862			-0.006	-0.110	1.884			0.002	0.131	1.895			0.009	0.298	1.890			-0.145	0.032	1.934			-0.198	-0.174	1.954			-0.218	-0.329	1.935			-0.220	-0.394	1.923			0.108	0.021	1.855			0.132	0.025	1.627
-0.015	-0.158	1.862			-0.006	-0.110	1.885			0.002	0.130	1.896			0.009	0.297	1.890			-0.144	0.032	1.934			-0.198	-0.174	1.953			-0.218	-0.329	1.935			-0.220	-0.394	1.923			0.109	0.023	1.855			0.135	0.027	1.627
-0.015	-0.157	1.862			-0.006	-0.110	1.886			0.002	0.129	1.897			0.008	0.297	1.890			-0.144	0.032	1.934			-0.198	-0.174	1.953			-0.218	-0.329	1.935			-0.220	-0.394	1.923			0.109	0.026	1.855			0.137	0.029	1.627
-0.015	-0.157	1.862			-0.005	-0.110	1.887			0.002	0.128	1.898			0.008	0.297	1.890			-0.144	0.032	1.934			-0.198	-0.173	1.953			-0.218	-0.329	1.935			-0.220	-0.394	1.923			0.110	0.028	1.855			0.138	0.030	1.627
-0.015	-0.156	1.862			-0.005	-0.110	1.888			0.002	0.128	1.899			0.008	0.297	1.890			-0.144	0.032	1.933			-0.198	-0.173	1.953			-0.218	-0.329	1.935			-0.220	-0.394	1.923			0.110	0.030	1.855			0.140	0.031	1.627
-0.015	-0.156	1.862			-0.005	-0.110	1.889			0.002	0.127	1.899			0.008	0.296	1.890			-0.144	0.032	1.933			-0.198	-0.173	1.953			-0.218	-0.329	1.934			-0.220	-0.394	1.923			0.111	0.032	1.855			0.142	0.032	1.627
-0.014	-0.156	1.862			-0.004	-0.110	1.889			0.002	0.126	1.900			0.007	0.296	1.890			-0.144	0.032	1.933			-0.198	-0.173	1.952			-0.218	-0.329	1.934			-0.220	-0.394	1.922			0.111	0.034	1.855			0.143	0.033	1.626
-0.014	-0.155	1.862			-0.004	-0.110	1.890			0.002	0.126	1.900			0.007	0.296	1.890			-0.144	0.032	1.933			-0.198	-0.173	1.952			-0.218	-0.329	1.934			-0.220	-0.394	1.922			0.112	0.036	1.855			0.144	0.034	1.626
-0.014	-0.155	1.862			-0.004	-0.110	1.891			0.002	0.125	1.901			0.007	0.296	1.890			-0.144	0.032	1.933			-0.198	-0.173	1.952			-0.218	-0.329	1.933			-0.220	-0.394	1.921			0.112	0.037	1.855			0.145	0.035	1.626
-0.014	-0.155	1.862			-0.003	-0.110	1.891			0.002	0.125	1.901			0.007	0.296	1.890			-0.143	0.032	1.932			-0.198	-0.173	1.952			-0.218	-0.329	1.933			-0.220	-0.394	1.921			0.112	0.038	1.855			0.146	0.036	1.626
-0.013	-0.154	1.863			-0.003	-0.110	1.892			0.002	0.124	1.902			0.006	0.296	1.890			-0.143	0.032	1.932			-0.198	-0.173	1.951			-0.218	-0.329	1.933			-0.220	-0.394	1.921			0.113	0.039	1.855			0.147	0.037	1.626
-0.013	-0.154	1.863			-0.003	-0.110	1.892			0.002	0.124	1.902			0.006	0.296	1.890			-0.143	0.032	1.932			-0.198	-0.174	1.951			-0.218	-0.329	1.932			-0.220	-0.394	1.920			0.113	0.041	1.855			0.148	0.038	1.626
-0.013	-0.154	1.862			-0.003	-0.110	1.893			0.002	0.124	1.903			0.006	0.295	1.890			-0.143	0.032	1.932			-0.198	-0.174	1.951			-0.218	-0.329	1.932			-0.220	-0.394	1.920			0.113	0.042	1.855			0.149	0.038	1.626
-0.013	-0.154	1.862			-0.002	-0.110	1.893			0.002	0.123	1.903			0.006	0.295	1.890			-0.143	0.032	1.932			-0.198	-0.174	1.950			-0.218	-0.329	1.932			-0.220	-0.394	1.919			0.114	0.043	1.855			0.150	0.039	1.626
-0.013	-0.154	1.862			-0.002	-0.110	1.893			0.002	0.123	1.903			0.006	0.295	1.890			-0.144	0.032	1.931			-0.198	-0.174	1.950			-0.218	-0.329	1.931			-0.220	-0.394	1.919			0.114	0.044	1.855			0.150	0.039	1.626
-0.012	-0.153	1.862			-0.002	-0.110	1.894			0.002	0.123	1.903			0.006	0.295	1.890			-0.144	0.032	1.931			-0.198	-0.174	1.949			-0.218	-0.329	1.931			-0.219	-0.394	1.919			0.114	0.045	1.855			0.151	0.040	1.626
-0.012	-0.153	1.862			-0.002	-0.110	1.894			0.001	0.122	1.904			0.006	0.295	1.890			-0.144	0.032	1.931			-0.198	-0.174	1.949			-0.218	-0.329	1.931			-0.219	-0.394	1.919			0.115	0.045	1.855			0.152	0.040	1.626
-0.012	-0.153	1.862			-0.001	-0.110	1.894			0.001	0.122	1.904			0.006	0.295	1.889			-0.144	0.031	1.931			-0.198	-0.174	1.949			-0.218	-0.329	1.930			-0.219	-0.394	1.919			0.115	0.046	1.855			0.152	0.041	1.626
-0.012	-0.153	1.862			-0.001	-0.110	1.895			0.001	0.122	1.904			0.006	0.295	1.889			-0.144	0.031	1.930			-0.198	-0.174	1.948			-0.218	-0.329	1.930			-0.219	-0.394	1.918			0.115	0.047	1.854			0.153	0.041	1.626
-0.011	-0.153	1.862			-0.001	-0.110	1.895			0.001	0.122	1.904			0.006	0.295	1.889			-0.144	0.031	1.930			-0.198	-0.174	1.948			-0.218	-0.329	1.930			-0.219	-0.394	1.918			0.116	0.048	1.854			0.154	0.042	1.626
-0.011	-0.152	1.862			-0.001	-0.110	1.895			0.001	0.122	1.904			0.006	0.295	1.889			-0.144	0.031	1.930			-0.198	-0.174	1.948			-0.218	-0.329	1.930			-0.219	-0.394	1.918			0.116	0.048	1.854			0.155	0.042	1.626
-0.011	-0.152	1.862			-0.001	-0.110	1.895			0.001	0.122	1.903			0.006	0.295	1.889			-0.144	0.031	1.930			-0.198	-0.174	1.947			-0.218	-0.329	1.930			-0.219	-0.394	1.918			0.116	0.049	1.854			0.156	0.043	1.626
-0.011	-0.152	1.862			-0.000	-0.110	1.896			0.001	0.122	1.903			0.006	0.295	1.889			-0.144	0.031	1.929			-0.198	-0.174	1.947			-0.218	-0.329	1.929			-0.219	-0.394	1.918			0.117	0.049	1.854			0.157	0.043	1.626
-0.011	-0.152	1.862			-0.000	-0.110	1.896			0.001	0.122	1.903			0.006	0.295	1.889			-0.144	0.031	1.929			-0.198	-0.174	1.947			-0.218	-0.329	1.929			-0.219	-0.394	1.917			0.117	0.050	1.854			0.158	0.043	1.626
-0.010	-0.152	1.862			-0.000	-0.110	1.896			0.001	0.122	1.903			0.006	0.295	1.889			-0.144	0.031	1.929			-0.198	-0.174	1.947			-0.218	-0.330	1.929			-0.219	-0.394	1.917			0.117	0.050	1.854			0.165	0.040	1.633
-0.010	-0.152	1.862			0.000	-0.110	1.896			0.001	0.122	1.903			0.006	0.295	1.889			-0.144	0.031	1.929			-0.198	-0.174	1.946			-0.218	-0.330	1.929			-0.219	-0.395	1.917			0.118	0.051	1.854			0.169	0.037	1.633
-0.010	-0.152	1.862			0.000	-0.110	1.896			0.001	0.122	1.903			0.006	0.295	1.888			-0.144	0.031	1.929			-0.198	-0.174	1.946			-0.218	-0.330	1.928			-0.219	-0.395	1.917			0.118	0.051	1.854			0.172	0.035	1.633
-0.010	-0.152	1.862			0.000	-0.110	1.896			0.001	0.122	1.902			0.006	0.295	1.888			-0.144	0.030	1.928			-0.198	-0.174	1.946			-0.218	-0.330	1.928			-0.219	-0.395	1.917			0.119	0.051	1.853			0.175	0.034	1.633
-0.010	-0.152	1.862			0.001	-0.110	1.897			0.000	0.122	1.902			0.006	0.295	1.888			-0.144	0.030	1.928			-0.198	-0.174	1.945			-0.218	-0.330	1.928			-0.219	-0.395	1.917			0.119	0.052	1.853			0.178	0.033	1.634
-0.010	-0.152	1.862			0.001	-0.110	1.897			0.000	0.122	1.902			0.006	0.295	1.888			-0.144	0.030	1.928			-0.198	-0.174	1.945			-0.218	-0.330	1.928			-0.219	-0.395	1.916			0.119	0.052	1.853			0.180	0.033	1.634
-0.009	-0.152	1.862			0.001	-0.110	1.897			0.000	0.122	1.902			0.006	0.295	1.888			-0.144	0.030	1.928			-0.198	-0.175	1.945			-0.218	-0.330	1.927			-0.219	-0.395	1.916			0.120	0.052	1.853			0.182	0.032	1.634
-0.009	-0.151	1.862			0.001	-0.110	1.897			0.000	0.122	1.901			0.006	0.295	1.887			-0.144	0.030	1.927			-0.198	-0.175	1.945			-0.218	-0.330	1.927			-0.219	-0.395	1.916			0.120	0.052	1.853			0.184	0.032	1.634
-0.009	-0.151	1.862			0.001	-0.110	1.897			0.000	0.122	1.901			0.006	0.295	1.887			-0.144	0.030	1.927			-0.198	-0.175	1.944			-0.218	-0.330	1.927			-0.219	-0.395	1.916			0.121	0.052	1.853			0.186	0.032	1.634
-0.009	-0.151	1.861			0.001	-0.110	1.897			0.000	0.122	1.901			0.006	0.295	1.887			-0.144	0.030	1.927			-0.198	-0.175	1.944			-0.218	-0.330	1.927			-0.219	-0.395	1.916			0.121	0.052	1.852			0.188	0.032	1.634
-0.009	-0.151	1.861			0.001	-0.110	1.897			-0.000	0.122	1.901			0.006	0.295	1.887			-0.144	0.030	1.927			-0.198	-0.175	1.944			-0.218	-0.331	1.926			-0.219	-0.395	1.915			0.122	0.052	1.852			0.190	0.031	1.634
-0.009	-0.151	1.861			0.001	-0.110	1.897			-0.000	0.122	1.900			0.006	0.295	1.887			-0.144	0.029	1.926			-0.198	-0.175	1.943			-0.218	-0.331	1.926			-0.219	-0.396	1.915			0.122	0.052	1.852			0.191	0.031	1.634
-0.009	-0.151	1.861			0.001	-0.110	1.897			-0.000	0.122	1.900			0.006	0.295	1.887			-0.145	0.029	1.926			-0.198	-0.175	1.943			-0.218	-0.331	1.926			-0.219	-0.396	1.914			0.123	0.052	1.852			0.192	0.031	1.634
-0.009	-0.151	1.861			0.001	-0.110	1.897			-0.000	0.122	1.900			0.006	0.295	1.886			-0.145	0.029	1.926			-0.198	-0.175	1.943			-0.218	-0.331	1.925			-0.219	-0.396	1.914			0.123	0.052	1.852			0.193	0.031	1.635
-0.009	-0.151	1.861			0.002	-0.110	1.897			-0.000	0.123	1.900			0.006	0.295	1.886			-0.145	0.029	1.926			-0.198	-0.176	1.942			-0.218	-0.331	1.925			-0.219	-0.396	1.913			0.123	0.051	1.852			0.189	0.033	1.642
-0.008	-0.151	1.861			0.002	-0.110	1.897			-0.000	0.123	1.900			0.006	0.294	1.886			-0.145	0.029	1.925			-0.198	-0.176	1.942			-0.217	-0.332	1.924			-0.219	-0.397	1.912			0.124	0.051	1.852			0.187	0.036	1.643
-0.008	-0.151	1.861			0.002	-0.111	1.897			-0.000	0.123	1.899			0.006	0.294	1.886			-0.145	0.029	1.925			-0.198	-0.176	1.942			-0.217	-0.332	1.924			-0.219	-0.397	1.912			0.124	0.051	1.852			0.184	0.037	1.647
-0.008	-0.151	1.861			0.002	-0.111	1.897			-0.000	0.123	1.899			0.006	0.294	1.886			-0.145	0.029	1.925			-0.198	-0.176	1.941			-0.217	-0.332	1.924			-0.219	-0.397	1.911			0.124	0.051	1.852			0.182	0.038	1.650
-0.008	-0.152	1.861			0.002	-0.111	1.897			-0.001	0.123	1.899			0.006	0.294	1.886			-0.145	0.028	1.925			-0.198	-0.176	1.941			-0.217	-0.332	1.923			-0.218	-0.397	1.911			0.125	0.051	1.852			0.180	0.039	1.653
-0.008	-0.152	1.861			0.002	-0.111	1.897			-0.001	0.123	1.899			0.006	0.294	1.886			-0.145	0.028	1.924			-0.198	-0.176	1.941			-0.217	-0.332	1.923			-0.218	-0.397	1.910			0.125	0.051	1.852			0.177	0.040	1.656
-0.008	-0.152	1.861			0.002	-0.111	1.897			-0.001	0.123	1.899			0.006	0.294	1.885			-0.145	0.028	1.924			-0.198	-0.176	1.941			-0.217	-0.332	1.923			-0.218	-0.397	1.910			0.125	0.051	1.851			0.174	0.042	1.656
-0.008	-0.152	1.861			0.002	-0.111	1.897			-0.001	0.123	1.898			0.006	0.294	1.885			-0.145	0.028	1.924			-0.198	-0.176	1.940			-0.217	-0.333	1.922			-0.218	-0.398	1.909			0.125	0.051	1.851			0.171	0.043	1.656
-0.008	-0.152	1.861			0.002	-0.111	1.897			-0.001	0.123	1.898			0.006	0.294	1.885			-0.145	0.028	1.924			-0.197	-0.177	1.940			-0.217	-0.333	1.922			-0.218	-0.398	1.909			0.125	0.050	1.851			0.168	0.045	1.656
-0.008	-0.152	1.861			0.002	-0.111	1.897			-0.001	0.123	1.898			0.006	0.294	1.885			-0.145	0.028	1.924			-0.197	-0.177	1.940			-0.217	-0.333	1.922			-0.218	-0.398	1.908			0.125	0.050	1.852			0.165	0.046	1.657
-0.008	-0.152	1.860			0.002	-0.111	1.897			-0.001	0.123	1.898			0.006	0.294	1.885			-0.145	0.028	1.923			-0.197	-0.177	1.940			-0.217	-0.333	1.921			-0.218	-0.398	1.908			0.125	0.049	1.852			0.162	0.048	1.657
-0.008	-0.152	1.860			0.002	-0.111	1.897			-0.001	0.123	1.898			0.006	0.294	1.885			-0.145	0.028	1.923			-0.197	-0.177	1.940			-0.217	-0.333	1.921			-0.218	-0.398	1.908			0.125	0.048	1.852			0.158	0.049	1.657
-0.008	-0.152	1.860			0.002	-0.112	1.897			-0.001	0.123	1.898			0.006	0.294	1.885			-0.146	0.028	1.923			-0.197	-0.177	1.939			-0.217	-0.333	1.921			-0.218	-0.398	1.908			0.124	0.047	1.852			0.154	0.050	1.658
-0.008	-0.153	1.860			0.002	-0.112	1.897			-0.001	0.123	1.897			0.006	0.294	1.885			-0.146	0.028	1.923			-0.197	-0.177	1.939			-0.217	-0.333	1.921			-0.218	-0.398	1.908			0.123	0.045	1.853			0.150	0.050	1.658
-0.008	-0.153	1.860			0.002	-0.112	1.897			-0.001	0.123	1.897			0.006	0.294	1.885			-0.146	0.027	1.923			-0.197	-0.177	1.939			-0.217	-0.333	1.921			-0.217	-0.398	1.908			0.121	0.045	1.855			0.146	0.052	1.659
-0.007	-0.153	1.860			0.002	-0.112	1.897			-0.001	0.123	1.897			0.006	0.294	1.884			-0.146	0.027	1.923			-0.197	-0.177	1.939			-0.217	-0.333	1.921			-0.217	-0.398	1.908			0.119	0.034	1.852			0.142	0.050	1.658
-0.007	-0.153	1.860			0.002	-0.112	1.897			-0.001	0.123	1.897			0.006	0.294	1.884			-0.146	0.027	1.923			-0.197	-0.177	1.939			-0.217	-0.333	1.921			-0.217	-0.398	1.908			0.118	0.028	1.850			0.138	0.049	1.657
-0.007	-0.153	1.860			0.002	-0.112	1.897			-0.001	0.123	1.897			0.006	0.294	1.884			-0.146	0.027	1.923			-0.197	-0.177	1.939			-0.217	-0.333	1.921			-0.217	-0.398	1.908			0.118	0.025	1.850			0.135	0.048	1.656
-0.007	-0.153	1.860			0.002	-0.112	1.897			-0.001	0.123	1.897			0.006	0.294	1.884			-0.146	0.027	1.923			-0.197	-0.177	1.939			-0.217	-0.333	1.921			-0.217	-0.399	1.908			0.117	0.022	1.849			0.132	0.047	1.655
-0.007	-0.153	1.860			0.002	-0.112	1.897			-0.001	0.123	1.897			0.006	0.294	1.884			-0.146	0.027	1.923			-0.197	-0.177	1.939			-0.217	-0.333	1.921			-0.217	-0.399	1.908			0.117	0.020	1.849			0.129	0.046	1.654
-0.007	-0.153	1.860			0.002	-0.112	1.897			-0.000	0.124	1.896			0.006	0.294	1.884			-0.146	0.027	1.922			-0.197	-0.177	1.939			-0.217	-0.333	1.921			-0.217	-0.398	1.908			0.117	0.018	1.848			0.127	0.045	1.654
-0.007	-0.153	1.860			0.002	-0.112	1.897			-0.000	0.124	1.896			0.006	0.294	1.884			-0.146	0.027	1.922			-0.197	-0.177	1.939			-0.217	-0.333	1.921			-0.217	-0.398	1.908			0.117	0.017	1.848			0.124	0.045	1.653
-0.007	-0.153	1.860			0.002	-0.113	1.897			0.000	0.124	1.896			0.006	0.294	1.884			-0.146	0.027	1.922			-0.197	-0.177	1.939			-0.217	-0.333	1.921			-0.217	-0.398	1.909			0.117	0.015	1.847			0.122	0.044	1.652
-0.007	-0.153	1.860			0.003	-0.113	1.897			0.001	0.125	1.895			0.006	0.294	1.884			-0.146	0.027	1.922			-0.197	-0.177	1.939			-0.217	-0.333	1.921			-0.217	-0.398	1.909			0.117	0.014	1.847			0.120	0.043	1.652
-0.007	-0.154	1.860			0.003	-0.113	1.896			0.002	0.125	1.895			0.006	0.293	1.884			-0.146	0.027	1.922			-0.197	-0.177	1.939			-0.217	-0.333	1.922			-0.217	-0.398	1.909			0.117	0.013	1.847			0.121	0.036	1.640
-0.007	-0.154	1.860			0.003	-0.113	1.896			0.003	0.126	1.894			0.006	0.293	1.884			-0.146	0.027	1.922			-0.197	-0.177	1.939			-0.217	-0.333	1.922			-0.217	-0.398	1.909			0.117	0.012	1.846			0.121	0.032	1.633
-0.007	-0.154	1.860			0.003	-0.113	1.896			0.003	0.126	1.894			0.006	0.293	1.884			-0.146	0.027	1.922			-0.197	-0.177	1.939			-0.217	-0.333	1.922			-0.217	-0.398	1.909			0.117	0.011	1.846			0.121	0.030	1.628
-0.007	-0.154	1.860			0.003	-0.113	1.896			0.004	0.127	1.893			0.005	0.293	1.884			-0.146	0.027	1.922			-0.197	-0.177	1.939			-0.217	-0.333	1.922			-0.217	-0.398	1.910			0.117	0.010	1.845			0.121	0.028	1.623
-0.007	-0.154	1.859			0.003	-0.113	1.896			0.005	0.128	1.892			0.005	0.293	1.884			-0.146	0.027	1.922			-0.197	-0.177	1.939			-0.217	-0.333	1.922			-0.217	-0.398	1.910			0.117	0.009	1.845			0.122	0.026	1.620
-0.007	-0.154	1.859			0.003	-0.113	1.896			0.005	0.129	1.891			0.005	0.293	1.884			-0.146	0.027	1.922			-0.197	-0.177	1.939			-0.217	-0.333	1.922			-0.217	-0.398	1.910			0.117	0.008	1.844			0.121	0.025	1.617
-0.008	-0.154	1.859			0.003	-0.113	1.896			0.006	0.129	1.891			0.005	0.293	1.884			-0.146	0.027	1.922			-0.197	-0.177	1.939			-0.217	-0.333	1.923			-0.217	-0.398	1.910			0.117	0.006	1.844			0.121	0.023	1.616
-0.008	-0.154	1.859			0.003	-0.113	1.896			0.006	0.130	1.890			0.005	0.293	1.884			-0.146	0.027	1.922			-0.197	-0.177	1.939			-0.217	-0.333	1.923			-0.217	-0.398	1.910			0.117	0.005	1.843			0.121	0.022	1.614
-0.008	-0.154	1.859			0.003	-0.113	1.896			0.006	0.131	1.889			0.005	0.293	1.884			-0.146	0.027	1.922			-0.197	-0.177	1.939			-0.217	-0.333	1.923			-0.217	-0.398	1.910			0.117	0.003	1.843			0.121	0.021	1.613
-0.008	-0.154	1.859			0.003	-0.113	1.895			0.006	0.132	1.888			0.005	0.293	1.885			-0.146	0.027	1.922			-0.197	-0.177	1.939			-0.217	-0.333	1.923			-0.217	-0.398	1.910			0.117	0.002	1.843			0.121	0.020	1.612
-0.008	-0.154	1.859			0.002	-0.113	1.895			0.007	0.132	1.887			0.005	0.293	1.885			-0.146	0.027	1.922			-0.197	-0.177	1.939			-0.217	-0.333	1.923			-0.217	-0.398	1.910			0.117	0.000	1.843			0.121	0.019	1.611
-0.008	-0.154	1.859			0.002	-0.113	1.895			0.007	0.133	1.886			0.004	0.293	1.885			-0.146	0.027	1.922			-0.197	-0.177	1.939			-0.217	-0.333	1.923			-0.217	-0.398	1.911			0.117	-0.001	1.843			0.121	0.018	1.611
-0.008	-0.155	1.859			0.002	-0.113	1.895			0.007	0.133	1.886			0.004	0.292	1.885			-0.146	0.027	1.922			-0.197	-0.177	1.939			-0.217	-0.333	1.923			-0.217	-0.398	1.911			0.117	-0.002	1.843			0.120	0.017	1.610
-0.009	-0.155	1.859			0.002	-0.113	1.895			0.007	0.134	1.885			0.004	0.292	1.885			-0.146	0.027	1.922			-0.197	-0.177	1.939			-0.217	-0.333	1.924			-0.217	-0.398	1.911			0.117	-0.003	1.843			0.120	0.016	1.609
-0.009	-0.155	1.859			0.002	-0.113	1.894			0.007	0.134	1.884			0.004	0.292	1.885			-0.146	0.027	1.922			-0.197	-0.177	1.939			-0.217	-0.333	1.924			-0.217	-0.398	1.911			0.117	-0.004	1.843			0.120	0.016	1.609
-0.009	-0.155	1.858			0.002	-0.113	1.894			0.007	0.135	1.884			0.004	0.292	1.885			-0.146	0.027	1.922			-0.197	-0.177	1.940			-0.217	-0.333	1.924			-0.217	-0.398	1.911			0.117	-0.005	1.843			0.121	0.015	1.608
-0.009	-0.155	1.858			0.002	-0.113	1.894			0.007	0.135	1.883			0.004	0.292	1.885			-0.146	0.027	1.922			-0.197	-0.177	1.940			-0.217	-0.333	1.924			-0.217	-0.398	1.911			0.117	-0.006	1.842			0.121	0.014	1.608
-0.009	-0.155	1.858			0.002	-0.113	1.894			0.007	0.136	1.883			0.004	0.292	1.885			-0.146	0.027	1.922			-0.197	-0.177	1.940			-0.217	-0.333	1.924			-0.217	-0.398	1.911			0.117	-0.006	1.842			0.121	0.014	1.607
-0.010	-0.155	1.858			0.001	-0.113	1.893			0.007	0.136	1.882			0.004	0.292	1.885			-0.146	0.027	1.922			-0.197	-0.177	1.940			-0.217	-0.333	1.924			-0.217	-0.398	1.911			0.117	-0.007	1.842			0.121	0.013	1.607
-0.010	-0.156	1.858			0.001	-0.113	1.893			0.007	0.136	1.882			0.004	0.292	1.885			-0.146	0.027	1.923			-0.196	-0.177	1.940			-0.217	-0.333	1.924			-0.217	-0.398	1.911			0.117	-0.008	1.842			0.121	0.013	1.607
-0.010	-0.156	1.858			0.001	-0.113	1.893			0.007	0.137	1.881			0.004	0.292	1.885			-0.146	0.027	1.923			-0.196	-0.177	1.940			-0.217	-0.333	1.924			-0.217	-0.398	1.911			0.117	-0.008	1.842			0.121	0.012	1.607
-0.010	-0.156	1.858			0.001	-0.113	1.892			0.007	0.137	1.881			0.004	0.292	1.885			-0.146	0.027	1.923			-0.196	-0.177	1.940			-0.217	-0.333	1.924			-0.217	-0.398	1.911			0.117	-0.009	1.842			0.121	0.012	1.607
-0.010	-0.156	1.858			0.001	-0.113	1.892			0.007	0.137	1.880			0.003	0.292	1.886			-0.146	0.027	1.923			-0.196	-0.177	1.940			-0.217	-0.333	1.924			-0.217	-0.398	1.912			0.117	-0.009	1.842			0.121	0.012	1.607
-0.010	-0.156	1.858			0.001	-0.113	1.892			0.007	0.137	1.880			0.003	0.292	1.886			-0.146	0.027	1.923			-0.196	-0.177	1.940			-0.217	-0.333	1.924			-0.217	-0.398	1.912			0.117	-0.010	1.842			0.122	0.011	1.607
-0.011	-0.156	1.858			0.000	-0.113	1.892			0.007	0.137	1.880			0.003	0.292	1.886			-0.146	0.027	1.923			-0.196	-0.177	1.941			-0.217	-0.333	1.925			-0.217	-0.398	1.912			0.117	-0.011	1.842			0.122	0.011	1.607
-0.011	-0.156	1.858			0.000	-0.113	1.891			0.007	0.138	1.879			0.003	0.292	1.886			-0.146	0.027	1.923			-0.196	-0.177	1.941			-0.217	-0.333	1.925			-0.217	-0.398	1.912			0.117	-0.011	1.842			0.122	0.011	1.607
-0.011	-0.157	1.858			0.000	-0.113	1.891			0.007	0.138	1.879			0.003	0.292	1.886			-0.146	0.027	1.923			-0.196	-0.177	1.941			-0.216	-0.333	1.925			-0.217	-0.398	1.912			0.117	-0.011	1.842			0.122	0.010	1.607
-0.011	-0.157	1.857			0.000	-0.113	1.891			0.007	0.138	1.879			0.003	0.292	1.886			-0.146	0.027	1.923			-0.196	-0.177	1.941			-0.216	-0.333	1.925			-0.217	-0.398	1.912			0.117	-0.012	1.842			0.122	0.010	1.607
-0.011	-0.157	1.857			-0.000	-0.113	1.891			0.007	0.138	1.878			0.003	0.292	1.886			-0.146	0.027	1.923			-0.196	-0.177	1.941			-0.216	-0.333	1.925			-0.217	-0.398	1.912			0.117	-0.012	1.842			0.122	0.010	1.607
-0.011	-0.157	1.857			-0.000	-0.113	1.890			0.007	0.138	1.878			0.003	0.292	1.886			-0.146	0.027	1.923			-0.196	-0.177	1.941			-0.216	-0.333	1.925			-0.217	-0.398	1.912			0.117	-0.013	1.842			0.122	0.009	1.607
-0.011	-0.157	1.857			-0.000	-0.113	1.890			0.007	0.139	1.878			0.003	0.292	1.886			-0.146	0.027	1.923			-0.196	-0.177	1.941			-0.216	-0.333	1.925			-0.217	-0.398	1.912			0.117	-0.013	1.842			0.122	0.009	1.607
-0.012	-0.157	1.857			-0.000	-0.113	1.890			0.007	0.139	1.878			0.003	0.292	1.886			-0.146	0.027	1.923			-0.196	-0.177	1.942			-0.216	-0.333	1.925			-0.217	-0.398	1.912			0.117	-0.013	1.842			0.123	0.009	1.607
-0.012	-0.157	1.857			-0.000	-0.113	1.890			0.007	0.139	1.877			0.003	0.292	1.886			-0.146	0.027	1.923			-0.196	-0.177	1.942			-0.216	-0.333	1.925			-0.217	-0.398	1.912			0.117	-0.014	1.842			0.123	0.009	1.607
-0.012	-0.157	1.857			-0.001	-0.113	1.889			0.007	0.139	1.877			0.003	0.292	1.886			-0.146	0.027	1.923			-0.196	-0.177	1.942			-0.216	-0.333	1.925			-0.217	-0.398	1.912			0.117	-0.014	1.842			0.123	0.009	1.607
-0.012	-0.158	1.857			-0.001	-0.113	1.889			0.007	0.139	1.877			0.003	0.292	1.886			-0.147	0.027	1.923			-0.196	-0.177	1.942			-0.216	-0.333	1.925			-0.217	-0.398	1.912			0.117	-0.014	1.842			0.123	0.008	1.607
-0.012	-0.158	1.857			-0.001	-0.113	1.889			0.007	0.139	1.877			0.003	0.292	1.886			-0.147	0.027	1.923			-0.196	-0.177	1.942			-0.216	-0.333	1.925			-0.217	-0.398	1.912			0.117	-0.014	1.842			0.123	0.008	1.607
-0.012	-0.158	1.857			-0.001	-0.113	1.889			0.007	0.139	1.877			0.003	0.292	1.886			-0.147	0.027	1.923			-0.196	-0.177	1.942			-0.216	-0.333	1.925			-0.217	-0.398	1.912			0.118	-0.015	1.842			0.123	0.008	1.608
-0.012	-0.158	1.857			-0.001	-0.113	1.889			0.007	0.139	1.876			0.003	0.292	1.886			-0.147	0.027	1.924			-0.196	-0.177	1.942			-0.216	-0.333	1.925			-0.217	-0.398	1.912			0.118	-0.015	1.842			0.123	0.008	1.608
-0.012	-0.158	1.857			-0.001	-0.113	1.888			0.007	0.139	1.876			0.003	0.292	1.886			-0.147	0.027	1.924			-0.196	-0.177	1.942			-0.216	-0.333	1.925			-0.217	-0.398	1.912			0.118	-0.015	1.842			0.123	0.008	1.608
-0.012	-0.158	1.857			-0.001	-0.113	1.888			0.007	0.139	1.876			0.003	0.292	1.886			-0.147	0.027	1.924			-0.196	-0.177	1.942			-0.216	-0.333	1.925			-0.217	-0.398	1.913			0.118	-0.015	1.842			0.123	0.008	1.608
-0.012	-0.158	1.857			-0.001	-0.113	1.888			0.007	0.140	1.876			0.004	0.292	1.886			-0.147	0.027	1.924			-0.196	-0.177	1.942			-0.216	-0.333	1.925			-0.217	-0.398	1.913			0.118	-0.016	1.842			0.124	0.008	1.608
-0.013	-0.158	1.857			-0.001	-0.113	1.888			0.007	0.140	1.876			0.004	0.292	1.886			-0.147	0.027	1.924			-0.196	-0.177	1.942			-0.216	-0.333	1.926			-0.217	-0.398	1.913			0.118	-0.016	1.842			0.124	0.008	1.609
-0.013	-0.158	1.857			-0.001	-0.113	1.888			0.007	0.140	1.876			0.004	0.292	1.886			-0.147	0.027	1.924			-0.196	-0.177	1.942			-0.216	-0.333	1.926			-0.217	-0.398	1.913			0.118	-0.016	1.842			0.124	0.008	1.609
-0.013	-0.159	1.857			-0.001	-0.113	1.888			0.007	0.140	1.876			0.004	0.292	1.886			-0.147	0.027	1.924			-0.196	-0.177	1.943			-0.216	-0.333	1.926			-0.217	-0.398	1.913			0.118	-0.016	1.842			0.124	0.008	1.609
-0.013	-0.159	1.857			-0.001	-0.113	1.888			0.007	0.140	1.875			0.004	0.291	1.886			-0.147	0.027	1.924			-0.196	-0.177	1.943			-0.216	-0.333	1.926			-0.217	-0.398	1.913			0.118	-0.016	1.842			0.124	0.008	1.609
-0.013	-0.159	1.857			-0.002	-0.113	1.887			0.007	0.140	1.875			0.004	0.291	1.886			-0.147	0.027	1.924			-0.196	-0.177	1.943			-0.216	-0.333	1.926			-0.217	-0.398	1.913			0.118	-0.016	1.842			0.124	0.008	1.609
-0.013	-0.159	1.857			-0.002	-0.113	1.887			0.007	0.140	1.875			0.004	0.291	1.886			-0.147	0.027	1.924			-0.196	-0.177	1.943			-0.216	-0.333	1.926			-0.217	-0.398	1.913			0.118	-0.017	1.842			0.125	0.008	1.610
-0.013	-0.159	1.857			-0.002	-0.113	1.887			0.007	0.140	1.875			0.004	0.291	1.886			-0.147	0.027	1.924			-0.196	-0.177	1.943			-0.216	-0.333	1.926			-0.217	-0.398	1.913			0.118	-0.017	1.842			0.125	0.008	1.610
-0.013	-0.159	1.856			-0.002	-0.113	1.887			0.007	0.140	1.875			0.004	0.291	1.886			-0.147	0.027	1.924			-0.196	-0.177	1.943			-0.216	-0.333	1.926			-0.217	-0.398	1.913			0.118	-0.017	1.842			0.125	0.007	1.610
-0.013	-0.159	1.856			-0.002	-0.113	1.887			0.007	0.140	1.875			0.004	0.291	1.886			-0.147	0.027	1.924			-0.196	-0.177	1.943			-0.216	-0.333	1.926			-0.218	-0.398	1.913			0.118	-0.017	1.842			0.125	0.007	1.610
-0.013	-0.159	1.856			-0.002	-0.113	1.887			0.007	0.140	1.875			0.004	0.291	1.886			-0.147	0.027	1.924			-0.196	-0.177	1.943			-0.216	-0.333	1.926			-0.218	-0.398	1.913			0.119	-0.017	1.842			0.125	0.007	1.610
-0.013	-0.159	1.856			-0.002	-0.113	1.887			0.007	0.140	1.875			0.004	0.291	1.886			-0.147	0.027	1.924			-0.196	-0.177	1.943			-0.216	-0.333	1.926			-0.218	-0.398	1.914			0.119	-0.017	1.842			0.125	0.007	1.611
-0.013	-0.159	1.856			-0.002	-0.113	1.887			0.007	0.140	1.875			0.004	0.291	1.886			-0.147	0.027	1.924			-0.196	-0.177	1.943			-0.216	-0.333	1.926			-0.218	-0.398	1.914			0.119	-0.017	1.842			0.125	0.007	1.611
-0.013	-0.159	1.856			-0.002	-0.113	1.887			0.007	0.140	1.875			0.004	0.291	1.886			-0.147	0.027	1.924			-0.196	-0.177	1.943			-0.216	-0.333	1.926			-0.218	-0.398	1.914			0.119	-0.017	1.842			0.126	0.007	1.611
-0.013	-0.159	1.856			-0.002	-0.113	1.887			0.007	0.140	1.875			0.004	0.291	1.886			-0.147	0.027	1.924			-0.196	-0.177	1.943			-0.216	-0.333	1.926			-0.218	-0.398	1.914			0.119	-0.017	1.842			0.126	0.007	1.611
-0.013	-0.159	1.856			-0.002	-0.113	1.886			0.007	0.140	1.875			0.004	0.291	1.886			-0.147	0.027	1.924			-0.196	-0.177	1.943			-0.216	-0.333	1.926			-0.218	-0.398	1.914			0.119	-0.017	1.842			0.126	0.007	1.611
-0.013	-0.159	1.856			-0.002	-0.113	1.886			0.007	0.140	1.875			0.004	0.291	1.886			-0.147	0.027	1.924			-0.196	-0.177	1.943			-0.216	-0.333	1.926			-0.218	-0.398	1.914			0.119	-0.018	1.842			0.126	0.007	1.611
-0.013	-0.159	1.856			-0.002	-0.113	1.886			0.007	0.140	1.875			0.004	0.291	1.886			-0.147	0.027	1.924			-0.196	-0.177	1.943			-0.216	-0.333	1.926			-0.218	-0.398	1.914			0.119	-0.018	1.842			0.126	0.007	1.611
-0.013	-0.159	1.856			-0.002	-0.113	1.886			0.007	0.140	1.875			0.004	0.291	1.886			-0.147	0.027	1.925			-0.196	-0.177	1.943			-0.216	-0.333	1.926			-0.218	-0.398	1.914			0.120	-0.018	1.842			0.126	0.007	1.611
-0.013	-0.159	1.856			-0.002	-0.113	1.886			0.007	0.140	1.875			0.004	0.291	1.886			-0.147	0.027	1.925			-0.196	-0.177	1.943			-0.216	-0.333	1.926			-0.218	-0.398	1.914			0.120	-0.018	1.842			0.126	0.007	1.612
-0.013	-0.160	1.856			-0.002	-0.113	1.886			0.007	0.140	1.875			0.004	0.291	1.886			-0.147	0.027	1.925			-0.196	-0.177	1.943			-0.216	-0.333	1.927			-0.218	-0.398	1.914			0.120	-0.018	1.842			0.126	0.007	1.612
-0.013	-0.160	1.856			-0.002	-0.113	1.886			0.007	0.140	1.875			0.004	0.291	1.886			-0.147	0.027	1.925			-0.196	-0.177	1.943			-0.216	-0.333	1.927			-0.218	-0.398	1.914			0.121	-0.018	1.842			0.126	0.007	1.612
-0.013	-0.160	1.856			-0.002	-0.113	1.886			0.007	0.140	1.875			0.004	0.291	1.886			-0.147	0.027	1.925			-0.196	-0.177	1.943			-0.216	-0.333	1.927			-0.219	-0.398	1.914			0.121	-0.018	1.842			0.126	0.007	1.612
-0.014	-0.160	1.856			-0.002	-0.113	1.886			0.007	0.140	1.875			0.004	0.291	1.886			-0.147	0.027	1.925			-0.196	-0.177	1.943			-0.216	-0.333	1.927			-0.219	-0.398	1.914			0.121	-0.018	1.842			0.126	0.007	1.612
-0.014	-0.160	1.856			-0.002	-0.113	1.886			0.007	0.140	1.875			0.004	0.291	1.886			-0.147	0.027	1.925			-0.196	-0.177	1.943			-0.216	-0.333	1.927			-0.219	-0.398	1.914			0.121	-0.018	1.842			0.126	0.007	1.612
-0.014	-0.160	1.856			-0.002	-0.114	1.886			0.007	0.140	1.875			0.004	0.291	1.886			-0.147	0.027	1.925			-0.196	-0.177	1.943			-0.216	-0.333	1.927			-0.219	-0.398	1.914			0.121	-0.019	1.842			0.126	0.007	1.612
-0.014	-0.160	1.856			-0.002	-0.114	1.886			0.007	0.140	1.875			0.004	0.291	1.886			-0.147	0.027	1.925			-0.196	-0.177	1.943			-0.216	-0.333	1.927			-0.219	-0.398	1.914			0.121	-0.019	1.842			0.126	0.007	1.612
-0.014	-0.160	1.856			-0.003	-0.114	1.886			0.007	0.140	1.875			0.004	0.291	1.886			-0.147	0.027	1.925			-0.196	-0.177	1.944			-0.216	-0.333	1.927			-0.219	-0.398	1.914			0.121	-0.019	1.842			0.126	0.006	1.612
-0.014	-0.160	1.856			-0.003	-0.114	1.886			0.007	0.140	1.875			0.004	0.291	1.886			-0.147	0.027	1.925			-0.196	-0.177	1.944			-0.216	-0.333	1.927			-0.219	-0.398	1.914			0.121	-0.019	1.843			0.126	0.006	1.613
-0.014	-0.160	1.856			-0.003	-0.114	1.886			0.007	0.140	1.875			0.004	0.291	1.886			-0.147	0.027	1.925			-0.196	-0.177	1.944			-0.216	-0.333	1.927			-0.219	-0.398	1.914			0.121	-0.019	1.843			0.126	0.006	1.613
-0.014	-0.160	1.856			-0.003	-0.114	1.886			0.006	0.140	1.875			0.004	0.291	1.886			-0.147	0.027	1.925			-0.196	-0.177	1.944			-0.216	-0.333	1.927			-0.219	-0.398	1.915			0.121	-0.019	1.843			0.126	0.006	1.613
-0.014	-0.160	1.856			-0.003	-0.114	1.886			0.006	0.140	1.875			0.004	0.291	1.886			-0.147	0.027	1.925			-0.196	-0.177	1.944			-0.216	-0.333	1.927			-0.219	-0.398	1.915			0.121	-0.019	1.843			0.126	0.006	1.613
-0.014	-0.160	1.856			-0.003	-0.114	1.886			0.006	0.140	1.875			0.004	0.291	1.886			-0.148	0.027	1.925			-0.196	-0.177	1.944			-0.216	-0.333	1.927			-0.219	-0.398	1.915			0.122	-0.019	1.843			0.126	0.006	1.613
-0.014	-0.160	1.856			-0.003	-0.114	1.886			0.006	0.140	1.875			0.004	0.291	1.886			-0.148	0.027	1.925			-0.196	-0.177	1.944			-0.216	-0.333	1.927			-0.219	-0.398	1.915			0.122	-0.019	1.843			0.126	0.006	1.613
-0.014	-0.160	1.856			-0.003	-0.114	1.886			0.006	0.140	1.875			0.004	0.291	1.886			-0.148	0.027	1.925			-0.196	-0.177	1.944			-0.216	-0.333	1.927			-0.219	-0.398	1.915			0.122	-0.019	1.843			0.126	0.006	1.613
-0.014	-0.160	1.856			-0.003	-0.114	1.886			0.006	0.139	1.875			0.004	0.291	1.886			-0.148	0.027	1.925			-0.196	-0.177	1.944			-0.216	-0.333	1.927			-0.219	-0.398	1.915			0.122	-0.019	1.843			0.126	0.006	1.614
-0.014	-0.160	1.856			-0.003	-0.114	1.886			0.006	0.139	1.875			0.004	0.291	1.886			-0.148	0.027	1.925			-0.196	-0.177	1.944			-0.216	-0.333	1.927			-0.219	-0.398	1.915			0.121	-0.019	1.843			0.126	0.006	1.614
-0.014	-0.161	1.856			-0.003	-0.114	1.886			0.006	0.139	1.875			0.004	0.291	1.886			-0.148	0.027	1.925			-0.196	-0.177	1.944			-0.216	-0.333	1.927			-0.219	-0.398	1.915			0.121	-0.019	1.843			0.126	0.006	1.614
-0.014	-0.161	1.856			-0.003	-0.114	1.885			0.006	0.139	1.875			0.004	0.291	1.886			-0.148	0.027	1.925			-0.196	-0.177	1.944			-0.216	-0.333	1.927			-0.219	-0.398	1.915			0.121	-0.019	1.843			0.126	0.006	1.614
-0.014	-0.161	1.856			-0.003	-0.114	1.885			0.006	0.139	1.875			0.004	0.291	1.886			-0.148	0.027	1.925			-0.196	-0.177	1.944			-0.216	-0.333	1.927			-0.219	-0.398	1.915			0.121	-0.019	1.843			0.126	0.006	1.614
-0.014	-0.161	1.856			-0.003	-0.114	1.885			0.006	0.139	1.875			0.004	0.291	1.886			-0.148	0.027	1.925			-0.196	-0.177	1.944			-0.216	-0.333	1.927			-0.219	-0.398	1.915			0.121	-0.019	1.843			0.126	0.006	1.614
-0.014	-0.161	1.856			-0.003	-0.114	1.885			0.006	0.139	1.875			0.004	0.291	1.886			-0.148	0.027	1.925			-0.196	-0.177	1.944			-0.216	-0.333	1.927			-0.219	-0.398	1.915			0.121	-0.019	1.843			0.126	0.006	1.614
-0.014	-0.161	1.856			-0.003	-0.114	1.885			0.006	0.139	1.875			0.004	0.291	1.886			-0.148	0.027	1.925			-0.196	-0.177	1.944			-0.216	-0.333	1.927			-0.219	-0.398	1.915			0.121	-0.020	1.843			0.126	0.006	1.614
-0.014	-0.161	1.856			-0.003	-0.114	1.885			0.006	0.139	1.876			0.004	0.291	1.886			-0.148	0.027	1.925			-0.196	-0.177	1.944			-0.216	-0.333	1.927			-0.219	-0.398	1.915			0.121	-0.020	1.843			0.125	0.005	1.614
-0.014	-0.161	1.856			-0.003	-0.114	1.886			0.006	0.139	1.876			0.004	0.291	1.886			-0.148	0.027	1.925			-0.196	-0.177	1.944			-0.216	-0.333	1.927			-0.220	-0.398	1.914			0.121	-0.020	1.843			0.125	0.005	1.614
-0.014	-0.161	1.856			-0.003	-0.114	1.886			0.006	0.138	1.877			0.004	0.291	1.886			-0.148	0.027	1.925			-0.196	-0.177	1.944			-0.216	-0.333	1.927			-0.220	-0.398	1.914			0.121	-0.020	1.844			0.125	0.005	1.615
-0.014	-0.161	1.856			-0.003	-0.114	1.886			0.006	0.138	1.878			0.004	0.291	1.886			-0.148	0.027	1.925			-0.196	-0.177	1.944			-0.216	-0.333	1.927			-0.220	-0.398	1.914			0.121	-0.020	1.844			0.125	0.005	1.615
-0.014	-0.161	1.856			-0.003	-0.115	1.886			0.006	0.137	1.879			0.004	0.291	1.886			-0.148	0.027	1.925			-0.196	-0.177	1.944			-0.216	-0.333	1.927			-0.220	-0.398	1.914			0.121	-0.020	1.844			0.124	0.004	1.616
-0.015	-0.161	1.856			-0.003	-0.115	1.886			0.006	0.136	1.880			0.004	0.291	1.886			-0.148	0.027	1.925			-0.196	-0.177	1.944			-0.216	-0.333	1.927			-0.220	-0.398	1.914			0.121	-0.021	1.844			0.124	0.004	1.616
-0.015	-0.161	1.856			-0.003	-0.115	1.886			0.006	0.135	1.881			0.004	0.291	1.886			-0.148	0.027	1.925			-0.196	-0.177	1.944			-0.216	-0.333	1.927			-0.220	-0.398	1.914			0.120	-0.011	1.849			0.124	0.005	1.617
-0.015	-0.161	1.856			-0.003	-0.115	1.886			0.006	0.134	1.882			0.004	0.291	1.886			-0.148	0.027	1.925			-0.196	-0.177	1.944			-0.216	-0.333	1.927			-0.220	-0.398	1.914			0.119	-0.004	1.852			0.125	0.007	1.619
-0.015	-0.161	1.856			-0.003	-0.115	1.886			0.005	0.133	1.883			0.004	0.291	1.886			-0.148	0.027	1.925			-0.196	-0.177	1.944			-0.216	-0.333	1.927			-0.220	-0.398	1.914			0.119	0.002	1.854			0.125	0.008	1.620
-0.014	-0.161	1.856			-0.003	-0.115	1.887			0.005	0.133	1.884			0.004	0.291	1.886			-0.148	0.027	1.925			-0.196	-0.177	1.944			-0.216	-0.333	1.926			-0.220	-0.398	1.914			0.118	0.007	1.855			0.126	0.009	1.621
-0.014	-0.161	1.856			-0.003	-0.115	1.887			0.005	0.132	1.884			0.004	0.291	1.886			-0.148	0.027	1.925			-0.196	-0.177	1.943			-0.216	-0.333	1.926			-0.220	-0.398	1.914			0.118	0.012	1.856			0.126	0.010	1.622
-0.014	-0.161	1.856			-0.003	-0.116	1.887			0.005	0.131	1.885			0.004	0.291	1.886			-0.148	0.027	1.925			-0.196	-0.177	1.943			-0.216	-0.333	1.926			-0.220	-0.398	1.914			0.118	0.017	1.857			0.126	0.011	1.622
-0.014	-0.161	1.856			-0.003	-0.116	1.887			0.005	0.131	1.886			0.004	0.291	1.886			-0.148	0.027	1.925			-0.196	-0.177	1.943			-0.216	-0.333	1.926			-0.220	-0.398	1.914			0.118	0.021	1.857			0.126	0.013	1.622
-0.014	-0.161	1.856			-0.003	-0.116	1.887			0.004	0.130	1.886			0.004	0.291	1.886			-0.148	0.027	1.925			-0.196	-0.177	1.943			-0.216	-0.333	1.926			-0.220	-0.398	1.914			0.118	0.025	1.857			0.129	0.016	1.623
-0.014	-0.161	1.856			-0.003	-0.116	1.887			0.004	0.129	1.887			0.004	0.291	1.886			-0.148	0.027	1.925			-0.196	-0.177	1.943			-0.216	-0.333	1.926			-0.220	-0.398	1.914			0.118	0.028	1.856			0.131	0.019	1.623
-0.014	-0.161	1.856			-0.003	-0.116	1.888			0.004	0.129	1.888			0.005	0.291	1.885			-0.148	0.027	1.925			-0.196	-0.177	1.943			-0.216	-0.333	1.926			-0.220	-0.398	1.914			0.118	0.031	1.856			0.133	0.021	1.623
-0.014	-0.161	1.856			-0.003	-0.116	1.888			0.004	0.128	1.888			0.005	0.290	1.885			-0.148	0.027	1.925			-0.196	-0.177	1.943			-0.216	-0.333	1.926			-0.220	-0.398	1.914			0.118	0.033	1.856			0.135	0.023	1.623
-0.014	-0.161	1.856			-0.003	-0.116	1.888			0.004	0.128	1.889			0.005	0.290	1.885			-0.148	0.027	1.925			-0.196	-0.177	1.943			-0.216	-0.333	1.926			-0.220	-0.398	1.914			0.118	0.035	1.856			0.138	0.025	1.623
-0.013	-0.161	1.856			-0.002	-0.117	1.888			0.004	0.127	1.889			0.005	0.290	1.885			-0.148	0.027	1.925			-0.196	-0.177	1.943			-0.217	-0.333	1.926			-0.220	-0.398	1.913			0.119	0.037	1.855			0.144	0.030	1.634
-0.013	-0.161	1.856			-0.002	-0.117	1.888			0.003	0.127	1.889			0.005	0.290	1.885			-0.147	0.027	1.925			-0.196	-0.177	1.943			-0.217	-0.333	1.926			-0.220	-0.398	1.913			0.119	0.038	1.855			0.158	0.024	1.634
-0.013	-0.161	1.856			-0.002	-0.117	1.888			0.003	0.127	1.890			0.005	0.290	1.885			-0.147	0.027	1.925			-0.196	-0.177	1.943			-0.217	-0.333	1.926			-0.220	-0.398	1.913			0.119	0.040	1.855			0.165	0.023	1.635
-0.013	-0.161	1.856			-0.002	-0.117	1.889			0.003	0.126	1.890			0.005	0.290	1.885			-0.147	0.027	1.925			-0.196	-0.177	1.942			-0.217	-0.333	1.925			-0.220	-0.398	1.913			0.120	0.041	1.855			0.171	0.025	1.634
-0.013	-0.161	1.856			-0.002	-0.117	1.889			0.003	0.126	1.890			0.005	0.290	1.885			-0.147	0.027	1.925			-0.196	-0.177	1.942			-0.217	-0.333	1.925			-0.220	-0.398	1.913			0.120	0.043	1.854			0.176	0.027	1.634
-0.013	-0.161	1.856			-0.002	-0.117	1.889			0.003	0.126	1.891			0.005	0.290	1.884			-0.147	0.027	1.924			-0.196	-0.177	1.942			-0.217	-0.333	1.925			-0.220	-0.398	1.913			0.120	0.044	1.854			0.180	0.028	1.634
-0.013	-0.161	1.856			-0.002	-0.117	1.889			0.003	0.125	1.891			0.005	0.290	1.884			-0.147	0.027	1.924			-0.196	-0.177	1.942			-0.217	-0.336	1.924			-0.220	-0.399	1.912			0.121	0.045	1.854			0.184	0.029	1.634
-0.012	-0.161	1.856			-0.002	-0.117	1.889			0.003	0.125	1.891			0.005	0.290	1.884			-0.147	0.027	1.924			-0.196	-0.177	1.942			-0.217	-0.336	1.923			-0.220	-0.399	1.912			0.121	0.046	1.853			0.188	0.031	1.634
-0.012	-0.161	1.856			-0.001	-0.117	1.889			0.002	0.125	1.891			0.006	0.290	1.884			-0.147	0.027	1.924			-0.197	-0.177	1.942			-0.217	-0.336	1.923			-0.220	-0.399	1.912			0.121	0.047	1.853			0.192	0.032	1.634
-0.012	-0.161	1.856			-0.001	-0.117	1.889			0.002	0.124	1.892			0.005	0.290	1.883			-0.148	0.027	1.924			-0.197	-0.177	1.941			-0.217	-0.336	1.923			-0.220	-0.399	1.911			0.122	0.047	1.853			0.197	0.033	1.634
-0.012	-0.161	1.856			-0.001	-0.117	1.889			0.002	0.124	1.892			0.005	0.289	1.883			-0.148	0.027	1.924			-0.197	-0.178	1.941			-0.217	-0.336	1.923			-0.220	-0.399	1.911			0.123	0.048	1.852			0.201	0.034	1.634
-0.012	-0.161	1.856			-0.001	-0.117	1.889			0.002	0.124	1.892			0.005	0.289	1.882			-0.148	0.026	1.923			-0.197	-0.178	1.941			-0.217	-0.336	1.922			-0.220	-0.400	1.911			0.123	0.048	1.852			0.206	0.035	1.635
-0.012	-0.161	1.856			-0.001	-0.118	1.890			0.002	0.124	1.892			0.005	0.289	1.882			-0.148	0.026	1.923			-0.197	-0.178	1.941			-0.217	-0.336	1.922			-0.220	-0.400	1.910			0.124	0.049	1.852			0.211	0.036	1.637
-0.012	-0.161	1.856			-0.001	-0.118	1.890			0.002	0.123	1.892			0.005	0.289	1.882			-0.148	0.026	1.923			-0.197	-0.178	1.940			-0.217	-0.336	1.922			-0.221	-0.400	1.910			0.125	0.049	1.851			0.215	0.037	1.639
-0.011	-0.161	1.856			-0.001	-0.118	1.890			0.001	0.123	1.893			0.005	0.289	1.881			-0.148	0.026	1.923			-0.197	-0.178	1.940			-0.217	-0.336	1.921			-0.221	-0.400	1.909			0.125	0.049	1.851			0.218	0.037	1.642
-0.011	-0.161	1.856			-0.001	-0.118	1.890			0.001	0.123	1.893			0.005	0.288	1.881			-0.148	0.026	1.922			-0.197	-0.178	1.940			-0.217	-0.337	1.921			-0.221	-0.400	1.909			0.126	0.049	1.851			0.222	0.038	1.644
-0.011	-0.161	1.856			-0.001	-0.118	1.890			0.001	0.123	1.893			0.004	0.288	1.880			-0.148	0.026	1.922			-0.197	-0.178	1.939			-0.217	-0.337	1.921			-0.221	-0.400	1.908			0.127	0.050	1.851			0.225	0.038	1.647
-0.011	-0.161	1.856			-0.001	-0.118	1.890			0.001	0.122	1.893			0.004	0.288	1.880			-0.148	0.026	1.921			-0.198	-0.179	1.939			-0.217	-0.337	1.920			-0.221	-0.400	1.908			0.127	0.050	1.851			0.228	0.038	1.650
-0.011	-0.160	1.856			-0.001	-0.118	1.890			0.001	0.122	1.893			0.004	0.288	1.879			-0.148	0.025	1.921			-0.198	-0.179	1.939			-0.217	-0.337	1.919			-0.221	-0.401	1.907			0.128	0.050	1.850			0.231	0.039	1.654
-0.011	-0.160	1.856			-0.001	-0.118	1.890			0.000	0.122	1.893			0.003	0.288	1.879			-0.149	0.025	1.921			-0.198	-0.179	1.938			-0.218	-0.337	1.919			-0.222	-0.401	1.906			0.128	0.050	1.850			0.233	0.039	1.657
-0.011	-0.160	1.856			-0.001	-0.118	1.890			0.000	0.122	1.893			0.003	0.288	1.879			-0.149	0.025	1.920			-0.198	-0.179	1.938			-0.218	-0.337	1.918			-0.222	-0.401	1.906			0.129	0.049	1.850			0.234	0.040	1.659
-0.010	-0.160	1.856			-0.001	-0.118	1.890			0.000	0.121	1.893			0.003	0.288	1.878			-0.149	0.025	1.920			-0.198	-0.180	1.937			-0.218	-0.338	1.917			-0.222	-0.401	1.905			0.130	0.049	1.850			0.236	0.040	1.661
-0.010	-0.160	1.856			-0.001	-0.118	1.890			-0.000	0.121	1.893			0.002	0.288	1.878			-0.149	0.024	1.919			-0.198	-0.180	1.937			-0.218	-0.338	1.916			-0.222	-0.402	1.904			0.130	0.049	1.850			0.239	0.040	1.662
-0.010	-0.160	1.856			-0.001	-0.118	1.890			-0.000	0.121	1.893			0.002	0.287	1.878			-0.149	0.024	1.919			-0.198	-0.180	1.937			-0.218	-0.338	1.915			-0.222	-0.402	1.903			0.131	0.049	1.850			0.240	0.041	1.664
-0.010	-0.160	1.856			-0.000	-0.118	1.890			-0.001	0.121	1.893			0.002	0.287	1.877			-0.150	0.024	1.919			-0.199	-0.180	1.936			-0.218	-0.338	1.914			-0.222	-0.402	1.902			0.132	0.048	1.850			0.243	0.041	1.666
-0.010	-0.160	1.856			-0.000	-0.118	1.890			-0.001	0.121	1.893			0.002	0.287	1.877			-0.150	0.024	1.918			-0.199	-0.180	1.936			-0.218	-0.338	1.914			-0.222	-0.402	1.901			0.132	0.048	1.850			0.246	0.040	1.666
-0.010	-0.159	1.856			-0.000	-0.118	1.890			-0.001	0.120	1.893			0.001	0.287	1.877			-0.150	0.024	1.918			-0.199	-0.181	1.936			-0.219	-0.338	1.913			-0.222	-0.402	1.900			0.133	0.047	1.850			0.249	0.040	1.666
-0.010	-0.159	1.856			-0.000	-0.118	1.890			-0.001	0.120	1.893			0.001	0.287	1.876			-0.150	0.024	1.917			-0.199	-0.181	1.935			-0.219	-0.338	1.912			-0.222	-0.402	1.900			0.133	0.047	1.850			0.251	0.039	1.667
-0.010	-0.159	1.856			-0.000	-0.118	1.890			-0.001	0.120	1.893			0.001	0.287	1.876			-0.150	0.023	1.917			-0.199	-0.181	1.935			-0.219	-0.338	1.911			-0.222	-0.403	1.899			0.134	0.047	1.850			0.253	0.038	1.667
-0.009	-0.159	1.856			-0.000	-0.118	1.890			-0.001	0.120	1.893			0.000	0.287	1.876			-0.150	0.023	1.917			-0.199	-0.181	1.934			-0.219	-0.338	1.910			-0.222	-0.402	1.898			0.134	0.046	1.851			0.255	0.038	1.667
-0.009	-0.159	1.856			-0.000	-0.118	1.890			-0.002	0.120	1.893			0.000	0.286	1.875			-0.150	0.023	1.916			-0.199	-0.181	1.934			-0.219	-0.339	1.910			-0.221	-0.402	1.897			0.135	0.046	1.851			0.256	0.037	1.667
-0.009	-0.159	1.855			-0.000	-0.118	1.891			-0.002	0.120	1.893			-0.000	0.286	1.875			-0.151	0.023	1.916			-0.199	-0.181	1.934			-0.219	-0.339	1.909			-0.221	-0.401	1.897			0.135	0.045	1.851			0.258	0.037	1.667
-0.009	-0.159	1.855			-0.000	-0.118	1.891			-0.002	0.120	1.893			-0.000	0.286	1.875			-0.151	0.023	1.916			-0.199	-0.181	1.933			-0.220	-0.339	1.908			-0.221	-0.401	1.896			0.136	0.045	1.851			0.259	0.037	1.668
-0.009	-0.159	1.855			-0.000	-0.118	1.891			-0.002	0.119	1.893			-0.000	0.286	1.875			-0.151	0.023	1.915			-0.200	-0.182	1.933			-0.220	-0.339	1.908			-0.221	-0.400	1.895			0.136	0.045	1.851			0.261	0.036	1.668
-0.009	-0.159	1.855			-0.000	-0.118	1.891			-0.002	0.119	1.893			-0.001	0.286	1.875			-0.151	0.023	1.915			-0.200	-0.182	1.933			-0.220	-0.339	1.907			-0.221	-0.399	1.895			0.137	0.044	1.852			0.262	0.036	1.668
-0.009	-0.159	1.855			-0.000	-0.118	1.891			-0.002	0.119	1.893			-0.001	0.286	1.874			-0.151	0.023	1.915			-0.200	-0.182	1.932			-0.220	-0.339	1.907			-0.221	-0.399	1.894			0.137	0.044	1.852			0.263	0.035	1.669
-0.009	-0.158	1.855			-0.000	-0.118	1.891			-0.002	0.119	1.893			-0.001	0.286	1.874			-0.151	0.023	1.915			-0.200	-0.182	1.932			-0.220	-0.339	1.906			-0.221	-0.398	1.894			0.137	0.043	1.852			0.264	0.035	1.669
-0.009	-0.158	1.855			-0.000	-0.118	1.891			-0.003	0.119	1.893			-0.001	0.286	1.874			-0.151	0.023	1.914			-0.200	-0.182	1.932			-0.220	-0.339	1.906			-0.221	-0.398	1.893			0.138	0.043	1.852			0.265	0.034	1.670
-0.009	-0.158	1.855			-0.000	-0.118	1.891			-0.003	0.119	1.893			-0.001	0.286	1.874			-0.151	0.022	1.914			-0.200	-0.182	1.932			-0.220	-0.339	1.905			-0.221	-0.397	1.893			0.138	0.043	1.852			0.266	0.034	1.670
-0.008	-0.158	1.855			-0.000	-0.118	1.891			-0.003	0.119	1.893			-0.001	0.286	1.874			-0.151	0.022	1.914			-0.200	-0.182	1.931			-0.220	-0.339	1.905			-0.220	-0.397	1.892			0.139	0.042	1.853			0.267	0.033	1.671
-0.008	-0.158	1.855			-0.000	-0.118	1.891			-0.003	0.119	1.893			-0.001	0.286	1.874			-0.151	0.022	1.914			-0.200	-0.182	1.931			-0.221	-0.339	1.905			-0.220	-0.397	1.892			0.139	0.042	1.853			0.268	0.033	1.672
-0.008	-0.158	1.855			-0.000	-0.118	1.891			-0.003	0.119	1.893			-0.001	0.286	1.874			-0.151	0.022	1.913			-0.200	-0.182	1.931			-0.221	-0.339	1.904			-0.220	-0.396	1.891			0.139	0.042	1.853			0.268	0.032	1.672
-0.008	-0.158	1.855			-0.000	-0.118	1.891			-0.003	0.119	1.893			-0.002	0.286	1.874			-0.151	0.022	1.913			-0.200	-0.183	1.931			-0.221	-0.339	1.904			-0.220	-0.396	1.891			0.139	0.041	1.853			0.269	0.032	1.673
-0.008	-0.158	1.855			-0.000	-0.118	1.891			-0.003	0.119	1.893			-0.002	0.286	1.874			-0.151	0.022	1.913			-0.200	-0.183	1.930			-0.221	-0.339	1.904			-0.220	-0.395	1.891			0.140	0.041	1.853			0.269	0.031	1.674
-0.008	-0.158	1.855			-0.000	-0.118	1.891			-0.003	0.118	1.893			-0.002	0.286	1.873			-0.151	0.022	1.913			-0.200	-0.183	1.930			-0.221	-0.339	1.903			-0.220	-0.395	1.890			0.140	0.041	1.854			0.269	0.031	1.675
-0.008	-0.158	1.855			-0.000	-0.118	1.891			-0.003	0.118	1.893			-0.002	0.286	1.873			-0.151	0.022	1.913			-0.200	-0.183	1.930			-0.221	-0.339	1.903			-0.220	-0.395	1.890			0.140	0.041	1.854			0.270	0.030	1.676
-0.008	-0.158	1.855			-0.000	-0.118	1.891			-0.003	0.118	1.893			-0.002	0.286	1.873			-0.151	0.022	1.913			-0.201	-0.183	1.930			-0.221	-0.339	1.903			-0.220	-0.394	1.890			0.140	0.040	1.854			0.270	0.030	1.676
-0.008	-0.158	1.855			-0.000	-0.118	1.891			-0.004	0.118	1.893			-0.002	0.286	1.873			-0.151	0.022	1.912			-0.201	-0.183	1.930			-0.221	-0.339	1.902			-0.220	-0.394	1.890			0.141	0.040	1.854			0.264	0.032	1.683
-0.008	-0.158	1.855			-0.000	-0.118	1.891			-0.004	0.118	1.893			-0.002	0.286	1.873			-0.151	0.022	1.912			-0.201	-0.183	1.929			-0.221	-0.339	1.902			-0.220	-0.394	1.889			0.141	0.040	1.854			0.264	0.032	1.684
-0.008	-0.158	1.855			0.000	-0.118	1.891			-0.004	0.118	1.893			-0.002	0.286	1.873			-0.151	0.022	1.912			-0.201	-0.183	1.929			-0.222	-0.339	1.902			-0.220	-0.393	1.889			0.141	0.040	1.855			0.264	0.032	1.684
-0.008	-0.158	1.855			0.000	-0.118	1.891			-0.004	0.118	1.893			-0.002	0.286	1.873			-0.151	0.022	1.912			-0.201	-0.183	1.929			-0.222	-0.339	1.902			-0.221	-0.393	1.889			0.141	0.039	1.855			0.264	0.032	1.685
-0.008	-0.158	1.855			0.000	-0.118	1.891			-0.004	0.118	1.893			-0.002	0.286	1.873			-0.151	0.022	1.912			-0.201	-0.183	1.929			-0.222	-0.339	1.901			-0.221	-0.392	1.889			0.141	0.039	1.855			0.265	0.031	1.685
-0.007	-0.158	1.855			0.000	-0.118	1.891			-0.004	0.118	1.893			-0.002	0.286	1.873			-0.152	0.022	1.912			-0.201	-0.183	1.929			-0.222	-0.339	1.901			-0.221	-0.392	1.889			0.141	0.039	1.855			0.265	0.031	1.686
-0.007	-0.157	1.854			0.000	-0.118	1.891			-0.004	0.118	1.893			-0.002	0.286	1.873			-0.152	0.022	1.911			-0.201	-0.183	1.928			-0.222	-0.339	1.901			-0.221	-0.392	1.889			0.142	0.039	1.855			0.265	0.031	1.686
-0.007	-0.157	1.854			0.000	-0.118	1.891			-0.004	0.118	1.893			-0.003	0.286	1.873			-0.152	0.022	1.911			-0.201	-0.183	1.928			-0.222	-0.339	1.901			-0.221	-0.391	1.889			0.142	0.038	1.855			0.262	0.032	1.688
-0.007	-0.157	1.854			0.000	-0.118	1.891			-0.004	0.118	1.893			-0.003	0.286	1.873			-0.152	0.022	1.911			-0.201	-0.183	1.928			-0.222	-0.339	1.901			-0.221	-0.391	1.888			0.142	0.038	1.855			0.259	0.033	1.690
-0.007	-0.157	1.854			0.000	-0.117	1.891			-0.004	0.118	1.893			-0.003	0.286	1.873			-0.152	0.022	1.911			-0.201	-0.183	1.928			-0.222	-0.339	1.901			-0.221	-0.391	1.888			0.142	0.038	1.856			0.260	0.032	1.688
-0.007	-0.157	1.854			0.000	-0.117	1.891			-0.004	0.118	1.893			-0.003	0.286	1.873			-0.152	0.022	1.911			-0.201	-0.183	1.928			-0.222	-0.339	1.900			-0.221	-0.391	1.888			0.142	0.038	1.856			0.260	0.031	1.686
-0.007	-0.157	1.854			0.000	-0.117	1.891			-0.004	0.118	1.893			-0.003	0.286	1.873			-0.152	0.021	1.911			-0.201	-0.183	1.928			-0.222	-0.339	1.900			-0.220	-0.390	1.888			0.142	0.038	1.856			0.260	0.030	1.684
-0.007	-0.157	1.854			0.000	-0.117	1.891			-0.004	0.118	1.893			-0.003	0.286	1.873			-0.152	0.021	1.911			-0.201	-0.183	1.927			-0.222	-0.339	1.900			-0.220	-0.390	1.888			0.142	0.038	1.856			0.261	0.029	1.683
-0.007	-0.157	1.854			0.000	-0.117	1.891			-0.004	0.118	1.893			-0.003	0.286	1.873			-0.152	0.021	1.911			-0.201	-0.183	1.927			-0.223	-0.339	1.900			-0.220	-0.390	1.888			0.142	0.038	1.856			0.260	0.029	1.683
-0.007	-0.157	1.854			0.000	-0.117	1.891			-0.004	0.118	1.893			-0.003	0.286	1.872			-0.152	0.021	1.910			-0.201	-0.183	1.927			-0.223	-0.339	1.900			-0.220	-0.390	1.888			0.142	0.037	1.856			0.259	0.029	1.680
-0.007	-0.157	1.854			0.000	-0.117	1.891			-0.004	0.118	1.893			-0.003	0.286	1.872			-0.152	0.021	1.910			-0.201	-0.184	1.927			-0.223	-0.339	1.900			-0.220	-0.390	1.888			0.142	0.037	1.856			0.258	0.029	1.679
-0.007	-0.157	1.854			0.000	-0.117	1.891			-0.004	0.118	1.893			-0.003	0.286	1.872			-0.152	0.021	1.910			-0.201	-0.184	1.927			-0.223	-0.339	1.900			-0.220	-0.389	1.888			0.142	0.037	1.856			0.257	0.029	1.677
-0.007	-0.157	1.854			0.000	-0.117	1.891			-0.004	0.118	1.893			-0.003	0.286	1.872			-0.152	0.021	1.910			-0.201	-0.184	1.927			-0.223	-0.339	1.900			-0.220	-0.389	1.888			0.142	0.037	1.856			0.256	0.029	1.677
-0.007	-0.157	1.854			0.000	-0.117	1.891			-0.005	0.118	1.893			-0.003	0.286	1.872			-0.152	0.021	1.910			-0.201	-0.184	1.927			-0.223	-0.339	1.899			-0.220	-0.389	1.888			0.142	0.037	1.856			0.254	0.029	1.676
-0.007	-0.157	1.854			0.000	-0.117	1.891			-0.005	0.118	1.893			-0.003	0.286	1.872			-0.152	0.021	1.910			-0.201	-0.184	1.927			-0.223	-0.339	1.899			-0.220	-0.389	1.888			0.142	0.037	1.857			0.251	0.029	1.675
-0.006	-0.157	1.854			0.000	-0.117	1.891			-0.005	0.118	1.893			-0.003	0.286	1.872			-0.152	0.021	1.910			-0.201	-0.184	1.927			-0.223	-0.339	1.899			-0.220	-0.389	1.888			0.142	0.037	1.857			0.247	0.030	1.671
-0.006	-0.157	1.854			0.000	-0.117	1.891			-0.005	0.118	1.893			-0.003	0.286	1.872			-0.152	0.021	1.910			-0.201	-0.184	1.926			-0.223	-0.339	1.899			-0.220	-0.389	1.888			0.142	0.037	1.857			0.242	0.030	1.665
-0.006	-0.157	1.854			0.000	-0.117	1.891			-0.005	0.118	1.893			-0.003	0.286	1.872			-0.152	0.021	1.910			-0.201	-0.184	1.926			-0.223	-0.339	1.899			-0.220	-0.389	1.888			0.142	0.037	1.857			0.236	0.030	1.659
-0.006	-0.157	1.854			0.000	-0.117	1.891			-0.005	0.118	1.893			-0.003	0.286	1.872			-0.152	0.021	1.910			-0.201	-0.184	1.926			-0.223	-0.340	1.899			-0.220	-0.390	1.888			0.142	0.037	1.856			0.231	0.030	1.654
-0.006	-0.157	1.854			0.000	-0.117	1.891			-0.005	0.118	1.893			-0.003	0.286	1.872			-0.152	0.021	1.910			-0.201	-0.184	1.926			-0.223	-0.340	1.899			-0.220	-0.391	1.889			0.141	0.037	1.856			0.222	0.030	1.647
-0.006	-0.157	1.854			0.000	-0.117	1.891			-0.005	0.118	1.893			-0.003	0.286	1.872			-0.152	0.021	1.909			-0.201	-0.184	1.926			-0.223	-0.340	1.899			-0.220	-0.393	1.889			0.141	0.037	1.856			0.213	0.029	1.645
-0.006	-0.157	1.854			0.000	-0.117	1.891			-0.005	0.118	1.893			-0.003	0.286	1.872			-0.152	0.021	1.909			-0.202	-0.184	1.926			-0.223	-0.340	1.899			-0.220	-0.394	1.889			0.140	0.037	1.856			0.204	0.028	1.647
-0.006	-0.157	1.854			0.000	-0.117	1.891			-0.005	0.118	1.893			-0.003	0.286	1.872			-0.152	0.021	1.909			-0.202	-0.184	1.926			-0.222	-0.340	1.901			-0.220	-0.395	1.891			0.139	0.038	1.855			0.195	0.027	1.650
-0.006	-0.157	1.854			0.000	-0.117	1.891			-0.005	0.118	1.892			-0.003	0.286	1.872			-0.152	0.021	1.909			-0.202	-0.184	1.926			-0.222	-0.340	1.902			-0.220	-0.396	1.891			0.138	0.038	1.854			0.187	0.029	1.648
-0.006	-0.157	1.854			0.000	-0.117	1.891			-0.005	0.118	1.892			-0.003	0.286	1.872			-0.152	0.021	1.909			-0.202	-0.184	1.926			-0.222	-0.340	1.902			-0.220	-0.396	1.892			0.137	0.039	1.853			0.179	0.030	1.646
-0.006	-0.157	1.854			0.000	-0.117	1.891			-0.005	0.118	1.892			-0.003	0.286	1.872			-0.152	0.021	1.909			-0.202	-0.184	1.926			-0.221	-0.340	1.903			-0.220	-0.397	1.892			0.136	0.039	1.852			0.172	0.032	1.645
-0.006	-0.157	1.854			0.000	-0.117	1.891			-0.005	0.118	1.892			-0.003	0.286	1.872			-0.152	0.021	1.909			-0.202	-0.184	1.926			-0.221	-0.340	1.904			-0.220	-0.398	1.893			0.134	0.040	1.851			0.165	0.033	1.643
-0.006	-0.157	1.854			0.000	-0.117	1.891			-0.005	0.118	1.892			-0.003	0.286	1.872			-0.152	0.021	1.909			-0.202	-0.184	1.926			-0.221	-0.340	1.905			-0.220	-0.399	1.894			0.132	0.040	1.850			0.158	0.034	1.642
-0.006	-0.157	1.854			0.000	-0.117	1.891			-0.005	0.118	1.892			-0.003	0.286	1.872			-0.152	0.021	1.909			-0.202	-0.184	1.926			-0.221	-0.340	1.906			-0.220	-0.399	1.895			0.129	0.042	1.850			0.151	0.035	1.641
-0.006	-0.157	1.854			0.000	-0.117	1.891			-0.005	0.118	1.892			-0.003	0.286	1.872			-0.152	0.021	1.909			-0.202	-0.184	1.927			-0.220	-0.340	1.907			-0.220	-0.400	1.896			0.126	0.043	1.849			0.145	0.037	1.641
-0.006	-0.157	1.854			0.000	-0.117	1.890			-0.005	0.118	1.892			-0.003	0.286	1.872			-0.152	0.021	1.909			-0.202	-0.184	1.927			-0.220	-0.340	1.908			-0.220	-0.400	1.897			0.122	0.044	1.849			0.138	0.038	1.641
-0.006	-0.157	1.854			0.000	-0.117	1.890			-0.005	0.118	1.891			-0.003	0.286	1.872			-0.152	0.021	1.909			-0.201	-0.184	1.927			-0.220	-0.340	1.910			-0.220	-0.401	1.899			0.108	0.060	1.859			0.127	0.043	1.646
-0.007	-0.157	1.854			0.000	-0.117	1.890			-0.005	0.118	1.891			-0.003	0.286	1.872			-0.152	0.021	1.909			-0.201	-0.184	1.928			-0.219	-0.340	1.912			-0.220	-0.401	1.900			0.104	0.064	1.861			0.119	0.048	1.650
-0.007	-0.157	1.854			0.000	-0.117	1.890			-0.005	0.119	1.891			-0.003	0.286	1.872			-0.152	0.021	1.909			-0.201	-0.183	1.928			-0.219	-0.340	1.914			-0.221	-0.402	1.902			0.101	0.068	1.864			0.112	0.051	1.653
-0.007	-0.157	1.854			0.000	-0.117	1.890			-0.005	0.119	1.891			-0.003	0.286	1.872			-0.152	0.021	1.909			-0.201	-0.183	1.929			-0.219	-0.340	1.915			-0.221	-0.402	1.903			0.098	0.070	1.865			0.106	0.054	1.655
-0.007	-0.157	1.853			-0.000	-0.117	1.890			-0.005	0.119	1.890			-0.003	0.286	1.872			-0.152	0.021	1.910			-0.201	-0.183	1.929			-0.218	-0.340	1.917			-0.221	-0.403	1.905			0.095	0.073	1.867			0.101	0.056	1.657
-0.007	-0.157	1.853			-0.000	-0.117	1.890			-0.005	0.119	1.890			-0.004	0.286	1.872			-0.152	0.021	1.910			-0.201	-0.183	1.930			-0.218	-0.340	1.918			-0.221	-0.403	1.906			0.093	0.075	1.868			0.096	0.058	1.659
-0.007	-0.157	1.853			-0.000	-0.117	1.890			-0.005	0.119	1.890			-0.004	0.286	1.872			-0.152	0.021	1.910			-0.201	-0.183	1.930			-0.218	-0.340	1.919			-0.221	-0.403	1.908			0.091	0.077	1.869			0.092	0.060	1.660
-0.008	-0.157	1.853			-0.001	-0.117	1.890			-0.005	0.119	1.889			-0.004	0.286	1.872			-0.152	0.021	1.910			-0.201	-0.183	1.931			-0.218	-0.340	1.920			-0.221	-0.404	1.909			0.090	0.079	1.870			0.089	0.061	1.661
-0.008	-0.158	1.853			-0.001	-0.117	1.890			-0.005	0.119	1.889			-0.004	0.286	1.871			-0.152	0.021	1.910			-0.201	-0.183	1.932			-0.218	-0.340	1.921			-0.222	-0.404	1.910			0.088	0.080	1.870			0.085	0.062	1.662
-0.008	-0.158	1.853			-0.001	-0.117	1.890			-0.005	0.119	1.888			-0.004	0.286	1.871			-0.152	0.022	1.910			-0.201	-0.183	1.932			-0.218	-0.340	1.922			-0.222	-0.404	1.911			0.087	0.082	1.871			0.082	0.063	1.663
-0.009	-0.158	1.853			-0.001	-0.117	1.890			-0.005	0.119	1.888			-0.004	0.286	1.871			-0.152	0.022	1.910			-0.201	-0.183	1.933			-0.218	-0.340	1.923			-0.222	-0.404	1.911			0.085	0.083	1.872			0.080	0.064	1.664
-0.009	-0.158	1.853			-0.001	-0.117	1.889			-0.005	0.119	1.887			-0.004	0.286	1.871			-0.152	0.022	1.911			-0.201	-0.183	1.933			-0.219	-0.339	1.923			-0.222	-0.404	1.912			0.084	0.084	1.872			0.077	0.065	1.664
-0.009	-0.158	1.853			-0.002	-0.117	1.889			-0.005	0.119	1.887			-0.004	0.286	1.871			-0.153	0.022	1.911			-0.201	-0.183	1.934			-0.219	-0.339	1.924			-0.222	-0.405	1.913			0.083	0.085	1.872			0.074	0.066	1.665
-0.010	-0.158	1.853			-0.002	-0.117	1.889			-0.006	0.120	1.886			-0.004	0.285	1.871			-0.153	0.022	1.911			-0.201	-0.183	1.934			-0.219	-0.339	1.924			-0.223	-0.405	1.913			0.082	0.086	1.873			0.072	0.067	1.665
-0.010	-0.159	1.853			-0.002	-0.117	1.889			-0.006	0.120	1.885			-0.004	0.285	1.871			-0.153	0.022	1.911			-0.201	-0.182	1.934			-0.219	-0.339	1.925			-0.223	-0.405	1.914			0.081	0.087	1.873			0.070	0.068	1.665
-0.011	-0.159	1.852			-0.003	-0.118	1.889			-0.006	0.120	1.884			-0.004	0.285	1.871			-0.153	0.022	1.911			-0.201	-0.182	1.935			-0.219	-0.339	1.925			-0.223	-0.405	1.914			0.080	0.088	1.873			0.068	0.068	1.666
-0.011	-0.159	1.852			-0.003	-0.118	1.889			-0.007	0.121	1.883			-0.004	0.285	1.871			-0.153	0.022	1.912			-0.201	-0.182	1.935			-0.219	-0.339	1.926			-0.224	-0.405	1.915			0.079	0.089	1.874			0.066	0.069	1.666
-0.012	-0.159	1.852			-0.003	-0.118	1.888			-0.007	0.121	1.882			-0.004	0.285	1.870			-0.153	0.022	1.912			-0.201	-0.182	1.935			-0.220	-0.339	1.926			-0.224	-0.405	1.915			0.078	0.090	1.874			0.064	0.070	1.666
-0.012	-0.159	1.852			-0.004	-0.118	1.888			-0.008	0.122	1.881			-0.004	0.285	1.870			-0.153	0.022	1.912			-0.201	-0.182	1.935			-0.221	-0.339	1.926			-0.224	-0.405	1.915			0.077	0.091	1.874			0.070	0.065	1.660
-0.012	-0.160	1.852			-0.004	-0.118	1.888			-0.008	0.122	1.879			-0.004	0.285	1.870			-0.153	0.023	1.912			-0.201	-0.182	1.936			-0.221	-0.339	1.926			-0.225	-0.405	1.915			0.096	0.080	1.860			0.090	0.047	1.638
-0.013	-0.160	1.852			-0.004	-0.117	1.887			-0.008	0.123	1.878			-0.004	0.285	1.870			-0.154	0.023	1.912			-0.201	-0.182	1.936			-0.221	-0.338	1.926			-0.225	-0.405	1.915			0.105	0.075	1.854			0.098	0.038	1.629
-0.013	-0.160	1.852			-0.005	-0.117	1.887			-0.009	0.124	1.877			-0.004	0.285	1.870			-0.154	0.023	1.913			-0.201	-0.182	1.936			-0.222	-0.338	1.926			-0.226	-0.405	1.915			0.109	0.073	1.850			0.099	0.036	1.624
-0.013	-0.159	1.851			-0.005	-0.117	1.886			-0.009	0.125	1.876			-0.004	0.286	1.870			-0.154	0.023	1.913			-0.201	-0.182	1.936			-0.222	-0.338	1.926			-0.226	-0.404	1.915			0.113	0.071	1.847			0.100	0.035	1.620
-0.014	-0.159	1.851			-0.005	-0.116	1.886			-0.009	0.126	1.875			-0.004	0.286	1.869			-0.154	0.023	1.913			-0.201	-0.182	1.936			-0.222	-0.338	1.926			-0.226	-0.404	1.916			0.115	0.070	1.844			0.100	0.033	1.617
-0.014	-0.159	1.851			-0.005	-0.116	1.885			-0.009	0.127	1.874			-0.004	0.286	1.869			-0.154	0.023	1.913			-0.202	-0.182	1.936			-0.223	-0.338	1.926			-0.227	-0.404	1.916			0.117	0.069	1.842			0.101	0.032	1.615
-0.014	-0.159	1.851			-0.005	-0.116	1.885			-0.009	0.128	1.874			-0.004	0.286	1.869			-0.155	0.024	1.913			-0.202	-0.181	1.936			-0.223	-0.338	1.926			-0.227	-0.404	1.916			0.118	0.068	1.841			0.101	0.031	1.612
-0.014	-0.159	1.851			-0.006	-0.115	1.884			-0.009	0.128	1.873			-0.004	0.286	1.869			-0.155	0.024	1.914			-0.202	-0.181	1.937			-0.223	-0.338	1.926			-0.227	-0.404	1.916			0.120	0.067	1.839			0.101	0.030	1.611
-0.015	-0.159	1.850			-0.006	-0.115	1.884			-0.010	0.129	1.872			-0.004	0.286	1.869			-0.155	0.024	1.914			-0.202	-0.181	1.937			-0.223	-0.337	1.926			-0.228	-0.404	1.916			0.121	0.066	1.838			0.101	0.029	1.609
-0.015	-0.159	1.850			-0.006	-0.115	1.883			-0.010	0.129	1.872			-0.004	0.286	1.869			-0.155	0.024	1.914			-0.202	-0.181	1.937			-0.223	-0.337	1.926			-0.228	-0.404	1.916			0.122	0.066	1.836			0.101	0.028	1.607
-0.015	-0.159	1.850			-0.006	-0.115	1.883			-0.010	0.130	1.871			-0.004	0.286	1.868			-0.155	0.024	1.914			-0.202	-0.181	1.937			-0.224	-0.337	1.926			-0.228	-0.404	1.915			0.123	0.065	1.835			0.101	0.027	1.606
-0.015	-0.159	1.850			-0.006	-0.115	1.883			-0.010	0.130	1.871			-0.004	0.286	1.868			-0.155	0.024	1.914			-0.202	-0.181	1.937			-0.224	-0.337	1.926			-0.228	-0.404	1.915			0.123	0.065	1.834			0.100	0.026	1.604
-0.015	-0.159	1.850			-0.006	-0.114	1.882			-0.010	0.130	1.870			-0.004	0.286	1.868			-0.155	0.024	1.914			-0.202	-0.181	1.937			-0.224	-0.337	1.926			-0.228	-0.404	1.915			0.124	0.064	1.833			0.100	0.025	1.603
-0.015	-0.159	1.850			-0.006	-0.114	1.882			-0.010	0.131	1.870			-0.004	0.286	1.868			-0.155	0.024	1.914			-0.202	-0.181	1.937			-0.224	-0.337	1.926			-0.229	-0.404	1.915			0.124	0.064	1.832			0.099	0.025	1.601
-0.015	-0.159	1.849			-0.006	-0.114	1.882			-0.010	0.131	1.870			-0.004	0.286	1.868			-0.155	0.024	1.914			-0.202	-0.181	1.937			-0.224	-0.337	1.926			-0.229	-0.404	1.915			0.125	0.063	1.831			0.099	0.024	1.600
-0.015	-0.159	1.849			-0.006	-0.114	1.881			-0.010	0.131	1.869			-0.004	0.286	1.868			-0.155	0.024	1.914			-0.202	-0.181	1.937			-0.224	-0.337	1.926			-0.229	-0.404	1.915			0.125	0.063	1.830			0.098	0.024	1.599
-0.015	-0.159	1.849			-0.006	-0.114	1.881			-0.009	0.131	1.869			-0.004	0.285	1.867			-0.155	0.024	1.914			-0.202	-0.181	1.937			-0.224	-0.337	1.926			-0.229	-0.404	1.915			0.125	0.063	1.829			0.098	0.023	1.598
-0.016	-0.159	1.849			-0.006	-0.114	1.881			-0.009	0.131	1.869			-0.004	0.285	1.867			-0.155	0.024	1.914			-0.202	-0.181	1.937			-0.224	-0.337	1.926			-0.229	-0.404	1.915			0.125	0.062	1.828			0.097	0.023	1.597
-0.016	-0.159	1.849			-0.006	-0.114	1.881			-0.009	0.132	1.869			-0.004	0.285	1.867			-0.156	0.025	1.915			-0.202	-0.181	1.937			-0.224	-0.337	1.925			-0.229	-0.404	1.915			0.124	0.063	1.827			0.096	0.023	1.596
-0.016	-0.159	1.849			-0.006	-0.114	1.880			-0.009	0.132	1.869			-0.004	0.285	1.867			-0.156	0.025	1.915			-0.202	-0.181	1.937			-0.224	-0.337	1.925			-0.229	-0.404	1.915			0.124	0.064	1.826			0.095	0.023	1.595
-0.016	-0.159	1.848			-0.005	-0.114	1.880			-0.009	0.132	1.868			-0.004	0.285	1.866			-0.156	0.025	1.915			-0.202	-0.181	1.937			-0.224	-0.337	1.925			-0.229	-0.404	1.915			0.123	0.064	1.826			0.095	0.023	1.595
-0.016	-0.159	1.848			-0.005	-0.114	1.880			-0.009	0.132	1.868			-0.004	0.285	1.866			-0.156	0.025	1.915			-0.202	-0.181	1.937			-0.224	-0.337	1.925			-0.229	-0.404	1.915			0.123	0.064	1.825			0.094	0.023	1.594
-0.016	-0.159	1.848			-0.005	-0.114	1.880			-0.009	0.132	1.868			-0.004	0.285	1.866			-0.156	0.025	1.915			-0.202	-0.181	1.937			-0.224	-0.337	1.925			-0.229	-0.404	1.915			0.123	0.064	1.824			0.094	0.023	1.593
-0.016	-0.159	1.848			-0.005	-0.114	1.879			-0.009	0.132	1.868			-0.004	0.285	1.866			-0.156	0.025	1.915			-0.202	-0.181	1.937			-0.224	-0.337	1.925			-0.228	-0.404	1.915			0.123	0.064	1.824			0.093	0.023	1.593
-0.016	-0.159	1.848			-0.005	-0.114	1.879			-0.008	0.132	1.868			-0.004	0.285	1.866			-0.156	0.025	1.915			-0.202	-0.181	1.937			-0.224	-0.337	1.925			-0.228	-0.404	1.914			0.123	0.064	1.823			0.093	0.023	1.592
-0.016	-0.159	1.848			-0.005	-0.114	1.879			-0.008	0.132	1.868			-0.004	0.285	1.865			-0.156	0.025	1.915			-0.202	-0.181	1.937			-0.224	-0.337	1.925			-0.228	-0.404	1.914			0.123	0.064	1.823			0.092	0.023	1.592
-0.015	-0.159	1.847			-0.005	-0.114	1.879			-0.008	0.132	1.868			-0.004	0.285	1.865			-0.156	0.025	1.915			-0.202	-0.181	1.937			-0.224	-0.337	1.925			-0.228	-0.404	1.914			0.122	0.064	1.822			0.092	0.023	1.592
-0.015	-0.159	1.847			-0.004	-0.114	1.879			-0.007	0.132	1.868			-0.004	0.285	1.865			-0.156	0.025	1.915			-0.202	-0.181	1.937			-0.224	-0.337	1.925			-0.228	-0.404	1.914			0.122	0.064	1.822			0.091	0.023	1.592
-0.015	-0.159	1.847			-0.004	-0.114	1.878			-0.007	0.132	1.868			-0.004	0.285	1.865			-0.156	0.025	1.915			-0.202	-0.181	1.937			-0.224	-0.338	1.924			-0.228	-0.404	1.914			0.122	0.064	1.822			0.091	0.023	1.591
-0.015	-0.160	1.847			-0.004	-0.115	1.878			-0.007	0.132	1.868			-0.004	0.285	1.864			-0.156	0.025	1.915			-0.202	-0.181	1.937			-0.224	-0.338	1.924			-0.228	-0.404	1.913			0.122	0.064	1.821			0.091	0.023	1.591
-0.015	-0.160	1.847			-0.004	-0.115	1.878			-0.006	0.132	1.868			-0.004	0.284	1.864			-0.156	0.025	1.915			-0.202	-0.181	1.937			-0.224	-0.338	1.924			-0.228	-0.404	1.913			0.122	0.064	1.821			0.090	0.023	1.591
-0.015	-0.160	1.847			-0.004	-0.115	1.878			-0.006	0.132	1.868			-0.003	0.284	1.864			-0.156	0.025	1.915			-0.202	-0.181	1.937			-0.224	-0.338	1.924			-0.228	-0.404	1.913			0.122	0.064	1.821			0.090	0.023	1.591
-0.015	-0.160	1.846			-0.003	-0.115	1.878			-0.006	0.132	1.868			-0.003	0.284	1.864			-0.156	0.025	1.915			-0.202	-0.181	1.937			-0.224	-0.338	1.924			-0.228	-0.404	1.913			0.122	0.064	1.820			0.090	0.023	1.591
-0.015	-0.160	1.846			-0.003	-0.115	1.878			-0.006	0.132	1.868			-0.003	0.284	1.864			-0.156	0.025	1.915			-0.202	-0.181	1.937			-0.223	-0.338	1.923			-0.227	-0.404	1.912			0.122	0.064	1.820			0.089	0.023	1.591
-0.015	-0.160	1.846			-0.003	-0.115	1.878			-0.005	0.132	1.868			-0.003	0.284	1.863			-0.156	0.024	1.915			-0.202	-0.181	1.937			-0.223	-0.338	1.923			-0.227	-0.404	1.912			0.122	0.063	1.820			0.089	0.023	1.591
-0.015	-0.160	1.846			-0.003	-0.115	1.878			-0.005	0.132	1.868			-0.003	0.284	1.863			-0.156	0.024	1.915			-0.202	-0.181	1.937			-0.223	-0.338	1.923			-0.227	-0.404	1.912			0.122	0.063	1.820			0.089	0.023	1.591
-0.014	-0.160	1.846			-0.003	-0.115	1.878			-0.005	0.131	1.868			-0.003	0.284	1.863			-0.156	0.024	1.915			-0.202	-0.181	1.937			-0.223	-0.339	1.923			-0.227	-0.404	1.912			0.122	0.063	1.820			0.089	0.024	1.591
-0.014	-0.160	1.846			-0.002	-0.115	1.878			-0.004	0.131	1.868			-0.003	0.284	1.863			-0.156	0.024	1.915			-0.202	-0.181	1.937			-0.223	-0.339	1.923			-0.227	-0.404	1.912			0.122	0.063	1.820			0.089	0.023	1.591
-0.014	-0.160	1.846			-0.002	-0.115	1.878			-0.004	0.131	1.868			-0.003	0.284	1.863			-0.156	0.024	1.915			-0.202	-0.181	1.937			-0.223	-0.339	1.922			-0.227	-0.404	1.912			0.122	0.063	1.820			0.089	0.023	1.591
-0.014	-0.160	1.846			-0.002	-0.115	1.877			-0.004	0.131	1.868			-0.002	0.284	1.863			-0.156	0.024	1.915			-0.202	-0.181	1.936			-0.223	-0.339	1.922			-0.227	-0.404	1.911			0.122	0.063	1.820			0.089	0.024	1.591
-0.014	-0.160	1.846			-0.002	-0.115	1.877			-0.004	0.131	1.868			-0.002	0.284	1.863			-0.156	0.024	1.915			-0.202	-0.181	1.936			-0.223	-0.339	1.922			-0.227	-0.404	1.911			0.122	0.063	1.820			0.089	0.024	1.591
-0.014	-0.160	1.846			-0.002	-0.115	1.877			-0.003	0.131	1.868			-0.002	0.284	1.862			-0.156	0.024	1.915			-0.202	-0.181	1.936			-0.223	-0.339	1.922			-0.227	-0.405	1.911			0.122	0.063	1.820			0.089	0.024	1.591
-0.014	-0.160	1.846			-0.002	-0.115	1.877			-0.003	0.131	1.868			-0.002	0.284	1.862			-0.156	0.024	1.915			-0.202	-0.182	1.936			-0.223	-0.339	1.922			-0.227	-0.405	1.911			0.122	0.062	1.820			0.089	0.024	1.592
-0.014	-0.160	1.845			-0.001	-0.115	1.877			-0.003	0.131	1.868			-0.002	0.283	1.862			-0.156	0.024	1.915			-0.202	-0.182	1.936			-0.222	-0.339	1.922			-0.227	-0.405	1.911			0.122	0.062	1.820			0.089	0.024	1.592
-0.013	-0.160	1.845			-0.001	-0.115	1.877			-0.003	0.131	1.868			-0.002	0.283	1.862			-0.156	0.024	1.915			-0.202	-0.182	1.936			-0.222	-0.339	1.922			-0.227	-0.405	1.911			0.123	0.062	1.820			0.089	0.024	1.592
-0.013	-0.160	1.845			-0.001	-0.115	1.877			-0.002	0.131	1.868			-0.002	0.283	1.862			-0.156	0.024	1.915			-0.202	-0.182	1.936			-0.222	-0.339	1.922			-0.227	-0.405	1.911			0.123	0.062	1.820			0.090	0.024	1.592
-0.013	-0.160	1.845			-0.001	-0.115	1.877			-0.002	0.131	1.868			-0.002	0.283	1.862			-0.156	0.024	1.915			-0.202	-0.182	1.936			-0.222	-0.339	1.922			-0.227	-0.405	1.911			0.123	0.062	1.820			0.090	0.024	1.593
-0.013	-0.160	1.845			-0.001	-0.116	1.877			-0.002	0.131	1.868			-0.001	0.283	1.862			-0.156	0.024	1.915			-0.202	-0.182	1.936			-0.222	-0.339	1.922			-0.227	-0.405	1.911			0.123	0.062	1.820			0.090	0.024	1.593
-0.013	-0.160	1.845			-0.000	-0.116	1.877			-0.002	0.131	1.868			-0.001	0.283	1.862			-0.156	0.024	1.915			-0.202	-0.182	1.936			-0.222	-0.339	1.922			-0.227	-0.405	1.911			0.123	0.062	1.821			0.090	0.024	1.594
-0.013	-0.160	1.845			-0.000	-0.116	1.878			-0.002	0.131	1.868			-0.001	0.283	1.862			-0.156	0.024	1.915			-0.202	-0.182	1.936			-0.222	-0.339	1.922			-0.227	-0.405	1.911			0.123	0.062	1.821			0.090	0.024	1.594
-0.012	-0.160	1.845			-0.000	-0.116	1.878			-0.001	0.131	1.868			-0.001	0.283	1.862			-0.156	0.024	1.915			-0.202	-0.182	1.936			-0.222	-0.339	1.922			-0.227	-0.405	1.910			0.123	0.062	1.821			0.090	0.024	1.594
-0.012	-0.160	1.845			0.000	-0.116	1.878			-0.001	0.131	1.869			-0.000	0.283	1.862			-0.156	0.024	1.915			-0.202	-0.182	1.936			-0.222	-0.339	1.922			-0.227	-0.405	1.910			0.123	0.061	1.822			0.090	0.024	1.595
-0.012	-0.160	1.845			0.000	-0.116	1.878			-0.001	0.131	1.869			0.000	0.283	1.862			-0.156	0.024	1.915			-0.202	-0.182	1.936			-0.222	-0.339	1.922			-0.226	-0.405	1.910			0.123	0.061	1.822			0.091	0.024	1.595
-0.012	-0.160	1.845			0.001	-0.116	1.878			-0.000	0.131	1.869			0.000	0.283	1.862			-0.156	0.024	1.915			-0.202	-0.182	1.936			-0.222	-0.339	1.922			-0.226	-0.405	1.910			0.123	0.061	1.822			0.091	0.024	1.595
-0.012	-0.160	1.845			0.001	-0.116	1.878			0.000	0.131	1.869			0.001	0.284	1.862			-0.156	0.024	1.915			-0.202	-0.182	1.936			-0.222	-0.339	1.921			-0.226	-0.404	1.910			0.123	0.061	1.822			0.091	0.024	1.596
-0.011	-0.160	1.846			0.001	-0.116	1.878			0.001	0.131	1.869			0.001	0.284	1.862			-0.156	0.024	1.915			-0.202	-0.182	1.936			-0.222	-0.339	1.921			-0.226	-0.404	1.910			0.123	0.061	1.823			0.091	0.025	1.596
-0.011	-0.160	1.846			0.001	-0.116	1.878			0.001	0.131	1.869			0.002	0.284	1.863			-0.155	0.024	1.915			-0.202	-0.182	1.936			-0.222	-0.339	1.921			-0.226	-0.404	1.910			0.123	0.061	1.823			0.091	0.025	1.596
-0.011	-0.160	1.846			0.002	-0.115	1.878			0.001	0.131	1.870			0.002	0.284	1.863			-0.155	0.024	1.915			-0.202	-0.182	1.936			-0.222	-0.339	1.921			-0.226	-0.404	1.910			0.123	0.061	1.823			0.092	0.025	1.597
-0.011	-0.160	1.846			0.002	-0.115	1.878			0.002	0.131	1.870			0.003	0.284	1.863			-0.155	0.024	1.915			-0.202	-0.182	1.936			-0.222	-0.339	1.921			-0.226	-0.404	1.910			0.123	0.061	1.824			0.092	0.025	1.597
-0.010	-0.160	1.846			0.002	-0.115	1.879			0.002	0.131	1.870			0.003	0.284	1.863			-0.155	0.024	1.915			-0.202	-0.182	1.936			-0.222	-0.339	1.921			-0.226	-0.404	1.910			0.124	0.061	1.824			0.092	0.025	1.598
-0.010	-0.160	1.846			0.002	-0.115	1.879			0.002	0.131	1.870			0.004	0.284	1.863			-0.155	0.024	1.915			-0.202	-0.182	1.936			-0.222	-0.339	1.921			-0.226	-0.404	1.910			0.124	0.061	1.824			0.092	0.025	1.598
-0.010	-0.160	1.846			0.003	-0.115	1.879			0.003	0.131	1.870			0.004	0.284	1.863			-0.155	0.024	1.915			-0.202	-0.182	1.936			-0.222	-0.339	1.921			-0.226	-0.404	1.910			0.124	0.061	1.825			0.092	0.025	1.598
-0.010	-0.160	1.846			0.003	-0.115	1.879			0.003	0.131	1.871			0.004	0.285	1.864			-0.155	0.024	1.915			-0.202	-0.182	1.936			-0.222	-0.339	1.921			-0.226	-0.404	1.910			0.124	0.061	1.825			0.093	0.025	1.599
-0.009	-0.160	1.846			0.003	-0.115	1.879			0.003	0.131	1.871			0.005	0.285	1.864			-0.155	0.024	1.915			-0.202	-0.182	1.936			-0.222	-0.339	1.921			-0.226	-0.404	1.910			0.124	0.061	1.825			0.093	0.025	1.599
-0.009	-0.160	1.846			0.004	-0.115	1.879			0.004	0.131	1.871			0.005	0.285	1.864			-0.155	0.024	1.915			-0.202	-0.182	1.936			-0.222	-0.339	1.921			-0.226	-0.404	1.910			0.124	0.061	1.826			0.093	0.025	1.600
-0.009	-0.159	1.847			0.004	-0.115	1.880			0.004	0.131	1.871			0.006	0.285	1.864			-0.154	0.024	1.915			-0.202	-0.182	1.936			-0.221	-0.339	1.921			-0.226	-0.404	1.910			0.124	0.061	1.826			0.094	0.025	1.600
-0.009	-0.159	1.847			0.004	-0.115	1.880			0.004	0.132	1.871			0.006	0.285	1.865			-0.154	0.024	1.915			-0.202	-0.182	1.936			-0.221	-0.339	1.921			-0.226	-0.404	1.910			0.125	0.061	1.826			0.094	0.025	1.600
-0.008	-0.159	1.847			0.004	-0.115	1.880			0.005	0.132	1.872			0.006	0.285	1.865			-0.154	0.024	1.915			-0.202	-0.182	1.936			-0.221	-0.339	1.921			-0.225	-0.404	1.910			0.125	0.061	1.827			0.094	0.026	1.601
-0.008	-0.159	1.847			0.004	-0.115	1.880			0.005	0.132	1.872			0.007	0.286	1.865			-0.154	0.024	1.915			-0.202	-0.182	1.936			-0.221	-0.339	1.921			-0.225	-0.404	1.910			0.125	0.061	1.827			0.095	0.026	1.601
-0.008	-0.159	1.847			0.005	-0.115	1.880			0.005	0.132	1.872			0.007	0.286	1.866			-0.154	0.024	1.915			-0.202	-0.182	1.936			-0.221	-0.339	1.922			-0.225	-0.404	1.911			0.125	0.061	1.827			0.095	0.026	1.601
-0.008	-0.159	1.847			0.005	-0.115	1.880			0.005	0.132	1.873			0.007	0.286	1.866			-0.154	0.024	1.915			-0.202	-0.181	1.936			-0.221	-0.339	1.922			-0.225	-0.404	1.911			0.125	0.061	1.828			0.095	0.026	1.602
-0.008	-0.159	1.847			0.005	-0.114	1.881			0.006	0.132	1.873			0.008	0.286	1.866			-0.154	0.024	1.916			-0.202	-0.181	1.936			-0.220	-0.339	1.922			-0.225	-0.404	1.911			0.125	0.062	1.828			0.095	0.026	1.602
-0.007	-0.159	1.847			0.005	-0.114	1.881			0.006	0.132	1.873			0.008	0.286	1.866			-0.154	0.024	1.916			-0.202	-0.181	1.936			-0.220	-0.338	1.922			-0.225	-0.404	1.911			0.126	0.062	1.828			0.096	0.026	1.602
-0.007	-0.158	1.848			0.005	-0.114	1.881			0.006	0.132	1.873			0.008	0.286	1.867			-0.153	0.024	1.916			-0.202	-0.181	1.936			-0.220	-0.338	1.922			-0.225	-0.404	1.911			0.126	0.062	1.829			0.096	0.026	1.603
-0.007	-0.158	1.848			0.006	-0.114	1.881			0.006	0.132	1.874			0.008	0.286	1.867			-0.153	0.024	1.916			-0.202	-0.181	1.936			-0.219	-0.338	1.922			-0.225	-0.403	1.911			0.126	0.062	1.829			0.096	0.026	1.603
-0.007	-0.158	1.848			0.006	-0.114	1.881			0.007	0.132	1.874			0.009	0.286	1.867			-0.153	0.024	1.916			-0.202	-0.181	1.936			-0.219	-0.338	1.922			-0.225	-0.403	1.911			0.126	0.062	1.829			0.096	0.026	1.603
-0.007	-0.158	1.848			0.006	-0.114	1.881			0.007	0.132	1.875			0.009	0.286	1.867			-0.153	0.024	1.916			-0.202	-0.181	1.936			-0.219	-0.338	1.922			-0.224	-0.403	1.911			0.126	0.062	1.830			0.097	0.026	1.604
-0.006	-0.158	1.848			0.006	-0.114	1.882			0.007	0.132	1.875			0.009	0.286	1.868			-0.153	0.024	1.916			-0.202	-0.181	1.936			-0.219	-0.338	1.922			-0.224	-0.403	1.911			0.126	0.062	1.830			0.097	0.026	1.604
-0.006	-0.158	1.848			0.006	-0.114	1.882			0.007	0.132	1.875			0.009	0.287	1.868			-0.153	0.024	1.916			-0.202	-0.181	1.936			-0.219	-0.338	1.922			-0.224	-0.403	1.911			0.126	0.062	1.830			0.097	0.026	1.604
-0.006	-0.158	1.848			0.006	-0.114	1.882			0.007	0.132	1.876			0.010	0.287	1.868			-0.153	0.025	1.917			-0.202	-0.181	1.936			-0.218	-0.338	1.922			-0.224	-0.403	1.911			0.126	0.062	1.830			0.097	0.026	1.604
-0.006	-0.158	1.848			0.007	-0.114	1.882			0.008	0.132	1.876			0.010	0.287	1.869			-0.152	0.025	1.917			-0.201	-0.181	1.936			-0.218	-0.338	1.922			-0.224	-0.403	1.911			0.127	0.062	1.830			0.097	0.026	1.605
-0.006	-0.158	1.849			0.007	-0.114	1.882			0.008	0.132	1.876			0.010	0.287	1.869			-0.152	0.025	1.917			-0.201	-0.181	1.936			-0.218	-0.338	1.922			-0.224	-0.403	1.911			0.127	0.062	1.831			0.097	0.026	1.605
-0.006	-0.158	1.849			0.007	-0.114	1.882			0.008	0.132	1.877			0.010	0.287	1.869			-0.152	0.025	1.917			-0.201	-0.181	1.937			-0.218	-0.338	1.923			-0.224	-0.403	1.911			0.127	0.062	1.831			0.098	0.026	1.605
-0.006	-0.158	1.849			0.007	-0.114	1.883			0.008	0.132	1.877			0.010	0.287	1.870			-0.152	0.025	1.917			-0.201	-0.181	1.937			-0.218	-0.338	1.923			-0.224	-0.403	1.911			0.127	0.062	1.831			0.098	0.026	1.605
-0.006	-0.158	1.849			0.007	-0.114	1.883			0.008	0.132	1.877			0.011	0.287	1.870			-0.152	0.025	1.917			-0.201	-0.181	1.937			-0.218	-0.338	1.923			-0.224	-0.403	1.911			0.127	0.062	1.831			0.098	0.026	1.605
-0.005	-0.158	1.849			0.007	-0.114	1.883			0.008	0.132	1.877			0.011	0.287	1.870			-0.151	0.025	1.918			-0.201	-0.181	1.937			-0.217	-0.337	1.923			-0.224	-0.403	1.912			0.127	0.063	1.832			0.098	0.026	1.606
-0.005	-0.158	1.849			0.007	-0.114	1.883			0.008	0.132	1.878			0.011	0.287	1.871			-0.151	0.025	1.918			-0.201	-0.180	1.937			-0.217	-0.337	1.923			-0.224	-0.402	1.912			0.127	0.063	1.832			0.098	0.026	1.606
-0.005	-0.158	1.849			0.007	-0.114	1.883			0.008	0.132	1.878			0.011	0.287	1.871			-0.151	0.025	1.918			-0.201	-0.180	1.937			-0.217	-0.337	1.923			-0.224	-0.402	1.912			0.127	0.063	1.832			0.098	0.026	1.606
-0.005	-0.158	1.849			0.007	-0.114	1.883			0.008	0.132	1.878			0.011	0.287	1.871			-0.150	0.026	1.918			-0.201	-0.180	1.937			-0.217	-0.337	1.923			-0.224	-0.402	1.912			0.127	0.063	1.833			0.099	0.026	1.607
-0.005	-0.158	1.850			0.007	-0.114	1.884			0.009	0.132	1.878			0.011	0.287	1.871			-0.150	0.026	1.918			-0.200	-0.180	1.937			-0.217	-0.337	1.924			-0.223	-0.402	1.912			0.128	0.063	1.833			0.099	0.026	1.607
-0.005	-0.158	1.850			0.008	-0.114	1.884			0.009	0.132	1.879			0.012	0.287	1.872			-0.149	0.026	1.918			-0.200	-0.179	1.937			-0.217	-0.336	1.924			-0.223	-0.401	1.912			0.128	0.063	1.833			0.099	0.026	1.607
-0.005	-0.158	1.850			0.008	-0.114	1.884			0.009	0.132	1.879			0.012	0.287	1.872			-0.149	0.026	1.919			-0.200	-0.179	1.937			-0.216	-0.336	1.924			-0.223	-0.401	1.913			0.128	0.063	1.833			0.099	0.026	1.607
-0.005	-0.158	1.850			0.008	-0.114	1.884			0.009	0.132	1.879			0.012	0.287	1.872			-0.149	0.027	1.919			-0.200	-0.179	1.937			-0.216	-0.336	1.924			-0.223	-0.401	1.913			0.128	0.063	1.834			0.099	0.026	1.608
-0.005	-0.158	1.850			0.008	-0.114	1.884			0.009	0.132	1.879			0.012	0.287	1.872			-0.148	0.027	1.919			-0.200	-0.179	1.937			-0.216	-0.335	1.925			-0.223	-0.400	1.913			0.128	0.063	1.834			0.099	0.026	1.608
-0.005	-0.158	1.850			0.008	-0.114	1.884			0.009	0.132	1.879			0.012	0.287	1.873			-0.148	0.027	1.919			-0.199	-0.178	1.938			-0.216	-0.335	1.925			-0.223	-0.400	1.913			0.128	0.063	1.834			0.100	0.026	1.608
-0.005	-0.158	1.851			0.008	-0.114	1.885			0.009	0.132	1.880			0.012	0.287	1.873			-0.147	0.027	1.919			-0.199	-0.178	1.938			-0.216	-0.335	1.925			-0.223	-0.400	1.913			0.128	0.063	1.834			0.100	0.026	1.608
-0.005	-0.158	1.851			0.008	-0.114	1.885			0.009	0.132	1.880			0.012	0.287	1.873			-0.147	0.028	1.920			-0.199	-0.178	1.938			-0.216	-0.335	1.925			-0.223	-0.400	1.914			0.128	0.063	1.835			0.100	0.026	1.608
-0.005	-0.158	1.851			0.008	-0.114	1.885			0.009	0.132	1.880			0.012	0.287	1.873			-0.147	0.028	1.920			-0.199	-0.177	1.938			-0.216	-0.334	1.926			-0.223	-0.399	1.914			0.128	0.063	1.835			0.100	0.026	1.609
-0.005	-0.158	1.851			0.008	-0.115	1.885			0.009	0.132	1.880			0.013	0.287	1.873			-0.146	0.028	1.920			-0.199	-0.177	1.938			-0.216	-0.334	1.926			-0.223	-0.399	1.914			0.129	0.063	1.835			0.100	0.026	1.609
-0.005	-0.158	1.851			0.008	-0.115	1.885			0.009	0.132	1.880			0.013	0.287	1.874			-0.146	0.028	1.920			-0.199	-0.177	1.938			-0.215	-0.334	1.926			-0.222	-0.399	1.914			0.129	0.063	1.835			0.101	0.026	1.609
-0.004	-0.158	1.851			0.008	-0.115	1.885			0.009	0.132	1.881			0.013	0.287	1.874			-0.146	0.028	1.920			-0.198	-0.177	1.938			-0.215	-0.334	1.926			-0.222	-0.399	1.914			0.129	0.063	1.835			0.101	0.026	1.609
-0.004	-0.159	1.851			0.008	-0.115	1.886			0.009	0.132	1.881			0.013	0.287	1.874			-0.146	0.029	1.920			-0.198	-0.176	1.938			-0.215	-0.333	1.926			-0.222	-0.398	1.914			0.129	0.063	1.836			0.101	0.026	1.610
-0.004	-0.159	1.852			0.008	-0.115	1.886			0.009	0.132	1.881			0.013	0.287	1.874			-0.145	0.029	1.920			-0.198	-0.176	1.938			-0.215	-0.333	1.926			-0.222	-0.398	1.914			0.129	0.063	1.836			0.101	0.025	1.610
-0.004	-0.159	1.852			0.008	-0.115	1.886			0.009	0.132	1.881			0.013	0.287	1.874			-0.145	0.029	1.921			-0.198	-0.176	1.938			-0.215	-0.333	1.926			-0.222	-0.398	1.914			0.129	0.063	1.836			0.102	0.025	1.610
-0.004	-0.159	1.852			0.008	-0.115	1.886			0.009	0.132	1.881			0.013	0.287	1.874			-0.145	0.029	1.921			-0.198	-0.176	1.938			-0.215	-0.333	1.926			-0.222	-0.398	1.914			0.129	0.064	1.836			0.102	0.025	1.610
-0.004	-0.159	1.852			0.008	-0.115	1.886			0.009	0.132	1.881			0.013	0.288	1.874			-0.145	0.029	1.921			-0.198	-0.176	1.939			-0.215	-0.333	1.927			-0.222	-0.398	1.915			0.129	0.064	1.836			0.102	0.025	1.610
-0.004	-0.159	1.852			0.008	-0.115	1.886			0.009	0.132	1.882			0.013	0.288	1.875			-0.144	0.029	1.921			-0.198	-0.176	1.939			-0.215	-0.332	1.927			-0.222	-0.397	1.915			0.129	0.064	1.836			0.102	0.025	1.610
-0.004	-0.159	1.852			0.008	-0.115	1.887			0.009	0.131	1.882			0.013	0.288	1.875			-0.144	0.030	1.921			-0.197	-0.175	1.939			-0.215	-0.332	1.927			-0.222	-0.397	1.915			0.129	0.064	1.836			0.102	0.025	1.611
-0.004	-0.159	1.852			0.008	-0.115	1.887			0.009	0.131	1.882			0.013	0.288	1.875			-0.144	0.030	1.921			-0.197	-0.175	1.939			-0.215	-0.332	1.927			-0.222	-0.397	1.915			0.129	0.064	1.837			0.103	0.025	1.611
-0.004	-0.159	1.852			0.008	-0.115	1.887			0.009	0.131	1.882			0.013	0.288	1.875			-0.144	0.030	1.921			-0.197	-0.175	1.939			-0.215	-0.332	1.927			-0.222	-0.397	1.915			0.129	0.064	1.837			0.103	0.025	1.611
-0.004	-0.159	1.853			0.008	-0.115	1.887			0.008	0.131	1.882			0.013	0.288	1.875			-0.144	0.030	1.921			-0.197	-0.175	1.939			-0.215	-0.332	1.927			-0.222	-0.397	1.915			0.129	0.064	1.837			0.103	0.025	1.611
-0.004	-0.159	1.853			0.008	-0.115	1.887			0.008	0.131	1.883			0.013	0.288	1.875			-0.144	0.030	1.921			-0.197	-0.175	1.939			-0.216	-0.333	1.926			-0.222	-0.398	1.915			0.129	0.064	1.837			0.103	0.025	1.611
-0.004	-0.159	1.853			0.008	-0.115	1.887			0.008	0.131	1.883			0.013	0.288	1.875			-0.144	0.030	1.921			-0.197	-0.175	1.939			-0.216	-0.333	1.926			-0.222	-0.398	1.915			0.129	0.064	1.837			0.103	0.025	1.611
-0.004	-0.159	1.853			0.008	-0.115	1.887			0.008	0.131	1.883			0.013	0.288	1.875			-0.144	0.030	1.921			-0.197	-0.175	1.939			-0.216	-0.333	1.926			-0.222	-0.398	1.915			0.130	0.064	1.837			0.103	0.025	1.611
-0.004	-0.159	1.853			0.008	-0.115	1.887			0.008	0.131	1.883			0.013	0.288	1.875			-0.143	0.030	1.922			-0.197	-0.175	1.939			-0.216	-0.333	1.926			-0.222	-0.398	1.915			0.130	0.064	1.837			0.103	0.025	1.611
-0.004	-0.159	1.853			0.008	-0.115	1.888			0.008	0.131	1.883			0.013	0.287	1.875			-0.143	0.030	1.922			-0.197	-0.175	1.939			-0.216	-0.333	1.926			-0.222	-0.397	1.915			0.130	0.064	1.837			0.104	0.025	1.611
-0.004	-0.159	1.853			0.008	-0.115	1.888			0.008	0.131	1.883			0.013	0.287	1.875			-0.143	0.030	1.922			-0.197	-0.174	1.939			-0.216	-0.333	1.926			-0.222	-0.397	1.915			0.130	0.064	1.837			0.104	0.025	1.612
-0.004	-0.159	1.853			0.008	-0.115	1.888			0.008	0.131	1.883			0.014	0.287	1.875			-0.143	0.030	1.922			-0.197	-0.174	1.939			-0.216	-0.333	1.926			-0.222	-0.397	1.915			0.130	0.064	1.837			0.104	0.025	1.612
-0.004	-0.159	1.853			0.008	-0.115	1.888			0.008	0.131	1.884			0.014	0.287	1.875			-0.143	0.030	1.922			-0.196	-0.174	1.939			-0.216	-0.333	1.926			-0.222	-0.397	1.915			0.130	0.064	1.837			0.104	0.025	1.612
-0.004	-0.159	1.853			0.008	-0.115	1.888			0.008	0.130	1.884			0.014	0.287	1.875			-0.143	0.030	1.922			-0.196	-0.174	1.939			-0.216	-0.332	1.926			-0.222	-0.397	1.915			0.130	0.064	1.837			0.104	0.025	1.612
-0.004	-0.159	1.854			0.008	-0.115	1.888			0.007	0.130	1.884			0.014	0.287	1.875			-0.143	0.031	1.922			-0.196	-0.174	1.939			-0.216	-0.332	1.926			-0.222	-0.397	1.915			0.130	0.064	1.838			0.104	0.025	1.612
-0.004	-0.159	1.854			0.008	-0.115	1.888			0.007	0.130	1.884			0.014	0.287	1.875			-0.143	0.031	1.922			-0.196	-0.174	1.939			-0.216	-0.332	1.926			-0.222	-0.397	1.915			0.130	0.064	1.837			0.104	0.025	1.612
-0.004	-0.159	1.854			0.008	-0.115	1.888			0.007	0.130	1.884			0.014	0.287	1.875			-0.143	0.031	1.922			-0.196	-0.174	1.939			-0.216	-0.332	1.926			-0.222	-0.397	1.915			0.130	0.064	1.837			0.104	0.025	1.611
-0.004	-0.159	1.854			0.008	-0.115	1.888			0.007	0.130	1.884			0.015	0.287	1.875			-0.143	0.031	1.922			-0.196	-0.174	1.939			-0.216	-0.332	1.926			-0.222	-0.397	1.915			0.130	0.064	1.837			0.105	0.025	1.611
-0.004	-0.159	1.854			0.008	-0.115	1.888			0.007	0.130	1.884			0.015	0.286	1.875			-0.143	0.031	1.922			-0.196	-0.174	1.939			-0.216	-0.332	1.926			-0.222	-0.397	1.915			0.130	0.064	1.837			0.105	0.025	1.611
-0.004	-0.159	1.854			0.008	-0.115	1.888			0.007	0.130	1.884			0.016	0.286	1.875			-0.143	0.031	1.922			-0.196	-0.174	1.939			-0.216	-0.332	1.926			-0.222	-0.397	1.915			0.131	0.064	1.837			0.105	0.025	1.611
-0.004	-0.158	1.854			0.008	-0.115	1.888			0.008	0.130	1.883			0.016	0.285	1.875			-0.143	0.031	1.922			-0.196	-0.174	1.939			-0.216	-0.332	1.926			-0.222	-0.397	1.914			0.131	0.064	1.836			0.105	0.025	1.610
-0.004	-0.158	1.854			0.008	-0.115	1.888			0.008	0.130	1.883			0.017	0.285	1.875			-0.143	0.031	1.922			-0.196	-0.174	1.939			-0.216	-0.332	1.926			-0.222	-0.397	1.914			0.131	0.064	1.836			0.106	0.025	1.610
-0.004	-0.158	1.854			0.008	-0.115	1.888			0.008	0.131	1.882			0.018	0.284	1.874			-0.143	0.031	1.922			-0.196	-0.174	1.939			-0.216	-0.332	1.926			-0.222	-0.396	1.914			0.131	0.063	1.835			0.106	0.025	1.609
-0.004	-0.158	1.854			0.008	-0.115	1.888			0.008	0.131	1.881			0.019	0.283	1.874			-0.143	0.031	1.922			-0.196	-0.174	1.939			-0.216	-0.332	1.925			-0.222	-0.396	1.913			0.132	0.063	1.835			0.106	0.025	1.609
-0.004	-0.158	1.854			0.008	-0.114	1.888			0.008	0.131	1.881			0.020	0.283	1.873			-0.142	0.031	1.922			-0.196	-0.174	1.939			-0.216	-0.332	1.925			-0.222	-0.396	1.913			0.132	0.062	1.834			0.107	0.025	1.608
-0.004	-0.158	1.854			0.008	-0.114	1.888			0.009	0.131	1.880			0.020	0.282	1.873			-0.142	0.031	1.922			-0.197	-0.173	1.939			-0.216	-0.332	1.925			-0.222	-0.396	1.913			0.132	0.062	1.834			0.107	0.025	1.608
-0.004	-0.158	1.854			0.008	-0.114	1.888			0.009	0.131	1.879			0.021	0.282	1.873			-0.142	0.031	1.922			-0.197	-0.173	1.938			-0.216	-0.331	1.925			-0.222	-0.396	1.912			0.132	0.061	1.834			0.107	0.025	1.607
-0.004	-0.158	1.854			0.009	-0.114	1.887			0.009	0.131	1.879			0.022	0.281	1.872			-0.142	0.031	1.922			-0.197	-0.173	1.938			-0.216	-0.331	1.925			-0.222	-0.396	1.912			0.132	0.062	1.833			0.107	0.025	1.607
-0.004	-0.158	1.854			0.009	-0.114	1.887			0.009	0.131	1.878			0.023	0.281	1.872			-0.142	0.031	1.922			-0.197	-0.173	1.938			-0.216	-0.331	1.924			-0.222	-0.396	1.912			0.133	0.062	1.833			0.107	0.025	1.606
-0.004	-0.158	1.854			0.009	-0.113	1.887			0.009	0.131	1.877			0.023	0.280	1.872			-0.142	0.031	1.922			-0.197	-0.173	1.938			-0.216	-0.331	1.924			-0.222	-0.396	1.912			0.133	0.062	1.832			0.108	0.025	1.606
-0.004	-0.158	1.853			0.009	-0.113	1.886			0.010	0.132	1.876			0.024	0.280	1.871			-0.142	0.031	1.922			-0.197	-0.173	1.938			-0.216	-0.331	1.924			-0.222	-0.396	1.911			0.133	0.062	1.832			0.108	0.025	1.606
-0.003	-0.157	1.853			0.009	-0.113	1.886			0.010	0.132	1.876			0.024	0.280	1.871			-0.142	0.031	1.922			-0.197	-0.173	1.938			-0.216	-0.331	1.924			-0.223	-0.396	1.911			0.133	0.062	1.832			0.108	0.025	1.606
-0.003	-0.157	1.853			0.009	-0.113	1.885			0.010	0.132	1.875			0.025	0.279	1.871			-0.142	0.031	1.922			-0.197	-0.173	1.938			-0.217	-0.331	1.923			-0.223	-0.395	1.911			0.133	0.062	1.832			0.108	0.025	1.606
-0.003	-0.157	1.853			0.009	-0.112	1.885			0.010	0.132	1.875			0.025	0.279	1.871			-0.142	0.031	1.922			-0.197	-0.173	1.938			-0.217	-0.331	1.923			-0.223	-0.395	1.911			0.133	0.062	1.832			0.108	0.025	1.605
-0.003	-0.157	1.853			0.009	-0.112	1.884			0.010	0.132	1.874			0.026	0.279	1.870			-0.142	0.031	1.922			-0.197	-0.173	1.938			-0.217	-0.331	1.923			-0.223	-0.395	1.910			0.133	0.062	1.831			0.108	0.025	1.605
-0.003	-0.157	1.853			0.010	-0.112	1.884			0.010	0.132	1.874			0.026	0.278	1.870			-0.142	0.031	1.922			-0.197	-0.173	1.938			-0.217	-0.331	1.923			-0.223	-0.395	1.910			0.133	0.061	1.831			0.109	0.025	1.605
-0.003	-0.157	1.853			0.010	-0.112	1.884			0.010	0.132	1.873			0.027	0.278	1.870			-0.142	0.031	1.922			-0.197	-0.173	1.937			-0.217	-0.330	1.922			-0.223	-0.394	1.910			0.133	0.060	1.831			0.109	0.025	1.605
-0.003	-0.157	1.853			0.010	-0.112	1.883			0.010	0.132	1.872			0.027	0.278	1.870			-0.142	0.031	1.922			-0.198	-0.173	1.937			-0.217	-0.330	1.922			-0.223	-0.394	1.910			0.133	0.059	1.831			0.110	0.024	1.605
-0.003	-0.156	1.852			0.009	-0.111	1.883			0.010	0.132	1.872			0.027	0.278	1.869			-0.142	0.031	1.922			-0.198	-0.173	1.937			-0.218	-0.330	1.922			-0.224	-0.394	1.910			0.134	0.058	1.832			0.110	0.024	1.605
-0.003	-0.156	1.852			0.009	-0.111	1.882			0.010	0.132	1.871			0.028	0.277	1.869			-0.142	0.031	1.922			-0.198	-0.173	1.937			-0.218	-0.330	1.922			-0.224	-0.394	1.909			0.134	0.056	1.832			0.111	0.024	1.605
-0.003	-0.156	1.852			0.009	-0.111	1.882			0.010	0.132	1.871			0.028	0.277	1.869			-0.142	0.031	1.922			-0.198	-0.173	1.937			-0.218	-0.330	1.922			-0.224	-0.394	1.909			0.133	0.055	1.832			0.112	0.023	1.605
-0.003	-0.156	1.852			0.009	-0.111	1.881			0.009	0.132	1.871			0.028	0.277	1.869			-0.143	0.031	1.922			-0.198	-0.173	1.937			-0.218	-0.330	1.922			-0.224	-0.394	1.909			0.133	0.053	1.833			0.114	0.023	1.605
-0.003	-0.156	1.852			0.009	-0.111	1.881			0.009	0.132	1.870			0.029	0.277	1.869			-0.143	0.031	1.922			-0.198	-0.173	1.937			-0.218	-0.330	1.922			-0.224	-0.394	1.909			0.133	0.051	1.834			0.115	0.022	1.606
-0.003	-0.156	1.852			0.009	-0.111	1.881			0.009	0.132	1.870			0.029	0.277	1.869			-0.143	0.031	1.922			-0.198	-0.173	1.937			-0.218	-0.330	1.921			-0.224	-0.394	1.909			0.133	0.049	1.834			0.116	0.022	1.606
-0.003	-0.156	1.852			0.009	-0.111	1.880			0.009	0.131	1.870			0.029	0.277	1.868			-0.143	0.031	1.922			-0.198	-0.173	1.937			-0.218	-0.330	1.921			-0.224	-0.394	1.909			0.133	0.047	1.835			0.117	0.021	1.606
-0.003	-0.156	1.851			0.009	-0.111	1.880			0.009	0.131	1.869			0.029	0.277	1.868			-0.143	0.031	1.922			-0.198	-0.173	1.936			-0.218	-0.330	1.921			-0.224	-0.394	1.909			0.133	0.045	1.836			0.118	0.021	1.607
-0.003	-0.156	1.851			0.008	-0.111	1.880			0.009	0.131	1.869			0.030	0.277	1.868			-0.143	0.031	1.922			-0.198	-0.173	1.936			-0.219	-0.330	1.921			-0.224	-0.394	1.909			0.134	0.044	1.836			0.119	0.021	1.607
-0.003	-0.156	1.851			0.008	-0.111	1.880			0.008	0.130	1.869			0.030	0.276	1.868			-0.143	0.031	1.922			-0.198	-0.173	1.936			-0.219	-0.330	1.921			-0.224	-0.394	1.909			0.134	0.042	1.837			0.120	0.020	1.607
-0.003	-0.156	1.851			0.008	-0.111	1.879			0.008	0.130	1.869			0.030	0.276	1.868			-0.143	0.031	1.922			-0.198	-0.173	1.936			-0.219	-0.330	1.921			-0.224	-0.394	1.909			0.134	0.041	1.838			0.121	0.020	1.608
-0.003	-0.156	1.851			0.008	-0.111	1.879			0.008	0.130	1.869			0.030	0.276	1.868			-0.143	0.031	1.921			-0.199	-0.173	1.936			-0.219	-0.330	1.921			-0.224	-0.394	1.908			0.134	0.039	1.838			0.122	0.020	1.608
-0.003	-0.156	1.851			0.008	-0.111	1.879			0.009	0.129	1.869			0.030	0.276	1.868			-0.143	0.031	1.921			-0.199	-0.173	1.936			-0.219	-0.330	1.921			-0.225	-0.394	1.908			0.135	0.038	1.839			0.123	0.019	1.609
-0.003	-0.156	1.851			0.008	-0.111	1.879			0.009	0.129	1.869			0.030	0.276	1.867			-0.143	0.031	1.921			-0.199	-0.173	1.936			-0.219	-0.330	1.921			-0.225	-0.394	1.908			0.135	0.036	1.840			0.124	0.019	1.609
-0.002	-0.156	1.851			0.008	-0.111	1.879			0.009	0.128	1.869			0.031	0.276	1.867			-0.143	0.031	1.921			-0.199	-0.173	1.936			-0.219	-0.330	1.920			-0.225	-0.394	1.908			0.136	0.035	1.840			0.125	0.019	1.609
-0.002	-0.156	1.851			0.008	-0.111	1.879			0.009	0.128	1.869			0.031	0.276	1.867			-0.143	0.031	1.920			-0.199	-0.172	1.936			-0.219	-0.329	1.920			-0.225	-0.394	1.907			0.136	0.034	1.841			0.126	0.018	1.610
-0.002	-0.156	1.851			0.008	-0.111	1.879			0.009	0.127	1.869			0.031	0.276	1.867			-0.142	0.031	1.920			-0.199	-0.172	1.936			-0.219	-0.329	1.920			-0.225	-0.393	1.907			0.136	0.033	1.842			0.127	0.018	1.610
-0.002	-0.156	1.851			0.008	-0.111	1.879			0.009	0.127	1.869			0.031	0.276	1.867			-0.142	0.031	1.920			-0.199	-0.172	1.935			-0.219	-0.329	1.920			-0.225	-0.393	1.907			0.137	0.031	1.842			0.127	0.018	1.611
-0.002	-0.156	1.851			0.008	-0.111	1.879			0.010	0.126	1.870			0.031	0.276	1.867			-0.142	0.031	1.919			-0.199	-0.172	1.935			-0.219	-0.329	1.919			-0.225	-0.393	1.907			0.135	0.029	1.844			0.128	0.018	1.612
-0.002	-0.156	1.851			0.008	-0.112	1.879			0.010	0.126	1.870			0.031	0.276	1.867			-0.142	0.031	1.919			-0.199	-0.172	1.935			-0.219	-0.329	1.919			-0.224	-0.393	1.906			0.134	0.028	1.845			0.129	0.018	1.612
-0.002	-0.156	1.851			0.008	-0.112	1.879			0.010	0.125	1.870			0.031	0.276	1.867			-0.142	0.031	1.919			-0.199	-0.172	1.935			-0.219	-0.329	1.919			-0.224	-0.393	1.906			0.132	0.026	1.846			0.131	0.019	1.613
-0.002	-0.156	1.851			0.008	-0.112	1.879			0.011	0.125	1.870			0.031	0.276	1.867			-0.142	0.031	1.918			-0.199	-0.172	1.935			-0.219	-0.329	1.919			-0.224	-0.393	1.905			0.132	0.025	1.847			0.132	0.019	1.614
-0.002	-0.156	1.851			0.008	-0.112	1.879			0.011	0.124	1.871			0.031	0.276	1.866			-0.142	0.031	1.918			-0.199	-0.172	1.935			-0.219	-0.329	1.918			-0.224	-0.393	1.905			0.131	0.025	1.848			0.134	0.021	1.615
-0.002	-0.156	1.851			0.008	-0.112	1.879			0.011	0.124	1.871			0.031	0.276	1.866			-0.141	0.031	1.918			-0.199	-0.172	1.934			-0.219	-0.329	1.918			-0.224	-0.393	1.905			0.130	0.024	1.849			0.136	0.022	1.617
-0.002	-0.156	1.851			0.008	-0.112	1.879			0.012	0.123	1.871			0.031	0.276	1.866			-0.141	0.031	1.917			-0.199	-0.172	1.934			-0.219	-0.329	1.918			-0.224	-0.393	1.904			0.130	0.024	1.849			0.138	0.023	1.618
-0.002	-0.156	1.851			0.008	-0.113	1.880			0.012	0.123	1.872			0.031	0.276	1.866			-0.141	0.031	1.917			-0.199	-0.172	1.934			-0.218	-0.329	1.918			-0.224	-0.393	1.904			0.129	0.023	1.850			0.139	0.024	1.619
-0.002	-0.156	1.850			0.008	-0.113	1.880			0.012	0.122	1.872			0.032	0.276	1.866			-0.141	0.031	1.917			-0.199	-0.172	1.934			-0.218	-0.329	1.918			-0.223	-0.393	1.904			0.129	0.023	1.851			0.140	0.025	1.620
-0.002	-0.156	1.850			0.008	-0.113	1.880			0.013	0.122	1.873			0.032	0.276	1.866			-0.141	0.031	1.916			-0.199	-0.172	1.934			-0.218	-0.329	1.917			-0.223	-0.393	1.904			0.129	0.022	1.851			0.142	0.026	1.620
-0.002	-0.156	1.850			0.008	-0.113	1.880			0.013	0.121	1.873			0.032	0.276	1.866			-0.141	0.031	1.916			-0.199	-0.172	1.934			-0.218	-0.329	1.917			-0.223	-0.393	1.904			0.128	0.022	1.852			0.143	0.026	1.621
-0.002	-0.156	1.850			0.008	-0.113	1.880			0.013	0.121	1.874			0.032	0.276	1.866			-0.140	0.031	1.916			-0.199	-0.172	1.934			-0.218	-0.329	1.917			-0.222	-0.393	1.904			0.128	0.022	1.852			0.144	0.027	1.622
-0.002	-0.156	1.851			0.008	-0.114	1.881			0.014	0.120	1.874			0.032	0.276	1.866			-0.140	0.031	1.916			-0.199	-0.172	1.933			-0.218	-0.329	1.917			-0.222	-0.393	1.903			0.128	0.022	1.853			0.145	0.028	1.623
-0.002	-0.157	1.851			0.008	-0.114	1.881			0.014	0.120	1.874			0.032	0.276	1.866			-0.140	0.031	1.915			-0.199	-0.172	1.933			-0.218	-0.329	1.917			-0.222	-0.393	1.903			0.127	0.022	1.853			0.146	0.029	1.623
-0.002	-0.157	1.851			0.008	-0.114	1.881			0.014	0.120	1.875			0.032	0.276	1.866			-0.140	0.031	1.915			-0.199	-0.172	1.933			-0.217	-0.329	1.917			-0.222	-0.393	1.903			0.127	0.021	1.854			0.147	0.029	1.624
-0.002	-0.157	1.851			0.008	-0.114	1.882			0.014	0.119	1.875			0.032	0.276	1.866			-0.140	0.031	1.915			-0.199	-0.172	1.933			-0.217	-0.329	1.916			-0.222	-0.393	1.903			0.127	0.021	1.854			0.147	0.027	1.625
-0.002	-0.157	1.851			0.008	-0.115	1.882			0.015	0.119	1.876			0.032	0.276	1.866			-0.140	0.031	1.915			-0.199	-0.172	1.933			-0.217	-0.329	1.916			-0.221	-0.393	1.903			0.126	0.021	1.855			0.147	0.026	1.626
-0.002	-0.157	1.851			0.008	-0.115	1.882			0.015	0.118	1.876			0.032	0.277	1.866			-0.140	0.031	1.915			-0.199	-0.172	1.933			-0.217	-0.329	1.916			-0.221	-0.393	1.903			0.126	0.021	1.855			0.147	0.024	1.627
-0.001	-0.157	1.851			0.008	-0.115	1.882			0.015	0.118	1.877			0.032	0.277	1.866			-0.139	0.031	1.915			-0.199	-0.172	1.933			-0.217	-0.329	1.916			-0.221	-0.393	1.903			0.126	0.021	1.856			0.147	0.023	1.628
-0.001	-0.157	1.851			0.008	-0.116	1.883			0.015	0.118	1.877			0.032	0.277	1.866			-0.139	0.031	1.914			-0.199	-0.172	1.933			-0.217	-0.329	1.916			-0.221	-0.393	1.903			0.126	0.021	1.856			0.147	0.022	1.628
-0.001	-0.157	1.851			0.008	-0.116	1.883			0.015	0.118	1.877			0.032	0.277	1.866			-0.139	0.031	1.914			-0.198	-0.172	1.933			-0.217	-0.329	1.916			-0.221	-0.393	1.903			0.125	0.021	1.857			0.147	0.021	1.629
-0.001	-0.158	1.851			0.009	-0.116	1.883			0.016	0.117	1.878			0.032	0.277	1.865			-0.139	0.031	1.914			-0.198	-0.172	1.932			-0.216	-0.329	1.916			-0.221	-0.393	1.903			0.125	0.021	1.857			0.147	0.021	1.629
-0.001	-0.158	1.851			0.009	-0.116	1.884			0.016	0.117	1.878			0.032	0.277	1.865			-0.139	0.031	1.914			-0.198	-0.172	1.932			-0.216	-0.329	1.915			-0.221	-0.393	1.902			0.125	0.021	1.857			0.147	0.020	1.630
-0.001	-0.158	1.851			0.009	-0.117	1.884			0.016	0.117	1.878			0.032	0.277	1.865			-0.139	0.031	1.914			-0.198	-0.172	1.932			-0.216	-0.329	1.915			-0.220	-0.393	1.902			0.125	0.021	1.858			0.147	0.020	1.630
-0.001	-0.158	1.851			0.009	-0.117	1.884			0.016	0.117	1.878			0.032	0.277	1.865			-0.139	0.031	1.914			-0.198	-0.172	1.932			-0.216	-0.329	1.915			-0.217	-0.392	1.903			0.125	0.021	1.858			0.147	0.019	1.630
-0.001	-0.158	1.851			0.009	-0.117	1.884			0.016	0.117	1.879			0.032	0.277	1.865			-0.138	0.031	1.914			-0.199	-0.172	1.932			-0.217	-0.329	1.915			-0.216	-0.392	1.904			0.124	0.022	1.858			0.147	0.019	1.631
-0.001	-0.158	1.851			0.009	-0.117	1.884			0.016	0.116	1.879			0.032	0.277	1.865			-0.138	0.030	1.914			-0.200	-0.171	1.933			-0.217	-0.329	1.915			-0.216	-0.391	1.904			0.124	0.022	1.859			0.147	0.019	1.631
-0.001	-0.159	1.851			0.009	-0.117	1.885			0.016	0.116	1.879			0.032	0.277	1.865			-0.138	0.030	1.913			-0.203	-0.169	1.933			-0.218	-0.328	1.916			-0.215	-0.390	1.906			0.124	0.022	1.859			0.147	0.018	1.631
-0.001	-0.159	1.851			0.009	-0.118	1.885			0.016	0.116	1.879			0.032	0.277	1.865			-0.138	0.030	1.913			-0.207	-0.167	1.934			-0.220	-0.326	1.918			-0.215	-0.388	1.908			0.124	0.022	1.859			0.147	0.018	1.631
-0.001	-0.159	1.851			0.009	-0.118	1.885			0.016	0.116	1.879			0.033	0.277	1.865			-0.138	0.030	1.913			-0.212	-0.165	1.935			-0.222	-0.324	1.920			-0.214	-0.386	1.911			0.124	0.022	1.859			0.146	0.018	1.632
-0.000	-0.159	1.851			0.009	-0.118	1.885			0.017	0.116	1.879			0.033	0.277	1.865			-0.138	0.030	1.913			-0.217	-0.162	1.937			-0.225	-0.322	1.922			-0.218	-0.361	1.921			0.123	0.022	1.860			0.146	0.017	1.632
-0.000	-0.159	1.851			0.009	-0.118	1.885			0.017	0.116	1.880			0.033	0.278	1.866			-0.138	0.030	1.913			-0.222	-0.160	1.937			-0.235	-0.317	1.929			-0.226	-0.359	1.927			0.123	0.023	1.860			0.146	0.017	1.632
-0.000	-0.160	1.851			0.009	-0.118	1.885			0.017	0.116	1.880			0.033	0.278	1.866			-0.138	0.030	1.913			-0.227	-0.157	1.938			-0.240	-0.314	1.932			-0.231	-0.357	1.931			0.123	0.023	1.860			0.146	0.017	1.632
-0.000	-0.160	1.851			0.009	-0.119	1.885			0.017	0.116	1.880			0.033	0.278	1.866			-0.138	0.030	1.913			-0.232	-0.154	1.939			-0.240	-0.311	1.935			-0.235	-0.353	1.934			0.123	0.023	1.860			0.145	0.017	1.632
0.000	-0.160	1.851			0.009	-0.119	1.885			0.017	0.116	1.880			0.033	0.278	1.866			-0.138	0.030	1.913			-0.237	-0.152	1.939			-0.245	-0.308	1.937			-0.239	-0.351	1.936			0.123	0.024	1.860			0.145	0.016	1.632
0.000	-0.160	1.851			0.009	-0.119	1.885			0.017	0.116	1.880			0.033	0.278	1.866			-0.138	0.030	1.913			-0.242	-0.149	1.940			-0.249	-0.306	1.938			-0.242	-0.349	1.938			0.123	0.024	1.860			0.145	0.016	1.632
0.000	-0.161	1.851			0.010	-0.119	1.886			0.017	0.116	1.880			0.033	0.278	1.866			-0.138	0.030	1.913			-0.246	-0.147	1.940			-0.246	-0.302	1.940			-0.247	-0.343	1.939			0.123	0.024	1.860			0.145	0.016	1.632
0.001	-0.161	1.851			0.010	-0.119	1.886			0.017	0.116	1.880			0.033	0.278	1.866			-0.138	0.030	1.913			-0.249	-0.145	1.940			-0.248	-0.301	1.940			-0.248	-0.341	1.940			0.122	0.024	1.860			0.144	0.016	1.632
0.001	-0.161	1.851			0.010	-0.119	1.886			0.017	0.116	1.880			0.033	0.278	1.866			-0.137	0.030	1.913			-0.252	-0.143	1.940			-0.250	-0.299	1.941			-0.250	-0.340	1.941			0.122	0.025	1.861			0.144	0.016	1.633
0.001	-0.161	1.851			0.010	-0.119	1.886			0.017	0.116	1.880			0.033	0.278	1.866			-0.137	0.030	1.912			-0.254	-0.142	1.940			-0.248	-0.297	1.942			-0.254	-0.335	1.941			0.122	0.025	1.861			0.144	0.015	1.633
0.001	-0.161	1.851			0.010	-0.120	1.886			0.017	0.116	1.881			0.033	0.278	1.866			-0.137	0.030	1.912			-0.256	-0.141	1.940			-0.245	-0.296	1.943			-0.256	-0.332	1.942			0.122	0.025	1.861			0.144	0.015	1.633
0.001	-0.161	1.851			0.010	-0.120	1.886			0.017	0.116	1.881			0.033	0.278	1.866			-0.137	0.030	1.912			-0.257	-0.141	1.940			-0.245	-0.295	1.943			-0.255	-0.332	1.942			0.122	0.025	1.861			0.143	0.015	1.633
0.001	-0.162	1.851			0.010	-0.120	1.886			0.017	0.116	1.881			0.033	0.279	1.866			-0.137	0.030	1.912			-0.258	-0.140	1.940			-0.244	-0.295	1.944			-0.254	-0.333	1.942			0.122	0.026	1.861			0.143	0.015	1.633
0.002	-0.162	1.851			0.010	-0.120	1.886			0.017	0.116	1.881			0.033	0.279	1.866			-0.137	0.030	1.912			-0.259	-0.140	1.940			-0.244	-0.295	1.944			-0.253	-0.334	1.942			0.122	0.026	1.861			0.143	0.015	1.633
0.002	-0.162	1.851			0.010	-0.120	1.886			0.017	0.116	1.881			0.033	0.279	1.866			-0.137	0.030	1.912			-0.258	-0.141	1.940			-0.243	-0.296	1.944			-0.251	-0.333	1.942			0.122	0.026	1.861			0.143	0.015	1.633
0.002	-0.162	1.851			0.010	-0.120	1.886			0.017	0.116	1.881			0.033	0.279	1.866			-0.137	0.030	1.912			-0.255	-0.142	1.940			-0.242	-0.297	1.944			-0.250	-0.333	1.942			0.122	0.026	1.861			0.142	0.014	1.633
0.002	-0.162	1.851			0.010	-0.120	1.886			0.017	0.116	1.881			0.033	0.279	1.867			-0.137	0.030	1.912			-0.251	-0.145	1.941			-0.240	-0.299	1.944			-0.249	-0.334	1.943			0.122	0.027	1.861			0.142	0.014	1.633
0.002	-0.162	1.851			0.010	-0.120	1.886			0.017	0.116	1.881			0.033	0.279	1.867			-0.137	0.030	1.912			-0.244	-0.148	1.942			-0.238	-0.301	1.945			-0.246	-0.335	1.943			0.121	0.027	1.861			0.142	0.014	1.633
0.002	-0.163	1.850			0.010	-0.121	1.886			0.017	0.116	1.881			0.033	0.279	1.867			-0.137	0.030	1.911			-0.238	-0.151	1.942			-0.234	-0.304	1.945			-0.242	-0.337	1.943			0.121	0.027	1.862			0.142	0.014	1.633
0.002	-0.163	1.850			0.010	-0.121	1.886			0.017	0.116	1.881			0.033	0.279	1.867			-0.137	0.030	1.911			-0.232	-0.154	1.943			-0.230	-0.307	1.945			-0.238	-0.342	1.943			0.121	0.027	1.862			0.141	0.014	1.633
0.002	-0.163	1.850			0.010	-0.121	1.886			0.017	0.116	1.881			0.033	0.279	1.867			-0.137	0.030	1.911			-0.227	-0.156	1.943			-0.227	-0.310	1.945			-0.229	-0.355	1.943			0.121	0.027	1.862			0.141	0.014	1.633
0.002	-0.163	1.850			0.010	-0.121	1.886			0.017	0.116	1.881			0.033	0.279	1.867			-0.137	0.030	1.911			-0.223	-0.158	1.943			-0.225	-0.312	1.945			-0.226	-0.363	1.943			0.121	0.028	1.862			0.141	0.014	1.633
0.002	-0.163	1.850			0.010	-0.121	1.886			0.017	0.116	1.882			0.033	0.279	1.867			-0.137	0.030	1.911			-0.220	-0.160	1.943			-0.223	-0.314	1.945			-0.224	-0.369	1.943			0.121	0.028	1.862			0.140	0.014	1.633
0.002	-0.163	1.850			0.010	-0.121	1.886			0.017	0.116	1.882			0.033	0.280	1.867			-0.137	0.030	1.911			-0.217	-0.161	1.943			-0.222	-0.315	1.944			-0.223	-0.374	1.942			0.121	0.028	1.862			0.140	0.014	1.633
0.002	-0.163	1.850			0.010	-0.121	1.886			0.017	0.116	1.882			0.033	0.280	1.867			-0.137	0.030	1.911			-0.215	-0.162	1.943			-0.222	-0.317	1.943			-0.223	-0.378	1.941			0.121	0.028	1.862			0.140	0.014	1.633
0.002	-0.163	1.850			0.011	-0.121	1.886			0.017	0.117	1.882			0.033	0.280	1.867			-0.137	0.030	1.911			-0.213	-0.163	1.943			-0.221	-0.319	1.942			-0.223	-0.381	1.940			0.121	0.028	1.862			0.139	0.014	1.633
0.002	-0.163	1.850			0.011	-0.121	1.886			0.017	0.117	1.882			0.033	0.280	1.868			-0.137	0.030	1.911			-0.212	-0.164	1.943			-0.221	-0.320	1.942			-0.223	-0.384	1.938			0.121	0.029	1.862			0.139	0.014	1.633
0.002	-0.164	1.850			0.011	-0.121	1.886			0.017	0.117	1.882			0.033	0.280	1.868			-0.137	0.030	1.911			-0.211	-0.164	1.943			-0.222	-0.321	1.941			-0.224	-0.387	1.937			0.121	0.029	1.862			0.139	0.014	1.633
0.002	-0.164	1.850			0.011	-0.121	1.886			0.016	0.117	1.882			0.033	0.280	1.868			-0.137	0.030	1.911			-0.209	-0.165	1.943			-0.222	-0.323	1.940			-0.225	-0.389	1.936			0.121	0.029	1.862			0.139	0.014	1.633
0.002	-0.164	1.850			0.011	-0.121	1.886			0.016	0.117	1.882			0.033	0.280	1.868			-0.137	0.030	1.911			-0.208	-0.165	1.942			-0.223	-0.324	1.939			-0.225	-0.390	1.935			0.121	0.029	1.862			0.138	0.014	1.633
0.002	-0.164	1.850			0.011	-0.121	1.886			0.016	0.117	1.882			0.033	0.280	1.868			-0.137	0.030	1.910			-0.207	-0.166	1.942			-0.223	-0.324	1.937			-0.226	-0.392	1.933			0.121	0.029	1.862			0.138	0.014	1.633
0.002	-0.164	1.850			0.011	-0.122	1.886			0.016	0.117	1.882			0.033	0.280	1.868			-0.137	0.030	1.910			-0.206	-0.166	1.942			-0.224	-0.325	1.936			-0.226	-0.393	1.932			0.121	0.030	1.862			0.138	0.014	1.633
0.002	-0.164	1.850			0.011	-0.122	1.886			0.016	0.117	1.882			0.033	0.280	1.868			-0.137	0.030	1.910			-0.206	-0.166	1.942			-0.224	-0.326	1.936			-0.227	-0.394	1.931			0.121	0.030	1.862			0.138	0.014	1.633
0.002	-0.164	1.850			0.011	-0.122	1.886			0.016	0.118	1.882			0.033	0.280	1.868			-0.137	0.030	1.910			-0.205	-0.167	1.942			-0.225	-0.326	1.935			-0.228	-0.395	1.930			0.121	0.030	1.862			0.137	0.014	1.632
0.002	-0.164	1.850			0.011	-0.122	1.886			0.016	0.118	1.881			0.033	0.280	1.868			-0.136	0.030	1.910			-0.204	-0.167	1.942			-0.225	-0.327	1.934			-0.228	-0.396	1.929			0.121	0.030	1.861			0.137	0.014	1.632
0.002	-0.164	1.850			0.011	-0.122	1.886			0.016	0.118	1.881			0.033	0.280	1.868			-0.136	0.030	1.910			-0.204	-0.167	1.942			-0.225	-0.327	1.933			-0.228	-0.396	1.928			0.121	0.030	1.861			0.137	0.014	1.632
0.002	-0.164	1.850			0.011	-0.122	1.886			0.016	0.118	1.881			0.033	0.280	1.868			-0.136	0.030	1.910			-0.203	-0.167	1.942			-0.226	-0.328	1.932			-0.228	-0.397	1.927			0.120	0.030	1.861			0.137	0.013	1.632
0.002	-0.164	1.850			0.011	-0.122	1.886			0.016	0.118	1.881			0.033	0.280	1.868			-0.136	0.030	1.910			-0.202	-0.168	1.942			-0.226	-0.328	1.932			-0.229	-0.397	1.926			0.121	0.031	1.861			0.137	0.013	1.632
0.002	-0.164	1.850			0.011	-0.122	1.886			0.016	0.118	1.881			0.034	0.280	1.868			-0.136	0.030	1.910			-0.202	-0.168	1.942			-0.226	-0.328	1.932			-0.229	-0.398	1.926			0.121	0.031	1.861			0.137	0.013	1.632
0.002	-0.164	1.850			0.011	-0.122	1.886			0.016	0.118	1.881			0.034	0.280	1.868			-0.136	0.030	1.910			-0.201	-0.168	1.942			-0.226	-0.329	1.931			-0.229	-0.398	1.925			0.121	0.031	1.861			0.137	0.013	1.632
0.002	-0.164	1.850			0.011	-0.122	1.886			0.016	0.118	1.881			0.034	0.280	1.868			-0.136	0.030	1.910			-0.201	-0.168	1.942			-0.226	-0.329	1.931			-0.229	-0.399	1.925			0.121	0.031	1.861			0.137	0.013	1.632
0.003	-0.164	1.850			0.011	-0.122	1.886			0.016	0.118	1.881			0.034	0.280	1.868			-0.136	0.030	1.910			-0.200	-0.168	1.942			-0.226	-0.329	1.931			-0.229	-0.399	1.924			0.121	0.031	1.861			0.138	0.013	1.632
0.003	-0.164	1.850			0.011	-0.122	1.886			0.016	0.118	1.881			0.034	0.280	1.868			-0.135	0.030	1.910			-0.200	-0.169	1.942			-0.226	-0.329	1.930			-0.229	-0.400	1.924			0.121	0.031	1.861			0.138	0.012	1.632
0.003	-0.164	1.850			0.011	-0.122	1.886			0.016	0.118	1.881			0.034	0.280	1.868			-0.135	0.030	1.910			-0.199	-0.169	1.942			-0.226	-0.330	1.930			-0.229	-0.400	1.923			0.121	0.031	1.861			0.138	0.012	1.632
0.003	-0.165	1.850			0.011	-0.122	1.886			0.016	0.118	1.881			0.034	0.280	1.868			-0.135	0.030	1.910			-0.199	-0.169	1.942			-0.226	-0.330	1.930			-0.229	-0.401	1.923			0.121	0.031	1.861			0.138	0.012	1.632
0.003	-0.165	1.850			0.011	-0.122	1.886			0.017	0.118	1.881			0.035	0.280	1.868			-0.135	0.030	1.910			-0.198	-0.169	1.941			-0.226	-0.331	1.930			-0.229	-0.401	1.923			0.121	0.031	1.861			0.139	0.012	1.632
0.003	-0.165	1.850			0.011	-0.122	1.886			0.017	0.118	1.881			0.035	0.280	1.868			-0.135	0.030	1.910			-0.198	-0.169	1.941			-0.226	-0.331	1.930			-0.229	-0.402	1.923			0.121	0.031	1.861			0.139	0.011	1.632
0.003	-0.165	1.850			0.011	-0.122	1.886			0.017	0.118	1.881			0.035	0.280	1.868			-0.134	0.030	1.910			-0.198	-0.169	1.941			-0.227	-0.331	1.929			-0.229	-0.402	1.922			0.121	0.031	1.861			0.139	0.011	1.632
0.003	-0.165	1.850			0.011	-0.122	1.886			0.017	0.118	1.881			0.035	0.280	1.868			-0.134	0.030	1.910			-0.197	-0.169	1.941			-0.227	-0.332	1.929			-0.229	-0.403	1.922			0.121	0.031	1.861			0.139	0.011	1.631
0.003	-0.165	1.850			0.011	-0.122	1.886			0.017	0.118	1.881			0.035	0.280	1.868			-0.134	0.030	1.910			-0.197	-0.169	1.941			-0.227	-0.332	1.929			-0.229	-0.403	1.922			0.121	0.031	1.861			0.140	0.010	1.631
0.003	-0.165	1.850			0.011	-0.122	1.886			0.017	0.118	1.881			0.036	0.279	1.868			-0.134	0.030	1.910			-0.197	-0.169	1.941			-0.227	-0.332	1.929			-0.229	-0.403	1.922			0.121	0.032	1.861			0.140	0.010	1.631
0.003	-0.165	1.850			0.011	-0.122	1.886			0.017	0.118	1.881			0.036	0.279	1.868			-0.134	0.030	1.910			-0.196	-0.169	1.941			-0.227	-0.333	1.929			-0.229	-0.404	1.921			0.121	0.032	1.861			0.140	0.010	1.631
0.003	-0.165	1.850			0.011	-0.122	1.886			0.018	0.118	1.881			0.036	0.279	1.868			-0.133	0.030	1.909			-0.196	-0.169	1.941			-0.227	-0.333	1.929			-0.229	-0.404	1.921			0.122	0.032	1.861			0.141	0.010	1.631
0.003	-0.165	1.850			0.011	-0.122	1.886			0.018	0.118	1.881			0.036	0.279	1.867			-0.133	0.030	1.909			-0.196	-0.169	1.941			-0.227	-0.333	1.929			-0.229	-0.404	1.921			0.122	0.032	1.861			0.141	0.009	1.631
0.003	-0.165	1.850			0.012	-0.122	1.886			0.018	0.118	1.881			0.037	0.279	1.867			-0.133	0.030	1.909			-0.196	-0.169	1.941			-0.227	-0.334	1.929			-0.229	-0.404	1.921			0.122	0.033	1.861			0.141	0.009	1.631
0.003	-0.165	1.850			0.012	-0.122	1.886			0.018	0.118	1.881			0.037	0.279	1.867			-0.133	0.030	1.909			-0.195	-0.169	1.941			-0.227	-0.334	1.929			-0.229	-0.405	1.921			0.122	0.033	1.861			0.141	0.010	1.631
0.003	-0.164	1.850			0.012	-0.122	1.886			0.018	0.118	1.881			0.037	0.278	1.867			-0.132	0.030	1.909			-0.195	-0.169	1.941			-0.227	-0.334	1.929			-0.229	-0.405	1.920			0.122	0.034	1.861			0.141	0.010	1.631
0.004	-0.164	1.850			0.012	-0.122	1.886			0.018	0.117	1.881			0.037	0.278	1.867			-0.132	0.030	1.909			-0.195	-0.169	1.940			-0.227	-0.335	1.929			-0.229	-0.405	1.920			0.122	0.034	1.861			0.142	0.010	1.631
0.004	-0.164	1.850			0.012	-0.122	1.886			0.019	0.117	1.881			0.038	0.278	1.867			-0.132	0.030	1.909			-0.195	-0.169	1.940			-0.227	-0.335	1.929			-0.229	-0.405	1.920			0.122	0.035	1.861			0.142	0.010	1.631
0.004	-0.164	1.850			0.013	-0.122	1.886			0.019	0.117	1.881			0.038	0.278	1.867			-0.132	0.030	1.909			-0.195	-0.169	1.940			-0.228	-0.335	1.929			-0.229	-0.406	1.920			0.123	0.036	1.860			0.142	0.010	1.631
0.004	-0.164	1.850			0.013	-0.122	1.886			0.019	0.117	1.881			0.038	0.278	1.867			-0.132	0.030	1.909			-0.194	-0.169	1.940			-0.228	-0.335	1.928			-0.229	-0.406	1.920			0.123	0.036	1.860			0.142	0.010	1.631
0.004	-0.164	1.850			0.013	-0.122	1.886			0.019	0.117	1.881			0.038	0.278	1.867			-0.131	0.030	1.909			-0.194	-0.169	1.940			-0.228	-0.336	1.928			-0.229	-0.406	1.920			0.123	0.037	1.859			0.143	0.010	1.631
0.005	-0.164	1.850			0.013	-0.122	1.886			0.019	0.117	1.881			0.038	0.278	1.867			-0.131	0.030	1.909			-0.194	-0.169	1.940			-0.228	-0.336	1.928			-0.229	-0.406	1.920			0.124	0.038	1.858			0.143	0.011	1.630
0.005	-0.164	1.850			0.014	-0.122	1.886			0.020	0.117	1.881			0.038	0.278	1.867			-0.131	0.030	1.909			-0.194	-0.169	1.940			-0.228	-0.336	1.928			-0.229	-0.406	1.920			0.125	0.039	1.858			0.144	0.011	1.630
0.005	-0.164	1.851			0.014	-0.122	1.886			0.020	0.117	1.881			0.039	0.277	1.867			-0.131	0.030	1.909			-0.194	-0.169	1.940			-0.228	-0.336	1.928			-0.229	-0.406	1.920			0.125	0.039	1.857			0.144	0.011	1.630
0.005	-0.164	1.851			0.014	-0.122	1.886			0.020	0.117	1.881			0.039	0.277	1.866			-0.131	0.030	1.909			-0.194	-0.169	1.940			-0.228	-0.336	1.928			-0.229	-0.406	1.920			0.126	0.040	1.856			0.146	0.024	1.628
0.006	-0.164	1.851			0.015	-0.122	1.886			0.020	0.117	1.881			0.039	0.277	1.866			-0.130	0.031	1.909			-0.194	-0.169	1.940			-0.228	-0.337	1.928			-0.229	-0.406	1.920			0.127	0.041	1.856			0.147	0.033	1.627
0.006	-0.164	1.851			0.015	-0.122	1.886			0.020	0.117	1.881			0.039	0.277	1.866			-0.130	0.031	1.909			-0.194	-0.169	1.940			-0.228	-0.337	1.928			-0.229	-0.406	1.920			0.127	0.041	1.855			0.148	0.042	1.626
0.006	-0.164	1.851			0.015	-0.121	1.886			0.021	0.117	1.881			0.039	0.277	1.866			-0.130	0.031	1.909			-0.193	-0.168	1.940			-0.228	-0.337	1.928			-0.229	-0.406	1.920			0.128	0.042	1.854			0.149	0.048	1.625
0.006	-0.163	1.851			0.016	-0.121	1.887			0.021	0.117	1.881			0.039	0.277	1.866			-0.130	0.031	1.909			-0.193	-0.168	1.940			-0.228	-0.337	1.928			-0.229	-0.406	1.920			0.129	0.042	1.853			0.151	0.053	1.624
0.007	-0.163	1.851			0.016	-0.121	1.887			0.021	0.117	1.881			0.039	0.277	1.866			-0.130	0.031	1.909			-0.193	-0.168	1.940			-0.228	-0.337	1.928			-0.229	-0.405	1.920			0.130	0.042	1.853			0.151	0.056	1.624
0.007	-0.163	1.851			0.016	-0.121	1.887			0.021	0.117	1.881			0.039	0.277	1.866			-0.129	0.031	1.909			-0.193	-0.168	1.940			-0.228	-0.337	1.928			-0.229	-0.405	1.920			0.131	0.043	1.852			0.152	0.059	1.623
0.007	-0.163	1.851			0.017	-0.121	1.887			0.021	0.117	1.881			0.040	0.277	1.866			-0.129	0.031	1.909			-0.193	-0.168	1.940			-0.228	-0.337	1.928			-0.229	-0.405	1.920			0.132	0.043	1.851			0.164	0.048	1.643
0.007	-0.163	1.851			0.017	-0.121	1.887			0.021	0.117	1.881			0.040	0.277	1.866			-0.129	0.031	1.909			-0.193	-0.168	1.939			-0.228	-0.337	1.928			-0.229	-0.405	1.920			0.133	0.043	1.851			0.166	0.047	1.647
0.008	-0.162	1.851			0.017	-0.121	1.887			0.022	0.117	1.881			0.040	0.277	1.866			-0.129	0.031	1.909			-0.193	-0.168	1.939			-0.228	-0.337	1.928			-0.229	-0.405	1.920			0.133	0.043	1.850			0.172	0.044	1.647
0.008	-0.162	1.851			0.017	-0.121	1.887			0.022	0.116	1.881			0.040	0.277	1.866			-0.129	0.031	1.909			-0.193	-0.168	1.939			-0.228	-0.337	1.928			-0.229	-0.405	1.920			0.134	0.043	1.850			0.178	0.042	1.646
0.008	-0.162	1.851			0.018	-0.121	1.887			0.022	0.116	1.881			0.040	0.277	1.866			-0.129	0.031	1.909			-0.193	-0.168	1.939			-0.228	-0.338	1.928			-0.229	-0.405	1.920			0.135	0.043	1.849			0.183	0.040	1.645
0.008	-0.162	1.851			0.018	-0.121	1.887			0.022	0.116	1.881			0.040	0.277	1.866			-0.129	0.031	1.909			-0.193	-0.168	1.939			-0.228	-0.338	1.928			-0.229	-0.405	1.920			0.135	0.043	1.849			0.186	0.038	1.645
0.008	-0.162	1.851			0.018	-0.120	1.887			0.022	0.116	1.881			0.040	0.277	1.866			-0.128	0.031	1.909			-0.193	-0.168	1.939			-0.228	-0.338	1.928			-0.229	-0.405	1.920			0.136	0.044	1.848			0.189	0.036	1.645
0.009	-0.162	1.851			0.018	-0.120	1.887			0.022	0.116	1.881			0.040	0.277	1.866			-0.128	0.031	1.909			-0.193	-0.168	1.939			-0.228	-0.338	1.928			-0.229	-0.405	1.920			0.136	0.044	1.848			0.192	0.034	1.645
0.009	-0.162	1.851			0.018	-0.120	1.887			0.022	0.116	1.881			0.040	0.277	1.866			-0.128	0.031	1.909			-0.193	-0.168	1.939			-0.228	-0.338	1.928			-0.229	-0.405	1.920			0.137	0.044	1.848			0.194	0.033	1.645
0.009	-0.161	1.851			0.019	-0.120	1.887			0.022	0.116	1.882			0.040	0.277	1.866			-0.128	0.030	1.909			-0.193	-0.168	1.939			-0.228	-0.338	1.928			-0.229	-0.405	1.921			0.137	0.044	1.847			0.197	0.032	1.645
0.009	-0.161	1.851			0.019	-0.120	1.887			0.022	0.116	1.882			0.040	0.276	1.866			-0.128	0.030	1.909			-0.193	-0.168	1.939			-0.228	-0.338	1.928			-0.229	-0.405	1.921			0.138	0.044	1.847			0.199	0.031	1.646
0.009	-0.161	1.851			0.019	-0.120	1.887			0.022	0.116	1.882			0.040	0.276	1.866			-0.128	0.030	1.909			-0.193	-0.168	1.939			-0.228	-0.338	1.928			-0.229	-0.405	1.921			0.138	0.044	1.847			0.202	0.030	1.646
0.009	-0.161	1.852			0.019	-0.120	1.887			0.022	0.115	1.882			0.040	0.276	1.866			-0.128	0.030	1.909			-0.193	-0.168	1.939			-0.228	-0.338	1.928			-0.229	-0.405	1.921			0.139	0.044	1.846			0.204	0.029	1.646
0.010	-0.161	1.852			0.019	-0.120	1.887			0.022	0.115	1.883			0.040	0.276	1.866			-0.128	0.030	1.909			-0.194	-0.168	1.938			-0.228	-0.338	1.928			-0.229	-0.405	1.920			0.140	0.043	1.846			0.206	0.028	1.647
0.010	-0.160	1.852			0.019	-0.120	1.887			0.022	0.115	1.883			0.040	0.276	1.866			-0.128	0.030	1.909			-0.194	-0.168	1.938			-0.228	-0.338	1.928			-0.230	-0.405	1.920			0.140	0.043	1.846			0.209	0.028	1.649
0.010	-0.160	1.852			0.019	-0.120	1.887			0.022	0.115	1.883			0.040	0.276	1.866			-0.128	0.030	1.909			-0.194	-0.168	1.938			-0.228	-0.338	1.928			-0.230	-0.405	1.920			0.141	0.043	1.846			0.211	0.027	1.650
0.010	-0.160	1.852			0.019	-0.120	1.887			0.022	0.115	1.883			0.040	0.276	1.866			-0.128	0.030	1.909			-0.194	-0.168	1.938			-0.228	-0.338	1.928			-0.230	-0.404	1.920			0.142	0.043	1.846			0.214	0.027	1.652
0.010	-0.160	1.852			0.020	-0.119	1.887			0.022	0.115	1.883			0.040	0.276	1.866			-0.128	0.030	1.909			-0.194	-0.168	1.938			-0.228	-0.338	1.928			-0.230	-0.404	1.920			0.142	0.043	1.846			0.216	0.026	1.654
0.010	-0.160	1.852			0.020	-0.119	1.887			0.022	0.114	1.884			0.040	0.276	1.866			-0.128	0.030	1.909			-0.194	-0.168	1.938			-0.228	-0.338	1.928			-0.230	-0.404	1.920			0.143	0.042	1.846			0.219	0.026	1.656
0.010	-0.160	1.852			0.020	-0.119	1.887			0.022	0.114	1.884			0.040	0.276	1.866			-0.128	0.030	1.909			-0.195	-0.168	1.938			-0.228	-0.338	1.928			-0.231	-0.404	1.920			0.144	0.042	1.845			0.222	0.026	1.657
0.010	-0.159	1.852			0.020	-0.119	1.887			0.022	0.114	1.884			0.040	0.276	1.866			-0.128	0.030	1.909			-0.195	-0.168	1.937			-0.228	-0.338	1.928			-0.231	-0.404	1.920			0.144	0.042	1.845			0.225	0.026	1.658
0.010	-0.159	1.852			0.020	-0.119	1.887			0.023	0.114	1.884			0.040	0.276	1.866			-0.128	0.030	1.909			-0.195	-0.168	1.937			-0.229	-0.338	1.928			-0.231	-0.403	1.920			0.145	0.042	1.845			0.228	0.026	1.659
0.010	-0.159	1.852			0.020	-0.119	1.887			0.023	0.114	1.884			0.040	0.276	1.866			-0.128	0.030	1.909			-0.195	-0.168	1.937			-0.229	-0.338	1.927			-0.231	-0.403	1.920			0.146	0.041	1.845			0.231	0.025	1.660
0.010	-0.159	1.852			0.020	-0.119	1.887			0.023	0.114	1.884			0.040	0.276	1.866			-0.128	0.030	1.909			-0.196	-0.168	1.937			-0.229	-0.338	1.927			-0.231	-0.403	1.920			0.146	0.041	1.845			0.234	0.025	1.661
0.011	-0.159	1.852			0.020	-0.119	1.887			0.023	0.114	1.884			0.040	0.276	1.866			-0.128	0.030	1.909			-0.196	-0.168	1.936			-0.229	-0.338	1.927			-0.231	-0.403	1.919			0.147	0.041	1.845			0.239	0.024	1.660
0.011	-0.158	1.852			0.020	-0.119	1.887			0.023	0.114	1.884			0.040	0.276	1.866			-0.128	0.030	1.909			-0.196	-0.168	1.936			-0.229	-0.338	1.927			-0.232	-0.403	1.919			0.147	0.041	1.845			0.242	0.023	1.663
0.011	-0.158	1.852			0.020	-0.118	1.887			0.023	0.114	1.884			0.040	0.276	1.866			-0.128	0.030	1.908			-0.196	-0.168	1.936			-0.229	-0.337	1.927			-0.232	-0.402	1.919			0.148	0.040	1.845			0.245	0.022	1.666
0.011	-0.158	1.852			0.020	-0.118	1.887			0.023	0.114	1.884			0.040	0.276	1.866			-0.129	0.029	1.908			-0.197	-0.168	1.936			-0.229	-0.337	1.927			-0.232	-0.402	1.919			0.148	0.040	1.846			0.246	0.022	1.668
0.011	-0.158	1.852			0.020	-0.118	1.887			0.022	0.114	1.884			0.040	0.276	1.866			-0.129	0.029	1.908			-0.197	-0.168	1.935			-0.229	-0.337	1.926			-0.232	-0.402	1.919			0.149	0.040	1.846			0.247	0.023	1.670
0.011	-0.158	1.852			0.020	-0.118	1.887			0.022	0.114	1.885			0.039	0.276	1.866			-0.129	0.029	1.908			-0.197	-0.168	1.935			-0.229	-0.337	1.926			-0.232	-0.401	1.918			0.149	0.040	1.846			0.248	0.023	1.672
0.011	-0.157	1.852			0.020	-0.118	1.887			0.022	0.114	1.885			0.039	0.276	1.866			-0.129	0.029	1.908			-0.198	-0.169	1.935			-0.229	-0.337	1.926			-0.232	-0.401	1.918			0.149	0.039	1.846			0.250	0.023	1.672
0.011	-0.157	1.852			0.020	-0.118	1.887			0.022	0.114	1.885			0.039	0.276	1.866			-0.130	0.029	1.907			-0.198	-0.169	1.934			-0.230	-0.337	1.926			-0.233	-0.401	1.918			0.150	0.039	1.846			0.252	0.023	1.673
0.011	-0.157	1.852			0.020	-0.117	1.887			0.022	0.114	1.885			0.039	0.276	1.865			-0.130	0.029	1.907			-0.198	-0.169	1.934			-0.230	-0.337	1.925			-0.233	-0.401	1.918			0.150	0.039	1.846			0.254	0.023	1.673
0.011	-0.157	1.852			0.020	-0.117	1.887			0.022	0.114	1.885			0.039	0.276	1.865			-0.130	0.028	1.907			-0.199	-0.169	1.934			-0.230	-0.337	1.925			-0.233	-0.401	1.917			0.150	0.039	1.846			0.256	0.022	1.674
0.011	-0.156	1.851			0.020	-0.117	1.887			0.021	0.114	1.885			0.038	0.276	1.865			-0.130	0.028	1.906			-0.199	-0.169	1.933			-0.230	-0.336	1.925			-0.233	-0.400	1.917			0.151	0.039	1.846			0.258	0.022	1.674
0.010	-0.156	1.851			0.019	-0.117	1.887			0.021	0.114	1.884			0.038	0.277	1.865			-0.131	0.028	1.906			-0.199	-0.169	1.933			-0.230	-0.336	1.924			-0.233	-0.400	1.917			0.151	0.039	1.846			0.260	0.022	1.674
0.010	-0.156	1.851			0.019	-0.116	1.887			0.021	0.114	1.884			0.038	0.277	1.865			-0.131	0.028	1.906			-0.199	-0.170	1.933			-0.230	-0.337	1.924			-0.234	-0.400	1.916			0.151	0.039	1.846			0.261	0.021	1.675
0.010	-0.156	1.851			0.019	-0.116	1.887			0.020	0.115	1.884			0.037	0.277	1.865			-0.131	0.028	1.906			-0.200	-0.170	1.932			-0.231	-0.337	1.924			-0.234	-0.400	1.915			0.151	0.038	1.846			0.260	0.022	1.680
0.010	-0.155	1.851			0.019	-0.116	1.887			0.020	0.115	1.884			0.037	0.277	1.865			-0.132	0.028	1.905			-0.200	-0.170	1.932			-0.231	-0.337	1.923			-0.234	-0.400	1.915			0.152	0.038	1.846			0.261	0.022	1.681
0.010	-0.155	1.851			0.019	-0.116	1.887			0.020	0.115	1.884			0.036	0.277	1.865			-0.132	0.027	1.905			-0.200	-0.170	1.932			-0.231	-0.337	1.923			-0.234	-0.400	1.914			0.152	0.038	1.846			0.262	0.022	1.683
0.010	-0.155	1.851			0.019	-0.116	1.887			0.020	0.115	1.884			0.036	0.278	1.865			-0.132	0.027	1.905			-0.200	-0.170	1.931			-0.231	-0.337	1.923			-0.235	-0.401	1.914			0.152	0.038	1.846			0.263	0.022	1.684
0.010	-0.155	1.851			0.019	-0.115	1.887			0.019	0.115	1.884			0.035	0.278	1.865			-0.132	0.027	1.904			-0.201	-0.170	1.931			-0.231	-0.337	1.922			-0.235	-0.401	1.913			0.152	0.038	1.847			0.262	0.023	1.687
0.010	-0.155	1.851			0.018	-0.115	1.886			0.019	0.115	1.884			0.035	0.278	1.864			-0.133	0.027	1.904			-0.201	-0.170	1.931			-0.231	-0.337	1.922			-0.235	-0.401	1.913			0.153	0.038	1.847			0.263	0.023	1.687
0.010	-0.154	1.851			0.018	-0.115	1.886			0.019	0.115	1.884			0.035	0.278	1.864			-0.133	0.027	1.904			-0.201	-0.171	1.931			-0.232	-0.337	1.922			-0.235	-0.401	1.912			0.153	0.038	1.847			0.264	0.023	1.689
0.010	-0.154	1.851			0.018	-0.115	1.886			0.019	0.115	1.884			0.034	0.278	1.864			-0.133	0.027	1.903			-0.201	-0.171	1.930			-0.232	-0.337	1.921			-0.235	-0.401	1.912			0.153	0.038	1.847			0.265	0.023	1.690
0.010	-0.154	1.850			0.018	-0.115	1.886			0.018	0.115	1.884			0.034	0.279	1.864			-0.133	0.027	1.903			-0.201	-0.171	1.930			-0.232	-0.337	1.921			-0.236	-0.401	1.911			0.153	0.037	1.847			0.266	0.023	1.690
0.010	-0.154	1.850			0.018	-0.115	1.886			0.018	0.115	1.884			0.034	0.279	1.864			-0.134	0.026	1.903			-0.202	-0.171	1.930			-0.232	-0.337	1.921			-0.236	-0.401	1.911			0.153	0.037	1.847			0.266	0.022	1.692
0.010	-0.154	1.850			0.018	-0.115	1.886			0.018	0.115	1.884			0.033	0.279	1.864			-0.134	0.026	1.903			-0.202	-0.171	1.929			-0.232	-0.337	1.920			-0.236	-0.401	1.910			0.153	0.037	1.847			0.267	0.022	1.693
0.010	-0.154	1.850			0.018	-0.114	1.886			0.018	0.115	1.884			0.033	0.279	1.864			-0.134	0.026	1.902			-0.202	-0.171	1.929			-0.232	-0.337	1.920			-0.236	-0.401	1.910			0.154	0.037	1.847			0.268	0.022	1.694
0.010	-0.154	1.850			0.018	-0.114	1.886			0.017	0.116	1.884			0.033	0.279	1.864			-0.134	0.026	1.902			-0.202	-0.171	1.929			-0.233	-0.337	1.919			-0.236	-0.401	1.910			0.154	0.037	1.847			0.269	0.022	1.695
0.010	-0.153	1.850			0.018	-0.114	1.886			0.017	0.116	1.884			0.032	0.280	1.864			-0.135	0.026	1.902			-0.202	-0.171	1.928			-0.233	-0.337	1.919			-0.236	-0.401	1.909			0.154	0.037	1.847			0.270	0.021	1.696
0.010	-0.153	1.850			0.017	-0.114	1.886			0.017	0.116	1.883			0.032	0.280	1.863			-0.135	0.026	1.901			-0.202	-0.172	1.928			-0.233	-0.337	1.919			-0.236	-0.401	1.909			0.154	0.037	1.848			0.271	0.021	1.697
0.010	-0.153	1.850			0.017	-0.114	1.886			0.017	0.116	1.883			0.032	0.280	1.863			-0.135	0.026	1.901			-0.202	-0.172	1.928			-0.233	-0.337	1.918			-0.236	-0.401	1.908			0.154	0.037	1.848			0.272	0.021	1.698
0.010	-0.153	1.850			0.017	-0.114	1.885			0.017	0.116	1.883			0.032	0.280	1.863			-0.135	0.026	1.901			-0.203	-0.172	1.927			-0.233	-0.337	1.918			-0.236	-0.401	1.908			0.155	0.037	1.848			0.273	0.020	1.698
0.010	-0.153	1.850			0.017	-0.114	1.885			0.017	0.116	1.883			0.031	0.280	1.863			-0.135	0.026	1.901			-0.203	-0.172	1.927			-0.233	-0.337	1.917			-0.236	-0.401	1.908			0.155	0.037	1.848			0.274	0.020	1.699
0.010	-0.153	1.849			0.017	-0.113	1.885			0.016	0.116	1.883			0.031	0.281	1.863			-0.135	0.026	1.900			-0.203	-0.172	1.926			-0.233	-0.337	1.917			-0.236	-0.401	1.907			0.155	0.037	1.848			0.274	0.021	1.699
0.010	-0.153	1.849			0.017	-0.113	1.885			0.016	0.116	1.883			0.031	0.281	1.863			-0.136	0.026	1.900			-0.203	-0.172	1.926			-0.233	-0.337	1.916			-0.236	-0.401	1.907			0.155	0.037	1.848			0.275	0.021	1.700
0.010	-0.152	1.849			0.017	-0.113	1.885			0.016	0.116	1.883			0.031	0.281	1.863			-0.136	0.025	1.900			-0.203	-0.172	1.925			-0.233	-0.337	1.916			-0.236	-0.400	1.906			0.155	0.037	1.848			0.275	0.021	1.700
0.010	-0.152	1.849			0.017	-0.113	1.885			0.016	0.116	1.883			0.031	0.281	1.863			-0.136	0.025	1.899			-0.203	-0.172	1.925			-0.234	-0.336	1.915			-0.236	-0.400	1.906			0.155	0.037	1.849			0.276	0.021	1.700
0.010	-0.152	1.849			0.017	-0.113	1.885			0.016	0.116	1.883			0.031	0.281	1.863			-0.136	0.025	1.899			-0.203	-0.173	1.925			-0.234	-0.336	1.915			-0.236	-0.400	1.906			0.156	0.037	1.849			0.276	0.021	1.701
0.009	-0.152	1.849			0.017	-0.113	1.885			0.016	0.116	1.883			0.030	0.281	1.863			-0.136	0.025	1.899			-0.204	-0.173	1.924			-0.234	-0.336	1.914			-0.237	-0.400	1.905			0.156	0.036	1.849			0.277	0.021	1.701
0.009	-0.152	1.849			0.017	-0.113	1.885			0.016	0.116	1.883			0.030	0.281	1.863			-0.136	0.025	1.899			-0.204	-0.173	1.924			-0.234	-0.336	1.914			-0.237	-0.399	1.905			0.156	0.036	1.849			0.277	0.022	1.701
0.009	-0.152	1.849			0.016	-0.113	1.885			0.016	0.116	1.883			0.030	0.282	1.862			-0.136	0.025	1.898			-0.204	-0.173	1.923			-0.234	-0.336	1.913			-0.237	-0.399	1.904			0.156	0.036	1.849			0.278	0.022	1.702
0.009	-0.152	1.849			0.016	-0.113	1.885			0.016	0.116	1.883			0.030	0.282	1.862			-0.136	0.025	1.898			-0.204	-0.173	1.923			-0.234	-0.335	1.913			-0.237	-0.399	1.904			0.156	0.036	1.849			0.278	0.022	1.702
0.009	-0.152	1.849			0.016	-0.113	1.885			0.016	0.116	1.883			0.030	0.282	1.862			-0.137	0.025	1.898			-0.204	-0.173	1.923			-0.234	-0.335	1.912			-0.237	-0.399	1.903			0.156	0.036	1.850			0.278	0.022	1.702
0.009	-0.152	1.848			0.016	-0.113	1.885			0.015	0.116	1.883			0.030	0.282	1.862			-0.137	0.025	1.898			-0.204	-0.173	1.922			-0.234	-0.335	1.912			-0.237	-0.398	1.903			0.157	0.036	1.850			0.279	0.022	1.702
0.009	-0.152	1.848			0.016	-0.112	1.884			0.015	0.116	1.882			0.030	0.282	1.862			-0.137	0.025	1.897			-0.204	-0.173	1.922			-0.234	-0.335	1.911			-0.237	-0.398	1.903			0.157	0.036	1.850			0.279	0.022	1.703
0.009	-0.152	1.848			0.016	-0.112	1.884			0.015	0.116	1.882			0.029	0.282	1.862			-0.137	0.025	1.897			-0.204	-0.173	1.922			-0.234	-0.335	1.911			-0.237	-0.398	1.902			0.157	0.036	1.850			0.279	0.022	1.703
0.009	-0.152	1.848			0.016	-0.112	1.884			0.015	0.116	1.882			0.029	0.282	1.862			-0.137	0.025	1.897			-0.204	-0.174	1.922			-0.234	-0.334	1.910			-0.237	-0.398	1.902			0.157	0.036	1.850			0.280	0.022	1.703
0.009	-0.151	1.848			0.016	-0.112	1.884			0.015	0.116	1.882			0.029	0.282	1.862			-0.137	0.025	1.897			-0.204	-0.174	1.921			-0.234	-0.334	1.910			-0.237	-0.397	1.902			0.157	0.036	1.851			0.280	0.022	1.703
0.009	-0.151	1.848			0.016	-0.112	1.884			0.015	0.116	1.882			0.029	0.282	1.862			-0.137	0.025	1.897			-0.204	-0.174	1.921			-0.234	-0.334	1.910			-0.237	-0.397	1.902			0.157	0.036	1.851			0.280	0.022	1.703
0.009	-0.151	1.848			0.016	-0.112	1.884			0.015	0.116	1.882			0.029	0.282	1.862			-0.137	0.024	1.896			-0.205	-0.174	1.921			-0.234	-0.334	1.909			-0.236	-0.397	1.901			0.157	0.036	1.851			0.280	0.022	1.703
0.009	-0.151	1.848			0.016	-0.112	1.884			0.015	0.116	1.882			0.029	0.282	1.862			-0.137	0.024	1.896			-0.205	-0.174	1.921			-0.234	-0.334	1.909			-0.236	-0.397	1.901			0.158	0.036	1.851			0.281	0.023	1.704
0.009	-0.151	1.848			0.016	-0.112	1.884			0.015	0.116	1.882			0.029	0.282	1.862			-0.137	0.024	1.896			-0.205	-0.174	1.920			-0.234	-0.334	1.909			-0.236	-0.397	1.901			0.158	0.036	1.851			0.281	0.023	1.704
0.009	-0.151	1.848			0.016	-0.112	1.884			0.015	0.116	1.882			0.029	0.282	1.862			-0.137	0.024	1.896			-0.205	-0.174	1.920			-0.234	-0.334	1.908			-0.236	-0.397	1.901			0.158	0.035	1.851			0.281	0.023	1.704
0.009	-0.151	1.848			0.016	-0.112	1.884			0.015	0.116	1.882			0.029	0.282	1.862			-0.138	0.024	1.896			-0.205	-0.174	1.920			-0.233	-0.334	1.908			-0.236	-0.396	1.901			0.158	0.035	1.851			0.282	0.022	1.704
0.009	-0.151	1.848			0.016	-0.112	1.884			0.015	0.116	1.882			0.029	0.282	1.862			-0.138	0.024	1.896			-0.205	-0.174	1.920			-0.233	-0.334	1.908			-0.236	-0.396	1.901			0.158	0.035	1.852			0.282	0.022	1.705
0.009	-0.151	1.848			0.016	-0.112	1.884			0.015	0.116	1.882			0.029	0.282	1.862			-0.138	0.024	1.896			-0.205	-0.174	1.920			-0.233	-0.334	1.908			-0.236	-0.396	1.900			0.158	0.035	1.852			0.283	0.021	1.705
0.009	-0.151	1.848			0.016	-0.112	1.884			0.015	0.116	1.882			0.029	0.282	1.862			-0.138	0.024	1.895			-0.205	-0.174	1.920			-0.233	-0.333	1.908			-0.236	-0.396	1.900			0.158	0.035	1.852			0.283	0.021	1.705
0.009	-0.151	1.847			0.016	-0.112	1.884			0.014	0.116	1.882			0.029	0.282	1.861			-0.138	0.024	1.895			-0.205	-0.174	1.920			-0.233	-0.333	1.907			-0.236	-0.396	1.900			0.158	0.035	1.852			0.283	0.021	1.705
0.009	-0.151	1.847			0.015	-0.112	1.884			0.014	0.116	1.882			0.028	0.283	1.861			-0.138	0.024	1.895			-0.205	-0.174	1.919			-0.233	-0.333	1.907			-0.236	-0.396	1.900			0.158	0.035	1.852			0.283	0.021	1.705
0.009	-0.151	1.847			0.015	-0.112	1.884			0.014	0.116	1.882			0.028	0.283	1.861			-0.138	0.024	1.895			-0.205	-0.174	1.919			-0.233	-0.333	1.907			-0.236	-0.395	1.900			0.158	0.035	1.852			0.283	0.021	1.705
0.009	-0.151	1.847			0.015	-0.112	1.884			0.014	0.116	1.882			0.028	0.283	1.861			-0.138	0.024	1.895			-0.205	-0.174	1.919			-0.233	-0.333	1.907			-0.236	-0.395	1.900			0.158	0.035	1.852			0.283	0.021	1.705
0.009	-0.151	1.847			0.015	-0.112	1.884			0.014	0.116	1.882			0.028	0.283	1.861			-0.138	0.024	1.895			-0.205	-0.174	1.919			-0.233	-0.333	1.907			-0.236	-0.395	1.900			0.158	0.035	1.853			0.284	0.020	1.705
0.009	-0.151	1.847			0.015	-0.112	1.884			0.014	0.116	1.882			0.028	0.283	1.861			-0.138	0.024	1.895			-0.205	-0.174	1.919			-0.233	-0.333	1.907			-0.236	-0.395	1.900			0.158	0.035	1.853			0.284	0.020	1.706
0.009	-0.151	1.847			0.015	-0.112	1.884			0.014	0.116	1.882			0.028	0.283	1.861			-0.138	0.024	1.895			-0.205	-0.174	1.919			-0.233	-0.333	1.907			-0.235	-0.395	1.900			0.158	0.035	1.853			0.284	0.020	1.706
0.009	-0.151	1.847			0.015	-0.112	1.884			0.014	0.116	1.882			0.028	0.283	1.861			-0.138	0.024	1.895			-0.205	-0.174	1.919			-0.233	-0.333	1.907			-0.235	-0.395	1.900			0.158	0.035	1.853			0.285	0.019	1.706
0.009	-0.151	1.847			0.015	-0.112	1.884			0.014	0.116	1.882			0.028	0.283	1.861			-0.138	0.024	1.895			-0.205	-0.175	1.919			-0.233	-0.333	1.907			-0.235	-0.395	1.900			0.158	0.035	1.853			0.285	0.019	1.706
0.009	-0.151	1.847			0.015	-0.112	1.884			0.014	0.116	1.882			0.028	0.283	1.861			-0.138	0.024	1.895			-0.205	-0.175	1.919			-0.233	-0.333	1.907			-0.235	-0.395	1.900			0.159	0.035	1.853			0.285	0.019	1.707
0.009	-0.151	1.847			0.015	-0.112	1.883			0.014	0.116	1.882			0.028	0.283	1.861			-0.138	0.024	1.895			-0.205	-0.175	1.919			-0.233	-0.332	1.906			-0.235	-0.395	1.900			0.159	0.035	1.853			0.285	0.018	1.707
0.009	-0.151	1.847			0.015	-0.112	1.883			0.014	0.116	1.882			0.028	0.283	1.861			-0.138	0.024	1.894			-0.205	-0.175	1.919			-0.232	-0.332	1.906			-0.235	-0.394	1.900			0.159	0.035	1.853			0.286	0.018	1.707
0.009	-0.151	1.847			0.015	-0.112	1.883			0.014	0.116	1.882			0.028	0.283	1.861			-0.138	0.024	1.894			-0.205	-0.175	1.919			-0.232	-0.332	1.906			-0.235	-0.394	1.900			0.159	0.035	1.854			0.286	0.018	1.707
0.009	-0.151	1.847			0.015	-0.112	1.883			0.014	0.116	1.882			0.028	0.283	1.861			-0.138	0.024	1.894			-0.205	-0.175	1.919			-0.232	-0.332	1.906			-0.235	-0.394	1.900			0.159	0.035	1.854			0.286	0.018	1.706
0.009	-0.151	1.847			0.015	-0.112	1.883			0.014	0.116	1.882			0.028	0.283	1.861			-0.138	0.024	1.894			-0.205	-0.175	1.919			-0.232	-0.332	1.906			-0.235	-0.394	1.900			0.159	0.035	1.854			0.286	0.017	1.706
0.009	-0.151	1.847			0.015	-0.112	1.883			0.014	0.116	1.882			0.028	0.283	1.861			-0.138	0.024	1.894			-0.205	-0.175	1.919			-0.232	-0.332	1.906			-0.235	-0.394	1.900			0.159	0.035	1.854			0.286	0.017	1.706
0.009	-0.151	1.847			0.015	-0.112	1.883			0.014	0.116	1.882			0.028	0.283	1.861			-0.138	0.024	1.894			-0.205	-0.175	1.919			-0.232	-0.332	1.906			-0.234	-0.394	1.900			0.159	0.035	1.854			0.286	0.017	1.705
0.009	-0.151	1.847			0.015	-0.112	1.883			0.014	0.116	1.882			0.028	0.283	1.861			-0.138	0.024	1.894			-0.205	-0.175	1.919			-0.232	-0.332	1.906			-0.234	-0.394	1.900			0.159	0.035	1.854			0.280	0.018	1.706
0.009	-0.151	1.847			0.015	-0.112	1.883			0.013	0.116	1.882			0.028	0.283	1.861			-0.138	0.024	1.894			-0.205	-0.175	1.919			-0.232	-0.332	1.906			-0.234	-0.394	1.900			0.159	0.035	1.854			0.279	0.018	1.700
0.009	-0.151	1.847			0.015	-0.112	1.883			0.013	0.116	1.882			0.028	0.283	1.861			-0.138	0.024	1.894			-0.205	-0.175	1.919			-0.232	-0.332	1.906			-0.234	-0.394	1.901			0.159	0.035	1.854			0.277	0.018	1.695
0.009	-0.151	1.847			0.015	-0.112	1.883			0.013	0.116	1.882			0.028	0.283	1.861			-0.138	0.024	1.894			-0.205	-0.175	1.919			-0.232	-0.332	1.907			-0.234	-0.394	1.901			0.159	0.035	1.854			0.276	0.018	1.688
0.009	-0.151	1.847			0.015	-0.112	1.883			0.013	0.116	1.882			0.028	0.283	1.861			-0.138	0.024	1.894			-0.205	-0.175	1.919			-0.232	-0.332	1.907			-0.234	-0.394	1.901			0.159	0.035	1.855			0.275	0.018	1.684
0.009	-0.151	1.847			0.015	-0.112	1.883			0.013	0.116	1.882			0.028	0.283	1.861			-0.138	0.024	1.894			-0.205	-0.175	1.919			-0.232	-0.332	1.907			-0.234	-0.393	1.902			0.159	0.035	1.855			0.273	0.018	1.680
0.009	-0.151	1.847			0.015	-0.112	1.883			0.013	0.116	1.882			0.028	0.283	1.861			-0.138	0.024	1.894			-0.205	-0.175	1.919			-0.232	-0.332	1.907			-0.234	-0.393	1.902			0.159	0.035	1.855			0.270	0.018	1.678
0.009	-0.151	1.847			0.015	-0.112	1.883			0.013	0.116	1.882			0.027	0.283	1.862			-0.138	0.024	1.894			-0.205	-0.175	1.919			-0.232	-0.332	1.907			-0.234	-0.393	1.902			0.158	0.035	1.855			0.268	0.019	1.677
0.009	-0.151	1.847			0.015	-0.112	1.883			0.013	0.116	1.882			0.027	0.283	1.862			-0.138	0.024	1.894			-0.205	-0.175	1.919			-0.232	-0.332	1.908			-0.233	-0.393	1.903			0.158	0.035	1.855			0.265	0.020	1.676
0.009	-0.151	1.847			0.015	-0.112	1.883			0.013	0.116	1.882			0.027	0.283	1.862			-0.138	0.024	1.895			-0.205	-0.175	1.919			-0.231	-0.332	1.908			-0.233	-0.393	1.903			0.158	0.035	1.855			0.262	0.021	1.675
0.009	-0.151	1.847			0.015	-0.112	1.883			0.013	0.116	1.882			0.027	0.283	1.862			-0.138	0.024	1.895			-0.205	-0.175	1.920			-0.231	-0.332	1.908			-0.233	-0.393	1.904			0.158	0.035	1.855			0.258	0.022	1.673
0.009	-0.151	1.847			0.015	-0.112	1.883			0.013	0.116	1.882			0.027	0.283	1.862			-0.138	0.024	1.895			-0.204	-0.175	1.920			-0.231	-0.332	1.909			-0.233	-0.393	1.904			0.158	0.035	1.855			0.254	0.023	1.671
0.009	-0.151	1.847			0.015	-0.112	1.883			0.013	0.116	1.882			0.027	0.283	1.862			-0.138	0.024	1.895			-0.204	-0.175	1.920			-0.231	-0.332	1.909			-0.233	-0.393	1.905			0.157	0.035	1.855			0.251	0.024	1.670
0.009	-0.151	1.847			0.015	-0.112	1.883			0.013	0.116	1.882			0.027	0.283	1.862			-0.138	0.024	1.895			-0.204	-0.175	1.920			-0.231	-0.333	1.910			-0.233	-0.393	1.905			0.157	0.035	1.855			0.247	0.024	1.668
0.009	-0.151	1.847			0.015	-0.112	1.883			0.013	0.116	1.882			0.027	0.283	1.862			-0.138	0.024	1.895			-0.204	-0.175	1.920			-0.231	-0.333	1.911			-0.233	-0.393	1.906			0.156	0.035	1.855			0.243	0.025	1.666
0.009	-0.151	1.847			0.015	-0.112	1.883			0.013	0.116	1.882			0.027	0.283	1.862			-0.138	0.024	1.895			-0.204	-0.175	1.921			-0.231	-0.333	1.911			-0.233	-0.393	1.907			0.156	0.035	1.854			0.238	0.026	1.664
0.009	-0.151	1.847			0.015	-0.112	1.884			0.013	0.116	1.882			0.027	0.283	1.862			-0.138	0.024	1.896			-0.204	-0.175	1.921			-0.231	-0.333	1.912			-0.233	-0.394	1.907			0.155	0.035	1.854			0.233	0.026	1.661
0.009	-0.151	1.847			0.015	-0.112	1.884			0.013	0.116	1.882			0.027	0.283	1.862			-0.138	0.024	1.896			-0.204	-0.175	1.921			-0.231	-0.334	1.912			-0.233	-0.394	1.908			0.155	0.035	1.854			0.229	0.026	1.658
0.009	-0.151	1.847			0.015	-0.112	1.884			0.013	0.116	1.882			0.027	0.283	1.862			-0.138	0.024	1.896			-0.204	-0.175	1.922			-0.231	-0.334	1.913			-0.233	-0.394	1.908			0.154	0.035	1.854			0.224	0.026	1.654
0.009	-0.151	1.847			0.015	-0.112	1.884			0.013	0.116	1.883			0.027	0.283	1.862			-0.138	0.024	1.896			-0.204	-0.175	1.922			-0.231	-0.334	1.914			-0.233	-0.394	1.909			0.153	0.036	1.854			0.218	0.026	1.653
0.009	-0.151	1.847			0.015	-0.112	1.884			0.013	0.116	1.883			0.027	0.283	1.862			-0.138	0.024	1.896			-0.203	-0.175	1.922			-0.231	-0.334	1.914			-0.233	-0.394	1.909			0.152	0.036	1.853			0.214	0.026	1.652
0.009	-0.151	1.847			0.015	-0.112	1.884			0.013	0.116	1.883			0.027	0.283	1.862			-0.138	0.024	1.896			-0.203	-0.175	1.922			-0.231	-0.335	1.914			-0.233	-0.394	1.910			0.151	0.036	1.853			0.203	0.026	1.654
0.009	-0.151	1.847			0.015	-0.112	1.884			0.013	0.116	1.883			0.027	0.283	1.862			-0.138	0.024	1.897			-0.203	-0.175	1.923			-0.231	-0.335	1.915			-0.233	-0.394	1.910			0.150	0.037	1.853			0.196	0.027	1.655
0.009	-0.151	1.847			0.015	-0.112	1.884			0.013	0.116	1.883			0.027	0.283	1.862			-0.138	0.024	1.897			-0.203	-0.175	1.923			-0.231	-0.335	1.915			-0.233	-0.395	1.911			0.149	0.037	1.852			0.190	0.028	1.653
0.009	-0.151	1.847			0.015	-0.112	1.884			0.013	0.116	1.883			0.027	0.283	1.862			-0.138	0.024	1.897			-0.203	-0.175	1.923			-0.231	-0.335	1.916			-0.233	-0.395	1.911			0.148	0.037	1.852			0.185	0.030	1.652
0.009	-0.151	1.847			0.015	-0.112	1.884			0.013	0.116	1.883			0.027	0.283	1.862			-0.138	0.024	1.897			-0.203	-0.175	1.924			-0.231	-0.335	1.916			-0.233	-0.395	1.911			0.147	0.038	1.852			0.180	0.031	1.651
0.009	-0.151	1.847			0.015	-0.112	1.884			0.013	0.116	1.883			0.027	0.283	1.862			-0.138	0.024	1.897			-0.203	-0.175	1.924			-0.231	-0.335	1.916			-0.233	-0.395	1.912			0.146	0.038	1.851			0.177	0.032	1.652
0.009	-0.151	1.847			0.015	-0.112	1.884			0.013	0.116	1.883			0.026	0.283	1.862			-0.138	0.024	1.897			-0.203	-0.175	1.924			-0.231	-0.335	1.917			-0.233	-0.395	1.912			0.144	0.039	1.851			0.171	0.033	1.651
0.009	-0.152	1.847			0.015	-0.112	1.884			0.013	0.116	1.883			0.026	0.282	1.862			-0.138	0.025	1.897			-0.203	-0.175	1.924			-0.231	-0.335	1.917			-0.233	-0.395	1.912			0.142	0.039	1.851			0.165	0.034	1.650
0.009	-0.152	1.847			0.015	-0.113	1.884			0.013	0.116	1.883			0.026	0.282	1.862			-0.138	0.025	1.897			-0.203	-0.175	1.924			-0.231	-0.335	1.917			-0.233	-0.395	1.913			0.138	0.040	1.851			0.158	0.035	1.649
0.009	-0.152	1.848			0.015	-0.113	1.884			0.013	0.116	1.883			0.025	0.282	1.862			-0.138	0.025	1.898			-0.202	-0.175	1.925			-0.231	-0.335	1.917			-0.233	-0.395	1.913			0.136	0.040	1.851			0.151	0.036	1.649
0.008	-0.152	1.848			0.015	-0.113	1.884			0.013	0.116	1.883			0.025	0.282	1.861			-0.138	0.025	1.898			-0.202	-0.175	1.925			-0.231	-0.335	1.917			-0.233	-0.395	1.913			0.135	0.041	1.852			0.145	0.037	1.649
0.008	-0.153	1.848			0.014	-0.113	1.884			0.013	0.116	1.883			0.025	0.282	1.861			-0.138	0.025	1.898			-0.202	-0.175	1.925			-0.231	-0.335	1.918			-0.233	-0.396	1.913			0.133	0.041	1.852			0.139	0.037	1.648
0.008	-0.154	1.848			0.014	-0.114	1.884			0.013	0.116	1.883			0.024	0.281	1.861			-0.138	0.025	1.898			-0.202	-0.175	1.925			-0.231	-0.335	1.918			-0.233	-0.396	1.914			0.131	0.041	1.852			0.133	0.038	1.648
0.008	-0.154	1.848			0.014	-0.114	1.884			0.012	0.116	1.883			0.024	0.281	1.860			-0.138	0.025	1.898			-0.202	-0.175	1.925			-0.231	-0.335	1.918			-0.233	-0.396	1.914			0.129	0.041	1.852			0.128	0.038	1.648
0.007	-0.155	1.847			0.014	-0.115	1.884			0.012	0.116	1.883			0.023	0.281	1.860			-0.138	0.025	1.898			-0.202	-0.175	1.925			-0.231	-0.335	1.918			-0.233	-0.396	1.914			0.127	0.041	1.853			0.124	0.038	1.648
0.007	-0.156	1.847			0.014	-0.115	1.884			0.012	0.116	1.882			0.023	0.281	1.860			-0.138	0.025	1.898			-0.202	-0.175	1.925			-0.231	-0.336	1.918			-0.233	-0.396	1.914			0.126	0.041	1.853			0.119	0.038	1.648
0.006	-0.157	1.847			0.013	-0.116	1.883			0.012	0.115	1.882			0.022	0.281	1.859			-0.138	0.025	1.898			-0.202	-0.175	1.926			-0.231	-0.336	1.918			-0.233	-0.397	1.914			0.124	0.041	1.853			0.115	0.038	1.648
0.006	-0.158	1.847			0.013	-0.117	1.883			0.012	0.115	1.882			0.022	0.281	1.859			-0.139	0.025	1.898			-0.202	-0.175	1.926			-0.231	-0.336	1.919			-0.233	-0.397	1.914			0.122	0.041	1.853			0.112	0.038	1.648
0.005	-0.159	1.847			0.013	-0.118	1.883			0.011	0.115	1.881			0.022	0.280	1.858			-0.139	0.025	1.898			-0.202	-0.175	1.926			-0.231	-0.336	1.919			-0.233	-0.397	1.915			0.121	0.042	1.852			0.108	0.038	1.647
0.005	-0.160	1.846			0.012	-0.119	1.883			0.011	0.115	1.880			0.021	0.280	1.858			-0.139	0.025	1.898			-0.202	-0.175	1.926			-0.231	-0.336	1.919			-0.233	-0.398	1.915			0.119	0.042	1.852			0.105	0.038	1.647
0.004	-0.162	1.846			0.012	-0.119	1.882			0.010	0.115	1.879			0.021	0.280	1.857			-0.139	0.025	1.899			-0.202	-0.175	1.926			-0.231	-0.336	1.919			-0.233	-0.398	1.915			0.118	0.042	1.852			0.101	0.038	1.646
0.004	-0.162	1.846			0.011	-0.120	1.882			0.010	0.115	1.878			0.021	0.280	1.857			-0.139	0.025	1.899			-0.202	-0.175	1.926			-0.231	-0.336	1.919			-0.233	-0.398	1.915			0.124	0.054	1.853			0.100	0.040	1.647
0.004	-0.162	1.846			0.011	-0.120	1.882			0.009	0.115	1.877			0.020	0.280	1.856			-0.139	0.025	1.899			-0.202	-0.175	1.926			-0.231	-0.336	1.919			-0.233	-0.399	1.915			0.127	0.061	1.853			0.099	0.042	1.647
0.004	-0.162	1.846			0.011	-0.120	1.882			0.009	0.115	1.876			0.020	0.279	1.856			-0.139	0.024	1.899			-0.202	-0.175	1.926			-0.231	-0.336	1.919			-0.233	-0.399	1.915			0.129	0.065	1.853			0.098	0.043	1.647
0.003	-0.163	1.845			0.011	-0.120	1.881			0.009	0.115	1.875			0.019	0.279	1.855			-0.139	0.024	1.899			-0.202	-0.175	1.926			-0.231	-0.336	1.920			-0.233	-0.399	1.916			0.131	0.068	1.853			0.097	0.045	1.647
0.003	-0.163	1.845			0.011	-0.120	1.881			0.008	0.115	1.874			0.019	0.279	1.855			-0.140	0.024	1.899			-0.202	-0.175	1.926			-0.231	-0.336	1.920			-0.233	-0.400	1.916			0.132	0.071	1.853			0.096	0.046	1.647
0.003	-0.163	1.845			0.010	-0.120	1.881			0.008	0.115	1.873			0.019	0.279	1.854			-0.140	0.024	1.899			-0.202	-0.175	1.927			-0.231	-0.336	1.920			-0.233	-0.400	1.916			0.133	0.074	1.853			0.095	0.047	1.648
0.003	-0.162	1.845			0.010	-0.120	1.880			0.007	0.115	1.872			0.019	0.279	1.853			-0.140	0.024	1.899			-0.202	-0.175	1.927			-0.231	-0.337	1.920			-0.233	-0.400	1.916			0.134	0.076	1.853			0.095	0.048	1.648
0.003	-0.162	1.845			0.010	-0.120	1.880			0.007	0.115	1.872			0.018	0.278	1.853			-0.140	0.024	1.899			-0.202	-0.175	1.927			-0.231	-0.337	1.920			-0.233	-0.401	1.916			0.135	0.078	1.852			0.094	0.050	1.648
0.002	-0.162	1.844			0.010	-0.119	1.880			0.007	0.115	1.871			0.018	0.278	1.852			-0.140	0.024	1.899			-0.202	-0.175	1.927			-0.231	-0.337	1.920			-0.233	-0.401	1.916			0.135	0.079	1.852			0.094	0.051	1.647
0.002	-0.162	1.844			0.010	-0.119	1.879			0.007	0.115	1.870			0.018	0.278	1.852			-0.140	0.024	1.899			-0.202	-0.175	1.927			-0.231	-0.337	1.920			-0.233	-0.401	1.916			0.136	0.080	1.852			0.094	0.052	1.647
0.002	-0.161	1.844			0.010	-0.119	1.879			0.006	0.115	1.869			0.018	0.278	1.851			-0.140	0.024	1.899			-0.202	-0.175	1.927			-0.231	-0.337	1.920			-0.233	-0.402	1.916			0.136	0.081	1.851			0.094	0.052	1.647
0.002	-0.161	1.844			0.009	-0.119	1.878			0.006	0.115	1.869			0.018	0.278	1.851			-0.141	0.024	1.899			-0.202	-0.175	1.927			-0.231	-0.338	1.920			-0.233	-0.402	1.916			0.137	0.082	1.851			0.094	0.053	1.646
0.002	-0.161	1.843			0.009	-0.118	1.878			0.006	0.115	1.868			0.017	0.278	1.850			-0.141	0.024	1.899			-0.202	-0.176	1.927			-0.231	-0.338	1.920			-0.233	-0.402	1.916			0.137	0.083	1.850			0.094	0.054	1.646
0.002	-0.161	1.843			0.009	-0.118	1.878			0.006	0.115	1.868			0.017	0.278	1.850			-0.141	0.024	1.899			-0.202	-0.176	1.927			-0.231	-0.338	1.921			-0.233	-0.403	1.916			0.138	0.084	1.850			0.094	0.055	1.645
0.002	-0.160	1.843			0.009	-0.118	1.877			0.006	0.115	1.867			0.017	0.277	1.850			-0.141	0.024	1.899			-0.202	-0.176	1.927			-0.231	-0.338	1.921			-0.233	-0.403	1.916			0.138	0.085	1.849			0.095	0.056	1.645
0.002	-0.160	1.843			0.009	-0.118	1.877			0.005	0.115	1.867			0.017	0.277	1.849			-0.141	0.024	1.899			-0.202	-0.176	1.927			-0.231	-0.338	1.921			-0.233	-0.403	1.916			0.139	0.086	1.849			0.095	0.056	1.645
0.002	-0.160	1.843			0.009	-0.118	1.877			0.005	0.115	1.867			0.017	0.277	1.849			-0.142	0.024	1.899			-0.202	-0.176	1.927			-0.231	-0.338	1.921			-0.233	-0.403	1.916			0.139	0.086	1.849			0.096	0.057	1.644
0.002	-0.160	1.843			0.009	-0.118	1.877			0.005	0.115	1.866			0.017	0.277	1.849			-0.142	0.024	1.899			-0.202	-0.176	1.927			-0.231	-0.338	1.921			-0.233	-0.403	1.916			0.140	0.087	1.848			0.096	0.057	1.644
0.002	-0.159	1.842			0.009	-0.117	1.876			0.005	0.115	1.866			0.017	0.277	1.848			-0.142	0.024	1.898			-0.202	-0.176	1.927			-0.231	-0.338	1.921			-0.233	-0.404	1.916			0.140	0.087	1.848			0.097	0.058	1.644
0.002	-0.159	1.842			0.009	-0.117	1.876			0.005	0.115	1.866			0.016	0.277	1.848			-0.142	0.024	1.898			-0.202	-0.176	1.927			-0.231	-0.339	1.921			-0.233	-0.404	1.916			0.141	0.088	1.848			0.097	0.058	1.644
0.002	-0.159	1.842			0.009	-0.117	1.876			0.005	0.115	1.866			0.016	0.277	1.848			-0.142	0.024	1.898			-0.202	-0.176	1.927			-0.231	-0.339	1.921			-0.233	-0.404	1.916			0.141	0.088	1.847			0.098	0.058	1.643
0.002	-0.159	1.842			0.009	-0.117	1.876			0.005	0.115	1.865			0.016	0.277	1.847			-0.142	0.024	1.898			-0.202	-0.176	1.927			-0.231	-0.339	1.921			-0.233	-0.404	1.916			0.141	0.089	1.847			0.099	0.059	1.643
0.002	-0.159	1.842			0.009	-0.117	1.876			0.005	0.115	1.865			0.016	0.277	1.847			-0.142	0.024	1.898			-0.202	-0.176	1.927			-0.231	-0.339	1.921			-0.233	-0.404	1.915			0.142	0.089	1.847			0.100	0.059	1.643
0.002	-0.158	1.842			0.009	-0.117	1.875			0.005	0.115	1.865			0.016	0.277	1.847			-0.142	0.024	1.898			-0.202	-0.176	1.927			-0.231	-0.339	1.921			-0.233	-0.404	1.915			0.142	0.089	1.846			0.101	0.059	1.643
0.002	-0.158	1.842			0.009	-0.116	1.875			0.005	0.115	1.865			0.016	0.277	1.846			-0.143	0.023	1.898			-0.202	-0.176	1.927			-0.231	-0.339	1.921			-0.233	-0.404	1.915			0.141	0.090	1.848			0.101	0.060	1.644
0.002	-0.158	1.841			0.009	-0.116	1.875			0.004	0.115	1.865			0.016	0.277	1.846			-0.143	0.023	1.898			-0.202	-0.176	1.927			-0.231	-0.339	1.921			-0.233	-0.405	1.915			0.141	0.090	1.849			0.102	0.061	1.645
0.002	-0.158	1.841			0.009	-0.116	1.875			0.004	0.115	1.864			0.016	0.277	1.846			-0.143	0.023	1.898			-0.202	-0.176	1.927			-0.231	-0.339	1.921			-0.232	-0.405	1.915			0.141	0.091	1.850			0.103	0.061	1.646
0.002	-0.158	1.841			0.009	-0.116	1.875			0.004	0.115	1.864			0.016	0.277	1.846			-0.143	0.023	1.898			-0.202	-0.177	1.927			-0.231	-0.339	1.921			-0.232	-0.405	1.915			0.140	0.091	1.852			0.103	0.062	1.648
0.002	-0.157	1.841			0.009	-0.116	1.875			0.004	0.115	1.864			0.016	0.277	1.845			-0.143	0.023	1.898			-0.202	-0.177	1.927			-0.231	-0.339	1.921			-0.232	-0.405	1.915			0.139	0.092	1.854			0.104	0.062	1.649
0.002	-0.157	1.841			0.009	-0.116	1.875			0.004	0.115	1.864			0.016	0.276	1.845			-0.143	0.023	1.898			-0.202	-0.177	1.927			-0.231	-0.339	1.921			-0.232	-0.405	1.915			0.138	0.093	1.856			0.104	0.063	1.651
0.002	-0.157	1.841			0.009	-0.116	1.875			0.004	0.115	1.864			0.016	0.276	1.845			-0.143	0.023	1.898			-0.202	-0.177	1.927			-0.231	-0.339	1.921			-0.232	-0.405	1.915			0.138	0.093	1.857			0.105	0.064	1.652
0.002	-0.157	1.841			0.009	-0.116	1.875			0.004	0.115	1.864			0.016	0.276	1.845			-0.143	0.023	1.898			-0.202	-0.177	1.927			-0.231	-0.339	1.920			-0.232	-0.405	1.915			0.138	0.093	1.857			0.105	0.064	1.652
0.002	-0.157	1.841			0.009	-0.116	1.875			0.005	0.115	1.864			0.016	0.276	1.845			-0.143	0.023	1.898			-0.202	-0.177	1.927			-0.231	-0.339	1.920			-0.232	-0.405	1.915			0.138	0.093	1.857			0.106	0.064	1.652
0.002	-0.157	1.841			0.009	-0.116	1.874			0.005	0.115	1.864			0.016	0.276	1.844			-0.143	0.023	1.898			-0.202	-0.177	1.927			-0.231	-0.339	1.920			-0.232	-0.405	1.915			0.138	0.093	1.856			0.106	0.064	1.652
0.002	-0.156	1.841			0.009	-0.115	1.874			0.005	0.115	1.863			0.016	0.276	1.844			-0.143	0.023	1.898			-0.202	-0.177	1.927			-0.231	-0.339	1.920			-0.232	-0.405	1.914			0.138	0.092	1.856			0.106	0.064	1.652
0.002	-0.156	1.841			0.009	-0.115	1.874			0.005	0.115	1.863			0.016	0.276	1.844			-0.143	0.023	1.898			-0.202	-0.177	1.927			-0.231	-0.339	1.920			-0.232	-0.405	1.914			0.138	0.092	1.855			0.107	0.064	1.652
0.002	-0.156	1.841			0.009	-0.115	1.874			0.005	0.115	1.863			0.016	0.276	1.844			-0.143	0.023	1.897			-0.202	-0.177	1.927			-0.230	-0.339	1.920			-0.232	-0.405	1.914			0.138	0.091	1.854			0.107	0.064	1.652
0.002	-0.156	1.841			0.009	-0.115	1.874			0.006	0.115	1.863			0.017	0.276	1.844			-0.143	0.023	1.897			-0.202	-0.177	1.927			-0.230	-0.339	1.920			-0.232	-0.404	1.914			0.138	0.091	1.853			0.107	0.064	1.651
0.002	-0.156	1.841			0.009	-0.115	1.874			0.006	0.115	1.863			0.017	0.276	1.844			-0.143	0.023	1.897			-0.202	-0.177	1.927			-0.230	-0.338	1.920			-0.232	-0.404	1.914			0.139	0.090	1.852			0.107	0.064	1.651
0.002	-0.156	1.840			0.009	-0.115	1.874			0.006	0.115	1.863			0.017	0.277	1.843			-0.143	0.023	1.897			-0.202	-0.177	1.927			-0.230	-0.338	1.920			-0.232	-0.404	1.914			0.139	0.089	1.850			0.107	0.063	1.651
0.003	-0.155	1.840			0.010	-0.114	1.874			0.007	0.115	1.862			0.018	0.277	1.843			-0.143	0.023	1.897			-0.202	-0.177	1.927			-0.230	-0.338	1.920			-0.232	-0.404	1.914			0.139	0.089	1.848			0.107	0.063	1.650
0.003	-0.155	1.840			0.010	-0.114	1.874			0.007	0.115	1.862			0.018	0.277	1.843			-0.143	0.023	1.897			-0.202	-0.177	1.927			-0.230	-0.338	1.920			-0.232	-0.403	1.914			0.139	0.088	1.847			0.107	0.063	1.649
0.003	-0.155	1.840			0.010	-0.114	1.874			0.007	0.115	1.862			0.018	0.277	1.843			-0.143	0.023	1.897			-0.202	-0.177	1.927			-0.230	-0.338	1.920			-0.232	-0.403	1.914			0.140	0.087	1.846			0.107	0.062	1.649
0.003	-0.155	1.840			0.010	-0.114	1.873			0.007	0.115	1.862			0.019	0.277	1.843			-0.143	0.023	1.897			-0.202	-0.177	1.927			-0.230	-0.337	1.920			-0.232	-0.403	1.914			0.140	0.087	1.845			0.107	0.062	1.648
0.003	-0.155	1.840			0.010	-0.114	1.873			0.008	0.115	1.862			0.019	0.277	1.842			-0.143	0.023	1.897			-0.202	-0.177	1.927			-0.230	-0.337	1.920			-0.232	-0.403	1.914			0.140	0.086	1.844			0.107	0.062	1.648
0.003	-0.155	1.840			0.010	-0.114	1.873			0.008	0.115	1.862			0.019	0.277	1.842			-0.143	0.023	1.897			-0.201	-0.177	1.927			-0.230	-0.337	1.920			-0.232	-0.403	1.914			0.140	0.086	1.843			0.107	0.061	1.647
0.003	-0.155	1.840			0.010	-0.114	1.873			0.008	0.115	1.862			0.020	0.277	1.842			-0.143	0.023	1.897			-0.201	-0.177	1.927			-0.229	-0.337	1.920			-0.232	-0.402	1.914			0.140	0.085	1.843			0.106	0.061	1.647
0.003	-0.155	1.840			0.011	-0.114	1.873			0.008	0.116	1.862			0.020	0.278	1.842			-0.143	0.024	1.897			-0.201	-0.177	1.927			-0.229	-0.336	1.920			-0.231	-0.402	1.914			0.140	0.085	1.842			0.106	0.061	1.646
0.003	-0.155	1.840			0.011	-0.113	1.873			0.008	0.116	1.862			0.020	0.278	1.842			-0.143	0.024	1.897			-0.201	-0.177	1.927			-0.229	-0.336	1.920			-0.231	-0.402	1.914			0.140	0.085	1.841			0.106	0.060	1.646
0.003	-0.154	1.840			0.011	-0.113	1.873			0.009	0.116	1.862			0.020	0.278	1.842			-0.143	0.024	1.897			-0.201	-0.177	1.927			-0.229	-0.336	1.920			-0.231	-0.402	1.914			0.140	0.085	1.841			0.106	0.060	1.646
0.003	-0.154	1.840			0.011	-0.113	1.873			0.009	0.116	1.862			0.020	0.278	1.842			-0.143	0.024	1.897			-0.201	-0.177	1.927			-0.229	-0.336	1.920			-0.231	-0.402	1.914			0.140	0.084	1.841			0.106	0.060	1.646
0.003	-0.154	1.840			0.011	-0.113	1.873			0.009	0.116	1.861			0.021	0.278	1.842			-0.143	0.024	1.897			-0.200	-0.177	1.927			-0.228	-0.336	1.920			-0.231	-0.401	1.914			0.140	0.084	1.841			0.106	0.060	1.646
0.004	-0.154	1.840			0.011	-0.113	1.873			0.009	0.116	1.861			0.021	0.278	1.841			-0.143	0.024	1.897			-0.200	-0.177	1.927			-0.228	-0.335	1.920			-0.231	-0.401	1.914			0.140	0.084	1.840			0.106	0.060	1.645
0.004	-0.154	1.840			0.011	-0.113	1.873			0.009	0.116	1.861			0.021	0.278	1.841			-0.143	0.024	1.897			-0.200	-0.177	1.927			-0.228	-0.335	1.921			-0.231	-0.401	1.914			0.140	0.084	1.840			0.106	0.059	1.645
0.004	-0.154	1.840			0.011	-0.113	1.873			0.009	0.116	1.861			0.021	0.278	1.841			-0.143	0.024	1.897			-0.200	-0.177	1.927			-0.228	-0.335	1.921			-0.231	-0.401	1.914			0.140	0.084	1.840			0.106	0.059	1.645
0.004	-0.154	1.840			0.011	-0.113	1.873			0.009	0.116	1.861			0.021	0.278	1.841			-0.143	0.024	1.897			-0.200	-0.177	1.927			-0.227	-0.335	1.921			-0.231	-0.401	1.914			0.140	0.084	1.840			0.106	0.059	1.645
0.004	-0.154	1.840			0.011	-0.113	1.873			0.009	0.116	1.861			0.021	0.278	1.841			-0.143	0.024	1.897			-0.200	-0.177	1.927			-0.227	-0.335	1.921			-0.231	-0.401	1.915			0.140	0.084	1.840			0.105	0.059	1.645
0.004	-0.154	1.840			0.012	-0.113	1.873			0.010	0.116	1.861			0.021	0.278	1.841			-0.142	0.024	1.897			-0.200	-0.177	1.927			-0.227	-0.335	1.921			-0.230	-0.401	1.915			0.140	0.084	1.839			0.105	0.059	1.645
0.004	-0.154	1.840			0.012	-0.113	1.873			0.010	0.116	1.861			0.022	0.278	1.841			-0.142	0.024	1.897			-0.200	-0.177	1.927			-0.227	-0.335	1.921			-0.230	-0.400	1.915			0.140	0.084	1.839			0.105	0.059	1.644
0.004	-0.154	1.840			0.012	-0.113	1.873			0.010	0.116	1.861			0.022	0.278	1.841			-0.142	0.024	1.897			-0.199	-0.177	1.927			-0.227	-0.335	1.921			-0.230	-0.400	1.915			0.140	0.083	1.839			0.105	0.059	1.644
0.004	-0.154	1.840			0.012	-0.113	1.873			0.010	0.116	1.861			0.022	0.277	1.841			-0.142	0.024	1.897			-0.199	-0.177	1.927			-0.226	-0.334	1.921			-0.230	-0.400	1.915			0.140	0.083	1.839			0.105	0.058	1.644
0.004	-0.154	1.840			0.012	-0.113	1.872			0.010	0.116	1.861			0.022	0.277	1.841			-0.142	0.024	1.897			-0.199	-0.177	1.927			-0.226	-0.334	1.922			-0.229	-0.400	1.915			0.140	0.083	1.839			0.105	0.058	1.644
0.004	-0.154	1.840			0.012	-0.113	1.872			0.010	0.115	1.861			0.022	0.277	1.841			-0.142	0.024	1.897			-0.199	-0.177	1.927			-0.226	-0.334	1.922			-0.229	-0.400	1.915			0.140	0.083	1.839			0.105	0.058	1.644
0.004	-0.154	1.840			0.012	-0.113	1.872			0.010	0.115	1.861			0.022	0.277	1.841			-0.142	0.024	1.897			-0.199	-0.177	1.927			-0.226	-0.334	1.922			-0.229	-0.400	1.915			0.140	0.083	1.839			0.105	0.058	1.644
0.004	-0.154	1.840			0.012	-0.113	1.872			0.010	0.115	1.862			0.022	0.277	1.841			-0.142	0.024	1.897			-0.199	-0.177	1.927			-0.226	-0.334	1.922			-0.229	-0.400	1.915			0.140	0.083	1.839			0.105	0.058	1.644
0.004	-0.154	1.840			0.012	-0.113	1.872			0.010	0.115	1.862			0.022	0.277	1.841			-0.142	0.024	1.897			-0.199	-0.177	1.927			-0.226	-0.334	1.922			-0.229	-0.400	1.915			0.140	0.083	1.839			0.105	0.058	1.644
0.004	-0.154	1.840			0.012	-0.113	1.872			0.010	0.115	1.862			0.022	0.277	1.840			-0.142	0.024	1.897			-0.199	-0.177	1.927			-0.226	-0.334	1.922			-0.229	-0.400	1.915			0.140	0.083	1.839			0.105	0.058	1.644
0.004	-0.154	1.840			0.012	-0.113	1.872			0.010	0.115	1.862			0.022	0.277	1.840			-0.142	0.024	1.897			-0.198	-0.177	1.927			-0.226	-0.334	1.922			-0.228	-0.400	1.915			0.140	0.083	1.839			0.105	0.058	1.644
0.004	-0.154	1.840			0.012	-0.113	1.872			0.010	0.115	1.862			0.022	0.277	1.840			-0.142	0.024	1.897			-0.198	-0.177	1.928			-0.225	-0.334	1.922			-0.228	-0.399	1.915			0.139	0.083	1.839			0.105	0.058	1.644
0.004	-0.154	1.840			0.012	-0.113	1.872			0.010	0.115	1.862			0.022	0.277	1.840			-0.141	0.024	1.897			-0.198	-0.177	1.928			-0.225	-0.334	1.922			-0.228	-0.399	1.915			0.139	0.084	1.840			0.105	0.058	1.644
0.004	-0.154	1.840			0.012	-0.113	1.872			0.011	0.115	1.862			0.022	0.277	1.840			-0.141	0.024	1.898			-0.198	-0.177	1.928			-0.225	-0.334	1.922			-0.228	-0.399	1.915			0.139	0.084	1.840			0.105	0.058	1.644
0.004	-0.154	1.840			0.012	-0.113	1.872			0.011	0.115	1.862			0.022	0.277	1.840			-0.141	0.024	1.898			-0.198	-0.177	1.928			-0.225	-0.334	1.922			-0.228	-0.399	1.915			0.139	0.084	1.840			0.105	0.058	1.644
0.004	-0.154	1.840			0.012	-0.113	1.873			0.011	0.115	1.862			0.023	0.277	1.840			-0.141	0.024	1.898			-0.198	-0.177	1.928			-0.225	-0.334	1.922			-0.228	-0.399	1.915			0.139	0.084	1.840			0.105	0.058	1.644
0.005	-0.154	1.840			0.012	-0.113	1.873			0.011	0.115	1.862			0.023	0.277	1.840			-0.141	0.024	1.898			-0.198	-0.177	1.928			-0.225	-0.334	1.922			-0.228	-0.399	1.915			0.139	0.084	1.840			0.105	0.058	1.644
0.005	-0.154	1.840			0.012	-0.113	1.873			0.011	0.115	1.862			0.023	0.277	1.840			-0.141	0.024	1.898			-0.198	-0.177	1.928			-0.225	-0.334	1.922			-0.227	-0.399	1.915			0.139	0.084	1.841			0.105	0.058	1.644
0.005	-0.154	1.840			0.012	-0.113	1.873			0.011	0.115	1.862			0.023	0.277	1.840			-0.141	0.024	1.898			-0.198	-0.177	1.928			-0.225	-0.334	1.922			-0.227	-0.399	1.915			0.139	0.084	1.841			0.105	0.058	1.644
0.005	-0.154	1.840			0.013	-0.113	1.873			0.011	0.115	1.862			0.023	0.277	1.840			-0.141	0.024	1.898			-0.197	-0.177	1.928			-0.225	-0.334	1.922			-0.227	-0.399	1.915			0.139	0.084	1.841			0.105	0.058	1.644
0.005	-0.154	1.840			0.013	-0.113	1.873			0.011	0.114	1.863			0.023	0.277	1.840			-0.141	0.024	1.898			-0.197	-0.177	1.928			-0.225	-0.333	1.922			-0.227	-0.399	1.916			0.139	0.084	1.842			0.105	0.058	1.644
0.005	-0.154	1.840			0.013	-0.113	1.873			0.010	0.114	1.863			0.023	0.277	1.840			-0.141	0.024	1.898			-0.197	-0.177	1.928			-0.224	-0.333	1.923			-0.227	-0.399	1.916			0.139	0.084	1.842			0.105	0.058	1.644
0.005	-0.154	1.840			0.013	-0.113	1.873			0.010	0.114	1.863			0.023	0.277	1.840			-0.140	0.024	1.898			-0.197	-0.177	1.928			-0.224	-0.333	1.923			-0.227	-0.399	1.916			0.139	0.085	1.842			0.106	0.058	1.644
0.005	-0.154	1.840			0.013	-0.113	1.873			0.010	0.114	1.863			0.023	0.277	1.840			-0.140	0.024	1.898			-0.197	-0.177	1.928			-0.224	-0.333	1.923			-0.227	-0.399	1.916			0.139	0.085	1.844			0.106	0.058	1.645
0.005	-0.154	1.841			0.013	-0.113	1.873			0.010	0.114	1.863			0.023	0.277	1.840			-0.140	0.024	1.898			-0.197	-0.177	1.928			-0.224	-0.333	1.923			-0.227	-0.399	1.916			0.139	0.085	1.845			0.106	0.058	1.645
0.005	-0.154	1.841			0.013	-0.113	1.873			0.010	0.114	1.864			0.023	0.277	1.841			-0.140	0.024	1.898			-0.197	-0.177	1.928			-0.224	-0.333	1.923			-0.227	-0.399	1.916			0.139	0.086	1.846			0.107	0.059	1.646
0.005	-0.154	1.841			0.013	-0.113	1.873			0.010	0.113	1.864			0.023	0.277	1.841			-0.140	0.024	1.898			-0.197	-0.177	1.928			-0.224	-0.333	1.923			-0.226	-0.399	1.916			0.139	0.086	1.847			0.107	0.059	1.647
0.005	-0.154	1.841			0.013	-0.113	1.874			0.010	0.113	1.864			0.023	0.277	1.841			-0.140	0.024	1.899			-0.197	-0.177	1.929			-0.224	-0.333	1.923			-0.226	-0.399	1.916			0.138	0.086	1.848			0.108	0.060	1.648
0.005	-0.154	1.841			0.013	-0.113	1.874			0.010	0.113	1.865			0.022	0.277	1.841			-0.140	0.024	1.899			-0.197	-0.177	1.929			-0.224	-0.333	1.923			-0.226	-0.399	1.916			0.138	0.086	1.849			0.109	0.060	1.649
0.005	-0.154	1.841			0.013	-0.113	1.874			0.010	0.113	1.865			0.022	0.277	1.841			-0.140	0.024	1.899			-0.197	-0.177	1.929			-0.224	-0.333	1.923			-0.226	-0.399	1.916			0.132	0.078	1.850			0.110	0.059	1.649
0.005	-0.154	1.841			0.013	-0.114	1.874			0.010	0.112	1.865			0.022	0.277	1.841			-0.140	0.024	1.899			-0.196	-0.177	1.929			-0.224	-0.333	1.923			-0.226	-0.399	1.916			0.128	0.072	1.850			0.110	0.059	1.649
0.005	-0.154	1.841			0.013	-0.114	1.874			0.010	0.112	1.866			0.022	0.277	1.841			-0.140	0.024	1.899			-0.196	-0.177	1.929			-0.224	-0.333	1.923			-0.226	-0.399	1.916			0.126	0.067	1.849			0.111	0.058	1.649
0.005	-0.155	1.841			0.013	-0.114	1.875			0.010	0.112	1.866			0.022	0.277	1.841			-0.139	0.024	1.899			-0.196	-0.177	1.929			-0.224	-0.334	1.923			-0.226	-0.399	1.916			0.125	0.064	1.848			0.112	0.057	1.648
0.005	-0.155	1.841			0.013	-0.114	1.875			0.011	0.112	1.866			0.022	0.277	1.842			-0.139	0.024	1.899			-0.196	-0.177	1.929			-0.224	-0.334	1.924			-0.226	-0.399	1.916			0.124	0.061	1.847			0.114	0.056	1.647
0.005	-0.155	1.842			0.013	-0.115	1.875			0.011	0.112	1.866			0.022	0.277	1.842			-0.139	0.024	1.899			-0.196	-0.177	1.929			-0.224	-0.334	1.924			-0.226	-0.399	1.916			0.124	0.058	1.847			0.116	0.054	1.646
0.005	-0.155	1.842			0.013	-0.115	1.875			0.011	0.111	1.867			0.022	0.277	1.842			-0.139	0.024	1.899			-0.196	-0.177	1.929			-0.223	-0.334	1.924			-0.226	-0.399	1.916			0.123	0.056	1.846			0.118	0.053	1.645
0.005	-0.156	1.842			0.013	-0.115	1.875			0.011	0.111	1.867			0.021	0.277	1.842			-0.139	0.024	1.900			-0.196	-0.177	1.929			-0.223	-0.334	1.924			-0.226	-0.399	1.916			0.123	0.053	1.845			0.120	0.052	1.644
0.005	-0.156	1.842			0.013	-0.115	1.876			0.011	0.111	1.867			0.021	0.277	1.842			-0.139	0.024	1.900			-0.196	-0.177	1.930			-0.223	-0.334	1.924			-0.226	-0.399	1.916			0.123	0.051	1.844			0.123	0.051	1.643
0.005	-0.156	1.842			0.013	-0.116	1.876			0.011	0.111	1.868			0.021	0.277	1.842			-0.139	0.024	1.900			-0.196	-0.178	1.930			-0.223	-0.334	1.924			-0.225	-0.399	1.917			0.124	0.050	1.844			0.125	0.050	1.642
0.005	-0.156	1.842			0.013	-0.116	1.876			0.011	0.111	1.868			0.021	0.277	1.842			-0.139	0.024	1.900			-0.196	-0.178	1.930			-0.223	-0.334	1.925			-0.225	-0.399	1.917			0.124	0.048	1.843			0.127	0.049	1.641
0.005	-0.156	1.842			0.013	-0.116	1.876			0.011	0.111	1.868			0.021	0.277	1.843			-0.139	0.024	1.900			-0.195	-0.178	1.930			-0.223	-0.334	1.925			-0.225	-0.399	1.917			0.124	0.047	1.843			0.129	0.049	1.641
0.005	-0.157	1.842			0.013	-0.116	1.876			0.011	0.110	1.869			0.021	0.277	1.843			-0.139	0.024	1.900			-0.195	-0.178	1.930			-0.223	-0.334	1.925			-0.225	-0.399	1.917			0.124	0.046	1.842			0.131	0.048	1.640
0.005	-0.157	1.842			0.013	-0.117	1.877			0.011	0.110	1.869			0.020	0.277	1.843			-0.139	0.024	1.900			-0.195	-0.178	1.930			-0.223	-0.334	1.925			-0.225	-0.399	1.917			0.124	0.045	1.842			0.132	0.047	1.640
0.005	-0.157	1.843			0.013	-0.117	1.877			0.011	0.110	1.870			0.020	0.277	1.843			-0.139	0.024	1.900			-0.195	-0.178	1.930			-0.223	-0.334	1.925			-0.225	-0.399	1.917			0.124	0.044	1.842			0.134	0.047	1.639
0.005	-0.157	1.843			0.013	-0.117	1.877			0.011	0.110	1.870			0.020	0.277	1.843			-0.139	0.024	1.900			-0.195	-0.178	1.930			-0.223	-0.334	1.925			-0.225	-0.399	1.917			0.124	0.043	1.842			0.135	0.046	1.639
0.005	-0.157	1.843			0.013	-0.117	1.877			0.011	0.109	1.871			0.019	0.277	1.843			-0.139	0.024	1.901			-0.195	-0.178	1.931			-0.223	-0.334	1.925			-0.225	-0.399	1.917			0.125	0.042	1.842			0.137	0.046	1.639
0.005	-0.157	1.843			0.013	-0.117	1.877			0.011	0.109	1.871			0.019	0.277	1.842			-0.139	0.024	1.901			-0.195	-0.178	1.931			-0.223	-0.334	1.925			-0.225	-0.399	1.917			0.125	0.041	1.841			0.138	0.045	1.638
0.005	-0.157	1.843			0.013	-0.117	1.877			0.011	0.109	1.872			0.019	0.277	1.842			-0.139	0.024	1.901			-0.195	-0.178	1.931			-0.223	-0.334	1.925			-0.225	-0.399	1.917			0.125	0.040	1.841			0.139	0.045	1.638
0.005	-0.158	1.843			0.013	-0.118	1.878			0.011	0.109	1.872			0.018	0.277	1.842			-0.139	0.024	1.901			-0.195	-0.178	1.931			-0.223	-0.334	1.925			-0.225	-0.400	1.917			0.125	0.040	1.841			0.140	0.044	1.638
0.005	-0.158	1.843			0.013	-0.118	1.878			0.011	0.109	1.873			0.018	0.277	1.842			-0.139	0.024	1.901			-0.195	-0.178	1.931			-0.223	-0.335	1.925			-0.225	-0.400	1.917			0.125	0.039	1.841			0.141	0.044	1.638
0.005	-0.158	1.843			0.013	-0.118	1.878			0.011	0.108	1.873			0.018	0.277	1.842			-0.139	0.024	1.901			-0.195	-0.178	1.931			-0.223	-0.335	1.925			-0.225	-0.400	1.917			0.125	0.039	1.841			0.142	0.044	1.637
0.005	-0.158	1.843			0.013	-0.118	1.878			0.011	0.108	1.873			0.017	0.277	1.842			-0.139	0.024	1.901			-0.195	-0.179	1.931			-0.223	-0.335	1.925			-0.225	-0.400	1.917			0.126	0.038	1.841			0.143	0.043	1.637
0.005	-0.158	1.843			0.013	-0.118	1.878			0.011	0.108	1.874			0.017	0.277	1.842			-0.139	0.024	1.901			-0.195	-0.179	1.931			-0.223	-0.335	1.925			-0.225	-0.400	1.917			0.126	0.038	1.841			0.144	0.043	1.637
0.005	-0.158	1.843			0.013	-0.118	1.878			0.011	0.108	1.874			0.017	0.277	1.842			-0.139	0.023	1.902			-0.195	-0.179	1.931			-0.223	-0.335	1.925			-0.225	-0.400	1.917			0.126	0.037	1.841			0.145	0.043	1.637
0.005	-0.158	1.844			0.013	-0.118	1.878			0.011	0.108	1.874			0.016	0.278	1.842			-0.139	0.023	1.902			-0.195	-0.179	1.931			-0.223	-0.335	1.926			-0.225	-0.400	1.917			0.127	0.037	1.841			0.145	0.042	1.637
0.005	-0.158	1.844			0.014	-0.118	1.879			0.011	0.108	1.875			0.016	0.278	1.842			-0.139	0.023	1.902			-0.195	-0.179	1.931			-0.223	-0.335	1.926			-0.225	-0.400	1.917			0.127	0.036	1.841			0.146	0.042	1.637
0.005	-0.158	1.844			0.014	-0.119	1.879			0.011	0.108	1.875			0.016	0.278	1.842			-0.139	0.023	1.902			-0.195	-0.179	1.931			-0.223	-0.335	1.926			-0.225	-0.400	1.917			0.127	0.036	1.841			0.147	0.042	1.637
0.005	-0.158	1.844			0.014	-0.119	1.879			0.011	0.107	1.876			0.015	0.278	1.842			-0.139	0.023	1.902			-0.195	-0.179	1.932			-0.223	-0.335	1.926			-0.225	-0.400	1.917			0.127	0.036	1.841			0.147	0.042	1.637
0.005	-0.158	1.844			0.014	-0.119	1.879			0.011	0.107	1.876			0.015	0.278	1.842			-0.139	0.023	1.902			-0.195	-0.179	1.932			-0.222	-0.335	1.926			-0.225	-0.400	1.917			0.128	0.036	1.841			0.148	0.041	1.637
0.005	-0.158	1.844			0.014	-0.119	1.879			0.011	0.107	1.876			0.015	0.278	1.842			-0.139	0.023	1.902			-0.195	-0.179	1.932			-0.222	-0.335	1.926			-0.225	-0.400	1.917			0.128	0.035	1.841			0.148	0.041	1.637
0.005	-0.158	1.844			0.014	-0.119	1.879			0.011	0.107	1.876			0.015	0.278	1.842			-0.139	0.023	1.903			-0.195	-0.179	1.932			-0.222	-0.335	1.926			-0.225	-0.400	1.917			0.128	0.035	1.841			0.149	0.041	1.637
0.005	-0.158	1.844			0.014	-0.119	1.879			0.012	0.107	1.877			0.014	0.278	1.842			-0.139	0.023	1.903			-0.194	-0.179	1.932			-0.222	-0.335	1.926			-0.225	-0.400	1.918			0.129	0.035	1.842			0.149	0.041	1.637
0.005	-0.158	1.844			0.014	-0.119	1.880			0.012	0.107	1.877			0.014	0.278	1.842			-0.139	0.023	1.903			-0.194	-0.179	1.932			-0.222	-0.336	1.926			-0.225	-0.401	1.918			0.129	0.035	1.842			0.150	0.041	1.637
0.005	-0.158	1.844			0.014	-0.119	1.880			0.012	0.107	1.877			0.014	0.278	1.842			-0.139	0.023	1.903			-0.194	-0.179	1.932			-0.222	-0.336	1.926			-0.225	-0.401	1.918			0.129	0.035	1.842			0.150	0.040	1.637
0.005	-0.158	1.845			0.014	-0.119	1.880			0.011	0.107	1.878			0.014	0.278	1.842			-0.139	0.023	1.903			-0.194	-0.179	1.933			-0.222	-0.336	1.927			-0.225	-0.401	1.918			0.130	0.035	1.842			0.150	0.040	1.637
0.005	-0.158	1.845			0.014	-0.119	1.880			0.011	0.107	1.878			0.014	0.278	1.842			-0.139	0.023	1.903			-0.194	-0.179	1.933			-0.222	-0.336	1.927			-0.225	-0.401	1.918			0.130	0.035	1.842			0.151	0.040	1.637
0.005	-0.158	1.845			0.013	-0.119	1.880			0.011	0.107	1.878			0.013	0.278	1.842			-0.138	0.023	1.904			-0.194	-0.180	1.933			-0.222	-0.336	1.927			-0.225	-0.401	1.918			0.130	0.035	1.842			0.151	0.040	1.637
0.005	-0.158	1.845			0.013	-0.119	1.880			0.011	0.106	1.879			0.013	0.278	1.842			-0.138	0.023	1.904			-0.194	-0.180	1.933			-0.222	-0.336	1.927			-0.224	-0.401	1.919			0.131	0.035	1.842			0.151	0.040	1.637
0.005	-0.159	1.845			0.013	-0.119	1.881			0.011	0.106	1.879			0.013	0.278	1.842			-0.138	0.023	1.904			-0.194	-0.180	1.933			-0.222	-0.336	1.927			-0.224	-0.401	1.919			0.131	0.036	1.843			0.151	0.040	1.637
0.005	-0.159	1.845			0.013	-0.119	1.881			0.011	0.106	1.879			0.013	0.278	1.842			-0.138	0.023	1.904			-0.194	-0.180	1.933			-0.221	-0.336	1.927			-0.224	-0.401	1.919			0.131	0.036	1.843			0.152	0.040	1.637
0.005	-0.159	1.845			0.013	-0.119	1.881			0.011	0.106	1.880			0.013	0.278	1.843			-0.138	0.023	1.904			-0.194	-0.180	1.934			-0.221	-0.336	1.927			-0.224	-0.401	1.919			0.131	0.036	1.843			0.152	0.039	1.637
0.005	-0.159	1.845			0.013	-0.119	1.881			0.011	0.106	1.880			0.013	0.278	1.843			-0.138	0.023	1.904			-0.194	-0.180	1.934			-0.221	-0.336	1.927			-0.224	-0.401	1.919			0.131	0.036	1.843			0.152	0.039	1.637
0.005	-0.159	1.846			0.013	-0.120	1.881			0.011	0.106	1.880			0.013	0.278	1.843			-0.138	0.023	1.904			-0.194	-0.180	1.934			-0.221	-0.336	1.927			-0.223	-0.401	1.919			0.132	0.036	1.843			0.152	0.039	1.637
0.005	-0.159	1.846			0.013	-0.120	1.881			0.011	0.106	1.880			0.012	0.278	1.843			-0.138	0.023	1.905			-0.194	-0.180	1.934			-0.221	-0.336	1.928			-0.223	-0.401	1.919			0.132	0.036	1.844			0.152	0.039	1.637
0.005	-0.159	1.846			0.013	-0.120	1.882			0.011	0.106	1.881			0.012	0.278	1.844			-0.138	0.023	1.905			-0.194	-0.180	1.934			-0.221	-0.336	1.928			-0.223	-0.401	1.920			0.132	0.036	1.844			0.151	0.039	1.638
0.005	-0.159	1.846			0.013	-0.120	1.882			0.011	0.106	1.881			0.012	0.278	1.844			-0.138	0.023	1.905			-0.194	-0.180	1.934			-0.221	-0.336	1.928			-0.223	-0.402	1.920			0.132	0.036	1.844			0.151	0.039	1.638
0.005	-0.159	1.846			0.013	-0.120	1.882			0.011	0.106	1.881			0.012	0.278	1.844			-0.138	0.022	1.905			-0.194	-0.180	1.934			-0.221	-0.336	1.928			-0.223	-0.402	1.920			0.132	0.037	1.845			0.151	0.039	1.638
0.005	-0.159	1.846			0.013	-0.120	1.882			0.011	0.106	1.881			0.012	0.278	1.845			-0.138	0.022	1.905			-0.194	-0.180	1.935			-0.220	-0.336	1.928			-0.223	-0.402	1.920			0.132	0.037	1.845			0.150	0.039	1.639
0.005	-0.159	1.846			0.013	-0.120	1.882			0.011	0.107	1.882			0.012	0.278	1.845			-0.138	0.022	1.905			-0.194	-0.180	1.935			-0.220	-0.337	1.928			-0.222	-0.402	1.920			0.132	0.037	1.846			0.150	0.039	1.639
0.005	-0.159	1.847			0.013	-0.120	1.882			0.011	0.107	1.882			0.012	0.278	1.845			-0.138	0.022	1.906			-0.194	-0.180	1.935			-0.220	-0.337	1.928			-0.222	-0.402	1.920			0.131	0.038	1.847			0.149	0.039	1.640
0.005	-0.159	1.847			0.013	-0.120	1.883			0.011	0.107	1.882			0.012	0.278	1.846			-0.138	0.022	1.906			-0.194	-0.180	1.935			-0.220	-0.337	1.928			-0.222	-0.402	1.920			0.130	0.038	1.848			0.147	0.039	1.641
0.005	-0.159	1.847			0.013	-0.120	1.883			0.011	0.107	1.882			0.012	0.278	1.846			-0.138	0.022	1.906			-0.194	-0.180	1.935			-0.220	-0.337	1.928			-0.222	-0.402	1.920			0.129	0.039	1.850			0.146	0.039	1.643
0.005	-0.159	1.847			0.013	-0.120	1.883			0.011	0.107	1.883			0.012	0.278	1.846			-0.138	0.022	1.906			-0.194	-0.180	1.935			-0.220	-0.337	1.929			-0.222	-0.402	1.920			0.127	0.039	1.851			0.144	0.039	1.644
0.005	-0.160	1.847			0.013	-0.120	1.883			0.011	0.107	1.883			0.011	0.277	1.847			-0.138	0.022	1.906			-0.194	-0.180	1.936			-0.220	-0.337	1.929			-0.222	-0.402	1.921			0.125	0.039	1.853			0.141	0.039	1.645
0.005	-0.160	1.848			0.013	-0.121	1.884			0.011	0.107	1.883			0.011	0.277	1.847			-0.138	0.022	1.906			-0.194	-0.180	1.936			-0.220	-0.337	1.929			-0.222	-0.402	1.921			0.124	0.039	1.854			0.139	0.039	1.647
0.005	-0.160	1.848			0.013	-0.121	1.884			0.011	0.107	1.883			0.011	0.277	1.847			-0.138	0.022	1.906			-0.194	-0.180	1.936			-0.220	-0.337	1.929			-0.221	-0.402	1.921			0.123	0.039	1.855			0.137	0.038	1.648
0.005	-0.161	1.848			0.013	-0.121	1.884			0.011	0.107	1.884			0.011	0.277	1.848			-0.138	0.022	1.907			-0.194	-0.180	1.936			-0.220	-0.337	1.929			-0.221	-0.402	1.921			0.122	0.039	1.855			0.135	0.038	1.649
0.005	-0.161	1.848			0.013	-0.121	1.884			0.011	0.107	1.884			0.011	0.277	1.848			-0.138	0.022	1.907			-0.194	-0.180	1.936			-0.220	-0.337	1.929			-0.221	-0.402	1.921			0.121	0.039	1.856			0.132	0.038	1.650
0.004	-0.162	1.849			0.013	-0.122	1.885			0.011	0.107	1.884			0.011	0.277	1.848			-0.138	0.022	1.907			-0.194	-0.180	1.937			-0.219	-0.337	1.929			-0.221	-0.402	1.921			0.120	0.039	1.857			0.130	0.038	1.651
0.004	-0.162	1.849			0.013	-0.122	1.885			0.011	0.107	1.884			0.011	0.277	1.849			-0.138	0.022	1.907			-0.194	-0.180	1.937			-0.219	-0.337	1.930			-0.221	-0.402	1.921			0.119	0.039	1.857			0.128	0.038	1.652
0.004	-0.162	1.849			0.013	-0.122	1.885			0.011	0.107	1.884			0.011	0.277	1.849			-0.138	0.022	1.907			-0.194	-0.180	1.937			-0.219	-0.337	1.930			-0.221	-0.402	1.921			0.118	0.039	1.858			0.126	0.038	1.653
0.004	-0.163	1.849			0.013	-0.123	1.885			0.011	0.107	1.885			0.011	0.277	1.849			-0.138	0.022	1.908			-0.194	-0.180	1.937			-0.219	-0.337	1.930			-0.221	-0.402	1.922			0.118	0.039	1.859			0.124	0.037	1.653
0.004	-0.163	1.850			0.013	-0.123	1.886			0.011	0.107	1.885			0.011	0.277	1.849			-0.138	0.022	1.908			-0.194	-0.181	1.937			-0.219	-0.337	1.930			-0.220	-0.402	1.922			0.117	0.039	1.859			0.122	0.037	1.654
0.004	-0.164	1.850			0.012	-0.123	1.886			0.011	0.107	1.885			0.011	0.277	1.850			-0.138	0.022	1.908			-0.194	-0.181	1.938			-0.219	-0.337	1.930			-0.220	-0.402	1.922			0.116	0.039	1.860			0.121	0.037	1.655
0.004	-0.164	1.850			0.012	-0.124	1.886			0.011	0.107	1.885			0.011	0.277	1.850			-0.138	0.022	1.908			-0.193	-0.181	1.938			-0.219	-0.338	1.931			-0.220	-0.402	1.922			0.115	0.039	1.860			0.119	0.037	1.655
0.004	-0.165	1.850			0.012	-0.124	1.886			0.011	0.107	1.885			0.011	0.277	1.850			-0.138	0.022	1.908			-0.193	-0.181	1.938			-0.219	-0.338	1.931			-0.220	-0.402	1.922			0.115	0.039	1.860			0.118	0.037	1.656
0.003	-0.165	1.850			0.012	-0.124	1.886			0.011	0.107	1.885			0.010	0.277	1.850			-0.138	0.022	1.909			-0.193	-0.181	1.938			-0.219	-0.338	1.931			-0.220	-0.402	1.922			0.114	0.039	1.861			0.116	0.037	1.656
0.003	-0.165	1.850			0.012	-0.125	1.887			0.011	0.107	1.885			0.010	0.277	1.851			-0.138	0.021	1.909			-0.193	-0.181	1.938			-0.219	-0.338	1.931			-0.220	-0.403	1.923			0.113	0.039	1.861			0.115	0.036	1.656
0.003	-0.166	1.851			0.012	-0.125	1.887			0.011	0.107	1.885			0.010	0.277	1.851			-0.138	0.021	1.909			-0.193	-0.181	1.939			-0.219	-0.338	1.931			-0.220	-0.403	1.923			0.113	0.039	1.861			0.114	0.036	1.657
0.003	-0.166	1.851			0.012	-0.125	1.887			0.011	0.107	1.886			0.010	0.277	1.851			-0.138	0.021	1.909			-0.193	-0.181	1.939			-0.219	-0.338	1.932			-0.220	-0.403	1.923			0.112	0.039	1.862			0.113	0.036	1.657
0.003	-0.167	1.851			0.012	-0.125	1.887			0.011	0.107	1.886			0.010	0.277	1.851			-0.138	0.021	1.909			-0.193	-0.181	1.939			-0.219	-0.338	1.932			-0.220	-0.403	1.923			0.111	0.039	1.862			0.112	0.036	1.657
0.003	-0.167	1.851			0.012	-0.126	1.887			0.011	0.107	1.886			0.010	0.277	1.852			-0.138	0.021	1.910			-0.193	-0.181	1.939			-0.219	-0.338	1.932			-0.220	-0.403	1.923			0.111	0.038	1.862			0.111	0.036	1.658
0.003	-0.167	1.851			0.011	-0.126	1.887			0.011	0.108	1.886			0.010	0.277	1.852			-0.138	0.021	1.910			-0.193	-0.181	1.939			-0.219	-0.338	1.932			-0.220	-0.403	1.923			0.110	0.038	1.862			0.110	0.036	1.658
0.003	-0.167	1.851			0.011	-0.126	1.887			0.011	0.108	1.886			0.010	0.277	1.852			-0.138	0.021	1.910			-0.193	-0.181	1.940			-0.219	-0.338	1.932			-0.220	-0.403	1.923			0.110	0.038	1.863			0.109	0.036	1.658
0.003	-0.168	1.851			0.011	-0.126	1.887			0.011	0.108	1.886			0.010	0.277	1.852			-0.138	0.021	1.910			-0.193	-0.181	1.940			-0.219	-0.338	1.932			-0.220	-0.403	1.923			0.109	0.038	1.863			0.108	0.036	1.658
0.002	-0.168	1.851			0.011	-0.127	1.887			0.011	0.108	1.886			0.010	0.277	1.852			-0.138	0.021	1.910			-0.193	-0.181	1.940			-0.219	-0.338	1.932			-0.220	-0.403	1.923			0.109	0.038	1.863			0.108	0.036	1.659
0.002	-0.168	1.851			0.011	-0.127	1.888			0.011	0.108	1.886			0.010	0.277	1.852			-0.138	0.021	1.910			-0.194	-0.181	1.940			-0.219	-0.338	1.932			-0.220	-0.403	1.924			0.108	0.038	1.863			0.107	0.035	1.659
0.002	-0.168	1.852			0.011	-0.127	1.888			0.011	0.108	1.886			0.010	0.277	1.852			-0.138	0.021	1.911			-0.194	-0.182	1.940			-0.219	-0.338	1.933			-0.220	-0.403	1.924			0.108	0.038	1.863			0.106	0.035	1.659
0.002	-0.169	1.852			0.011	-0.127	1.888			0.011	0.108	1.886			0.010	0.277	1.853			-0.138	0.021	1.911			-0.194	-0.182	1.940			-0.219	-0.338	1.933			-0.220	-0.403	1.924			0.108	0.038	1.863			0.106	0.035	1.659
0.002	-0.169	1.852			0.011	-0.127	1.888			0.011	0.108	1.886			0.010	0.277	1.853			-0.138	0.021	1.911			-0.194	-0.182	1.940			-0.219	-0.338	1.933			-0.220	-0.403	1.924			0.107	0.038	1.863			0.105	0.035	1.659
0.002	-0.169	1.852			0.011	-0.128	1.888			0.011	0.108	1.886			0.010	0.277	1.853			-0.138	0.021	1.911			-0.194	-0.182	1.940			-0.219	-0.339	1.933			-0.220	-0.403	1.924			0.107	0.038	1.864			0.105	0.035	1.659
0.002	-0.169	1.852			0.011	-0.128	1.888			0.011	0.108	1.886			0.010	0.277	1.853			-0.138	0.021	1.911			-0.194	-0.182	1.941			-0.219	-0.339	1.933			-0.220	-0.403	1.924			0.106	0.037	1.864			0.104	0.035	1.659
0.002	-0.170	1.852			0.011	-0.128	1.888			0.011	0.108	1.886			0.009	0.277	1.853			-0.139	0.021	1.911			-0.194	-0.182	1.941			-0.219	-0.339	1.933			-0.220	-0.403	1.924			0.106	0.037	1.864			0.104	0.035	1.660
0.002	-0.170	1.852			0.010	-0.128	1.888			0.011	0.108	1.886			0.009	0.277	1.853			-0.139	0.021	1.911			-0.194	-0.182	1.941			-0.219	-0.339	1.933			-0.220	-0.403	1.924			0.105	0.037	1.864			0.103	0.035	1.660
0.002	-0.170	1.852			0.010	-0.128	1.888			0.011	0.108	1.886			0.009	0.277	1.853			-0.139	0.021	1.911			-0.194	-0.182	1.941			-0.219	-0.339	1.933			-0.220	-0.403	1.924			0.105	0.037	1.864			0.103	0.035	1.660
0.001	-0.170	1.852			0.010	-0.129	1.888			0.011	0.108	1.887			0.009	0.277	1.853			-0.139	0.021	1.911			-0.194	-0.182	1.941			-0.219	-0.339	1.933			-0.220	-0.404	1.924			0.104	0.037	1.864			0.102	0.035	1.660
0.001	-0.171	1.852			0.010	-0.129	1.888			0.011	0.108	1.887			0.009	0.277	1.853			-0.139	0.020	1.911			-0.194	-0.182	1.941			-0.219	-0.339	1.933			-0.220	-0.404	1.924			0.104	0.036	1.864			0.102	0.034	1.660
0.001	-0.171	1.852			0.010	-0.129	1.888			0.011	0.108	1.887			0.009	0.277	1.853			-0.139	0.020	1.912			-0.194	-0.182	1.941			-0.220	-0.339	1.933			-0.221	-0.404	1.924			0.103	0.036	1.864			0.101	0.034	1.660
0.001	-0.171	1.852			0.010	-0.129	1.888			0.011	0.108	1.887			0.009	0.277	1.853			-0.139	0.020	1.912			-0.194	-0.182	1.941			-0.220	-0.339	1.933			-0.221	-0.404	1.924			0.101	0.039	1.865			0.101	0.035	1.661
0.001	-0.171	1.852			0.010	-0.129	1.888			0.011	0.108	1.887			0.009	0.277	1.852			-0.139	0.020	1.912			-0.194	-0.182	1.941			-0.220	-0.339	1.933			-0.221	-0.404	1.924			0.099	0.041	1.866			0.100	0.035	1.661
0.001	-0.171	1.852			0.010	-0.130	1.888			0.011	0.108	1.887			0.009	0.277	1.852			-0.139	0.020	1.912			-0.194	-0.182	1.941			-0.220	-0.339	1.933			-0.221	-0.404	1.924			0.098	0.042	1.867			0.099	0.036	1.661
0.001	-0.172	1.852			0.010	-0.130	1.888			0.011	0.108	1.887			0.009	0.277	1.852			-0.139	0.020	1.912			-0.194	-0.182	1.941			-0.220	-0.339	1.933			-0.221	-0.404	1.924			0.097	0.044	1.867			0.098	0.037	1.662
0.001	-0.172	1.852			0.010	-0.130	1.888			0.011	0.108	1.887			0.009	0.277	1.852			-0.139	0.020	1.912			-0.194	-0.182	1.941			-0.220	-0.339	1.933			-0.221	-0.404	1.924			0.095	0.045	1.868			0.098	0.037	1.662
0.001	-0.172	1.852			0.009	-0.130	1.888			0.011	0.108	1.887			0.009	0.277	1.852			-0.139	0.020	1.912			-0.194	-0.182	1.941			-0.220	-0.339	1.933			-0.222	-0.404	1.924			0.094	0.046	1.868			0.097	0.038	1.663
0.001	-0.172	1.852			0.009	-0.130	1.888			0.011	0.108	1.887			0.009	0.277	1.852			-0.139	0.020	1.912			-0.194	-0.182	1.941			-0.220	-0.339	1.933			-0.222	-0.404	1.924			0.093	0.048	1.869			0.096	0.038	1.663
0.001	-0.172	1.852			0.009	-0.131	1.888			0.011	0.108	1.887			0.009	0.278	1.852			-0.139	0.020	1.912			-0.194	-0.182	1.941			-0.220	-0.339	1.933			-0.222	-0.404	1.923			0.092	0.049	1.869			0.096	0.039	1.663
0.001	-0.173	1.852			0.009	-0.131	1.888			0.011	0.108	1.886			0.009	0.278	1.852			-0.139	0.020	1.911			-0.194	-0.183	1.941			-0.220	-0.340	1.933			-0.222	-0.404	1.923			0.091	0.050	1.869			0.095	0.039	1.664
0.000	-0.173	1.852			0.009	-0.131	1.888			0.010	0.108	1.886			0.009	0.278	1.852			-0.139	0.020	1.911			-0.194	-0.183	1.941			-0.220	-0.340	1.933			-0.222	-0.404	1.923			0.090	0.051	1.869			0.094	0.040	1.664
0.000	-0.173	1.851			0.009	-0.131	1.888			0.010	0.108	1.886			0.008	0.278	1.852			-0.139	0.020	1.911			-0.194	-0.183	1.941			-0.220	-0.340	1.932			-0.222	-0.405	1.923			0.089	0.053	1.870			0.094	0.041	1.664
0.000	-0.173	1.851			0.009	-0.131	1.888			0.010	0.108	1.886			0.008	0.278	1.852			-0.139	0.020	1.911			-0.194	-0.183	1.941			-0.220	-0.340	1.932			-0.223	-0.405	1.923			0.088	0.054	1.870			0.093	0.041	1.664
0.000	-0.173	1.851			0.009	-0.131	1.888			0.010	0.108	1.886			0.008	0.278	1.852			-0.139	0.020	1.911			-0.194	-0.183	1.941			-0.221	-0.340	1.932			-0.223	-0.405	1.923			0.087	0.055	1.870			0.093	0.042	1.665
0.000	-0.173	1.851			0.009	-0.131	1.888			0.009	0.108	1.886			0.008	0.278	1.851			-0.139	0.020	1.911			-0.194	-0.183	1.941			-0.221	-0.340	1.932			-0.223	-0.405	1.923			0.087	0.056	1.870			0.092	0.042	1.665
0.000	-0.173	1.851			0.009	-0.131	1.887			0.009	0.108	1.886			0.008	0.278	1.851			-0.139	0.019	1.911			-0.194	-0.183	1.941			-0.221	-0.340	1.932			-0.223	-0.405	1.922			0.086	0.056	1.870			0.092	0.043	1.665
0.000	-0.174	1.851			0.009	-0.132	1.887			0.009	0.108	1.885			0.008	0.279	1.851			-0.139	0.019	1.911			-0.194	-0.183	1.941			-0.221	-0.340	1.932			-0.223	-0.405	1.922			0.085	0.056	1.870			0.091	0.043	1.665
0.000	-0.174	1.851			0.009	-0.132	1.887			0.009	0.108	1.885			0.008	0.279	1.851			-0.140	0.019	1.911			-0.194	-0.183	1.941			-0.221	-0.340	1.932			-0.223	-0.405	1.922			0.085	0.057	1.870			0.091	0.043	1.665
-0.000	-0.174	1.851			0.008	-0.132	1.887			0.009	0.108	1.885			0.008	0.279	1.851			-0.140	0.019	1.911			-0.194	-0.183	1.940			-0.221	-0.340	1.932			-0.223	-0.405	1.922			0.084	0.057	1.870			0.091	0.043	1.664
-0.000	-0.174	1.851			0.008	-0.132	1.887			0.008	0.108	1.885			0.008	0.279	1.851			-0.140	0.019	1.911			-0.194	-0.183	1.940			-0.221	-0.340	1.932			-0.223	-0.405	1.922			0.084	0.057	1.869			0.090	0.043	1.664
-0.000	-0.174	1.851			0.008	-0.132	1.887			0.008	0.109	1.885			0.008	0.279	1.851			-0.140	0.019	1.911			-0.194	-0.183	1.940			-0.221	-0.340	1.932			-0.223	-0.405	1.922			0.084	0.057	1.869			0.090	0.043	1.664
-0.000	-0.174	1.850			0.008	-0.132	1.887			0.008	0.109	1.885			0.008	0.279	1.851			-0.140	0.019	1.911			-0.194	-0.183	1.940			-0.221	-0.340	1.932			-0.223	-0.405	1.922			0.083	0.057	1.868			0.090	0.043	1.664
-0.000	-0.174	1.850			0.008	-0.132	1.887			0.008	0.109	1.885			0.008	0.279	1.851			-0.140	0.019	1.910			-0.194	-0.183	1.940			-0.221	-0.340	1.932			-0.223	-0.405	1.921			0.083	0.057	1.868			0.089	0.043	1.663
-0.000	-0.174	1.850			0.008	-0.132	1.887			0.008	0.109	1.885			0.008	0.279	1.851			-0.140	0.019	1.910			-0.194	-0.183	1.940			-0.221	-0.340	1.931			-0.223	-0.405	1.921			0.083	0.057	1.868			0.089	0.043	1.663
-0.000	-0.174	1.850			0.008	-0.132	1.886			0.008	0.109	1.884			0.008	0.279	1.851			-0.140	0.019	1.910			-0.194	-0.184	1.940			-0.221	-0.341	1.931			-0.223	-0.405	1.921			0.103	0.071	1.869			0.092	0.046	1.664
-0.000	-0.173	1.850			0.008	-0.131	1.886			0.008	0.109	1.884			0.008	0.279	1.851			-0.140	0.019	1.910			-0.194	-0.184	1.940			-0.221	-0.341	1.931			-0.223	-0.405	1.921			0.117	0.078	1.865			0.095	0.048	1.663
-0.000	-0.172	1.850			0.008	-0.131	1.886			0.007	0.109	1.884			0.008	0.280	1.851			-0.140	0.019	1.910			-0.194	-0.184	1.940			-0.221	-0.341	1.931			-0.223	-0.405	1.921			0.123	0.080	1.863			0.097	0.050	1.662
0.000	-0.171	1.850			0.008	-0.130	1.886			0.007	0.109	1.884			0.008	0.280	1.851			-0.140	0.019	1.910			-0.194	-0.184	1.940			-0.221	-0.341	1.931			-0.223	-0.405	1.921			0.127	0.082	1.862			0.098	0.051	1.661
0.000	-0.170	1.850			0.008	-0.129	1.886			0.007	0.109	1.884			0.007	0.280	1.851			-0.140	0.019	1.910			-0.194	-0.184	1.940			-0.221	-0.341	1.931			-0.223	-0.405	1.921			0.131	0.084	1.861			0.099	0.051	1.661
0.000	-0.169	1.850			0.008	-0.129	1.886			0.007	0.109	1.884			0.007	0.280	1.851			-0.140	0.019	1.910			-0.194	-0.184	1.940			-0.221	-0.341	1.931			-0.223	-0.405	1.921			0.133	0.084	1.860			0.100	0.052	1.661
0.000	-0.168	1.850			0.008	-0.128	1.886			0.007	0.109	1.884			0.007	0.280	1.851			-0.140	0.019	1.910			-0.194	-0.184	1.940			-0.221	-0.341	1.931			-0.223	-0.406	1.921			0.136	0.085	1.859			0.110	0.046	1.650
0.000	-0.167	1.850			0.008	-0.127	1.886			0.006	0.109	1.883			0.007	0.280	1.851			-0.140	0.019	1.910			-0.194	-0.184	1.940			-0.220	-0.341	1.931			-0.223	-0.406	1.921			0.137	0.086	1.858			0.116	0.042	1.644
0.000	-0.167	1.850			0.008	-0.127	1.886			0.006	0.110	1.883			0.007	0.280	1.851			-0.140	0.019	1.910			-0.194	-0.184	1.940			-0.220	-0.341	1.931			-0.223	-0.406	1.922			0.139	0.086	1.857			0.120	0.040	1.640
0.000	-0.166	1.850			0.008	-0.126	1.886			0.006	0.110	1.883			0.007	0.280	1.851			-0.140	0.019	1.910			-0.194	-0.184	1.940			-0.220	-0.341	1.931			-0.223	-0.406	1.922			0.140	0.087	1.857			0.123	0.038	1.637
0.000	-0.165	1.850			0.008	-0.125	1.886			0.006	0.110	1.883			0.007	0.280	1.851			-0.140	0.019	1.910			-0.194	-0.184	1.940			-0.220	-0.341	1.932			-0.223	-0.406	1.922			0.141	0.087	1.856			0.126	0.035	1.634
-0.000	-0.165	1.850			0.008	-0.125	1.886			0.006	0.110	1.882			0.007	0.280	1.851			-0.141	0.019	1.910			-0.194	-0.184	1.940			-0.220	-0.341	1.932			-0.223	-0.406	1.923			0.142	0.088	1.855			0.128	0.034	1.632
-0.000	-0.164	1.850			0.008	-0.124	1.885			0.005	0.110	1.882			0.007	0.280	1.851			-0.141	0.019	1.910			-0.194	-0.184	1.940			-0.220	-0.341	1.932			-0.223	-0.406	1.923			0.143	0.088	1.855			0.129	0.033	1.630
-0.000	-0.163	1.850			0.008	-0.124	1.885			0.005	0.111	1.882			0.007	0.280	1.851			-0.141	0.019	1.910			-0.194	-0.184	1.940			-0.220	-0.341	1.933			-0.223	-0.406	1.924			0.144	0.088	1.854			0.130	0.032	1.629
-0.000	-0.163	1.850			0.008	-0.123	1.885			0.005	0.111	1.882			0.007	0.280	1.851			-0.141	0.019	1.910			-0.194	-0.184	1.940			-0.219	-0.341	1.933			-0.223	-0.406	1.924			0.145	0.088	1.853			0.131	0.031	1.627
-0.000	-0.162	1.850			0.008	-0.122	1.885			0.004	0.111	1.881			0.007	0.280	1.851			-0.141	0.019	1.911			-0.194	-0.184	1.940			-0.219	-0.341	1.933			-0.223	-0.406	1.925			0.145	0.088	1.852			0.132	0.030	1.626
-0.000	-0.162	1.850			0.008	-0.122	1.885			0.004	0.111	1.881			0.006	0.279	1.851			-0.141	0.019	1.911			-0.194	-0.184	1.940			-0.219	-0.341	1.934			-0.222	-0.406	1.926			0.145	0.088	1.852			0.133	0.029	1.625
-0.000	-0.161	1.850			0.008	-0.121	1.885			0.004	0.112	1.881			0.006	0.279	1.851			-0.141	0.019	1.911			-0.194	-0.184	1.941			-0.219	-0.341	1.935			-0.222	-0.406	1.927			0.145	0.087	1.851			0.133	0.028	1.624
-0.001	-0.161	1.850			0.008	-0.121	1.885			0.004	0.112	1.880			0.006	0.279	1.850			-0.141	0.019	1.911			-0.194	-0.184	1.941			-0.219	-0.341	1.935			-0.222	-0.406	1.928			0.145	0.087	1.850			0.133	0.027	1.623
-0.001	-0.161	1.850			0.008	-0.120	1.885			0.003	0.112	1.880			0.006	0.279	1.850			-0.141	0.019	1.911			-0.193	-0.184	1.941			-0.218	-0.341	1.936			-0.222	-0.405	1.928			0.145	0.085	1.849			0.134	0.027	1.622
-0.001	-0.160	1.850			0.008	-0.120	1.885			0.003	0.113	1.880			0.006	0.279	1.850			-0.141	0.019	1.911			-0.193	-0.184	1.941			-0.218	-0.341	1.936			-0.222	-0.405	1.929			0.145	0.084	1.849			0.134	0.026	1.621
-0.001	-0.160	1.850			0.008	-0.120	1.885			0.003	0.113	1.879			0.006	0.279	1.850			-0.141	0.019	1.912			-0.193	-0.184	1.941			-0.218	-0.341	1.937			-0.222	-0.405	1.929			0.145	0.084	1.848			0.134	0.025	1.620
-0.001	-0.159	1.850			0.008	-0.119	1.885			0.003	0.113	1.879			0.006	0.279	1.850			-0.141	0.020	1.912			-0.193	-0.184	1.942			-0.218	-0.341	1.937			-0.222	-0.405	1.930			0.145	0.083	1.848			0.133	0.025	1.619
-0.001	-0.159	1.850			0.008	-0.119	1.885			0.003	0.114	1.879			0.006	0.279	1.850			-0.141	0.020	1.912			-0.193	-0.184	1.942			-0.218	-0.341	1.937			-0.222	-0.405	1.930			0.145	0.082	1.847			0.133	0.024	1.618
-0.001	-0.159	1.850			0.007	-0.119	1.885			0.003	0.114	1.879			0.005	0.279	1.850			-0.141	0.020	1.912			-0.193	-0.183	1.942			-0.217	-0.340	1.937			-0.222	-0.405	1.930			0.144	0.081	1.847			0.131	0.024	1.618
-0.001	-0.158	1.850			0.007	-0.118	1.885			0.002	0.114	1.878			0.005	0.279	1.850			-0.141	0.020	1.913			-0.193	-0.183	1.942			-0.217	-0.340	1.938			-0.222	-0.405	1.931			0.144	0.080	1.847			0.129	0.023	1.617
-0.001	-0.158	1.850			0.007	-0.118	1.885			0.002	0.114	1.878			0.005	0.279	1.850			-0.141	0.020	1.913			-0.193	-0.183	1.942			-0.217	-0.340	1.938			-0.222	-0.405	1.931			0.144	0.080	1.846			0.128	0.022	1.617
-0.001	-0.158	1.850			0.007	-0.118	1.885			0.002	0.114	1.878			0.005	0.279	1.850			-0.141	0.020	1.913			-0.193	-0.183	1.942			-0.217	-0.340	1.938			-0.222	-0.405	1.931			0.143	0.079	1.846			0.127	0.019	1.618
-0.001	-0.158	1.850			0.007	-0.117	1.885			0.002	0.115	1.878			0.005	0.279	1.850			-0.142	0.020	1.913			-0.193	-0.183	1.943			-0.217	-0.340	1.938			-0.222	-0.405	1.931			0.143	0.078	1.846			0.126	0.018	1.618
-0.001	-0.158	1.850			0.007	-0.117	1.885			0.002	0.115	1.878			0.005	0.279	1.850			-0.142	0.020	1.913			-0.193	-0.183	1.943			-0.217	-0.340	1.938			-0.222	-0.405	1.932			0.142	0.078	1.845			0.124	0.017	1.618
-0.001	-0.157	1.850			0.007	-0.117	1.885			0.002	0.115	1.878			0.005	0.279	1.850			-0.142	0.021	1.914			-0.193	-0.183	1.943			-0.217	-0.340	1.938			-0.222	-0.405	1.932			0.142	0.077	1.845			0.122	0.016	1.618
-0.001	-0.157	1.850			0.007	-0.117	1.885			0.002	0.115	1.878			0.005	0.279	1.850			-0.142	0.021	1.914			-0.193	-0.183	1.943			-0.217	-0.340	1.939			-0.222	-0.405	1.932			0.142	0.077	1.845			0.121	0.016	1.618
-0.002	-0.157	1.850			0.007	-0.117	1.885			0.002	0.115	1.878			0.004	0.279	1.850			-0.142	0.021	1.914			-0.193	-0.183	1.943			-0.217	-0.340	1.939			-0.222	-0.405	1.932			0.141	0.077	1.845			0.120	0.015	1.618
-0.002	-0.157	1.850			0.007	-0.116	1.885			0.002	0.115	1.878			0.004	0.279	1.850			-0.142	0.021	1.914			-0.193	-0.183	1.943			-0.217	-0.340	1.939			-0.222	-0.405	1.932			0.141	0.076	1.845			0.119	0.015	1.618
-0.002	-0.157	1.850			0.007	-0.116	1.885			0.002	0.115	1.878			0.004	0.278	1.849			-0.142	0.021	1.914			-0.193	-0.183	1.943			-0.217	-0.340	1.939			-0.222	-0.405	1.932			0.141	0.076	1.845			0.118	0.014	1.618
-0.002	-0.156	1.850			0.007	-0.116	1.885			0.002	0.115	1.877			0.004	0.278	1.849			-0.142	0.021	1.915			-0.193	-0.183	1.944			-0.217	-0.340	1.939			-0.222	-0.405	1.932			0.140	0.076	1.844			0.118	0.013	1.618
-0.002	-0.156	1.850			0.007	-0.116	1.885			0.002	0.115	1.877			0.004	0.278	1.849			-0.142	0.021	1.915			-0.193	-0.183	1.944			-0.216	-0.340	1.939			-0.222	-0.405	1.933			0.140	0.075	1.844			0.118	0.013	1.618
-0.002	-0.156	1.851			0.007	-0.116	1.885			0.002	0.115	1.877			0.003	0.278	1.849			-0.143	0.021	1.915			-0.193	-0.183	1.944			-0.216	-0.341	1.940			-0.222	-0.405	1.933			0.139	0.075	1.844			0.117	0.012	1.618
-0.002	-0.156	1.851			0.007	-0.116	1.885			0.002	0.115	1.877			0.003	0.278	1.849			-0.143	0.020	1.916			-0.193	-0.184	1.945			-0.216	-0.341	1.940			-0.222	-0.405	1.933			0.138	0.075	1.843			0.120	0.010	1.621
-0.002	-0.156	1.851			0.007	-0.116	1.885			0.002	0.115	1.877			0.003	0.278	1.849			-0.144	0.020	1.916			-0.193	-0.184	1.945			-0.216	-0.341	1.941			-0.222	-0.406	1.934			0.138	0.074	1.843			0.118	0.010	1.620
-0.002	-0.156	1.851			0.007	-0.116	1.885			0.001	0.115	1.877			0.003	0.278	1.849			-0.144	0.020	1.917			-0.193	-0.184	1.946			-0.216	-0.341	1.941			-0.222	-0.406	1.934			0.137	0.074	1.843			0.119	0.009	1.620
-0.002	-0.156	1.851			0.007	-0.115	1.885			0.001	0.115	1.877			0.002	0.278	1.849			-0.144	0.020	1.917			-0.193	-0.184	1.946			-0.216	-0.342	1.942			-0.222	-0.406	1.935			0.137	0.074	1.842			0.119	0.008	1.621
-0.002	-0.156	1.851			0.007	-0.115	1.885			0.001	0.115	1.877			0.002	0.278	1.849			-0.145	0.019	1.918			-0.193	-0.185	1.947			-0.216	-0.342	1.943			-0.222	-0.406	1.935			0.135	0.073	1.842			0.120	0.007	1.621
-0.002	-0.156	1.851			0.007	-0.115	1.885			0.001	0.115	1.877			0.001	0.278	1.849			-0.145	0.019	1.918			-0.193	-0.185	1.947			-0.216	-0.342	1.943			-0.222	-0.407	1.936			0.135	0.072	1.842			0.120	0.006	1.621
-0.002	-0.156	1.851			0.007	-0.115	1.885			0.001	0.115	1.877			0.001	0.278	1.849			-0.146	0.019	1.918			-0.193	-0.185	1.947			-0.216	-0.343	1.944			-0.223	-0.407	1.936			0.134	0.072	1.841			0.118	0.006	1.620
-0.002	-0.156	1.851			0.007	-0.115	1.885			0.001	0.115	1.877			0.001	0.277	1.848			-0.146	0.019	1.919			-0.193	-0.186	1.948			-0.216	-0.343	1.944			-0.223	-0.407	1.936			0.133	0.071	1.841			0.116	0.006	1.620
-0.002	-0.156	1.851			0.007	-0.115	1.885			0.001	0.115	1.877			0.000	0.277	1.848			-0.147	0.019	1.919			-0.193	-0.186	1.948			-0.216	-0.343	1.944			-0.223	-0.407	1.937			0.132	0.071	1.841			0.114	0.007	1.619
-0.003	-0.156	1.851			0.007	-0.115	1.885			0.001	0.115	1.877			-0.000	0.277	1.848			-0.147	0.019	1.920			-0.193	-0.186	1.949			-0.216	-0.343	1.945			-0.223	-0.408	1.937			0.132	0.070	1.840			0.111	0.004	1.619
-0.003	-0.156	1.851			0.007	-0.115	1.885			0.001	0.115	1.877			-0.000	0.277	1.848			-0.148	0.018	1.920			-0.193	-0.186	1.949			-0.216	-0.343	1.945			-0.223	-0.408	1.938			0.131	0.070	1.840			0.113	0.004	1.621
-0.003	-0.156	1.851			0.007	-0.115	1.885			0.001	0.114	1.877			-0.001	0.277	1.848			-0.148	0.018	1.920			-0.194	-0.186	1.949			-0.217	-0.344	1.945			-0.223	-0.408	1.938			0.131	0.070	1.840			0.115	0.003	1.623
-0.003	-0.156	1.851			0.007	-0.115	1.885			0.001	0.114	1.877			-0.001	0.277	1.848			-0.148	0.018	1.921			-0.194	-0.186	1.950			-0.217	-0.344	1.946			-0.223	-0.408	1.938			0.131	0.069	1.840			0.116	0.003	1.624
-0.003	-0.156	1.851			0.007	-0.115	1.885			0.001	0.114	1.877			-0.001	0.277	1.848			-0.149	0.018	1.921			-0.194	-0.187	1.950			-0.217	-0.344	1.946			-0.223	-0.408	1.938			0.130	0.069	1.839			0.117	0.003	1.626
-0.003	-0.156	1.851			0.007	-0.115	1.885			0.001	0.114	1.877			-0.002	0.277	1.848			-0.149	0.018	1.922			-0.194	-0.187	1.950			-0.217	-0.344	1.946			-0.224	-0.408	1.938			0.130	0.069	1.839			0.116	0.003	1.625
-0.003	-0.156	1.851			0.007	-0.115	1.885			0.002	0.114	1.877			-0.002	0.277	1.848			-0.150	0.018	1.922			-0.194	-0.187	1.951			-0.217	-0.344	1.946			-0.224	-0.408	1.938			0.130	0.069	1.839			0.114	0.002	1.624
-0.003	-0.156	1.851			0.007	-0.115	1.885			0.002	0.114	1.877			-0.002	0.277	1.848			-0.150	0.018	1.922			-0.194	-0.187	1.951			-0.217	-0.344	1.946			-0.224	-0.408	1.939			0.129	0.068	1.839			0.113	0.001	1.623
-0.004	-0.156	1.851			0.007	-0.115	1.885			0.002	0.114	1.877			-0.003	0.277	1.848			-0.150	0.018	1.923			-0.194	-0.187	1.951			-0.217	-0.344	1.946			-0.224	-0.409	1.939			0.129	0.068	1.838			0.111	-0.000	1.623
-0.004	-0.156	1.851			0.007	-0.115	1.885			0.002	0.114	1.877			-0.003	0.277	1.848			-0.151	0.018	1.923			-0.194	-0.187	1.951			-0.217	-0.345	1.946			-0.224	-0.409	1.939			0.129	0.068	1.838			0.110	-0.001	1.623
-0.004	-0.156	1.852			0.007	-0.115	1.885			0.002	0.113	1.877			-0.003	0.277	1.848			-0.151	0.018	1.923			-0.194	-0.188	1.952			-0.217	-0.345	1.946			-0.224	-0.409	1.939			0.129	0.068	1.838			0.109	-0.002	1.622
-0.004	-0.156	1.852			0.007	-0.115	1.885			0.002	0.113	1.877			-0.004	0.277	1.848			-0.152	0.017	1.924			-0.194	-0.188	1.952			-0.217	-0.345	1.946			-0.225	-0.409	1.939			0.128	0.068	1.838			0.108	-0.003	1.622
-0.004	-0.156	1.852			0.007	-0.115	1.885			0.002	0.113	1.878			-0.004	0.277	1.848			-0.152	0.017	1.924			-0.195	-0.188	1.952			-0.217	-0.345	1.946			-0.225	-0.410	1.939			0.128	0.068	1.838			0.107	-0.003	1.622
-0.004	-0.156	1.852			0.007	-0.115	1.886			0.002	0.113	1.878			-0.004	0.277	1.848			-0.152	0.017	1.924			-0.195	-0.188	1.952			-0.217	-0.345	1.947			-0.225	-0.410	1.939			0.128	0.067	1.837			0.106	-0.004	1.621
-0.004	-0.156	1.852			0.007	-0.115	1.886			0.002	0.113	1.878			-0.004	0.277	1.848			-0.153	0.017	1.924			-0.195	-0.188	1.953			-0.217	-0.346	1.947			-0.225	-0.410	1.939			0.128	0.067	1.837			0.105	-0.005	1.621
-0.004	-0.156	1.852			0.007	-0.115	1.886			0.002	0.113	1.878			-0.004	0.277	1.848			-0.153	0.017	1.925			-0.195	-0.189	1.953			-0.217	-0.346	1.947			-0.225	-0.410	1.939			0.128	0.067	1.837			0.104	-0.006	1.621
-0.004	-0.156	1.852			0.007	-0.115	1.886			0.003	0.113	1.878			-0.005	0.277	1.847			-0.153	0.017	1.925			-0.195	-0.189	1.953			-0.217	-0.346	1.947			-0.225	-0.410	1.939			0.127	0.067	1.837			0.102	-0.007	1.621
-0.005	-0.156	1.852			0.007	-0.115	1.886			0.003	0.112	1.878			-0.005	0.277	1.847			-0.154	0.016	1.925			-0.195	-0.189	1.953			-0.217	-0.347	1.947			-0.225	-0.411	1.939			0.127	0.067	1.837			0.101	-0.008	1.621
-0.005	-0.156	1.852			0.007	-0.115	1.886			0.003	0.112	1.878			-0.005	0.277	1.847			-0.154	0.016	1.926			-0.195	-0.190	1.954			-0.217	-0.347	1.947			-0.225	-0.411	1.939			0.127	0.067	1.837			0.101	-0.009	1.621
-0.005	-0.156	1.852			0.007	-0.115	1.886			0.003	0.112	1.878			-0.005	0.277	1.847			-0.154	0.016	1.926			-0.196	-0.190	1.954			-0.217	-0.347	1.947			-0.225	-0.411	1.939			0.127	0.067	1.836			0.100	-0.010	1.620
-0.005	-0.156	1.852			0.007	-0.115	1.886			0.003	0.112	1.878			-0.006	0.277	1.847			-0.155	0.016	1.926			-0.196	-0.190	1.954			-0.217	-0.348	1.947			-0.225	-0.412	1.939			0.127	0.066	1.836			0.097	-0.004	1.627
-0.005	-0.156	1.852			0.007	-0.115	1.886			0.003	0.112	1.879			-0.006	0.277	1.847			-0.155	0.015	1.927			-0.196	-0.190	1.954			-0.217	-0.348	1.947			-0.226	-0.412	1.939			0.127	0.066	1.836			0.096	-0.001	1.632
-0.005	-0.156	1.853			0.007	-0.115	1.886			0.003	0.112	1.879			-0.006	0.277	1.847			-0.155	0.015	1.927			-0.196	-0.191	1.955			-0.217	-0.348	1.948			-0.226	-0.412	1.940			0.127	0.066	1.836			0.095	-0.001	1.631
-0.005	-0.156	1.853			0.007	-0.115	1.886			0.003	0.111	1.879			-0.006	0.277	1.847			-0.155	0.015	1.927			-0.196	-0.191	1.955			-0.217	-0.348	1.948			-0.226	-0.413	1.940			0.127	0.066	1.836			0.094	-0.003	1.631
-0.005	-0.156	1.853			0.007	-0.115	1.886			0.003	0.111	1.879			-0.007	0.277	1.847			-0.156	0.014	1.927			-0.196	-0.191	1.955			-0.217	-0.349	1.948			-0.226	-0.413	1.940			0.126	0.066	1.836			0.094	-0.004	1.630
-0.005	-0.156	1.853			0.006	-0.115	1.886			0.004	0.111	1.879			-0.007	0.277	1.847			-0.156	0.014	1.928			-0.196	-0.192	1.955			-0.217	-0.349	1.948			-0.226	-0.413	1.940			0.126	0.066	1.836			0.093	-0.004	1.630
-0.006	-0.156	1.853			0.006	-0.115	1.886			0.004	0.111	1.879			-0.007	0.278	1.847			-0.156	0.014	1.928			-0.196	-0.192	1.955			-0.217	-0.349	1.948			-0.226	-0.414	1.940			0.126	0.066	1.836			0.093	-0.005	1.629
-0.006	-0.156	1.853			0.006	-0.115	1.886			0.004	0.111	1.879			-0.007	0.278	1.847			-0.156	0.014	1.928			-0.196	-0.192	1.956			-0.217	-0.349	1.948			-0.226	-0.414	1.940			0.126	0.066	1.836			0.093	-0.005	1.628
-0.006	-0.155	1.853			0.006	-0.115	1.887			0.004	0.111	1.879			-0.007	0.278	1.847			-0.157	0.014	1.928			-0.196	-0.192	1.956			-0.217	-0.350	1.949			-0.226	-0.414	1.941			0.126	0.066	1.836			0.092	-0.005	1.628
-0.006	-0.155	1.853			0.006	-0.115	1.887			0.004	0.111	1.879			-0.008	0.278	1.847			-0.157	0.013	1.929			-0.196	-0.192	1.956			-0.217	-0.350	1.949			-0.226	-0.414	1.941			0.126	0.066	1.836			0.092	-0.006	1.628
-0.006	-0.155	1.853			0.006	-0.115	1.887			0.004	0.111	1.880			-0.008	0.278	1.847			-0.157	0.013	1.929			-0.196	-0.192	1.956			-0.217	-0.350	1.949			-0.226	-0.414	1.941			0.126	0.066	1.836			0.092	-0.006	1.628
-0.006	-0.155	1.854			0.006	-0.115	1.887			0.004	0.110	1.880			-0.008	0.278	1.847			-0.157	0.013	1.929			-0.196	-0.193	1.956			-0.218	-0.350	1.949			-0.226	-0.415	1.941			0.126	0.066	1.836			0.092	-0.006	1.627
-0.006	-0.155	1.854			0.006	-0.115	1.887			0.004	0.110	1.880			-0.008	0.278	1.847			-0.157	0.013	1.929			-0.197	-0.193	1.956			-0.218	-0.350	1.949			-0.226	-0.415	1.941			0.125	0.066	1.836			0.092	-0.006	1.627
-0.006	-0.155	1.854			0.006	-0.115	1.887			0.004	0.110	1.880			-0.008	0.278	1.847			-0.157	0.013	1.929			-0.197	-0.193	1.956			-0.218	-0.351	1.949			-0.226	-0.415	1.941			0.125	0.066	1.836			0.092	-0.007	1.627
-0.006	-0.155	1.854			0.006	-0.115	1.887			0.004	0.110	1.880			-0.008	0.278	1.848			-0.157	0.013	1.929			-0.197	-0.193	1.957			-0.218	-0.351	1.949			-0.226	-0.415	1.941			0.125	0.066	1.836			0.096	-0.006	1.628
-0.006	-0.155	1.854			0.006	-0.115	1.887			0.004	0.110	1.880			-0.009	0.278	1.848			-0.157	0.013	1.929			-0.197	-0.193	1.957			-0.218	-0.351	1.949			-0.226	-0.415	1.941			0.125	0.066	1.836			0.099	-0.006	1.629
-0.007	-0.155	1.854			0.006	-0.115	1.887			0.004	0.110	1.880			-0.009	0.278	1.848			-0.157	0.013	1.929			-0.197	-0.193	1.957			-0.218	-0.351	1.949			-0.226	-0.415	1.941			0.125	0.066	1.836			0.100	-0.005	1.629
-0.007	-0.155	1.854			0.006	-0.115	1.887			0.004	0.110	1.880			-0.009	0.278	1.848			-0.158	0.013	1.929			-0.197	-0.193	1.957			-0.218	-0.351	1.949			-0.226	-0.415	1.941			0.125	0.066	1.836			0.100	-0.005	1.629
-0.007	-0.155	1.854			0.006	-0.115	1.887			0.004	0.110	1.880			-0.009	0.278	1.848			-0.158	0.013	1.930			-0.197	-0.193	1.957			-0.218	-0.351	1.949			-0.226	-0.415	1.941			0.125	0.066	1.836			0.106	-0.004	1.633
-0.007	-0.155	1.854			0.006	-0.115	1.888			0.004	0.110	1.880			-0.009	0.278	1.848			-0.158	0.013	1.930			-0.197	-0.193	1.957			-0.218	-0.351	1.949			-0.226	-0.415	1.941			0.125	0.066	1.836			0.105	-0.001	1.636
-0.007	-0.155	1.854			0.006	-0.115	1.888			0.004	0.110	1.880			-0.009	0.278	1.848			-0.158	0.013	1.930			-0.197	-0.193	1.957			-0.218	-0.351	1.949			-0.226	-0.415	1.941			0.125	0.066	1.837			0.105	0.000	1.635
-0.007	-0.155	1.854			0.006	-0.116	1.888			0.004	0.109	1.880			-0.009	0.278	1.848			-0.158	0.013	1.930			-0.197	-0.194	1.957			-0.218	-0.351	1.949			-0.226	-0.415	1.941			0.125	0.067	1.837			0.105	0.001	1.634
-0.007	-0.155	1.855			0.006	-0.116	1.888			0.004	0.109	1.881			-0.009	0.278	1.848			-0.158	0.013	1.930			-0.197	-0.194	1.957			-0.218	-0.351	1.949			-0.226	-0.416	1.941			0.125	0.067	1.837			0.105	0.001	1.633
-0.007	-0.155	1.855			0.006	-0.116	1.888			0.004	0.109	1.881			-0.009	0.278	1.848			-0.158	0.013	1.930			-0.197	-0.194	1.957			-0.218	-0.351	1.949			-0.227	-0.416	1.941			0.125	0.067	1.837			0.106	-0.000	1.633
-0.007	-0.155	1.855			0.006	-0.116	1.888			0.004	0.109	1.881			-0.010	0.278	1.848			-0.158	0.013	1.930			-0.197	-0.194	1.957			-0.218	-0.351	1.949			-0.227	-0.416	1.941			0.125	0.067	1.837			0.106	-0.002	1.632
-0.007	-0.155	1.855			0.006	-0.116	1.888			0.004	0.109	1.881			-0.010	0.278	1.848			-0.158	0.012	1.930			-0.197	-0.194	1.957			-0.218	-0.351	1.949			-0.227	-0.416	1.941			0.125	0.067	1.837			0.106	-0.002	1.632
-0.007	-0.155	1.855			0.006	-0.116	1.888			0.004	0.109	1.881			-0.010	0.278	1.848			-0.158	0.012	1.930			-0.197	-0.194	1.957			-0.218	-0.352	1.950			-0.227	-0.416	1.941			0.125	0.067	1.837			0.106	-0.003	1.631
-0.007	-0.155	1.855			0.006	-0.116	1.888			0.004	0.108	1.881			-0.010	0.278	1.848			-0.157	0.012	1.930			-0.197	-0.194	1.957			-0.218	-0.352	1.950			-0.227	-0.416	1.941			0.125	0.067	1.837			0.107	-0.004	1.631
-0.007	-0.155	1.855			0.006	-0.116	1.888			0.004	0.108	1.882			-0.010	0.278	1.848			-0.157	0.012	1.930			-0.197	-0.194	1.957			-0.218	-0.352	1.950			-0.227	-0.416	1.941			0.125	0.067	1.837			0.107	-0.004	1.630
-0.007	-0.155	1.855			0.006	-0.116	1.888			0.004	0.108	1.882			-0.010	0.278	1.848			-0.157	0.012	1.930			-0.197	-0.194	1.957			-0.218	-0.352	1.950			-0.227	-0.416	1.941			0.126	0.067	1.838			0.111	-0.004	1.632
-0.007	-0.155	1.855			0.006	-0.116	1.889			0.004	0.108	1.882			-0.010	0.278	1.848			-0.157	0.012	1.930			-0.197	-0.194	1.958			-0.218	-0.352	1.950			-0.227	-0.416	1.941			0.126	0.067	1.838			0.114	-0.004	1.634
-0.007	-0.155	1.855			0.006	-0.116	1.889			0.004	0.108	1.882			-0.010	0.278	1.848			-0.157	0.012	1.930			-0.197	-0.194	1.958			-0.218	-0.352	1.950			-0.227	-0.416	1.941			0.126	0.067	1.838			0.116	-0.004	1.635
-0.007	-0.155	1.855			0.006	-0.116	1.889			0.004	0.107	1.882			-0.010	0.277	1.848			-0.157	0.012	1.930			-0.197	-0.194	1.958			-0.218	-0.352	1.950			-0.226	-0.416	1.942			0.126	0.067	1.838			0.118	-0.004	1.637
-0.007	-0.155	1.855			0.006	-0.116	1.889			0.004	0.107	1.882			-0.010	0.277	1.848			-0.157	0.012	1.930			-0.197	-0.194	1.958			-0.218	-0.352	1.950			-0.226	-0.416	1.942			0.126	0.067	1.838			0.120	-0.004	1.638
-0.007	-0.155	1.855			0.006	-0.116	1.889			0.004	0.107	1.883			-0.010	0.277	1.848			-0.157	0.012	1.930			-0.197	-0.194	1.958			-0.218	-0.352	1.950			-0.226	-0.417	1.942			0.126	0.067	1.838			0.122	-0.004	1.638
-0.007	-0.156	1.855			0.006	-0.116	1.889			0.004	0.107	1.883			-0.010	0.277	1.848			-0.157	0.012	1.930			-0.197	-0.194	1.958			-0.218	-0.352	1.950			-0.226	-0.417	1.942			0.126	0.067	1.838			0.123	-0.003	1.639
-0.007	-0.156	1.855			0.006	-0.116	1.889			0.004	0.107	1.883			-0.010	0.277	1.848			-0.157	0.011	1.930			-0.197	-0.194	1.958			-0.217	-0.352	1.950			-0.226	-0.417	1.942			0.127	0.068	1.838			0.124	-0.003	1.640
-0.007	-0.156	1.855			0.006	-0.116	1.889			0.004	0.107	1.883			-0.010	0.277	1.848			-0.157	0.011	1.929			-0.197	-0.195	1.958			-0.217	-0.352	1.950			-0.226	-0.417	1.942			0.127	0.068	1.839			0.125	-0.003	1.640
-0.007	-0.156	1.855			0.006	-0.116	1.889			0.004	0.107	1.883			-0.010	0.277	1.848			-0.156	0.011	1.929			-0.197	-0.195	1.958			-0.217	-0.353	1.950			-0.226	-0.417	1.942			0.127	0.068	1.839			0.126	-0.003	1.641
-0.007	-0.156	1.855			0.006	-0.116	1.889			0.004	0.106	1.883			-0.009	0.276	1.848			-0.156	0.011	1.929			-0.197	-0.195	1.958			-0.217	-0.353	1.950			-0.226	-0.417	1.942			0.127	0.068	1.839			0.127	-0.003	1.641
-0.007	-0.156	1.856			0.006	-0.116	1.889			0.004	0.106	1.884			-0.009	0.276	1.848			-0.156	0.011	1.929			-0.197	-0.195	1.958			-0.217	-0.353	1.950			-0.226	-0.417	1.942			0.127	0.068	1.839			0.128	-0.003	1.642
-0.007	-0.156	1.856			0.006	-0.116	1.889			0.004	0.106	1.884			-0.009	0.276	1.848			-0.156	0.011	1.929			-0.197	-0.195	1.958			-0.217	-0.353	1.950			-0.226	-0.417	1.942			0.127	0.068	1.839			0.128	-0.003	1.642
-0.007	-0.156	1.856			0.006	-0.116	1.889			0.004	0.106	1.884			-0.009	0.276	1.848			-0.156	0.011	1.929			-0.197	-0.195	1.958			-0.217	-0.353	1.950			-0.226	-0.417	1.942			0.128	0.068	1.839			0.129	-0.003	1.642
-0.007	-0.156	1.856			0.006	-0.116	1.889			0.004	0.106	1.884			-0.009	0.275	1.848			-0.156	0.011	1.929			-0.197	-0.195	1.958			-0.217	-0.353	1.950			-0.226	-0.417	1.942			0.128	0.068	1.839			0.129	-0.003	1.643
-0.007	-0.156	1.856			0.006	-0.116	1.890			0.004	0.106	1.884			-0.009	0.275	1.849			-0.156	0.011	1.929			-0.197	-0.195	1.958			-0.217	-0.353	1.950			-0.225	-0.417	1.942			0.128	0.068	1.839			0.130	-0.003	1.643
-0.006	-0.156	1.856			0.006	-0.116	1.890			0.004	0.106	1.884			-0.009	0.275	1.849			-0.156	0.011	1.929			-0.197	-0.195	1.958			-0.217	-0.353	1.950			-0.225	-0.417	1.942			0.128	0.068	1.839			0.130	-0.003	1.643
-0.006	-0.156	1.856			0.006	-0.116	1.890			0.004	0.106	1.885			-0.009	0.275	1.849			-0.155	0.011	1.929			-0.197	-0.195	1.958			-0.217	-0.353	1.950			-0.225	-0.417	1.942			0.128	0.068	1.839			0.131	-0.003	1.644
-0.006	-0.156	1.856			0.006	-0.117	1.890			0.004	0.105	1.885			-0.009	0.274	1.849			-0.155	0.011	1.929			-0.197	-0.195	1.958			-0.217	-0.353	1.950			-0.225	-0.417	1.942			0.128	0.068	1.840			0.126	-0.001	1.639
-0.006	-0.156	1.856			0.006	-0.117	1.890			0.004	0.105	1.885			-0.009	0.274	1.849			-0.155	0.011	1.929			-0.197	-0.195	1.958			-0.217	-0.353	1.950			-0.225	-0.417	1.942			0.129	0.068	1.840			0.127	-0.001	1.640
-0.006	-0.156	1.856			0.006	-0.117	1.890			0.004	0.105	1.885			-0.009	0.274	1.849			-0.155	0.011	1.929			-0.197	-0.195	1.958			-0.217	-0.353	1.950			-0.225	-0.417	1.942			0.129	0.068	1.840			0.127	-0.000	1.640
-0.006	-0.156	1.856			0.007	-0.117	1.890			0.004	0.105	1.885			-0.008	0.274	1.849			-0.155	0.011	1.929			-0.197	-0.195	1.958			-0.217	-0.353	1.950			-0.225	-0.417	1.942			0.129	0.068	1.840			0.127	-0.000	1.641
-0.006	-0.156	1.856			0.007	-0.117	1.890			0.004	0.105	1.885			-0.008	0.273	1.849			-0.155	0.011	1.929			-0.197	-0.195	1.958			-0.217	-0.353	1.950			-0.225	-0.417	1.942			0.129	0.068	1.840			0.128	0.000	1.641
-0.006	-0.156	1.856			0.007	-0.117	1.890			0.004	0.105	1.885			-0.008	0.273	1.849			-0.155	0.011	1.929			-0.197	-0.195	1.958			-0.216	-0.353	1.950			-0.225	-0.417	1.942			0.130	0.068	1.840			0.128	0.000	1.641
-0.006	-0.156	1.856			0.007	-0.117	1.890			0.004	0.105	1.886			-0.008	0.273	1.849			-0.154	0.011	1.929			-0.197	-0.195	1.958			-0.216	-0.353	1.949			-0.225	-0.417	1.942			0.130	0.068	1.840			0.128	0.001	1.642
-0.006	-0.156	1.856			0.007	-0.117	1.890			0.004	0.105	1.886			-0.008	0.273	1.849			-0.154	0.011	1.929			-0.197	-0.195	1.958			-0.216	-0.353	1.949			-0.223	-0.412	1.943			0.130	0.068	1.840			0.129	0.001	1.642
-0.006	-0.156	1.856			0.007	-0.117	1.890			0.005	0.105	1.886			-0.008	0.273	1.849			-0.154	0.011	1.929			-0.196	-0.195	1.958			-0.216	-0.353	1.949			-0.219	-0.409	1.944			0.130	0.068	1.840			0.129	0.001	1.642
-0.006	-0.156	1.856			0.007	-0.117	1.890			0.005	0.105	1.886			-0.008	0.272	1.849			-0.154	0.011	1.929			-0.196	-0.195	1.958			-0.216	-0.353	1.949			-0.219	-0.409	1.944			0.130	0.068	1.840			0.129	0.001	1.643
-0.005	-0.156	1.856			0.007	-0.117	1.890			0.005	0.105	1.886			-0.008	0.272	1.849			-0.154	0.012	1.929			-0.196	-0.195	1.958			-0.216	-0.353	1.949			-0.218	-0.409	1.944			0.131	0.068	1.840			0.129	0.001	1.643
-0.005	-0.156	1.856			0.007	-0.117	1.890			0.005	0.105	1.886			-0.008	0.272	1.849			-0.154	0.012	1.929			-0.196	-0.195	1.958			-0.216	-0.353	1.949			-0.218	-0.409	1.944			0.131	0.068	1.840			0.129	0.001	1.643
-0.005	-0.156	1.856			0.007	-0.117	1.891			0.005	0.104	1.886			-0.007	0.272	1.850			-0.154	0.012	1.929			-0.196	-0.195	1.958			-0.216	-0.353	1.949			-0.218	-0.409	1.944			0.131	0.068	1.840			0.130	0.001	1.643
-0.005	-0.156	1.856			0.007	-0.117	1.891			0.005	0.104	1.887			-0.007	0.272	1.850			-0.154	0.012	1.929			-0.196	-0.195	1.958			-0.216	-0.353	1.949			-0.218	-0.409	1.944			0.131	0.068	1.840			0.130	0.001	1.643
-0.005	-0.156	1.857			0.007	-0.117	1.891			0.005	0.104	1.887			-0.007	0.271	1.850			-0.154	0.012	1.929			-0.196	-0.195	1.958			-0.216	-0.353	1.949			-0.218	-0.409	1.944			0.131	0.068	1.840			0.130	0.002	1.643
-0.005	-0.156	1.857			0.007	-0.117	1.891			0.005	0.104	1.887			-0.007	0.271	1.850			-0.153	0.012	1.929			-0.196	-0.195	1.958			-0.216	-0.353	1.949			-0.218	-0.409	1.944			0.132	0.068	1.840			0.130	0.002	1.643
-0.005	-0.156	1.857			0.007	-0.117	1.891			0.005	0.104	1.887			-0.007	0.271	1.850			-0.153	0.012	1.929			-0.196	-0.195	1.958			-0.216	-0.353	1.949			-0.218	-0.410	1.943			0.132	0.068	1.841			0.130	0.002	1.643
-0.005	-0.156	1.857			0.007	-0.117	1.891			0.005	0.104	1.887			-0.007	0.271	1.850			-0.153	0.012	1.929			-0.196	-0.195	1.958			-0.216	-0.353	1.949			-0.218	-0.410	1.943			0.132	0.068	1.841			0.130	0.002	1.643
-0.005	-0.156	1.857			0.007	-0.117	1.891			0.005	0.104	1.887			-0.007	0.271	1.850			-0.153	0.012	1.929			-0.196	-0.195	1.958			-0.216	-0.353	1.949			-0.218	-0.410	1.943			0.132	0.068	1.841			0.130	0.002	1.643
-0.005	-0.156	1.857			0.008	-0.117	1.891			0.005	0.104	1.887			-0.007	0.271	1.850			-0.153	0.012	1.929			-0.196	-0.195	1.958			-0.216	-0.353	1.949			-0.218	-0.411	1.942			0.132	0.067	1.841			0.130	0.002	1.644
-0.005	-0.156	1.857			0.008	-0.117	1.891			0.005	0.104	1.887			-0.007	0.271	1.850			-0.153	0.012	1.929			-0.196	-0.195	1.958			-0.216	-0.353	1.949			-0.218	-0.411	1.942			0.132	0.067	1.841			0.130	0.002	1.644
-0.005	-0.156	1.857			0.008	-0.117	1.891			0.005	0.104	1.887			-0.007	0.271	1.850			-0.153	0.012	1.929			-0.196	-0.195	1.958			-0.216	-0.353	1.949			-0.219	-0.411	1.942			0.133	0.067	1.841			0.125	0.002	1.639
-0.005	-0.156	1.857			0.008	-0.117	1.891			0.005	0.104	1.887			-0.007	0.270	1.850			-0.153	0.012	1.929			-0.196	-0.195	1.958			-0.216	-0.353	1.949			-0.219	-0.412	1.942			0.133	0.067	1.841			0.125	0.002	1.639
-0.005	-0.156	1.857			0.008	-0.117	1.891			0.005	0.104	1.887			-0.007	0.270	1.850			-0.153	0.012	1.929			-0.196	-0.195	1.958			-0.216	-0.353	1.949			-0.219	-0.412	1.941			0.133	0.067	1.841			0.125	0.002	1.639
-0.005	-0.156	1.857			0.008	-0.117	1.891			0.005	0.104	1.888			-0.007	0.270	1.850			-0.153	0.012	1.929			-0.196	-0.195	1.958			-0.217	-0.353	1.949			-0.220	-0.412	1.941			0.133	0.067	1.841			0.125	0.002	1.639
-0.004	-0.156	1.857			0.008	-0.117	1.891			0.005	0.104	1.888			-0.007	0.270	1.850			-0.153	0.012	1.929			-0.196	-0.195	1.958			-0.216	-0.353	1.949			-0.220	-0.413	1.941			0.133	0.067	1.841			0.125	0.002	1.639
-0.004	-0.156	1.857			0.008	-0.117	1.891			0.005	0.104	1.888			-0.007	0.270	1.850			-0.153	0.012	1.929			-0.196	-0.195	1.958			-0.216	-0.353	1.948			-0.220	-0.413	1.941			0.133	0.067	1.841			0.125	0.002	1.639
-0.004	-0.156	1.857			0.008	-0.117	1.891			0.005	0.104	1.888			-0.007	0.270	1.850			-0.153	0.012	1.929			-0.196	-0.195	1.958			-0.216	-0.353	1.948			-0.220	-0.413	1.941			0.133	0.067	1.841			0.125	0.002	1.639
-0.004	-0.156	1.857			0.008	-0.117	1.891			0.005	0.104	1.888			-0.007	0.270	1.850			-0.153	0.012	1.929			-0.196	-0.195	1.958			-0.216	-0.353	1.948			-0.220	-0.413	1.941			0.133	0.067	1.841			0.125	0.002	1.639
-0.004	-0.156	1.857			0.008	-0.117	1.891			0.005	0.104	1.888			-0.006	0.270	1.850			-0.153	0.012	1.929			-0.196	-0.195	1.958			-0.216	-0.353	1.948			-0.220	-0.413	1.941			0.133	0.067	1.841			0.121	0.002	1.636
-0.004	-0.156	1.857			0.008	-0.117	1.891			0.005	0.104	1.888			-0.006	0.269	1.850			-0.153	0.012	1.929			-0.196	-0.195	1.958			-0.216	-0.353	1.948			-0.220	-0.414	1.941			0.134	0.067	1.841			0.116	0.005	1.639
-0.004	-0.156	1.857			0.008	-0.117	1.891			0.005	0.104	1.888			-0.006	0.269	1.850			-0.153	0.012	1.929			-0.196	-0.195	1.958			-0.216	-0.353	1.948			-0.221	-0.414	1.941			0.134	0.067	1.841			0.113	0.007	1.641
-0.004	-0.156	1.857			0.008	-0.117	1.891			0.005	0.104	1.888			-0.006	0.269	1.850			-0.153	0.012	1.929			-0.196	-0.195	1.958			-0.216	-0.353	1.948			-0.221	-0.414	1.941			0.134	0.067	1.841			0.114	0.007	1.642
-0.004	-0.156	1.857			0.008	-0.117	1.891			0.005	0.104	1.888			-0.006	0.269	1.850			-0.152	0.012	1.929			-0.196	-0.195	1.958			-0.216	-0.353	1.948			-0.221	-0.414	1.941			0.134	0.067	1.841			0.115	0.007	1.643
-0.004	-0.156	1.857			0.008	-0.117	1.891			0.005	0.104	1.888			-0.006	0.269	1.849			-0.152	0.012	1.929			-0.196	-0.195	1.958			-0.216	-0.353	1.948			-0.221	-0.414	1.941			0.134	0.067	1.841			0.115	0.006	1.643
-0.004	-0.156	1.857			0.008	-0.117	1.891			0.005	0.104	1.888			-0.006	0.269	1.849			-0.152	0.011	1.929			-0.196	-0.195	1.958			-0.216	-0.353	1.948			-0.221	-0.415	1.940			0.134	0.067	1.841			0.116	0.006	1.643
-0.004	-0.156	1.857			0.008	-0.117	1.891			0.005	0.104	1.888			-0.006	0.269	1.849			-0.152	0.011	1.929			-0.196	-0.195	1.958			-0.216	-0.353	1.948			-0.221	-0.415	1.940			0.134	0.067	1.841			0.113	0.008	1.645
-0.004	-0.156	1.857			0.008	-0.117	1.891			0.005	0.104	1.888			-0.006	0.269	1.849			-0.152	0.011	1.929			-0.196	-0.195	1.958			-0.216	-0.353	1.948			-0.221	-0.415	1.940			0.134	0.067	1.841			0.111	0.009	1.646
-0.004	-0.156	1.857			0.008	-0.117	1.891			0.005	0.104	1.888			-0.006	0.269	1.849			-0.152	0.011	1.929			-0.196	-0.195	1.958			-0.216	-0.353	1.948			-0.221	-0.415	1.940			0.134	0.067	1.841			0.109	0.010	1.647
-0.004	-0.156	1.857			0.008	-0.117	1.891			0.005	0.104	1.888			-0.006	0.269	1.849			-0.152	0.011	1.929			-0.196	-0.195	1.958			-0.216	-0.353	1.948			-0.221	-0.416	1.940			0.134	0.067	1.841			0.107	0.011	1.648
-0.004	-0.156	1.857			0.008	-0.117	1.891			0.005	0.103	1.888			-0.006	0.269	1.849			-0.152	0.011	1.929			-0.196	-0.195	1.958			-0.216	-0.353	1.948			-0.221	-0.416	1.940			0.134	0.067	1.841			0.106	0.012	1.648
-0.004	-0.156	1.857			0.008	-0.117	1.891			0.005	0.103	1.888			-0.006	0.269	1.849			-0.152	0.011	1.929			-0.196	-0.195	1.958			-0.216	-0.353	1.948			-0.221	-0.416	1.940			0.134	0.067	1.841			0.104	0.013	1.649
-0.004	-0.156	1.857			0.008	-0.117	1.891			0.005	0.103	1.888			-0.006	0.269	1.849			-0.152	0.011	1.929			-0.196	-0.195	1.958			-0.215	-0.354	1.948			-0.222	-0.416	1.940			0.134	0.067	1.841			0.103	0.013	1.649
-0.004	-0.156	1.857			0.008	-0.117	1.892			0.005	0.103	1.888			-0.006	0.269	1.849			-0.152	0.011	1.929			-0.196	-0.195	1.958			-0.215	-0.354	1.948			-0.222	-0.417	1.940			0.134	0.067	1.841			0.102	0.014	1.650
-0.004	-0.156	1.857			0.008	-0.117	1.892			0.005	0.103	1.888			-0.006	0.269	1.849			-0.152	0.011	1.929			-0.196	-0.195	1.958			-0.215	-0.354	1.948			-0.222	-0.417	1.940			0.134	0.067	1.841			0.106	0.012	1.650
-0.004	-0.156	1.857			0.008	-0.117	1.892			0.005	0.103	1.888			-0.006	0.269	1.849			-0.152	0.011	1.928			-0.196	-0.195	1.958			-0.215	-0.354	1.948			-0.222	-0.417	1.940			0.134	0.067	1.841			0.105	0.011	1.645
-0.004	-0.156	1.857			0.008	-0.117	1.892			0.005	0.103	1.888			-0.006	0.269	1.849			-0.152	0.011	1.928			-0.196	-0.196	1.957			-0.215	-0.354	1.947			-0.222	-0.418	1.940			0.134	0.067	1.841			0.104	0.011	1.646
-0.004	-0.156	1.857			0.008	-0.117	1.892			0.005	0.103	1.888			-0.006	0.269	1.849			-0.152	0.011	1.928			-0.196	-0.196	1.957			-0.215	-0.354	1.947			-0.222	-0.418	1.940			0.134	0.067	1.841			0.105	0.007	1.645
-0.004	-0.156	1.857			0.008	-0.118	1.892			0.005	0.103	1.888			-0.007	0.269	1.849			-0.153	0.010	1.928			-0.196	-0.196	1.957			-0.215	-0.355	1.947			-0.222	-0.418	1.940			0.134	0.067	1.841			0.106	0.005	1.645
-0.004	-0.156	1.857			0.008	-0.118	1.892			0.005	0.103	1.888			-0.007	0.269	1.849			-0.153	0.010	1.928			-0.196	-0.196	1.957			-0.215	-0.355	1.947			-0.222	-0.419	1.940			0.133	0.067	1.841			0.107	0.003	1.645
-0.004	-0.156	1.857			0.008	-0.118	1.892			0.005	0.103	1.888			-0.007	0.269	1.849			-0.153	0.010	1.928			-0.196	-0.196	1.957			-0.215	-0.355	1.947			-0.222	-0.419	1.940			0.133	0.067	1.841			0.109	0.002	1.645
-0.004	-0.156	1.857			0.008	-0.118	1.892			0.005	0.103	1.888			-0.007	0.269	1.849			-0.153	0.010	1.928			-0.196	-0.196	1.957			-0.215	-0.355	1.947			-0.222	-0.419	1.940			0.133	0.068	1.841			0.111	0.001	1.645
-0.004	-0.156	1.857			0.008	-0.118	1.891			0.005	0.103	1.888			-0.007	0.269	1.849			-0.153	0.010	1.928			-0.196	-0.197	1.957			-0.215	-0.355	1.947			-0.221	-0.420	1.940			0.133	0.068	1.841			0.113	0.000	1.646
-0.004	-0.156	1.857			0.008	-0.118	1.891			0.005	0.103	1.888			-0.007	0.269	1.848			-0.153	0.009	1.928			-0.196	-0.197	1.957			-0.215	-0.355	1.947			-0.221	-0.420	1.940			0.133	0.068	1.841			0.114	-0.000	1.646
-0.004	-0.156	1.857			0.008	-0.118	1.891			0.005	0.103	1.888			-0.007	0.269	1.848			-0.153	0.009	1.928			-0.196	-0.197	1.957			-0.215	-0.355	1.947			-0.221	-0.420	1.940			0.133	0.068	1.841			0.115	-0.001	1.646
-0.004	-0.156	1.857			0.008	-0.118	1.891			0.005	0.103	1.888			-0.007	0.269	1.848			-0.153	0.009	1.928			-0.196	-0.197	1.957			-0.215	-0.356	1.947			-0.221	-0.420	1.940			0.133	0.068	1.841			0.116	-0.001	1.647
-0.004	-0.156	1.857			0.008	-0.118	1.891			0.005	0.103	1.888			-0.007	0.269	1.848			-0.153	0.009	1.928			-0.196	-0.197	1.957			-0.215	-0.356	1.947			-0.221	-0.421	1.941			0.133	0.068	1.841			0.117	-0.002	1.647
-0.004	-0.156	1.857			0.008	-0.118	1.891			0.005	0.103	1.888			-0.007	0.269	1.848			-0.153	0.009	1.928			-0.196	-0.197	1.957			-0.215	-0.356	1.947			-0.221	-0.421	1.941			0.133	0.068	1.841			0.118	-0.002	1.647
-0.004	-0.156	1.857			0.008	-0.118	1.891			0.005	0.103	1.887			-0.007	0.269	1.848			-0.153	0.009	1.928			-0.196	-0.197	1.957			-0.215	-0.356	1.947			-0.220	-0.421	1.941			0.133	0.068	1.841			0.119	-0.002	1.647
-0.004	-0.156	1.857			0.008	-0.118	1.891			0.005	0.103	1.887			-0.007	0.269	1.848			-0.153	0.009	1.928			-0.196	-0.197	1.957			-0.215	-0.356	1.947			-0.220	-0.421	1.941			0.132	0.068	1.841			0.117	-0.002	1.642
-0.004	-0.156	1.857			0.008	-0.118	1.891			0.005	0.103	1.887			-0.007	0.269	1.848			-0.153	0.009	1.928			-0.196	-0.197	1.957			-0.215	-0.356	1.947			-0.220	-0.421	1.941			0.132	0.068	1.841			0.118	-0.002	1.643
-0.004	-0.156	1.857			0.008	-0.118	1.891			0.005	0.103	1.887			-0.007	0.269	1.848			-0.153	0.009	1.928			-0.196	-0.197	1.957			-0.215	-0.356	1.947			-0.220	-0.421	1.940			0.132	0.068	1.841			0.119	-0.003	1.643
-0.004	-0.156	1.857			0.008	-0.118	1.891			0.005	0.103	1.887			-0.007	0.269	1.848			-0.153	0.009	1.927			-0.196	-0.197	1.956			-0.215	-0.356	1.947			-0.220	-0.420	1.939			0.132	0.068	1.841			0.120	-0.003	1.643
-0.004	-0.156	1.857			0.008	-0.118	1.891			0.004	0.103	1.887			-0.007	0.269	1.848			-0.153	0.009	1.927			-0.196	-0.197	1.956			-0.215	-0.356	1.947			-0.219	-0.419	1.936			0.132	0.068	1.841			0.121	-0.003	1.644
-0.004	-0.156	1.857			0.008	-0.118	1.891			0.004	0.103	1.887			-0.008	0.269	1.848			-0.153	0.010	1.927			-0.195	-0.197	1.956			-0.214	-0.355	1.945			-0.217	-0.417	1.929			0.132	0.068	1.841			0.122	-0.003	1.644
-0.004	-0.156	1.857			0.008	-0.118	1.891			0.004	0.102	1.887			-0.008	0.270	1.848			-0.153	0.010	1.927			-0.195	-0.196	1.956			-0.212	-0.353	1.938			-0.213	-0.413	1.915			0.132	0.068	1.841			0.118	-0.002	1.639
-0.004	-0.156	1.857			0.008	-0.118	1.891			0.004	0.102	1.886			-0.008	0.270	1.848			-0.153	0.010	1.927			-0.195	-0.196	1.956			-0.210	-0.351	1.932			-0.206	-0.402	1.869			0.132	0.068	1.841			0.116	-0.001	1.635
-0.004	-0.156	1.856			0.008	-0.118	1.891			0.004	0.102	1.886			-0.008	0.270	1.848			-0.153	0.011	1.927			-0.195	-0.196	1.956			-0.205	-0.347	1.919			-0.202	-0.397	1.851			0.132	0.068	1.841			0.114	-0.002	1.633
-0.005	-0.156	1.856			0.008	-0.118	1.891			0.004	0.102	1.886			-0.008	0.270	1.848			-0.153	0.011	1.927			-0.195	-0.195	1.956			-0.202	-0.343	1.910			-0.198	-0.388	1.836			0.132	0.068	1.841			0.112	-0.003	1.631
-0.005	-0.156	1.856			0.008	-0.118	1.891			0.004	0.103	1.886			-0.008	0.270	1.848			-0.153	0.011	1.927			-0.194	-0.195	1.956			-0.198	-0.340	1.900			-0.191	-0.381	1.818			0.132	0.068	1.841			0.111	-0.004	1.630
-0.005	-0.155	1.856			0.008	-0.117	1.891			0.004	0.103	1.886			-0.008	0.271	1.848			-0.153	0.012	1.927			-0.194	-0.195	1.956			-0.195	-0.336	1.889			-0.185	-0.375	1.804			0.132	0.068	1.840			0.111	-0.004	1.629
-0.005	-0.155	1.856			0.007	-0.117	1.891			0.004	0.103	1.886			-0.008	0.271	1.848			-0.153	0.012	1.927			-0.194	-0.194	1.956			-0.185	-0.327	1.872			-0.178	-0.369	1.796			0.132	0.068	1.840			0.112	-0.004	1.630
-0.005	-0.155	1.856			0.007	-0.117	1.891			0.004	0.103	1.886			-0.008	0.271	1.848			-0.153	0.012	1.927			-0.193	-0.194	1.956			-0.180	-0.320	1.861			-0.171	-0.365	1.783			0.132	0.068	1.840			0.110	-0.003	1.628
-0.005	-0.155	1.856			0.007	-0.117	1.890			0.004	0.103	1.886			-0.008	0.271	1.848			-0.153	0.013	1.927			-0.193	-0.193	1.955			-0.176	-0.316	1.853			-0.167	-0.360	1.778			0.132	0.068	1.840			0.112	-0.003	1.630
-0.005	-0.154	1.856			0.007	-0.117	1.890			0.004	0.103	1.886			-0.008	0.272	1.848			-0.153	0.013	1.927			-0.193	-0.192	1.955			-0.172	-0.311	1.845			-0.162	-0.354	1.774			0.132	0.068	1.840			0.114	-0.003	1.632
-0.005	-0.154	1.855			0.007	-0.116	1.890			0.004	0.103	1.885			-0.008	0.272	1.848			-0.153	0.014	1.926			-0.192	-0.191	1.954			-0.169	-0.307	1.839			-0.158	-0.350	1.770			0.132	0.068	1.840			0.110	0.000	1.634
-0.004	-0.153	1.855			0.007	-0.116	1.890			0.004	0.103	1.885			-0.008	0.273	1.848			-0.152	0.014	1.926			-0.192	-0.190	1.954			-0.166	-0.304	1.835			-0.163	-0.341	1.773			0.132	0.068	1.840			0.110	0.000	1.633
-0.004	-0.153	1.855			0.007	-0.115	1.890			0.004	0.103	1.885			-0.008	0.273	1.849			-0.152	0.014	1.926			-0.192	-0.189	1.953			-0.164	-0.302	1.832			-0.163	-0.337	1.771			0.132	0.068	1.840			0.111	0.000	1.633
-0.004	-0.152	1.855			0.008	-0.115	1.889			0.003	0.103	1.885			-0.008	0.274	1.849			-0.152	0.015	1.926			-0.191	-0.188	1.953			-0.163	-0.301	1.829			-0.166	-0.321	1.784			0.132	0.068	1.840			0.110	0.001	1.631
-0.004	-0.152	1.854			0.008	-0.115	1.889			0.003	0.104	1.885			-0.008	0.274	1.849			-0.152	0.015	1.926			-0.191	-0.187	1.952			-0.161	-0.299	1.826			-0.176	-0.315	1.792			0.132	0.068	1.840			0.108	0.003	1.633
-0.004	-0.151	1.854			0.008	-0.114	1.889			0.003	0.104	1.885			-0.008	0.275	1.850			-0.152	0.016	1.926			-0.191	-0.185	1.952			-0.162	-0.298	1.827			-0.175	-0.316	1.791			0.132	0.068	1.840			0.106	0.005	1.635
-0.004	-0.151	1.854			0.008	-0.114	1.889			0.003	0.104	1.884			-0.008	0.275	1.850			-0.152	0.016	1.926			-0.191	-0.184	1.951			-0.160	-0.296	1.823			-0.172	-0.315	1.787			0.132	0.068	1.840			0.104	0.006	1.636
-0.004	-0.150	1.854			0.008	-0.113	1.889			0.003	0.105	1.884			-0.008	0.276	1.850			-0.152	0.017	1.925			-0.191	-0.182	1.951			-0.158	-0.294	1.822			-0.171	-0.312	1.786			0.132	0.068	1.840			0.104	0.002	1.637
-0.004	-0.150	1.854			0.008	-0.113	1.888			0.003	0.105	1.884			-0.008	0.276	1.851			-0.152	0.017	1.925			-0.191	-0.181	1.950			-0.157	-0.293	1.820			-0.169	-0.311	1.784			0.132	0.068	1.839			0.106	0.002	1.638
-0.004	-0.149	1.853			0.008	-0.112	1.888			0.002	0.105	1.884			-0.008	0.277	1.851			-0.152	0.017	1.925			-0.191	-0.179	1.950			-0.156	-0.292	1.821			-0.170	-0.311	1.787			0.132	0.068	1.839			0.107	0.001	1.638
-0.004	-0.149	1.853			0.008	-0.112	1.888			0.002	0.106	1.884			-0.008	0.277	1.851			-0.152	0.018	1.925			-0.191	-0.178	1.949			-0.155	-0.291	1.819			-0.169	-0.310	1.786			0.132	0.068	1.839			0.109	0.000	1.639
-0.003	-0.149	1.853			0.008	-0.112	1.888			0.002	0.106	1.884			-0.008	0.278	1.852			-0.151	0.018	1.925			-0.190	-0.176	1.949			-0.158	-0.293	1.827			-0.168	-0.321	1.800			0.132	0.068	1.839			0.110	-0.000	1.640
-0.003	-0.148	1.853			0.008	-0.111	1.888			0.002	0.107	1.883			-0.008	0.278	1.852			-0.151	0.018	1.925			-0.190	-0.175	1.949			-0.157	-0.292	1.825			-0.166	-0.320	1.798			0.132	0.068	1.839			0.111	-0.001	1.640
-0.003	-0.148	1.853			0.008	-0.111	1.887			0.002	0.107	1.883			-0.008	0.278	1.852			-0.151	0.019	1.925			-0.190	-0.173	1.948			-0.156	-0.292	1.829			-0.167	-0.322	1.803			0.132	0.068	1.839			0.113	-0.001	1.640
-0.003	-0.148	1.852			0.008	-0.111	1.887			0.002	0.107	1.883			-0.008	0.279	1.853			-0.151	0.019	1.925			-0.189	-0.172	1.948			-0.156	-0.292	1.833			-0.167	-0.323	1.807			0.132	0.068	1.839			0.114	-0.001	1.641
-0.003	-0.147	1.852			0.008	-0.110	1.887			0.002	0.108	1.883			-0.008	0.279	1.853			-0.151	0.019	1.924			-0.189	-0.171	1.947			-0.154	-0.292	1.830			-0.158	-0.326	1.799			0.132	0.068	1.839			0.115	-0.001	1.641
-0.003	-0.147	1.852			0.008	-0.110	1.887			0.002	0.108	1.883			-0.008	0.280	1.853			-0.151	0.020	1.924			-0.189	-0.169	1.947			-0.154	-0.291	1.830			-0.156	-0.326	1.799			0.132	0.068	1.838			0.116	-0.002	1.641
-0.003	-0.147	1.852			0.008	-0.110	1.887			0.002	0.108	1.883			-0.008	0.280	1.854			-0.151	0.020	1.924			-0.189	-0.168	1.947			-0.153	-0.290	1.829			-0.154	-0.326	1.798			0.132	0.068	1.838			0.117	-0.002	1.641
-0.003	-0.147	1.852			0.008	-0.110	1.887			0.002	0.109	1.883			-0.008	0.280	1.854			-0.151	0.020	1.924			-0.189	-0.168	1.947			-0.152	-0.290	1.829			-0.151	-0.326	1.797			0.131	0.068	1.838			0.118	-0.002	1.641
-0.003	-0.147	1.852			0.008	-0.109	1.887			0.002	0.109	1.883			-0.008	0.281	1.855			-0.151	0.021	1.924			-0.188	-0.167	1.946			-0.152	-0.289	1.828			-0.149	-0.327	1.795			0.131	0.068	1.838			0.117	-0.001	1.638
-0.003	-0.146	1.852			0.008	-0.109	1.887			0.001	0.109	1.883			-0.008	0.281	1.855			-0.150	0.021	1.924			-0.188	-0.166	1.946			-0.151	-0.289	1.828			-0.148	-0.326	1.795			0.131	0.068	1.838			0.118	-0.001	1.638
-0.003	-0.146	1.852			0.008	-0.109	1.887			0.001	0.110	1.883			-0.008	0.282	1.856			-0.150	0.021	1.924			-0.188	-0.166	1.946			-0.151	-0.288	1.828			-0.147	-0.326	1.795			0.131	0.068	1.838			0.120	-0.001	1.638
-0.003	-0.146	1.852			0.008	-0.109	1.886			0.001	0.110	1.883			-0.008	0.283	1.856			-0.150	0.021	1.924			-0.188	-0.165	1.946			-0.159	-0.293	1.838			-0.151	-0.331	1.803			0.131	0.068	1.838			0.120	-0.002	1.636
-0.003	-0.146	1.852			0.008	-0.109	1.886			0.001	0.110	1.883			-0.008	0.283	1.857			-0.150	0.022	1.924			-0.188	-0.165	1.946			-0.161	-0.295	1.843			-0.153	-0.333	1.808			0.131	0.068	1.838			0.121	-0.002	1.635
-0.003	-0.146	1.851			0.008	-0.108	1.886			0.001	0.110	1.883			-0.009	0.284	1.857			-0.150	0.022	1.924			-0.188	-0.164	1.946			-0.160	-0.294	1.843			-0.151	-0.333	1.808			0.131	0.068	1.838			0.122	-0.003	1.633
-0.003	-0.146	1.851			0.008	-0.108	1.886			0.001	0.111	1.883			-0.009	0.284	1.857			-0.150	0.022	1.924			-0.188	-0.164	1.945			-0.160	-0.293	1.843			-0.150	-0.333	1.808			0.131	0.068	1.838			0.122	-0.003	1.632
-0.003	-0.146	1.851			0.008	-0.108	1.886			0.001	0.111	1.883			-0.009	0.285	1.858			-0.150	0.022	1.924			-0.188	-0.163	1.945			-0.159	-0.293	1.843			-0.149	-0.333	1.809			0.130	0.068	1.838			0.123	-0.003	1.632
-0.003	-0.145	1.851			0.008	-0.108	1.886			0.001	0.111	1.883			-0.009	0.285	1.858			-0.150	0.022	1.923			-0.188	-0.163	1.945			-0.159	-0.294	1.846			-0.148	-0.336	1.814			0.130	0.068	1.838			0.123	-0.004	1.631
-0.003	-0.145	1.851			0.008	-0.108	1.886			0.001	0.111	1.883			-0.009	0.286	1.858			-0.150	0.023	1.923			-0.188	-0.163	1.945			-0.158	-0.294	1.846			-0.147	-0.336	1.815			0.130	0.068	1.838			0.124	-0.004	1.631
-0.003	-0.145	1.851			0.008	-0.108	1.886			0.001	0.111	1.883			-0.010	0.286	1.859			-0.150	0.023	1.923			-0.188	-0.162	1.945			-0.157	-0.293	1.846			-0.146	-0.336	1.815			0.130	0.068	1.839			0.125	-0.004	1.630
-0.003	-0.145	1.851			0.008	-0.108	1.886			0.001	0.112	1.883			-0.010	0.286	1.859			-0.150	0.023	1.923			-0.188	-0.162	1.945			-0.164	-0.297	1.853			-0.151	-0.340	1.822			0.129	0.068	1.839			0.125	-0.004	1.630
-0.003	-0.145	1.851			0.008	-0.108	1.886			0.001	0.112	1.883			-0.010	0.287	1.859			-0.150	0.023	1.923			-0.188	-0.162	1.945			-0.168	-0.300	1.858			-0.155	-0.343	1.827			0.129	0.068	1.839			0.124	-0.002	1.628
-0.003	-0.145	1.851			0.008	-0.107	1.886			0.001	0.112	1.883			-0.010	0.287	1.860			-0.150	0.023	1.923			-0.188	-0.162	1.945			-0.170	-0.302	1.861			-0.158	-0.345	1.830			0.129	0.069	1.839			0.122	-0.000	1.626
-0.003	-0.145	1.851			0.008	-0.107	1.886			0.001	0.112	1.883			-0.011	0.288	1.860			-0.150	0.023	1.923			-0.188	-0.162	1.945			-0.169	-0.301	1.860			-0.156	-0.344	1.829			0.128	0.069	1.839			0.122	0.001	1.625
-0.003	-0.145	1.852			0.008	-0.107	1.886			0.001	0.112	1.883			-0.011	0.288	1.860			-0.150	0.023	1.923			-0.188	-0.161	1.945			-0.171	-0.302	1.862			-0.161	-0.345	1.832			0.128	0.069	1.840			0.122	0.001	1.625
-0.003	-0.145	1.852			0.008	-0.107	1.886			0.001	0.113	1.883			-0.011	0.288	1.861			-0.149	0.024	1.923			-0.188	-0.161	1.945			-0.168	-0.300	1.860			-0.157	-0.342	1.830			0.127	0.069	1.840			0.122	0.001	1.624
-0.004	-0.145	1.852			0.008	-0.107	1.887			0.001	0.113	1.883			-0.011	0.289	1.861			-0.149	0.024	1.923			-0.189	-0.161	1.945			-0.167	-0.298	1.859			-0.154	-0.340	1.828			0.127	0.069	1.840			0.122	0.002	1.624
-0.004	-0.145	1.852			0.007	-0.107	1.887			0.001	0.113	1.884			-0.012	0.289	1.861			-0.149	0.024	1.923			-0.189	-0.161	1.945			-0.165	-0.297	1.858			-0.152	-0.339	1.827			0.126	0.069	1.841			0.122	0.002	1.624
-0.004	-0.145	1.852			0.007	-0.107	1.887			0.001	0.113	1.884			-0.012	0.289	1.862			-0.149	0.024	1.923			-0.189	-0.161	1.945			-0.167	-0.298	1.861			-0.171	-0.334	1.843			0.125	0.069	1.841			0.122	0.002	1.623
-0.004	-0.145	1.852			0.007	-0.107	1.887			0.001	0.113	1.884			-0.012	0.289	1.862			-0.149	0.024	1.923			-0.189	-0.161	1.945			-0.169	-0.299	1.862			-0.172	-0.337	1.845			0.125	0.069	1.842			0.122	0.003	1.623
-0.004	-0.145	1.853			0.007	-0.107	1.888			0.001	0.113	1.884			-0.013	0.290	1.863			-0.149	0.024	1.923			-0.189	-0.161	1.945			-0.170	-0.301	1.864			-0.173	-0.338	1.847			0.124	0.070	1.843			0.122	0.005	1.623
-0.005	-0.145	1.853			0.007	-0.107	1.888			0.001	0.114	1.885			-0.013	0.290	1.863			-0.149	0.024	1.923			-0.190	-0.161	1.945			-0.172	-0.302	1.867			-0.174	-0.340	1.849			0.124	0.070	1.844			0.124	0.007	1.623
-0.005	-0.145	1.853			0.006	-0.107	1.888			0.001	0.114	1.885			-0.013	0.290	1.863			-0.149	0.024	1.923			-0.190	-0.161	1.946			-0.174	-0.304	1.869			-0.175	-0.341	1.851			0.123	0.071	1.845			0.125	0.009	1.623
-0.005	-0.145	1.853			0.006	-0.107	1.888			0.001	0.114	1.885			-0.014	0.290	1.864			-0.149	0.024	1.923			-0.190	-0.161	1.946			-0.175	-0.304	1.870			-0.176	-0.343	1.852			0.122	0.071	1.846			0.125	0.010	1.623
-0.005	-0.145	1.854			0.006	-0.107	1.889			0.001	0.114	1.885			-0.014	0.290	1.864			-0.149	0.024	1.923			-0.191	-0.161	1.946			-0.176	-0.305	1.871			-0.178	-0.344	1.853			0.121	0.071	1.847			0.126	0.011	1.623
-0.005	-0.145	1.854			0.006	-0.107	1.889			0.001	0.114	1.886			-0.015	0.290	1.865			-0.149	0.024	1.923			-0.191	-0.161	1.947			-0.176	-0.306	1.872			-0.179	-0.344	1.854			0.119	0.071	1.849			0.126	0.012	1.624
-0.006	-0.145	1.854			0.006	-0.108	1.889			0.001	0.114	1.886			-0.016	0.290	1.865			-0.149	0.024	1.923			-0.191	-0.162	1.947			-0.177	-0.306	1.873			-0.181	-0.345	1.855			0.118	0.070	1.851			0.127	0.013	1.624
-0.006	-0.146	1.854			0.005	-0.108	1.889			0.001	0.114	1.886			-0.016	0.290	1.866			-0.149	0.024	1.923			-0.192	-0.162	1.947			-0.178	-0.306	1.873			-0.182	-0.345	1.855			0.117	0.070	1.852			0.127	0.014	1.624
-0.006	-0.146	1.854			0.005	-0.108	1.890			0.001	0.114	1.887			-0.017	0.290	1.866			-0.149	0.024	1.923			-0.192	-0.162	1.947			-0.178	-0.307	1.874			-0.182	-0.346	1.856			0.116	0.069	1.853			0.127	0.015	1.624
-0.006	-0.146	1.855			0.005	-0.108	1.890			0.001	0.115	1.887			-0.017	0.290	1.867			-0.149	0.024	1.923			-0.192	-0.162	1.948			-0.179	-0.307	1.874			-0.183	-0.346	1.856			0.115	0.067	1.854			0.127	0.016	1.624
-0.006	-0.146	1.855			0.005	-0.108	1.890			0.001	0.115	1.887			-0.018	0.290	1.867			-0.149	0.024	1.924			-0.192	-0.162	1.948			-0.179	-0.307	1.875			-0.184	-0.347	1.857			0.114	0.066	1.855			0.127	0.018	1.624
-0.006	-0.146	1.855			0.005	-0.108	1.890			0.001	0.115	1.888			-0.019	0.290	1.867			-0.150	0.024	1.924			-0.193	-0.162	1.948			-0.180	-0.307	1.875			-0.184	-0.348	1.857			0.113	0.065	1.856			0.127	0.019	1.624
-0.006	-0.146	1.855			0.004	-0.108	1.890			0.001	0.115	1.888			-0.019	0.290	1.868			-0.150	0.024	1.924			-0.193	-0.162	1.948			-0.180	-0.308	1.876			-0.184	-0.348	1.858			0.113	0.063	1.856			0.128	0.023	1.624
-0.007	-0.146	1.855			0.004	-0.108	1.891			0.001	0.115	1.889			-0.020	0.290	1.868			-0.150	0.023	1.924			-0.193	-0.162	1.948			-0.180	-0.308	1.876			-0.184	-0.349	1.858			0.113	0.062	1.857			0.130	0.034	1.625
-0.007	-0.147	1.855			0.004	-0.108	1.891			0.001	0.115	1.889			-0.021	0.290	1.869			-0.150	0.023	1.924			-0.194	-0.162	1.949			-0.181	-0.308	1.877			-0.184	-0.350	1.858			0.113	0.061	1.857			0.132	0.042	1.626
-0.007	-0.147	1.856			0.004	-0.109	1.891			0.001	0.115	1.890			-0.021	0.289	1.869			-0.150	0.023	1.924			-0.194	-0.162	1.949			-0.181	-0.308	1.877			-0.184	-0.350	1.859			0.112	0.059	1.858			0.133	0.049	1.626
-0.007	-0.147	1.856			0.004	-0.109	1.891			0.001	0.115	1.890			-0.022	0.289	1.870			-0.150	0.023	1.924			-0.194	-0.162	1.949			-0.175	-0.305	1.868			-0.169	-0.347	1.840			0.112	0.058	1.858			0.134	0.054	1.627
-0.007	-0.147	1.856			0.004	-0.109	1.891			0.001	0.115	1.890			-0.023	0.289	1.870			-0.150	0.023	1.924			-0.195	-0.162	1.949			-0.176	-0.305	1.868			-0.170	-0.347	1.839			0.112	0.057	1.859			0.135	0.058	1.627
-0.007	-0.147	1.856			0.004	-0.109	1.892			0.001	0.115	1.891			-0.024	0.288	1.871			-0.150	0.023	1.924			-0.195	-0.162	1.949			-0.176	-0.306	1.868			-0.170	-0.347	1.839			0.112	0.056	1.859			0.136	0.062	1.627
-0.007	-0.147	1.856			0.004	-0.109	1.892			0.001	0.115	1.891			-0.025	0.288	1.871			-0.150	0.023	1.924			-0.195	-0.162	1.949			-0.176	-0.306	1.869			-0.171	-0.348	1.840			0.112	0.055	1.859			0.136	0.064	1.627
-0.007	-0.148	1.856			0.003	-0.109	1.892			0.001	0.115	1.892			-0.025	0.288	1.872			-0.150	0.023	1.924			-0.195	-0.163	1.949			-0.177	-0.306	1.869			-0.171	-0.348	1.840			0.113	0.054	1.860			0.137	0.067	1.628
-0.007	-0.148	1.856			0.003	-0.109	1.892			0.001	0.115	1.892			-0.026	0.287	1.872			-0.150	0.022	1.924			-0.196	-0.163	1.949			-0.176	-0.306	1.868			-0.170	-0.348	1.840			0.113	0.053	1.860			0.137	0.069	1.628
-0.007	-0.148	1.857			0.003	-0.110	1.892			0.001	0.115	1.892			-0.027	0.287	1.873			-0.151	0.022	1.924			-0.196	-0.163	1.949			-0.176	-0.306	1.868			-0.169	-0.349	1.840			0.113	0.052	1.860			0.138	0.071	1.628
-0.007	-0.148	1.857			0.003	-0.110	1.892			0.000	0.115	1.893			-0.027	0.287	1.873			-0.151	0.022	1.924			-0.196	-0.163	1.949			-0.176	-0.306	1.868			-0.169	-0.348	1.839			0.113	0.052	1.861			0.139	0.073	1.628
-0.007	-0.148	1.857			0.003	-0.110	1.893			0.000	0.115	1.893			-0.028	0.287	1.874			-0.151	0.022	1.924			-0.196	-0.163	1.949			-0.176	-0.306	1.868			-0.169	-0.348	1.839			0.113	0.051	1.861			0.139	0.075	1.628
-0.007	-0.148	1.857			0.003	-0.110	1.893			0.000	0.115	1.893			-0.028	0.286	1.874			-0.151	0.022	1.924			-0.196	-0.163	1.950			-0.176	-0.306	1.868			-0.169	-0.348	1.839			0.114	0.050	1.861			0.139	0.076	1.628
-0.007	-0.148	1.857			0.003	-0.110	1.893			0.000	0.115	1.894			-0.029	0.286	1.874			-0.151	0.022	1.924			-0.196	-0.163	1.950			-0.176	-0.306	1.868			-0.169	-0.348	1.839			0.114	0.049	1.861			0.140	0.077	1.628
-0.007	-0.148	1.857			0.003	-0.110	1.893			0.000	0.115	1.894			-0.029	0.286	1.875			-0.151	0.022	1.924			-0.197	-0.163	1.950			-0.176	-0.306	1.868			-0.168	-0.348	1.839			0.114	0.049	1.861			0.140	0.078	1.629
-0.007	-0.148	1.857			0.003	-0.110	1.893			0.000	0.115	1.894			-0.030	0.286	1.875			-0.151	0.022	1.924			-0.197	-0.163	1.950			-0.176	-0.306	1.868			-0.168	-0.348	1.839			0.115	0.048	1.861			0.141	0.080	1.629
-0.007	-0.148	1.857			0.003	-0.110	1.893			0.000	0.115	1.895			-0.030	0.286	1.875			-0.151	0.021	1.924			-0.197	-0.163	1.950			-0.176	-0.306	1.868			-0.168	-0.348	1.838			0.115	0.047	1.862			0.141	0.081	1.629
-0.007	-0.149	1.857			0.003	-0.110	1.893			0.000	0.115	1.895			-0.030	0.285	1.875			-0.151	0.021	1.924			-0.197	-0.163	1.950			-0.176	-0.306	1.869			-0.168	-0.348	1.838			0.115	0.047	1.862			0.141	0.081	1.629
-0.007	-0.149	1.857			0.003	-0.110	1.894			0.000	0.115	1.895			-0.030	0.285	1.876			-0.151	0.021	1.924			-0.197	-0.163	1.950			-0.176	-0.306	1.869			-0.168	-0.348	1.838			0.116	0.046	1.862			0.142	0.082	1.629
-0.007	-0.149	1.857			0.003	-0.111	1.894			0.000	0.115	1.895			-0.031	0.285	1.876			-0.151	0.021	1.924			-0.197	-0.163	1.950			-0.176	-0.306	1.869			-0.168	-0.348	1.838			0.116	0.046	1.862			0.142	0.083	1.629
-0.007	-0.149	1.858			0.003	-0.111	1.894			0.000	0.115	1.896			-0.031	0.285	1.876			-0.151	0.021	1.924			-0.197	-0.163	1.950			-0.176	-0.306	1.869			-0.168	-0.348	1.838			0.116	0.045	1.862			0.142	0.084	1.629
-0.007	-0.149	1.858			0.003	-0.111	1.894			0.000	0.115	1.896			-0.031	0.285	1.876			-0.151	0.021	1.924			-0.197	-0.163	1.950			-0.176	-0.306	1.869			-0.168	-0.347	1.838			0.117	0.045	1.862			0.143	0.085	1.629
-0.007	-0.149	1.858			0.003	-0.111	1.894			0.000	0.115	1.896			-0.031	0.284	1.876			-0.151	0.021	1.924			-0.197	-0.163	1.950			-0.176	-0.306	1.870			-0.169	-0.349	1.840			0.117	0.044	1.862			0.143	0.085	1.629
-0.007	-0.149	1.858			0.003	-0.111	1.894			0.000	0.115	1.896			-0.032	0.284	1.877			-0.151	0.020	1.924			-0.197	-0.163	1.950			-0.176	-0.306	1.870			-0.169	-0.350	1.842			0.117	0.044	1.862			0.143	0.086	1.629
-0.007	-0.149	1.858			0.003	-0.111	1.894			0.000	0.114	1.897			-0.032	0.284	1.877			-0.150	0.020	1.924			-0.198	-0.163	1.950			-0.176	-0.307	1.870			-0.169	-0.350	1.842			0.117	0.044	1.862			0.144	0.086	1.629
-0.007	-0.149	1.858			0.003	-0.111	1.894			0.000	0.114	1.897			-0.032	0.284	1.877			-0.150	0.020	1.924			-0.198	-0.163	1.950			-0.176	-0.307	1.871			-0.169	-0.350	1.842			0.118	0.043	1.862			0.144	0.087	1.629
-0.007	-0.149	1.858			0.003	-0.111	1.894			0.000	0.114	1.897			-0.032	0.284	1.877			-0.150	0.020	1.924			-0.198	-0.163	1.950			-0.177	-0.307	1.871			-0.170	-0.350	1.843			0.118	0.043	1.862			0.144	0.087	1.629
-0.007	-0.149	1.858			0.003	-0.111	1.894			0.000	0.114	1.897			-0.032	0.283	1.877			-0.150	0.020	1.924			-0.198	-0.163	1.949			-0.177	-0.307	1.872			-0.170	-0.351	1.845			0.118	0.043	1.862			0.144	0.088	1.630
-0.007	-0.149	1.858			0.003	-0.111	1.894			-0.000	0.114	1.897			-0.032	0.283	1.877			-0.150	0.020	1.924			-0.198	-0.163	1.949			-0.177	-0.307	1.872			-0.171	-0.351	1.846			0.118	0.042	1.862			0.145	0.088	1.630
-0.007	-0.149	1.858			0.003	-0.111	1.895			-0.000	0.114	1.897			-0.032	0.283	1.877			-0.150	0.020	1.924			-0.198	-0.163	1.949			-0.177	-0.307	1.872			-0.171	-0.352	1.847			0.118	0.042	1.862			0.145	0.088	1.630
-0.007	-0.149	1.858			0.003	-0.111	1.895			-0.000	0.114	1.898			-0.032	0.283	1.877			-0.150	0.020	1.924			-0.198	-0.163	1.949			-0.177	-0.308	1.873			-0.171	-0.353	1.848			0.119	0.042	1.862			0.145	0.088	1.630
-0.007	-0.149	1.858			0.003	-0.111	1.895			-0.000	0.114	1.898			-0.033	0.283	1.877			-0.150	0.020	1.924			-0.198	-0.163	1.949			-0.178	-0.308	1.873			-0.171	-0.353	1.849			0.119	0.042	1.862			0.145	0.089	1.630
-0.007	-0.149	1.858			0.003	-0.111	1.895			-0.000	0.114	1.898			-0.033	0.283	1.878			-0.150	0.019	1.923			-0.198	-0.163	1.949			-0.178	-0.308	1.874			-0.172	-0.354	1.850			0.119	0.042	1.862			0.145	0.089	1.630
-0.007	-0.149	1.858			0.003	-0.111	1.895			-0.000	0.114	1.898			-0.033	0.283	1.878			-0.150	0.019	1.923			-0.198	-0.163	1.949			-0.178	-0.308	1.874			-0.172	-0.354	1.851			0.119	0.041	1.862			0.145	0.089	1.630
-0.007	-0.150	1.858			0.003	-0.112	1.895			-0.000	0.114	1.898			-0.033	0.283	1.878			-0.150	0.019	1.923			-0.198	-0.163	1.949			-0.178	-0.308	1.874			-0.172	-0.355	1.852			0.119	0.041	1.862			0.145	0.089	1.630
-0.007	-0.150	1.858			0.003	-0.112	1.895			-0.000	0.114	1.898			-0.033	0.283	1.878			-0.150	0.019	1.923			-0.198	-0.163	1.949			-0.178	-0.308	1.874			-0.173	-0.355	1.853			0.119	0.041	1.862			0.145	0.089	1.630
-0.007	-0.150	1.858			0.003	-0.112	1.895			-0.000	0.114	1.898			-0.034	0.283	1.878			-0.150	0.019	1.923			-0.198	-0.163	1.949			-0.178	-0.308	1.874			-0.172	-0.355	1.852			0.119	0.041	1.862			0.145	0.089	1.630
-0.007	-0.150	1.858			0.003	-0.112	1.895			-0.000	0.114	1.898			-0.034	0.283	1.878			-0.150	0.019	1.923			-0.198	-0.163	1.949			-0.178	-0.308	1.874			-0.172	-0.355	1.853			0.120	0.041	1.862			0.145	0.089	1.630
-0.007	-0.150	1.859			0.003	-0.112	1.895			-0.000	0.114	1.898			-0.035	0.284	1.878			-0.150	0.019	1.923			-0.198	-0.163	1.949			-0.178	-0.308	1.874			-0.172	-0.355	1.853			0.120	0.041	1.862			0.145	0.089	1.630
-0.007	-0.150	1.859			0.003	-0.112	1.895			-0.000	0.114	1.898			-0.035	0.284	1.878			-0.150	0.019	1.923			-0.198	-0.163	1.949			-0.178	-0.308	1.874			-0.172	-0.355	1.853			0.120	0.041	1.862			0.145	0.089	1.630
-0.007	-0.150	1.859			0.003	-0.112	1.895			-0.000	0.114	1.898			-0.036	0.284	1.878			-0.150	0.019	1.923			-0.198	-0.163	1.949			-0.178	-0.308	1.874			-0.172	-0.356	1.853			0.120	0.041	1.862			0.145	0.088	1.630
-0.007	-0.150	1.859			0.003	-0.112	1.895			-0.000	0.114	1.898			-0.036	0.284	1.879			-0.150	0.019	1.923			-0.198	-0.163	1.949			-0.178	-0.308	1.874			-0.172	-0.356	1.854			0.120	0.041	1.862			0.145	0.088	1.630
-0.007	-0.150	1.859			0.003	-0.112	1.895			-0.001	0.114	1.899			-0.036	0.284	1.879			-0.150	0.019	1.923			-0.198	-0.163	1.949			-0.178	-0.308	1.875			-0.173	-0.356	1.854			0.120	0.041	1.862			0.145	0.088	1.630
-0.007	-0.150	1.859			0.003	-0.112	1.895			-0.001	0.114	1.899			-0.037	0.284	1.879			-0.151	0.019	1.923			-0.199	-0.163	1.949			-0.178	-0.308	1.875			-0.173	-0.356	1.854			0.120	0.041	1.862			0.145	0.088	1.631
-0.007	-0.150	1.859			0.003	-0.112	1.895			-0.001	0.114	1.899			-0.037	0.284	1.879			-0.151	0.019	1.923			-0.199	-0.163	1.949			-0.179	-0.308	1.875			-0.173	-0.356	1.854			0.120	0.041	1.862			0.145	0.088	1.631
-0.007	-0.150	1.859			0.003	-0.112	1.895			-0.001	0.114	1.899			-0.038	0.284	1.879			-0.151	0.018	1.924			-0.199	-0.163	1.949			-0.179	-0.308	1.875			-0.173	-0.356	1.855			0.120	0.041	1.862			0.145	0.088	1.631
-0.007	-0.150	1.859			0.003	-0.112	1.895			-0.001	0.114	1.899			-0.038	0.285	1.879			-0.151	0.018	1.924			-0.199	-0.163	1.949			-0.179	-0.308	1.876			-0.173	-0.357	1.855			0.120	0.041	1.862			0.145	0.088	1.631
-0.007	-0.150	1.859			0.003	-0.112	1.895			-0.001	0.114	1.899			-0.038	0.285	1.879			-0.151	0.018	1.924			-0.199	-0.163	1.949			-0.179	-0.308	1.876			-0.173	-0.357	1.856			0.120	0.041	1.862			0.145	0.087	1.631
-0.007	-0.150	1.859			0.003	-0.112	1.895			-0.001	0.114	1.899			-0.039	0.285	1.879			-0.152	0.018	1.924			-0.199	-0.163	1.949			-0.179	-0.308	1.876			-0.173	-0.357	1.856			0.120	0.041	1.862			0.145	0.087	1.631
-0.007	-0.150	1.859			0.003	-0.112	1.896			-0.002	0.114	1.899			-0.039	0.285	1.879			-0.152	0.018	1.924			-0.199	-0.163	1.949			-0.179	-0.308	1.876			-0.174	-0.357	1.857			0.120	0.041	1.862			0.145	0.087	1.631
-0.007	-0.150	1.859			0.003	-0.112	1.896			-0.002	0.114	1.899			-0.039	0.285	1.879			-0.152	0.018	1.924			-0.199	-0.163	1.949			-0.180	-0.308	1.877			-0.174	-0.357	1.857			0.120	0.041	1.862			0.149	0.061	1.650
-0.007	-0.150	1.859			0.003	-0.112	1.896			-0.002	0.114	1.899			-0.040	0.285	1.879			-0.152	0.018	1.924			-0.199	-0.163	1.949			-0.180	-0.309	1.877			-0.174	-0.357	1.858			0.120	0.041	1.862			0.148	0.057	1.652
-0.007	-0.150	1.859			0.002	-0.112	1.896			-0.002	0.114	1.898			-0.040	0.285	1.879			-0.152	0.018	1.924			-0.199	-0.163	1.949			-0.180	-0.309	1.877			-0.174	-0.358	1.858			0.120	0.041	1.862			0.148	0.053	1.653
-0.007	-0.150	1.859			0.002	-0.112	1.896			-0.002	0.114	1.898			-0.040	0.285	1.879			-0.152	0.017	1.924			-0.199	-0.163	1.949			-0.180	-0.309	1.878			-0.174	-0.358	1.858			0.120	0.041	1.862			0.147	0.050	1.654
-0.007	-0.150	1.859			0.002	-0.112	1.896			-0.002	0.114	1.898			-0.040	0.285	1.879			-0.153	0.017	1.924			-0.199	-0.163	1.949			-0.180	-0.309	1.878			-0.174	-0.358	1.859			0.120	0.041	1.862			0.147	0.047	1.655
-0.007	-0.150	1.859			0.002	-0.112	1.896			-0.003	0.114	1.898			-0.040	0.285	1.879			-0.153	0.017	1.924			-0.200	-0.163	1.949			-0.180	-0.309	1.878			-0.175	-0.358	1.859			0.120	0.041	1.862			0.147	0.045	1.656
-0.007	-0.150	1.859			0.002	-0.112	1.896			-0.003	0.114	1.898			-0.041	0.285	1.879			-0.153	0.017	1.924			-0.200	-0.163	1.949			-0.181	-0.309	1.878			-0.175	-0.358	1.859			0.120	0.041	1.862			0.148	0.040	1.661
-0.007	-0.150	1.859			0.002	-0.112	1.896			-0.003	0.114	1.898			-0.041	0.285	1.879			-0.153	0.017	1.924			-0.200	-0.163	1.949			-0.181	-0.309	1.878			-0.175	-0.358	1.859			0.120	0.041	1.862			0.148	0.038	1.661
-0.007	-0.150	1.859			0.002	-0.112	1.896			-0.003	0.114	1.898			-0.041	0.285	1.879			-0.153	0.017	1.924			-0.200	-0.163	1.949			-0.181	-0.309	1.879			-0.175	-0.358	1.860			0.119	0.041	1.862			0.148	0.036	1.662
-0.007	-0.150	1.859			0.002	-0.112	1.896			-0.003	0.114	1.898			-0.041	0.285	1.879			-0.154	0.017	1.924			-0.200	-0.163	1.949			-0.181	-0.309	1.879			-0.175	-0.358	1.860			0.119	0.041	1.862			0.148	0.034	1.663
-0.007	-0.150	1.859			0.002	-0.112	1.896			-0.003	0.114	1.898			-0.041	0.285	1.879			-0.154	0.017	1.924			-0.200	-0.163	1.949			-0.181	-0.309	1.879			-0.175	-0.359	1.860			0.119	0.041	1.862			0.149	0.031	1.665
-0.007	-0.150	1.859			0.002	-0.112	1.896			-0.004	0.114	1.898			-0.042	0.285	1.879			-0.154	0.017	1.924			-0.200	-0.163	1.949			-0.181	-0.309	1.879			-0.175	-0.359	1.860			0.119	0.041	1.861			0.149	0.030	1.666
-0.007	-0.150	1.859			0.002	-0.112	1.896			-0.004	0.114	1.898			-0.042	0.285	1.879			-0.154	0.016	1.924			-0.200	-0.163	1.949			-0.182	-0.309	1.879			-0.176	-0.359	1.860			0.119	0.041	1.861			0.148	0.028	1.666
-0.007	-0.150	1.859			0.002	-0.112	1.896			-0.004	0.114	1.898			-0.042	0.285	1.879			-0.154	0.016	1.924			-0.200	-0.163	1.949			-0.182	-0.309	1.879			-0.176	-0.359	1.861			0.119	0.041	1.861			0.148	0.027	1.667
-0.007	-0.150	1.859			0.002	-0.112	1.896			-0.004	0.114	1.898			-0.042	0.285	1.879			-0.155	0.016	1.924			-0.200	-0.163	1.949			-0.182	-0.309	1.879			-0.176	-0.359	1.861			0.119	0.041	1.861			0.148	0.026	1.667
-0.007	-0.150	1.859			0.002	-0.112	1.896			-0.004	0.114	1.898			-0.042	0.285	1.879			-0.155	0.016	1.924			-0.201	-0.163	1.949			-0.182	-0.309	1.880			-0.176	-0.359	1.861			0.119	0.041	1.861			0.149	0.024	1.669
-0.007	-0.150	1.859			0.002	-0.112	1.896			-0.005	0.114	1.898			-0.042	0.285	1.879			-0.155	0.016	1.924			-0.201	-0.163	1.949			-0.182	-0.309	1.880			-0.176	-0.359	1.861			0.119	0.042	1.861			0.149	0.023	1.669
-0.007	-0.150	1.859			0.002	-0.112	1.896			-0.005	0.114	1.898			-0.042	0.285	1.879			-0.155	0.016	1.924			-0.201	-0.163	1.949			-0.182	-0.309	1.880			-0.176	-0.359	1.861			0.119	0.042	1.861			0.148	0.023	1.669
-0.007	-0.150	1.859			0.002	-0.112	1.896			-0.005	0.114	1.898			-0.043	0.285	1.879			-0.155	0.016	1.923			-0.201	-0.163	1.949			-0.182	-0.309	1.880			-0.176	-0.359	1.861			0.119	0.042	1.861			0.149	0.021	1.670
-0.007	-0.150	1.859			0.002	-0.112	1.896			-0.005	0.114	1.898			-0.043	0.285	1.879			-0.156	0.016	1.923			-0.201	-0.163	1.949			-0.183	-0.309	1.880			-0.177	-0.359	1.861			0.119	0.042	1.861			0.148	0.021	1.670
-0.007	-0.150	1.859			0.002	-0.112	1.896			-0.005	0.114	1.898			-0.043	0.284	1.879			-0.156	0.016	1.923			-0.201	-0.163	1.949			-0.183	-0.309	1.880			-0.177	-0.359	1.861			0.119	0.042	1.861			0.148	0.020	1.670
-0.007	-0.150	1.859			0.002	-0.112	1.896			-0.005	0.114	1.897			-0.043	0.284	1.879			-0.156	0.016	1.923			-0.201	-0.163	1.949			-0.183	-0.309	1.880			-0.177	-0.359	1.861			0.119	0.042	1.861			0.148	0.019	1.670
-0.007	-0.150	1.859			0.002	-0.112	1.896			-0.005	0.114	1.897			-0.043	0.284	1.879			-0.156	0.016	1.923			-0.201	-0.163	1.949			-0.183	-0.309	1.880			-0.177	-0.359	1.862			0.119	0.042	1.861			0.148	0.019	1.670
-0.007	-0.150	1.859			0.002	-0.112	1.896			-0.006	0.114	1.897			-0.043	0.284	1.879			-0.156	0.015	1.923			-0.201	-0.163	1.949			-0.183	-0.309	1.880			-0.177	-0.359	1.862			0.119	0.042	1.861			0.147	0.018	1.669
-0.007	-0.150	1.859			0.002	-0.112	1.896			-0.006	0.114	1.897			-0.043	0.284	1.879			-0.156	0.015	1.923			-0.201	-0.163	1.949			-0.183	-0.309	1.880			-0.177	-0.359	1.862			0.119	0.042	1.861			0.147	0.018	1.669
-0.007	-0.150	1.859			0.002	-0.112	1.896			-0.006	0.114	1.897			-0.043	0.284	1.879			-0.157	0.015	1.923			-0.202	-0.163	1.949			-0.183	-0.309	1.880			-0.177	-0.359	1.862			0.118	0.042	1.861			0.147	0.018	1.669
-0.007	-0.150	1.859			0.002	-0.112	1.896			-0.006	0.114	1.897			-0.043	0.284	1.879			-0.157	0.015	1.923			-0.202	-0.163	1.949			-0.184	-0.309	1.881			-0.178	-0.359	1.862			0.118	0.042	1.861			0.146	0.017	1.668
-0.007	-0.150	1.859			0.002	-0.112	1.896			-0.006	0.114	1.897			-0.043	0.284	1.879			-0.157	0.015	1.923			-0.202	-0.163	1.949			-0.184	-0.309	1.881			-0.178	-0.359	1.862			0.118	0.042	1.860			0.146	0.017	1.668
-0.007	-0.150	1.859			0.001	-0.112	1.896			-0.006	0.114	1.897			-0.043	0.284	1.879			-0.157	0.015	1.923			-0.202	-0.163	1.949			-0.184	-0.310	1.881			-0.178	-0.359	1.862			0.118	0.042	1.860			0.146	0.017	1.668
-0.007	-0.150	1.859			0.001	-0.112	1.895			-0.006	0.114	1.897			-0.044	0.284	1.879			-0.157	0.015	1.923			-0.202	-0.163	1.949			-0.184	-0.310	1.881			-0.178	-0.359	1.862			0.118	0.042	1.860			0.145	0.017	1.667
-0.007	-0.150	1.859			0.001	-0.112	1.895			-0.006	0.114	1.897			-0.044	0.284	1.879			-0.157	0.015	1.923			-0.202	-0.163	1.949			-0.184	-0.310	1.881			-0.178	-0.359	1.862			0.118	0.042	1.860			0.145	0.017	1.667
-0.007	-0.150	1.859			0.001	-0.112	1.895			-0.007	0.114	1.897			-0.044	0.284	1.879			-0.157	0.015	1.923			-0.202	-0.163	1.949			-0.184	-0.310	1.881			-0.178	-0.359	1.862			0.118	0.042	1.860			0.145	0.017	1.666
-0.007	-0.150	1.859			0.001	-0.112	1.895			-0.007	0.114	1.897			-0.044	0.284	1.879			-0.157	0.015	1.923			-0.202	-0.163	1.949			-0.184	-0.310	1.881			-0.178	-0.359	1.862			0.118	0.042	1.860			0.144	0.017	1.666
-0.007	-0.150	1.859			0.001	-0.112	1.895			-0.007	0.114	1.897			-0.044	0.284	1.878			-0.158	0.015	1.923			-0.202	-0.163	1.949			-0.185	-0.310	1.881			-0.179	-0.359	1.862			0.118	0.042	1.860			0.144	0.017	1.665
-0.007	-0.150	1.859			0.001	-0.112	1.895			-0.007	0.114	1.897			-0.044	0.284	1.878			-0.158	0.015	1.923			-0.202	-0.163	1.949			-0.185	-0.310	1.881			-0.179	-0.359	1.862			0.118	0.042	1.860			0.143	0.017	1.665
-0.007	-0.150	1.859			0.001	-0.112	1.895			-0.007	0.114	1.897			-0.044	0.284	1.878			-0.158	0.015	1.923			-0.202	-0.163	1.949			-0.185	-0.309	1.881			-0.179	-0.359	1.862			0.118	0.043	1.860			0.143	0.017	1.664
-0.007	-0.150	1.859			0.001	-0.112	1.895			-0.007	0.114	1.897			-0.044	0.284	1.878			-0.158	0.015	1.923			-0.202	-0.162	1.949			-0.185	-0.309	1.881			-0.179	-0.359	1.862			0.118	0.043	1.860			0.142	0.018	1.664
-0.007	-0.150	1.859			0.001	-0.112	1.895			-0.007	0.114	1.896			-0.044	0.284	1.878			-0.158	0.015	1.923			-0.202	-0.162	1.949			-0.185	-0.309	1.881			-0.179	-0.359	1.862			0.118	0.043	1.860			0.142	0.018	1.663
-0.007	-0.150	1.859			0.001	-0.112	1.895			-0.007	0.114	1.896			-0.044	0.284	1.878			-0.158	0.015	1.923			-0.202	-0.162	1.949			-0.185	-0.309	1.881			-0.179	-0.359	1.862			0.118	0.043	1.859			0.142	0.018	1.663
-0.007	-0.150	1.859			0.001	-0.112	1.895			-0.007	0.114	1.896			-0.044	0.284	1.878			-0.158	0.015	1.923			-0.202	-0.162	1.949			-0.185	-0.309	1.881			-0.179	-0.359	1.862			0.117	0.043	1.859			0.141	0.018	1.662
-0.007	-0.150	1.859			0.001	-0.112	1.895			-0.008	0.114	1.896			-0.044	0.284	1.878			-0.158	0.015	1.923			-0.203	-0.162	1.949			-0.185	-0.309	1.881			-0.180	-0.359	1.862			0.117	0.043	1.859			0.141	0.019	1.662
-0.007	-0.150	1.858			0.001	-0.112	1.895			-0.008	0.114	1.896			-0.044	0.284	1.878			-0.158	0.015	1.922			-0.203	-0.162	1.949			-0.185	-0.309	1.881			-0.180	-0.359	1.862			0.117	0.043	1.859			0.140	0.019	1.661
-0.007	-0.150	1.858			0.001	-0.112	1.895			-0.008	0.114	1.896			-0.044	0.284	1.878			-0.158	0.015	1.922			-0.203	-0.162	1.949			-0.186	-0.309	1.881			-0.180	-0.359	1.862			0.117	0.043	1.859			0.140	0.019	1.661
-0.008	-0.150	1.858			0.001	-0.112	1.895			-0.008	0.114	1.896			-0.044	0.284	1.878			-0.159	0.015	1.922			-0.203	-0.162	1.949			-0.186	-0.309	1.881			-0.180	-0.359	1.862			0.117	0.043	1.859			0.140	0.019	1.660
-0.008	-0.150	1.858			0.001	-0.112	1.895			-0.008	0.114	1.896			-0.044	0.284	1.878			-0.159	0.015	1.922			-0.203	-0.162	1.949			-0.185	-0.309	1.880			-0.180	-0.356	1.859			0.117	0.043	1.859			0.140	0.019	1.660
-0.008	-0.150	1.858			0.001	-0.112	1.895			-0.008	0.114	1.896			-0.044	0.283	1.878			-0.159	0.015	1.922			-0.203	-0.162	1.949			-0.185	-0.309	1.880			-0.180	-0.354	1.857			0.117	0.043	1.859			0.139	0.020	1.660
-0.008	-0.150	1.858			0.001	-0.112	1.895			-0.008	0.114	1.896			-0.044	0.283	1.878			-0.159	0.015	1.922			-0.203	-0.162	1.949			-0.186	-0.309	1.880			-0.180	-0.354	1.857			0.117	0.043	1.859			0.139	0.020	1.659
-0.008	-0.150	1.858			0.001	-0.112	1.895			-0.008	0.114	1.896			-0.044	0.283	1.878			-0.159	0.015	1.922			-0.203	-0.162	1.949			-0.186	-0.309	1.880			-0.180	-0.354	1.856			0.117	0.043	1.858			0.139	0.020	1.659
-0.008	-0.150	1.858			0.001	-0.112	1.895			-0.008	0.114	1.896			-0.044	0.283	1.878			-0.159	0.015	1.922			-0.203	-0.162	1.949			-0.186	-0.309	1.880			-0.180	-0.354	1.856			0.117	0.043	1.858			0.139	0.020	1.658
-0.008	-0.150	1.858			0.000	-0.112	1.895			-0.008	0.114	1.896			-0.044	0.283	1.878			-0.159	0.015	1.922			-0.203	-0.162	1.949			-0.186	-0.309	1.880			-0.181	-0.354	1.856			0.117	0.043	1.858			0.138	0.020	1.658
-0.008	-0.150	1.858			0.000	-0.112	1.895			-0.008	0.114	1.896			-0.044	0.283	1.878			-0.159	0.015	1.922			-0.203	-0.162	1.949			-0.186	-0.309	1.880			-0.181	-0.354	1.856			0.117	0.043	1.858			0.138	0.021	1.658
-0.008	-0.150	1.858			0.000	-0.112	1.895			-0.008	0.114	1.896			-0.044	0.283	1.878			-0.159	0.015	1.922			-0.203	-0.162	1.949			-0.186	-0.308	1.880			-0.181	-0.354	1.856			0.117	0.043	1.858			0.138	0.021	1.658
-0.008	-0.150	1.858			0.000	-0.112	1.895			-0.008	0.114	1.896			-0.044	0.283	1.878			-0.159	0.015	1.922			-0.203	-0.162	1.949			-0.186	-0.308	1.880			-0.181	-0.354	1.856			0.117	0.043	1.858			0.138	0.021	1.657
-0.008	-0.150	1.858			0.000	-0.112	1.894			-0.008	0.114	1.895			-0.044	0.283	1.878			-0.159	0.015	1.922			-0.203	-0.162	1.949			-0.186	-0.308	1.880			-0.181	-0.354	1.856			0.117	0.044	1.858			0.138	0.021	1.657
-0.008	-0.150	1.858			0.000	-0.112	1.894			-0.008	0.114	1.895			-0.044	0.283	1.878			-0.159	0.015	1.922			-0.203	-0.162	1.949			-0.186	-0.308	1.880			-0.181	-0.354	1.856			0.117	0.044	1.858			0.138	0.021	1.657
-0.008	-0.150	1.858			0.000	-0.112	1.894			-0.008	0.114	1.895			-0.044	0.283	1.878			-0.159	0.015	1.922			-0.203	-0.162	1.949			-0.186	-0.308	1.880			-0.181	-0.354	1.857			0.117	0.044	1.858			0.138	0.021	1.657
-0.008	-0.150	1.858			0.000	-0.112	1.894			-0.008	0.114	1.895			-0.044	0.283	1.878			-0.159	0.015	1.922			-0.203	-0.162	1.949			-0.186	-0.308	1.880			-0.182	-0.354	1.857			0.117	0.044	1.858			0.137	0.022	1.656
-0.008	-0.150	1.858			0.000	-0.112	1.894			-0.008	0.114	1.895			-0.044	0.283	1.878			-0.159	0.015	1.922			-0.203	-0.162	1.949			-0.187	-0.309	1.880			-0.182	-0.354	1.857			0.116	0.044	1.857			0.137	0.022	1.656
-0.008	-0.150	1.858			0.000	-0.112	1.894			-0.008	0.114	1.895			-0.044	0.283	1.878			-0.159	0.015	1.922			-0.203	-0.162	1.949			-0.187	-0.309	1.880			-0.182	-0.354	1.857			0.116	0.044	1.857			0.137	0.022	1.656
-0.008	-0.150	1.858			0.000	-0.112	1.894			-0.008	0.114	1.895			-0.044	0.283	1.878			-0.159	0.015	1.922			-0.204	-0.162	1.948			-0.187	-0.309	1.880			-0.182	-0.355	1.857			0.116	0.044	1.857			0.137	0.022	1.655
-0.008	-0.150	1.857			0.000	-0.112	1.894			-0.008	0.114	1.895			-0.044	0.283	1.878			-0.159	0.015	1.922			-0.204	-0.162	1.948			-0.187	-0.309	1.880			-0.182	-0.355	1.858			0.116	0.044	1.857			0.136	0.023	1.655
-0.008	-0.150	1.857			0.000	-0.112	1.894			-0.008	0.114	1.895			-0.044	0.283	1.878			-0.159	0.015	1.922			-0.204	-0.162	1.948			-0.187	-0.309	1.880			-0.182	-0.355	1.858			0.116	0.044	1.857			0.136	0.023	1.655
-0.008	-0.150	1.857			0.000	-0.112	1.894			-0.008	0.114	1.895			-0.044	0.283	1.878			-0.159	0.015	1.922			-0.204	-0.162	1.948			-0.187	-0.309	1.880			-0.183	-0.355	1.858			0.116	0.044	1.857			0.135	0.023	1.654
-0.008	-0.150	1.857			-0.000	-0.112	1.894			-0.008	0.114	1.895			-0.044	0.283	1.878			-0.159	0.015	1.922			-0.204	-0.162	1.948			-0.187	-0.309	1.880			-0.183	-0.355	1.858			0.116	0.044	1.857			0.135	0.024	1.654
-0.008	-0.150	1.857			-0.000	-0.112	1.894			-0.008	0.114	1.895			-0.044	0.283	1.878			-0.160	0.015	1.922			-0.204	-0.162	1.948			-0.187	-0.309	1.880			-0.183	-0.355	1.858			0.116	0.044	1.857			0.134	0.024	1.654
-0.008	-0.150	1.857			-0.000	-0.112	1.894			-0.008	0.114	1.895			-0.044	0.283	1.878			-0.160	0.015	1.921			-0.204	-0.162	1.948			-0.187	-0.309	1.880			-0.183	-0.355	1.859			0.115	0.044	1.857			0.133	0.025	1.654
-0.008	-0.150	1.857			-0.000	-0.112	1.894			-0.008	0.114	1.895			-0.044	0.283	1.878			-0.160	0.015	1.921			-0.204	-0.162	1.948			-0.187	-0.309	1.880			-0.183	-0.355	1.859			0.115	0.045	1.856			0.132	0.025	1.653
-0.008	-0.150	1.857			-0.000	-0.112	1.894			-0.008	0.114	1.894			-0.044	0.283	1.877			-0.160	0.015	1.921			-0.204	-0.162	1.948			-0.187	-0.308	1.880			-0.183	-0.354	1.857			0.114	0.045	1.856			0.131	0.026	1.653
-0.008	-0.150	1.857			-0.000	-0.112	1.893			-0.008	0.114	1.894			-0.044	0.283	1.877			-0.160	0.015	1.921			-0.204	-0.162	1.948			-0.187	-0.308	1.880			-0.182	-0.352	1.855			0.114	0.045	1.856			0.130	0.026	1.653
-0.009	-0.150	1.857			-0.000	-0.112	1.893			-0.008	0.114	1.894			-0.044	0.283	1.877			-0.160	0.015	1.921			-0.204	-0.162	1.948			-0.187	-0.308	1.880			-0.182	-0.352	1.855			0.114	0.046	1.856			0.129	0.027	1.653
-0.009	-0.150	1.857			-0.000	-0.112	1.893			-0.008	0.114	1.894			-0.044	0.283	1.877			-0.160	0.015	1.921			-0.204	-0.162	1.948			-0.187	-0.308	1.879			-0.182	-0.352	1.855			0.113	0.046	1.856			0.129	0.027	1.652
-0.009	-0.150	1.857			-0.000	-0.112	1.893			-0.008	0.114	1.894			-0.044	0.282	1.877			-0.160	0.015	1.921			-0.204	-0.161	1.948			-0.187	-0.308	1.880			-0.183	-0.352	1.856			0.112	0.047	1.856			0.128	0.028	1.652
-0.009	-0.150	1.857			-0.000	-0.112	1.893			-0.008	0.114	1.894			-0.044	0.282	1.877			-0.160	0.015	1.921			-0.204	-0.161	1.948			-0.188	-0.307	1.881			-0.183	-0.352	1.855			0.111	0.047	1.856			0.127	0.028	1.652
-0.009	-0.150	1.856			-0.000	-0.112	1.893			-0.009	0.114	1.894			-0.044	0.282	1.877			-0.160	0.015	1.921			-0.204	-0.160	1.948			-0.189	-0.307	1.882			-0.183	-0.352	1.855			0.110	0.048	1.856			0.126	0.029	1.652
-0.009	-0.150	1.856			-0.000	-0.111	1.893			-0.009	0.114	1.894			-0.044	0.282	1.877			-0.160	0.015	1.921			-0.204	-0.160	1.948			-0.190	-0.307	1.884			-0.183	-0.352	1.855			0.110	0.049	1.857			0.125	0.030	1.652
-0.009	-0.150	1.856			-0.000	-0.111	1.893			-0.009	0.114	1.893			-0.044	0.282	1.877			-0.160	0.016	1.921			-0.204	-0.159	1.947			-0.191	-0.307	1.885			-0.183	-0.352	1.855			0.109	0.050	1.857			0.124	0.030	1.652
-0.009	-0.149	1.856			-0.000	-0.111	1.893			-0.009	0.114	1.893			-0.043	0.282	1.877			-0.160	0.016	1.921			-0.204	-0.159	1.947			-0.192	-0.306	1.888			-0.183	-0.351	1.855			0.108	0.050	1.857			0.123	0.031	1.653
-0.009	-0.149	1.856			-0.001	-0.111	1.892			-0.009	0.114	1.893			-0.043	0.282	1.877			-0.160	0.016	1.921			-0.204	-0.158	1.947			-0.193	-0.306	1.891			-0.183	-0.351	1.855			0.108	0.051	1.857			0.122	0.031	1.653
-0.009	-0.149	1.856			-0.001	-0.111	1.892			-0.009	0.114	1.893			-0.043	0.282	1.877			-0.160	0.016	1.921			-0.204	-0.157	1.947			-0.194	-0.306	1.892			-0.183	-0.351	1.855			0.107	0.052	1.857			0.122	0.032	1.653
-0.009	-0.149	1.856			-0.001	-0.110	1.892			-0.009	0.114	1.892			-0.043	0.282	1.877			-0.160	0.016	1.921			-0.204	-0.156	1.947			-0.195	-0.306	1.894			-0.184	-0.351	1.855			0.107	0.052	1.857			0.121	0.032	1.653
-0.009	-0.148	1.855			-0.001	-0.110	1.892			-0.009	0.114	1.892			-0.043	0.283	1.877			-0.160	0.017	1.921			-0.204	-0.156	1.947			-0.196	-0.305	1.895			-0.184	-0.351	1.855			0.106	0.053	1.857			0.121	0.033	1.653
-0.009	-0.148	1.855			-0.001	-0.110	1.892			-0.009	0.114	1.892			-0.043	0.283	1.877			-0.160	0.017	1.921			-0.204	-0.155	1.946			-0.196	-0.305	1.896			-0.184	-0.350	1.855			0.106	0.053	1.857			0.120	0.033	1.653
-0.009	-0.148	1.855			-0.001	-0.110	1.892			-0.009	0.114	1.892			-0.043	0.283	1.877			-0.160	0.017	1.921			-0.204	-0.155	1.946			-0.197	-0.305	1.897			-0.184	-0.350	1.855			0.106	0.054	1.857			0.120	0.033	1.653
-0.009	-0.148	1.855			-0.001	-0.109	1.891			-0.009	0.115	1.891			-0.043	0.283	1.877			-0.160	0.017	1.921			-0.204	-0.154	1.946			-0.197	-0.305	1.898			-0.184	-0.350	1.855			0.105	0.054	1.857			0.119	0.034	1.653
-0.009	-0.147	1.855			-0.001	-0.109	1.891			-0.010	0.115	1.891			-0.043	0.283	1.877			-0.160	0.018	1.921			-0.204	-0.154	1.946			-0.198	-0.305	1.899			-0.184	-0.350	1.856			0.105	0.055	1.857			0.119	0.034	1.653
-0.009	-0.147	1.855			-0.001	-0.109	1.891			-0.010	0.115	1.891			-0.043	0.283	1.876			-0.160	0.018	1.921			-0.204	-0.153	1.946			-0.198	-0.304	1.900			-0.184	-0.350	1.856			0.105	0.055	1.858			0.118	0.034	1.653
-0.009	-0.147	1.855			-0.001	-0.109	1.891			-0.010	0.115	1.891			-0.043	0.283	1.876			-0.160	0.018	1.922			-0.204	-0.153	1.946			-0.199	-0.304	1.900			-0.184	-0.350	1.856			0.105	0.056	1.858			0.118	0.035	1.653
-0.009	-0.146	1.855			-0.001	-0.108	1.891			-0.010	0.115	1.890			-0.043	0.283	1.876			-0.160	0.018	1.922			-0.204	-0.152	1.946			-0.199	-0.304	1.901			-0.185	-0.350	1.856			0.104	0.056	1.858			0.117	0.035	1.653
-0.009	-0.146	1.854			-0.001	-0.108	1.891			-0.010	0.115	1.890			-0.043	0.283	1.876			-0.160	0.018	1.922			-0.205	-0.152	1.946			-0.200	-0.304	1.901			-0.185	-0.349	1.856			0.104	0.056	1.858			0.117	0.035	1.653
-0.009	-0.146	1.854			-0.001	-0.108	1.890			-0.010	0.115	1.890			-0.043	0.283	1.876			-0.160	0.019	1.922			-0.205	-0.152	1.946			-0.200	-0.304	1.902			-0.185	-0.349	1.856			0.104	0.057	1.858			0.117	0.035	1.653
-0.009	-0.146	1.854			-0.001	-0.108	1.890			-0.010	0.115	1.890			-0.043	0.283	1.876			-0.160	0.019	1.922			-0.205	-0.151	1.945			-0.200	-0.304	1.902			-0.185	-0.349	1.856			0.104	0.057	1.858			0.116	0.036	1.653
-0.010	-0.145	1.854			-0.001	-0.108	1.890			-0.010	0.115	1.889			-0.043	0.283	1.876			-0.160	0.019	1.922			-0.205	-0.151	1.945			-0.200	-0.304	1.903			-0.185	-0.349	1.856			0.103	0.057	1.858			0.116	0.036	1.653
-0.010	-0.145	1.854			-0.001	-0.107	1.890			-0.011	0.115	1.889			-0.043	0.283	1.876			-0.160	0.019	1.922			-0.205	-0.151	1.945			-0.201	-0.304	1.903			-0.185	-0.349	1.856			0.103	0.057	1.858			0.116	0.036	1.653
-0.010	-0.145	1.854			-0.001	-0.107	1.890			-0.011	0.115	1.889			-0.042	0.283	1.876			-0.160	0.020	1.922			-0.205	-0.151	1.945			-0.201	-0.304	1.903			-0.185	-0.349	1.856			0.103	0.058	1.858			0.116	0.036	1.653
-0.010	-0.145	1.854			-0.001	-0.107	1.890			-0.011	0.115	1.889			-0.042	0.283	1.876			-0.160	0.020	1.922			-0.205	-0.150	1.945			-0.201	-0.304	1.904			-0.185	-0.349	1.856			0.103	0.058	1.858			0.115	0.036	1.653
-0.010	-0.144	1.854			-0.002	-0.107	1.890			-0.011	0.116	1.889			-0.042	0.283	1.876			-0.160	0.020	1.922			-0.205	-0.150	1.945			-0.201	-0.304	1.904			-0.185	-0.349	1.856			0.103	0.058	1.858			0.115	0.037	1.653
-0.010	-0.144	1.854			-0.002	-0.106	1.890			-0.011	0.116	1.888			-0.042	0.283	1.876			-0.160	0.020	1.922			-0.205	-0.150	1.945			-0.202	-0.304	1.904			-0.185	-0.349	1.856			0.103	0.058	1.858			0.115	0.037	1.653
-0.010	-0.144	1.853			-0.002	-0.106	1.889			-0.011	0.116	1.888			-0.042	0.283	1.876			-0.160	0.020	1.922			-0.205	-0.150	1.945			-0.202	-0.303	1.904			-0.185	-0.349	1.856			0.102	0.058	1.858			0.115	0.037	1.653
-0.010	-0.144	1.853			-0.002	-0.106	1.889			-0.011	0.116	1.888			-0.042	0.283	1.876			-0.160	0.021	1.922			-0.205	-0.150	1.945			-0.202	-0.303	1.904			-0.185	-0.348	1.856			0.102	0.059	1.858			0.115	0.037	1.653
-0.010	-0.144	1.853			-0.002	-0.106	1.889			-0.011	0.116	1.888			-0.042	0.283	1.876			-0.160	0.021	1.922			-0.205	-0.150	1.945			-0.202	-0.303	1.905			-0.185	-0.348	1.856			0.102	0.059	1.858			0.114	0.037	1.653
-0.010	-0.143	1.853			-0.002	-0.106	1.889			-0.011	0.116	1.888			-0.042	0.283	1.876			-0.160	0.021	1.922			-0.205	-0.149	1.945			-0.202	-0.303	1.905			-0.185	-0.348	1.856			0.102	0.059	1.858			0.114	0.037	1.653
-0.010	-0.143	1.853			-0.002	-0.105	1.889			-0.011	0.116	1.888			-0.042	0.283	1.876			-0.160	0.021	1.922			-0.205	-0.149	1.945			-0.202	-0.303	1.905			-0.185	-0.348	1.855			0.102	0.059	1.858			0.114	0.037	1.653
-0.010	-0.143	1.853			-0.002	-0.105	1.889			-0.012	0.116	1.887			-0.042	0.283	1.876			-0.160	0.021	1.922			-0.205	-0.149	1.945			-0.203	-0.303	1.905			-0.185	-0.348	1.855			0.102	0.059	1.858			0.114	0.037	1.653
-0.010	-0.143	1.853			-0.002	-0.105	1.889			-0.012	0.116	1.887			-0.042	0.283	1.876			-0.160	0.021	1.922			-0.205	-0.149	1.945			-0.203	-0.303	1.905			-0.185	-0.348	1.855			0.102	0.059	1.858			0.114	0.038	1.653
-0.010	-0.143	1.853			-0.002	-0.105	1.889			-0.012	0.116	1.887			-0.042	0.283	1.876			-0.160	0.022	1.922			-0.205	-0.149	1.945			-0.203	-0.303	1.905			-0.185	-0.348	1.855			0.102	0.059	1.858			0.114	0.038	1.653
-0.010	-0.143	1.853			-0.002	-0.105	1.889			-0.012	0.116	1.887			-0.042	0.284	1.876			-0.160	0.022	1.922			-0.205	-0.149	1.945			-0.203	-0.303	1.905			-0.186	-0.348	1.855			0.102	0.060	1.858			0.114	0.038	1.653
-0.010	-0.142	1.853			-0.002	-0.105	1.889			-0.012	0.117	1.887			-0.042	0.284	1.876			-0.160	0.022	1.922			-0.205	-0.148	1.945			-0.203	-0.303	1.905			-0.186	-0.348	1.855			0.102	0.060	1.858			0.113	0.038	1.653
-0.010	-0.142	1.853			-0.002	-0.105	1.889			-0.012	0.117	1.887			-0.042	0.284	1.876			-0.160	0.022	1.922			-0.205	-0.148	1.945			-0.203	-0.303	1.905			-0.186	-0.348	1.855			0.101	0.060	1.858			0.113	0.038	1.653
-0.010	-0.142	1.853			-0.002	-0.104	1.888			-0.012	0.117	1.887			-0.042	0.284	1.876			-0.160	0.022	1.922			-0.205	-0.148	1.945			-0.203	-0.303	1.905			-0.186	-0.347	1.855			0.101	0.060	1.858			0.113	0.038	1.653
-0.011	-0.142	1.853			-0.002	-0.104	1.888			-0.012	0.117	1.887			-0.042	0.284	1.876			-0.160	0.022	1.922			-0.205	-0.148	1.945			-0.203	-0.303	1.905			-0.186	-0.347	1.855			0.101	0.060	1.858			0.113	0.038	1.653
-0.011	-0.142	1.852			-0.002	-0.104	1.888			-0.012	0.117	1.886			-0.042	0.284	1.876			-0.160	0.023	1.922			-0.205	-0.148	1.945			-0.204	-0.303	1.905			-0.186	-0.347	1.855			0.101	0.060	1.858			0.113	0.038	1.653
-0.011	-0.142	1.852			-0.002	-0.104	1.888			-0.012	0.117	1.886			-0.042	0.284	1.876			-0.160	0.023	1.922			-0.205	-0.148	1.945			-0.204	-0.303	1.905			-0.186	-0.347	1.855			0.101	0.060	1.858			0.113	0.038	1.653
-0.011	-0.142	1.852			-0.002	-0.104	1.888			-0.012	0.117	1.886			-0.042	0.284	1.876			-0.160	0.023	1.922			-0.205	-0.148	1.944			-0.204	-0.303	1.905			-0.186	-0.347	1.855			0.101	0.060	1.858			0.113	0.038	1.653
-0.011	-0.141	1.852			-0.002	-0.104	1.888			-0.012	0.118	1.886			-0.042	0.284	1.876			-0.160	0.023	1.922			-0.205	-0.148	1.944			-0.204	-0.303	1.905			-0.186	-0.347	1.856			0.101	0.060	1.858			0.113	0.038	1.653
-0.011	-0.141	1.852			-0.002	-0.104	1.888			-0.012	0.118	1.886			-0.041	0.284	1.876			-0.160	0.023	1.922			-0.205	-0.148	1.944			-0.204	-0.302	1.905			-0.186	-0.347	1.856			0.101	0.060	1.858			0.113	0.038	1.653
-0.011	-0.141	1.852			-0.003	-0.103	1.888			-0.013	0.118	1.886			-0.041	0.284	1.876			-0.160	0.023	1.922			-0.205	-0.148	1.944			-0.204	-0.302	1.905			-0.186	-0.347	1.856			0.101	0.060	1.858			0.113	0.038	1.653
-0.011	-0.141	1.852			-0.003	-0.103	1.888			-0.013	0.118	1.886			-0.041	0.284	1.876			-0.160	0.023	1.922			-0.205	-0.148	1.944			-0.204	-0.302	1.906			-0.186	-0.347	1.856			0.101	0.061	1.858			0.113	0.038	1.653
-0.011	-0.141	1.852			-0.003	-0.103	1.888			-0.013	0.118	1.886			-0.041	0.284	1.876			-0.160	0.023	1.922			-0.205	-0.147	1.944			-0.204	-0.302	1.906			-0.186	-0.347	1.856			0.101	0.061	1.858			0.112	0.039	1.653
-0.011	-0.141	1.852			-0.003	-0.103	1.888			-0.013	0.118	1.886			-0.041	0.284	1.876			-0.160	0.024	1.922			-0.205	-0.147	1.944			-0.204	-0.302	1.906			-0.186	-0.347	1.856			0.101	0.061	1.858			0.112	0.039	1.654
-0.011	-0.141	1.852			-0.003	-0.103	1.888			-0.013	0.118	1.885			-0.041	0.284	1.876			-0.160	0.024	1.922			-0.205	-0.147	1.944			-0.204	-0.302	1.906			-0.186	-0.347	1.856			0.101	0.061	1.859			0.112	0.039	1.654
-0.011	-0.141	1.852			-0.003	-0.103	1.888			-0.013	0.118	1.885			-0.041	0.284	1.876			-0.160	0.024	1.922			-0.205	-0.147	1.944			-0.204	-0.302	1.906			-0.186	-0.347	1.856			0.101	0.061	1.859			0.112	0.039	1.654
-0.011	-0.141	1.852			-0.003	-0.103	1.888			-0.013	0.118	1.885			-0.041	0.284	1.876			-0.160	0.024	1.922			-0.205	-0.147	1.944			-0.204	-0.302	1.906			-0.186	-0.347	1.856			0.101	0.061	1.859			0.112	0.039	1.654
-0.011	-0.140	1.852			-0.003	-0.103	1.888			-0.013	0.119	1.885			-0.041	0.284	1.876			-0.160	0.024	1.922			-0.205	-0.147	1.944			-0.200	-0.300	1.900			-0.186	-0.344	1.855			0.101	0.061	1.859			0.112	0.039	1.654
-0.011	-0.140	1.852			-0.003	-0.103	1.888			-0.013	0.119	1.885			-0.041	0.284	1.876			-0.160	0.024	1.922			-0.205	-0.147	1.944			-0.199	-0.300	1.900			-0.187	-0.345	1.859			0.101	0.061	1.859			0.112	0.039	1.654
-0.011	-0.140	1.852			-0.003	-0.102	1.887			-0.013	0.119	1.885			-0.041	0.284	1.876			-0.160	0.024	1.922			-0.205	-0.147	1.944			-0.199	-0.300	1.899			-0.187	-0.346	1.863			0.101	0.061	1.859			0.111	0.039	1.654
-0.011	-0.140	1.852			-0.003	-0.102	1.887			-0.013	0.119	1.885			-0.041	0.284	1.876			-0.160	0.024	1.922			-0.205	-0.147	1.944			-0.199	-0.300	1.899			-0.188	-0.346	1.865			0.101	0.062	1.859			0.111	0.039	1.655
-0.011	-0.140	1.852			-0.003	-0.102	1.887			-0.013	0.119	1.885			-0.041	0.284	1.876			-0.160	0.024	1.922			-0.205	-0.147	1.944			-0.199	-0.300	1.899			-0.189	-0.347	1.866			0.101	0.062	1.859			0.111	0.039	1.655
-0.011	-0.140	1.852			-0.003	-0.102	1.887			-0.013	0.119	1.885			-0.041	0.284	1.876			-0.160	0.024	1.922			-0.205	-0.147	1.944			-0.199	-0.300	1.899			-0.190	-0.347	1.868			0.101	0.062	1.860			0.111	0.039	1.655
-0.011	-0.140	1.852			-0.003	-0.102	1.887			-0.013	0.119	1.885			-0.041	0.284	1.876			-0.160	0.024	1.922			-0.205	-0.147	1.944			-0.199	-0.300	1.899			-0.190	-0.347	1.870			0.101	0.062	1.860			0.111	0.039	1.655
-0.011	-0.140	1.852			-0.003	-0.102	1.887			-0.013	0.119	1.885			-0.041	0.284	1.876			-0.160	0.024	1.922			-0.205	-0.147	1.944			-0.199	-0.299	1.899			-0.191	-0.348	1.872			0.101	0.062	1.860			0.111	0.039	1.655
-0.011	-0.140	1.852			-0.003	-0.102	1.887			-0.013	0.119	1.885			-0.041	0.284	1.876			-0.160	0.024	1.922			-0.205	-0.147	1.944			-0.199	-0.299	1.899			-0.191	-0.348	1.871			0.100	0.062	1.860			0.110	0.040	1.655
-0.011	-0.140	1.852			-0.003	-0.102	1.887			-0.013	0.119	1.885			-0.041	0.284	1.876			-0.160	0.024	1.922			-0.205	-0.147	1.944			-0.198	-0.299	1.898			-0.191	-0.348	1.870			0.100	0.062	1.860			0.110	0.040	1.655
-0.011	-0.140	1.852			-0.003	-0.102	1.887			-0.013	0.119	1.885			-0.041	0.284	1.876			-0.160	0.025	1.922			-0.205	-0.147	1.944			-0.198	-0.299	1.898			-0.192	-0.348	1.872			0.100	0.062	1.860			0.110	0.040	1.656
[truncated: 30 more columns]
