# Supplementary material for: A natural user interface to integrate citizen science and physical exercise
Source: PLoS One. 2017 Feb 23;12(2):e0172587. doi: 10.1371/journal.pone.0172587 (PMC5322974; doi:10.1371/journal.pone.0172587)
Supplement: S1 Folder — Kinect raw data of each participant in the two kinect groups (KC and KNC). Data of each participant are saved in a binary file. Trajectories of points have been extracted form the binary file and saved in a text file. (ZIP) [file pone.0172587.s002.zip › Raw_data/Par34/Par34_Right_C_points.txt]

0.176	-0.032	1.597			0.179	0.032	1.588			0.178	0.353	1.532			0.176	0.521	1.522			0.036	0.254	1.656			0.002	0.032	1.679			-0.011	-0.156	1.650			-0.014	-0.232	1.637			0.286	0.284	1.506			0.231	0.192	1.268
0.176	-0.033	1.597			0.179	0.032	1.588			0.178	0.352	1.532			0.177	0.521	1.523			0.036	0.254	1.656			0.002	0.030	1.680			-0.014	-0.159	1.655			-0.019	-0.236	1.644			0.287	0.284	1.505			0.231	0.192	1.267
0.176	-0.033	1.597			0.179	0.032	1.587			0.179	0.351	1.532			0.178	0.521	1.523			0.036	0.253	1.656			0.001	0.029	1.681			-0.018	-0.163	1.660			-0.023	-0.240	1.651			0.288	0.285	1.505			0.230	0.192	1.267
0.176	-0.032	1.597			0.179	0.032	1.587			0.180	0.352	1.533			0.179	0.522	1.523			0.035	0.252	1.656			0.000	0.028	1.682			-0.021	-0.166	1.665			-0.026	-0.244	1.656			0.288	0.287	1.505			0.231	0.192	1.268
0.176	-0.032	1.596			0.179	0.032	1.586			0.181	0.355	1.535			0.179	0.522	1.523			0.035	0.251	1.655			-0.000	0.027	1.683			-0.023	-0.168	1.669			-0.028	-0.247	1.661			0.290	0.289	1.505			0.232	0.194	1.272
0.176	-0.032	1.596			0.179	0.033	1.586			0.182	0.357	1.536			0.180	0.523	1.524			0.034	0.248	1.654			-0.001	0.026	1.684			-0.025	-0.170	1.672			-0.030	-0.249	1.666			0.291	0.291	1.506			0.233	0.196	1.275
0.177	-0.032	1.596			0.179	0.033	1.585			0.183	0.359	1.537			0.181	0.524	1.524			0.033	0.246	1.652			-0.001	0.025	1.685			-0.026	-0.171	1.676			-0.032	-0.249	1.671			0.292	0.293	1.507			0.234	0.197	1.277
0.177	-0.032	1.596			0.179	0.033	1.585			0.184	0.360	1.539			0.181	0.524	1.524			0.033	0.244	1.651			-0.002	0.025	1.685			-0.027	-0.171	1.679			-0.032	-0.249	1.676			0.293	0.294	1.508			0.235	0.198	1.279
0.177	-0.031	1.596			0.179	0.034	1.585			0.185	0.361	1.540			0.182	0.524	1.524			0.032	0.243	1.651			-0.002	0.024	1.686			-0.027	-0.171	1.683			-0.032	-0.248	1.680			0.294	0.295	1.509			0.235	0.199	1.282
0.177	-0.031	1.596			0.179	0.035	1.584			0.186	0.362	1.543			0.182	0.524	1.525			0.031	0.242	1.650			-0.002	0.024	1.686			-0.027	-0.170	1.685			-0.032	-0.247	1.684			0.295	0.297	1.511			0.236	0.200	1.285
0.177	-0.030	1.596			0.179	0.035	1.584			0.187	0.363	1.545			0.182	0.523	1.525			0.031	0.241	1.649			-0.002	0.024	1.687			-0.027	-0.169	1.688			-0.031	-0.245	1.687			0.296	0.298	1.513			0.236	0.201	1.287
0.177	-0.029	1.596			0.179	0.036	1.584			0.187	0.363	1.547			0.183	0.523	1.525			0.030	0.240	1.649			-0.003	0.024	1.687			-0.027	-0.167	1.690			-0.031	-0.243	1.690			0.298	0.298	1.514			0.236	0.202	1.289
0.177	-0.029	1.596			0.179	0.036	1.584			0.188	0.364	1.550			0.183	0.523	1.526			0.030	0.238	1.648			-0.003	0.025	1.687			-0.026	-0.166	1.692			-0.030	-0.242	1.692			0.299	0.299	1.516			0.237	0.203	1.292
0.177	-0.028	1.596			0.179	0.037	1.584			0.189	0.363	1.552			0.183	0.523	1.526			0.020	0.243	1.673			-0.003	0.026	1.686			-0.025	-0.164	1.693			-0.029	-0.240	1.693			0.300	0.299	1.518			0.237	0.203	1.293
0.177	-0.026	1.596			0.179	0.038	1.584			0.190	0.363	1.554			0.183	0.522	1.526			0.017	0.244	1.679			-0.003	0.027	1.686			-0.025	-0.163	1.695			-0.029	-0.238	1.695			0.301	0.299	1.520			0.237	0.204	1.295
0.177	-0.025	1.596			0.179	0.039	1.585			0.191	0.363	1.556			0.184	0.522	1.527			0.015	0.240	1.677			-0.003	0.028	1.686			-0.024	-0.161	1.696			-0.028	-0.236	1.695			0.302	0.299	1.522			0.237	0.204	1.297
0.177	-0.024	1.597			0.179	0.040	1.585			0.191	0.363	1.557			0.184	0.522	1.527			0.014	0.238	1.676			-0.002	0.030	1.686			-0.023	-0.159	1.696			-0.027	-0.234	1.696			0.303	0.299	1.523			0.237	0.205	1.298
0.177	-0.023	1.597			0.179	0.040	1.585			0.192	0.362	1.559			0.184	0.522	1.527			0.013	0.235	1.675			-0.002	0.031	1.685			-0.022	-0.158	1.697			-0.027	-0.232	1.696			0.304	0.299	1.525			0.237	0.205	1.299
0.177	-0.022	1.597			0.179	0.041	1.585			0.192	0.362	1.560			0.184	0.521	1.528			0.012	0.233	1.674			-0.002	0.032	1.685			-0.022	-0.157	1.697			-0.026	-0.231	1.697			0.305	0.299	1.527			0.237	0.205	1.301
0.177	-0.022	1.597			0.179	0.042	1.585			0.193	0.361	1.562			0.184	0.521	1.528			0.012	0.232	1.673			-0.002	0.033	1.685			-0.021	-0.156	1.698			-0.026	-0.230	1.697			0.306	0.299	1.528			0.238	0.206	1.302
0.177	-0.021	1.597			0.179	0.042	1.586			0.194	0.361	1.563			0.184	0.521	1.528			0.011	0.230	1.672			-0.002	0.034	1.685			-0.021	-0.156	1.698			-0.026	-0.230	1.697			0.306	0.299	1.530			0.238	0.206	1.303
0.177	-0.020	1.597			0.179	0.043	1.586			0.194	0.361	1.564			0.184	0.521	1.528			0.010	0.229	1.672			-0.002	0.034	1.685			-0.020	-0.155	1.698			-0.025	-0.229	1.697			0.307	0.298	1.531			0.238	0.205	1.304
0.177	-0.020	1.597			0.179	0.043	1.586			0.194	0.360	1.565			0.184	0.520	1.528			0.010	0.228	1.671			-0.002	0.034	1.685			-0.020	-0.156	1.698			-0.025	-0.229	1.696			0.308	0.298	1.532			0.238	0.205	1.305
0.177	-0.019	1.597			0.179	0.043	1.586			0.195	0.360	1.566			0.184	0.520	1.529			0.010	0.227	1.670			-0.003	0.035	1.684			-0.020	-0.156	1.698			-0.025	-0.230	1.696			0.308	0.298	1.533			0.238	0.205	1.306
0.177	-0.019	1.597			0.179	0.044	1.586			0.195	0.360	1.567			0.184	0.520	1.529			0.009	0.226	1.669			-0.003	0.035	1.684			-0.020	-0.156	1.697			-0.025	-0.230	1.695			0.309	0.298	1.534			0.239	0.205	1.307
0.177	-0.019	1.597			0.179	0.044	1.586			0.195	0.360	1.567			0.183	0.519	1.529			0.010	0.226	1.667			-0.003	0.035	1.684			-0.020	-0.156	1.697			-0.025	-0.230	1.694			0.309	0.298	1.535			0.239	0.205	1.308
0.177	-0.018	1.597			0.179	0.044	1.586			0.196	0.359	1.568			0.183	0.519	1.529			0.010	0.225	1.665			-0.003	0.035	1.684			-0.019	-0.156	1.696			-0.024	-0.230	1.693			0.310	0.297	1.536			0.239	0.205	1.308
0.177	-0.018	1.597			0.179	0.045	1.586			0.196	0.359	1.569			0.183	0.519	1.529			0.010	0.225	1.663			-0.003	0.035	1.684			-0.019	-0.156	1.696			-0.024	-0.230	1.691			0.310	0.297	1.537			0.239	0.206	1.309
0.177	-0.018	1.597			0.179	0.045	1.586			0.196	0.359	1.569			0.183	0.519	1.529			0.011	0.224	1.661			-0.003	0.035	1.684			-0.019	-0.156	1.695			-0.023	-0.230	1.690			0.310	0.297	1.537			0.239	0.206	1.309
0.177	-0.018	1.597			0.179	0.045	1.587			0.196	0.359	1.570			0.183	0.518	1.529			0.011	0.224	1.660			-0.003	0.036	1.684			-0.018	-0.156	1.694			-0.023	-0.230	1.689			0.311	0.297	1.538			0.239	0.206	1.309
0.177	-0.017	1.597			0.179	0.045	1.587			0.196	0.358	1.570			0.183	0.518	1.529			0.011	0.225	1.658			-0.003	0.036	1.683			-0.018	-0.156	1.693			-0.022	-0.229	1.687			0.311	0.297	1.538			0.239	0.206	1.310
0.177	-0.017	1.597			0.179	0.045	1.587			0.196	0.358	1.570			0.183	0.518	1.529			0.012	0.225	1.657			-0.003	0.036	1.683			-0.017	-0.155	1.692			-0.022	-0.229	1.686			0.311	0.297	1.539			0.239	0.206	1.310
0.177	-0.017	1.597			0.179	0.046	1.587			0.196	0.358	1.570			0.183	0.518	1.529			0.012	0.225	1.655			-0.003	0.036	1.683			-0.017	-0.155	1.691			-0.022	-0.228	1.685			0.311	0.296	1.539			0.239	0.206	1.310
0.177	-0.017	1.597			0.179	0.046	1.587			0.196	0.358	1.571			0.182	0.517	1.530			0.013	0.226	1.654			-0.003	0.036	1.682			-0.017	-0.155	1.690			-0.021	-0.228	1.684			0.311	0.296	1.540			0.240	0.204	1.311
0.177	-0.017	1.597			0.179	0.046	1.587			0.196	0.358	1.571			0.182	0.517	1.530			0.014	0.226	1.652			-0.003	0.036	1.682			-0.016	-0.154	1.689			-0.021	-0.227	1.683			0.312	0.296	1.540			0.242	0.202	1.311
0.177	-0.017	1.597			0.179	0.046	1.587			0.195	0.358	1.571			0.182	0.517	1.530			0.015	0.226	1.650			-0.004	0.035	1.682			-0.016	-0.154	1.689			-0.021	-0.227	1.682			0.312	0.296	1.540			0.243	0.200	1.311
0.177	-0.016	1.597			0.179	0.046	1.587			0.195	0.358	1.571			0.182	0.517	1.530			0.015	0.227	1.649			-0.004	0.035	1.681			-0.016	-0.154	1.688			-0.020	-0.227	1.682			0.312	0.296	1.541			0.244	0.199	1.311
0.177	-0.016	1.597			0.179	0.046	1.587			0.195	0.358	1.570			0.182	0.517	1.530			0.016	0.227	1.648			-0.004	0.034	1.681			-0.016	-0.153	1.687			-0.020	-0.227	1.681			0.312	0.296	1.541			0.245	0.197	1.311
0.177	-0.016	1.597			0.179	0.046	1.587			0.195	0.358	1.570			0.182	0.517	1.530			0.017	0.227	1.647			-0.004	0.034	1.681			-0.015	-0.153	1.687			-0.020	-0.226	1.680			0.312	0.296	1.541			0.246	0.197	1.311
0.177	-0.016	1.597			0.179	0.046	1.587			0.194	0.358	1.569			0.182	0.516	1.530			0.017	0.227	1.646			-0.004	0.034	1.680			-0.015	-0.153	1.686			-0.020	-0.226	1.679			0.312	0.296	1.541			0.247	0.194	1.311
0.177	-0.016	1.597			0.179	0.046	1.587			0.194	0.358	1.569			0.182	0.516	1.530			0.018	0.228	1.646			-0.004	0.033	1.680			-0.015	-0.153	1.685			-0.019	-0.226	1.679			0.312	0.296	1.541			0.248	0.192	1.311
0.177	-0.016	1.597			0.179	0.046	1.587			0.193	0.358	1.568			0.181	0.516	1.530			0.018	0.228	1.645			-0.004	0.033	1.680			-0.015	-0.152	1.685			-0.019	-0.225	1.678			0.312	0.296	1.541			0.248	0.192	1.310
0.177	-0.016	1.597			0.179	0.046	1.587			0.193	0.358	1.567			0.181	0.516	1.530			0.018	0.228	1.644			-0.004	0.033	1.680			-0.015	-0.152	1.684			-0.019	-0.225	1.677			0.311	0.296	1.541			0.249	0.191	1.310
0.177	-0.016	1.597			0.179	0.046	1.587			0.192	0.359	1.567			0.181	0.516	1.530			0.019	0.228	1.644			-0.004	0.032	1.679			-0.015	-0.152	1.684			-0.019	-0.225	1.677			0.311	0.296	1.541			0.250	0.188	1.310
0.177	-0.016	1.596			0.179	0.046	1.587			0.192	0.359	1.566			0.181	0.516	1.530			0.019	0.229	1.643			-0.004	0.032	1.679			-0.014	-0.152	1.683			-0.019	-0.225	1.676			0.311	0.296	1.541			0.251	0.186	1.310
0.177	-0.016	1.596			0.179	0.046	1.587			0.192	0.359	1.566			0.181	0.515	1.530			0.020	0.229	1.643			-0.004	0.031	1.679			-0.014	-0.152	1.683			-0.018	-0.225	1.676			0.311	0.296	1.541			0.252	0.185	1.310
0.177	-0.017	1.596			0.179	0.046	1.587			0.191	0.359	1.565			0.181	0.515	1.530			0.020	0.229	1.642			-0.004	0.031	1.678			-0.014	-0.152	1.682			-0.018	-0.225	1.675			0.311	0.296	1.540			0.253	0.184	1.310
0.177	-0.017	1.596			0.179	0.046	1.587			0.191	0.359	1.565			0.181	0.515	1.530			0.020	0.229	1.642			-0.004	0.031	1.678			-0.014	-0.152	1.682			-0.018	-0.225	1.675			0.311	0.296	1.541			0.252	0.186	1.309
0.177	-0.017	1.596			0.179	0.046	1.587			0.191	0.359	1.565			0.181	0.515	1.530			0.021	0.229	1.642			-0.004	0.030	1.678			-0.014	-0.152	1.681			-0.018	-0.225	1.675			0.311	0.296	1.541			0.252	0.188	1.309
0.177	-0.017	1.596			0.179	0.046	1.587			0.191	0.360	1.565			0.181	0.515	1.530			0.021	0.229	1.641			-0.004	0.030	1.678			-0.014	-0.152	1.681			-0.018	-0.225	1.674			0.311	0.297	1.541			0.252	0.189	1.308
0.177	-0.017	1.596			0.179	0.046	1.586			0.191	0.360	1.565			0.181	0.515	1.530			0.022	0.229	1.641			-0.005	0.030	1.677			-0.014	-0.152	1.680			-0.018	-0.225	1.674			0.311	0.297	1.541			0.251	0.191	1.307
0.177	-0.017	1.595			0.179	0.046	1.586			0.191	0.360	1.565			0.181	0.515	1.530			0.022	0.230	1.641			-0.005	0.029	1.677			-0.014	-0.152	1.680			-0.018	-0.225	1.673			0.311	0.297	1.541			0.251	0.192	1.307
0.177	-0.017	1.595			0.179	0.046	1.586			0.191	0.360	1.565			0.180	0.515	1.530			0.023	0.230	1.640			-0.005	0.029	1.677			-0.014	-0.153	1.679			-0.018	-0.226	1.673			0.311	0.297	1.541			0.251	0.193	1.307
0.177	-0.018	1.595			0.179	0.046	1.586			0.191	0.360	1.565			0.180	0.515	1.530			0.023	0.230	1.640			-0.005	0.029	1.677			-0.014	-0.155	1.678			-0.019	-0.228	1.672			0.311	0.297	1.541			0.251	0.194	1.307
0.177	-0.018	1.595			0.179	0.046	1.586			0.191	0.360	1.564			0.180	0.515	1.530			0.023	0.230	1.640			-0.005	0.029	1.677			-0.016	-0.159	1.677			-0.019	-0.231	1.671			0.311	0.297	1.541			0.251	0.195	1.306
0.177	-0.018	1.595			0.179	0.046	1.586			0.191	0.360	1.564			0.180	0.515	1.530			0.024	0.230	1.639			-0.005	0.029	1.677			-0.017	-0.161	1.676			-0.020	-0.234	1.670			0.311	0.297	1.541			0.251	0.196	1.306
0.177	-0.018	1.594			0.179	0.046	1.586			0.191	0.361	1.564			0.180	0.515	1.530			0.024	0.230	1.639			-0.005	0.028	1.677			-0.018	-0.164	1.676			-0.020	-0.236	1.669			0.311	0.297	1.541			0.251	0.196	1.306
0.178	-0.018	1.594			0.179	0.046	1.586			0.191	0.361	1.564			0.180	0.514	1.530			0.025	0.230	1.639			-0.005	0.028	1.677			-0.019	-0.166	1.675			-0.021	-0.238	1.669			0.311	0.297	1.541			0.251	0.197	1.306
0.178	-0.019	1.594			0.180	0.045	1.586			0.191	0.361	1.564			0.180	0.514	1.530			0.025	0.230	1.638			-0.006	0.028	1.677			-0.020	-0.167	1.674			-0.021	-0.240	1.668			0.311	0.297	1.541			0.251	0.198	1.306
0.178	-0.019	1.594			0.180	0.045	1.586			0.191	0.361	1.564			0.180	0.514	1.530			0.026	0.230	1.638			-0.006	0.028	1.677			-0.020	-0.169	1.674			-0.021	-0.241	1.668			0.311	0.297	1.541			0.251	0.198	1.306
0.178	-0.019	1.594			0.180	0.045	1.586			0.191	0.361	1.565			0.180	0.514	1.530			0.026	0.229	1.638			-0.006	0.027	1.677			-0.021	-0.170	1.674			-0.022	-0.242	1.668			0.311	0.297	1.541			0.251	0.199	1.306
0.178	-0.019	1.594			0.180	0.045	1.586			0.191	0.361	1.565			0.180	0.514	1.530			0.026	0.229	1.638			-0.006	0.027	1.677			-0.021	-0.171	1.673			-0.022	-0.243	1.667			0.311	0.297	1.541			0.251	0.199	1.306
0.179	-0.019	1.593			0.180	0.045	1.586			0.191	0.362	1.565			0.181	0.514	1.530			0.026	0.229	1.638			-0.006	0.027	1.677			-0.021	-0.171	1.673			-0.022	-0.244	1.667			0.311	0.297	1.541			0.251	0.200	1.306
0.179	-0.020	1.593			0.180	0.045	1.586			0.192	0.362	1.565			0.181	0.514	1.530			0.027	0.229	1.637			-0.006	0.027	1.677			-0.022	-0.171	1.673			-0.022	-0.244	1.667			0.311	0.297	1.541			0.251	0.200	1.306
0.179	-0.020	1.593			0.181	0.045	1.586			0.192	0.362	1.565			0.181	0.514	1.530			0.027	0.229	1.637			-0.006	0.026	1.677			-0.022	-0.171	1.673			-0.022	-0.244	1.667			0.311	0.297	1.541			0.251	0.200	1.306
0.179	-0.020	1.593			0.181	0.044	1.586			0.192	0.362	1.565			0.181	0.514	1.530			0.027	0.229	1.637			-0.007	0.026	1.677			-0.022	-0.171	1.673			-0.022	-0.244	1.667			0.311	0.297	1.541			0.251	0.201	1.306
0.179	-0.020	1.593			0.181	0.044	1.586			0.192	0.362	1.564			0.181	0.514	1.530			0.027	0.229	1.637			-0.007	0.026	1.677			-0.021	-0.170	1.672			-0.022	-0.243	1.667			0.311	0.297	1.541			0.251	0.201	1.306
0.179	-0.020	1.593			0.181	0.044	1.585			0.192	0.362	1.564			0.181	0.514	1.530			0.028	0.229	1.637			-0.007	0.026	1.677			-0.021	-0.169	1.672			-0.022	-0.242	1.667			0.311	0.297	1.541			0.251	0.201	1.306
0.179	-0.020	1.593			0.181	0.044	1.585			0.192	0.362	1.564			0.181	0.514	1.530			0.028	0.229	1.637			-0.007	0.025	1.677			-0.021	-0.168	1.672			-0.022	-0.241	1.667			0.311	0.297	1.541			0.251	0.201	1.306
0.179	-0.021	1.592			0.181	0.044	1.585			0.192	0.362	1.564			0.181	0.514	1.530			0.028	0.229	1.637			-0.007	0.025	1.677			-0.020	-0.168	1.672			-0.022	-0.241	1.666			0.311	0.298	1.541			0.251	0.202	1.306
0.180	-0.021	1.592			0.181	0.044	1.585			0.192	0.363	1.564			0.181	0.514	1.530			0.028	0.229	1.636			-0.007	0.025	1.677			-0.020	-0.167	1.672			-0.022	-0.240	1.666			0.311	0.298	1.541			0.251	0.202	1.306
0.180	-0.021	1.592			0.181	0.044	1.585			0.192	0.363	1.564			0.181	0.514	1.530			0.028	0.229	1.636			-0.007	0.025	1.677			-0.020	-0.166	1.671			-0.021	-0.239	1.666			0.311	0.298	1.541			0.251	0.202	1.306
0.180	-0.021	1.592			0.181	0.044	1.585			0.192	0.363	1.564			0.181	0.514	1.531			0.029	0.229	1.636			-0.007	0.025	1.677			-0.020	-0.165	1.671			-0.021	-0.239	1.666			0.311	0.298	1.541			0.251	0.202	1.306
0.180	-0.021	1.592			0.181	0.044	1.585			0.192	0.363	1.564			0.181	0.514	1.531			0.029	0.229	1.636			-0.007	0.025	1.677			-0.019	-0.165	1.671			-0.021	-0.238	1.666			0.311	0.298	1.541			0.251	0.202	1.306
0.180	-0.021	1.592			0.182	0.044	1.585			0.192	0.363	1.564			0.181	0.514	1.531			0.029	0.229	1.636			-0.007	0.024	1.677			-0.019	-0.164	1.671			-0.021	-0.237	1.666			0.311	0.298	1.541			0.251	0.202	1.306
0.180	-0.021	1.592			0.182	0.044	1.585			0.192	0.363	1.564			0.181	0.514	1.531			0.029	0.229	1.636			-0.007	0.024	1.677			-0.019	-0.163	1.671			-0.021	-0.237	1.666			0.311	0.298	1.541			0.251	0.203	1.306
0.180	-0.021	1.592			0.182	0.043	1.585			0.192	0.363	1.564			0.181	0.514	1.531			0.029	0.229	1.636			-0.007	0.024	1.677			-0.018	-0.163	1.671			-0.021	-0.236	1.666			0.311	0.298	1.541			0.251	0.203	1.306
0.180	-0.021	1.592			0.182	0.043	1.585			0.192	0.363	1.564			0.181	0.514	1.531			0.029	0.229	1.636			-0.007	0.024	1.677			-0.018	-0.162	1.671			-0.021	-0.236	1.666			0.311	0.298	1.541			0.251	0.203	1.306
0.180	-0.021	1.592			0.182	0.043	1.585			0.192	0.363	1.565			0.181	0.514	1.532			0.029	0.229	1.636			-0.007	0.024	1.677			-0.018	-0.162	1.671			-0.021	-0.235	1.666			0.311	0.298	1.541			0.251	0.203	1.306
0.180	-0.022	1.592			0.182	0.043	1.585			0.192	0.363	1.565			0.181	0.514	1.532			0.029	0.229	1.636			-0.007	0.024	1.676			-0.018	-0.161	1.671			-0.021	-0.235	1.666			0.311	0.298	1.541			0.251	0.203	1.306
0.180	-0.022	1.592			0.182	0.043	1.585			0.193	0.363	1.565			0.182	0.514	1.532			0.029	0.229	1.636			-0.007	0.024	1.676			-0.018	-0.161	1.670			-0.020	-0.234	1.666			0.311	0.298	1.541			0.251	0.203	1.306
0.180	-0.022	1.592			0.182	0.043	1.585			0.193	0.363	1.565			0.182	0.515	1.532			0.030	0.229	1.636			-0.007	0.024	1.676			-0.018	-0.160	1.670			-0.020	-0.234	1.666			0.311	0.298	1.541			0.251	0.204	1.306
0.180	-0.022	1.592			0.182	0.043	1.585			0.193	0.363	1.566			0.182	0.515	1.532			0.030	0.229	1.636			-0.008	0.024	1.676			-0.017	-0.160	1.670			-0.020	-0.233	1.666			0.311	0.298	1.541			0.251	0.204	1.307
0.180	-0.022	1.592			0.182	0.043	1.585			0.193	0.363	1.566			0.182	0.515	1.533			0.030	0.229	1.636			-0.008	0.024	1.676			-0.017	-0.160	1.670			-0.020	-0.233	1.666			0.311	0.298	1.541			0.251	0.204	1.307
0.181	-0.022	1.591			0.182	0.043	1.585			0.193	0.363	1.566			0.182	0.515	1.533			0.030	0.229	1.636			-0.008	0.024	1.676			-0.017	-0.159	1.670			-0.020	-0.233	1.666			0.311	0.298	1.541			0.251	0.204	1.307
0.181	-0.022	1.591			0.182	0.043	1.585			0.193	0.363	1.566			0.182	0.515	1.533			0.030	0.230	1.636			-0.008	0.023	1.676			-0.017	-0.159	1.670			-0.020	-0.232	1.665			0.311	0.298	1.541			0.251	0.204	1.307
0.181	-0.022	1.591			0.182	0.043	1.585			0.193	0.363	1.567			0.182	0.515	1.534			0.030	0.230	1.636			-0.008	0.023	1.676			-0.017	-0.159	1.670			-0.020	-0.232	1.665			0.311	0.298	1.542			0.251	0.204	1.307
0.181	-0.022	1.591			0.182	0.043	1.585			0.193	0.363	1.567			0.182	0.515	1.534			0.030	0.230	1.636			-0.008	0.023	1.676			-0.017	-0.158	1.670			-0.020	-0.232	1.665			0.311	0.298	1.542			0.251	0.205	1.308
0.181	-0.022	1.591			0.182	0.043	1.585			0.194	0.363	1.567			0.181	0.515	1.534			0.030	0.230	1.636			-0.008	0.023	1.676			-0.017	-0.158	1.670			-0.020	-0.231	1.665			0.311	0.298	1.542			0.251	0.205	1.308
0.181	-0.022	1.591			0.182	0.043	1.585			0.194	0.363	1.568			0.181	0.515	1.534			0.030	0.230	1.636			-0.008	0.023	1.676			-0.017	-0.158	1.670			-0.020	-0.231	1.665			0.311	0.298	1.542			0.251	0.205	1.308
0.181	-0.022	1.591			0.182	0.043	1.585			0.194	0.363	1.568			0.181	0.515	1.535			0.030	0.230	1.636			-0.008	0.023	1.676			-0.017	-0.158	1.670			-0.020	-0.231	1.665			0.311	0.298	1.542			0.251	0.205	1.308
0.181	-0.022	1.591			0.182	0.043	1.585			0.194	0.363	1.568			0.181	0.515	1.535			0.030	0.230	1.636			-0.008	0.023	1.675			-0.017	-0.158	1.670			-0.020	-0.231	1.665			0.311	0.298	1.542			0.251	0.205	1.308
0.181	-0.022	1.591			0.182	0.043	1.585			0.194	0.363	1.568			0.181	0.516	1.535			0.030	0.230	1.636			-0.008	0.023	1.675			-0.016	-0.158	1.670			-0.020	-0.231	1.665			0.311	0.298	1.542			0.251	0.205	1.309
0.181	-0.022	1.591			0.182	0.043	1.585			0.194	0.363	1.568			0.181	0.516	1.535			0.030	0.230	1.637			-0.008	0.023	1.675			-0.016	-0.157	1.670			-0.020	-0.231	1.665			0.311	0.298	1.542			0.251	0.205	1.309
0.181	-0.022	1.591			0.182	0.043	1.585			0.194	0.363	1.569			0.181	0.516	1.536			0.030	0.230	1.637			-0.008	0.023	1.675			-0.016	-0.157	1.670			-0.020	-0.231	1.665			0.311	0.298	1.542			0.251	0.205	1.309
0.181	-0.022	1.591			0.183	0.043	1.585			0.194	0.363	1.569			0.181	0.516	1.536			0.030	0.230	1.637			-0.008	0.023	1.675			-0.016	-0.157	1.670			-0.020	-0.230	1.665			0.311	0.298	1.542			0.251	0.206	1.309
0.181	-0.022	1.591			0.183	0.043	1.585			0.194	0.363	1.569			0.181	0.516	1.536			0.030	0.230	1.637			-0.008	0.023	1.675			-0.016	-0.157	1.670			-0.020	-0.230	1.665			0.311	0.298	1.542			0.251	0.206	1.309
0.181	-0.022	1.591			0.183	0.043	1.585			0.194	0.363	1.569			0.181	0.516	1.536			0.030	0.230	1.637			-0.008	0.023	1.675			-0.016	-0.157	1.670			-0.020	-0.230	1.665			0.311	0.298	1.542			0.251	0.206	1.309
0.181	-0.022	1.591			0.183	0.042	1.585			0.194	0.363	1.569			0.181	0.516	1.537			0.030	0.230	1.637			-0.008	0.023	1.675			-0.016	-0.157	1.670			-0.020	-0.230	1.665			0.311	0.298	1.542			0.251	0.206	1.309
0.181	-0.022	1.591			0.183	0.042	1.585			0.194	0.363	1.569			0.181	0.516	1.537			0.030	0.230	1.637			-0.008	0.023	1.675			-0.016	-0.157	1.670			-0.020	-0.230	1.665			0.311	0.298	1.543			0.251	0.206	1.309
0.181	-0.022	1.591			0.183	0.042	1.585			0.194	0.363	1.569			0.181	0.516	1.537			0.029	0.230	1.638			-0.008	0.023	1.674			-0.016	-0.157	1.670			-0.020	-0.230	1.665			0.311	0.298	1.543			0.251	0.206	1.309
0.181	-0.022	1.591			0.183	0.042	1.585			0.194	0.363	1.569			0.181	0.516	1.537			0.029	0.231	1.638			-0.008	0.023	1.674			-0.016	-0.157	1.670			-0.020	-0.230	1.665			0.311	0.298	1.543			0.251	0.206	1.310
0.181	-0.022	1.591			0.183	0.042	1.585			0.194	0.363	1.570			0.181	0.516	1.538			0.029	0.231	1.638			-0.008	0.023	1.674			-0.016	-0.157	1.669			-0.020	-0.230	1.665			0.312	0.298	1.543			0.251	0.206	1.310
0.181	-0.022	1.591			0.183	0.042	1.585			0.194	0.363	1.570			0.181	0.516	1.538			0.029	0.231	1.638			-0.008	0.023	1.674			-0.016	-0.157	1.669			-0.020	-0.230	1.665			0.312	0.298	1.543			0.251	0.206	1.310
0.181	-0.022	1.591			0.183	0.042	1.585			0.195	0.363	1.570			0.181	0.516	1.538			0.029	0.231	1.638			-0.008	0.023	1.674			-0.016	-0.157	1.669			-0.020	-0.230	1.665			0.312	0.298	1.543			0.250	0.206	1.310
0.181	-0.022	1.591			0.183	0.042	1.585			0.195	0.363	1.570			0.181	0.516	1.538			0.029	0.231	1.638			-0.008	0.023	1.674			-0.016	-0.157	1.669			-0.020	-0.230	1.665			0.312	0.298	1.543			0.250	0.206	1.310
0.181	-0.023	1.591			0.183	0.042	1.585			0.195	0.363	1.570			0.181	0.516	1.538			0.029	0.231	1.638			-0.008	0.022	1.674			-0.016	-0.157	1.669			-0.020	-0.230	1.665			0.312	0.298	1.543			0.250	0.206	1.310
0.181	-0.023	1.591			0.183	0.042	1.585			0.195	0.363	1.571			0.181	0.516	1.539			0.029	0.231	1.638			-0.008	0.022	1.674			-0.016	-0.157	1.669			-0.020	-0.230	1.665			0.312	0.298	1.543			0.250	0.206	1.311
0.181	-0.023	1.591			0.183	0.042	1.585			0.195	0.363	1.571			0.181	0.517	1.539			0.029	0.231	1.639			-0.008	0.022	1.674			-0.016	-0.157	1.669			-0.020	-0.230	1.665			0.312	0.298	1.544			0.250	0.207	1.311
0.181	-0.023	1.591			0.183	0.042	1.585			0.195	0.363	1.571			0.180	0.517	1.539			0.029	0.231	1.639			-0.008	0.022	1.674			-0.016	-0.157	1.669			-0.020	-0.230	1.665			0.312	0.298	1.544			0.250	0.207	1.311
0.181	-0.023	1.591			0.183	0.042	1.585			0.195	0.363	1.571			0.180	0.517	1.539			0.029	0.231	1.639			-0.008	0.022	1.674			-0.016	-0.157	1.669			-0.020	-0.230	1.665			0.312	0.298	1.544			0.250	0.207	1.311
0.181	-0.023	1.591			0.183	0.042	1.585			0.195	0.363	1.571			0.180	0.517	1.539			0.029	0.231	1.639			-0.008	0.022	1.674			-0.016	-0.157	1.669			-0.020	-0.230	1.665			0.312	0.298	1.544			0.250	0.207	1.311
0.181	-0.023	1.591			0.183	0.042	1.585			0.195	0.363	1.571			0.180	0.517	1.539			0.029	0.231	1.639			-0.008	0.022	1.673			-0.015	-0.157	1.669			-0.020	-0.230	1.665			0.312	0.298	1.544			0.250	0.207	1.311
0.181	-0.023	1.591			0.183	0.042	1.585			0.195	0.363	1.571			0.180	0.517	1.539			0.028	0.231	1.640			-0.008	0.022	1.673			-0.015	-0.157	1.669			-0.020	-0.230	1.665			0.312	0.298	1.544			0.250	0.207	1.311
0.181	-0.023	1.591			0.183	0.042	1.585			0.195	0.363	1.572			0.180	0.517	1.540			0.028	0.231	1.640			-0.008	0.022	1.673			-0.015	-0.157	1.669			-0.020	-0.230	1.665			0.312	0.298	1.544			0.250	0.207	1.312
0.181	-0.023	1.591			0.183	0.042	1.585			0.195	0.363	1.572			0.180	0.517	1.540			0.028	0.232	1.640			-0.008	0.022	1.673			-0.015	-0.157	1.669			-0.020	-0.230	1.665			0.312	0.298	1.544			0.250	0.207	1.312
0.181	-0.023	1.591			0.183	0.042	1.585			0.195	0.363	1.572			0.180	0.517	1.540			0.028	0.232	1.640			-0.008	0.022	1.673			-0.015	-0.157	1.669			-0.020	-0.230	1.665			0.312	0.298	1.544			0.250	0.207	1.312
0.181	-0.023	1.591			0.183	0.042	1.585			0.195	0.363	1.572			0.180	0.517	1.540			0.028	0.232	1.640			-0.008	0.022	1.673			-0.015	-0.157	1.669			-0.020	-0.230	1.665			0.312	0.298	1.544			0.250	0.207	1.312
0.181	-0.023	1.591			0.183	0.042	1.585			0.195	0.363	1.572			0.180	0.517	1.540			0.028	0.232	1.640			-0.008	0.022	1.673			-0.015	-0.157	1.669			-0.020	-0.230	1.665			0.312	0.298	1.544			0.250	0.207	1.312
0.181	-0.023	1.591			0.183	0.042	1.585			0.195	0.363	1.572			0.180	0.517	1.540			0.028	0.232	1.640			-0.008	0.022	1.673			-0.015	-0.156	1.669			-0.020	-0.229	1.665			0.312	0.298	1.544			0.250	0.207	1.312
0.181	-0.023	1.591			0.183	0.042	1.585			0.195	0.364	1.571			0.180	0.517	1.540			0.028	0.232	1.640			-0.008	0.022	1.673			-0.015	-0.156	1.669			-0.020	-0.229	1.665			0.312	0.299	1.544			0.250	0.207	1.312
0.181	-0.023	1.591			0.183	0.042	1.585			0.194	0.365	1.570			0.180	0.517	1.540			0.028	0.232	1.640			-0.008	0.022	1.673			-0.015	-0.156	1.669			-0.020	-0.229	1.665			0.311	0.299	1.543			0.249	0.207	1.311
0.181	-0.023	1.591			0.182	0.042	1.585			0.191	0.362	1.567			0.180	0.517	1.540			0.028	0.232	1.641			-0.008	0.022	1.673			-0.015	-0.157	1.669			-0.020	-0.230	1.665			0.310	0.298	1.542			0.248	0.206	1.307
0.180	-0.023	1.591			0.182	0.041	1.585			0.189	0.358	1.563			0.180	0.517	1.540			0.028	0.232	1.641			-0.008	0.021	1.673			-0.015	-0.157	1.670			-0.020	-0.230	1.665			0.308	0.296	1.540			0.246	0.204	1.302
0.180	-0.023	1.591			0.182	0.040	1.584			0.186	0.355	1.559			0.180	0.517	1.540			0.028	0.232	1.641			-0.008	0.020	1.674			-0.015	-0.158	1.670			-0.020	-0.231	1.666			0.307	0.294	1.538			0.245	0.202	1.298
0.180	-0.024	1.591			0.181	0.040	1.584			0.185	0.352	1.557			0.180	0.517	1.541			0.028	0.232	1.641			-0.008	0.019	1.674			-0.015	-0.159	1.670			-0.020	-0.232	1.666			0.305	0.292	1.536			0.244	0.201	1.295
0.180	-0.025	1.591			0.181	0.038	1.584			0.181	0.348	1.555			0.180	0.517	1.541			0.028	0.232	1.641			-0.008	0.018	1.675			-0.015	-0.159	1.670			-0.020	-0.232	1.666			0.303	0.289	1.535			0.244	0.201	1.293
0.179	-0.026	1.591			0.180	0.036	1.583			0.179	0.345	1.555			0.179	0.517	1.541			0.028	0.232	1.641			-0.008	0.017	1.675			-0.015	-0.160	1.670			-0.020	-0.233	1.666			0.301	0.286	1.534			0.244	0.200	1.291
0.179	-0.027	1.590			0.179	0.035	1.583			0.176	0.341	1.553			0.179	0.517	1.541			0.028	0.233	1.642			-0.008	0.016	1.676			-0.015	-0.160	1.670			-0.020	-0.233	1.666			0.299	0.283	1.532			0.245	0.199	1.288
0.178	-0.028	1.590			0.178	0.034	1.583			0.175	0.338	1.554			0.179	0.517	1.541			0.028	0.234	1.643			-0.008	0.016	1.676			-0.015	-0.161	1.670			-0.020	-0.233	1.666			0.297	0.281	1.532			0.245	0.199	1.287
0.178	-0.029	1.590			0.178	0.032	1.583			0.173	0.335	1.555			0.179	0.517	1.541			0.028	0.235	1.644			-0.008	0.015	1.677			-0.015	-0.161	1.670			-0.020	-0.234	1.666			0.296	0.279	1.533			0.247	0.199	1.287
0.177	-0.030	1.590			0.177	0.031	1.583			0.171	0.332	1.556			0.179	0.517	1.541			0.028	0.236	1.645			-0.007	0.015	1.677			-0.015	-0.161	1.670			-0.020	-0.234	1.666			0.294	0.276	1.533			0.249	0.199	1.286
0.177	-0.030	1.590			0.176	0.031	1.583			0.170	0.332	1.557			0.179	0.517	1.541			0.028	0.237	1.646			-0.007	0.015	1.678			-0.015	-0.161	1.670			-0.020	-0.234	1.666			0.293	0.275	1.533			0.252	0.201	1.286
0.176	-0.030	1.590			0.176	0.031	1.583			0.169	0.332	1.558			0.178	0.517	1.541			0.028	0.238	1.647			-0.007	0.015	1.678			-0.015	-0.161	1.670			-0.020	-0.234	1.666			0.292	0.274	1.534			0.255	0.202	1.286
0.175	-0.028	1.590			0.175	0.033	1.583			0.169	0.333	1.559			0.177	0.517	1.541			0.028	0.239	1.648			-0.007	0.015	1.679			-0.015	-0.161	1.671			-0.020	-0.234	1.666			0.292	0.274	1.534			0.259	0.205	1.287
0.174	-0.025	1.590			0.174	0.035	1.583			0.169	0.334	1.561			0.176	0.517	1.542			0.028	0.240	1.649			-0.007	0.015	1.679			-0.015	-0.161	1.671			-0.020	-0.234	1.666			0.291	0.274	1.534			0.263	0.207	1.288
0.173	-0.023	1.590			0.174	0.037	1.583			0.170	0.336	1.565			0.175	0.517	1.542			0.029	0.241	1.649			-0.007	0.015	1.680			-0.015	-0.161	1.671			-0.020	-0.234	1.667			0.291	0.274	1.536			0.267	0.210	1.291
0.173	-0.021	1.590			0.173	0.038	1.584			0.170	0.337	1.568			0.174	0.517	1.542			0.029	0.242	1.650			-0.007	0.015	1.680			-0.014	-0.161	1.671			-0.020	-0.234	1.667			0.291	0.274	1.538			0.271	0.213	1.293
0.172	-0.019	1.590			0.173	0.040	1.584			0.171	0.338	1.572			0.173	0.517	1.543			0.029	0.243	1.651			-0.007	0.015	1.680			-0.014	-0.161	1.672			-0.020	-0.234	1.667			0.291	0.274	1.540			0.274	0.215	1.296
0.172	-0.019	1.590			0.173	0.040	1.585			0.172	0.338	1.574			0.173	0.517	1.543			0.029	0.243	1.651			-0.007	0.015	1.681			-0.014	-0.161	1.672			-0.020	-0.234	1.667			0.292	0.259	1.541			0.279	0.212	1.294
0.172	-0.019	1.590			0.173	0.040	1.585			0.173	0.338	1.577			0.172	0.517	1.543			0.029	0.244	1.652			-0.007	0.015	1.681			-0.014	-0.161	1.672			-0.020	-0.234	1.667			0.292	0.252	1.542			0.282	0.210	1.293
0.172	-0.018	1.590			0.172	0.041	1.586			0.173	0.339	1.579			0.172	0.517	1.543			0.029	0.244	1.652			-0.007	0.015	1.681			-0.014	-0.161	1.673			-0.021	-0.234	1.668			0.292	0.248	1.543			0.285	0.209	1.292
0.171	-0.018	1.590			0.172	0.041	1.586			0.174	0.339	1.581			0.171	0.517	1.543			0.030	0.245	1.652			-0.006	0.015	1.682			-0.014	-0.161	1.673			-0.021	-0.233	1.668			0.292	0.245	1.543			0.305	0.212	1.314
0.171	-0.018	1.590			0.172	0.041	1.587			0.175	0.339	1.583			0.171	0.517	1.543			0.030	0.246	1.653			-0.006	0.015	1.682			-0.014	-0.161	1.673			-0.021	-0.233	1.668			0.292	0.243	1.543			0.315	0.213	1.324
0.171	-0.018	1.590			0.172	0.041	1.588			0.175	0.339	1.584			0.170	0.517	1.543			0.030	0.246	1.653			-0.006	0.015	1.682			-0.014	-0.161	1.673			-0.021	-0.233	1.668			0.292	0.242	1.543			0.322	0.214	1.331
0.171	-0.018	1.590			0.172	0.041	1.588			0.176	0.340	1.586			0.170	0.517	1.544			0.030	0.246	1.653			-0.006	0.015	1.683			-0.015	-0.161	1.673			-0.021	-0.233	1.668			0.292	0.240	1.543			0.328	0.215	1.335
0.171	-0.017	1.590			0.173	0.041	1.589			0.176	0.340	1.587			0.170	0.517	1.544			0.030	0.247	1.653			-0.006	0.016	1.683			-0.015	-0.160	1.673			-0.021	-0.233	1.668			0.293	0.239	1.544			0.340	0.211	1.324
0.171	-0.017	1.590			0.173	0.041	1.590			0.177	0.340	1.589			0.169	0.517	1.544			0.030	0.247	1.654			-0.006	0.016	1.683			-0.015	-0.160	1.673			-0.021	-0.233	1.668			0.293	0.238	1.544			0.347	0.210	1.319
0.171	-0.017	1.590			0.173	0.041	1.591			0.178	0.340	1.591			0.169	0.517	1.544			0.030	0.248	1.654			-0.006	0.016	1.683			-0.015	-0.160	1.673			-0.021	-0.233	1.668			0.294	0.238	1.544			0.352	0.209	1.317
0.170	-0.017	1.591			0.173	0.041	1.592			0.178	0.341	1.593			0.169	0.517	1.544			0.030	0.248	1.654			-0.006	0.016	1.683			-0.015	-0.160	1.673			-0.021	-0.233	1.668			0.294	0.237	1.544			0.357	0.210	1.317
0.170	-0.017	1.591			0.174	0.041	1.593			0.179	0.341	1.594			0.169	0.516	1.544			0.031	0.248	1.654			-0.006	0.016	1.683			-0.015	-0.160	1.673			-0.021	-0.233	1.668			0.295	0.237	1.544			0.361	0.210	1.317
0.170	-0.017	1.591			0.174	0.041	1.594			0.180	0.341	1.596			0.169	0.516	1.544			0.031	0.249	1.654			-0.006	0.016	1.683			-0.015	-0.160	1.673			-0.021	-0.233	1.668			0.296	0.237	1.544			0.365	0.211	1.318
0.170	-0.017	1.591			0.174	0.041	1.595			0.180	0.342	1.597			0.169	0.516	1.544			0.031	0.249	1.654			-0.006	0.016	1.683			-0.015	-0.160	1.673			-0.021	-0.233	1.668			0.297	0.236	1.545			0.370	0.211	1.319
0.170	-0.017	1.591			0.175	0.041	1.596			0.181	0.342	1.599			0.168	0.516	1.544			0.031	0.249	1.654			-0.006	0.016	1.683			-0.015	-0.160	1.672			-0.022	-0.233	1.667			0.298	0.236	1.545			0.375	0.212	1.319
0.170	-0.017	1.591			0.175	0.041	1.597			0.181	0.342	1.600			0.168	0.516	1.544			0.031	0.249	1.654			-0.006	0.016	1.683			-0.015	-0.160	1.672			-0.022	-0.233	1.667			0.299	0.236	1.545			0.379	0.213	1.319
0.170	-0.017	1.591			0.176	0.041	1.598			0.182	0.342	1.601			0.168	0.516	1.544			0.031	0.250	1.654			-0.006	0.017	1.683			-0.015	-0.160	1.672			-0.022	-0.233	1.667			0.300	0.236	1.545			0.385	0.215	1.324
0.170	-0.017	1.591			0.176	0.041	1.599			0.182	0.343	1.602			0.168	0.516	1.544			0.031	0.250	1.655			-0.006	0.017	1.683			-0.015	-0.160	1.672			-0.022	-0.233	1.667			0.302	0.236	1.544			0.390	0.216	1.329
0.170	-0.017	1.591			0.177	0.041	1.600			0.183	0.343	1.603			0.168	0.516	1.544			0.032	0.250	1.654			-0.006	0.017	1.683			-0.015	-0.160	1.672			-0.022	-0.233	1.666			0.303	0.236	1.544			0.394	0.217	1.333
0.171	-0.017	1.591			0.177	0.040	1.601			0.183	0.343	1.603			0.168	0.516	1.544			0.032	0.251	1.654			-0.006	0.017	1.683			-0.015	-0.160	1.671			-0.022	-0.233	1.666			0.305	0.236	1.544			0.398	0.218	1.338
0.171	-0.017	1.592			0.178	0.040	1.602			0.184	0.343	1.604			0.169	0.516	1.545			0.032	0.251	1.654			-0.006	0.017	1.683			-0.016	-0.161	1.671			-0.022	-0.234	1.666			0.307	0.237	1.544			0.402	0.219	1.343
0.171	-0.017	1.592			0.178	0.040	1.603			0.184	0.343	1.604			0.169	0.516	1.545			0.032	0.251	1.654			-0.006	0.017	1.682			-0.016	-0.161	1.670			-0.022	-0.234	1.665			0.308	0.237	1.544			0.405	0.220	1.348
0.171	-0.017	1.592			0.179	0.040	1.604			0.185	0.343	1.605			0.169	0.515	1.545			0.033	0.251	1.654			-0.005	0.017	1.682			-0.016	-0.161	1.670			-0.022	-0.234	1.665			0.310	0.237	1.544			0.408	0.221	1.352
0.171	-0.018	1.592			0.179	0.040	1.604			0.185	0.343	1.605			0.169	0.515	1.545			0.033	0.251	1.653			-0.005	0.018	1.682			-0.016	-0.161	1.670			-0.022	-0.234	1.664			0.311	0.237	1.544			0.411	0.221	1.355
0.172	-0.018	1.592			0.180	0.040	1.605			0.185	0.343	1.605			0.170	0.515	1.545			0.033	0.251	1.653			-0.005	0.018	1.682			-0.016	-0.161	1.669			-0.022	-0.234	1.664			0.312	0.237	1.545			0.413	0.221	1.357
0.172	-0.018	1.592			0.180	0.040	1.606			0.186	0.343	1.606			0.170	0.515	1.545			0.034	0.251	1.652			-0.005	0.018	1.682			-0.016	-0.161	1.669			-0.022	-0.234	1.664			0.313	0.238	1.545			0.416	0.221	1.359
0.172	-0.018	1.592			0.181	0.040	1.606			0.187	0.343	1.606			0.171	0.515	1.545			0.034	0.251	1.652			-0.005	0.018	1.682			-0.016	-0.161	1.668			-0.022	-0.234	1.663			0.315	0.238	1.545			0.418	0.222	1.360
0.173	-0.018	1.592			0.181	0.040	1.607			0.187	0.343	1.606			0.171	0.514	1.545			0.035	0.251	1.651			-0.005	0.018	1.681			-0.016	-0.161	1.668			-0.022	-0.234	1.663			0.316	0.238	1.545			0.420	0.222	1.361
0.173	-0.018	1.592			0.182	0.040	1.607			0.188	0.343	1.606			0.172	0.514	1.545			0.035	0.251	1.651			-0.005	0.018	1.681			-0.016	-0.161	1.668			-0.022	-0.234	1.663			0.317	0.239	1.545			0.422	0.222	1.363
0.173	-0.018	1.592			0.182	0.040	1.607			0.188	0.343	1.606			0.172	0.514	1.546			0.036	0.251	1.650			-0.005	0.018	1.681			-0.016	-0.161	1.668			-0.022	-0.234	1.662			0.318	0.239	1.545			0.424	0.222	1.364
0.174	-0.019	1.592			0.183	0.040	1.608			0.189	0.343	1.606			0.173	0.514	1.546			0.036	0.251	1.650			-0.005	0.018	1.681			-0.016	-0.161	1.667			-0.021	-0.234	1.662			0.319	0.239	1.545			0.426	0.221	1.365
0.174	-0.019	1.592			0.183	0.039	1.608			0.190	0.343	1.606			0.173	0.514	1.546			0.037	0.251	1.649			-0.005	0.018	1.681			-0.016	-0.161	1.667			-0.021	-0.234	1.662			0.320	0.240	1.545			0.428	0.221	1.365
0.175	-0.019	1.592			0.184	0.039	1.608			0.190	0.343	1.606			0.174	0.514	1.546			0.037	0.251	1.649			-0.005	0.018	1.681			-0.016	-0.161	1.667			-0.021	-0.233	1.661			0.322	0.240	1.546			0.430	0.221	1.366
0.175	-0.019	1.592			0.184	0.039	1.609			0.191	0.343	1.606			0.174	0.514	1.546			0.037	0.251	1.648			-0.004	0.018	1.681			-0.016	-0.160	1.667			-0.021	-0.233	1.661			0.323	0.240	1.546			0.432	0.220	1.367
0.176	-0.019	1.592			0.185	0.039	1.609			0.191	0.343	1.606			0.175	0.514	1.546			0.038	0.250	1.648			-0.004	0.018	1.681			-0.016	-0.160	1.666			-0.021	-0.233	1.661			0.324	0.240	1.546			0.434	0.220	1.368
0.176	-0.019	1.592			0.185	0.039	1.609			0.192	0.342	1.606			0.176	0.514	1.546			0.038	0.250	1.648			-0.004	0.018	1.681			-0.015	-0.161	1.666			-0.020	-0.234	1.661			0.325	0.241	1.547			0.436	0.220	1.368
0.177	-0.019	1.592			0.185	0.039	1.610			0.192	0.342	1.606			0.176	0.514	1.546			0.039	0.250	1.647			-0.004	0.019	1.680			-0.015	-0.161	1.666			-0.020	-0.234	1.660			0.326	0.241	1.547			0.438	0.219	1.369
0.177	-0.019	1.592			0.186	0.039	1.610			0.192	0.342	1.606			0.177	0.514	1.546			0.039	0.250	1.647			-0.003	0.019	1.680			-0.015	-0.161	1.665			-0.019	-0.234	1.660			0.327	0.242	1.547			0.440	0.219	1.369
0.177	-0.019	1.592			0.186	0.039	1.610			0.193	0.342	1.606			0.178	0.514	1.546			0.040	0.250	1.646			-0.003	0.019	1.680			-0.015	-0.162	1.665			-0.019	-0.235	1.660			0.329	0.242	1.548			0.442	0.218	1.370
0.178	-0.019	1.592			0.187	0.039	1.610			0.193	0.342	1.606			0.179	0.513	1.546			0.040	0.250	1.646			-0.003	0.019	1.680			-0.014	-0.162	1.665			-0.019	-0.236	1.659			0.330	0.242	1.548			0.444	0.218	1.370
0.179	-0.019	1.592			0.187	0.039	1.610			0.194	0.342	1.606			0.179	0.513	1.547			0.041	0.250	1.645			-0.003	0.019	1.680			-0.014	-0.163	1.664			-0.018	-0.236	1.659			0.331	0.242	1.548			0.445	0.218	1.371
0.179	-0.019	1.592			0.188	0.039	1.611			0.194	0.342	1.606			0.181	0.513	1.547			0.042	0.250	1.645			-0.002	0.019	1.680			-0.014	-0.164	1.664			-0.018	-0.237	1.658			0.332	0.243	1.549			0.447	0.217	1.372
0.180	-0.019	1.592			0.189	0.039	1.611			0.195	0.343	1.605			0.182	0.513	1.548			0.042	0.250	1.644			-0.002	0.019	1.680			-0.013	-0.164	1.664			-0.017	-0.238	1.658			0.334	0.243	1.549			0.448	0.217	1.372
0.181	-0.019	1.592			0.189	0.039	1.611			0.196	0.343	1.605			0.185	0.513	1.549			0.043	0.250	1.643			-0.001	0.020	1.680			-0.013	-0.164	1.664			-0.017	-0.238	1.658			0.335	0.243	1.549			0.450	0.217	1.373
0.182	-0.019	1.592			0.190	0.039	1.611			0.197	0.343	1.605			0.187	0.512	1.549			0.044	0.250	1.642			-0.001	0.020	1.680			-0.013	-0.165	1.663			-0.016	-0.239	1.657			0.337	0.243	1.549			0.451	0.216	1.374
0.183	-0.019	1.592			0.191	0.040	1.611			0.198	0.343	1.604			0.190	0.512	1.550			0.045	0.250	1.641			-0.000	0.020	1.680			-0.013	-0.165	1.663			-0.016	-0.239	1.657			0.338	0.243	1.550			0.452	0.216	1.375
0.184	-0.019	1.592			0.192	0.040	1.611			0.199	0.343	1.604			0.192	0.512	1.551			0.046	0.250	1.640			0.000	0.020	1.680			-0.013	-0.166	1.663			-0.015	-0.239	1.657			0.339	0.243	1.550			0.453	0.216	1.376
0.185	-0.019	1.592			0.193	0.040	1.611			0.200	0.344	1.603			0.195	0.511	1.552			0.047	0.250	1.639			0.001	0.021	1.680			-0.012	-0.166	1.662			-0.015	-0.240	1.656			0.341	0.244	1.550			0.455	0.215	1.377
0.186	-0.019	1.592			0.194	0.040	1.611			0.201	0.344	1.602			0.198	0.511	1.553			0.048	0.250	1.637			0.001	0.021	1.679			-0.012	-0.166	1.662			-0.015	-0.240	1.656			0.342	0.244	1.550			0.456	0.215	1.378
0.187	-0.019	1.592			0.194	0.040	1.610			0.201	0.344	1.602			0.200	0.511	1.553			0.049	0.249	1.636			0.002	0.021	1.678			-0.012	-0.167	1.661			-0.015	-0.240	1.656			0.343	0.244	1.550			0.457	0.215	1.379
0.188	-0.019	1.592			0.195	0.040	1.610			0.202	0.344	1.601			0.202	0.511	1.554			0.050	0.249	1.635			0.002	0.021	1.677			-0.012	-0.167	1.661			-0.014	-0.241	1.655			0.344	0.244	1.550			0.458	0.215	1.380
0.188	-0.019	1.591			0.196	0.040	1.610			0.203	0.345	1.600			0.204	0.511	1.555			0.050	0.249	1.634			0.003	0.021	1.675			-0.012	-0.168	1.659			-0.014	-0.241	1.654			0.345	0.244	1.551			0.459	0.215	1.382
0.189	-0.019	1.591			0.197	0.041	1.610			0.204	0.345	1.600			0.205	0.511	1.555			0.051	0.249	1.632			0.003	0.021	1.674			-0.012	-0.168	1.658			-0.014	-0.242	1.653			0.346	0.244	1.551			0.460	0.215	1.383
0.190	-0.019	1.591			0.197	0.041	1.609			0.205	0.345	1.599			0.207	0.510	1.555			0.052	0.249	1.631			0.004	0.021	1.672			-0.012	-0.169	1.657			-0.013	-0.243	1.651			0.347	0.244	1.551			0.461	0.215	1.385
0.191	-0.019	1.591			0.198	0.041	1.609			0.205	0.345	1.598			0.208	0.510	1.556			0.052	0.249	1.630			0.004	0.021	1.670			-0.013	-0.170	1.655			-0.013	-0.244	1.650			0.348	0.244	1.551			0.463	0.215	1.386
0.191	-0.019	1.591			0.199	0.041	1.609			0.206	0.345	1.598			0.209	0.510	1.556			0.053	0.249	1.629			0.004	0.021	1.668			-0.013	-0.171	1.653			-0.013	-0.245	1.648			0.349	0.244	1.551			0.464	0.215	1.387
0.192	-0.019	1.591			0.199	0.041	1.608			0.206	0.346	1.597			0.210	0.510	1.556			0.054	0.249	1.628			0.004	0.021	1.667			-0.013	-0.171	1.652			-0.012	-0.245	1.646			0.350	0.244	1.551			0.465	0.215	1.388
0.193	-0.018	1.591			0.200	0.041	1.608			0.207	0.346	1.597			0.211	0.510	1.557			0.054	0.249	1.627			0.004	0.021	1.666			-0.013	-0.172	1.650			-0.012	-0.246	1.644			0.350	0.244	1.551			0.466	0.215	1.390
0.193	-0.018	1.591			0.200	0.041	1.608			0.207	0.346	1.597			0.212	0.510	1.557			0.054	0.249	1.626			0.005	0.021	1.665			-0.013	-0.173	1.649			-0.012	-0.246	1.642			0.351	0.245	1.552			0.466	0.215	1.390
0.194	-0.018	1.591			0.201	0.041	1.608			0.208	0.346	1.596			0.212	0.510	1.557			0.055	0.249	1.626			0.005	0.021	1.663			-0.013	-0.173	1.648			-0.012	-0.247	1.641			0.352	0.245	1.552			0.467	0.215	1.391
0.194	-0.018	1.590			0.201	0.041	1.607			0.208	0.346	1.596			0.213	0.510	1.557			0.055	0.248	1.625			0.005	0.021	1.662			-0.013	-0.173	1.647			-0.011	-0.247	1.639			0.352	0.245	1.552			0.468	0.215	1.392
0.195	-0.018	1.590			0.201	0.042	1.607			0.209	0.346	1.595			0.214	0.510	1.557			0.056	0.248	1.624			0.005	0.021	1.661			-0.013	-0.174	1.646			-0.011	-0.247	1.638			0.353	0.245	1.552			0.468	0.215	1.393
0.195	-0.018	1.590			0.202	0.042	1.607			0.209	0.346	1.595			0.214	0.510	1.557			0.056	0.248	1.624			0.005	0.021	1.660			-0.013	-0.174	1.645			-0.011	-0.248	1.637			0.353	0.245	1.552			0.469	0.215	1.393
0.195	-0.018	1.590			0.202	0.042	1.606			0.209	0.346	1.595			0.215	0.510	1.557			0.056	0.248	1.623			0.005	0.021	1.659			-0.013	-0.174	1.644			-0.011	-0.248	1.637			0.354	0.245	1.552			0.470	0.215	1.394
0.196	-0.018	1.590			0.202	0.042	1.606			0.209	0.346	1.595			0.215	0.509	1.557			0.056	0.248	1.623			0.005	0.021	1.658			-0.013	-0.175	1.644			-0.011	-0.248	1.636			0.354	0.245	1.552			0.470	0.215	1.395
0.196	-0.018	1.590			0.203	0.042	1.606			0.209	0.346	1.595			0.215	0.509	1.556			0.057	0.248	1.622			0.005	0.020	1.657			-0.013	-0.175	1.643			-0.011	-0.249	1.635			0.354	0.245	1.552			0.471	0.215	1.396
0.196	-0.018	1.590			0.203	0.042	1.606			0.210	0.346	1.595			0.215	0.509	1.556			0.057	0.248	1.622			0.006	0.020	1.657			-0.013	-0.175	1.643			-0.010	-0.249	1.635			0.355	0.245	1.552			0.471	0.215	1.396
0.197	-0.018	1.590			0.203	0.042	1.606			0.210	0.346	1.595			0.215	0.509	1.555			0.057	0.248	1.622			0.006	0.020	1.656			-0.013	-0.175	1.642			-0.010	-0.249	1.634			0.355	0.245	1.553			0.471	0.215	1.397
0.197	-0.018	1.590			0.203	0.042	1.606			0.210	0.346	1.594			0.215	0.509	1.554			0.057	0.248	1.621			0.006	0.020	1.656			-0.013	-0.175	1.642			-0.010	-0.249	1.634			0.355	0.245	1.553			0.471	0.215	1.398
0.197	-0.018	1.590			0.203	0.042	1.606			0.210	0.346	1.594			0.214	0.508	1.552			0.057	0.248	1.621			0.006	0.020	1.656			-0.013	-0.176	1.641			-0.010	-0.249	1.634			0.355	0.245	1.553			0.472	0.215	1.398
0.197	-0.018	1.590			0.204	0.042	1.605			0.209	0.346	1.595			0.213	0.508	1.551			0.058	0.248	1.621			0.006	0.020	1.655			-0.013	-0.176	1.641			-0.010	-0.249	1.633			0.355	0.245	1.553			0.472	0.215	1.399
0.197	-0.018	1.590			0.204	0.042	1.605			0.209	0.346	1.595			0.212	0.508	1.550			0.058	0.248	1.621			0.006	0.020	1.655			-0.013	-0.176	1.641			-0.010	-0.250	1.633			0.355	0.245	1.553			0.472	0.215	1.400
0.198	-0.018	1.590			0.204	0.042	1.605			0.209	0.345	1.595			0.212	0.508	1.549			0.058	0.248	1.620			0.006	0.020	1.655			-0.013	-0.176	1.640			-0.010	-0.250	1.633			0.355	0.245	1.554			0.472	0.215	1.400
0.198	-0.018	1.590			0.204	0.042	1.605			0.208	0.345	1.595			0.211	0.508	1.549			0.058	0.248	1.620			0.006	0.020	1.655			-0.013	-0.176	1.640			-0.010	-0.250	1.633			0.355	0.245	1.554			0.472	0.215	1.401
0.198	-0.018	1.590			0.204	0.042	1.605			0.208	0.345	1.595			0.210	0.508	1.548			0.058	0.248	1.620			0.006	0.020	1.655			-0.013	-0.176	1.640			-0.010	-0.250	1.633			0.355	0.245	1.554			0.472	0.215	1.402
0.198	-0.018	1.590			0.204	0.042	1.605			0.208	0.345	1.595			0.209	0.508	1.547			0.057	0.248	1.620			0.006	0.020	1.655			-0.013	-0.177	1.640			-0.010	-0.250	1.633			0.355	0.246	1.555			0.472	0.215	1.402
0.198	-0.018	1.590			0.204	0.042	1.605			0.207	0.344	1.595			0.209	0.508	1.547			0.057	0.248	1.620			0.007	0.020	1.655			-0.013	-0.177	1.640			-0.010	-0.250	1.633			0.355	0.246	1.555			0.471	0.216	1.403
0.198	-0.018	1.589			0.204	0.042	1.605			0.207	0.344	1.595			0.208	0.508	1.547			0.057	0.248	1.621			0.007	0.020	1.656			-0.013	-0.177	1.640			-0.010	-0.251	1.633			0.355	0.246	1.555			0.471	0.216	1.403
0.198	-0.018	1.589			0.204	0.042	1.605			0.206	0.344	1.595			0.207	0.508	1.546			0.056	0.248	1.621			0.007	0.020	1.656			-0.013	-0.177	1.640			-0.010	-0.251	1.633			0.354	0.246	1.556			0.471	0.216	1.404
0.198	-0.018	1.589			0.204	0.042	1.605			0.206	0.343	1.595			0.207	0.508	1.546			0.056	0.248	1.621			0.007	0.020	1.656			-0.013	-0.177	1.640			-0.010	-0.251	1.634			0.354	0.246	1.556			0.471	0.216	1.405
0.198	-0.018	1.589			0.204	0.042	1.605			0.206	0.343	1.595			0.206	0.508	1.546			0.055	0.248	1.621			0.007	0.020	1.657			-0.013	-0.177	1.640			-0.010	-0.251	1.634			0.354	0.246	1.556			0.471	0.216	1.405
0.198	-0.018	1.589			0.204	0.042	1.605			0.205	0.343	1.595			0.205	0.508	1.546			0.055	0.248	1.622			0.007	0.019	1.657			-0.013	-0.177	1.641			-0.010	-0.251	1.634			0.353	0.246	1.557			0.471	0.216	1.406
0.198	-0.018	1.589			0.204	0.041	1.605			0.205	0.343	1.595			0.205	0.508	1.546			0.055	0.248	1.622			0.007	0.019	1.658			-0.013	-0.178	1.641			-0.010	-0.251	1.634			0.353	0.246	1.557			0.470	0.216	1.406
0.198	-0.018	1.589			0.204	0.041	1.605			0.205	0.342	1.595			0.204	0.509	1.546			0.054	0.248	1.623			0.007	0.019	1.658			-0.013	-0.178	1.641			-0.010	-0.252	1.635			0.353	0.246	1.557			0.470	0.216	1.407
0.198	-0.018	1.589			0.204	0.041	1.605			0.204	0.342	1.595			0.204	0.509	1.546			0.054	0.248	1.623			0.007	0.019	1.658			-0.013	-0.178	1.641			-0.010	-0.252	1.635			0.352	0.246	1.558			0.470	0.216	1.407
0.198	-0.018	1.589			0.204	0.041	1.605			0.204	0.342	1.596			0.203	0.509	1.546			0.053	0.248	1.623			0.007	0.019	1.658			-0.013	-0.178	1.641			-0.010	-0.252	1.635			0.352	0.247	1.558			0.470	0.216	1.408
0.198	-0.018	1.589			0.204	0.041	1.605			0.204	0.342	1.596			0.203	0.509	1.546			0.053	0.248	1.624			0.006	0.019	1.658			-0.013	-0.178	1.642			-0.010	-0.252	1.635			0.352	0.247	1.558			0.470	0.216	1.408
0.198	-0.018	1.589			0.203	0.041	1.605			0.203	0.342	1.596			0.202	0.509	1.546			0.053	0.248	1.624			0.006	0.019	1.658			-0.013	-0.178	1.642			-0.010	-0.252	1.636			0.352	0.247	1.559			0.470	0.216	1.408
0.198	-0.018	1.589			0.203	0.041	1.605			0.203	0.341	1.596			0.202	0.509	1.546			0.052	0.248	1.625			0.006	0.019	1.659			-0.013	-0.178	1.642			-0.010	-0.252	1.636			0.351	0.247	1.559			0.470	0.216	1.409
0.198	-0.018	1.589			0.203	0.041	1.605			0.203	0.341	1.596			0.201	0.509	1.546			0.052	0.248	1.625			0.006	0.019	1.659			-0.013	-0.179	1.642			-0.011	-0.252	1.636			0.351	0.247	1.559			0.470	0.216	1.409
0.198	-0.019	1.589			0.203	0.041	1.605			0.202	0.341	1.596			0.201	0.509	1.546			0.052	0.248	1.625			0.006	0.019	1.659			-0.013	-0.179	1.642			-0.011	-0.252	1.636			0.351	0.247	1.560			0.470	0.216	1.409
0.198	-0.019	1.589			0.203	0.041	1.605			0.202	0.341	1.596			0.201	0.509	1.546			0.051	0.247	1.626			0.006	0.019	1.659			-0.013	-0.179	1.643			-0.011	-0.253	1.636			0.350	0.247	1.560			0.470	0.216	1.409
0.197	-0.019	1.589			0.202	0.041	1.605			0.202	0.341	1.596			0.200	0.509	1.546			0.051	0.247	1.626			0.006	0.018	1.659			-0.013	-0.179	1.643			-0.011	-0.253	1.637			0.350	0.248	1.560			0.470	0.216	1.410
0.197	-0.019	1.589			0.202	0.041	1.606			0.202	0.341	1.596			0.200	0.509	1.546			0.051	0.247	1.626			0.006	0.018	1.659			-0.013	-0.179	1.643			-0.011	-0.253	1.637			0.350	0.248	1.561			0.470	0.216	1.410
0.197	-0.019	1.589			0.202	0.040	1.606			0.201	0.340	1.596			0.199	0.509	1.546			0.050	0.247	1.626			0.006	0.018	1.659			-0.014	-0.179	1.643			-0.011	-0.253	1.637			0.350	0.248	1.561			0.470	0.216	1.410
0.197	-0.019	1.589			0.202	0.040	1.606			0.201	0.340	1.597			0.199	0.509	1.546			0.050	0.247	1.627			0.006	0.018	1.659			-0.014	-0.179	1.643			-0.011	-0.253	1.637			0.350	0.248	1.561			0.470	0.216	1.410
0.197	-0.019	1.589			0.202	0.040	1.606			0.201	0.340	1.597			0.199	0.509	1.546			0.050	0.247	1.627			0.006	0.018	1.659			-0.014	-0.179	1.643			-0.011	-0.253	1.637			0.349	0.248	1.562			0.470	0.216	1.411
0.197	-0.019	1.589			0.201	0.040	1.606			0.201	0.340	1.597			0.198	0.509	1.546			0.050	0.247	1.627			0.005	0.018	1.658			-0.014	-0.179	1.644			-0.011	-0.253	1.637			0.349	0.248	1.562			0.470	0.216	1.411
0.196	-0.019	1.589			0.201	0.040	1.606			0.201	0.340	1.597			0.198	0.509	1.546			0.049	0.247	1.627			0.005	0.018	1.658			-0.014	-0.179	1.644			-0.011	-0.253	1.637			0.349	0.248	1.562			0.470	0.216	1.411
0.196	-0.019	1.589			0.201	0.040	1.606			0.200	0.340	1.597			0.198	0.509	1.546			0.049	0.247	1.627			0.005	0.017	1.658			-0.014	-0.179	1.644			-0.011	-0.253	1.638			0.349	0.248	1.562			0.470	0.216	1.411
0.196	-0.019	1.589			0.201	0.040	1.606			0.200	0.340	1.597			0.198	0.510	1.546			0.049	0.247	1.627			0.005	0.017	1.658			-0.014	-0.180	1.644			-0.011	-0.253	1.638			0.349	0.248	1.563			0.470	0.216	1.412
0.196	-0.019	1.589			0.201	0.040	1.606			0.200	0.340	1.597			0.197	0.510	1.546			0.049	0.247	1.628			0.005	0.017	1.658			-0.014	-0.180	1.644			-0.012	-0.253	1.638			0.348	0.248	1.563			0.470	0.216	1.412
0.196	-0.019	1.589			0.201	0.040	1.606			0.200	0.340	1.597			0.197	0.510	1.546			0.049	0.247	1.628			0.005	0.017	1.658			-0.014	-0.180	1.644			-0.012	-0.253	1.638			0.348	0.248	1.563			0.470	0.216	1.412
0.196	-0.019	1.589			0.200	0.040	1.607			0.200	0.339	1.597			0.197	0.510	1.546			0.048	0.247	1.628			0.005	0.017	1.658			-0.014	-0.180	1.645			-0.012	-0.253	1.638			0.348	0.248	1.563			0.470	0.216	1.412
0.195	-0.019	1.589			0.200	0.040	1.607			0.199	0.339	1.597			0.197	0.510	1.546			0.048	0.247	1.628			0.004	0.017	1.658			-0.014	-0.180	1.645			-0.012	-0.253	1.638			0.348	0.248	1.563			0.470	0.216	1.413
0.195	-0.019	1.589			0.200	0.040	1.607			0.199	0.339	1.598			0.196	0.510	1.546			0.048	0.247	1.628			0.004	0.016	1.658			-0.014	-0.180	1.645			-0.012	-0.253	1.638			0.348	0.248	1.564			0.470	0.216	1.413
0.195	-0.019	1.589			0.200	0.040	1.607			0.199	0.339	1.598			0.196	0.510	1.547			0.048	0.247	1.628			0.004	0.016	1.658			-0.014	-0.180	1.645			-0.012	-0.254	1.638			0.348	0.248	1.564			0.470	0.216	1.413
0.195	-0.019	1.589			0.200	0.039	1.607			0.199	0.339	1.598			0.196	0.510	1.547			0.048	0.247	1.628			0.004	0.016	1.658			-0.014	-0.180	1.645			-0.012	-0.254	1.638			0.348	0.248	1.564			0.470	0.216	1.413
0.195	-0.019	1.589			0.200	0.039	1.607			0.199	0.339	1.598			0.196	0.510	1.547			0.048	0.247	1.629			0.004	0.016	1.658			-0.014	-0.180	1.645			-0.012	-0.254	1.638			0.347	0.248	1.564			0.470	0.216	1.413
0.195	-0.019	1.590			0.199	0.039	1.607			0.199	0.339	1.598			0.196	0.510	1.547			0.047	0.247	1.629			0.004	0.016	1.658			-0.014	-0.180	1.645			-0.012	-0.254	1.638			0.347	0.249	1.564			0.469	0.216	1.413
0.195	-0.019	1.590			0.199	0.039	1.607			0.199	0.339	1.598			0.196	0.510	1.547			0.047	0.247	1.629			0.004	0.016	1.658			-0.015	-0.180	1.645			-0.012	-0.254	1.639			0.347	0.249	1.564			0.469	0.216	1.412
0.194	-0.019	1.590			0.199	0.039	1.607			0.199	0.339	1.598			0.195	0.510	1.547			0.047	0.247	1.629			0.004	0.016	1.659			-0.015	-0.180	1.645			-0.012	-0.254	1.639			0.347	0.249	1.564			0.468	0.216	1.411
0.194	-0.020	1.590			0.199	0.039	1.608			0.198	0.339	1.598			0.195	0.510	1.547			0.047	0.247	1.629			0.004	0.016	1.659			-0.015	-0.180	1.645			-0.012	-0.254	1.639			0.347	0.249	1.564			0.468	0.216	1.410
0.194	-0.020	1.590			0.199	0.039	1.608			0.198	0.339	1.598			0.195	0.510	1.547			0.047	0.247	1.629			0.004	0.016	1.659			-0.015	-0.180	1.645			-0.012	-0.254	1.639			0.347	0.249	1.564			0.466	0.216	1.406
0.194	-0.020	1.590			0.199	0.039	1.608			0.198	0.339	1.598			0.195	0.510	1.547			0.047	0.247	1.629			0.004	0.016	1.660			-0.015	-0.180	1.646			-0.012	-0.254	1.639			0.347	0.249	1.565			0.464	0.216	1.401
0.194	-0.020	1.590			0.199	0.039	1.608			0.198	0.339	1.598			0.195	0.510	1.547			0.047	0.246	1.629			0.003	0.015	1.660			-0.015	-0.180	1.646			-0.012	-0.254	1.639			0.347	0.249	1.565			0.463	0.215	1.397
0.194	-0.020	1.590			0.199	0.039	1.608			0.198	0.339	1.598			0.195	0.510	1.547			0.047	0.246	1.629			0.003	0.015	1.660			-0.015	-0.180	1.646			-0.012	-0.254	1.639			0.346	0.249	1.565			0.460	0.215	1.394
0.194	-0.020	1.590			0.198	0.039	1.608			0.198	0.339	1.599			0.195	0.510	1.547			0.047	0.246	1.629			0.003	0.015	1.660			-0.015	-0.180	1.646			-0.012	-0.254	1.639			0.346	0.249	1.565			0.456	0.216	1.393
0.194	-0.020	1.590			0.198	0.039	1.608			0.198	0.339	1.599			0.195	0.510	1.547			0.046	0.246	1.629			0.003	0.015	1.661			-0.015	-0.180	1.646			-0.012	-0.254	1.639			0.346	0.249	1.565			0.452	0.216	1.391
0.193	-0.020	1.590			0.198	0.039	1.608			0.198	0.339	1.599			0.195	0.510	1.547			0.046	0.246	1.630			0.003	0.015	1.661			-0.015	-0.180	1.646			-0.012	-0.254	1.639			0.345	0.249	1.564			0.447	0.217	1.390
0.193	-0.020	1.590			0.198	0.039	1.608			0.198	0.339	1.599			0.194	0.510	1.547			0.046	0.246	1.630			0.003	0.015	1.661			-0.015	-0.180	1.646			-0.012	-0.254	1.639			0.345	0.249	1.564			0.441	0.218	1.388
0.193	-0.020	1.590			0.198	0.039	1.608			0.198	0.339	1.599			0.194	0.511	1.548			0.046	0.246	1.630			0.003	0.015	1.662			-0.015	-0.180	1.646			-0.012	-0.254	1.639			0.344	0.249	1.564			0.432	0.219	1.383
0.193	-0.020	1.590			0.198	0.039	1.608			0.198	0.339	1.599			0.194	0.511	1.548			0.046	0.246	1.630			0.003	0.015	1.662			-0.015	-0.180	1.646			-0.012	-0.254	1.640			0.343	0.249	1.564			0.423	0.219	1.375
0.193	-0.020	1.590			0.198	0.039	1.608			0.198	0.339	1.599			0.194	0.511	1.548			0.046	0.246	1.630			0.003	0.015	1.662			-0.015	-0.180	1.647			-0.013	-0.253	1.640			0.343	0.249	1.563			0.414	0.219	1.368
0.193	-0.020	1.590			0.198	0.039	1.608			0.197	0.339	1.599			0.194	0.511	1.548			0.046	0.246	1.630			0.003	0.015	1.663			-0.015	-0.179	1.647			-0.013	-0.253	1.640			0.342	0.249	1.563			0.405	0.218	1.358
0.193	-0.020	1.590			0.198	0.039	1.609			0.197	0.339	1.599			0.194	0.511	1.548			0.046	0.246	1.631			0.003	0.015	1.663			-0.015	-0.179	1.648			-0.013	-0.252	1.641			0.341	0.249	1.562			0.399	0.217	1.351
0.193	-0.020	1.590			0.198	0.039	1.609			0.197	0.339	1.599			0.194	0.511	1.548			0.046	0.246	1.631			0.003	0.015	1.664			-0.015	-0.178	1.649			-0.013	-0.252	1.641			0.339	0.249	1.561			0.392	0.217	1.351
0.192	-0.020	1.590			0.198	0.039	1.609			0.197	0.339	1.599			0.194	0.511	1.548			0.045	0.247	1.632			0.003	0.015	1.665			-0.015	-0.177	1.650			-0.013	-0.251	1.642			0.338	0.249	1.561			0.387	0.217	1.350
0.192	-0.020	1.590			0.198	0.038	1.609			0.197	0.339	1.599			0.194	0.511	1.548			0.045	0.247	1.633			0.003	0.015	1.665			-0.015	-0.176	1.651			-0.013	-0.250	1.643			0.336	0.249	1.560			0.382	0.217	1.350
0.192	-0.021	1.590			0.197	0.038	1.609			0.197	0.339	1.599			0.194	0.511	1.548			0.045	0.247	1.634			0.003	0.016	1.667			-0.015	-0.175	1.652			-0.014	-0.249	1.645			0.334	0.248	1.559			0.377	0.217	1.350
0.192	-0.021	1.590			0.197	0.038	1.609			0.197	0.339	1.599			0.194	0.511	1.549			0.045	0.247	1.635			0.003	0.016	1.668			-0.015	-0.174	1.654			-0.014	-0.248	1.646			0.332	0.248	1.558			0.373	0.217	1.349
0.191	-0.021	1.590			0.197	0.038	1.609			0.197	0.339	1.599			0.194	0.511	1.549			0.045	0.247	1.636			0.002	0.016	1.669			-0.015	-0.173	1.655			-0.014	-0.247	1.648			0.330	0.248	1.557			0.367	0.215	1.349
0.191	-0.021	1.591			0.197	0.038	1.609			0.197	0.339	1.599			0.193	0.511	1.549			0.044	0.248	1.637			0.002	0.016	1.671			-0.015	-0.172	1.657			-0.014	-0.246	1.651			0.329	0.248	1.556			0.362	0.214	1.349
0.190	-0.021	1.591			0.197	0.038	1.609			0.197	0.339	1.599			0.193	0.511	1.549			0.044	0.248	1.638			0.002	0.017	1.672			-0.015	-0.171	1.659			-0.015	-0.244	1.654			0.327	0.248	1.556			0.358	0.213	1.349
0.190	-0.021	1.591			0.197	0.038	1.609			0.197	0.339	1.599			0.193	0.511	1.549			0.044	0.248	1.639			0.002	0.017	1.674			-0.015	-0.170	1.660			-0.015	-0.243	1.657			0.325	0.248	1.555			0.355	0.212	1.349
0.190	-0.022	1.591			0.196	0.038	1.609			0.197	0.339	1.599			0.193	0.511	1.549			0.044	0.249	1.640			0.002	0.018	1.675			-0.015	-0.168	1.662			-0.016	-0.242	1.659			0.324	0.247	1.554			0.352	0.212	1.348
0.189	-0.022	1.591			0.196	0.038	1.609			0.196	0.339	1.599			0.193	0.511	1.549			0.044	0.249	1.641			0.002	0.018	1.677			-0.015	-0.167	1.664			-0.016	-0.240	1.661			0.322	0.247	1.553			0.349	0.211	1.348
0.189	-0.022	1.591			0.196	0.037	1.609			0.196	0.339	1.599			0.193	0.511	1.550			0.043	0.249	1.642			0.002	0.018	1.678			-0.015	-0.166	1.666			-0.017	-0.240	1.663			0.321	0.247	1.553			0.347	0.211	1.347
0.188	-0.022	1.591			0.196	0.037	1.609			0.196	0.339	1.599			0.193	0.511	1.550			0.043	0.249	1.643			0.002	0.019	1.680			-0.015	-0.166	1.667			-0.017	-0.239	1.665			0.319	0.247	1.552			0.345	0.211	1.347
0.188	-0.022	1.591			0.195	0.037	1.609			0.196	0.339	1.599			0.193	0.511	1.550			0.043	0.249	1.643			0.001	0.019	1.681			-0.015	-0.166	1.669			-0.017	-0.239	1.666			0.318	0.247	1.552			0.343	0.210	1.347
0.187	-0.023	1.591			0.195	0.037	1.609			0.196	0.339	1.599			0.192	0.511	1.550			0.043	0.250	1.644			0.001	0.020	1.682			-0.015	-0.165	1.670			-0.017	-0.239	1.667			0.317	0.246	1.552			0.341	0.210	1.346
0.187	-0.023	1.591			0.195	0.037	1.609			0.196	0.338	1.599			0.192	0.512	1.550			0.043	0.250	1.644			0.001	0.020	1.683			-0.015	-0.165	1.671			-0.018	-0.239	1.668			0.316	0.246	1.551			0.339	0.209	1.346
0.187	-0.023	1.591			0.194	0.037	1.609			0.195	0.338	1.599			0.192	0.512	1.550			0.043	0.250	1.645			0.001	0.020	1.683			-0.015	-0.165	1.672			-0.018	-0.238	1.669			0.315	0.246	1.551			0.338	0.209	1.346
0.186	-0.023	1.591			0.194	0.036	1.609			0.195	0.338	1.599			0.192	0.512	1.550			0.043	0.250	1.645			0.001	0.020	1.684			-0.016	-0.164	1.672			-0.018	-0.238	1.670			0.314	0.246	1.550			0.336	0.209	1.346
0.186	-0.023	1.591			0.194	0.036	1.609			0.195	0.338	1.599			0.192	0.512	1.550			0.043	0.250	1.645			0.001	0.020	1.685			-0.016	-0.164	1.673			-0.019	-0.237	1.670			0.313	0.245	1.550			0.335	0.208	1.346
0.185	-0.023	1.591			0.193	0.036	1.608			0.195	0.338	1.598			0.192	0.512	1.550			0.043	0.250	1.646			0.001	0.021	1.685			-0.016	-0.163	1.674			-0.019	-0.237	1.671			0.312	0.245	1.550			0.333	0.208	1.346
0.185	-0.023	1.591			0.193	0.036	1.608			0.194	0.338	1.598			0.192	0.512	1.550			0.043	0.250	1.646			0.000	0.021	1.686			-0.016	-0.163	1.674			-0.019	-0.236	1.672			0.311	0.245	1.549			0.332	0.208	1.346
0.184	-0.023	1.591			0.192	0.036	1.608			0.194	0.338	1.598			0.191	0.512	1.550			0.043	0.250	1.646			0.000	0.021	1.686			-0.017	-0.162	1.674			-0.020	-0.236	1.672			0.310	0.245	1.549			0.331	0.207	1.346
0.184	-0.023	1.591			0.192	0.036	1.608			0.194	0.339	1.598			0.191	0.512	1.550			0.043	0.250	1.647			0.000	0.021	1.686			-0.017	-0.162	1.675			-0.020	-0.235	1.672			0.310	0.245	1.549			0.330	0.207	1.346
0.183	-0.023	1.591			0.191	0.037	1.607			0.194	0.339	1.597			0.191	0.512	1.550			0.043	0.250	1.647			-0.000	0.021	1.687			-0.017	-0.161	1.675			-0.021	-0.235	1.673			0.309	0.244	1.549			0.329	0.207	1.346
0.183	-0.023	1.591			0.191	0.037	1.607			0.193	0.339	1.597			0.191	0.512	1.550			0.043	0.250	1.647			-0.000	0.021	1.687			-0.018	-0.161	1.675			-0.021	-0.234	1.673			0.308	0.244	1.548			0.329	0.206	1.346
0.182	-0.023	1.591			0.190	0.037	1.607			0.193	0.339	1.597			0.190	0.512	1.550			0.043	0.250	1.647			-0.001	0.021	1.687			-0.018	-0.160	1.675			-0.022	-0.234	1.673			0.308	0.244	1.548			0.328	0.206	1.346
0.181	-0.022	1.591			0.189	0.037	1.606			0.193	0.339	1.596			0.190	0.512	1.550			0.042	0.251	1.647			-0.001	0.021	1.687			-0.018	-0.160	1.675			-0.022	-0.233	1.673			0.307	0.244	1.548			0.327	0.206	1.346
0.181	-0.022	1.591			0.189	0.038	1.606			0.193	0.340	1.595			0.190	0.512	1.550			0.042	0.251	1.648			-0.001	0.021	1.687			-0.019	-0.159	1.676			-0.023	-0.233	1.673			0.307	0.244	1.548			0.327	0.206	1.346
0.180	-0.022	1.591			0.188	0.038	1.605			0.192	0.341	1.594			0.189	0.512	1.550			0.042	0.251	1.648			-0.001	0.021	1.686			-0.019	-0.159	1.676			-0.023	-0.232	1.672			0.306	0.244	1.547			0.326	0.206	1.346
0.180	-0.021	1.590			0.187	0.039	1.604			0.192	0.342	1.593			0.189	0.512	1.550			0.042	0.251	1.648			-0.002	0.021	1.686			-0.019	-0.159	1.676			-0.024	-0.232	1.672			0.305	0.245	1.546			0.312	0.202	1.318
0.179	-0.021	1.590			0.187	0.039	1.604			0.192	0.343	1.591			0.189	0.512	1.551			0.042	0.251	1.648			-0.002	0.021	1.686			-0.020	-0.159	1.675			-0.024	-0.232	1.672			0.305	0.245	1.546			0.305	0.201	1.307
0.179	-0.021	1.590			0.186	0.040	1.603			0.191	0.344	1.590			0.188	0.512	1.551			0.042	0.251	1.648			-0.002	0.021	1.685			-0.020	-0.159	1.675			-0.025	-0.233	1.672			0.304	0.245	1.545			0.301	0.200	1.299
0.178	-0.021	1.590			0.185	0.040	1.602			0.190	0.345	1.588			0.188	0.512	1.551			0.042	0.251	1.648			-0.002	0.021	1.685			-0.020	-0.159	1.675			-0.025	-0.233	1.671			0.303	0.246	1.544			0.297	0.199	1.293
0.178	-0.021	1.590			0.185	0.040	1.601			0.190	0.345	1.587			0.187	0.513	1.551			0.042	0.251	1.648			-0.002	0.021	1.685			-0.021	-0.159	1.675			-0.026	-0.233	1.671			0.303	0.246	1.543			0.294	0.199	1.289
0.177	-0.020	1.590			0.184	0.041	1.600			0.189	0.346	1.586			0.187	0.513	1.551			0.042	0.251	1.648			-0.003	0.021	1.684			-0.021	-0.159	1.675			-0.026	-0.233	1.671			0.302	0.246	1.543			0.291	0.198	1.285
0.177	-0.020	1.590			0.183	0.041	1.599			0.189	0.347	1.584			0.187	0.513	1.551			0.041	0.251	1.648			-0.003	0.021	1.684			-0.021	-0.159	1.675			-0.026	-0.233	1.671			0.301	0.246	1.542			0.289	0.198	1.281
0.177	-0.020	1.590			0.182	0.041	1.598			0.188	0.348	1.582			0.186	0.513	1.551			0.041	0.251	1.649			-0.003	0.021	1.684			-0.021	-0.159	1.675			-0.026	-0.233	1.671			0.301	0.247	1.540			0.287	0.197	1.278
0.176	-0.020	1.590			0.182	0.041	1.597			0.187	0.349	1.580			0.186	0.513	1.551			0.041	0.251	1.649			-0.003	0.021	1.684			-0.022	-0.159	1.674			-0.027	-0.233	1.671			0.300	0.248	1.539			0.285	0.197	1.276
0.176	-0.020	1.589			0.181	0.041	1.596			0.187	0.350	1.579			0.185	0.513	1.551			0.041	0.251	1.649			-0.003	0.021	1.683			-0.022	-0.159	1.674			-0.027	-0.233	1.671			0.299	0.248	1.538			0.284	0.197	1.273
0.176	-0.020	1.589			0.180	0.041	1.595			0.186	0.350	1.577			0.185	0.513	1.551			0.041	0.251	1.649			-0.004	0.021	1.683			-0.022	-0.159	1.674			-0.027	-0.233	1.671			0.299	0.249	1.537			0.282	0.197	1.271
0.175	-0.020	1.589			0.180	0.041	1.594			0.186	0.351	1.576			0.185	0.514	1.551			0.041	0.251	1.649			-0.004	0.021	1.683			-0.022	-0.159	1.674			-0.027	-0.233	1.671			0.298	0.249	1.535			0.281	0.196	1.269
0.175	-0.020	1.589			0.179	0.041	1.593			0.185	0.352	1.574			0.184	0.514	1.551			0.041	0.251	1.649			-0.004	0.021	1.683			-0.022	-0.159	1.674			-0.027	-0.233	1.671			0.297	0.250	1.534			0.280	0.196	1.267
0.175	-0.020	1.589			0.179	0.041	1.593			0.185	0.353	1.573			0.184	0.514	1.551			0.040	0.251	1.649			-0.004	0.021	1.683			-0.022	-0.159	1.674			-0.027	-0.233	1.671			0.297	0.250	1.533			0.279	0.196	1.266
0.174	-0.021	1.589			0.178	0.041	1.592			0.184	0.353	1.573			0.184	0.514	1.551			0.040	0.251	1.649			-0.004	0.021	1.683			-0.022	-0.167	1.674			-0.028	-0.238	1.670			0.296	0.251	1.533			0.278	0.196	1.264
0.174	-0.021	1.589			0.178	0.041	1.591			0.184	0.354	1.572			0.184	0.514	1.551			0.040	0.251	1.649			-0.004	0.021	1.683			-0.021	-0.173	1.674			-0.028	-0.242	1.670			0.296	0.251	1.532			0.277	0.196	1.263
0.174	-0.021	1.589			0.177	0.041	1.590			0.184	0.354	1.571			0.183	0.514	1.551			0.040	0.251	1.649			-0.004	0.021	1.683			-0.021	-0.175	1.674			-0.028	-0.245	1.670			0.295	0.252	1.531			0.276	0.196	1.262
0.174	-0.021	1.589			0.177	0.041	1.590			0.183	0.355	1.571			0.183	0.514	1.551			0.039	0.251	1.649			-0.004	0.021	1.683			-0.021	-0.176	1.674			-0.028	-0.246	1.670			0.295	0.252	1.531			0.275	0.196	1.261
0.174	-0.021	1.589			0.177	0.041	1.589			0.183	0.355	1.570			0.183	0.515	1.551			0.039	0.251	1.649			-0.005	0.021	1.683			-0.021	-0.175	1.674			-0.028	-0.246	1.670			0.294	0.252	1.530			0.275	0.196	1.260
0.173	-0.022	1.588			0.176	0.041	1.589			0.183	0.355	1.570			0.183	0.515	1.551			0.039	0.251	1.649			-0.005	0.021	1.683			-0.022	-0.174	1.674			-0.028	-0.245	1.670			0.294	0.253	1.530			0.274	0.196	1.259
0.173	-0.022	1.588			0.176	0.040	1.588			0.182	0.356	1.569			0.183	0.515	1.552			0.039	0.251	1.649			-0.005	0.021	1.683			-0.022	-0.173	1.674			-0.028	-0.245	1.670			0.294	0.253	1.529			0.274	0.196	1.259
0.173	-0.022	1.588			0.176	0.040	1.588			0.182	0.356	1.569			0.183	0.515	1.552			0.038	0.251	1.649			-0.005	0.021	1.682			-0.022	-0.173	1.673			-0.028	-0.245	1.670			0.294	0.254	1.529			0.274	0.196	1.259
0.173	-0.022	1.588			0.175	0.040	1.587			0.182	0.356	1.568			0.182	0.515	1.552			0.038	0.251	1.649			-0.005	0.021	1.682			-0.022	-0.172	1.673			-0.028	-0.244	1.670			0.293	0.254	1.528			0.273	0.196	1.258
0.173	-0.022	1.588			0.175	0.040	1.587			0.182	0.357	1.568			0.182	0.515	1.552			0.038	0.251	1.649			-0.005	0.021	1.682			-0.022	-0.171	1.673			-0.028	-0.244	1.670			0.293	0.254	1.528			0.273	0.197	1.258
0.173	-0.022	1.588			0.175	0.040	1.586			0.182	0.357	1.567			0.182	0.515	1.552			0.038	0.251	1.649			-0.005	0.021	1.682			-0.022	-0.170	1.673			-0.028	-0.243	1.670			0.293	0.254	1.527			0.274	0.197	1.258
0.173	-0.022	1.588			0.175	0.040	1.586			0.182	0.357	1.567			0.182	0.515	1.552			0.038	0.252	1.648			-0.005	0.021	1.682			-0.022	-0.170	1.673			-0.028	-0.242	1.670			0.293	0.255	1.527			0.274	0.197	1.258
0.172	-0.022	1.588			0.175	0.040	1.586			0.181	0.357	1.567			0.182	0.515	1.552			0.037	0.252	1.649			-0.005	0.021	1.682			-0.022	-0.170	1.673			-0.028	-0.242	1.670			0.292	0.255	1.527			0.274	0.197	1.259
0.172	-0.022	1.588			0.174	0.040	1.585			0.181	0.358	1.567			0.182	0.515	1.552			0.037	0.252	1.649			-0.005	0.021	1.682			-0.022	-0.169	1.673			-0.028	-0.242	1.670			0.292	0.255	1.526			0.274	0.198	1.259
0.172	-0.023	1.588			0.174	0.040	1.585			0.181	0.358	1.566			0.182	0.515	1.552			0.037	0.252	1.649			-0.005	0.021	1.682			-0.022	-0.169	1.672			-0.028	-0.242	1.670			0.292	0.255	1.526			0.275	0.198	1.259
0.172	-0.023	1.588			0.174	0.040	1.585			0.181	0.358	1.566			0.181	0.515	1.552			0.037	0.252	1.649			-0.005	0.021	1.682			-0.022	-0.169	1.672			-0.028	-0.242	1.669			0.292	0.256	1.526			0.275	0.198	1.260
0.172	-0.023	1.588			0.174	0.040	1.584			0.181	0.358	1.566			0.181	0.515	1.552			0.037	0.252	1.649			-0.006	0.021	1.682			-0.022	-0.169	1.672			-0.028	-0.242	1.669			0.292	0.256	1.526			0.276	0.198	1.261
0.172	-0.023	1.588			0.174	0.040	1.584			0.181	0.358	1.567			0.181	0.515	1.552			0.037	0.252	1.649			-0.006	0.021	1.682			-0.022	-0.169	1.672			-0.028	-0.242	1.669			0.292	0.256	1.525			0.276	0.199	1.262
0.172	-0.023	1.588			0.174	0.040	1.584			0.181	0.359	1.567			0.181	0.515	1.552			0.037	0.252	1.649			-0.006	0.021	1.682			-0.022	-0.169	1.672			-0.028	-0.242	1.669			0.291	0.256	1.525			0.277	0.199	1.263
0.172	-0.023	1.588			0.174	0.040	1.584			0.180	0.359	1.567			0.181	0.515	1.552			0.036	0.252	1.649			-0.006	0.021	1.682			-0.022	-0.169	1.672			-0.028	-0.242	1.669			0.291	0.256	1.525			0.277	0.199	1.263
0.172	-0.023	1.588			0.174	0.040	1.583			0.180	0.359	1.567			0.180	0.515	1.552			0.036	0.252	1.649			-0.006	0.021	1.682			-0.022	-0.169	1.672			-0.028	-0.242	1.669			0.291	0.256	1.525			0.277	0.199	1.264
0.172	-0.023	1.588			0.173	0.040	1.583			0.180	0.359	1.567			0.180	0.515	1.552			0.036	0.252	1.649			-0.006	0.021	1.682			-0.022	-0.169	1.671			-0.028	-0.242	1.669			0.291	0.256	1.525			0.278	0.199	1.265
0.172	-0.023	1.587			0.173	0.040	1.583			0.180	0.358	1.568			0.180	0.515	1.552			0.036	0.252	1.649			-0.006	0.021	1.682			-0.022	-0.169	1.671			-0.028	-0.242	1.669			0.291	0.257	1.525			0.278	0.199	1.265
0.172	-0.023	1.587			0.173	0.040	1.583			0.180	0.358	1.568			0.180	0.515	1.552			0.036	0.252	1.649			-0.006	0.021	1.682			-0.022	-0.169	1.671			-0.028	-0.242	1.668			0.291	0.257	1.525			0.279	0.199	1.266
0.172	-0.023	1.587			0.173	0.040	1.583			0.180	0.358	1.568			0.180	0.515	1.552			0.036	0.252	1.649			-0.006	0.021	1.682			-0.022	-0.169	1.671			-0.028	-0.242	1.668			0.291	0.257	1.525			0.279	0.199	1.266
0.172	-0.023	1.587			0.173	0.040	1.583			0.180	0.358	1.568			0.180	0.515	1.552			0.036	0.252	1.649			-0.006	0.021	1.682			-0.021	-0.169	1.671			-0.028	-0.242	1.668			0.291	0.257	1.525			0.280	0.199	1.267
0.172	-0.023	1.587			0.173	0.040	1.582			0.180	0.358	1.568			0.179	0.515	1.552			0.036	0.252	1.649			-0.006	0.021	1.681			-0.021	-0.169	1.671			-0.028	-0.242	1.668			0.291	0.257	1.525			0.280	0.199	1.267
0.172	-0.023	1.587			0.173	0.040	1.582			0.180	0.358	1.569			0.179	0.515	1.552			0.036	0.252	1.649			-0.006	0.021	1.681			-0.021	-0.169	1.671			-0.028	-0.242	1.668			0.290	0.257	1.525			0.280	0.199	1.268
0.171	-0.023	1.587			0.173	0.040	1.582			0.180	0.358	1.569			0.179	0.515	1.552			0.036	0.252	1.649			-0.006	0.021	1.681			-0.021	-0.168	1.671			-0.027	-0.242	1.668			0.290	0.257	1.525			0.280	0.199	1.268
0.171	-0.023	1.587			0.173	0.040	1.582			0.180	0.358	1.569			0.179	0.515	1.552			0.036	0.252	1.649			-0.006	0.021	1.681			-0.021	-0.168	1.671			-0.027	-0.242	1.668			0.290	0.257	1.524			0.280	0.199	1.268
0.171	-0.023	1.587			0.173	0.040	1.582			0.180	0.358	1.569			0.179	0.515	1.552			0.036	0.252	1.649			-0.006	0.021	1.681			-0.021	-0.168	1.671			-0.027	-0.242	1.668			0.290	0.257	1.524			0.281	0.199	1.269
0.171	-0.023	1.587			0.173	0.040	1.582			0.180	0.358	1.569			0.179	0.515	1.552			0.036	0.252	1.649			-0.006	0.021	1.682			-0.021	-0.168	1.671			-0.027	-0.241	1.668			0.290	0.257	1.524			0.281	0.199	1.269
0.171	-0.024	1.587			0.173	0.040	1.582			0.180	0.358	1.569			0.178	0.515	1.552			0.035	0.252	1.649			-0.006	0.021	1.682			-0.020	-0.167	1.671			-0.027	-0.241	1.668			0.290	0.257	1.524			0.281	0.199	1.269
0.171	-0.024	1.587			0.173	0.040	1.582			0.180	0.358	1.569			0.178	0.515	1.552			0.035	0.252	1.649			-0.006	0.021	1.682			-0.020	-0.167	1.671			-0.027	-0.241	1.668			0.290	0.257	1.524			0.281	0.199	1.269
0.171	-0.024	1.587			0.173	0.040	1.582			0.180	0.358	1.569			0.178	0.515	1.552			0.035	0.252	1.650			-0.006	0.021	1.682			-0.020	-0.167	1.671			-0.026	-0.240	1.668			0.290	0.257	1.524			0.281	0.199	1.269
0.171	-0.024	1.587			0.173	0.040	1.582			0.180	0.358	1.569			0.178	0.515	1.552			0.035	0.252	1.650			-0.006	0.021	1.682			-0.020	-0.167	1.671			-0.026	-0.240	1.668			0.290	0.257	1.524			0.281	0.199	1.269
0.171	-0.024	1.587			0.173	0.040	1.582			0.180	0.358	1.569			0.178	0.515	1.552			0.035	0.252	1.650			-0.006	0.022	1.682			-0.020	-0.166	1.671			-0.026	-0.240	1.668			0.290	0.258	1.524			0.281	0.199	1.270
0.172	-0.024	1.587			0.173	0.039	1.582			0.180	0.358	1.569			0.179	0.515	1.551			0.035	0.252	1.650			-0.006	0.022	1.682			-0.020	-0.166	1.671			-0.026	-0.240	1.667			0.290	0.258	1.524			0.281	0.199	1.270
0.172	-0.025	1.587			0.173	0.039	1.581			0.180	0.358	1.569			0.179	0.515	1.551			0.035	0.252	1.650			-0.005	0.022	1.682			-0.020	-0.166	1.671			-0.026	-0.240	1.667			0.290	0.258	1.524			0.281	0.199	1.270
0.172	-0.026	1.587			0.173	0.039	1.581			0.180	0.358	1.569			0.179	0.515	1.551			0.035	0.252	1.650			-0.005	0.022	1.682			-0.020	-0.166	1.671			-0.026	-0.240	1.667			0.290	0.258	1.524			0.281	0.199	1.270
0.172	-0.026	1.588			0.173	0.038	1.581			0.180	0.358	1.569			0.180	0.515	1.550			0.036	0.252	1.650			-0.005	0.022	1.682			-0.020	-0.166	1.671			-0.025	-0.240	1.667			0.290	0.258	1.524			0.281	0.199	1.270
0.172	-0.027	1.588			0.173	0.038	1.581			0.180	0.358	1.569			0.180	0.515	1.550			0.036	0.253	1.650			-0.005	0.022	1.682			-0.019	-0.166	1.671			-0.025	-0.240	1.667			0.290	0.258	1.524			0.281	0.199	1.270
0.173	-0.028	1.588			0.173	0.038	1.581			0.179	0.359	1.569			0.181	0.515	1.549			0.036	0.253	1.650			-0.005	0.022	1.682			-0.019	-0.166	1.671			-0.025	-0.240	1.667			0.290	0.258	1.524			0.281	0.198	1.270
0.173	-0.029	1.588			0.173	0.037	1.581			0.179	0.359	1.569			0.181	0.515	1.549			0.036	0.253	1.650			-0.005	0.022	1.682			-0.019	-0.166	1.671			-0.025	-0.239	1.667			0.290	0.258	1.523			0.280	0.198	1.270
0.174	-0.030	1.588			0.174	0.036	1.581			0.179	0.359	1.568			0.182	0.515	1.548			0.036	0.253	1.650			-0.005	0.022	1.682			-0.019	-0.165	1.671			-0.025	-0.239	1.667			0.290	0.259	1.523			0.280	0.198	1.270
0.174	-0.031	1.588			0.174	0.036	1.581			0.179	0.359	1.568			0.183	0.515	1.548			0.036	0.253	1.650			-0.005	0.022	1.682			-0.019	-0.165	1.671			-0.024	-0.239	1.667			0.290	0.259	1.523			0.279	0.198	1.270
0.175	-0.032	1.588			0.174	0.035	1.581			0.179	0.360	1.567			0.183	0.515	1.547			0.037	0.253	1.650			-0.005	0.022	1.682			-0.019	-0.165	1.671			-0.024	-0.238	1.667			0.289	0.259	1.523			0.278	0.197	1.269
0.175	-0.033	1.588			0.175	0.034	1.581			0.178	0.360	1.567			0.184	0.515	1.547			0.037	0.252	1.650			-0.005	0.022	1.682			-0.018	-0.165	1.671			-0.024	-0.238	1.667			0.289	0.259	1.522			0.277	0.197	1.269
0.175	-0.034	1.588			0.175	0.033	1.581			0.178	0.361	1.565			0.185	0.515	1.546			0.037	0.252	1.650			-0.004	0.022	1.682			-0.018	-0.164	1.671			-0.024	-0.238	1.667			0.289	0.260	1.521			0.276	0.196	1.268
0.176	-0.036	1.588			0.175	0.032	1.581			0.178	0.358	1.563			0.185	0.515	1.546			0.038	0.252	1.650			-0.004	0.022	1.682			-0.018	-0.164	1.671			-0.023	-0.238	1.667			0.289	0.259	1.520			0.273	0.194	1.265
0.176	-0.037	1.588			0.176	0.031	1.581			0.178	0.358	1.561			0.186	0.514	1.545			0.038	0.252	1.650			-0.004	0.022	1.682			-0.018	-0.164	1.671			-0.023	-0.238	1.667			0.289	0.259	1.519			0.272	0.194	1.264
0.177	-0.038	1.588			0.176	0.030	1.581			0.178	0.358	1.559			0.186	0.514	1.545			0.039	0.252	1.650			-0.004	0.022	1.682			-0.018	-0.164	1.671			-0.023	-0.238	1.667			0.289	0.259	1.518			0.270	0.193	1.262
0.177	-0.039	1.588			0.176	0.028	1.580			0.178	0.356	1.556			0.187	0.514	1.544			0.039	0.252	1.649			-0.004	0.021	1.682			-0.018	-0.164	1.671			-0.023	-0.238	1.667			0.289	0.258	1.516			0.268	0.191	1.260
0.177	-0.040	1.588			0.177	0.027	1.580			0.178	0.354	1.554			0.187	0.514	1.544			0.040	0.252	1.649			-0.003	0.021	1.682			-0.017	-0.165	1.671			-0.022	-0.239	1.667			0.289	0.257	1.514			0.267	0.190	1.257
0.178	-0.041	1.587			0.177	0.026	1.580			0.179	0.353	1.552			0.187	0.514	1.543			0.040	0.251	1.649			-0.003	0.021	1.681			-0.017	-0.165	1.671			-0.022	-0.239	1.667			0.290	0.256	1.513			0.265	0.189	1.255
0.178	-0.042	1.587			0.177	0.025	1.580			0.179	0.351	1.550			0.188	0.513	1.543			0.041	0.251	1.649			-0.003	0.021	1.681			-0.017	-0.165	1.671			-0.022	-0.239	1.667			0.290	0.255	1.511			0.264	0.188	1.254
0.178	-0.043	1.587			0.178	0.024	1.579			0.179	0.350	1.548			0.188	0.513	1.542			0.041	0.251	1.649			-0.002	0.021	1.681			-0.017	-0.165	1.671			-0.022	-0.239	1.667			0.290	0.254	1.510			0.263	0.188	1.252
0.178	-0.044	1.587			0.178	0.023	1.579			0.179	0.348	1.547			0.189	0.513	1.542			0.041	0.251	1.649			-0.002	0.021	1.681			-0.017	-0.165	1.671			-0.022	-0.239	1.667			0.290	0.253	1.508			0.262	0.187	1.251
0.178	-0.044	1.587			0.178	0.022	1.579			0.179	0.350	1.545			0.189	0.513	1.542			0.042	0.251	1.649			-0.002	0.021	1.681			-0.017	-0.165	1.671			-0.021	-0.239	1.667			0.290	0.253	1.507			0.261	0.187	1.250
0.179	-0.045	1.587			0.178	0.022	1.579			0.179	0.349	1.545			0.189	0.513	1.541			0.042	0.251	1.648			-0.002	0.021	1.680			-0.016	-0.166	1.671			-0.021	-0.240	1.667			0.290	0.253	1.506			0.260	0.186	1.249
0.179	-0.046	1.587			0.178	0.021	1.579			0.179	0.349	1.544			0.190	0.513	1.541			0.042	0.251	1.648			-0.001	0.021	1.680			-0.016	-0.166	1.671			-0.021	-0.240	1.667			0.290	0.252	1.505			0.260	0.186	1.248
0.179	-0.046	1.587			0.178	0.021	1.579			0.179	0.349	1.543			0.190	0.513	1.541			0.043	0.251	1.648			-0.001	0.021	1.680			-0.016	-0.166	1.671			-0.020	-0.240	1.667			0.290	0.252	1.504			0.259	0.186	1.248
0.179	-0.047	1.587			0.178	0.020	1.578			0.179	0.348	1.542			0.190	0.512	1.540			0.043	0.251	1.648			-0.001	0.020	1.679			-0.016	-0.166	1.671			-0.020	-0.240	1.667			0.290	0.252	1.504			0.259	0.185	1.247
0.179	-0.047	1.587			0.179	0.020	1.578			0.179	0.348	1.542			0.190	0.512	1.540			0.043	0.251	1.648			-0.000	0.020	1.679			-0.016	-0.167	1.671			-0.020	-0.241	1.667			0.290	0.251	1.503			0.258	0.185	1.247
0.179	-0.048	1.587			0.179	0.019	1.578			0.179	0.348	1.541			0.191	0.512	1.540			0.043	0.251	1.648			-0.000	0.020	1.679			-0.016	-0.167	1.671			-0.019	-0.241	1.667			0.290	0.251	1.502			0.258	0.185	1.246
0.179	-0.048	1.587			0.179	0.019	1.578			0.179	0.348	1.541			0.191	0.512	1.540			0.044	0.251	1.648			0.000	0.020	1.679			-0.015	-0.167	1.671			-0.019	-0.241	1.667			0.290	0.251	1.502			0.257	0.185	1.246
0.179	-0.048	1.587			0.179	0.018	1.578			0.179	0.347	1.540			0.191	0.512	1.540			0.044	0.251	1.648			0.000	0.020	1.678			-0.015	-0.167	1.671			-0.019	-0.241	1.667			0.290	0.251	1.501			0.257	0.184	1.245
0.180	-0.049	1.587			0.179	0.018	1.578			0.179	0.347	1.540			0.191	0.512	1.540			0.044	0.251	1.648			0.001	0.020	1.678			-0.015	-0.167	1.671			-0.019	-0.241	1.667			0.290	0.250	1.501			0.257	0.184	1.245
0.180	-0.049	1.587			0.179	0.018	1.578			0.179	0.347	1.539			0.191	0.512	1.539			0.044	0.250	1.648			0.001	0.020	1.678			-0.015	-0.168	1.671			-0.019	-0.242	1.666			0.290	0.250	1.500			0.256	0.184	1.244
0.180	-0.049	1.587			0.179	0.017	1.578			0.179	0.346	1.539			0.191	0.511	1.539			0.044	0.250	1.647			0.001	0.020	1.678			-0.015	-0.168	1.671			-0.018	-0.242	1.666			0.290	0.250	1.499			0.256	0.184	1.244
0.180	-0.049	1.587			0.179	0.017	1.578			0.180	0.352	1.537			0.192	0.515	1.538			0.045	0.249	1.646			0.001	0.019	1.677			-0.015	-0.168	1.671			-0.018	-0.242	1.666			0.290	0.252	1.498			0.255	0.184	1.244
0.180	-0.050	1.587			0.179	0.017	1.577			0.181	0.356	1.535			0.192	0.517	1.538			0.045	0.248	1.645			0.002	0.018	1.677			-0.015	-0.168	1.671			-0.018	-0.243	1.666			0.291	0.255	1.496			0.255	0.184	1.243
0.180	-0.050	1.587			0.180	0.017	1.577			0.182	0.359	1.535			0.193	0.519	1.537			0.045	0.245	1.643			0.002	0.017	1.677			-0.015	-0.169	1.671			-0.018	-0.243	1.666			0.292	0.256	1.495			0.254	0.184	1.244
0.180	-0.050	1.587			0.180	0.017	1.577			0.183	0.362	1.535			0.193	0.520	1.536			0.045	0.244	1.642			0.002	0.016	1.676			-0.014	-0.169	1.671			-0.018	-0.243	1.666			0.292	0.258	1.495			0.254	0.185	1.244
0.181	-0.049	1.586			0.181	0.018	1.576			0.184	0.364	1.535			0.193	0.521	1.536			0.044	0.243	1.640			0.002	0.015	1.676			-0.014	-0.170	1.671			-0.018	-0.244	1.666			0.293	0.260	1.494			0.253	0.185	1.244
0.181	-0.049	1.586			0.181	0.019	1.576			0.185	0.366	1.535			0.193	0.522	1.535			0.044	0.242	1.640			0.002	0.015	1.675			-0.014	-0.170	1.671			-0.017	-0.244	1.666			0.294	0.261	1.494			0.252	0.186	1.245
0.181	-0.048	1.586			0.182	0.020	1.576			0.186	0.367	1.535			0.194	0.523	1.535			0.044	0.241	1.639			0.002	0.015	1.675			-0.014	-0.170	1.671			-0.017	-0.244	1.666			0.295	0.262	1.494			0.251	0.187	1.247
0.182	-0.047	1.586			0.182	0.021	1.576			0.187	0.369	1.537			0.194	0.523	1.535			0.043	0.240	1.638			0.002	0.014	1.675			-0.014	-0.171	1.671			-0.017	-0.245	1.666			0.296	0.263	1.494			0.251	0.188	1.249
0.182	-0.046	1.585			0.182	0.022	1.576			0.189	0.370	1.538			0.194	0.524	1.535			0.043	0.239	1.638			0.002	0.014	1.674			-0.014	-0.171	1.670			-0.017	-0.245	1.666			0.297	0.264	1.495			0.250	0.189	1.251
0.182	-0.045	1.585			0.183	0.023	1.576			0.190	0.370	1.540			0.194	0.524	1.535			0.042	0.239	1.637			0.002	0.014	1.674			-0.014	-0.171	1.670			-0.017	-0.245	1.665			0.298	0.265	1.495			0.249	0.190	1.253
0.182	-0.044	1.585			0.183	0.023	1.576			0.192	0.371	1.542			0.194	0.524	1.534			0.042	0.238	1.636			0.002	0.015	1.673			-0.014	-0.171	1.670			-0.017	-0.245	1.665			0.299	0.266	1.496			0.249	0.191	1.255
0.183	-0.044	1.585			0.183	0.024	1.576			0.193	0.371	1.544			0.194	0.524	1.534			0.042	0.237	1.635			0.002	0.015	1.673			-0.014	-0.171	1.670			-0.017	-0.245	1.665			0.300	0.266	1.497			0.248	0.192	1.258
0.183	-0.043	1.585			0.184	0.025	1.576			0.194	0.371	1.546			0.195	0.524	1.535			0.042	0.236	1.635			0.002	0.015	1.673			-0.014	-0.171	1.670			-0.017	-0.245	1.665			0.301	0.267	1.499			0.247	0.193	1.260
0.183	-0.042	1.585			0.184	0.025	1.576			0.196	0.371	1.549			0.195	0.523	1.535			0.042	0.235	1.634			0.002	0.015	1.672			-0.014	-0.171	1.670			-0.017	-0.246	1.665			0.302	0.267	1.500			0.247	0.194	1.262
0.183	-0.042	1.585			0.184	0.026	1.576			0.197	0.370	1.551			0.195	0.523	1.535			0.042	0.234	1.633			0.002	0.016	1.672			-0.014	-0.171	1.670			-0.017	-0.246	1.665			0.303	0.267	1.501			0.246	0.194	1.265
0.183	-0.041	1.585			0.184	0.026	1.576			0.198	0.369	1.554			0.195	0.522	1.535			0.042	0.234	1.633			0.002	0.016	1.672			-0.014	-0.171	1.670			-0.016	-0.246	1.665			0.304	0.267	1.503			0.245	0.195	1.267
0.183	-0.041	1.585			0.185	0.027	1.577			0.199	0.369	1.556			0.195	0.522	1.535			0.042	0.233	1.633			0.002	0.016	1.671			-0.014	-0.171	1.670			-0.016	-0.246	1.665			0.305	0.267	1.505			0.244	0.196	1.269
0.183	-0.041	1.585			0.185	0.027	1.577			0.200	0.368	1.558			0.195	0.522	1.536			0.042	0.233	1.632			0.002	0.017	1.671			-0.014	-0.171	1.670			-0.016	-0.246	1.665			0.306	0.267	1.507			0.244	0.196	1.271
0.183	-0.040	1.586			0.185	0.027	1.577			0.201	0.368	1.560			0.196	0.521	1.536			0.042	0.232	1.632			0.002	0.017	1.671			-0.014	-0.172	1.670			-0.016	-0.246	1.665			0.307	0.267	1.508			0.243	0.197	1.273
0.183	-0.040	1.586			0.185	0.028	1.577			0.201	0.367	1.561			0.196	0.521	1.536			0.041	0.232	1.632			0.002	0.017	1.670			-0.014	-0.171	1.671			-0.016	-0.245	1.665			0.308	0.267	1.509			0.243	0.197	1.274
0.183	-0.039	1.586			0.185	0.028	1.578			0.202	0.367	1.563			0.196	0.521	1.536			0.041	0.231	1.632			0.002	0.018	1.670			-0.014	-0.171	1.671			-0.016	-0.245	1.666			0.309	0.266	1.511			0.243	0.198	1.276
0.183	-0.039	1.586			0.185	0.028	1.578			0.202	0.366	1.564			0.196	0.520	1.537			0.041	0.231	1.631			0.002	0.018	1.670			-0.013	-0.171	1.671			-0.016	-0.245	1.666			0.309	0.266	1.512			0.242	0.198	1.277
0.183	-0.039	1.586			0.185	0.029	1.578			0.203	0.366	1.565			0.196	0.520	1.537			0.041	0.231	1.631			0.002	0.018	1.670			-0.013	-0.170	1.671			-0.016	-0.244	1.666			0.310	0.266	1.513			0.242	0.198	1.278
0.183	-0.038	1.586			0.185	0.029	1.579			0.203	0.366	1.566			0.196	0.520	1.537			0.041	0.230	1.631			0.001	0.019	1.670			-0.013	-0.170	1.671			-0.016	-0.244	1.666			0.310	0.266	1.514			0.242	0.198	1.279
0.183	-0.038	1.586			0.186	0.029	1.579			0.203	0.366	1.567			0.196	0.520	1.537			0.041	0.230	1.631			0.001	0.019	1.669			-0.013	-0.170	1.671			-0.016	-0.244	1.666			0.311	0.266	1.515			0.242	0.199	1.280
0.183	-0.038	1.586			0.186	0.030	1.579			0.204	0.365	1.568			0.196	0.519	1.538			0.041	0.230	1.631			0.001	0.019	1.669			-0.013	-0.170	1.671			-0.016	-0.244	1.666			0.311	0.266	1.516			0.241	0.199	1.281
0.183	-0.037	1.586			0.186	0.030	1.579			0.204	0.365	1.569			0.196	0.519	1.538			0.041	0.230	1.631			0.001	0.020	1.669			-0.013	-0.170	1.671			-0.015	-0.244	1.666			0.312	0.266	1.517			0.241	0.199	1.281
0.183	-0.037	1.587			0.186	0.030	1.579			0.204	0.365	1.569			0.196	0.519	1.538			0.041	0.229	1.630			0.001	0.020	1.669			-0.013	-0.170	1.671			-0.015	-0.244	1.666			0.312	0.266	1.518			0.241	0.199	1.282
0.183	-0.037	1.587			0.186	0.030	1.580			0.204	0.365	1.570			0.196	0.519	1.538			0.041	0.229	1.630			0.001	0.020	1.669			-0.013	-0.170	1.671			-0.015	-0.244	1.666			0.312	0.266	1.518			0.241	0.199	1.282
0.183	-0.036	1.587			0.186	0.031	1.580			0.205	0.365	1.570			0.196	0.519	1.539			0.041	0.229	1.630			0.001	0.020	1.669			-0.013	-0.170	1.671			-0.015	-0.244	1.666			0.313	0.266	1.519			0.241	0.199	1.283
0.183	-0.036	1.587			0.186	0.031	1.580			0.205	0.365	1.571			0.196	0.518	1.539			0.041	0.229	1.630			0.001	0.021	1.669			-0.013	-0.170	1.671			-0.015	-0.244	1.666			0.313	0.266	1.519			0.241	0.200	1.283
0.183	-0.036	1.587			0.186	0.031	1.580			0.205	0.365	1.571			0.196	0.518	1.539			0.041	0.228	1.630			0.001	0.021	1.669			-0.013	-0.170	1.671			-0.015	-0.244	1.666			0.313	0.266	1.520			0.241	0.200	1.284
0.183	-0.036	1.587			0.186	0.031	1.580			0.205	0.365	1.572			0.197	0.518	1.539			0.041	0.228	1.630			0.001	0.021	1.669			-0.013	-0.170	1.671			-0.015	-0.244	1.666			0.313	0.266	1.520			0.241	0.200	1.284
0.183	-0.035	1.587			0.186	0.032	1.581			0.205	0.365	1.572			0.197	0.518	1.540			0.041	0.228	1.630			0.001	0.021	1.669			-0.013	-0.170	1.671			-0.015	-0.244	1.666			0.314	0.266	1.521			0.242	0.200	1.285
0.183	-0.035	1.587			0.186	0.032	1.581			0.205	0.365	1.573			0.197	0.518	1.540			0.041	0.228	1.630			0.001	0.021	1.669			-0.013	-0.170	1.671			-0.015	-0.244	1.666			0.314	0.266	1.521			0.242	0.200	1.285
0.183	-0.035	1.587			0.186	0.032	1.581			0.205	0.365	1.573			0.197	0.518	1.540			0.040	0.228	1.631			0.001	0.021	1.669			-0.013	-0.170	1.672			-0.015	-0.244	1.666			0.314	0.266	1.522			0.242	0.200	1.285
0.183	-0.035	1.587			0.186	0.032	1.581			0.205	0.365	1.573			0.197	0.518	1.540			0.040	0.228	1.631			0.001	0.021	1.669			-0.014	-0.170	1.672			-0.015	-0.244	1.666			0.314	0.266	1.522			0.242	0.200	1.285
0.183	-0.035	1.587			0.186	0.032	1.581			0.205	0.366	1.573			0.196	0.518	1.540			0.040	0.228	1.631			0.001	0.021	1.669			-0.014	-0.171	1.672			-0.016	-0.245	1.666			0.314	0.267	1.522			0.242	0.200	1.285
0.183	-0.034	1.587			0.186	0.033	1.581			0.205	0.366	1.572			0.196	0.518	1.541			0.040	0.229	1.632			0.001	0.021	1.669			-0.014	-0.171	1.672			-0.016	-0.245	1.666			0.314	0.267	1.522			0.242	0.200	1.285
0.183	-0.034	1.588			0.186	0.033	1.581			0.205	0.366	1.572			0.196	0.518	1.541			0.039	0.232	1.636			0.000	0.021	1.669			-0.014	-0.171	1.672			-0.016	-0.245	1.666			0.315	0.267	1.523			0.243	0.200	1.285
0.183	-0.034	1.588			0.186	0.033	1.581			0.205	0.367	1.572			0.196	0.518	1.541			0.043	0.255	1.660			0.001	0.026	1.669			-0.014	-0.171	1.672			-0.016	-0.245	1.666			0.315	0.267	1.523			0.243	0.199	1.285
0.183	-0.034	1.588			0.186	0.033	1.581			0.204	0.368	1.570			0.196	0.519	1.541			0.045	0.264	1.669			0.002	0.029	1.669			-0.014	-0.171	1.672			-0.016	-0.245	1.666			0.315	0.268	1.523			0.244	0.199	1.284
0.183	-0.034	1.588			0.186	0.033	1.582			0.203	0.369	1.568			0.196	0.519	1.542			0.045	0.263	1.668			0.002	0.028	1.670			-0.014	-0.171	1.672			-0.016	-0.245	1.666			0.314	0.268	1.522			0.244	0.198	1.282
0.183	-0.034	1.588			0.186	0.033	1.581			0.199	0.365	1.564			0.196	0.519	1.542			0.045	0.262	1.667			0.002	0.027	1.670			-0.014	-0.172	1.671			-0.016	-0.245	1.666			0.313	0.267	1.520			0.245	0.196	1.276
0.183	-0.034	1.588			0.186	0.033	1.581			0.197	0.362	1.560			0.196	0.519	1.542			0.046	0.261	1.667			0.002	0.026	1.671			-0.014	-0.172	1.671			-0.016	-0.246	1.666			0.311	0.265	1.518			0.246	0.193	1.271
0.183	-0.034	1.588			0.186	0.032	1.581			0.195	0.362	1.558			0.196	0.519	1.542			0.046	0.261	1.666			0.002	0.025	1.671			-0.014	-0.172	1.671			-0.016	-0.246	1.666			0.310	0.265	1.517			0.248	0.193	1.269
0.183	-0.034	1.588			0.186	0.032	1.581			0.194	0.362	1.558			0.196	0.519	1.543			0.046	0.260	1.666			0.002	0.025	1.672			-0.014	-0.172	1.671			-0.016	-0.246	1.666			0.309	0.265	1.517			0.250	0.192	1.268
0.183	-0.034	1.588			0.185	0.032	1.581			0.192	0.362	1.557			0.196	0.519	1.543			0.047	0.260	1.665			0.002	0.024	1.672			-0.014	-0.172	1.671			-0.016	-0.245	1.666			0.308	0.265	1.517			0.252	0.192	1.266
0.183	-0.035	1.588			0.185	0.032	1.581			0.191	0.362	1.557			0.196	0.519	1.543			0.047	0.260	1.665			0.003	0.024	1.673			-0.014	-0.172	1.671			-0.016	-0.245	1.666			0.307	0.265	1.516			0.256	0.192	1.266
0.183	-0.035	1.588			0.185	0.031	1.581			0.190	0.362	1.557			0.196	0.519	1.544			0.047	0.259	1.664			0.003	0.023	1.674			-0.014	-0.171	1.671			-0.016	-0.245	1.666			0.307	0.265	1.517			0.259	0.192	1.266
0.183	-0.035	1.588			0.185	0.031	1.581			0.189	0.362	1.557			0.196	0.518	1.544			0.047	0.259	1.664			0.003	0.023	1.675			-0.014	-0.171	1.671			-0.016	-0.245	1.666			0.306	0.265	1.517			0.263	0.192	1.265
0.183	-0.035	1.588			0.185	0.031	1.581			0.189	0.362	1.558			0.196	0.518	1.545			0.047	0.259	1.664			0.003	0.022	1.675			-0.014	-0.171	1.672			-0.016	-0.244	1.666			0.306	0.264	1.517			0.267	0.192	1.266
0.182	-0.035	1.588			0.185	0.031	1.581			0.188	0.361	1.558			0.195	0.518	1.545			0.047	0.258	1.663			0.003	0.022	1.676			-0.014	-0.170	1.672			-0.016	-0.244	1.666			0.305	0.264	1.517			0.271	0.192	1.266
0.182	-0.035	1.588			0.185	0.031	1.581			0.188	0.361	1.559			0.195	0.518	1.546			0.047	0.258	1.663			0.003	0.022	1.677			-0.014	-0.169	1.672			-0.016	-0.243	1.666			0.305	0.264	1.517			0.274	0.193	1.267
0.182	-0.034	1.588			0.184	0.031	1.581			0.188	0.360	1.561			0.195	0.518	1.547			0.047	0.258	1.662			0.004	0.022	1.677			-0.014	-0.169	1.672			-0.016	-0.242	1.666			0.304	0.264	1.518			0.276	0.193	1.267
0.182	-0.034	1.588			0.184	0.031	1.581			0.188	0.360	1.562			0.195	0.517	1.547			0.047	0.257	1.661			0.004	0.021	1.678			-0.013	-0.168	1.672			-0.016	-0.242	1.666			0.304	0.263	1.519			0.278	0.193	1.267
0.182	-0.034	1.588			0.184	0.032	1.581			0.188	0.359	1.564			0.194	0.517	1.548			0.047	0.257	1.661			0.004	0.021	1.678			-0.013	-0.168	1.672			-0.016	-0.241	1.666			0.304	0.263	1.519			0.279	0.193	1.267
0.182	-0.033	1.588			0.184	0.032	1.581			0.190	0.357	1.567			0.194	0.517	1.548			0.047	0.256	1.660			0.004	0.021	1.679			-0.013	-0.167	1.672			-0.016	-0.241	1.666			0.304	0.262	1.521			0.281	0.193	1.268
0.182	-0.033	1.588			0.184	0.032	1.582			0.191	0.356	1.570			0.194	0.517	1.549			0.048	0.256	1.659			0.004	0.021	1.679			-0.013	-0.167	1.672			-0.016	-0.240	1.666			0.305	0.261	1.523			0.282	0.193	1.269
0.182	-0.032	1.588			0.184	0.032	1.582			0.192	0.355	1.574			0.194	0.517	1.549			0.048	0.256	1.658			0.004	0.021	1.679			-0.013	-0.166	1.672			-0.016	-0.240	1.666			0.305	0.260	1.525			0.283	0.193	1.271
0.182	-0.032	1.588			0.184	0.033	1.582			0.193	0.354	1.577			0.194	0.517	1.550			0.048	0.255	1.658			0.004	0.021	1.679			-0.013	-0.166	1.672			-0.016	-0.239	1.666			0.305	0.259	1.527			0.285	0.193	1.272
0.182	-0.032	1.588			0.184	0.033	1.583			0.193	0.353	1.580			0.194	0.516	1.550			0.048	0.255	1.657			0.004	0.021	1.680			-0.013	-0.165	1.671			-0.016	-0.239	1.666			0.306	0.258	1.529			0.286	0.193	1.274
0.182	-0.031	1.588			0.185	0.033	1.584			0.194	0.352	1.582			0.194	0.516	1.551			0.048	0.255	1.656			0.004	0.021	1.680			-0.013	-0.165	1.671			-0.016	-0.238	1.665			0.306	0.257	1.531			0.287	0.193	1.276
0.182	-0.031	1.588			0.185	0.034	1.585			0.195	0.351	1.584			0.194	0.516	1.551			0.048	0.254	1.655			0.004	0.020	1.680			-0.013	-0.164	1.671			-0.016	-0.238	1.665			0.306	0.256	1.533			0.287	0.192	1.277
0.182	-0.031	1.588			0.185	0.034	1.586			0.195	0.351	1.586			0.194	0.516	1.551			0.049	0.254	1.655			0.004	0.020	1.680			-0.013	-0.164	1.671			-0.016	-0.237	1.665			0.306	0.256	1.535			0.288	0.192	1.279
0.182	-0.030	1.588			0.186	0.034	1.587			0.195	0.350	1.588			0.194	0.516	1.552			0.049	0.254	1.654			0.004	0.020	1.681			-0.013	-0.163	1.671			-0.016	-0.237	1.664			0.307	0.255	1.537			0.289	0.192	1.280
0.182	-0.030	1.588			0.186	0.034	1.588			0.196	0.350	1.590			0.194	0.515	1.552			0.049	0.254	1.653			0.005	0.020	1.681			-0.013	-0.163	1.670			-0.016	-0.236	1.664			0.307	0.254	1.538			0.289	0.192	1.282
0.182	-0.030	1.588			0.187	0.034	1.589			0.196	0.349	1.591			0.194	0.515	1.553			0.049	0.253	1.653			0.005	0.020	1.681			-0.013	-0.163	1.670			-0.015	-0.236	1.663			0.307	0.253	1.541			0.290	0.192	1.283
0.182	-0.030	1.588			0.187	0.035	1.590			0.196	0.348	1.592			0.195	0.515	1.553			0.049	0.253	1.652			0.005	0.020	1.681			-0.013	-0.162	1.670			-0.015	-0.236	1.663			0.308	0.252	1.543			0.291	0.192	1.285
0.182	-0.029	1.588			0.188	0.035	1.591			0.197	0.348	1.594			0.195	0.515	1.553			0.050	0.253	1.651			0.005	0.020	1.681			-0.013	-0.162	1.669			-0.015	-0.236	1.662			0.309	0.251	1.546			0.291	0.192	1.286
0.183	-0.029	1.588			0.188	0.035	1.592			0.197	0.348	1.595			0.195	0.515	1.554			0.050	0.252	1.651			0.005	0.020	1.681			-0.013	-0.162	1.669			-0.015	-0.235	1.662			0.310	0.250	1.548			0.292	0.191	1.288
0.183	-0.029	1.588			0.189	0.035	1.593			0.197	0.347	1.596			0.196	0.514	1.554			0.050	0.252	1.650			0.005	0.020	1.681			-0.013	-0.162	1.669			-0.015	-0.235	1.661			0.311	0.250	1.549			0.293	0.191	1.289
0.183	-0.029	1.588			0.189	0.035	1.595			0.198	0.347	1.597			0.196	0.514	1.555			0.050	0.252	1.650			0.005	0.020	1.681			-0.013	-0.162	1.668			-0.015	-0.235	1.661			0.312	0.249	1.551			0.293	0.191	1.290
0.183	-0.028	1.588			0.190	0.035	1.596			0.198	0.346	1.598			0.196	0.514	1.555			0.050	0.252	1.649			0.005	0.020	1.681			-0.013	-0.162	1.668			-0.015	-0.235	1.660			0.313	0.248	1.552			0.294	0.191	1.291
0.183	-0.028	1.588			0.190	0.035	1.597			0.198	0.346	1.599			0.197	0.514	1.555			0.050	0.251	1.648			0.006	0.019	1.681			-0.012	-0.162	1.668			-0.015	-0.235	1.660			0.314	0.248	1.553			0.295	0.191	1.292
0.183	-0.028	1.588			0.191	0.035	1.598			0.198	0.346	1.600			0.197	0.514	1.556			0.051	0.251	1.648			0.006	0.019	1.680			-0.012	-0.162	1.667			-0.014	-0.235	1.659			0.314	0.248	1.554			0.295	0.187	1.294
0.184	-0.028	1.588			0.192	0.035	1.599			0.199	0.346	1.601			0.198	0.514	1.556			0.051	0.251	1.647			0.006	0.019	1.680			-0.012	-0.162	1.667			-0.014	-0.235	1.659			0.315	0.247	1.554			0.295	0.184	1.296
0.184	-0.028	1.588			0.192	0.035	1.600			0.199	0.345	1.601			0.198	0.513	1.556			0.051	0.250	1.647			0.006	0.019	1.680			-0.012	-0.162	1.667			-0.014	-0.236	1.659			0.315	0.247	1.555			0.301	0.195	1.296
0.184	-0.027	1.588			0.193	0.035	1.602			0.199	0.345	1.602			0.198	0.513	1.557			0.051	0.250	1.646			0.006	0.019	1.680			-0.012	-0.162	1.666			-0.014	-0.236	1.658			0.316	0.247	1.556			0.306	0.202	1.296
0.184	-0.027	1.588			0.193	0.035	1.603			0.199	0.345	1.603			0.199	0.513	1.557			0.051	0.249	1.645			0.006	0.018	1.680			-0.012	-0.162	1.666			-0.014	-0.236	1.658			0.317	0.247	1.556			0.309	0.208	1.296
0.184	-0.027	1.588			0.194	0.035	1.604			0.200	0.345	1.604			0.199	0.513	1.557			0.052	0.249	1.645			0.007	0.018	1.680			-0.012	-0.163	1.666			-0.014	-0.236	1.658			0.318	0.246	1.556			0.312	0.213	1.295
0.185	-0.027	1.588			0.194	0.035	1.605			0.200	0.345	1.604			0.200	0.513	1.558			0.052	0.249	1.644			0.007	0.018	1.680			-0.011	-0.164	1.665			-0.014	-0.237	1.657			0.319	0.246	1.557			0.315	0.217	1.295
0.185	-0.027	1.588			0.195	0.035	1.606			0.200	0.345	1.605			0.200	0.513	1.558			0.052	0.249	1.644			0.007	0.018	1.680			-0.011	-0.164	1.665			-0.013	-0.238	1.657			0.320	0.246	1.557			0.349	0.217	1.330
0.185	-0.027	1.588			0.195	0.035	1.606			0.200	0.345	1.605			0.200	0.513	1.558			0.052	0.248	1.643			0.007	0.018	1.680			-0.011	-0.165	1.664			-0.013	-0.238	1.657			0.320	0.245	1.557			0.361	0.218	1.341
0.185	-0.027	1.588			0.196	0.035	1.607			0.200	0.344	1.606			0.201	0.513	1.559			0.053	0.248	1.643			0.008	0.018	1.680			-0.011	-0.166	1.664			-0.013	-0.239	1.656			0.321	0.245	1.557			0.368	0.218	1.347
0.186	-0.027	1.588			0.196	0.035	1.608			0.201	0.344	1.606			0.201	0.513	1.559			0.053	0.248	1.642			0.008	0.018	1.680			-0.010	-0.167	1.664			-0.013	-0.240	1.656			0.322	0.245	1.558			0.372	0.218	1.351
0.186	-0.026	1.588			0.197	0.035	1.609			0.201	0.344	1.607			0.202	0.513	1.559			0.053	0.248	1.642			0.008	0.018	1.679			-0.010	-0.167	1.663			-0.013	-0.241	1.656			0.323	0.245	1.558			0.375	0.218	1.353
0.186	-0.026	1.588			0.197	0.035	1.609			0.201	0.344	1.607			0.202	0.513	1.560			0.053	0.248	1.642			0.008	0.018	1.679			-0.010	-0.169	1.662			-0.012	-0.242	1.655			0.324	0.245	1.558			0.379	0.218	1.355
0.186	-0.026	1.588			0.198	0.035	1.610			0.201	0.344	1.607			0.203	0.513	1.560			0.054	0.247	1.641			0.008	0.018	1.679			-0.010	-0.170	1.662			-0.012	-0.243	1.655			0.325	0.245	1.558			0.382	0.217	1.355
0.187	-0.026	1.588			0.198	0.035	1.611			0.202	0.344	1.608			0.204	0.513	1.560			0.054	0.247	1.641			0.009	0.017	1.679			-0.010	-0.170	1.662			-0.012	-0.244	1.654			0.325	0.245	1.558			0.385	0.217	1.356
0.187	-0.026	1.588			0.198	0.035	1.611			0.202	0.344	1.608			0.204	0.513	1.561			0.054	0.247	1.641			0.009	0.017	1.679			-0.009	-0.171	1.661			-0.012	-0.245	1.654			0.326	0.245	1.558			0.388	0.216	1.356
0.187	-0.026	1.588			0.199	0.035	1.612			0.202	0.344	1.608			0.205	0.513	1.561			0.054	0.247	1.640			0.009	0.017	1.679			-0.009	-0.172	1.661			-0.012	-0.246	1.653			0.327	0.245	1.558			0.391	0.216	1.357
0.187	-0.026	1.588			0.199	0.035	1.612			0.202	0.344	1.608			0.205	0.513	1.561			0.055	0.247	1.640			0.009	0.017	1.679			-0.009	-0.173	1.660			-0.011	-0.246	1.653			0.328	0.245	1.558			0.394	0.216	1.358
0.188	-0.026	1.588			0.199	0.035	1.613			0.203	0.344	1.609			0.206	0.513	1.561			0.055	0.247	1.640			0.009	0.017	1.679			-0.009	-0.173	1.660			-0.011	-0.247	1.653			0.329	0.245	1.558			0.397	0.216	1.359
0.188	-0.026	1.588			0.200	0.035	1.613			0.203	0.344	1.609			0.206	0.513	1.562			0.055	0.247	1.640			0.010	0.017	1.679			-0.009	-0.174	1.660			-0.011	-0.247	1.652			0.330	0.245	1.558			0.400	0.215	1.360
0.188	-0.026	1.588			0.200	0.035	1.613			0.203	0.344	1.609			0.207	0.513	1.562			0.056	0.247	1.639			0.010	0.017	1.678			-0.009	-0.174	1.659			-0.011	-0.248	1.652			0.331	0.245	1.558			0.403	0.215	1.361
0.188	-0.026	1.588			0.200	0.035	1.614			0.204	0.344	1.609			0.207	0.513	1.562			0.056	0.246	1.639			0.010	0.017	1.678			-0.009	-0.174	1.659			-0.011	-0.248	1.652			0.332	0.245	1.558			0.407	0.214	1.364
0.189	-0.025	1.588			0.200	0.035	1.614			0.204	0.344	1.609			0.208	0.513	1.562			0.056	0.246	1.639			0.011	0.017	1.677			-0.009	-0.175	1.659			-0.011	-0.249	1.651			0.333	0.245	1.558			0.410	0.213	1.366
0.189	-0.025	1.588			0.201	0.035	1.614			0.204	0.344	1.609			0.208	0.513	1.563			0.057	0.246	1.638			0.011	0.017	1.677			-0.009	-0.175	1.658			-0.011	-0.249	1.651			0.334	0.245	1.558			0.413	0.212	1.367
0.189	-0.025	1.588			0.201	0.035	1.614			0.205	0.344	1.609			0.209	0.513	1.563			0.057	0.246	1.638			0.011	0.017	1.676			-0.008	-0.176	1.658			-0.011	-0.249	1.651			0.335	0.245	1.558			0.417	0.211	1.368
0.189	-0.025	1.588			0.201	0.035	1.615			0.205	0.343	1.609			0.209	0.513	1.563			0.057	0.246	1.637			0.011	0.017	1.676			-0.008	-0.176	1.658			-0.011	-0.250	1.651			0.336	0.245	1.558			0.420	0.210	1.369
0.190	-0.025	1.588			0.201	0.035	1.615			0.206	0.343	1.609			0.210	0.513	1.563			0.058	0.246	1.637			0.012	0.017	1.675			-0.008	-0.176	1.658			-0.011	-0.250	1.650			0.337	0.245	1.558			0.423	0.209	1.370
0.190	-0.025	1.588			0.201	0.035	1.615			0.206	0.343	1.609			0.210	0.513	1.563			0.058	0.246	1.636			0.012	0.017	1.674			-0.008	-0.177	1.657			-0.011	-0.250	1.650			0.337	0.245	1.558			0.426	0.208	1.371
0.190	-0.025	1.588			0.202	0.035	1.615			0.206	0.343	1.608			0.210	0.513	1.564			0.058	0.246	1.636			0.012	0.017	1.673			-0.008	-0.177	1.657			-0.011	-0.251	1.650			0.338	0.245	1.558			0.429	0.207	1.372
0.191	-0.025	1.588			0.202	0.035	1.616			0.206	0.343	1.608			0.211	0.513	1.564			0.059	0.246	1.635			0.012	0.017	1.673			-0.008	-0.178	1.656			-0.011	-0.251	1.649			0.339	0.245	1.558			0.432	0.205	1.373
0.191	-0.025	1.588			0.202	0.035	1.616			0.207	0.343	1.608			0.211	0.513	1.564			0.059	0.246	1.635			0.012	0.017	1.671			-0.008	-0.178	1.656			-0.011	-0.251	1.649			0.340	0.245	1.558			0.435	0.204	1.374
0.191	-0.025	1.588			0.202	0.035	1.616			0.207	0.343	1.608			0.211	0.513	1.564			0.059	0.246	1.634			0.012	0.017	1.670			-0.008	-0.178	1.655			-0.011	-0.252	1.648			0.341	0.245	1.558			0.437	0.203	1.376
0.191	-0.025	1.588			0.202	0.035	1.616			0.207	0.343	1.608			0.211	0.513	1.564			0.060	0.246	1.634			0.012	0.017	1.668			-0.008	-0.178	1.654			-0.011	-0.252	1.648			0.342	0.245	1.558			0.440	0.202	1.377
0.192	-0.025	1.588			0.202	0.035	1.616			0.208	0.343	1.608			0.212	0.513	1.564			0.060	0.246	1.633			0.012	0.017	1.666			-0.008	-0.178	1.653			-0.010	-0.252	1.647			0.342	0.245	1.559			0.442	0.201	1.377
0.192	-0.025	1.588			0.203	0.035	1.616			0.208	0.343	1.608			0.212	0.513	1.564			0.060	0.246	1.632			0.012	0.016	1.664			-0.008	-0.178	1.652			-0.010	-0.252	1.645			0.343	0.245	1.559			0.444	0.200	1.378
0.192	-0.025	1.587			0.203	0.035	1.616			0.208	0.343	1.607			0.212	0.513	1.564			0.060	0.246	1.631			0.012	0.016	1.662			-0.008	-0.178	1.651			-0.010	-0.252	1.644			0.344	0.245	1.559			0.446	0.200	1.379
0.192	-0.025	1.587			0.203	0.035	1.616			0.208	0.343	1.607			0.212	0.513	1.564			0.061	0.246	1.630			0.012	0.016	1.660			-0.008	-0.179	1.649			-0.010	-0.253	1.642			0.344	0.245	1.559			0.448	0.199	1.380
0.193	-0.025	1.587			0.203	0.035	1.616			0.208	0.343	1.607			0.213	0.513	1.565			0.061	0.245	1.629			0.012	0.016	1.658			-0.008	-0.179	1.648			-0.010	-0.253	1.640			0.345	0.245	1.560			0.450	0.198	1.381
0.193	-0.025	1.587			0.203	0.035	1.616			0.208	0.343	1.607			0.213	0.513	1.565			0.061	0.245	1.628			0.011	0.015	1.656			-0.008	-0.180	1.646			-0.009	-0.253	1.638			0.346	0.245	1.560			0.452	0.198	1.383
0.193	-0.025	1.587			0.203	0.035	1.616			0.208	0.343	1.607			0.213	0.513	1.565			0.061	0.245	1.627			0.011	0.015	1.654			-0.009	-0.180	1.644			-0.009	-0.254	1.635			0.346	0.245	1.560			0.454	0.198	1.385
0.193	-0.025	1.587			0.203	0.035	1.616			0.209	0.343	1.607			0.213	0.513	1.565			0.062	0.245	1.626			0.011	0.015	1.653			-0.009	-0.181	1.642			-0.009	-0.255	1.633			0.347	0.245	1.561			0.455	0.197	1.387
0.194	-0.024	1.587			0.203	0.035	1.616			0.209	0.343	1.606			0.213	0.513	1.565			0.062	0.245	1.625			0.011	0.014	1.651			-0.009	-0.182	1.641			-0.009	-0.256	1.631			0.348	0.245	1.561			0.457	0.197	1.389
0.194	-0.024	1.587			0.204	0.035	1.616			0.209	0.343	1.606			0.213	0.513	1.565			0.062	0.245	1.624			0.010	0.014	1.649			-0.009	-0.182	1.639			-0.009	-0.256	1.630			0.348	0.245	1.562			0.458	0.198	1.392
0.194	-0.024	1.586			0.204	0.035	1.616			0.209	0.343	1.606			0.213	0.513	1.565			0.062	0.244	1.623			0.010	0.014	1.648			-0.009	-0.183	1.638			-0.009	-0.257	1.628			0.349	0.245	1.562			0.460	0.198	1.395
0.194	-0.024	1.586			0.204	0.035	1.616			0.209	0.343	1.606			0.214	0.513	1.565			0.062	0.244	1.622			0.010	0.014	1.646			-0.009	-0.183	1.637			-0.008	-0.257	1.627			0.349	0.245	1.563			0.461	0.198	1.398
0.194	-0.024	1.586			0.204	0.035	1.616			0.209	0.343	1.606			0.214	0.513	1.565			0.062	0.244	1.621			0.010	0.013	1.645			-0.009	-0.184	1.636			-0.008	-0.258	1.626			0.350	0.245	1.563			0.462	0.199	1.400
0.195	-0.024	1.586			0.204	0.035	1.616			0.209	0.343	1.606			0.214	0.513	1.565			0.062	0.244	1.621			0.010	0.013	1.644			-0.009	-0.184	1.634			-0.008	-0.258	1.624			0.350	0.245	1.564			0.463	0.199	1.402
0.195	-0.024	1.586			0.204	0.035	1.616			0.209	0.344	1.605			0.214	0.513	1.565			0.062	0.244	1.620			0.009	0.013	1.643			-0.009	-0.184	1.633			-0.008	-0.258	1.623			0.351	0.245	1.564			0.464	0.199	1.404
0.195	-0.024	1.586			0.204	0.035	1.616			0.209	0.344	1.605			0.214	0.513	1.565			0.062	0.244	1.619			0.009	0.013	1.642			-0.009	-0.184	1.633			-0.008	-0.258	1.622			0.351	0.245	1.564			0.465	0.200	1.406
0.195	-0.024	1.586			0.204	0.035	1.616			0.208	0.344	1.605			0.214	0.513	1.565			0.062	0.243	1.619			0.009	0.012	1.641			-0.009	-0.185	1.632			-0.008	-0.258	1.622			0.351	0.245	1.565			0.466	0.200	1.408
0.195	-0.024	1.586			0.204	0.035	1.616			0.208	0.344	1.605			0.214	0.513	1.565			0.062	0.243	1.618			0.009	0.012	1.640			-0.009	-0.185	1.631			-0.008	-0.259	1.621			0.352	0.245	1.565			0.467	0.201	1.410
0.195	-0.024	1.586			0.204	0.035	1.616			0.208	0.344	1.605			0.214	0.513	1.565			0.062	0.243	1.618			0.009	0.012	1.639			-0.009	-0.185	1.630			-0.008	-0.259	1.620			0.352	0.245	1.566			0.468	0.201	1.411
0.195	-0.024	1.586			0.204	0.035	1.616			0.208	0.344	1.605			0.214	0.513	1.565			0.062	0.243	1.617			0.009	0.012	1.638			-0.009	-0.185	1.630			-0.008	-0.259	1.619			0.352	0.245	1.566			0.469	0.202	1.413
0.195	-0.024	1.585			0.204	0.035	1.616			0.208	0.344	1.605			0.214	0.513	1.565			0.062	0.243	1.616			0.008	0.011	1.638			-0.009	-0.185	1.629			-0.008	-0.259	1.619			0.353	0.245	1.567			0.470	0.202	1.415
0.196	-0.024	1.585			0.204	0.035	1.616			0.207	0.344	1.605			0.213	0.513	1.565			0.062	0.242	1.616			0.008	0.011	1.637			-0.009	-0.186	1.628			-0.007	-0.259	1.618			0.353	0.245	1.567			0.471	0.203	1.416
0.196	-0.024	1.585			0.204	0.035	1.616			0.207	0.344	1.605			0.213	0.513	1.565			0.061	0.242	1.615			0.008	0.011	1.636			-0.009	-0.186	1.628			-0.007	-0.260	1.618			0.353	0.246	1.568			0.471	0.203	1.418
0.196	-0.024	1.585			0.204	0.035	1.616			0.207	0.345	1.605			0.213	0.513	1.565			0.061	0.242	1.615			0.008	0.011	1.636			-0.009	-0.186	1.627			-0.007	-0.260	1.617			0.353	0.246	1.569			0.472	0.203	1.419
0.196	-0.024	1.585			0.204	0.035	1.616			0.206	0.345	1.605			0.212	0.513	1.565			0.061	0.242	1.615			0.008	0.011	1.635			-0.009	-0.186	1.627			-0.007	-0.260	1.617			0.353	0.246	1.570			0.473	0.204	1.420
0.196	-0.024	1.585			0.204	0.035	1.616			0.206	0.345	1.605			0.212	0.513	1.565			0.061	0.242	1.614			0.008	0.010	1.635			-0.009	-0.186	1.627			-0.007	-0.260	1.616			0.354	0.246	1.570			0.474	0.204	1.421
0.196	-0.024	1.585			0.204	0.035	1.616			0.206	0.345	1.605			0.211	0.513	1.565			0.061	0.242	1.614			0.008	0.010	1.634			-0.009	-0.186	1.626			-0.007	-0.260	1.616			0.354	0.247	1.571			0.474	0.205	1.422
0.196	-0.024	1.585			0.204	0.035	1.616			0.206	0.345	1.605			0.211	0.514	1.565			0.061	0.241	1.613			0.008	0.010	1.634			-0.009	-0.187	1.626			-0.007	-0.260	1.615			0.354	0.247	1.572			0.475	0.205	1.423
0.196	-0.024	1.585			0.204	0.035	1.616			0.205	0.345	1.605			0.210	0.514	1.565			0.060	0.241	1.613			0.007	0.010	1.633			-0.009	-0.187	1.625			-0.007	-0.260	1.615			0.354	0.247	1.573			0.476	0.206	1.424
0.196	-0.024	1.585			0.204	0.035	1.616			0.205	0.345	1.605			0.209	0.514	1.565			0.060	0.241	1.612			0.007	0.010	1.633			-0.009	-0.187	1.625			-0.007	-0.261	1.615			0.354	0.247	1.573			0.477	0.206	1.424
0.196	-0.024	1.585			0.204	0.035	1.616			0.205	0.345	1.605			0.208	0.514	1.565			0.060	0.241	1.611			0.007	0.009	1.632			-0.009	-0.187	1.624			-0.007	-0.261	1.614			0.354	0.248	1.574			0.478	0.207	1.425
0.196	-0.024	1.585			0.204	0.035	1.616			0.204	0.345	1.605			0.207	0.514	1.565			0.059	0.240	1.610			0.007	0.009	1.631			-0.009	-0.187	1.624			-0.007	-0.261	1.614			0.354	0.248	1.575			0.479	0.207	1.425
0.196	-0.024	1.585			0.204	0.035	1.616			0.204	0.345	1.604			0.206	0.514	1.565			0.059	0.240	1.610			0.006	0.009	1.631			-0.009	-0.188	1.623			-0.007	-0.261	1.613			0.354	0.248	1.575			0.479	0.208	1.426
0.197	-0.024	1.585			0.204	0.035	1.616			0.204	0.345	1.604			0.205	0.514	1.565			0.059	0.240	1.609			0.006	0.008	1.630			-0.009	-0.188	1.623			-0.007	-0.262	1.613			0.355	0.248	1.576			0.480	0.208	1.427
0.197	-0.024	1.585			0.204	0.035	1.616			0.203	0.344	1.604			0.204	0.514	1.564			0.058	0.239	1.609			0.006	0.008	1.629			-0.009	-0.188	1.622			-0.007	-0.262	1.612			0.355	0.248	1.576			0.481	0.209	1.428
0.197	-0.024	1.584			0.203	0.035	1.616			0.203	0.344	1.604			0.203	0.514	1.564			0.058	0.239	1.608			0.006	0.007	1.628			-0.009	-0.189	1.621			-0.006	-0.262	1.612			0.355	0.248	1.576			0.481	0.209	1.428
0.197	-0.024	1.584			0.203	0.035	1.616			0.203	0.344	1.603			0.202	0.514	1.564			0.058	0.239	1.608			0.005	0.007	1.628			-0.009	-0.189	1.620			-0.006	-0.263	1.611			0.355	0.248	1.577			0.482	0.210	1.429
0.197	-0.024	1.584			0.203	0.035	1.616			0.203	0.344	1.603			0.201	0.513	1.564			0.058	0.239	1.607			0.005	0.007	1.627			-0.009	-0.190	1.619			-0.006	-0.263	1.611			0.355	0.248	1.577			0.483	0.210	1.430
0.197	-0.024	1.584			0.203	0.035	1.616			0.202	0.344	1.603			0.200	0.513	1.563			0.057	0.239	1.607			0.005	0.006	1.626			-0.009	-0.190	1.619			-0.006	-0.264	1.610			0.355	0.249	1.578			0.483	0.211	1.431
0.197	-0.024	1.584			0.203	0.035	1.616			0.202	0.344	1.603			0.199	0.513	1.563			0.057	0.238	1.607			0.005	0.006	1.625			-0.009	-0.191	1.618			-0.006	-0.264	1.610			0.355	0.249	1.578			0.484	0.211	1.431
0.197	-0.024	1.584			0.203	0.035	1.616			0.202	0.344	1.603			0.198	0.513	1.563			0.057	0.238	1.606			0.005	0.006	1.624			-0.009	-0.191	1.617			-0.006	-0.264	1.609			0.355	0.249	1.578			0.484	0.212	1.432
0.197	-0.024	1.584			0.203	0.035	1.616			0.202	0.344	1.602			0.197	0.513	1.562			0.056	0.238	1.606			0.004	0.005	1.624			-0.009	-0.191	1.616			-0.006	-0.265	1.608			0.355	0.249	1.579			0.485	0.212	1.432
0.197	-0.024	1.584			0.203	0.035	1.615			0.201	0.344	1.602			0.196	0.513	1.562			0.056	0.238	1.605			0.004	0.005	1.623			-0.009	-0.192	1.615			-0.006	-0.265	1.608			0.355	0.249	1.579			0.485	0.212	1.433
0.197	-0.024	1.584			0.202	0.035	1.615			0.201	0.344	1.602			0.195	0.513	1.562			0.055	0.237	1.604			0.004	0.005	1.622			-0.009	-0.192	1.615			-0.006	-0.265	1.607			0.355	0.249	1.579			0.486	0.212	1.433
0.197	-0.024	1.584			0.202	0.034	1.615			0.201	0.344	1.602			0.194	0.513	1.562			0.055	0.237	1.604			0.004	0.004	1.622			-0.009	-0.192	1.614			-0.006	-0.266	1.606			0.355	0.249	1.580			0.486	0.213	1.434
0.197	-0.024	1.584			0.202	0.035	1.615			0.200	0.343	1.602			0.194	0.513	1.561			0.055	0.237	1.603			0.003	0.004	1.621			-0.009	-0.193	1.613			-0.006	-0.266	1.606			0.355	0.249	1.580			0.487	0.213	1.434
0.197	-0.024	1.584			0.202	0.035	1.615			0.200	0.343	1.601			0.193	0.513	1.561			0.054	0.237	1.603			0.003	0.004	1.620			-0.009	-0.193	1.612			-0.006	-0.267	1.605			0.355	0.249	1.580			0.487	0.213	1.434
0.197	-0.024	1.584			0.202	0.035	1.614			0.200	0.343	1.601			0.192	0.513	1.561			0.054	0.236	1.603			0.003	0.003	1.620			-0.009	-0.194	1.612			-0.006	-0.267	1.604			0.355	0.249	1.580			0.487	0.213	1.435
0.197	-0.024	1.584			0.201	0.035	1.614			0.200	0.343	1.601			0.191	0.513	1.561			0.053	0.236	1.602			0.003	0.003	1.619			-0.009	-0.194	1.611			-0.006	-0.268	1.604			0.354	0.249	1.581			0.487	0.214	1.435
0.197	-0.024	1.583			0.201	0.035	1.614			0.199	0.343	1.601			0.191	0.512	1.560			0.053	0.236	1.602			0.003	0.003	1.619			-0.009	-0.195	1.610			-0.006	-0.268	1.603			0.354	0.249	1.581			0.487	0.214	1.435
0.197	-0.024	1.583			0.201	0.035	1.614			0.199	0.343	1.601			0.190	0.512	1.560			0.052	0.236	1.601			0.002	0.002	1.618			-0.009	-0.195	1.610			-0.007	-0.269	1.603			0.354	0.250	1.581			0.487	0.214	1.435
0.197	-0.024	1.583			0.201	0.035	1.614			0.199	0.343	1.601			0.190	0.512	1.560			0.052	0.236	1.601			0.002	0.002	1.618			-0.009	-0.196	1.609			-0.007	-0.269	1.602			0.354	0.250	1.581			0.487	0.213	1.435
0.197	-0.024	1.583			0.201	0.035	1.613			0.199	0.343	1.600			0.189	0.512	1.560			0.051	0.235	1.601			0.002	0.002	1.617			-0.009	-0.196	1.609			-0.007	-0.270	1.602			0.354	0.250	1.581			0.485	0.213	1.432
0.197	-0.024	1.583			0.200	0.035	1.613			0.199	0.343	1.600			0.189	0.512	1.560			0.051	0.235	1.601			0.002	0.002	1.617			-0.009	-0.196	1.609			-0.007	-0.270	1.602			0.354	0.250	1.581			0.484	0.212	1.430
0.197	-0.024	1.583			0.200	0.035	1.613			0.198	0.343	1.600			0.188	0.512	1.560			0.050	0.235	1.601			0.001	0.002	1.617			-0.010	-0.196	1.608			-0.008	-0.270	1.602			0.353	0.250	1.581			0.482	0.211	1.428
0.196	-0.024	1.583			0.200	0.035	1.613			0.198	0.343	1.600			0.188	0.512	1.560			0.050	0.235	1.600			0.001	0.001	1.617			-0.010	-0.197	1.608			-0.008	-0.270	1.602			0.353	0.249	1.581			0.480	0.210	1.426
0.196	-0.024	1.582			0.200	0.035	1.613			0.198	0.343	1.600			0.188	0.512	1.559			0.050	0.235	1.600			0.001	0.001	1.617			-0.010	-0.197	1.608			-0.009	-0.271	1.602			0.352	0.249	1.580			0.478	0.210	1.424
0.196	-0.024	1.582			0.199	0.035	1.612			0.198	0.343	1.600			0.187	0.512	1.559			0.049	0.235	1.600			0.001	0.001	1.617			-0.011	-0.197	1.609			-0.009	-0.271	1.602			0.352	0.249	1.580			0.475	0.209	1.422
0.196	-0.024	1.582			0.199	0.035	1.612			0.198	0.343	1.600			0.187	0.512	1.559			0.049	0.235	1.600			0.000	0.001	1.617			-0.012	-0.197	1.609			-0.010	-0.271	1.603			0.351	0.249	1.580			0.472	0.208	1.420
0.196	-0.024	1.582			0.199	0.035	1.612			0.197	0.343	1.600			0.187	0.512	1.559			0.048	0.235	1.600			-0.000	0.001	1.618			-0.013	-0.197	1.610			-0.011	-0.271	1.604			0.350	0.249	1.579			0.470	0.207	1.417
0.195	-0.024	1.582			0.199	0.035	1.612			0.197	0.343	1.599			0.187	0.512	1.559			0.048	0.235	1.600			-0.000	0.001	1.618			-0.014	-0.197	1.612			-0.012	-0.271	1.605			0.350	0.249	1.578			0.467	0.206	1.415
0.195	-0.024	1.582			0.199	0.035	1.612			0.197	0.343	1.599			0.186	0.512	1.559			0.048	0.235	1.601			-0.001	0.001	1.619			-0.015	-0.196	1.613			-0.012	-0.271	1.607			0.349	0.249	1.578			0.464	0.205	1.412
0.195	-0.024	1.581			0.198	0.035	1.612			0.197	0.343	1.599			0.186	0.512	1.559			0.047	0.235	1.601			-0.001	0.001	1.620			-0.016	-0.196	1.615			-0.013	-0.270	1.609			0.348	0.249	1.577			0.461	0.203	1.409
0.195	-0.024	1.581			0.198	0.035	1.612			0.197	0.343	1.599			0.186	0.512	1.559			0.047	0.235	1.601			-0.001	0.002	1.621			-0.016	-0.196	1.617			-0.014	-0.270	1.611			0.347	0.249	1.576			0.458	0.202	1.406
0.194	-0.024	1.581			0.198	0.035	1.611			0.197	0.343	1.599			0.186	0.512	1.559			0.047	0.235	1.602			-0.002	0.002	1.622			-0.017	-0.195	1.619			-0.015	-0.269	1.613			0.346	0.249	1.575			0.456	0.201	1.402
0.194	-0.024	1.581			0.198	0.035	1.611			0.197	0.343	1.599			0.186	0.512	1.558			0.046	0.235	1.603			-0.002	0.002	1.623			-0.018	-0.194	1.621			-0.016	-0.268	1.615			0.346	0.248	1.574			0.453	0.200	1.398
0.194	-0.024	1.581			0.198	0.035	1.611			0.196	0.343	1.599			0.185	0.512	1.558			0.046	0.236	1.604			-0.002	0.003	1.625			-0.018	-0.193	1.623			-0.016	-0.267	1.616			0.345	0.248	1.573			0.450	0.198	1.394
0.194	-0.024	1.581			0.198	0.034	1.611			0.196	0.342	1.599			0.185	0.512	1.558			0.046	0.236	1.605			-0.003	0.003	1.626			-0.019	-0.192	1.625			-0.017	-0.266	1.618			0.344	0.248	1.572			0.447	0.197	1.390
0.194	-0.024	1.580			0.198	0.034	1.611			0.196	0.342	1.599			0.185	0.511	1.558			0.045	0.236	1.605			-0.003	0.003	1.627			-0.019	-0.191	1.626			-0.017	-0.266	1.620			0.344	0.248	1.572			0.444	0.196	1.386
0.193	-0.024	1.580			0.197	0.034	1.611			0.196	0.342	1.599			0.185	0.511	1.558			0.045	0.236	1.606			-0.003	0.003	1.628			-0.020	-0.190	1.628			-0.018	-0.265	1.621			0.343	0.248	1.571			0.442	0.195	1.383
0.193	-0.024	1.580			0.197	0.034	1.611			0.196	0.342	1.598			0.185	0.511	1.558			0.045	0.237	1.607			-0.003	0.004	1.629			-0.020	-0.190	1.629			-0.018	-0.264	1.623			0.342	0.248	1.570			0.439	0.194	1.381
0.193	-0.024	1.580			0.197	0.034	1.611			0.196	0.342	1.598			0.185	0.511	1.558			0.045	0.237	1.607			-0.003	0.004	1.630			-0.021	-0.189	1.630			-0.018	-0.263	1.624			0.342	0.248	1.569			0.435	0.194	1.380
0.193	-0.024	1.580			0.197	0.034	1.610			0.196	0.342	1.598			0.185	0.511	1.558			0.045	0.237	1.608			-0.003	0.004	1.631			-0.021	-0.188	1.631			-0.019	-0.262	1.625			0.341	0.247	1.568			0.432	0.193	1.378
0.192	-0.024	1.580			0.197	0.034	1.610			0.196	0.342	1.598			0.185	0.512	1.558			0.045	0.237	1.609			-0.003	0.005	1.632			-0.021	-0.188	1.632			-0.019	-0.262	1.627			0.340	0.247	1.567			0.427	0.193	1.376
0.192	-0.024	1.580			0.197	0.034	1.610			0.196	0.342	1.597			0.186	0.512	1.558			0.045	0.238	1.609			-0.003	0.005	1.633			-0.021	-0.187	1.633			-0.019	-0.261	1.628			0.340	0.247	1.566			0.423	0.192	1.373
0.192	-0.025	1.580			0.197	0.034	1.610			0.196	0.342	1.597			0.186	0.512	1.558			0.045	0.238	1.610			-0.004	0.005	1.634			-0.021	-0.187	1.634			-0.019	-0.261	1.628			0.339	0.247	1.565			0.417	0.192	1.368
0.192	-0.025	1.580			0.197	0.034	1.610			0.196	0.342	1.597			0.186	0.512	1.558			0.045	0.238	1.611			-0.004	0.005	1.635			-0.022	-0.186	1.635			-0.020	-0.260	1.629			0.339	0.247	1.565			0.412	0.191	1.362
0.192	-0.025	1.579			0.196	0.034	1.609			0.196	0.342	1.597			0.187	0.512	1.558			0.045	0.238	1.611			-0.004	0.006	1.635			-0.022	-0.186	1.636			-0.020	-0.260	1.630			0.338	0.247	1.564			0.408	0.191	1.358
0.191	-0.025	1.579			0.196	0.034	1.609			0.196	0.342	1.597			0.187	0.512	1.558			0.045	0.238	1.612			-0.004	0.006	1.636			-0.022	-0.185	1.636			-0.020	-0.260	1.631			0.338	0.247	1.563			0.404	0.190	1.354
0.191	-0.025	1.579			0.196	0.034	1.609			0.196	0.342	1.597			0.188	0.512	1.558			0.045	0.238	1.612			-0.004	0.006	1.637			-0.022	-0.185	1.637			-0.020	-0.259	1.631			0.337	0.247	1.563			0.400	0.190	1.350
0.191	-0.025	1.579			0.196	0.034	1.609			0.196	0.342	1.596			0.188	0.512	1.558			0.045	0.239	1.612			-0.003	0.006	1.637			-0.022	-0.185	1.637			-0.020	-0.259	1.632			0.337	0.246	1.562			0.397	0.189	1.347
0.191	-0.025	1.579			0.196	0.034	1.609			0.196	0.342	1.596			0.189	0.512	1.558			0.045	0.239	1.613			-0.003	0.006	1.638			-0.022	-0.184	1.638			-0.020	-0.259	1.632			0.336	0.246	1.561			0.394	0.189	1.345
0.191	-0.025	1.579			0.196	0.034	1.609			0.196	0.342	1.596			0.189	0.512	1.558			0.045	0.239	1.613			-0.003	0.006	1.639			-0.022	-0.184	1.638			-0.021	-0.259	1.633			0.336	0.246	1.561			0.391	0.189	1.343
0.191	-0.025	1.579			0.196	0.034	1.608			0.196	0.341	1.596			0.190	0.511	1.558			0.045	0.239	1.613			-0.003	0.007	1.639			-0.023	-0.184	1.639			-0.021	-0.258	1.633			0.335	0.246	1.560			0.387	0.189	1.345
0.190	-0.026	1.579			0.196	0.034	1.608			0.196	0.341	1.596			0.190	0.511	1.558			0.045	0.239	1.613			-0.003	0.007	1.640			-0.023	-0.184	1.639			-0.021	-0.258	1.634			0.335	0.246	1.559			0.384	0.190	1.346
0.190	-0.026	1.579			0.196	0.033	1.608			0.196	0.341	1.596			0.191	0.511	1.558			0.046	0.239	1.613			-0.003	0.007	1.640			-0.023	-0.184	1.639			-0.021	-0.258	1.634			0.334	0.246	1.559			0.382	0.190	1.347
0.190	-0.026	1.579			0.196	0.033	1.608			0.196	0.341	1.596			0.192	0.511	1.558			0.046	0.239	1.614			-0.003	0.007	1.641			-0.023	-0.184	1.640			-0.021	-0.258	1.634			0.333	0.246	1.558			0.380	0.191	1.347
0.190	-0.026	1.579			0.196	0.033	1.608			0.196	0.341	1.596			0.192	0.511	1.558			0.046	0.239	1.614			-0.003	0.007	1.641			-0.023	-0.184	1.640			-0.021	-0.258	1.635			0.333	0.246	1.557			0.378	0.191	1.348
0.190	-0.026	1.579			0.196	0.033	1.608			0.196	0.341	1.595			0.193	0.511	1.558			0.046	0.239	1.614			-0.003	0.007	1.642			-0.023	-0.183	1.641			-0.021	-0.258	1.635			0.333	0.246	1.557			0.377	0.192	1.348
0.190	-0.027	1.579			0.196	0.033	1.607			0.196	0.341	1.595			0.193	0.511	1.559			0.046	0.239	1.614			-0.003	0.007	1.642			-0.023	-0.183	1.641			-0.021	-0.258	1.636			0.332	0.245	1.556			0.375	0.192	1.348
0.190	-0.027	1.579			0.196	0.033	1.607			0.196	0.341	1.595			0.194	0.511	1.559			0.046	0.239	1.614			-0.003	0.007	1.643			-0.023	-0.183	1.641			-0.021	-0.258	1.636			0.332	0.245	1.555			0.373	0.193	1.349
0.190	-0.027	1.579			0.196	0.032	1.607			0.196	0.341	1.595			0.194	0.511	1.559			0.047	0.239	1.614			-0.003	0.007	1.643			-0.023	-0.183	1.642			-0.021	-0.258	1.637			0.331	0.245	1.555			0.373	0.194	1.349
0.189	-0.027	1.579			0.196	0.032	1.607			0.196	0.341	1.595			0.195	0.511	1.559			0.047	0.239	1.614			-0.003	0.007	1.644			-0.023	-0.183	1.642			-0.021	-0.258	1.637			0.331	0.245	1.554			0.372	0.195	1.350
0.189	-0.027	1.579			0.196	0.032	1.607			0.196	0.341	1.595			0.195	0.511	1.559			0.047	0.239	1.614			-0.002	0.007	1.644			-0.023	-0.183	1.643			-0.021	-0.257	1.638			0.331	0.245	1.554			0.371	0.196	1.350
0.189	-0.028	1.579			0.195	0.032	1.607			0.196	0.341	1.595			0.196	0.511	1.559			0.047	0.239	1.614			-0.002	0.007	1.645			-0.023	-0.183	1.643			-0.021	-0.257	1.638			0.330	0.245	1.553			0.370	0.196	1.351
0.189	-0.028	1.579			0.195	0.032	1.607			0.196	0.341	1.595			0.196	0.511	1.559			0.048	0.239	1.614			-0.002	0.007	1.645			-0.023	-0.183	1.643			-0.021	-0.257	1.639			0.330	0.245	1.553			0.370	0.197	1.351
0.189	-0.028	1.579			0.195	0.032	1.606			0.196	0.341	1.595			0.197	0.511	1.559			0.048	0.239	1.614			-0.002	0.008	1.645			-0.023	-0.183	1.644			-0.021	-0.257	1.639			0.330	0.245	1.553			0.369	0.197	1.351
0.189	-0.028	1.579			0.195	0.032	1.606			0.196	0.341	1.595			0.197	0.511	1.559			0.048	0.239	1.614			-0.002	0.008	1.646			-0.023	-0.183	1.644			-0.021	-0.257	1.639			0.329	0.245	1.552			0.368	0.198	1.352
0.189	-0.028	1.579			0.195	0.031	1.606			0.196	0.341	1.594			0.198	0.511	1.559			0.048	0.238	1.614			-0.002	0.008	1.646			-0.023	-0.183	1.644			-0.021	-0.257	1.640			0.329	0.245	1.552			0.368	0.198	1.352
0.189	-0.029	1.579			0.195	0.031	1.606			0.196	0.341	1.594			0.198	0.511	1.559			0.049	0.238	1.614			-0.002	0.008	1.646			-0.023	-0.183	1.644			-0.021	-0.257	1.640			0.329	0.245	1.552			0.367	0.198	1.352
0.189	-0.029	1.579			0.195	0.031	1.606			0.196	0.341	1.594			0.199	0.511	1.559			0.049	0.238	1.614			-0.002	0.008	1.647			-0.022	-0.183	1.645			-0.021	-0.257	1.640			0.329	0.245	1.552			0.367	0.198	1.352
0.189	-0.029	1.579			0.195	0.031	1.606			0.196	0.341	1.594			0.199	0.511	1.559			0.049	0.238	1.614			-0.001	0.008	1.647			-0.022	-0.182	1.645			-0.021	-0.257	1.640			0.329	0.245	1.551			0.366	0.198	1.352
0.189	-0.029	1.579			0.195	0.031	1.606			0.197	0.341	1.594			0.200	0.511	1.559			0.050	0.238	1.614			-0.001	0.008	1.647			-0.022	-0.182	1.645			-0.021	-0.257	1.640			0.328	0.245	1.551			0.366	0.197	1.353
0.189	-0.029	1.579			0.196	0.031	1.606			0.197	0.341	1.594			0.200	0.511	1.559			0.050	0.239	1.614			-0.001	0.008	1.647			-0.022	-0.182	1.645			-0.021	-0.257	1.641			0.328	0.245	1.551			0.365	0.197	1.353
0.189	-0.029	1.579			0.196	0.031	1.605			0.197	0.341	1.593			0.201	0.511	1.559			0.050	0.239	1.614			-0.001	0.008	1.648			-0.022	-0.182	1.645			-0.021	-0.257	1.641			0.328	0.244	1.551			0.365	0.197	1.354
0.189	-0.029	1.579			0.196	0.031	1.605			0.197	0.341	1.593			0.201	0.511	1.559			0.051	0.239	1.614			-0.001	0.008	1.648			-0.022	-0.182	1.646			-0.021	-0.256	1.641			0.328	0.244	1.550			0.364	0.196	1.354
0.189	-0.029	1.579			0.196	0.031	1.605			0.197	0.341	1.593			0.202	0.511	1.559			0.051	0.239	1.614			-0.001	0.008	1.648			-0.022	-0.182	1.646			-0.021	-0.256	1.641			0.328	0.244	1.550			0.364	0.196	1.355
0.189	-0.030	1.579			0.196	0.030	1.605			0.198	0.341	1.592			0.202	0.511	1.559			0.051	0.239	1.614			-0.000	0.008	1.648			-0.022	-0.182	1.646			-0.021	-0.256	1.641			0.328	0.244	1.550			0.363	0.195	1.355
0.189	-0.030	1.579			0.196	0.030	1.605			0.198	0.341	1.592			0.202	0.511	1.559			0.052	0.239	1.614			-0.000	0.009	1.648			-0.022	-0.182	1.646			-0.021	-0.256	1.640			0.328	0.244	1.550			0.363	0.195	1.355
0.189	-0.030	1.579			0.196	0.030	1.604			0.199	0.341	1.591			0.203	0.511	1.560			0.052	0.239	1.615			0.000	0.009	1.648			-0.022	-0.181	1.646			-0.021	-0.256	1.640			0.328	0.244	1.550			0.363	0.195	1.356
0.189	-0.030	1.579			0.196	0.031	1.604			0.199	0.341	1.591			0.203	0.511	1.560			0.052	0.239	1.615			0.000	0.009	1.649			-0.021	-0.181	1.646			-0.020	-0.255	1.640			0.327	0.244	1.550			0.362	0.194	1.356
0.189	-0.030	1.579			0.196	0.031	1.603			0.200	0.341	1.590			0.203	0.511	1.560			0.053	0.239	1.615			0.000	0.009	1.649			-0.021	-0.181	1.646			-0.020	-0.255	1.640			0.327	0.244	1.550			0.362	0.194	1.356
0.189	-0.029	1.579			0.196	0.031	1.603			0.200	0.342	1.589			0.203	0.511	1.560			0.053	0.239	1.615			0.001	0.009	1.649			-0.021	-0.181	1.646			-0.020	-0.255	1.640			0.327	0.244	1.549			0.337	0.195	1.325
0.189	-0.029	1.579			0.196	0.031	1.602			0.201	0.342	1.587			0.204	0.511	1.560			0.053	0.239	1.615			0.001	0.009	1.649			-0.021	-0.181	1.646			-0.020	-0.255	1.640			0.327	0.244	1.549			0.332	0.195	1.318
0.189	-0.029	1.578			0.196	0.032	1.601			0.202	0.342	1.586			0.204	0.511	1.561			0.053	0.239	1.615			0.001	0.009	1.649			-0.021	-0.180	1.646			-0.020	-0.255	1.640			0.327	0.244	1.549			0.325	0.194	1.309
0.189	-0.029	1.578			0.196	0.032	1.600			0.202	0.343	1.585			0.204	0.512	1.561			0.054	0.239	1.615			0.001	0.009	1.649			-0.020	-0.180	1.646			-0.020	-0.255	1.641			0.327	0.245	1.548			0.320	0.194	1.302
0.189	-0.029	1.578			0.196	0.032	1.599			0.203	0.343	1.584			0.204	0.512	1.561			0.054	0.239	1.615			0.002	0.009	1.650			-0.020	-0.180	1.646			-0.020	-0.254	1.641			0.327	0.245	1.548			0.316	0.194	1.298
0.189	-0.029	1.578			0.196	0.033	1.598			0.203	0.344	1.582			0.205	0.512	1.561			0.054	0.239	1.615			0.002	0.009	1.650			-0.020	-0.180	1.646			-0.020	-0.254	1.641			0.327	0.245	1.548			0.313	0.194	1.294
0.189	-0.029	1.578			0.196	0.033	1.597			0.204	0.344	1.581			0.205	0.512	1.561			0.054	0.239	1.615			0.002	0.010	1.650			-0.020	-0.180	1.647			-0.019	-0.254	1.641			0.327	0.245	1.547			0.311	0.194	1.290
0.189	-0.029	1.578			0.196	0.033	1.596			0.204	0.344	1.580			0.205	0.513	1.562			0.054	0.239	1.615			0.003	0.010	1.651			-0.020	-0.180	1.647			-0.019	-0.254	1.641			0.327	0.245	1.547			0.309	0.194	1.288
0.189	-0.029	1.578			0.196	0.033	1.595			0.204	0.345	1.579			0.205	0.513	1.562			0.054	0.239	1.615			0.003	0.010	1.651			-0.019	-0.180	1.648			-0.019	-0.254	1.642			0.327	0.245	1.546			0.307	0.194	1.285
0.189	-0.029	1.578			0.196	0.033	1.594			0.204	0.345	1.578			0.205	0.513	1.562			0.055	0.239	1.615			0.003	0.010	1.651			-0.019	-0.179	1.648			-0.019	-0.254	1.642			0.327	0.246	1.546			0.305	0.194	1.283
0.189	-0.029	1.578			0.196	0.033	1.593			0.205	0.346	1.577			0.206	0.513	1.562			0.055	0.239	1.615			0.003	0.010	1.652			-0.019	-0.179	1.649			-0.019	-0.254	1.643			0.327	0.246	1.545			0.304	0.194	1.282
0.189	-0.029	1.578			0.196	0.034	1.592			0.205	0.346	1.576			0.206	0.513	1.563			0.055	0.239	1.615			0.004	0.010	1.652			-0.019	-0.179	1.649			-0.019	-0.253	1.643			0.327	0.246	1.545			0.303	0.194	1.280
0.189	-0.029	1.578			0.196	0.034	1.591			0.205	0.347	1.575			0.206	0.514	1.563			0.055	0.239	1.615			0.004	0.010	1.652			-0.018	-0.179	1.649			-0.019	-0.253	1.644			0.327	0.246	1.544			0.301	0.194	1.278
0.189	-0.029	1.578			0.196	0.034	1.590			0.205	0.347	1.574			0.206	0.514	1.563			0.055	0.239	1.615			0.004	0.010	1.653			-0.018	-0.179	1.650			-0.018	-0.253	1.645			0.327	0.246	1.544			0.300	0.194	1.277
0.189	-0.029	1.578			0.196	0.034	1.589			0.205	0.347	1.574			0.206	0.514	1.563			0.055	0.240	1.616			0.005	0.010	1.653			-0.018	-0.179	1.650			-0.018	-0.253	1.645			0.327	0.247	1.544			0.299	0.194	1.275
0.189	-0.029	1.578			0.196	0.034	1.589			0.205	0.347	1.573			0.206	0.514	1.563			0.055	0.240	1.616			0.005	0.010	1.654			-0.018	-0.178	1.651			-0.018	-0.253	1.646			0.327	0.247	1.543			0.298	0.194	1.274
0.189	-0.029	1.578			0.195	0.034	1.588			0.205	0.348	1.573			0.206	0.514	1.564			0.055	0.240	1.616			0.005	0.010	1.654			-0.018	-0.178	1.651			-0.018	-0.252	1.646			0.327	0.247	1.543			0.297	0.194	1.273
0.189	-0.029	1.578			0.195	0.034	1.587			0.205	0.348	1.572			0.207	0.515	1.564			0.055	0.240	1.616			0.005	0.010	1.654			-0.017	-0.178	1.652			-0.018	-0.252	1.646			0.327	0.247	1.542			0.297	0.193	1.272
0.189	-0.029	1.578			0.195	0.034	1.586			0.205	0.348	1.572			0.207	0.515	1.564			0.055	0.240	1.617			0.005	0.010	1.654			-0.017	-0.178	1.652			-0.018	-0.252	1.647			0.327	0.247	1.542			0.289	0.178	1.281
0.189	-0.029	1.578			0.195	0.034	1.585			0.205	0.348	1.571			0.207	0.515	1.564			0.055	0.240	1.617			0.006	0.010	1.655			-0.017	-0.178	1.652			-0.018	-0.252	1.647			0.327	0.247	1.542			0.290	0.178	1.280
0.189	-0.029	1.578			0.195	0.034	1.585			0.205	0.348	1.571			0.207	0.515	1.564			0.055	0.240	1.617			0.006	0.010	1.655			-0.017	-0.177	1.653			-0.018	-0.252	1.647			0.327	0.248	1.542			0.291	0.179	1.279
0.189	-0.029	1.578			0.195	0.034	1.584			0.205	0.348	1.570			0.207	0.515	1.564			0.055	0.240	1.617			0.006	0.011	1.655			-0.017	-0.177	1.653			-0.018	-0.252	1.647			0.327	0.248	1.541			0.291	0.179	1.279
0.189	-0.029	1.578			0.195	0.034	1.584			0.205	0.349	1.570			0.207	0.515	1.564			0.055	0.240	1.617			0.006	0.011	1.656			-0.017	-0.177	1.653			-0.017	-0.252	1.648			0.327	0.248	1.541			0.292	0.180	1.278
0.189	-0.029	1.578			0.195	0.034	1.583			0.205	0.349	1.570			0.207	0.516	1.565			0.055	0.240	1.618			0.006	0.011	1.656			-0.017	-0.177	1.653			-0.017	-0.251	1.648			0.327	0.248	1.541			0.293	0.181	1.278
0.189	-0.029	1.578			0.194	0.034	1.582			0.205	0.349	1.569			0.208	0.516	1.565			0.055	0.240	1.618			0.007	0.011	1.656			-0.016	-0.177	1.654			-0.017	-0.251	1.648			0.327	0.248	1.540			0.294	0.181	1.278
0.189	-0.029	1.577			0.194	0.034	1.582			0.205	0.349	1.569			0.208	0.516	1.565			0.055	0.240	1.618			0.007	0.011	1.656			-0.016	-0.177	1.654			-0.017	-0.251	1.648			0.327	0.248	1.540			0.295	0.182	1.277
0.189	-0.029	1.577			0.194	0.034	1.581			0.206	0.349	1.569			0.208	0.516	1.565			0.055	0.240	1.618			0.007	0.011	1.656			-0.016	-0.177	1.654			-0.017	-0.251	1.648			0.327	0.248	1.540			0.296	0.182	1.277
0.189	-0.029	1.577			0.194	0.034	1.581			0.206	0.349	1.569			0.208	0.516	1.565			0.055	0.240	1.618			0.007	0.011	1.657			-0.016	-0.177	1.654			-0.017	-0.251	1.648			0.327	0.248	1.540			0.297	0.183	1.277
0.189	-0.029	1.577			0.194	0.034	1.580			0.206	0.349	1.568			0.208	0.516	1.565			0.055	0.240	1.618			0.007	0.011	1.657			-0.016	-0.177	1.654			-0.017	-0.251	1.648			0.327	0.248	1.540			0.297	0.183	1.277
0.189	-0.029	1.577			0.194	0.034	1.580			0.206	0.349	1.568			0.208	0.516	1.565			0.055	0.240	1.618			0.007	0.011	1.657			-0.016	-0.177	1.654			-0.017	-0.251	1.649			0.327	0.249	1.539			0.297	0.183	1.277
0.189	-0.030	1.577			0.194	0.034	1.580			0.206	0.349	1.568			0.209	0.516	1.566			0.055	0.240	1.618			0.007	0.011	1.657			-0.016	-0.177	1.654			-0.017	-0.251	1.649			0.327	0.249	1.539			0.298	0.184	1.277
0.189	-0.030	1.577			0.194	0.034	1.579			0.206	0.349	1.568			0.209	0.516	1.566			0.056	0.240	1.618			0.007	0.011	1.657			-0.016	-0.177	1.655			-0.017	-0.251	1.649			0.327	0.249	1.539			0.299	0.184	1.277
0.189	-0.030	1.577			0.194	0.033	1.579			0.206	0.350	1.567			0.209	0.516	1.566			0.056	0.240	1.618			0.007	0.011	1.657			-0.016	-0.177	1.655			-0.017	-0.251	1.649			0.327	0.249	1.539			0.300	0.185	1.277
0.189	-0.030	1.577			0.194	0.033	1.579			0.206	0.350	1.567			0.209	0.516	1.566			0.056	0.240	1.618			0.008	0.011	1.657			-0.016	-0.177	1.655			-0.017	-0.251	1.649			0.327	0.249	1.539			0.301	0.185	1.277
0.189	-0.030	1.577			0.194	0.033	1.578			0.206	0.350	1.567			0.209	0.516	1.566			0.056	0.240	1.619			0.008	0.011	1.658			-0.016	-0.176	1.655			-0.017	-0.251	1.649			0.327	0.249	1.539			0.302	0.185	1.277
0.189	-0.030	1.577			0.194	0.033	1.578			0.206	0.350	1.567			0.210	0.517	1.566			0.056	0.240	1.619			0.008	0.011	1.658			-0.015	-0.176	1.655			-0.017	-0.251	1.649			0.328	0.249	1.538			0.302	0.186	1.277
0.189	-0.030	1.577			0.194	0.033	1.578			0.206	0.350	1.567			0.210	0.517	1.566			0.056	0.240	1.619			0.008	0.011	1.658			-0.015	-0.176	1.655			-0.016	-0.251	1.649			0.328	0.249	1.538			0.303	0.186	1.277
0.189	-0.030	1.577			0.194	0.033	1.577			0.207	0.350	1.567			0.210	0.517	1.567			0.056	0.240	1.619			0.008	0.011	1.658			-0.015	-0.176	1.655			-0.016	-0.250	1.649			0.328	0.249	1.538			0.303	0.186	1.277
0.189	-0.030	1.577			0.194	0.033	1.577			0.207	0.350	1.567			0.211	0.517	1.567			0.056	0.240	1.619			0.008	0.011	1.658			-0.015	-0.176	1.655			-0.016	-0.250	1.649			0.328	0.249	1.538			0.305	0.187	1.277
0.190	-0.030	1.576			0.194	0.033	1.577			0.207	0.350	1.567			0.211	0.517	1.567			0.056	0.240	1.619			0.008	0.011	1.658			-0.015	-0.175	1.655			-0.016	-0.250	1.649			0.328	0.250	1.538			0.306	0.188	1.278
0.190	-0.030	1.576			0.194	0.033	1.577			0.207	0.350	1.567			0.211	0.517	1.567			0.056	0.240	1.619			0.008	0.011	1.658			-0.015	-0.175	1.655			-0.016	-0.249	1.649			0.329	0.250	1.538			0.307	0.188	1.278
0.190	-0.030	1.576			0.194	0.033	1.577			0.208	0.350	1.567			0.211	0.517	1.567			0.056	0.240	1.619			0.008	0.011	1.658			-0.015	-0.175	1.655			-0.016	-0.249	1.649			0.329	0.250	1.538			0.308	0.188	1.278
0.190	-0.030	1.576			0.195	0.033	1.576			0.208	0.350	1.567			0.212	0.517	1.567			0.056	0.240	1.619			0.008	0.011	1.658			-0.015	-0.174	1.655			-0.016	-0.248	1.649			0.329	0.250	1.538			0.309	0.189	1.278
0.190	-0.030	1.576			0.195	0.033	1.576			0.208	0.350	1.567			0.212	0.517	1.567			0.057	0.240	1.620			0.008	0.011	1.658			-0.015	-0.173	1.655			-0.015	-0.248	1.649			0.329	0.250	1.537			0.309	0.189	1.278
0.190	-0.030	1.576			0.195	0.033	1.576			0.209	0.350	1.567			0.212	0.517	1.567			0.057	0.240	1.620			0.008	0.011	1.658			-0.014	-0.173	1.655			-0.015	-0.247	1.648			0.330	0.250	1.537			0.310	0.189	1.279
0.190	-0.030	1.576			0.195	0.033	1.576			0.209	0.350	1.567			0.212	0.517	1.568			0.057	0.240	1.620			0.009	0.011	1.658			-0.014	-0.172	1.655			-0.015	-0.246	1.648			0.330	0.250	1.537			0.311	0.189	1.279
0.190	-0.030	1.576			0.195	0.033	1.576			0.209	0.350	1.567			0.213	0.517	1.568			0.057	0.240	1.620			0.009	0.011	1.658			-0.014	-0.172	1.655			-0.015	-0.246	1.648			0.330	0.250	1.537			0.312	0.190	1.279
0.191	-0.030	1.576			0.195	0.033	1.576			0.210	0.350	1.567			0.213	0.517	1.568			0.057	0.241	1.621			0.009	0.011	1.658			-0.014	-0.172	1.655			-0.015	-0.246	1.648			0.331	0.250	1.537			0.312	0.190	1.279
0.191	-0.030	1.576			0.195	0.033	1.576			0.210	0.350	1.567			0.213	0.517	1.568			0.058	0.241	1.621			0.009	0.011	1.658			-0.014	-0.171	1.655			-0.015	-0.245	1.648			0.331	0.250	1.537			0.313	0.190	1.279
0.191	-0.030	1.576			0.196	0.033	1.576			0.210	0.350	1.568			0.214	0.517	1.568			0.058	0.241	1.621			0.009	0.011	1.658			-0.014	-0.171	1.655			-0.015	-0.245	1.648			0.331	0.250	1.537			0.314	0.190	1.280
0.191	-0.030	1.576			0.196	0.033	1.576			0.211	0.350	1.568			0.214	0.517	1.568			0.058	0.241	1.622			0.009	0.011	1.658			-0.014	-0.171	1.655			-0.015	-0.244	1.648			0.331	0.250	1.537			0.314	0.190	1.280
0.191	-0.030	1.575			0.196	0.033	1.576			0.211	0.350	1.568			0.215	0.517	1.568			0.058	0.241	1.622			0.009	0.011	1.658			-0.014	-0.170	1.655			-0.015	-0.244	1.648			0.332	0.250	1.537			0.315	0.190	1.280
0.191	-0.030	1.575			0.196	0.033	1.576			0.211	0.350	1.568			0.215	0.516	1.568			0.059	0.241	1.622			0.009	0.011	1.659			-0.014	-0.170	1.655			-0.015	-0.244	1.648			0.332	0.250	1.537			0.315	0.190	1.280
0.192	-0.030	1.575			0.196	0.033	1.576			0.212	0.350	1.568			0.215	0.516	1.568			0.059	0.241	1.623			0.009	0.011	1.659			-0.014	-0.170	1.655			-0.014	-0.244	1.648			0.332	0.251	1.537			0.316	0.190	1.280
0.192	-0.030	1.575			0.197	0.033	1.576			0.212	0.350	1.568			0.216	0.516	1.569			0.059	0.241	1.623			0.010	0.011	1.659			-0.013	-0.170	1.654			-0.014	-0.244	1.647			0.332	0.251	1.537			0.316	0.190	1.281
0.192	-0.030	1.575			0.197	0.033	1.576			0.212	0.350	1.569			0.216	0.516	1.569			0.059	0.242	1.624			0.010	0.011	1.659			-0.013	-0.170	1.654			-0.014	-0.243	1.647			0.333	0.251	1.537			0.317	0.190	1.281
0.192	-0.030	1.575			0.197	0.033	1.576			0.212	0.350	1.569			0.216	0.516	1.569			0.060	0.242	1.624			0.010	0.011	1.659			-0.013	-0.169	1.654			-0.014	-0.243	1.647			0.333	0.251	1.537			0.317	0.190	1.281
0.192	-0.030	1.575			0.197	0.033	1.576			0.212	0.350	1.569			0.217	0.516	1.569			0.060	0.242	1.624			0.010	0.011	1.659			-0.013	-0.169	1.654			-0.014	-0.243	1.647			0.333	0.251	1.537			0.317	0.190	1.281
0.192	-0.030	1.575			0.198	0.033	1.576			0.213	0.350	1.569			0.217	0.516	1.569			0.060	0.242	1.625			0.010	0.012	1.659			-0.013	-0.169	1.654			-0.014	-0.243	1.647			0.333	0.251	1.538			0.318	0.190	1.281
0.192	-0.030	1.575			0.198	0.033	1.576			0.213	0.350	1.569			0.217	0.516	1.569			0.060	0.242	1.625			0.010	0.012	1.659			-0.013	-0.169	1.654			-0.014	-0.243	1.647			0.334	0.251	1.538			0.318	0.190	1.282
0.192	-0.030	1.575			0.198	0.033	1.577			0.213	0.350	1.570			0.217	0.516	1.569			0.061	0.242	1.625			0.010	0.012	1.659			-0.013	-0.169	1.654			-0.014	-0.243	1.647			0.334	0.251	1.538			0.318	0.190	1.282
0.193	-0.030	1.575			0.198	0.033	1.577			0.213	0.350	1.570			0.218	0.516	1.569			0.061	0.242	1.626			0.010	0.012	1.659			-0.013	-0.169	1.654			-0.014	-0.242	1.647			0.334	0.251	1.538			0.319	0.190	1.282
0.193	-0.030	1.575			0.198	0.033	1.577			0.214	0.350	1.570			0.218	0.516	1.569			0.061	0.243	1.626			0.011	0.012	1.659			-0.013	-0.168	1.654			-0.014	-0.242	1.647			0.334	0.251	1.538			0.319	0.190	1.282
0.193	-0.030	1.575			0.199	0.033	1.577			0.214	0.350	1.570			0.218	0.516	1.569			0.061	0.243	1.626			0.011	0.012	1.659			-0.013	-0.168	1.655			-0.014	-0.242	1.647			0.334	0.251	1.538			0.319	0.191	1.282
0.193	-0.030	1.575			0.199	0.033	1.577			0.214	0.350	1.570			0.219	0.515	1.569			0.061	0.243	1.627			0.011	0.012	1.659			-0.013	-0.168	1.655			-0.014	-0.242	1.647			0.335	0.251	1.538			0.319	0.191	1.282
0.193	-0.030	1.575			0.199	0.033	1.578			0.214	0.350	1.571			0.219	0.515	1.569			0.062	0.243	1.627			0.011	0.012	1.659			-0.013	-0.168	1.655			-0.014	-0.242	1.647			0.335	0.251	1.538			0.319	0.191	1.282
0.193	-0.030	1.575			0.199	0.033	1.578			0.214	0.350	1.571			0.219	0.515	1.569			0.062	0.243	1.627			0.011	0.012	1.659			-0.013	-0.168	1.655			-0.014	-0.242	1.647			0.335	0.251	1.538			0.320	0.191	1.283
0.193	-0.030	1.575			0.199	0.033	1.578			0.214	0.350	1.571			0.219	0.515	1.569			0.062	0.243	1.628			0.011	0.012	1.659			-0.013	-0.168	1.655			-0.014	-0.242	1.647			0.335	0.251	1.538			0.320	0.191	1.283
0.193	-0.030	1.575			0.199	0.033	1.578			0.215	0.350	1.571			0.220	0.515	1.569			0.062	0.243	1.628			0.011	0.012	1.659			-0.012	-0.168	1.655			-0.013	-0.242	1.647			0.335	0.251	1.538			0.320	0.191	1.283
0.193	-0.030	1.575			0.200	0.033	1.579			0.215	0.350	1.572			0.220	0.515	1.569			0.062	0.243	1.628			0.012	0.012	1.659			-0.012	-0.168	1.655			-0.013	-0.241	1.647			0.336	0.251	1.539			0.320	0.191	1.284
0.193	-0.030	1.576			0.200	0.033	1.579			0.215	0.350	1.572			0.220	0.515	1.569			0.063	0.243	1.628			0.012	0.012	1.659			-0.012	-0.168	1.655			-0.013	-0.241	1.647			0.336	0.251	1.539			0.320	0.190	1.284
0.194	-0.030	1.576			0.200	0.033	1.579			0.215	0.350	1.572			0.220	0.515	1.569			0.063	0.244	1.629			0.012	0.012	1.659			-0.012	-0.167	1.655			-0.013	-0.241	1.647			0.336	0.251	1.539			0.320	0.190	1.284
0.194	-0.030	1.576			0.200	0.033	1.579			0.215	0.350	1.572			0.220	0.515	1.569			0.063	0.244	1.629			0.012	0.013	1.659			-0.012	-0.167	1.655			-0.013	-0.241	1.647			0.336	0.251	1.539			0.320	0.190	1.285
0.194	-0.030	1.576			0.200	0.033	1.580			0.215	0.350	1.573			0.221	0.515	1.569			0.063	0.244	1.629			0.012	0.013	1.659			-0.012	-0.167	1.655			-0.013	-0.241	1.647			0.336	0.251	1.539			0.320	0.190	1.285
0.194	-0.030	1.576			0.200	0.033	1.580			0.216	0.350	1.573			0.221	0.515	1.569			0.063	0.244	1.629			0.012	0.013	1.659			-0.012	-0.167	1.655			-0.013	-0.241	1.647			0.337	0.251	1.539			0.320	0.190	1.285
0.194	-0.030	1.576			0.201	0.033	1.580			0.216	0.350	1.573			0.221	0.515	1.569			0.063	0.244	1.630			0.012	0.013	1.659			-0.012	-0.167	1.655			-0.013	-0.241	1.647			0.337	0.251	1.540			0.320	0.190	1.286
0.194	-0.030	1.576			0.201	0.033	1.580			0.216	0.350	1.574			0.221	0.515	1.569			0.063	0.244	1.630			0.012	0.013	1.659			-0.012	-0.167	1.655			-0.013	-0.241	1.647			0.337	0.251	1.540			0.320	0.190	1.286
0.194	-0.030	1.576			0.201	0.034	1.581			0.216	0.350	1.574			0.221	0.515	1.569			0.063	0.244	1.630			0.012	0.013	1.659			-0.012	-0.167	1.655			-0.013	-0.241	1.647			0.337	0.251	1.540			0.320	0.189	1.287
0.194	-0.029	1.576			0.201	0.034	1.581			0.216	0.350	1.574			0.221	0.515	1.569			0.064	0.244	1.630			0.013	0.013	1.659			-0.011	-0.167	1.655			-0.013	-0.241	1.648			0.338	0.251	1.540			0.319	0.189	1.287
0.194	-0.029	1.576			0.201	0.034	1.581			0.216	0.350	1.574			0.221	0.515	1.570			0.064	0.244	1.630			0.013	0.013	1.659			-0.011	-0.167	1.655			-0.013	-0.241	1.648			0.338	0.251	1.540			0.320	0.188	1.288
0.194	-0.029	1.576			0.201	0.034	1.581			0.217	0.350	1.574			0.221	0.515	1.570			0.064	0.244	1.630			0.013	0.013	1.659			-0.011	-0.167	1.655			-0.013	-0.241	1.648			0.338	0.251	1.541			0.320	0.188	1.288
0.195	-0.029	1.576			0.201	0.034	1.582			0.217	0.350	1.575			0.222	0.515	1.570			0.064	0.244	1.631			0.013	0.013	1.659			-0.011	-0.167	1.655			-0.013	-0.241	1.648			0.338	0.251	1.541			0.320	0.188	1.288
0.195	-0.029	1.576			0.202	0.034	1.582			0.217	0.350	1.575			0.222	0.515	1.570			0.064	0.244	1.631			0.013	0.013	1.659			-0.011	-0.167	1.655			-0.013	-0.241	1.648			0.339	0.251	1.541			0.320	0.188	1.288
0.195	-0.029	1.576			0.202	0.034	1.582			0.217	0.350	1.575			0.222	0.515	1.570			0.064	0.244	1.631			0.013	0.013	1.659			-0.011	-0.167	1.655			-0.013	-0.241	1.648			0.339	0.251	1.541			0.320	0.188	1.289
0.195	-0.029	1.576			0.202	0.034	1.582			0.217	0.350	1.575			0.222	0.514	1.570			0.064	0.245	1.631			0.013	0.013	1.659			-0.011	-0.167	1.655			-0.012	-0.241	1.648			0.339	0.251	1.541			0.320	0.188	1.289
0.195	-0.029	1.576			0.202	0.034	1.582			0.218	0.350	1.575			0.222	0.514	1.570			0.064	0.245	1.631			0.013	0.013	1.659			-0.011	-0.167	1.655			-0.012	-0.241	1.648			0.339	0.251	1.541			0.320	0.187	1.289
0.195	-0.029	1.576			0.202	0.034	1.583			0.218	0.350	1.576			0.222	0.514	1.570			0.064	0.245	1.631			0.013	0.013	1.660			-0.011	-0.167	1.655			-0.012	-0.241	1.648			0.339	0.251	1.541			0.320	0.187	1.289
0.195	-0.029	1.577			0.202	0.034	1.583			0.218	0.350	1.576			0.222	0.514	1.570			0.064	0.245	1.631			0.013	0.013	1.660			-0.011	-0.167	1.655			-0.012	-0.241	1.648			0.340	0.251	1.542			0.320	0.187	1.290
0.195	-0.029	1.577			0.202	0.034	1.583			0.218	0.350	1.576			0.222	0.514	1.570			0.064	0.245	1.631			0.013	0.013	1.660			-0.011	-0.167	1.655			-0.012	-0.241	1.648			0.340	0.251	1.542			0.321	0.187	1.290
0.195	-0.029	1.577			0.202	0.034	1.583			0.218	0.350	1.576			0.222	0.514	1.570			0.064	0.245	1.631			0.014	0.014	1.660			-0.011	-0.167	1.656			-0.012	-0.240	1.648			0.340	0.251	1.542			0.321	0.187	1.290
0.195	-0.029	1.577			0.202	0.034	1.583			0.218	0.350	1.576			0.222	0.514	1.570			0.064	0.245	1.632			0.014	0.014	1.660			-0.011	-0.167	1.656			-0.012	-0.240	1.648			0.340	0.251	1.542			0.321	0.187	1.290
0.195	-0.029	1.577			0.203	0.034	1.583			0.218	0.350	1.576			0.222	0.514	1.570			0.064	0.245	1.632			0.014	0.014	1.660			-0.011	-0.166	1.656			-0.012	-0.240	1.648			0.340	0.251	1.542			0.321	0.187	1.290
0.195	-0.029	1.577			0.203	0.034	1.584			0.219	0.350	1.576			0.222	0.514	1.570			0.065	0.245	1.632			0.014	0.014	1.660			-0.010	-0.166	1.656			-0.012	-0.240	1.648			0.340	0.251	1.542			0.321	0.187	1.291
0.195	-0.029	1.577			0.203	0.034	1.584			0.219	0.350	1.576			0.222	0.514	1.570			0.065	0.245	1.632			0.014	0.014	1.660			-0.010	-0.166	1.656			-0.012	-0.240	1.648			0.341	0.251	1.542			0.321	0.187	1.291
0.195	-0.029	1.577			0.203	0.034	1.584			0.219	0.350	1.577			0.223	0.514	1.569			0.065	0.245	1.632			0.014	0.014	1.660			-0.010	-0.166	1.656			-0.012	-0.240	1.648			0.341	0.251	1.542			0.321	0.186	1.291
0.196	-0.029	1.577			0.203	0.034	1.584			0.219	0.350	1.577			0.223	0.514	1.569			0.065	0.245	1.632			0.014	0.014	1.660			-0.010	-0.166	1.656			-0.012	-0.240	1.648			0.341	0.251	1.543			0.321	0.186	1.291
0.196	-0.029	1.577			0.203	0.034	1.584			0.219	0.350	1.577			0.223	0.514	1.569			0.065	0.245	1.632			0.014	0.014	1.660			-0.010	-0.166	1.656			-0.012	-0.240	1.648			0.341	0.251	1.543			0.321	0.186	1.291
0.196	-0.029	1.577			0.203	0.034	1.584			0.219	0.350	1.577			0.223	0.514	1.569			0.065	0.245	1.632			0.014	0.014	1.660			-0.010	-0.166	1.656			-0.012	-0.240	1.648			0.341	0.251	1.543			0.321	0.186	1.291
0.196	-0.029	1.577			0.203	0.034	1.584			0.219	0.350	1.577			0.223	0.514	1.569			0.065	0.245	1.632			0.014	0.014	1.660			-0.010	-0.166	1.656			-0.012	-0.240	1.648			0.341	0.251	1.543			0.321	0.186	1.291
0.196	-0.029	1.577			0.203	0.034	1.584			0.219	0.350	1.577			0.223	0.514	1.569			0.065	0.245	1.632			0.014	0.014	1.660			-0.010	-0.166	1.656			-0.012	-0.240	1.649			0.341	0.251	1.543			0.321	0.186	1.292
0.196	-0.029	1.577			0.203	0.034	1.584			0.219	0.350	1.577			0.223	0.514	1.569			0.065	0.245	1.632			0.014	0.014	1.660			-0.010	-0.166	1.656			-0.012	-0.240	1.649			0.341	0.251	1.543			0.321	0.186	1.292
0.196	-0.029	1.577			0.203	0.034	1.585			0.219	0.350	1.577			0.223	0.514	1.569			0.065	0.245	1.632			0.014	0.014	1.660			-0.010	-0.166	1.656			-0.012	-0.240	1.649			0.341	0.251	1.543			0.321	0.186	1.292
0.196	-0.029	1.577			0.203	0.034	1.585			0.219	0.350	1.577			0.223	0.514	1.569			0.065	0.245	1.632			0.014	0.014	1.660			-0.010	-0.166	1.656			-0.012	-0.240	1.649			0.342	0.251	1.543			0.321	0.186	1.292
0.196	-0.029	1.577			0.203	0.034	1.585			0.219	0.350	1.577			0.223	0.514	1.569			0.065	0.245	1.632			0.014	0.014	1.660			-0.010	-0.166	1.656			-0.012	-0.240	1.649			0.342	0.251	1.543			0.321	0.186	1.292
0.196	-0.029	1.577			0.203	0.034	1.585			0.219	0.350	1.577			0.223	0.513	1.569			0.065	0.245	1.632			0.015	0.014	1.660			-0.010	-0.166	1.656			-0.012	-0.240	1.649			0.342	0.251	1.543			0.321	0.186	1.292
0.196	-0.029	1.577			0.203	0.034	1.585			0.219	0.350	1.577			0.223	0.513	1.569			0.065	0.245	1.632			0.015	0.014	1.660			-0.010	-0.166	1.656			-0.012	-0.240	1.649			0.342	0.251	1.543			0.321	0.186	1.292
0.196	-0.029	1.577			0.203	0.034	1.585			0.219	0.350	1.577			0.223	0.513	1.569			0.065	0.245	1.632			0.015	0.014	1.660			-0.010	-0.166	1.656			-0.012	-0.240	1.649			0.342	0.251	1.543			0.321	0.186	1.292
0.196	-0.029	1.577			0.203	0.034	1.585			0.219	0.350	1.577			0.223	0.513	1.569			0.065	0.245	1.632			0.015	0.014	1.660			-0.010	-0.167	1.655			-0.012	-0.241	1.648			0.342	0.251	1.543			0.321	0.186	1.292
0.196	-0.029	1.577			0.203	0.034	1.585			0.219	0.350	1.577			0.223	0.513	1.569			0.065	0.245	1.632			0.015	0.015	1.660			-0.011	-0.167	1.655			-0.012	-0.241	1.648			0.342	0.251	1.543			0.321	0.185	1.292
0.196	-0.029	1.577			0.203	0.034	1.585			0.219	0.350	1.577			0.223	0.513	1.569			0.065	0.245	1.632			0.015	0.015	1.660			-0.011	-0.168	1.655			-0.012	-0.241	1.648			0.342	0.251	1.543			0.321	0.185	1.292
0.196	-0.029	1.577			0.203	0.034	1.585			0.219	0.349	1.577			0.223	0.513	1.569			0.065	0.245	1.632			0.015	0.015	1.660			-0.011	-0.168	1.655			-0.012	-0.242	1.648			0.342	0.251	1.543			0.321	0.185	1.292
0.196	-0.029	1.577			0.203	0.034	1.585			0.219	0.349	1.577			0.223	0.513	1.569			0.065	0.246	1.632			0.015	0.015	1.660			-0.011	-0.168	1.655			-0.012	-0.242	1.648			0.342	0.251	1.543			0.321	0.185	1.292
0.196	-0.029	1.577			0.204	0.034	1.585			0.219	0.349	1.577			0.223	0.513	1.569			0.065	0.245	1.632			0.015	0.015	1.660			-0.011	-0.169	1.655			-0.012	-0.243	1.648			0.342	0.251	1.543			0.321	0.185	1.292
0.196	-0.029	1.577			0.204	0.034	1.585			0.220	0.349	1.577			0.224	0.513	1.569			0.065	0.245	1.632			0.015	0.015	1.660			-0.011	-0.170	1.655			-0.012	-0.243	1.648			0.342	0.251	1.543			0.321	0.185	1.292
0.196	-0.029	1.577			0.204	0.034	1.585			0.220	0.349	1.577			0.224	0.513	1.569			0.066	0.245	1.632			0.015	0.015	1.660			-0.011	-0.170	1.655			-0.012	-0.244	1.647			0.342	0.251	1.543			0.321	0.185	1.292
0.196	-0.029	1.577			0.204	0.034	1.585			0.220	0.349	1.577			0.224	0.513	1.568			0.066	0.245	1.631			0.015	0.015	1.660			-0.011	-0.172	1.654			-0.013	-0.245	1.647			0.342	0.251	1.543			0.321	0.186	1.292
0.196	-0.029	1.577			0.204	0.034	1.585			0.220	0.349	1.577			0.224	0.513	1.568			0.066	0.245	1.631			0.015	0.015	1.660			-0.012	-0.173	1.654			-0.013	-0.247	1.647			0.342	0.251	1.543			0.321	0.186	1.292
0.196	-0.029	1.577			0.204	0.034	1.585			0.220	0.349	1.577			0.224	0.513	1.568			0.066	0.245	1.631			0.015	0.015	1.660			-0.012	-0.174	1.654			-0.013	-0.248	1.647			0.342	0.251	1.543			0.321	0.186	1.291
0.196	-0.029	1.577			0.204	0.034	1.585			0.220	0.349	1.577			0.224	0.513	1.568			0.066	0.245	1.630			0.015	0.015	1.660			-0.012	-0.175	1.654			-0.014	-0.249	1.647			0.342	0.251	1.543			0.321	0.186	1.291
0.196	-0.029	1.577			0.204	0.034	1.585			0.220	0.349	1.576			0.224	0.512	1.568			0.066	0.245	1.630			0.015	0.015	1.660			-0.012	-0.176	1.654			-0.014	-0.250	1.647			0.342	0.251	1.543			0.321	0.186	1.291
0.197	-0.029	1.577			0.204	0.034	1.585			0.220	0.349	1.576			0.224	0.512	1.568			0.066	0.244	1.629			0.015	0.015	1.660			-0.012	-0.177	1.654			-0.014	-0.250	1.647			0.342	0.251	1.543			0.321	0.187	1.291
0.197	-0.029	1.577			0.204	0.034	1.585			0.220	0.349	1.576			0.224	0.512	1.568			0.067	0.244	1.628			0.015	0.015	1.660			-0.012	-0.177	1.654			-0.014	-0.251	1.647			0.343	0.251	1.543			0.321	0.187	1.290
0.197	-0.029	1.577			0.204	0.034	1.585			0.220	0.349	1.576			0.224	0.512	1.568			0.067	0.244	1.628			0.015	0.015	1.660			-0.012	-0.178	1.654			-0.014	-0.251	1.647			0.343	0.251	1.543			0.321	0.187	1.290
0.197	-0.029	1.577			0.204	0.034	1.584			0.220	0.349	1.576			0.224	0.512	1.568			0.067	0.243	1.627			0.015	0.015	1.660			-0.013	-0.178	1.654			-0.014	-0.252	1.647			0.343	0.251	1.543			0.321	0.187	1.290
0.197	-0.029	1.577			0.204	0.034	1.584			0.220	0.348	1.575			0.224	0.512	1.567			0.067	0.243	1.626			0.015	0.015	1.660			-0.013	-0.179	1.654			-0.014	-0.253	1.647			0.343	0.251	1.543			0.321	0.187	1.289
0.197	-0.029	1.577			0.204	0.034	1.584			0.220	0.348	1.575			0.225	0.512	1.567			0.067	0.243	1.626			0.015	0.015	1.660			-0.013	-0.179	1.654			-0.015	-0.253	1.647			0.343	0.251	1.543			0.321	0.187	1.289
0.197	-0.029	1.577			0.204	0.034	1.584			0.220	0.348	1.575			0.225	0.512	1.567			0.067	0.242	1.625			0.015	0.015	1.660			-0.013	-0.180	1.654			-0.015	-0.254	1.647			0.343	0.250	1.543			0.321	0.188	1.289
0.197	-0.029	1.577			0.204	0.034	1.584			0.220	0.348	1.575			0.225	0.512	1.567			0.067	0.242	1.625			0.015	0.015	1.660			-0.013	-0.180	1.654			-0.015	-0.254	1.648			0.343	0.250	1.543			0.321	0.188	1.289
0.197	-0.029	1.577			0.204	0.034	1.584			0.220	0.348	1.575			0.225	0.512	1.567			0.067	0.242	1.624			0.015	0.014	1.660			-0.013	-0.181	1.654			-0.015	-0.255	1.648			0.343	0.250	1.542			0.321	0.188	1.288
0.197	-0.029	1.577			0.204	0.034	1.583			0.220	0.348	1.574			0.225	0.512	1.567			0.067	0.241	1.624			0.015	0.014	1.660			-0.013	-0.181	1.654			-0.015	-0.255	1.648			0.343	0.250	1.542			0.322	0.188	1.288
0.197	-0.029	1.577			0.204	0.033	1.583			0.220	0.348	1.574			0.225	0.512	1.567			0.068	0.241	1.623			0.015	0.014	1.660			-0.013	-0.181	1.654			-0.015	-0.255	1.648			0.343	0.250	1.542			0.322	0.189	1.288
0.197	-0.029	1.577			0.204	0.033	1.583			0.220	0.348	1.574			0.225	0.512	1.567			0.068	0.241	1.623			0.015	0.014	1.660			-0.013	-0.182	1.654			-0.015	-0.256	1.648			0.343	0.250	1.542			0.322	0.189	1.287
0.197	-0.029	1.577			0.204	0.033	1.583			0.220	0.348	1.574			0.225	0.512	1.567			0.068	0.240	1.622			0.015	0.014	1.660			-0.013	-0.182	1.654			-0.015	-0.256	1.648			0.343	0.250	1.542			0.322	0.189	1.287
0.197	-0.029	1.577			0.204	0.033	1.583			0.220	0.347	1.574			0.225	0.512	1.567			0.068	0.240	1.622			0.015	0.014	1.660			-0.013	-0.182	1.654			-0.015	-0.256	1.648			0.343	0.250	1.542			0.322	0.189	1.287
0.197	-0.029	1.577			0.204	0.033	1.582			0.220	0.347	1.573			0.225	0.512	1.566			0.068	0.240	1.621			0.015	0.014	1.660			-0.013	-0.182	1.654			-0.015	-0.256	1.648			0.343	0.250	1.542			0.322	0.189	1.286
0.197	-0.029	1.577			0.204	0.033	1.582			0.220	0.347	1.573			0.225	0.511	1.566			0.068	0.239	1.621			0.015	0.014	1.660			-0.013	-0.183	1.654			-0.015	-0.257	1.648			0.343	0.250	1.542			0.322	0.190	1.286
0.198	-0.029	1.577			0.204	0.033	1.582			0.220	0.347	1.573			0.225	0.511	1.566			0.068	0.239	1.621			0.015	0.014	1.660			-0.013	-0.183	1.654			-0.015	-0.257	1.648			0.343	0.250	1.542			0.322	0.190	1.286
0.198	-0.029	1.577			0.204	0.033	1.582			0.220	0.347	1.573			0.225	0.511	1.566			0.068	0.239	1.620			0.015	0.014	1.660			-0.013	-0.183	1.654			-0.015	-0.257	1.648			0.343	0.250	1.541			0.322	0.190	1.286
0.198	-0.029	1.577			0.204	0.033	1.582			0.220	0.347	1.573			0.225	0.511	1.566			0.068	0.239	1.620			0.015	0.013	1.659			-0.013	-0.183	1.654			-0.015	-0.257	1.648			0.343	0.250	1.541			0.322	0.190	1.286
0.198	-0.029	1.576			0.204	0.033	1.582			0.220	0.347	1.573			0.225	0.511	1.566			0.068	0.238	1.620			0.015	0.013	1.659			-0.013	-0.183	1.654			-0.015	-0.257	1.648			0.344	0.249	1.541			0.322	0.190	1.285
0.198	-0.029	1.576			0.205	0.033	1.581			0.221	0.347	1.573			0.225	0.511	1.566			0.068	0.238	1.619			0.015	0.013	1.659			-0.013	-0.183	1.654			-0.015	-0.257	1.648			0.344	0.249	1.541			0.323	0.190	1.285
0.198	-0.029	1.576			0.205	0.033	1.581			0.221	0.347	1.572			0.225	0.511	1.566			0.068	0.238	1.619			0.015	0.013	1.659			-0.013	-0.183	1.654			-0.015	-0.257	1.648			0.344	0.249	1.541			0.323	0.190	1.285
0.198	-0.029	1.576			0.205	0.033	1.581			0.221	0.347	1.572			0.225	0.511	1.566			0.068	0.238	1.619			0.015	0.013	1.659			-0.013	-0.183	1.654			-0.015	-0.257	1.648			0.344	0.249	1.541			0.323	0.191	1.285
0.198	-0.029	1.576			0.205	0.033	1.581			0.221	0.347	1.572			0.225	0.511	1.566			0.068	0.238	1.618			0.015	0.013	1.659			-0.013	-0.183	1.654			-0.015	-0.257	1.648			0.344	0.249	1.541			0.323	0.191	1.285
0.198	-0.029	1.576			0.205	0.033	1.581			0.221	0.346	1.572			0.225	0.511	1.566			0.068	0.238	1.618			0.015	0.013	1.659			-0.013	-0.183	1.654			-0.015	-0.257	1.648			0.344	0.249	1.541			0.323	0.191	1.285
0.198	-0.029	1.576			0.205	0.033	1.581			0.221	0.346	1.572			0.225	0.511	1.565			0.068	0.237	1.618			0.015	0.013	1.659			-0.013	-0.183	1.654			-0.015	-0.257	1.648			0.344	0.249	1.541			0.323	0.191	1.285
0.198	-0.029	1.576			0.205	0.033	1.581			0.221	0.346	1.572			0.225	0.511	1.565			0.068	0.237	1.618			0.015	0.013	1.659			-0.013	-0.183	1.653			-0.016	-0.257	1.648			0.344	0.249	1.541			0.323	0.191	1.285
0.198	-0.029	1.576			0.205	0.033	1.581			0.221	0.346	1.572			0.225	0.511	1.565			0.068	0.237	1.617			0.015	0.013	1.659			-0.013	-0.183	1.653			-0.016	-0.257	1.647			0.344	0.249	1.541			0.323	0.191	1.285
0.199	-0.029	1.576			0.205	0.033	1.581			0.222	0.346	1.572			0.225	0.511	1.565			0.068	0.237	1.617			0.015	0.013	1.659			-0.013	-0.183	1.653			-0.016	-0.257	1.647			0.344	0.249	1.541			0.323	0.191	1.285
0.199	-0.029	1.576			0.205	0.033	1.580			0.222	0.346	1.572			0.225	0.511	1.565			0.068	0.237	1.617			0.015	0.013	1.659			-0.013	-0.183	1.653			-0.016	-0.257	1.647			0.345	0.249	1.541			0.323	0.191	1.285
0.199	-0.029	1.575			0.205	0.033	1.580			0.222	0.346	1.572			0.225	0.511	1.565			0.068	0.237	1.617			0.015	0.013	1.659			-0.013	-0.183	1.653			-0.016	-0.257	1.647			0.345	0.249	1.541			0.323	0.191	1.285
0.199	-0.029	1.575			0.205	0.033	1.580			0.222	0.346	1.572			0.225	0.511	1.565			0.068	0.237	1.616			0.015	0.012	1.659			-0.013	-0.183	1.653			-0.016	-0.257	1.647			0.345	0.248	1.541			0.323	0.191	1.285
0.199	-0.029	1.575			0.205	0.033	1.580			0.222	0.346	1.572			0.225	0.511	1.565			0.068	0.237	1.616			0.015	0.012	1.659			-0.013	-0.183	1.653			-0.016	-0.257	1.647			0.345	0.248	1.541			0.323	0.191	1.285
0.199	-0.029	1.575			0.205	0.033	1.580			0.223	0.346	1.572			0.225	0.511	1.565			0.068	0.236	1.616			0.015	0.012	1.659			-0.013	-0.183	1.653			-0.016	-0.257	1.647			0.345	0.248	1.541			0.323	0.191	1.284
0.199	-0.029	1.575			0.205	0.033	1.580			0.223	0.345	1.572			0.225	0.511	1.565			0.068	0.236	1.616			0.015	0.012	1.659			-0.013	-0.183	1.653			-0.016	-0.257	1.647			0.345	0.248	1.541			0.323	0.191	1.284
0.199	-0.029	1.575			0.205	0.033	1.580			0.223	0.345	1.572			0.225	0.511	1.565			0.069	0.236	1.616			0.015	0.012	1.658			-0.013	-0.183	1.653			-0.016	-0.257	1.647			0.346	0.248	1.541			0.323	0.191	1.284
0.199	-0.029	1.575			0.206	0.033	1.580			0.224	0.345	1.572			0.226	0.511	1.565			0.069	0.236	1.615			0.015	0.012	1.658			-0.013	-0.183	1.653			-0.016	-0.257	1.647			0.346	0.248	1.541			0.323	0.192	1.284
0.199	-0.029	1.575			0.206	0.033	1.580			0.224	0.345	1.572			0.226	0.511	1.565			0.069	0.236	1.615			0.015	0.012	1.658			-0.013	-0.183	1.652			-0.016	-0.257	1.647			0.346	0.248	1.541			0.323	0.192	1.284
0.199	-0.029	1.575			0.206	0.033	1.580			0.224	0.345	1.572			0.226	0.511	1.565			0.069	0.236	1.615			0.015	0.012	1.658			-0.013	-0.183	1.652			-0.016	-0.257	1.646			0.346	0.248	1.541			0.323	0.192	1.284
0.200	-0.029	1.575			0.206	0.033	1.580			0.225	0.345	1.572			0.226	0.511	1.565			0.069	0.236	1.615			0.015	0.012	1.658			-0.013	-0.183	1.652			-0.016	-0.257	1.646			0.347	0.248	1.541			0.323	0.192	1.284
0.200	-0.029	1.575			0.206	0.033	1.580			0.225	0.345	1.572			0.226	0.511	1.565			0.069	0.236	1.615			0.015	0.012	1.658			-0.013	-0.183	1.652			-0.016	-0.257	1.646			0.347	0.248	1.541			0.324	0.192	1.284
0.200	-0.028	1.575			0.206	0.033	1.580			0.225	0.345	1.573			0.226	0.511	1.565			0.069	0.236	1.614			0.015	0.012	1.658			-0.013	-0.183	1.652			-0.016	-0.257	1.646			0.347	0.248	1.541			0.324	0.192	1.284
0.200	-0.028	1.574			0.206	0.033	1.580			0.226	0.345	1.573			0.226	0.511	1.565			0.069	0.236	1.614			0.015	0.012	1.658			-0.013	-0.183	1.652			-0.016	-0.257	1.646			0.347	0.248	1.541			0.324	0.192	1.284
0.200	-0.028	1.574			0.206	0.033	1.580			0.226	0.345	1.573			0.226	0.511	1.565			0.069	0.236	1.614			0.015	0.012	1.658			-0.013	-0.183	1.652			-0.016	-0.256	1.646			0.348	0.248	1.541			0.324	0.192	1.284
0.200	-0.028	1.574			0.207	0.034	1.580			0.226	0.345	1.573			0.226	0.510	1.565			0.069	0.236	1.614			0.015	0.012	1.658			-0.013	-0.183	1.652			-0.016	-0.256	1.646			0.348	0.248	1.541			0.324	0.192	1.284
0.200	-0.028	1.574			0.207	0.034	1.580			0.226	0.345	1.573			0.226	0.510	1.565			0.069	0.236	1.614			0.015	0.012	1.658			-0.013	-0.183	1.652			-0.016	-0.256	1.646			0.348	0.247	1.541			0.324	0.192	1.284
0.200	-0.028	1.574			0.207	0.034	1.580			0.227	0.345	1.573			0.226	0.510	1.565			0.069	0.236	1.614			0.015	0.012	1.658			-0.013	-0.183	1.652			-0.016	-0.256	1.645			0.348	0.247	1.541			0.324	0.192	1.285
0.200	-0.028	1.574			0.207	0.034	1.580			0.227	0.345	1.573			0.226	0.510	1.565			0.069	0.236	1.614			0.015	0.012	1.658			-0.013	-0.183	1.652			-0.016	-0.256	1.645			0.349	0.247	1.541			0.324	0.192	1.285
0.201	-0.028	1.574			0.207	0.034	1.580			0.227	0.345	1.573			0.226	0.510	1.565			0.069	0.235	1.614			0.015	0.012	1.658			-0.013	-0.183	1.652			-0.016	-0.256	1.645			0.349	0.247	1.541			0.324	0.192	1.285
0.201	-0.028	1.574			0.207	0.034	1.580			0.228	0.345	1.573			0.226	0.510	1.565			0.069	0.235	1.613			0.015	0.012	1.657			-0.013	-0.183	1.652			-0.016	-0.256	1.645			0.349	0.247	1.541			0.325	0.192	1.285
0.201	-0.028	1.574			0.207	0.034	1.580			0.228	0.345	1.573			0.226	0.510	1.565			0.069	0.235	1.613			0.015	0.012	1.657			-0.013	-0.183	1.652			-0.015	-0.256	1.645			0.349	0.247	1.541			0.325	0.192	1.285
0.201	-0.028	1.574			0.208	0.034	1.581			0.228	0.345	1.573			0.226	0.510	1.565			0.069	0.235	1.613			0.015	0.012	1.657			-0.013	-0.183	1.652			-0.015	-0.256	1.645			0.350	0.247	1.541			0.325	0.192	1.285
0.201	-0.027	1.574			0.208	0.034	1.581			0.228	0.345	1.573			0.227	0.510	1.565			0.070	0.235	1.613			0.015	0.012	1.657			-0.013	-0.182	1.652			-0.015	-0.256	1.645			0.350	0.247	1.541			0.325	0.192	1.285
0.201	-0.027	1.574			0.208	0.034	1.581			0.229	0.345	1.573			0.227	0.510	1.565			0.070	0.235	1.613			0.015	0.012	1.657			-0.013	-0.182	1.652			-0.015	-0.256	1.645			0.350	0.247	1.541			0.325	0.193	1.285
0.201	-0.027	1.574			0.208	0.034	1.581			0.229	0.345	1.573			0.227	0.510	1.565			0.070	0.235	1.613			0.015	0.012	1.657			-0.012	-0.182	1.651			-0.015	-0.256	1.645			0.350	0.247	1.541			0.325	0.193	1.285
0.201	-0.027	1.574			0.208	0.034	1.581			0.229	0.345	1.574			0.227	0.510	1.565			0.070	0.235	1.613			0.015	0.012	1.657			-0.012	-0.182	1.651			-0.015	-0.255	1.645			0.351	0.247	1.541			0.325	0.193	1.285
0.201	-0.027	1.574			0.208	0.034	1.581			0.229	0.345	1.574			0.227	0.510	1.565			0.070	0.235	1.613			0.015	0.012	1.657			-0.012	-0.182	1.651			-0.015	-0.255	1.645			0.351	0.247	1.541			0.325	0.193	1.285
0.201	-0.027	1.574			0.208	0.034	1.581			0.230	0.345	1.574			0.227	0.510	1.565			0.070	0.235	1.613			0.015	0.012	1.657			-0.012	-0.182	1.651			-0.015	-0.255	1.644			0.351	0.247	1.541			0.326	0.193	1.285
0.201	-0.027	1.574			0.209	0.034	1.581			0.230	0.345	1.574			0.228	0.510	1.565			0.070	0.235	1.613			0.015	0.012	1.657			-0.012	-0.182	1.651			-0.015	-0.255	1.644			0.351	0.247	1.541			0.326	0.193	1.285
0.201	-0.027	1.574			0.209	0.034	1.581			0.230	0.345	1.574			0.228	0.510	1.565			0.070	0.235	1.612			0.015	0.012	1.657			-0.012	-0.182	1.651			-0.015	-0.255	1.644			0.351	0.247	1.541			0.326	0.193	1.286
0.201	-0.027	1.574			0.209	0.035	1.582			0.230	0.345	1.574			0.228	0.510	1.565			0.070	0.235	1.612			0.015	0.012	1.657			-0.012	-0.182	1.651			-0.015	-0.255	1.644			0.352	0.247	1.541			0.326	0.193	1.286
0.202	-0.027	1.574			0.209	0.035	1.582			0.230	0.345	1.574			0.228	0.510	1.565			0.070	0.235	1.612			0.015	0.012	1.657			-0.012	-0.182	1.651			-0.015	-0.255	1.644			0.352	0.247	1.542			0.326	0.193	1.286
0.202	-0.027	1.574			0.209	0.035	1.582			0.231	0.345	1.575			0.228	0.510	1.565			0.070	0.235	1.612			0.015	0.012	1.657			-0.012	-0.182	1.651			-0.015	-0.255	1.644			0.352	0.247	1.542			0.326	0.193	1.286
0.202	-0.027	1.574			0.209	0.035	1.582			0.231	0.344	1.575			0.229	0.510	1.565			0.070	0.235	1.612			0.015	0.012	1.657			-0.012	-0.182	1.651			-0.015	-0.255	1.644			0.352	0.247	1.542			0.327	0.193	1.286
0.202	-0.027	1.574			0.209	0.035	1.582			0.231	0.344	1.575			0.229	0.510	1.565			0.070	0.235	1.612			0.015	0.012	1.657			-0.012	-0.182	1.651			-0.015	-0.255	1.644			0.353	0.247	1.542			0.327	0.193	1.286
0.202	-0.027	1.574			0.210	0.035	1.582			0.231	0.344	1.575			0.229	0.510	1.565			0.071	0.235	1.612			0.015	0.012	1.657			-0.012	-0.182	1.651			-0.015	-0.255	1.644			0.353	0.246	1.542			0.327	0.193	1.287
0.202	-0.027	1.574			0.210	0.035	1.583			0.231	0.344	1.575			0.229	0.509	1.565			0.071	0.235	1.612			0.015	0.012	1.657			-0.012	-0.182	1.651			-0.015	-0.255	1.644			0.353	0.246	1.542			0.327	0.193	1.287
0.202	-0.027	1.574			0.210	0.035	1.583			0.232	0.344	1.576			0.230	0.509	1.565			0.071	0.235	1.612			0.015	0.012	1.657			-0.011	-0.182	1.651			-0.015	-0.255	1.644			0.353	0.246	1.542			0.327	0.193	1.287
0.202	-0.027	1.574			0.210	0.035	1.583			0.232	0.344	1.576			0.230	0.509	1.565			0.071	0.235	1.612			0.015	0.012	1.657			-0.011	-0.182	1.651			-0.015	-0.255	1.644			0.353	0.246	1.542			0.327	0.193	1.287
0.202	-0.027	1.574			0.210	0.035	1.583			0.232	0.344	1.576			0.230	0.509	1.565			0.071	0.235	1.612			0.015	0.012	1.657			-0.011	-0.182	1.651			-0.014	-0.255	1.644			0.354	0.246	1.543			0.327	0.193	1.287
0.202	-0.027	1.574			0.210	0.035	1.584			0.232	0.344	1.576			0.231	0.509	1.566			0.071	0.235	1.612			0.015	0.012	1.657			-0.011	-0.182	1.651			-0.014	-0.255	1.644			0.354	0.246	1.543			0.328	0.193	1.287
0.202	-0.027	1.574			0.210	0.035	1.584			0.232	0.344	1.576			0.231	0.509	1.566			0.071	0.235	1.612			0.015	0.012	1.657			-0.011	-0.182	1.651			-0.014	-0.255	1.644			0.354	0.246	1.543			0.328	0.193	1.288
0.202	-0.027	1.574			0.210	0.034	1.584			0.232	0.344	1.576			0.231	0.509	1.566			0.071	0.235	1.612			0.015	0.012	1.657			-0.011	-0.182	1.651			-0.014	-0.255	1.644			0.354	0.246	1.543			0.328	0.192	1.288
0.202	-0.027	1.574			0.211	0.034	1.584			0.233	0.344	1.577			0.232	0.509	1.566			0.071	0.235	1.612			0.015	0.012	1.656			-0.011	-0.182	1.651			-0.014	-0.255	1.644			0.354	0.246	1.543			0.328	0.192	1.288
0.202	-0.027	1.574			0.211	0.034	1.585			0.233	0.344	1.577			0.232	0.509	1.566			0.071	0.235	1.612			0.015	0.012	1.656			-0.011	-0.182	1.651			-0.014	-0.255	1.644			0.354	0.246	1.543			0.328	0.192	1.288
0.202	-0.027	1.574			0.211	0.034	1.585			0.233	0.344	1.577			0.233	0.509	1.566			0.072	0.235	1.612			0.015	0.012	1.656			-0.011	-0.182	1.651			-0.014	-0.255	1.644			0.355	0.246	1.543			0.328	0.192	1.288
0.203	-0.027	1.574			0.211	0.034	1.585			0.233	0.344	1.577			0.233	0.508	1.566			0.072	0.235	1.612			0.015	0.012	1.656			-0.011	-0.182	1.651			-0.014	-0.255	1.644			0.355	0.246	1.543			0.328	0.192	1.288
0.203	-0.027	1.574			0.211	0.034	1.585			0.233	0.343	1.577			0.233	0.508	1.566			0.072	0.235	1.612			0.015	0.012	1.656			-0.011	-0.182	1.651			-0.014	-0.255	1.644			0.355	0.246	1.544			0.329	0.192	1.289
0.203	-0.027	1.574			0.211	0.034	1.585			0.233	0.343	1.577			0.234	0.508	1.567			0.072	0.235	1.612			0.015	0.012	1.656			-0.011	-0.182	1.651			-0.014	-0.255	1.644			0.355	0.246	1.544			0.329	0.192	1.289
0.203	-0.027	1.574			0.211	0.034	1.586			0.233	0.343	1.577			0.234	0.508	1.567			0.072	0.235	1.612			0.015	0.012	1.656			-0.011	-0.182	1.651			-0.014	-0.255	1.644			0.355	0.245	1.544			0.329	0.192	1.289
0.203	-0.027	1.574			0.212	0.034	1.586			0.233	0.343	1.578			0.234	0.508	1.567			0.073	0.235	1.612			0.015	0.012	1.656			-0.011	-0.182	1.651			-0.014	-0.255	1.644			0.355	0.245	1.544			0.329	0.192	1.289
0.203	-0.027	1.574			0.212	0.034	1.586			0.234	0.343	1.578			0.235	0.508	1.567			0.073	0.235	1.612			0.015	0.012	1.656			-0.011	-0.182	1.651			-0.014	-0.255	1.644			0.355	0.245	1.544			0.329	0.192	1.289
0.203	-0.027	1.574			0.212	0.034	1.586			0.234	0.343	1.578			0.235	0.508	1.567			0.073	0.235	1.612			0.016	0.012	1.656			-0.010	-0.182	1.651			-0.014	-0.255	1.644			0.356	0.245	1.544			0.329	0.192	1.289
0.203	-0.027	1.574			0.212	0.034	1.586			0.234	0.343	1.578			0.235	0.508	1.567			0.073	0.235	1.612			0.016	0.012	1.656			-0.010	-0.182	1.651			-0.014	-0.255	1.644			0.356	0.245	1.544			0.329	0.192	1.289
0.203	-0.027	1.575			0.212	0.034	1.586			0.234	0.343	1.578			0.236	0.508	1.567			0.073	0.235	1.612			0.016	0.012	1.656			-0.010	-0.182	1.651			-0.014	-0.255	1.644			0.356	0.245	1.544			0.329	0.192	1.290
0.203	-0.027	1.575			0.212	0.034	1.587			0.234	0.343	1.578			0.236	0.508	1.567			0.073	0.236	1.612			0.016	0.012	1.656			-0.010	-0.182	1.651			-0.014	-0.255	1.644			0.356	0.245	1.544			0.329	0.192	1.290
0.204	-0.027	1.575			0.212	0.034	1.587			0.234	0.343	1.578			0.236	0.508	1.567			0.074	0.236	1.612			0.016	0.012	1.656			-0.010	-0.182	1.651			-0.014	-0.255	1.644			0.356	0.245	1.545			0.330	0.192	1.290
0.204	-0.027	1.575			0.212	0.034	1.587			0.234	0.343	1.578			0.237	0.508	1.567			0.074	0.236	1.612			0.016	0.012	1.656			-0.010	-0.182	1.651			-0.014	-0.256	1.645			0.356	0.245	1.545			0.330	0.192	1.290
0.204	-0.027	1.575			0.212	0.034	1.587			0.234	0.343	1.579			0.237	0.508	1.567			0.074	0.236	1.612			0.016	0.012	1.656			-0.010	-0.182	1.651			-0.014	-0.256	1.645			0.356	0.245	1.545			0.330	0.192	1.290
0.204	-0.027	1.575			0.212	0.034	1.587			0.234	0.342	1.579			0.237	0.508	1.567			0.074	0.236	1.612			0.016	0.012	1.656			-0.010	-0.182	1.651			-0.014	-0.256	1.645			0.356	0.245	1.545			0.330	0.191	1.290
0.204	-0.027	1.575			0.213	0.033	1.587			0.234	0.342	1.579			0.237	0.508	1.567			0.074	0.236	1.612			0.016	0.012	1.657			-0.010	-0.182	1.652			-0.014	-0.256	1.645			0.356	0.244	1.545			0.330	0.191	1.290
0.204	-0.027	1.575			0.213	0.033	1.588			0.234	0.342	1.579			0.238	0.508	1.567			0.074	0.236	1.613			0.016	0.013	1.657			-0.010	-0.182	1.652			-0.014	-0.256	1.645			0.356	0.244	1.545			0.330	0.191	1.291
0.204	-0.028	1.575			0.213	0.033	1.588			0.234	0.342	1.579			0.238	0.507	1.567			0.074	0.236	1.613			0.016	0.013	1.657			-0.010	-0.182	1.652			-0.014	-0.256	1.645			0.356	0.244	1.545			0.330	0.191	1.291
0.204	-0.028	1.575			0.213	0.033	1.588			0.234	0.342	1.579			0.238	0.507	1.567			0.075	0.236	1.613			0.016	0.013	1.657			-0.010	-0.182	1.652			-0.014	-0.256	1.645			0.356	0.244	1.546			0.330	0.191	1.291
0.204	-0.028	1.576			0.213	0.033	1.588			0.234	0.341	1.580			0.239	0.507	1.567			0.075	0.236	1.613			0.016	0.013	1.657			-0.010	-0.182	1.652			-0.014	-0.256	1.645			0.356	0.244	1.546			0.330	0.191	1.291
0.205	-0.028	1.576			0.213	0.033	1.588			0.234	0.341	1.580			0.239	0.507	1.567			0.075	0.236	1.613			0.016	0.013	1.657			-0.010	-0.182	1.652			-0.014	-0.256	1.645			0.356	0.244	1.546			0.330	0.191	1.291
0.205	-0.028	1.576			0.213	0.033	1.589			0.234	0.341	1.580			0.240	0.507	1.567			0.075	0.236	1.613			0.016	0.013	1.657			-0.010	-0.183	1.652			-0.014	-0.256	1.645			0.356	0.243	1.546			0.330	0.192	1.292
0.205	-0.028	1.576			0.213	0.032	1.589			0.234	0.341	1.580			0.240	0.507	1.567			0.075	0.236	1.613			0.016	0.013	1.657			-0.010	-0.183	1.652			-0.014	-0.256	1.645			0.356	0.243	1.546			0.331	0.194	1.292
0.205	-0.029	1.576			0.213	0.032	1.589			0.234	0.340	1.581			0.240	0.507	1.567			0.075	0.236	1.613			0.016	0.013	1.657			-0.010	-0.183	1.652			-0.014	-0.256	1.645			0.356	0.243	1.546			0.331	0.191	1.293
0.205	-0.029	1.576			0.214	0.032	1.589			0.233	0.340	1.581			0.241	0.506	1.567			0.075	0.236	1.613			0.016	0.013	1.657			-0.010	-0.183	1.652			-0.014	-0.256	1.645			0.356	0.243	1.547			0.331	0.188	1.294
0.205	-0.029	1.576			0.214	0.032	1.589			0.233	0.340	1.581			0.241	0.506	1.567			0.075	0.236	1.613			0.017	0.013	1.657			-0.010	-0.183	1.652			-0.014	-0.256	1.645			0.356	0.243	1.547			0.331	0.186	1.295
0.206	-0.029	1.576			0.214	0.032	1.590			0.233	0.340	1.581			0.241	0.506	1.567			0.075	0.237	1.613			0.017	0.013	1.657			-0.010	-0.183	1.652			-0.013	-0.257	1.645			0.356	0.242	1.547			0.336	0.199	1.294
0.206	-0.029	1.576			0.214	0.031	1.590			0.233	0.339	1.581			0.242	0.506	1.566			0.075	0.237	1.613			0.017	0.013	1.657			-0.010	-0.184	1.652			-0.013	-0.257	1.645			0.356	0.242	1.547			0.339	0.208	1.294
0.206	-0.029	1.576			0.214	0.031	1.590			0.233	0.339	1.582			0.242	0.506	1.566			0.076	0.237	1.613			0.017	0.013	1.657			-0.010	-0.184	1.652			-0.013	-0.257	1.645			0.356	0.242	1.547			0.354	0.207	1.320
0.206	-0.030	1.576			0.214	0.031	1.590			0.233	0.339	1.582			0.242	0.506	1.566			0.076	0.237	1.613			0.017	0.013	1.657			-0.010	-0.184	1.652			-0.013	-0.258	1.645			0.356	0.242	1.548			0.361	0.207	1.331
0.206	-0.030	1.577			0.214	0.031	1.590			0.233	0.339	1.582			0.243	0.506	1.566			0.076	0.237	1.613			0.017	0.014	1.657			-0.010	-0.185	1.652			-0.013	-0.258	1.644			0.356	0.242	1.548			0.366	0.207	1.338
0.206	-0.030	1.577			0.214	0.031	1.590			0.233	0.339	1.582			0.243	0.506	1.566			0.076	0.237	1.613			0.017	0.014	1.657			-0.010	-0.185	1.651			-0.013	-0.258	1.644			0.356	0.242	1.548			0.370	0.207	1.343
0.206	-0.030	1.577			0.214	0.031	1.591			0.233	0.338	1.582			0.243	0.506	1.566			0.076	0.237	1.613			0.017	0.014	1.657			-0.010	-0.185	1.651			-0.013	-0.259	1.644			0.356	0.242	1.548			0.373	0.208	1.347
0.206	-0.030	1.577			0.215	0.030	1.591			0.233	0.338	1.582			0.244	0.506	1.566			0.076	0.237	1.613			0.017	0.014	1.656			-0.010	-0.186	1.651			-0.013	-0.259	1.644			0.356	0.241	1.548			0.376	0.209	1.350
0.207	-0.030	1.577			0.215	0.030	1.591			0.232	0.338	1.583			0.244	0.506	1.566			0.076	0.237	1.613			0.017	0.014	1.656			-0.011	-0.186	1.651			-0.013	-0.259	1.644			0.356	0.241	1.548			0.379	0.209	1.353
0.207	-0.030	1.577			0.215	0.030	1.591			0.232	0.338	1.583			0.244	0.506	1.566			0.076	0.237	1.613			0.016	0.014	1.656			-0.011	-0.186	1.651			-0.013	-0.260	1.643			0.356	0.241	1.548			0.381	0.210	1.355
0.207	-0.030	1.577			0.215	0.030	1.591			0.232	0.338	1.583			0.245	0.505	1.566			0.076	0.238	1.614			0.016	0.014	1.656			-0.011	-0.186	1.651			-0.013	-0.260	1.643			0.356	0.241	1.549			0.383	0.210	1.355
0.207	-0.031	1.577			0.215	0.030	1.591			0.232	0.338	1.583			0.245	0.505	1.566			0.076	0.238	1.614			0.016	0.015	1.656			-0.011	-0.187	1.650			-0.013	-0.260	1.643			0.356	0.241	1.549			0.387	0.209	1.353
0.207	-0.031	1.577			0.215	0.030	1.591			0.232	0.338	1.583			0.245	0.505	1.566			0.076	0.238	1.614			0.016	0.015	1.656			-0.011	-0.187	1.650			-0.013	-0.260	1.643			0.356	0.241	1.549			0.389	0.209	1.352
0.207	-0.031	1.577			0.215	0.030	1.592			0.232	0.338	1.583			0.246	0.505	1.566			0.076	0.239	1.614			0.016	0.015	1.656			-0.011	-0.187	1.650			-0.014	-0.261	1.643			0.356	0.241	1.549			0.392	0.209	1.351
0.207	-0.031	1.577			0.215	0.030	1.592			0.232	0.338	1.583			0.246	0.505	1.566			0.076	0.239	1.615			0.016	0.015	1.656			-0.011	-0.187	1.650			-0.014	-0.261	1.642			0.356	0.240	1.549			0.394	0.209	1.350
0.207	-0.031	1.577			0.215	0.029	1.592			0.232	0.338	1.583			0.246	0.505	1.566			0.077	0.239	1.615			0.016	0.016	1.656			-0.011	-0.188	1.650			-0.014	-0.261	1.642			0.356	0.240	1.549			0.397	0.209	1.346
0.207	-0.031	1.577			0.215	0.029	1.592			0.232	0.338	1.584			0.247	0.505	1.566			0.077	0.239	1.615			0.016	0.016	1.656			-0.011	-0.188	1.650			-0.014	-0.261	1.642			0.356	0.240	1.549			0.400	0.209	1.346
0.207	-0.031	1.577			0.216	0.029	1.592			0.232	0.338	1.584			0.247	0.505	1.566			0.077	0.240	1.615			0.016	0.016	1.656			-0.012	-0.188	1.649			-0.014	-0.261	1.642			0.356	0.240	1.549			0.402	0.210	1.347
0.207	-0.031	1.577			0.216	0.029	1.592			0.232	0.338	1.584			0.247	0.505	1.566			0.077	0.240	1.616			0.016	0.016	1.656			-0.012	-0.188	1.649			-0.014	-0.261	1.641			0.356	0.239	1.549			0.404	0.210	1.349
0.208	-0.031	1.577			0.216	0.029	1.593			0.232	0.337	1.585			0.248	0.505	1.566			0.077	0.240	1.616			0.016	0.017	1.655			-0.012	-0.188	1.649			-0.014	-0.262	1.641			0.356	0.239	1.549			0.406	0.210	1.348
0.208	-0.031	1.577			0.216	0.029	1.593			0.232	0.337	1.585			0.248	0.505	1.566			0.077	0.241	1.616			0.015	0.017	1.655			-0.012	-0.188	1.649			-0.014	-0.262	1.641			0.356	0.239	1.549			0.408	0.210	1.347
0.208	-0.031	1.577			0.216	0.029	1.593			0.232	0.338	1.585			0.248	0.505	1.566			0.077	0.241	1.616			0.015	0.017	1.655			-0.012	-0.189	1.649			-0.015	-0.262	1.641			0.356	0.239	1.549			0.410	0.210	1.346
0.208	-0.031	1.577			0.216	0.029	1.593			0.232	0.338	1.586			0.249	0.505	1.566			0.077	0.241	1.617			0.015	0.018	1.655			-0.012	-0.189	1.649			-0.015	-0.262	1.641			0.355	0.239	1.549			0.412	0.210	1.346
0.208	-0.032	1.577			0.216	0.029	1.593			0.232	0.338	1.586			0.249	0.505	1.566			0.077	0.242	1.617			0.015	0.018	1.655			-0.012	-0.189	1.648			-0.015	-0.262	1.640			0.355	0.238	1.549			0.414	0.210	1.345
0.208	-0.032	1.577			0.216	0.029	1.594			0.232	0.338	1.587			0.249	0.505	1.566			0.077	0.242	1.617			0.015	0.018	1.655			-0.012	-0.189	1.648			-0.015	-0.262	1.640			0.355	0.238	1.549			0.415	0.210	1.345
0.208	-0.032	1.577			0.217	0.029	1.594			0.232	0.338	1.587			0.250	0.505	1.566			0.078	0.242	1.617			0.015	0.018	1.655			-0.012	-0.189	1.648			-0.015	-0.262	1.640			0.355	0.238	1.549			0.417	0.210	1.344
0.208	-0.032	1.577			0.217	0.028	1.594			0.232	0.338	1.588			0.250	0.505	1.566			0.078	0.243	1.618			0.015	0.019	1.655			-0.013	-0.189	1.648			-0.015	-0.262	1.640			0.355	0.238	1.549			0.418	0.210	1.344
0.208	-0.032	1.577			0.217	0.028	1.595			0.232	0.338	1.588			0.250	0.505	1.566			0.078	0.243	1.618			0.015	0.019	1.655			-0.013	-0.189	1.648			-0.015	-0.263	1.640			0.355	0.238	1.549			0.419	0.210	1.344
0.208	-0.032	1.577			0.217	0.028	1.595			0.232	0.338	1.588			0.250	0.505	1.566			0.078	0.243	1.618			0.015	0.019	1.655			-0.013	-0.189	1.648			-0.015	-0.263	1.640			0.355	0.238	1.549			0.420	0.210	1.343
0.208	-0.032	1.577			0.217	0.028	1.595			0.232	0.338	1.588			0.250	0.505	1.566			0.078	0.243	1.618			0.015	0.019	1.655			-0.013	-0.189	1.647			-0.015	-0.263	1.640			0.355	0.238	1.549			0.421	0.210	1.343
0.208	-0.032	1.577			0.217	0.028	1.596			0.232	0.338	1.589			0.251	0.505	1.566			0.078	0.243	1.618			0.014	0.019	1.654			-0.013	-0.189	1.647			-0.015	-0.263	1.639			0.355	0.238	1.549			0.423	0.210	1.343
0.208	-0.032	1.577			0.217	0.028	1.596			0.232	0.338	1.589			0.251	0.505	1.566			0.078	0.244	1.618			0.014	0.020	1.654			-0.013	-0.189	1.647			-0.016	-0.263	1.639			0.355	0.238	1.549			0.424	0.210	1.343
0.208	-0.032	1.577			0.217	0.028	1.596			0.232	0.338	1.589			0.251	0.505	1.566			0.078	0.244	1.618			0.014	0.020	1.654			-0.013	-0.189	1.647			-0.016	-0.263	1.639			0.355	0.238	1.549			0.425	0.210	1.343
0.208	-0.032	1.577			0.218	0.028	1.596			0.232	0.338	1.589			0.251	0.505	1.566			0.078	0.244	1.618			0.014	0.020	1.654			-0.013	-0.190	1.646			-0.016	-0.263	1.639			0.355	0.237	1.549			0.426	0.210	1.343
0.208	-0.032	1.577			0.218	0.028	1.596			0.232	0.338	1.589			0.251	0.505	1.566			0.078	0.244	1.619			0.014	0.020	1.653			-0.014	-0.190	1.646			-0.016	-0.263	1.639			0.355	0.237	1.549			0.426	0.210	1.343
0.208	-0.032	1.577			0.218	0.028	1.597			0.232	0.339	1.589			0.251	0.505	1.566			0.078	0.244	1.619			0.014	0.020	1.653			-0.014	-0.189	1.646			-0.016	-0.263	1.639			0.356	0.237	1.549			0.427	0.209	1.343
0.208	-0.032	1.577			0.218	0.028	1.597			0.232	0.339	1.590			0.251	0.505	1.566			0.078	0.244	1.619			0.014	0.020	1.653			-0.014	-0.189	1.645			-0.016	-0.263	1.638			0.356	0.237	1.549			0.428	0.209	1.343
0.209	-0.032	1.577			0.218	0.028	1.597			0.232	0.339	1.590			0.251	0.505	1.566			0.078	0.244	1.619			0.014	0.020	1.652			-0.014	-0.189	1.645			-0.016	-0.263	1.638			0.356	0.237	1.549			0.429	0.209	1.344
0.209	-0.032	1.577			0.218	0.028	1.597			0.232	0.339	1.590			0.252	0.505	1.566			0.078	0.244	1.619			0.014	0.020	1.652			-0.014	-0.189	1.645			-0.016	-0.263	1.638			0.356	0.237	1.549			0.430	0.209	1.344
0.209	-0.032	1.577			0.218	0.028	1.597			0.232	0.339	1.590			0.252	0.505	1.565			0.078	0.245	1.619			0.014	0.020	1.652			-0.014	-0.189	1.644			-0.016	-0.263	1.637			0.356	0.237	1.549			0.431	0.209	1.344
0.209	-0.032	1.577			0.218	0.028	1.597			0.232	0.339	1.590			0.252	0.505	1.565			0.078	0.245	1.619			0.014	0.020	1.651			-0.014	-0.189	1.644			-0.016	-0.263	1.637			0.356	0.237	1.549			0.432	0.208	1.345
0.209	-0.032	1.577			0.218	0.028	1.597			0.232	0.339	1.590			0.252	0.505	1.565			0.078	0.245	1.619			0.013	0.020	1.651			-0.014	-0.189	1.644			-0.016	-0.263	1.637			0.356	0.237	1.549			0.433	0.208	1.345
0.209	-0.032	1.577			0.218	0.028	1.598			0.232	0.339	1.590			0.252	0.505	1.565			0.078	0.245	1.619			0.013	0.020	1.650			-0.014	-0.189	1.643			-0.016	-0.263	1.636			0.356	0.237	1.549			0.434	0.208	1.346
0.209	-0.032	1.577			0.218	0.028	1.598			0.232	0.339	1.590			0.252	0.505	1.565			0.078	0.245	1.619			0.013	0.020	1.650			-0.014	-0.189	1.643			-0.016	-0.263	1.636			0.356	0.237	1.549			0.434	0.207	1.347
0.209	-0.032	1.577			0.218	0.028	1.598			0.232	0.339	1.590			0.252	0.505	1.565			0.078	0.245	1.619			0.013	0.020	1.649			-0.015	-0.189	1.643			-0.016	-0.263	1.636			0.356	0.237	1.549			0.435	0.207	1.348
0.209	-0.032	1.577			0.219	0.028	1.598			0.231	0.339	1.590			0.252	0.504	1.565			0.078	0.245	1.618			0.013	0.020	1.649			-0.015	-0.189	1.642			-0.016	-0.262	1.635			0.356	0.237	1.549			0.436	0.207	1.349
0.209	-0.032	1.577			0.219	0.028	1.598			0.231	0.339	1.590			0.251	0.504	1.564			0.078	0.245	1.618			0.013	0.020	1.648			-0.015	-0.189	1.642			-0.016	-0.262	1.635			0.356	0.237	1.549			0.437	0.207	1.350
0.209	-0.032	1.577			0.219	0.028	1.598			0.231	0.339	1.590			0.251	0.504	1.564			0.078	0.245	1.618			0.013	0.020	1.648			-0.015	-0.189	1.641			-0.016	-0.262	1.635			0.356	0.237	1.549			0.437	0.207	1.352
0.209	-0.032	1.577			0.219	0.028	1.598			0.231	0.339	1.590			0.251	0.504	1.564			0.078	0.245	1.618			0.013	0.020	1.647			-0.015	-0.189	1.641			-0.016	-0.262	1.634			0.356	0.237	1.549			0.438	0.206	1.353
0.209	-0.032	1.577			0.219	0.028	1.598			0.231	0.339	1.590			0.251	0.504	1.564			0.078	0.245	1.618			0.013	0.020	1.647			-0.015	-0.189	1.641			-0.016	-0.262	1.634			0.356	0.237	1.549			0.439	0.206	1.354
0.209	-0.032	1.576			0.219	0.028	1.598			0.231	0.339	1.590			0.251	0.504	1.564			0.078	0.245	1.618			0.013	0.020	1.646			-0.015	-0.189	1.640			-0.016	-0.262	1.633			0.356	0.237	1.549			0.439	0.206	1.355
0.209	-0.032	1.576			0.219	0.028	1.598			0.231	0.339	1.590			0.251	0.504	1.563			0.078	0.245	1.618			0.013	0.020	1.646			-0.015	-0.189	1.640			-0.016	-0.262	1.633			0.356	0.237	1.548			0.440	0.206	1.355
0.209	-0.032	1.576			0.219	0.028	1.598			0.231	0.339	1.590			0.251	0.504	1.563			0.078	0.245	1.618			0.013	0.019	1.645			-0.015	-0.189	1.640			-0.016	-0.262	1.633			0.357	0.236	1.548			0.440	0.206	1.356
0.210	-0.032	1.576			0.219	0.028	1.598			0.231	0.339	1.590			0.251	0.504	1.563			0.078	0.245	1.617			0.013	0.019	1.645			-0.015	-0.189	1.639			-0.016	-0.262	1.632			0.357	0.236	1.548			0.440	0.206	1.357
0.210	-0.032	1.576			0.219	0.028	1.598			0.231	0.338	1.590			0.251	0.503	1.563			0.078	0.245	1.617			0.013	0.019	1.645			-0.015	-0.188	1.639			-0.016	-0.262	1.632			0.357	0.236	1.548			0.441	0.206	1.358
0.210	-0.031	1.576			0.219	0.028	1.598			0.231	0.338	1.590			0.251	0.503	1.563			0.078	0.245	1.617			0.013	0.019	1.644			-0.014	-0.189	1.638			-0.016	-0.262	1.632			0.357	0.236	1.548			0.441	0.205	1.358
0.210	-0.031	1.576			0.219	0.028	1.598			0.231	0.338	1.590			0.251	0.503	1.563			0.078	0.245	1.617			0.013	0.019	1.644			-0.014	-0.189	1.638			-0.016	-0.262	1.631			0.357	0.236	1.548			0.441	0.205	1.359
0.210	-0.031	1.576			0.219	0.028	1.598			0.231	0.338	1.590			0.251	0.503	1.563			0.078	0.245	1.617			0.013	0.019	1.644			-0.014	-0.189	1.638			-0.016	-0.262	1.631			0.358	0.236	1.548			0.442	0.205	1.359
0.210	-0.031	1.576			0.219	0.028	1.598			0.231	0.338	1.590			0.251	0.503	1.562			0.078	0.245	1.617			0.013	0.019	1.643			-0.014	-0.189	1.637			-0.016	-0.262	1.631			0.358	0.236	1.548			0.442	0.205	1.359
0.210	-0.031	1.576			0.219	0.028	1.599			0.231	0.338	1.590			0.251	0.503	1.562			0.078	0.245	1.617			0.013	0.019	1.643			-0.014	-0.189	1.637			-0.016	-0.262	1.631			0.358	0.236	1.548			0.442	0.205	1.360
0.210	-0.031	1.576			0.219	0.028	1.599			0.231	0.338	1.590			0.251	0.503	1.562			0.078	0.244	1.616			0.013	0.019	1.643			-0.014	-0.189	1.637			-0.016	-0.262	1.630			0.358	0.236	1.548			0.442	0.205	1.360
0.210	-0.031	1.576			0.219	0.028	1.599			0.231	0.338	1.590			0.251	0.503	1.562			0.078	0.244	1.616			0.013	0.018	1.642			-0.014	-0.189	1.637			-0.016	-0.262	1.630			0.358	0.236	1.548			0.443	0.205	1.360
0.210	-0.031	1.576			0.219	0.028	1.599			0.231	0.338	1.590			0.250	0.503	1.562			0.078	0.244	1.616			0.013	0.018	1.642			-0.014	-0.189	1.636			-0.016	-0.262	1.630			0.359	0.236	1.548			0.443	0.205	1.361
0.210	-0.031	1.575			0.219	0.028	1.599			0.231	0.338	1.590			0.250	0.503	1.562			0.078	0.244	1.616			0.013	0.018	1.642			-0.014	-0.189	1.636			-0.016	-0.262	1.630			0.359	0.236	1.548			0.443	0.205	1.361
0.210	-0.031	1.575			0.219	0.028	1.599			0.231	0.338	1.590			0.250	0.503	1.562			0.078	0.244	1.616			0.013	0.018	1.642			-0.014	-0.189	1.636			-0.016	-0.262	1.630			0.359	0.236	1.548			0.443	0.205	1.361
0.210	-0.031	1.575			0.219	0.028	1.599			0.231	0.338	1.590			0.250	0.503	1.562			0.078	0.244	1.616			0.013	0.018	1.642			-0.014	-0.189	1.636			-0.015	-0.262	1.629			0.359	0.236	1.548			0.443	0.205	1.361
0.210	-0.031	1.575			0.219	0.028	1.599			0.231	0.339	1.590			0.250	0.503	1.562			0.078	0.244	1.616			0.013	0.018	1.642			-0.014	-0.189	1.635			-0.015	-0.262	1.629			0.359	0.236	1.548			0.443	0.204	1.362
0.210	-0.031	1.575			0.220	0.028	1.599			0.231	0.339	1.590			0.250	0.503	1.562			0.078	0.244	1.616			0.013	0.018	1.641			-0.014	-0.189	1.635			-0.015	-0.262	1.629			0.359	0.236	1.548			0.443	0.204	1.362
0.211	-0.031	1.575			0.220	0.028	1.599			0.231	0.339	1.590			0.250	0.503	1.562			0.078	0.244	1.616			0.013	0.018	1.641			-0.014	-0.189	1.635			-0.015	-0.263	1.629			0.360	0.236	1.548			0.443	0.204	1.362
0.211	-0.031	1.575			0.220	0.028	1.599			0.231	0.339	1.590			0.250	0.503	1.562			0.078	0.244	1.616			0.013	0.018	1.641			-0.014	-0.189	1.635			-0.015	-0.263	1.629			0.360	0.236	1.548			0.443	0.204	1.362
0.211	-0.031	1.575			0.220	0.028	1.599			0.231	0.339	1.590			0.250	0.503	1.562			0.078	0.244	1.616			0.013	0.018	1.641			-0.014	-0.189	1.635			-0.015	-0.263	1.629			0.360	0.236	1.548			0.443	0.204	1.362
0.211	-0.031	1.575			0.220	0.028	1.599			0.231	0.339	1.590			0.250	0.503	1.562			0.078	0.244	1.615			0.013	0.018	1.641			-0.014	-0.189	1.635			-0.015	-0.263	1.629			0.360	0.236	1.548			0.443	0.204	1.363
0.211	-0.031	1.575			0.220	0.028	1.599			0.231	0.339	1.590			0.250	0.503	1.562			0.078	0.244	1.615			0.013	0.018	1.641			-0.014	-0.189	1.635			-0.015	-0.263	1.629			0.360	0.236	1.548			0.443	0.204	1.363
0.211	-0.031	1.575			0.220	0.028	1.599			0.231	0.339	1.590			0.250	0.503	1.562			0.078	0.244	1.615			0.013	0.018	1.641			-0.014	-0.189	1.634			-0.015	-0.263	1.629			0.360	0.236	1.548			0.443	0.204	1.363
0.211	-0.031	1.575			0.220	0.028	1.599			0.231	0.339	1.590			0.250	0.503	1.562			0.078	0.244	1.615			0.013	0.018	1.641			-0.014	-0.189	1.634			-0.015	-0.263	1.629			0.360	0.236	1.548			0.443	0.204	1.363
0.211	-0.031	1.575			0.220	0.028	1.599			0.231	0.339	1.590			0.250	0.503	1.562			0.078	0.244	1.615			0.013	0.018	1.641			-0.014	-0.189	1.634			-0.015	-0.263	1.629			0.360	0.236	1.548			0.443	0.204	1.364
0.211	-0.031	1.575			0.220	0.028	1.599			0.231	0.339	1.590			0.250	0.503	1.562			0.078	0.244	1.615			0.013	0.018	1.640			-0.013	-0.189	1.634			-0.015	-0.263	1.628			0.360	0.236	1.548			0.443	0.204	1.364
0.211	-0.031	1.575			0.220	0.028	1.599			0.231	0.339	1.590			0.250	0.503	1.562			0.078	0.244	1.615			0.013	0.018	1.640			-0.013	-0.189	1.634			-0.014	-0.263	1.628			0.360	0.236	1.548			0.443	0.204	1.364
0.211	-0.031	1.575			0.220	0.028	1.599			0.231	0.339	1.590			0.249	0.503	1.562			0.078	0.244	1.615			0.013	0.018	1.640			-0.013	-0.189	1.634			-0.014	-0.263	1.628			0.361	0.236	1.548			0.443	0.204	1.364
0.211	-0.031	1.575			0.220	0.029	1.600			0.231	0.339	1.590			0.249	0.503	1.562			0.078	0.244	1.615			0.013	0.017	1.640			-0.013	-0.189	1.634			-0.014	-0.263	1.628			0.361	0.236	1.548			0.443	0.204	1.364
0.211	-0.031	1.575			0.220	0.029	1.600			0.231	0.339	1.590			0.249	0.503	1.562			0.078	0.244	1.615			0.013	0.017	1.640			-0.013	-0.189	1.634			-0.014	-0.263	1.628			0.361	0.236	1.548			0.443	0.204	1.364
0.211	-0.031	1.575			0.220	0.029	1.600			0.231	0.339	1.590			0.249	0.503	1.562			0.078	0.244	1.614			0.013	0.017	1.640			-0.013	-0.190	1.634			-0.014	-0.263	1.628			0.361	0.236	1.548			0.443	0.204	1.364
0.211	-0.031	1.575			0.220	0.029	1.600			0.231	0.339	1.590			0.249	0.503	1.562			0.078	0.243	1.614			0.013	0.017	1.640			-0.013	-0.190	1.633			-0.014	-0.263	1.628			0.361	0.236	1.548			0.443	0.204	1.365
0.211	-0.031	1.575			0.220	0.029	1.600			0.231	0.339	1.590			0.249	0.503	1.562			0.078	0.243	1.613			0.013	0.017	1.640			-0.013	-0.190	1.633			-0.014	-0.263	1.628			0.361	0.236	1.548			0.443	0.204	1.365
0.211	-0.031	1.575			0.220	0.029	1.600			0.231	0.339	1.590			0.249	0.503	1.562			0.078	0.243	1.613			0.013	0.017	1.640			-0.013	-0.190	1.633			-0.014	-0.263	1.628			0.361	0.236	1.548			0.442	0.204	1.365
0.211	-0.031	1.575			0.220	0.029	1.600			0.231	0.339	1.590			0.249	0.503	1.562			0.078	0.242	1.612			0.013	0.017	1.640			-0.013	-0.190	1.633			-0.014	-0.264	1.628			0.361	0.236	1.548			0.442	0.204	1.365
0.211	-0.031	1.575			0.220	0.029	1.600			0.231	0.339	1.590			0.249	0.503	1.562			0.078	0.242	1.612			0.013	0.016	1.640			-0.013	-0.190	1.633			-0.014	-0.264	1.628			0.361	0.236	1.548			0.442	0.204	1.365
0.211	-0.031	1.575			0.220	0.029	1.600			0.231	0.339	1.590			0.249	0.503	1.562			0.077	0.241	1.611			0.013	0.016	1.640			-0.013	-0.190	1.633			-0.014	-0.264	1.628			0.361	0.236	1.548			0.442	0.204	1.365
0.211	-0.031	1.575			0.221	0.029	1.600			0.231	0.339	1.590			0.249	0.503	1.562			0.077	0.241	1.611			0.013	0.016	1.640			-0.013	-0.190	1.633			-0.014	-0.264	1.628			0.361	0.236	1.548			0.442	0.204	1.365
0.212	-0.031	1.575			0.221	0.029	1.600			0.231	0.339	1.590			0.248	0.503	1.562			0.077	0.241	1.610			0.013	0.016	1.640			-0.013	-0.190	1.633			-0.014	-0.264	1.627			0.361	0.236	1.548			0.442	0.204	1.364
0.212	-0.031	1.575			0.221	0.029	1.600			0.231	0.339	1.590			0.248	0.503	1.562			0.077	0.240	1.610			0.013	0.016	1.640			-0.013	-0.191	1.633			-0.014	-0.264	1.627			0.361	0.236	1.548			0.441	0.204	1.364
0.212	-0.031	1.575			0.221	0.029	1.600			0.231	0.339	1.590			0.248	0.503	1.562			0.077	0.240	1.609			0.013	0.016	1.640			-0.013	-0.191	1.633			-0.014	-0.264	1.627			0.361	0.236	1.548			0.441	0.204	1.364
0.212	-0.031	1.575			0.221	0.029	1.600			0.231	0.339	1.590			0.248	0.503	1.562			0.077	0.240	1.609			0.013	0.015	1.640			-0.013	-0.191	1.633			-0.014	-0.265	1.627			0.361	0.236	1.548			0.441	0.204	1.364
0.212	-0.031	1.575			0.221	0.029	1.600			0.231	0.339	1.590			0.248	0.503	1.562			0.077	0.239	1.608			0.013	0.015	1.640			-0.013	-0.191	1.633			-0.014	-0.265	1.627			0.361	0.236	1.548			0.440	0.204	1.364
0.212	-0.031	1.575			0.221	0.029	1.600			0.231	0.339	1.590			0.248	0.503	1.563			0.077	0.239	1.608			0.013	0.015	1.640			-0.013	-0.191	1.633			-0.014	-0.265	1.627			0.361	0.236	1.548			0.440	0.204	1.363
0.212	-0.031	1.575			0.221	0.029	1.600			0.231	0.339	1.589			0.248	0.503	1.563			0.077	0.239	1.607			0.013	0.015	1.640			-0.013	-0.191	1.633			-0.014	-0.265	1.627			0.361	0.236	1.548			0.440	0.204	1.363
0.212	-0.031	1.575			0.221	0.029	1.600			0.231	0.339	1.589			0.248	0.503	1.563			0.076	0.238	1.607			0.013	0.015	1.640			-0.013	-0.191	1.632			-0.014	-0.265	1.627			0.361	0.236	1.548			0.439	0.204	1.362
0.212	-0.031	1.575			0.221	0.029	1.600			0.231	0.339	1.589			0.248	0.503	1.563			0.076	0.238	1.606			0.013	0.014	1.640			-0.013	-0.191	1.632			-0.014	-0.265	1.627			0.361	0.236	1.548			0.439	0.204	1.362
0.212	-0.031	1.575			0.221	0.029	1.600			0.231	0.339	1.589			0.248	0.503	1.563			0.076	0.238	1.606			0.013	0.014	1.640			-0.012	-0.192	1.632			-0.014	-0.265	1.627			0.361	0.236	1.548			0.439	0.204	1.361
0.212	-0.031	1.575			0.221	0.029	1.600			0.231	0.339	1.589			0.248	0.503	1.563			0.076	0.237	1.606			0.013	0.014	1.640			-0.012	-0.192	1.632			-0.014	-0.266	1.627			0.361	0.236	1.548			0.438	0.204	1.361
0.212	-0.031	1.575			0.221	0.029	1.600			0.231	0.339	1.589			0.248	0.503	1.563			0.076	0.237	1.605			0.013	0.014	1.640			-0.012	-0.192	1.632			-0.014	-0.266	1.627			0.361	0.236	1.548			0.438	0.204	1.361
0.212	-0.031	1.575			0.221	0.029	1.600			0.231	0.339	1.589			0.248	0.503	1.563			0.076	0.237	1.605			0.013	0.013	1.640			-0.012	-0.192	1.632			-0.014	-0.266	1.627			0.361	0.236	1.548			0.438	0.204	1.360
0.212	-0.031	1.575			0.221	0.029	1.600			0.231	0.339	1.589			0.248	0.503	1.563			0.076	0.237	1.605			0.013	0.013	1.640			-0.012	-0.192	1.632			-0.014	-0.266	1.627			0.361	0.236	1.548			0.437	0.204	1.360
0.212	-0.031	1.575			0.221	0.029	1.600			0.231	0.339	1.589			0.248	0.503	1.563			0.076	0.236	1.605			0.013	0.013	1.640			-0.012	-0.192	1.632			-0.014	-0.266	1.627			0.361	0.236	1.548			0.437	0.204	1.360
0.212	-0.031	1.575			0.221	0.029	1.600			0.231	0.339	1.589			0.248	0.503	1.563			0.075	0.236	1.604			0.012	0.013	1.640			-0.012	-0.192	1.632			-0.014	-0.266	1.627			0.361	0.236	1.548			0.437	0.204	1.359
0.212	-0.031	1.575			0.221	0.028	1.600			0.231	0.339	1.589			0.248	0.503	1.563			0.075	0.236	1.604			0.012	0.013	1.640			-0.012	-0.192	1.632			-0.014	-0.266	1.627			0.361	0.236	1.548			0.437	0.204	1.359
0.212	-0.031	1.575			0.221	0.028	1.600			0.231	0.339	1.589			0.247	0.503	1.563			0.075	0.236	1.604			0.012	0.013	1.640			-0.012	-0.192	1.633			-0.014	-0.266	1.627			0.361	0.236	1.548			0.436	0.204	1.359
0.212	-0.031	1.575			0.221	0.028	1.600			0.231	0.339	1.588			0.247	0.503	1.563			0.075	0.236	1.604			0.012	0.012	1.640			-0.012	-0.192	1.633			-0.014	-0.266	1.627			0.361	0.236	1.548			0.436	0.204	1.359
0.212	-0.031	1.575			0.221	0.028	1.600			0.231	0.339	1.588			0.247	0.503	1.563			0.075	0.235	1.603			0.012	0.012	1.640			-0.012	-0.192	1.633			-0.014	-0.266	1.628			0.361	0.237	1.548			0.436	0.204	1.359
0.212	-0.031	1.575			0.221	0.028	1.599			0.231	0.339	1.588			0.247	0.503	1.563			0.075	0.235	1.603			0.012	0.012	1.640			-0.012	-0.193	1.633			-0.014	-0.266	1.628			0.361	0.237	1.548			0.436	0.204	1.358
0.212	-0.031	1.575			0.221	0.028	1.599			0.231	0.338	1.588			0.247	0.503	1.563			0.075	0.235	1.603			0.012	0.012	1.640			-0.012	-0.193	1.633			-0.014	-0.267	1.628			0.361	0.237	1.548			0.436	0.204	1.358
0.212	-0.031	1.575			0.221	0.028	1.599			0.231	0.338	1.588			0.247	0.503	1.563			0.075	0.235	1.603			0.012	0.012	1.640			-0.013	-0.193	1.633			-0.014	-0.267	1.628			0.361	0.237	1.548			0.436	0.204	1.358
0.212	-0.031	1.575			0.221	0.028	1.599			0.231	0.338	1.588			0.247	0.503	1.563			0.075	0.235	1.603			0.012	0.011	1.640			-0.013	-0.193	1.633			-0.014	-0.267	1.628			0.361	0.237	1.548			0.436	0.204	1.359
0.212	-0.031	1.575			0.221	0.028	1.599			0.230	0.338	1.588			0.247	0.503	1.563			0.074	0.235	1.603			0.012	0.011	1.640			-0.013	-0.193	1.633			-0.014	-0.267	1.628			0.361	0.237	1.548			0.436	0.204	1.359
0.212	-0.031	1.575			0.221	0.028	1.599			0.230	0.338	1.588			0.247	0.503	1.563			0.074	0.234	1.602			0.012	0.011	1.640			-0.013	-0.193	1.633			-0.014	-0.267	1.628			0.361	0.237	1.548			0.435	0.204	1.359
0.212	-0.031	1.575			0.221	0.028	1.599			0.230	0.338	1.588			0.246	0.503	1.563			0.074	0.234	1.602			0.011	0.011	1.640			-0.013	-0.193	1.633			-0.014	-0.267	1.628			0.361	0.237	1.548			0.435	0.204	1.360
0.212	-0.031	1.575			0.220	0.028	1.599			0.230	0.338	1.588			0.246	0.502	1.563			0.074	0.234	1.602			0.011	0.011	1.640			-0.013	-0.193	1.633			-0.014	-0.267	1.628			0.361	0.237	1.548			0.436	0.204	1.360
0.212	-0.031	1.575			0.220	0.028	1.599			0.230	0.338	1.587			0.246	0.502	1.563			0.074	0.234	1.602			0.011	0.011	1.640			-0.013	-0.193	1.633			-0.014	-0.267	1.628			0.361	0.237	1.548			0.436	0.205	1.361
0.212	-0.031	1.575			0.220	0.028	1.599			0.230	0.338	1.587			0.246	0.502	1.563			0.074	0.234	1.602			0.011	0.010	1.640			-0.013	-0.194	1.633			-0.014	-0.267	1.628			0.361	0.237	1.548			0.436	0.205	1.361
0.212	-0.031	1.575			0.220	0.028	1.599			0.230	0.338	1.587			0.246	0.502	1.563			0.074	0.234	1.602			0.011	0.010	1.640			-0.013	-0.194	1.633			-0.014	-0.268	1.628			0.361	0.237	1.548			0.436	0.205	1.362
0.212	-0.032	1.575			0.220	0.028	1.599			0.230	0.338	1.587			0.246	0.502	1.563			0.074	0.234	1.602			0.011	0.010	1.640			-0.013	-0.194	1.633			-0.014	-0.268	1.628			0.361	0.237	1.548			0.437	0.205	1.363
0.212	-0.032	1.575			0.220	0.028	1.599			0.230	0.338	1.587			0.246	0.502	1.563			0.074	0.233	1.602			0.011	0.010	1.640			-0.013	-0.194	1.633			-0.014	-0.268	1.628			0.361	0.237	1.548			0.437	0.205	1.364
0.212	-0.032	1.575			0.220	0.028	1.598			0.230	0.338	1.587			0.245	0.502	1.563			0.073	0.233	1.601			0.011	0.010	1.640			-0.013	-0.194	1.633			-0.014	-0.268	1.628			0.361	0.237	1.548			0.437	0.205	1.365
0.212	-0.032	1.575			0.220	0.028	1.598			0.230	0.338	1.587			0.245	0.502	1.563			0.073	0.233	1.601			0.011	0.010	1.640			-0.013	-0.194	1.633			-0.014	-0.268	1.628			0.361	0.237	1.548			0.438	0.206	1.365
0.212	-0.032	1.575			0.220	0.028	1.598			0.230	0.337	1.587			0.245	0.502	1.563			0.073	0.233	1.601			0.011	0.010	1.640			-0.013	-0.194	1.633			-0.014	-0.268	1.628			0.361	0.237	1.549			0.438	0.206	1.366
0.212	-0.032	1.575			0.220	0.028	1.598			0.230	0.337	1.587			0.245	0.502	1.563			0.073	0.233	1.601			0.011	0.010	1.640			-0.013	-0.194	1.633			-0.014	-0.268	1.628			0.361	0.237	1.549			0.439	0.206	1.366
0.212	-0.032	1.575			0.220	0.028	1.598			0.230	0.337	1.587			0.245	0.502	1.563			0.073	0.233	1.601			0.011	0.010	1.640			-0.013	-0.194	1.633			-0.014	-0.268	1.628			0.361	0.237	1.549			0.440	0.206	1.367
0.212	-0.032	1.575			0.220	0.028	1.598			0.230	0.337	1.587			0.245	0.502	1.563			0.073	0.233	1.601			0.010	0.009	1.640			-0.013	-0.194	1.633			-0.014	-0.268	1.628			0.361	0.237	1.549			0.441	0.206	1.367
0.212	-0.032	1.575			0.220	0.028	1.598			0.230	0.337	1.586			0.245	0.502	1.563			0.073	0.233	1.601			0.010	0.009	1.640			-0.013	-0.194	1.633			-0.014	-0.268	1.628			0.361	0.237	1.549			0.441	0.207	1.368
0.212	-0.032	1.575			0.220	0.028	1.598			0.229	0.337	1.586			0.245	0.502	1.563			0.073	0.233	1.601			0.010	0.009	1.640			-0.013	-0.194	1.633			-0.014	-0.268	1.628			0.361	0.237	1.549			0.442	0.207	1.369
0.212	-0.032	1.575			0.220	0.028	1.598			0.229	0.337	1.586			0.244	0.502	1.563			0.073	0.233	1.601			0.010	0.009	1.640			-0.013	-0.194	1.633			-0.014	-0.268	1.628			0.361	0.237	1.549			0.443	0.207	1.369
0.212	-0.032	1.575			0.220	0.028	1.598			0.229	0.337	1.586			0.244	0.502	1.563			0.073	0.233	1.601			0.010	0.009	1.640			-0.013	-0.194	1.633			-0.014	-0.268	1.628			0.361	0.237	1.549			0.444	0.207	1.369
0.212	-0.032	1.575			0.220	0.028	1.597			0.229	0.337	1.586			0.244	0.502	1.563			0.073	0.233	1.601			0.010	0.009	1.640			-0.013	-0.194	1.633			-0.014	-0.268	1.628			0.361	0.237	1.549			0.445	0.208	1.370
0.212	-0.032	1.575			0.220	0.028	1.597			0.229	0.337	1.586			0.244	0.502	1.563			0.072	0.233	1.601			0.010	0.009	1.640			-0.013	-0.194	1.633			-0.014	-0.268	1.628			0.361	0.237	1.549			0.445	0.208	1.370
0.212	-0.032	1.575			0.220	0.028	1.597			0.229	0.337	1.586			0.244	0.501	1.563			0.072	0.233	1.601			0.010	0.009	1.640			-0.013	-0.194	1.633			-0.014	-0.268	1.628			0.361	0.237	1.549			0.446	0.208	1.371
0.212	-0.032	1.575			0.219	0.028	1.597			0.229	0.337	1.586			0.244	0.501	1.563			0.072	0.233	1.601			0.010	0.009	1.640			-0.013	-0.194	1.633			-0.014	-0.268	1.627			0.361	0.237	1.549			0.447	0.208	1.371
0.212	-0.032	1.575			0.219	0.028	1.597			0.229	0.337	1.586			0.244	0.501	1.563			0.072	0.233	1.601			0.010	0.009	1.640			-0.013	-0.194	1.633			-0.014	-0.268	1.627			0.361	0.238	1.549			0.448	0.208	1.372
0.212	-0.032	1.575			0.219	0.028	1.597			0.229	0.337	1.586			0.244	0.501	1.563			0.072	0.233	1.600			0.010	0.009	1.640			-0.013	-0.194	1.633			-0.014	-0.267	1.627			0.361	0.238	1.549			0.448	0.209	1.372
0.212	-0.032	1.575			0.219	0.028	1.597			0.229	0.337	1.586			0.244	0.501	1.563			0.072	0.233	1.600			0.010	0.009	1.640			-0.013	-0.194	1.633			-0.014	-0.267	1.627			0.361	0.238	1.549			0.449	0.209	1.373
0.212	-0.032	1.575			0.219	0.028	1.597			0.229	0.337	1.586			0.244	0.501	1.563			0.072	0.233	1.600			0.010	0.009	1.640			-0.013	-0.193	1.633			-0.014	-0.267	1.627			0.361	0.238	1.549			0.450	0.209	1.373
0.212	-0.032	1.575			0.219	0.028	1.597			0.229	0.337	1.586			0.243	0.501	1.563			0.072	0.233	1.600			0.010	0.009	1.640			-0.013	-0.193	1.633			-0.014	-0.267	1.627			0.361	0.238	1.550			0.450	0.209	1.373
0.212	-0.032	1.575			0.219	0.028	1.597			0.229	0.337	1.586			0.243	0.501	1.562			0.072	0.233	1.600			0.010	0.009	1.640			-0.013	-0.193	1.633			-0.014	-0.267	1.627			0.361	0.238	1.550			0.451	0.209	1.374
0.212	-0.032	1.575			0.219	0.028	1.596			0.229	0.337	1.586			0.243	0.501	1.562			0.072	0.233	1.600			0.010	0.009	1.640			-0.013	-0.193	1.632			-0.014	-0.267	1.627			0.361	0.238	1.550			0.452	0.209	1.374
0.212	-0.032	1.575			0.219	0.028	1.596			0.229	0.337	1.585			0.243	0.501	1.562			0.072	0.233	1.600			0.010	0.009	1.640			-0.013	-0.193	1.632			-0.014	-0.267	1.627			0.361	0.238	1.550			0.452	0.209	1.374
0.212	-0.032	1.575			0.219	0.028	1.596			0.229	0.337	1.585			0.243	0.501	1.562			0.072	0.233	1.600			0.010	0.009	1.640			-0.013	-0.193	1.632			-0.014	-0.267	1.627			0.361	0.238	1.550			0.453	0.210	1.375
0.212	-0.032	1.575			0.219	0.028	1.596			0.229	0.337	1.585			0.243	0.501	1.562			0.071	0.233	1.600			0.010	0.009	1.640			-0.013	-0.193	1.632			-0.014	-0.266	1.627			0.361	0.238	1.550			0.453	0.210	1.375
0.212	-0.032	1.575			0.219	0.028	1.596			0.229	0.337	1.585			0.243	0.501	1.562			0.071	0.233	1.600			0.010	0.009	1.640			-0.013	-0.193	1.632			-0.014	-0.266	1.627			0.361	0.238	1.550			0.454	0.210	1.376
0.212	-0.032	1.575			0.219	0.028	1.596			0.229	0.337	1.585			0.243	0.501	1.562			0.071	0.233	1.600			0.010	0.008	1.640			-0.013	-0.192	1.632			-0.014	-0.266	1.626			0.361	0.238	1.551			0.454	0.210	1.376
0.212	-0.032	1.575			0.219	0.028	1.596			0.229	0.337	1.585			0.243	0.501	1.562			0.071	0.233	1.600			0.010	0.008	1.640			-0.013	-0.192	1.632			-0.014	-0.266	1.626			0.361	0.238	1.551			0.455	0.210	1.376
0.212	-0.032	1.575			0.219	0.028	1.596			0.228	0.337	1.585			0.243	0.501	1.562			0.071	0.233	1.600			0.010	0.008	1.640			-0.013	-0.192	1.632			-0.014	-0.266	1.626			0.361	0.238	1.551			0.455	0.210	1.377
0.212	-0.032	1.575			0.219	0.028	1.596			0.228	0.337	1.585			0.243	0.501	1.562			0.071	0.233	1.600			0.009	0.008	1.640			-0.013	-0.192	1.632			-0.014	-0.266	1.626			0.361	0.238	1.551			0.455	0.210	1.377
0.212	-0.032	1.575			0.219	0.028	1.596			0.228	0.337	1.585			0.243	0.501	1.562			0.071	0.233	1.600			0.009	0.008	1.640			-0.013	-0.192	1.632			-0.014	-0.266	1.626			0.362	0.238	1.552			0.456	0.210	1.377
0.212	-0.032	1.575			0.219	0.028	1.596			0.228	0.337	1.585			0.243	0.501	1.562			0.071	0.233	1.600			0.009	0.008	1.640			-0.013	-0.192	1.632			-0.014	-0.265	1.626			0.362	0.238	1.552			0.456	0.210	1.378
0.212	-0.032	1.575			0.218	0.028	1.596			0.228	0.337	1.585			0.243	0.501	1.562			0.071	0.233	1.600			0.009	0.008	1.640			-0.013	-0.192	1.632			-0.014	-0.265	1.626			0.362	0.238	1.552			0.457	0.210	1.378
0.212	-0.032	1.575			0.218	0.028	1.596			0.228	0.337	1.585			0.243	0.501	1.562			0.071	0.233	1.600			0.009	0.008	1.640			-0.013	-0.191	1.632			-0.014	-0.265	1.626			0.362	0.239	1.552			0.457	0.211	1.379
0.212	-0.032	1.575			0.218	0.028	1.596			0.228	0.337	1.585			0.243	0.501	1.562			0.071	0.233	1.600			0.009	0.008	1.640			-0.013	-0.191	1.632			-0.014	-0.265	1.626			0.362	0.239	1.553			0.458	0.211	1.379
0.212	-0.032	1.575			0.218	0.028	1.596			0.228	0.337	1.585			0.243	0.501	1.562			0.071	0.233	1.600			0.009	0.008	1.640			-0.013	-0.191	1.632			-0.014	-0.265	1.626			0.362	0.239	1.553			0.458	0.211	1.380
0.212	-0.032	1.575			0.218	0.028	1.596			0.228	0.337	1.585			0.243	0.501	1.562			0.071	0.233	1.600			0.009	0.008	1.640			-0.013	-0.191	1.632			-0.014	-0.265	1.625			0.362	0.239	1.553			0.458	0.211	1.380
0.212	-0.032	1.575			0.218	0.028	1.596			0.228	0.337	1.585			0.242	0.501	1.562			0.071	0.233	1.600			0.009	0.008	1.640			-0.013	-0.191	1.631			-0.014	-0.265	1.625			0.363	0.239	1.553			0.459	0.211	1.380
0.212	-0.032	1.575			0.218	0.028	1.596			0.228	0.337	1.585			0.242	0.501	1.562			0.071	0.233	1.600			0.009	0.008	1.639			-0.013	-0.191	1.631			-0.014	-0.264	1.625			0.363	0.239	1.554			0.459	0.211	1.381
0.212	-0.032	1.575			0.218	0.028	1.596			0.228	0.337	1.585			0.242	0.501	1.562			0.071	0.233	1.600			0.009	0.008	1.639			-0.013	-0.191	1.631			-0.014	-0.264	1.625			0.363	0.239	1.554			0.459	0.211	1.381
0.212	-0.032	1.575			0.218	0.028	1.596			0.228	0.337	1.585			0.242	0.501	1.562			0.071	0.233	1.600			0.009	0.008	1.639			-0.013	-0.191	1.631			-0.014	-0.264	1.625			0.363	0.239	1.554			0.460	0.211	1.381
0.212	-0.032	1.575			0.218	0.028	1.596			0.228	0.337	1.585			0.242	0.501	1.562			0.071	0.233	1.600			0.009	0.008	1.639			-0.013	-0.191	1.631			-0.014	-0.264	1.625			0.363	0.239	1.554			0.460	0.211	1.381
0.212	-0.032	1.575			0.218	0.028	1.595			0.228	0.337	1.585			0.242	0.501	1.562			0.071	0.233	1.600			0.009	0.008	1.639			-0.013	-0.191	1.631			-0.014	-0.264	1.625			0.363	0.239	1.555			0.460	0.211	1.382
0.212	-0.032	1.575			0.218	0.028	1.595			0.228	0.337	1.585			0.242	0.501	1.562			0.071	0.233	1.600			0.009	0.008	1.639			-0.013	-0.190	1.631			-0.014	-0.264	1.625			0.364	0.239	1.555			0.461	0.211	1.382
0.212	-0.032	1.575			0.218	0.028	1.595			0.228	0.337	1.585			0.242	0.501	1.562			0.071	0.233	1.600			0.009	0.008	1.639			-0.013	-0.190	1.631			-0.014	-0.264	1.625			0.364	0.239	1.555			0.461	0.211	1.382
0.212	-0.032	1.575			0.218	0.028	1.595			0.228	0.337	1.585			0.242	0.501	1.562			0.071	0.233	1.600			0.009	0.008	1.639			-0.013	-0.190	1.631			-0.014	-0.264	1.625			0.364	0.239	1.555			0.461	0.211	1.382
0.212	-0.032	1.575			0.218	0.028	1.595			0.228	0.337	1.585			0.242	0.501	1.562			0.071	0.233	1.600			0.009	0.008	1.639			-0.013	-0.190	1.631			-0.014	-0.264	1.625			0.364	0.239	1.555			0.461	0.212	1.383
0.212	-0.032	1.575			0.218	0.028	1.595			0.228	0.337	1.585			0.242	0.501	1.562			0.071	0.233	1.600			0.009	0.008	1.639			-0.013	-0.190	1.631			-0.014	-0.264	1.624			0.364	0.239	1.556			0.461	0.212	1.383
0.212	-0.032	1.575			0.218	0.028	1.595			0.228	0.337	1.585			0.242	0.501	1.562			0.071	0.233	1.600			0.009	0.008	1.639			-0.013	-0.190	1.631			-0.014	-0.264	1.624			0.364	0.239	1.556			0.461	0.212	1.383
0.212	-0.032	1.575			0.218	0.028	1.595			0.228	0.337	1.585			0.242	0.501	1.562			0.071	0.233	1.600			0.009	0.008	1.639			-0.013	-0.190	1.631			-0.014	-0.264	1.624			0.364	0.239	1.556			0.462	0.212	1.383
0.212	-0.032	1.575			0.218	0.028	1.595			0.228	0.337	1.585			0.242	0.501	1.562			0.071	0.233	1.599			0.009	0.008	1.639			-0.013	-0.190	1.631			-0.014	-0.264	1.624			0.364	0.240	1.556			0.462	0.212	1.383
0.212	-0.032	1.575			0.218	0.028	1.595			0.228	0.337	1.585			0.242	0.501	1.562			0.071	0.233	1.599			0.009	0.008	1.639			-0.013	-0.190	1.631			-0.014	-0.264	1.624			0.364	0.240	1.556			0.462	0.212	1.383
0.212	-0.032	1.575			0.218	0.028	1.595			0.228	0.337	1.585			0.242	0.501	1.562			0.071	0.233	1.599			0.009	0.008	1.638			-0.013	-0.190	1.630			-0.014	-0.264	1.624			0.364	0.240	1.556			0.462	0.212	1.383
0.212	-0.032	1.575			0.218	0.028	1.595			0.228	0.337	1.585			0.242	0.501	1.562			0.071	0.233	1.599			0.009	0.008	1.638			-0.013	-0.190	1.630			-0.014	-0.264	1.624			0.365	0.240	1.556			0.462	0.212	1.383
0.212	-0.032	1.575			0.218	0.028	1.595			0.228	0.337	1.585			0.242	0.501	1.562			0.071	0.233	1.599			0.009	0.008	1.638			-0.013	-0.190	1.630			-0.014	-0.264	1.624			0.365	0.240	1.556			0.462	0.212	1.383
0.212	-0.032	1.575			0.218	0.028	1.595			0.228	0.337	1.585			0.242	0.501	1.562			0.071	0.233	1.599			0.009	0.008	1.638			-0.013	-0.190	1.630			-0.014	-0.264	1.624			0.365	0.240	1.556			0.462	0.212	1.383
0.212	-0.032	1.575			0.218	0.028	1.595			0.228	0.337	1.585			0.242	0.501	1.562			0.071	0.233	1.599			0.009	0.008	1.638			-0.013	-0.190	1.630			-0.014	-0.264	1.624			0.365	0.240	1.557			0.462	0.212	1.383
0.212	-0.032	1.575			0.218	0.028	1.595			0.228	0.337	1.585			0.242	0.501	1.562			0.071	0.233	1.599			0.009	0.008	1.638			-0.013	-0.190	1.630			-0.014	-0.264	1.624			0.365	0.240	1.557			0.462	0.212	1.383
0.212	-0.032	1.575			0.218	0.028	1.595			0.228	0.337	1.585			0.242	0.501	1.562			0.071	0.233	1.599			0.009	0.008	1.638			-0.013	-0.190	1.630			-0.014	-0.264	1.624			0.365	0.240	1.557			0.462	0.212	1.383
0.212	-0.032	1.575			0.218	0.028	1.595			0.228	0.337	1.585			0.242	0.501	1.562			0.071	0.233	1.599			0.009	0.008	1.638			-0.013	-0.190	1.630			-0.014	-0.264	1.624			0.365	0.240	1.557			0.462	0.211	1.383
0.212	-0.032	1.575			0.218	0.028	1.595			0.228	0.337	1.585			0.242	0.501	1.562			0.071	0.233	1.599			0.009	0.008	1.638			-0.013	-0.190	1.630			-0.014	-0.264	1.624			0.365	0.240	1.557			0.461	0.211	1.382
0.212	-0.032	1.575			0.218	0.028	1.595			0.228	0.337	1.585			0.242	0.501	1.562			0.071	0.233	1.599			0.009	0.008	1.638			-0.013	-0.190	1.630			-0.014	-0.264	1.624			0.365	0.240	1.557			0.461	0.211	1.382
0.212	-0.032	1.575			0.218	0.028	1.595			0.228	0.337	1.585			0.242	0.501	1.562			0.071	0.233	1.599			0.009	0.008	1.638			-0.013	-0.190	1.630			-0.014	-0.264	1.624			0.365	0.240	1.557			0.460	0.211	1.381
0.212	-0.032	1.575			0.218	0.028	1.595			0.228	0.337	1.585			0.242	0.501	1.562			0.071	0.232	1.599			0.009	0.008	1.638			-0.013	-0.190	1.630			-0.014	-0.264	1.624			0.365	0.240	1.557			0.459	0.211	1.380
0.212	-0.032	1.575			0.218	0.028	1.595			0.228	0.337	1.585			0.242	0.501	1.562			0.071	0.232	1.599			0.009	0.008	1.638			-0.013	-0.190	1.630			-0.014	-0.264	1.623			0.365	0.240	1.557			0.456	0.211	1.378
0.212	-0.032	1.575			0.218	0.028	1.595			0.228	0.337	1.585			0.242	0.501	1.562			0.071	0.232	1.599			0.009	0.007	1.638			-0.013	-0.190	1.630			-0.014	-0.264	1.623			0.365	0.240	1.557			0.453	0.211	1.374
0.212	-0.032	1.575			0.218	0.028	1.595			0.228	0.337	1.585			0.242	0.501	1.562			0.071	0.232	1.599			0.009	0.007	1.638			-0.013	-0.190	1.630			-0.014	-0.264	1.623			0.365	0.240	1.557			0.448	0.211	1.368
0.212	-0.032	1.575			0.218	0.028	1.595			0.228	0.337	1.585			0.242	0.501	1.562			0.071	0.232	1.599			0.009	0.007	1.637			-0.013	-0.190	1.630			-0.014	-0.264	1.623			0.365	0.240	1.557			0.443	0.211	1.361
0.212	-0.032	1.575			0.218	0.028	1.595			0.228	0.337	1.585			0.242	0.501	1.562			0.071	0.232	1.599			0.009	0.007	1.637			-0.013	-0.190	1.630			-0.014	-0.264	1.623			0.364	0.240	1.556			0.438	0.212	1.359
0.212	-0.032	1.575			0.218	0.028	1.595			0.228	0.337	1.585			0.242	0.501	1.562			0.071	0.232	1.599			0.009	0.007	1.637			-0.013	-0.190	1.630			-0.014	-0.264	1.623			0.364	0.240	1.556			0.433	0.212	1.357
0.212	-0.032	1.575			0.218	0.028	1.595			0.228	0.337	1.585			0.242	0.501	1.562			0.071	0.232	1.599			0.009	0.007	1.637			-0.013	-0.190	1.630			-0.014	-0.264	1.623			0.363	0.240	1.556			0.427	0.212	1.354
0.212	-0.032	1.575			0.218	0.028	1.595			0.228	0.337	1.585			0.242	0.501	1.562			0.071	0.232	1.598			0.009	0.007	1.637			-0.013	-0.190	1.630			-0.014	-0.264	1.623			0.363	0.240	1.555			0.413	0.203	1.334
0.212	-0.032	1.575			0.218	0.028	1.595			0.228	0.337	1.585			0.242	0.501	1.562			0.071	0.232	1.598			0.009	0.007	1.637			-0.013	-0.190	1.630			-0.014	-0.264	1.623			0.362	0.240	1.555			0.407	0.203	1.334
0.212	-0.032	1.575			0.218	0.028	1.595			0.228	0.337	1.585			0.242	0.501	1.562			0.071	0.232	1.598			0.009	0.007	1.637			-0.013	-0.190	1.629			-0.014	-0.264	1.623			0.362	0.240	1.555			0.402	0.205	1.335
0.212	-0.032	1.575			0.218	0.028	1.595			0.228	0.337	1.585			0.242	0.501	1.561			0.071	0.232	1.598			0.009	0.007	1.637			-0.013	-0.190	1.629			-0.014	-0.264	1.623			0.362	0.240	1.555			0.398	0.206	1.336
0.212	-0.032	1.575			0.218	0.028	1.595			0.228	0.337	1.584			0.242	0.501	1.561			0.071	0.232	1.598			0.009	0.007	1.637			-0.013	-0.190	1.629			-0.014	-0.264	1.624			0.362	0.240	1.555			0.395	0.207	1.336
0.212	-0.033	1.575			0.218	0.028	1.595			0.228	0.337	1.584			0.242	0.501	1.561			0.071	0.232	1.598			0.009	0.007	1.637			-0.013	-0.190	1.629			-0.013	-0.264	1.624			0.361	0.240	1.554			0.392	0.207	1.336
0.212	-0.033	1.575			0.218	0.028	1.595			0.228	0.336	1.584			0.242	0.501	1.561			0.071	0.232	1.598			0.009	0.007	1.637			-0.013	-0.190	1.630			-0.013	-0.264	1.624			0.361	0.240	1.554			0.388	0.208	1.336
0.212	-0.033	1.575			0.218	0.028	1.595			0.228	0.336	1.584			0.242	0.501	1.560			0.071	0.232	1.598			0.009	0.007	1.637			-0.013	-0.190	1.630			-0.013	-0.264	1.624			0.361	0.240	1.554			0.384	0.208	1.336
0.212	-0.033	1.575			0.218	0.028	1.595			0.228	0.336	1.584			0.242	0.501	1.560			0.071	0.232	1.598			0.009	0.007	1.637			-0.013	-0.190	1.630			-0.013	-0.264	1.625			0.361	0.240	1.554			0.381	0.208	1.336
0.212	-0.033	1.575			0.218	0.027	1.595			0.228	0.336	1.584			0.242	0.501	1.560			0.071	0.232	1.598			0.009	0.007	1.637			-0.013	-0.190	1.630			-0.013	-0.264	1.625			0.360	0.240	1.554			0.378	0.209	1.336
0.212	-0.033	1.575			0.218	0.027	1.594			0.228	0.336	1.583			0.241	0.501	1.559			0.071	0.232	1.598			0.009	0.007	1.637			-0.013	-0.190	1.630			-0.013	-0.264	1.625			0.360	0.239	1.553			0.375	0.209	1.336
0.212	-0.033	1.575			0.218	0.027	1.594			0.228	0.336	1.583			0.241	0.501	1.559			0.071	0.232	1.598			0.009	0.007	1.637			-0.012	-0.190	1.630			-0.013	-0.264	1.626			0.360	0.239	1.553			0.372	0.209	1.336
0.212	-0.033	1.575			0.218	0.027	1.594			0.228	0.336	1.583			0.241	0.501	1.558			0.072	0.232	1.598			0.009	0.007	1.637			-0.012	-0.190	1.630			-0.013	-0.264	1.626			0.360	0.239	1.553			0.370	0.209	1.336
0.212	-0.033	1.575			0.218	0.028	1.594			0.228	0.336	1.582			0.241	0.501	1.558			0.072	0.232	1.598			0.009	0.007	1.637			-0.012	-0.190	1.630			-0.013	-0.264	1.626			0.359	0.239	1.553			0.368	0.210	1.336
0.212	-0.033	1.575			0.218	0.028	1.594			0.229	0.336	1.582			0.241	0.501	1.558			0.072	0.232	1.598			0.009	0.007	1.637			-0.012	-0.190	1.630			-0.013	-0.264	1.627			0.359	0.239	1.552			0.356	0.204	1.320
0.212	-0.032	1.575			0.217	0.028	1.593			0.229	0.336	1.581			0.240	0.501	1.557			0.072	0.232	1.598			0.009	0.007	1.637			-0.012	-0.190	1.631			-0.013	-0.264	1.627			0.359	0.239	1.552			0.352	0.202	1.315
0.211	-0.032	1.575			0.217	0.028	1.593			0.229	0.337	1.581			0.240	0.502	1.557			0.072	0.232	1.598			0.010	0.007	1.637			-0.012	-0.190	1.631			-0.013	-0.264	1.628			0.359	0.240	1.552			0.348	0.201	1.311
0.211	-0.032	1.575			0.217	0.028	1.593			0.229	0.337	1.580			0.240	0.502	1.556			0.073	0.232	1.598			0.010	0.007	1.637			-0.012	-0.190	1.631			-0.013	-0.264	1.628			0.359	0.240	1.552			0.343	0.199	1.305
0.211	-0.032	1.575			0.217	0.029	1.592			0.230	0.337	1.580			0.239	0.502	1.556			0.073	0.232	1.598			0.010	0.008	1.637			-0.012	-0.189	1.631			-0.013	-0.263	1.629			0.358	0.240	1.551			0.340	0.199	1.302
0.211	-0.031	1.575			0.217	0.029	1.592			0.230	0.337	1.579			0.239	0.502	1.555			0.073	0.233	1.598			0.010	0.008	1.637			-0.012	-0.189	1.632			-0.013	-0.263	1.629			0.358	0.240	1.551			0.337	0.198	1.300
0.211	-0.031	1.575			0.217	0.030	1.591			0.230	0.337	1.579			0.239	0.502	1.555			0.073	0.233	1.598			0.010	0.008	1.637			-0.012	-0.189	1.632			-0.013	-0.263	1.629			0.358	0.240	1.551			0.335	0.198	1.297
0.211	-0.031	1.575			0.217	0.030	1.591			0.230	0.337	1.578			0.238	0.502	1.555			0.073	0.233	1.598			0.010	0.008	1.637			-0.012	-0.189	1.632			-0.013	-0.263	1.630			0.358	0.240	1.550			0.333	0.197	1.296
0.210	-0.030	1.575			0.216	0.030	1.590			0.230	0.337	1.578			0.238	0.503	1.554			0.073	0.233	1.598			0.010	0.008	1.637			-0.012	-0.189	1.632			-0.013	-0.263	1.630			0.358	0.240	1.550			0.331	0.197	1.294
0.210	-0.030	1.575			0.216	0.031	1.590			0.231	0.337	1.578			0.237	0.503	1.554			0.074	0.233	1.598			0.010	0.008	1.638			-0.012	-0.189	1.633			-0.013	-0.263	1.630			0.358	0.240	1.550			0.330	0.197	1.292
0.210	-0.030	1.575			0.216	0.031	1.589			0.231	0.338	1.577			0.237	0.503	1.554			0.074	0.233	1.598			0.011	0.009	1.638			-0.012	-0.189	1.633			-0.013	-0.263	1.631			0.357	0.240	1.550			0.328	0.196	1.291
0.210	-0.030	1.575			0.216	0.031	1.589			0.231	0.338	1.577			0.237	0.503	1.553			0.074	0.233	1.598			0.011	0.009	1.638			-0.012	-0.188	1.633			-0.013	-0.262	1.631			0.357	0.240	1.549			0.326	0.196	1.289
0.210	-0.029	1.575			0.216	0.032	1.588			0.231	0.338	1.576			0.236	0.503	1.553			0.074	0.233	1.598			0.011	0.009	1.638			-0.012	-0.188	1.634			-0.013	-0.262	1.631			0.357	0.240	1.549			0.325	0.196	1.288
0.209	-0.029	1.575			0.215	0.032	1.588			0.231	0.338	1.576			0.236	0.503	1.553			0.074	0.234	1.598			0.011	0.009	1.638			-0.012	-0.188	1.634			-0.013	-0.262	1.632			0.357	0.240	1.549			0.324	0.196	1.287
0.209	-0.029	1.575			0.215	0.032	1.588			0.231	0.338	1.576			0.236	0.503	1.553			0.074	0.234	1.598			0.011	0.009	1.638			-0.012	-0.188	1.634			-0.013	-0.262	1.632			0.357	0.240	1.549			0.323	0.196	1.286
0.209	-0.028	1.575			0.215	0.033	1.587			0.231	0.338	1.576			0.235	0.503	1.553			0.074	0.234	1.598			0.011	0.009	1.638			-0.012	-0.187	1.635			-0.013	-0.262	1.632			0.357	0.240	1.548			0.321	0.195	1.285
0.209	-0.028	1.575			0.215	0.033	1.587			0.231	0.338	1.575			0.235	0.504	1.552			0.074	0.234	1.598			0.011	0.009	1.638			-0.012	-0.187	1.635			-0.013	-0.261	1.632			0.357	0.240	1.548			0.320	0.195	1.284
0.209	-0.028	1.575			0.215	0.033	1.587			0.231	0.338	1.575			0.235	0.504	1.552			0.074	0.234	1.598			0.011	0.010	1.638			-0.012	-0.187	1.635			-0.013	-0.261	1.633			0.357	0.241	1.548			0.319	0.195	1.283
0.208	-0.027	1.575			0.215	0.034	1.586			0.232	0.338	1.575			0.235	0.504	1.552			0.075	0.234	1.598			0.011	0.010	1.639			-0.012	-0.187	1.636			-0.013	-0.261	1.633			0.357	0.241	1.548			0.319	0.195	1.283
0.208	-0.027	1.575			0.214	0.034	1.586			0.232	0.338	1.575			0.234	0.504	1.552			0.075	0.234	1.598			0.011	0.010	1.639			-0.012	-0.187	1.636			-0.013	-0.261	1.633			0.356	0.241	1.548			0.319	0.195	1.282
0.208	-0.027	1.575			0.214	0.034	1.586			0.232	0.339	1.575			0.234	0.504	1.552			0.075	0.235	1.599			0.012	0.010	1.639			-0.012	-0.186	1.636			-0.013	-0.261	1.633			0.356	0.241	1.547			0.319	0.195	1.281
0.208	-0.026	1.575			0.214	0.034	1.585			0.232	0.339	1.574			0.234	0.504	1.552			0.075	0.235	1.599			0.012	0.010	1.639			-0.012	-0.186	1.636			-0.013	-0.261	1.633			0.356	0.241	1.547			0.318	0.195	1.281
0.208	-0.026	1.575			0.214	0.035	1.585			0.232	0.339	1.574			0.233	0.504	1.552			0.075	0.235	1.599			0.012	0.010	1.639			-0.012	-0.186	1.636			-0.013	-0.261	1.634			0.356	0.241	1.547			0.318	0.195	1.280
0.208	-0.026	1.575			0.214	0.035	1.585			0.232	0.339	1.574			0.233	0.504	1.552			0.075	0.235	1.599			0.012	0.011	1.639			-0.012	-0.186	1.637			-0.013	-0.260	1.634			0.356	0.241	1.547			0.318	0.194	1.280
0.208	-0.026	1.575			0.214	0.035	1.584			0.232	0.339	1.574			0.233	0.504	1.552			0.075	0.235	1.599			0.012	0.011	1.639			-0.012	-0.186	1.637			-0.013	-0.260	1.634			0.356	0.241	1.547			0.318	0.194	1.280
0.207	-0.025	1.575			0.214	0.036	1.584			0.232	0.339	1.574			0.233	0.504	1.551			0.075	0.235	1.599			0.012	0.011	1.639			-0.012	-0.186	1.637			-0.013	-0.260	1.634			0.356	0.241	1.547			0.317	0.194	1.279
0.207	-0.025	1.575			0.213	0.036	1.584			0.232	0.339	1.574			0.232	0.504	1.551			0.075	0.236	1.599			0.012	0.011	1.639			-0.012	-0.186	1.637			-0.013	-0.260	1.634			0.356	0.241	1.547			0.318	0.194	1.280
0.207	-0.025	1.575			0.213	0.036	1.584			0.232	0.340	1.573			0.232	0.504	1.551			0.075	0.236	1.599			0.012	0.011	1.639			-0.012	-0.186	1.637			-0.013	-0.260	1.634			0.356	0.242	1.546			0.318	0.194	1.279
0.207	-0.025	1.575			0.213	0.036	1.584			0.232	0.340	1.573			0.232	0.504	1.551			0.075	0.236	1.599			0.012	0.011	1.639			-0.012	-0.186	1.637			-0.014	-0.260	1.634			0.356	0.242	1.546			0.318	0.194	1.279
0.207	-0.024	1.575			0.213	0.036	1.583			0.232	0.340	1.573			0.232	0.504	1.551			0.075	0.236	1.600			0.012	0.011	1.640			-0.012	-0.185	1.637			-0.014	-0.260	1.634			0.356	0.242	1.546			0.319	0.194	1.280
0.207	-0.024	1.575			0.213	0.036	1.583			0.232	0.340	1.573			0.232	0.504	1.551			0.075	0.236	1.600			0.012	0.011	1.640			-0.012	-0.185	1.638			-0.014	-0.260	1.634			0.356	0.242	1.546			0.320	0.194	1.280
0.207	-0.024	1.575			0.213	0.037	1.583			0.232	0.340	1.573			0.231	0.504	1.551			0.075	0.236	1.600			0.012	0.011	1.640			-0.012	-0.185	1.638			-0.014	-0.260	1.635			0.355	0.242	1.546			0.321	0.194	1.281
0.207	-0.024	1.575			0.213	0.037	1.583			0.232	0.340	1.573			0.231	0.504	1.551			0.075	0.236	1.600			0.012	0.012	1.640			-0.012	-0.185	1.638			-0.014	-0.260	1.635			0.355	0.242	1.546			0.321	0.194	1.281
0.207	-0.024	1.575			0.213	0.037	1.583			0.231	0.340	1.574			0.231	0.504	1.551			0.075	0.236	1.600			0.012	0.012	1.640			-0.012	-0.185	1.638			-0.014	-0.260	1.635			0.355	0.242	1.546			0.322	0.193	1.282
0.207	-0.024	1.575			0.213	0.037	1.583			0.231	0.340	1.574			0.231	0.504	1.551			0.075	0.237	1.600			0.012	0.012	1.640			-0.012	-0.185	1.638			-0.014	-0.260	1.635			0.355	0.242	1.546			0.323	0.193	1.282
0.207	-0.024	1.575			0.213	0.037	1.583			0.231	0.340	1.574			0.231	0.504	1.551			0.075	0.237	1.600			0.013	0.012	1.640			-0.012	-0.185	1.638			-0.014	-0.260	1.635			0.354	0.242	1.546			0.324	0.193	1.282
0.207	-0.024	1.575			0.213	0.036	1.583			0.230	0.339	1.574			0.231	0.504	1.551			0.075	0.237	1.600			0.013	0.012	1.640			-0.012	-0.185	1.638			-0.014	-0.260	1.635			0.354	0.242	1.546			0.325	0.193	1.283
0.207	-0.025	1.575			0.213	0.036	1.583			0.230	0.339	1.574			0.231	0.504	1.551			0.075	0.237	1.600			0.013	0.012	1.640			-0.012	-0.185	1.638			-0.014	-0.260	1.635			0.354	0.242	1.546			0.326	0.193	1.283
0.207	-0.025	1.575			0.213	0.036	1.583			0.230	0.339	1.575			0.231	0.504	1.551			0.075	0.237	1.600			0.013	0.012	1.640			-0.012	-0.185	1.638			-0.014	-0.260	1.635			0.354	0.242	1.546			0.328	0.193	1.284
0.207	-0.025	1.575			0.213	0.036	1.583			0.229	0.339	1.575			0.231	0.504	1.551			0.075	0.237	1.600			0.013	0.012	1.640			-0.012	-0.185	1.638			-0.014	-0.260	1.635			0.353	0.242	1.546			0.350	0.197	1.318
0.207	-0.025	1.575			0.213	0.035	1.583			0.229	0.339	1.575			0.231	0.504	1.551			0.075	0.237	1.601			0.013	0.012	1.640			-0.012	-0.185	1.638			-0.014	-0.260	1.635			0.353	0.242	1.546			0.359	0.199	1.330
0.207	-0.026	1.575			0.213	0.035	1.583			0.229	0.339	1.575			0.231	0.504	1.551			0.075	0.237	1.601			0.013	0.012	1.640			-0.012	-0.185	1.639			-0.014	-0.260	1.635			0.353	0.241	1.547			0.366	0.201	1.338
0.207	-0.026	1.575			0.212	0.034	1.583			0.228	0.338	1.575			0.231	0.504	1.551			0.075	0.237	1.601			0.013	0.012	1.641			-0.012	-0.185	1.639			-0.014	-0.260	1.635			0.352	0.241	1.547			0.370	0.202	1.341
0.207	-0.027	1.575			0.212	0.034	1.583			0.228	0.338	1.576			0.231	0.504	1.551			0.075	0.237	1.601			0.013	0.012	1.641			-0.012	-0.185	1.639			-0.014	-0.260	1.635			0.352	0.241	1.547			0.374	0.203	1.344
0.207	-0.027	1.575			0.212	0.034	1.583			0.228	0.338	1.576			0.231	0.504	1.550			0.075	0.237	1.601			0.013	0.012	1.641			-0.012	-0.185	1.639			-0.014	-0.260	1.635			0.351	0.241	1.547			0.378	0.204	1.346
0.207	-0.028	1.575			0.212	0.033	1.584			0.227	0.338	1.576			0.231	0.503	1.550			0.075	0.237	1.601			0.013	0.012	1.641			-0.012	-0.185	1.639			-0.014	-0.260	1.635			0.351	0.241	1.547			0.383	0.205	1.347
0.207	-0.028	1.575			0.212	0.033	1.584			0.227	0.338	1.576			0.231	0.503	1.550			0.075	0.237	1.601			0.013	0.012	1.641			-0.012	-0.185	1.639			-0.014	-0.260	1.635			0.351	0.241	1.547			0.389	0.206	1.347
0.207	-0.028	1.575			0.212	0.032	1.584			0.227	0.337	1.577			0.231	0.503	1.550			0.075	0.237	1.601			0.013	0.012	1.641			-0.012	-0.186	1.639			-0.014	-0.260	1.636			0.351	0.241	1.547			0.395	0.207	1.348
0.207	-0.029	1.575			0.212	0.032	1.584			0.227	0.337	1.577			0.231	0.503	1.550			0.075	0.237	1.601			0.013	0.012	1.641			-0.012	-0.186	1.639			-0.014	-0.260	1.636			0.351	0.241	1.547			0.401	0.207	1.349
0.207	-0.029	1.575			0.212	0.031	1.584			0.226	0.337	1.577			0.231	0.503	1.550			0.075	0.237	1.601			0.013	0.012	1.642			-0.012	-0.186	1.639			-0.014	-0.260	1.636			0.350	0.241	1.547			0.407	0.208	1.350
0.207	-0.029	1.575			0.212	0.031	1.585			0.226	0.337	1.577			0.231	0.503	1.550			0.074	0.236	1.602			0.013	0.011	1.642			-0.011	-0.186	1.639			-0.014	-0.260	1.636			0.350	0.241	1.547			0.413	0.208	1.353
0.207	-0.030	1.575			0.212	0.031	1.585			0.226	0.337	1.577			0.231	0.503	1.550			0.074	0.236	1.602			0.013	0.011	1.642			-0.011	-0.186	1.639			-0.014	-0.260	1.636			0.350	0.241	1.547			0.418	0.208	1.355
0.207	-0.030	1.575			0.212	0.030	1.585			0.226	0.336	1.578			0.231	0.503	1.550			0.074	0.236	1.602			0.013	0.011	1.642			-0.011	-0.186	1.640			-0.014	-0.261	1.636			0.350	0.241	1.547			0.423	0.208	1.358
0.207	-0.030	1.575			0.212	0.030	1.585			0.226	0.336	1.578			0.231	0.502	1.550			0.074	0.236	1.602			0.013	0.011	1.642			-0.011	-0.187	1.640			-0.014	-0.261	1.636			0.350	0.240	1.547			0.427	0.208	1.360
0.207	-0.030	1.575			0.212	0.030	1.585			0.225	0.336	1.578			0.232	0.502	1.550			0.074	0.236	1.602			0.013	0.011	1.642			-0.011	-0.187	1.640			-0.014	-0.261	1.636			0.350	0.240	1.547			0.431	0.208	1.362
0.207	-0.031	1.575			0.212	0.030	1.585			0.225	0.336	1.578			0.232	0.502	1.550			0.074	0.236	1.602			0.013	0.011	1.642			-0.011	-0.188	1.640			-0.014	-0.262	1.635			0.350	0.240	1.547			0.435	0.207	1.363
0.207	-0.031	1.575			0.212	0.029	1.586			0.225	0.336	1.578			0.232	0.502	1.550			0.074	0.236	1.602			0.013	0.011	1.642			-0.011	-0.188	1.640			-0.014	-0.262	1.635			0.350	0.240	1.548			0.438	0.207	1.365
0.207	-0.031	1.575			0.212	0.029	1.586			0.225	0.336	1.578			0.232	0.502	1.550			0.074	0.236	1.602			0.013	0.011	1.642			-0.011	-0.188	1.639			-0.014	-0.263	1.635			0.351	0.240	1.548			0.442	0.207	1.366
0.207	-0.031	1.575			0.212	0.029	1.586			0.225	0.335	1.578			0.232	0.502	1.550			0.074	0.236	1.602			0.013	0.011	1.642			-0.011	-0.189	1.639			-0.014	-0.263	1.635			0.351	0.240	1.548			0.445	0.207	1.368
0.207	-0.032	1.575			0.212	0.029	1.586			0.225	0.335	1.579			0.232	0.502	1.550			0.073	0.235	1.602			0.013	0.010	1.642			-0.011	-0.189	1.639			-0.014	-0.263	1.634			0.351	0.240	1.548			0.448	0.207	1.369
0.207	-0.032	1.575			0.212	0.028	1.586			0.225	0.335	1.579			0.232	0.502	1.549			0.073	0.235	1.601			0.013	0.010	1.642			-0.011	-0.189	1.639			-0.014	-0.264	1.633			0.352	0.240	1.549			0.450	0.206	1.371
0.207	-0.032	1.575			0.212	0.028	1.586			0.224	0.335	1.579			0.232	0.501	1.549			0.073	0.235	1.601			0.013	0.010	1.642			-0.011	-0.190	1.639			-0.014	-0.264	1.633			0.352	0.240	1.549			0.453	0.206	1.374
0.207	-0.032	1.575			0.212	0.028	1.587			0.224	0.335	1.579			0.232	0.501	1.549			0.073	0.235	1.601			0.013	0.010	1.641			-0.011	-0.190	1.638			-0.014	-0.264	1.632			0.353	0.239	1.549			0.456	0.206	1.376
0.207	-0.032	1.574			0.212	0.028	1.587			0.224	0.335	1.579			0.233	0.501	1.549			0.073	0.235	1.601			0.012	0.009	1.641			-0.011	-0.190	1.638			-0.014	-0.265	1.631			0.354	0.239	1.550			0.458	0.206	1.379
0.207	-0.032	1.574			0.212	0.028	1.587			0.224	0.335	1.579			0.233	0.501	1.549			0.073	0.235	1.601			0.012	0.009	1.641			-0.011	-0.191	1.637			-0.014	-0.266	1.630			0.354	0.239	1.550			0.460	0.206	1.381
0.207	-0.032	1.574			0.212	0.028	1.587			0.224	0.335	1.579			0.233	0.501	1.549			0.073	0.234	1.601			0.012	0.009	1.641			-0.011	-0.192	1.637			-0.013	-0.266	1.629			0.355	0.239	1.551			0.462	0.206	1.382
0.207	-0.033	1.574			0.212	0.027	1.587			0.224	0.334	1.579			0.233	0.501	1.549			0.073	0.234	1.601			0.012	0.009	1.641			-0.011	-0.193	1.636			-0.013	-0.267	1.629			0.356	0.239	1.551			0.464	0.206	1.384
0.207	-0.033	1.574			0.212	0.027	1.587			0.224	0.334	1.579			0.233	0.501	1.549			0.073	0.234	1.601			0.012	0.009	1.640			-0.011	-0.193	1.635			-0.013	-0.268	1.628			0.356	0.239	1.552			0.466	0.206	1.385
0.207	-0.033	1.574			0.212	0.027	1.587			0.224	0.334	1.580			0.234	0.501	1.549			0.073	0.234	1.600			0.012	0.008	1.640			-0.011	-0.194	1.635			-0.013	-0.268	1.627			0.357	0.239	1.552			0.467	0.206	1.386
0.207	-0.033	1.574			0.212	0.027	1.588			0.224	0.334	1.580			0.234	0.501	1.549			0.073	0.234	1.600			0.012	0.008	1.640			-0.010	-0.194	1.634			-0.013	-0.269	1.627			0.357	0.239	1.553			0.468	0.206	1.388
0.207	-0.033	1.574			0.212	0.027	1.588			0.224	0.334	1.580			0.234	0.501	1.549			0.073	0.234	1.600			0.012	0.008	1.640			-0.010	-0.195	1.634			-0.013	-0.269	1.626			0.358	0.239	1.553			0.470	0.206	1.389
0.207	-0.033	1.574			0.212	0.027	1.588			0.224	0.334	1.580			0.234	0.500	1.549			0.073	0.233	1.600			0.012	0.008	1.639			-0.010	-0.195	1.634			-0.013	-0.269	1.626			0.359	0.239	1.554			0.471	0.206	1.390
0.207	-0.033	1.574			0.212	0.027	1.588			0.224	0.334	1.580			0.234	0.500	1.549			0.073	0.233	1.600			0.012	0.008	1.639			-0.010	-0.195	1.633			-0.013	-0.270	1.626			0.359	0.239	1.554			0.472	0.206	1.391
0.207	-0.033	1.574			0.212	0.027	1.588			0.224	0.334	1.580			0.234	0.500	1.549			0.072	0.233	1.600			0.012	0.008	1.639			-0.010	-0.196	1.633			-0.013	-0.270	1.625			0.359	0.239	1.554			0.473	0.206	1.392
0.207	-0.033	1.574			0.212	0.027	1.588			0.224	0.334	1.580			0.234	0.500	1.549			0.072	0.233	1.600			0.012	0.007	1.639			-0.010	-0.196	1.633			-0.013	-0.270	1.625			0.360	0.239	1.555			0.473	0.206	1.393
0.207	-0.033	1.574			0.213	0.026	1.588			0.224	0.334	1.580			0.235	0.500	1.549			0.072	0.233	1.600			0.011	0.007	1.639			-0.010	-0.196	1.633			-0.013	-0.270	1.625			0.360	0.239	1.555			0.474	0.205	1.393
0.207	-0.033	1.574			0.213	0.026	1.589			0.224	0.334	1.580			0.235	0.500	1.549			0.072	0.233	1.600			0.011	0.007	1.639			-0.010	-0.196	1.633			-0.013	-0.271	1.625			0.361	0.239	1.556			0.474	0.205	1.394
0.207	-0.033	1.574			0.213	0.026	1.589			0.224	0.333	1.580			0.235	0.500	1.549			0.072	0.233	1.599			0.011	0.007	1.639			-0.010	-0.196	1.632			-0.013	-0.271	1.625			0.361	0.239	1.556			0.475	0.205	1.395
0.207	-0.033	1.574			0.213	0.026	1.589			0.224	0.333	1.581			0.235	0.500	1.549			0.072	0.233	1.599			0.011	0.007	1.638			-0.010	-0.197	1.632			-0.013	-0.271	1.624			0.362	0.239	1.556			0.475	0.205	1.395
0.207	-0.034	1.574			0.213	0.026	1.589			0.224	0.333	1.581			0.235	0.500	1.549			0.072	0.232	1.599			0.011	0.007	1.638			-0.010	-0.197	1.632			-0.013	-0.271	1.624			0.362	0.239	1.557			0.475	0.205	1.396
0.207	-0.034	1.574			0.213	0.026	1.589			0.224	0.333	1.581			0.235	0.500	1.549			0.072	0.232	1.599			0.011	0.007	1.638			-0.010	-0.197	1.632			-0.012	-0.271	1.624			0.362	0.239	1.557			0.475	0.205	1.396
0.207	-0.034	1.574			0.213	0.026	1.589			0.224	0.333	1.581			0.235	0.500	1.549			0.072	0.232	1.599			0.011	0.007	1.638			-0.010	-0.197	1.632			-0.012	-0.271	1.624			0.363	0.239	1.557			0.475	0.205	1.397
0.207	-0.034	1.574			0.213	0.026	1.590			0.224	0.333	1.581			0.235	0.500	1.549			0.072	0.232	1.599			0.011	0.006	1.638			-0.010	-0.197	1.632			-0.012	-0.271	1.624			0.363	0.239	1.558			0.474	0.205	1.397
0.207	-0.034	1.574			0.213	0.026	1.590			0.224	0.333	1.581			0.235	0.500	1.549			0.072	0.232	1.599			0.011	0.006	1.638			-0.010	-0.197	1.632			-0.012	-0.271	1.624			0.363	0.239	1.558			0.474	0.205	1.396
0.207	-0.034	1.574			0.213	0.026	1.590			0.224	0.333	1.582			0.235	0.500	1.549			0.072	0.232	1.599			0.011	0.006	1.638			-0.010	-0.197	1.631			-0.012	-0.271	1.624			0.363	0.239	1.558			0.473	0.205	1.395
0.207	-0.034	1.575			0.213	0.026	1.591			0.224	0.333	1.582			0.236	0.500	1.549			0.072	0.232	1.599			0.011	0.006	1.638			-0.010	-0.197	1.631			-0.012	-0.271	1.624			0.364	0.239	1.558			0.472	0.205	1.394
0.208	-0.034	1.575			0.213	0.026	1.591			0.224	0.333	1.582			0.236	0.500	1.549			0.072	0.232	1.599			0.011	0.006	1.638			-0.010	-0.197	1.631			-0.012	-0.271	1.624			0.364	0.239	1.559			0.472	0.205	1.393
0.208	-0.034	1.575			0.213	0.026	1.591			0.224	0.333	1.582			0.236	0.500	1.549			0.072	0.232	1.599			0.011	0.006	1.638			-0.010	-0.197	1.631			-0.012	-0.271	1.624			0.364	0.239	1.559			0.471	0.205	1.393
0.208	-0.034	1.575			0.214	0.026	1.591			0.224	0.333	1.583			0.236	0.500	1.550			0.072	0.232	1.599			0.011	0.006	1.638			-0.010	-0.197	1.631			-0.012	-0.271	1.624			0.364	0.239	1.559			0.470	0.205	1.391
0.208	-0.034	1.575			0.214	0.026	1.592			0.224	0.333	1.583			0.236	0.500	1.550			0.072	0.232	1.599			0.011	0.006	1.638			-0.010	-0.197	1.631			-0.012	-0.271	1.624			0.364	0.239	1.559			0.469	0.205	1.390
0.208	-0.034	1.575			0.214	0.026	1.592			0.224	0.333	1.583			0.236	0.500	1.550			0.072	0.232	1.599			0.011	0.006	1.638			-0.010	-0.197	1.631			-0.011	-0.271	1.624			0.365	0.239	1.560			0.469	0.205	1.389
0.208	-0.034	1.575			0.214	0.026	1.592			0.224	0.333	1.583			0.236	0.500	1.550			0.072	0.232	1.599			0.011	0.006	1.638			-0.010	-0.196	1.631			-0.011	-0.270	1.624			0.365	0.239	1.560			0.468	0.205	1.389
0.208	-0.034	1.575			0.214	0.026	1.593			0.224	0.333	1.584			0.236	0.500	1.551			0.072	0.232	1.599			0.011	0.006	1.638			-0.010	-0.196	1.631			-0.011	-0.270	1.624			0.365	0.239	1.560			0.467	0.205	1.388
0.208	-0.034	1.575			0.214	0.026	1.593			0.224	0.333	1.584			0.236	0.500	1.551			0.072	0.232	1.599			0.011	0.006	1.638			-0.010	-0.196	1.631			-0.011	-0.270	1.624			0.365	0.239	1.560			0.467	0.205	1.387
0.208	-0.034	1.575			0.214	0.026	1.593			0.224	0.333	1.584			0.236	0.500	1.551			0.072	0.232	1.599			0.011	0.006	1.638			-0.009	-0.196	1.631			-0.011	-0.270	1.625			0.365	0.239	1.561			0.466	0.205	1.387
0.208	-0.034	1.575			0.214	0.026	1.594			0.224	0.333	1.584			0.236	0.500	1.552			0.072	0.232	1.599			0.011	0.006	1.638			-0.009	-0.196	1.631			-0.011	-0.270	1.625			0.365	0.239	1.561			0.466	0.205	1.387
0.208	-0.034	1.576			0.214	0.026	1.594			0.224	0.333	1.585			0.235	0.500	1.552			0.072	0.232	1.600			0.011	0.006	1.638			-0.009	-0.196	1.632			-0.011	-0.269	1.625			0.365	0.239	1.561			0.465	0.205	1.386
0.209	-0.034	1.576			0.214	0.026	1.594			0.224	0.333	1.585			0.235	0.500	1.553			0.072	0.231	1.600			0.011	0.006	1.638			-0.009	-0.196	1.632			-0.011	-0.269	1.625			0.365	0.239	1.561			0.464	0.205	1.386
0.209	-0.034	1.576			0.214	0.026	1.595			0.224	0.333	1.585			0.235	0.500	1.553			0.071	0.231	1.600			0.011	0.005	1.638			-0.009	-0.195	1.632			-0.011	-0.269	1.626			0.365	0.239	1.562			0.463	0.206	1.386
0.209	-0.034	1.576			0.215	0.026	1.595			0.224	0.333	1.586			0.235	0.501	1.554			0.071	0.231	1.600			0.011	0.005	1.638			-0.009	-0.195	1.632			-0.011	-0.269	1.626			0.365	0.239	1.562			0.463	0.206	1.386
0.209	-0.034	1.576			0.215	0.026	1.596			0.224	0.333	1.586			0.235	0.501	1.554			0.071	0.231	1.601			0.011	0.005	1.639			-0.009	-0.195	1.632			-0.011	-0.268	1.627			0.365	0.240	1.562			0.462	0.206	1.386
0.209	-0.034	1.577			0.215	0.026	1.596			0.224	0.333	1.586			0.235	0.501	1.555			0.071	0.231	1.601			0.011	0.005	1.639			-0.009	-0.194	1.633			-0.011	-0.268	1.627			0.365	0.240	1.562			0.461	0.206	1.385
0.209	-0.034	1.577			0.215	0.026	1.596			0.224	0.333	1.586			0.235	0.501	1.555			0.071	0.231	1.601			0.011	0.005	1.639			-0.009	-0.194	1.633			-0.011	-0.267	1.628			0.365	0.240	1.563			0.461	0.206	1.385
0.209	-0.034	1.577			0.215	0.026	1.597			0.224	0.333	1.587			0.235	0.501	1.556			0.071	0.231	1.601			0.011	0.005	1.639			-0.009	-0.194	1.633			-0.010	-0.267	1.628			0.365	0.240	1.563			0.460	0.206	1.385
0.209	-0.033	1.577			0.215	0.026	1.597			0.224	0.333	1.587			0.234	0.501	1.556			0.071	0.231	1.602			0.011	0.005	1.640			-0.009	-0.193	1.634			-0.010	-0.267	1.628			0.365	0.240	1.563			0.459	0.207	1.385
0.209	-0.033	1.578			0.215	0.026	1.597			0.224	0.333	1.587			0.234	0.501	1.556			0.071	0.231	1.602			0.011	0.005	1.640			-0.008	-0.193	1.634			-0.010	-0.267	1.629			0.365	0.240	1.563			0.459	0.207	1.385
0.209	-0.033	1.578			0.215	0.026	1.598			0.224	0.333	1.588			0.234	0.501	1.557			0.071	0.231	1.602			0.011	0.005	1.640			-0.008	-0.193	1.634			-0.010	-0.266	1.629			0.365	0.240	1.564			0.458	0.207	1.385
0.209	-0.033	1.578			0.215	0.026	1.598			0.224	0.333	1.588			0.234	0.501	1.557			0.071	0.231	1.602			0.011	0.005	1.640			-0.008	-0.192	1.635			-0.010	-0.266	1.630			0.364	0.240	1.564			0.456	0.207	1.385
0.209	-0.033	1.578			0.215	0.027	1.598			0.224	0.333	1.588			0.234	0.501	1.558			0.071	0.231	1.603			0.011	0.005	1.641			-0.008	-0.192	1.635			-0.010	-0.266	1.630			0.364	0.241	1.564			0.455	0.207	1.385
0.209	-0.033	1.579			0.215	0.027	1.599			0.224	0.333	1.588			0.234	0.501	1.558			0.070	0.231	1.603			0.011	0.005	1.641			-0.008	-0.192	1.635			-0.010	-0.265	1.630			0.364	0.241	1.564			0.454	0.208	1.385
0.209	-0.033	1.579			0.215	0.027	1.599			0.224	0.333	1.589			0.234	0.501	1.558			0.070	0.231	1.603			0.011	0.005	1.641			-0.008	-0.191	1.635			-0.010	-0.265	1.631			0.364	0.241	1.565			0.451	0.208	1.383
0.210	-0.033	1.579			0.215	0.027	1.599			0.224	0.333	1.589			0.234	0.502	1.559			0.070	0.231	1.603			0.011	0.005	1.642			-0.008	-0.191	1.636			-0.010	-0.265	1.631			0.364	0.241	1.565			0.449	0.208	1.381
0.210	-0.033	1.580			0.215	0.027	1.599			0.224	0.333	1.589			0.234	0.502	1.559			0.070	0.231	1.604			0.011	0.005	1.642			-0.008	-0.191	1.636			-0.010	-0.265	1.631			0.364	0.241	1.565			0.445	0.208	1.379
0.210	-0.033	1.580			0.215	0.027	1.600			0.224	0.333	1.589			0.233	0.502	1.559			0.070	0.231	1.604			0.011	0.005	1.642			-0.008	-0.191	1.636			-0.010	-0.264	1.632			0.364	0.241	1.565			0.442	0.209	1.376
0.210	-0.033	1.580			0.215	0.027	1.600			0.224	0.333	1.589			0.233	0.502	1.559			0.070	0.231	1.604			0.012	0.005	1.642			-0.008	-0.190	1.636			-0.009	-0.264	1.632			0.364	0.241	1.566			0.438	0.209	1.373
0.210	-0.033	1.580			0.215	0.027	1.600			0.224	0.333	1.590			0.233	0.502	1.560			0.070	0.232	1.604			0.012	0.005	1.643			-0.008	-0.190	1.637			-0.009	-0.264	1.632			0.363	0.241	1.566			0.434	0.210	1.369
0.210	-0.033	1.581			0.215	0.027	1.600			0.224	0.334	1.590			0.233	0.502	1.560			0.070	0.232	1.605			0.012	0.005	1.643			-0.008	-0.190	1.637			-0.009	-0.264	1.632			0.363	0.241	1.566			0.431	0.210	1.367
0.210	-0.033	1.581			0.215	0.027	1.601			0.224	0.334	1.590			0.233	0.502	1.560			0.070	0.232	1.605			0.012	0.005	1.643			-0.007	-0.189	1.637			-0.009	-0.263	1.633			0.363	0.242	1.566			0.428	0.210	1.365
0.210	-0.033	1.581			0.215	0.027	1.601			0.224	0.334	1.590			0.233	0.502	1.560			0.070	0.232	1.605			0.012	0.005	1.644			-0.007	-0.189	1.638			-0.009	-0.263	1.633			0.362	0.242	1.566			0.424	0.211	1.363
0.210	-0.033	1.582			0.215	0.027	1.601			0.224	0.334	1.590			0.233	0.502	1.560			0.070	0.232	1.605			0.012	0.005	1.644			-0.007	-0.189	1.638			-0.009	-0.263	1.634			0.362	0.242	1.566			0.421	0.211	1.362
0.210	-0.033	1.582			0.215	0.027	1.601			0.224	0.334	1.590			0.233	0.502	1.561			0.070	0.232	1.606			0.012	0.005	1.644			-0.007	-0.188	1.638			-0.009	-0.262	1.634			0.362	0.242	1.566			0.418	0.211	1.361
0.210	-0.033	1.582			0.215	0.027	1.601			0.224	0.334	1.591			0.233	0.502	1.561			0.070	0.232	1.606			0.012	0.005	1.645			-0.007	-0.188	1.639			-0.009	-0.262	1.635			0.361	0.242	1.567			0.415	0.211	1.361
0.210	-0.033	1.582			0.215	0.027	1.602			0.224	0.334	1.591			0.233	0.502	1.561			0.070	0.232	1.606			0.012	0.005	1.646			-0.007	-0.188	1.639			-0.009	-0.262	1.635			0.361	0.242	1.567			0.411	0.211	1.361
0.210	-0.033	1.583			0.215	0.027	1.602			0.224	0.334	1.591			0.233	0.502	1.561			0.070	0.232	1.606			0.013	0.005	1.646			-0.007	-0.188	1.640			-0.009	-0.262	1.636			0.360	0.242	1.567			0.409	0.212	1.362
0.210	-0.033	1.583			0.215	0.027	1.602			0.224	0.334	1.591			0.233	0.502	1.561			0.070	0.232	1.607			0.013	0.005	1.647			-0.007	-0.187	1.640			-0.009	-0.261	1.637			0.360	0.242	1.567			0.407	0.212	1.362
0.210	-0.033	1.583			0.216	0.027	1.602			0.224	0.334	1.591			0.233	0.502	1.561			0.070	0.232	1.607			0.013	0.006	1.647			-0.007	-0.187	1.641			-0.008	-0.261	1.637			0.359	0.242	1.567			0.405	0.212	1.363
0.210	-0.033	1.583			0.216	0.027	1.602			0.224	0.334	1.591			0.233	0.502	1.561			0.070	0.232	1.607			0.013	0.006	1.648			-0.007	-0.187	1.642			-0.008	-0.261	1.638			0.358	0.243	1.566			0.403	0.212	1.363
0.210	-0.033	1.583			0.216	0.027	1.602			0.224	0.334	1.591			0.233	0.502	1.561			0.070	0.232	1.608			0.013	0.006	1.649			-0.007	-0.187	1.642			-0.008	-0.261	1.639			0.358	0.243	1.566			0.401	0.213	1.363
0.210	-0.033	1.584			0.216	0.027	1.602			0.224	0.334	1.591			0.233	0.502	1.562			0.070	0.232	1.608			0.014	0.006	1.649			-0.007	-0.187	1.643			-0.008	-0.261	1.639			0.357	0.243	1.566			0.400	0.213	1.364
0.210	-0.033	1.584			0.216	0.027	1.602			0.224	0.334	1.592			0.233	0.502	1.562			0.070	0.232	1.608			0.014	0.006	1.650			-0.007	-0.186	1.643			-0.008	-0.261	1.640			0.356	0.243	1.566			0.398	0.213	1.364
0.210	-0.033	1.584			0.216	0.027	1.602			0.223	0.334	1.592			0.233	0.502	1.562			0.070	0.232	1.609			0.014	0.006	1.651			-0.007	-0.186	1.644			-0.008	-0.260	1.641			0.355	0.243	1.566			0.397	0.213	1.364
0.210	-0.033	1.584			0.216	0.027	1.603			0.223	0.334	1.592			0.233	0.502	1.562			0.070	0.232	1.609			0.014	0.006	1.651			-0.007	-0.186	1.645			-0.008	-0.260	1.641			0.355	0.243	1.566			0.396	0.213	1.364
0.210	-0.033	1.584			0.216	0.027	1.603			0.223	0.334	1.592			0.233	0.502	1.562			0.070	0.233	1.609			0.014	0.006	1.652			-0.007	-0.186	1.645			-0.008	-0.260	1.642			0.354	0.243	1.566			0.395	0.214	1.364
0.211	-0.033	1.584			0.216	0.027	1.603			0.223	0.334	1.592			0.233	0.502	1.562			0.070	0.233	1.609			0.015	0.006	1.652			-0.007	-0.186	1.646			-0.008	-0.260	1.642			0.353	0.244	1.566			0.394	0.216	1.364
0.211	-0.033	1.584			0.216	0.027	1.603			0.223	0.334	1.592			0.233	0.502	1.562			0.070	0.233	1.610			0.015	0.007	1.653			-0.006	-0.186	1.646			-0.008	-0.260	1.643			0.353	0.244	1.566			0.394	0.217	1.365
0.211	-0.033	1.585			0.216	0.027	1.603			0.223	0.334	1.592			0.233	0.502	1.562			0.070	0.233	1.610			0.015	0.007	1.653			-0.006	-0.186	1.646			-0.008	-0.260	1.643			0.353	0.244	1.566			0.393	0.219	1.365
0.211	-0.033	1.585			0.216	0.027	1.603			0.223	0.334	1.592			0.233	0.502	1.562			0.070	0.233	1.610			0.015	0.007	1.654			-0.006	-0.186	1.647			-0.008	-0.260	1.643			0.352	0.244	1.566			0.393	0.220	1.365
0.211	-0.033	1.585			0.216	0.027	1.603			0.223	0.334	1.592			0.233	0.503	1.562			0.070	0.233	1.610			0.015	0.007	1.654			-0.006	-0.185	1.647			-0.008	-0.260	1.644			0.352	0.244	1.565			0.393	0.221	1.365
0.211	-0.033	1.585			0.216	0.027	1.603			0.223	0.334	1.592			0.233	0.503	1.562			0.070	0.233	1.611			0.015	0.007	1.654			-0.006	-0.185	1.647			-0.008	-0.260	1.644			0.352	0.244	1.565			0.393	0.222	1.366
0.211	-0.033	1.585			0.216	0.027	1.603			0.224	0.334	1.592			0.233	0.503	1.562			0.070	0.233	1.611			0.015	0.007	1.654			-0.006	-0.185	1.648			-0.008	-0.260	1.644			0.351	0.244	1.565			0.393	0.224	1.366
0.211	-0.033	1.585			0.216	0.027	1.603			0.224	0.334	1.592			0.233	0.503	1.562			0.070	0.233	1.611			0.015	0.007	1.655			-0.006	-0.185	1.648			-0.007	-0.259	1.644			0.351	0.244	1.565			0.393	0.225	1.366
0.210	-0.033	1.585			0.216	0.027	1.603			0.224	0.334	1.592			0.233	0.503	1.562			0.070	0.233	1.611			0.016	0.007	1.655			-0.006	-0.185	1.648			-0.007	-0.259	1.644			0.351	0.245	1.565			0.393	0.226	1.366
0.210	-0.033	1.585			0.216	0.027	1.603			0.224	0.334	1.592			0.232	0.503	1.563			0.070	0.233	1.611			0.016	0.007	1.655			-0.006	-0.185	1.648			-0.007	-0.259	1.644			0.350	0.245	1.564			0.393	0.227	1.366
0.210	-0.033	1.585			0.216	0.027	1.603			0.224	0.335	1.592			0.232	0.503	1.563			0.070	0.233	1.611			0.016	0.007	1.655			-0.006	-0.184	1.648			-0.007	-0.259	1.644			0.350	0.245	1.564			0.394	0.228	1.366
0.210	-0.033	1.585			0.216	0.027	1.603			0.224	0.335	1.591			0.232	0.503	1.563			0.070	0.233	1.612			0.016	0.007	1.655			-0.006	-0.184	1.648			-0.007	-0.259	1.644			0.350	0.246	1.563			0.358	0.212	1.327
0.210	-0.033	1.585			0.216	0.027	1.603			0.224	0.336	1.590			0.232	0.503	1.563			0.070	0.233	1.612			0.016	0.007	1.655			-0.006	-0.184	1.648			-0.007	-0.258	1.644			0.349	0.247	1.562			0.346	0.207	1.315
0.210	-0.033	1.585			0.215	0.027	1.602			0.224	0.336	1.589			0.232	0.503	1.563			0.070	0.233	1.612			0.016	0.007	1.656			-0.006	-0.184	1.649			-0.007	-0.258	1.645			0.349	0.247	1.561			0.339	0.203	1.307
0.210	-0.033	1.585			0.215	0.028	1.602			0.223	0.337	1.587			0.232	0.503	1.562			0.070	0.234	1.612			0.016	0.007	1.656			-0.005	-0.184	1.649			-0.007	-0.258	1.645			0.348	0.248	1.560			0.334	0.201	1.302
0.210	-0.033	1.586			0.215	0.028	1.601			0.223	0.337	1.586			0.232	0.504	1.562			0.070	0.234	1.612			0.016	0.007	1.656			-0.005	-0.184	1.649			-0.007	-0.258	1.645			0.347	0.248	1.559			0.330	0.199	1.297
0.210	-0.033	1.585			0.214	0.027	1.600			0.222	0.338	1.585			0.231	0.504	1.562			0.070	0.234	1.613			0.016	0.007	1.656			-0.005	-0.184	1.649			-0.007	-0.258	1.645			0.346	0.249	1.557			0.326	0.198	1.294
0.210	-0.033	1.585			0.214	0.027	1.599			0.221	0.338	1.583			0.231	0.504	1.562			0.070	0.234	1.613			0.016	0.007	1.656			-0.005	-0.184	1.649			-0.007	-0.258	1.645			0.346	0.250	1.556			0.323	0.197	1.291
0.209	-0.034	1.585			0.213	0.027	1.598			0.221	0.339	1.582			0.231	0.504	1.562			0.070	0.234	1.613			0.016	0.007	1.656			-0.005	-0.184	1.650			-0.007	-0.258	1.645			0.345	0.250	1.555			0.321	0.196	1.288
0.209	-0.034	1.585			0.213	0.027	1.597			0.220	0.339	1.581			0.231	0.504	1.562			0.069	0.234	1.613			0.016	0.007	1.656			-0.005	-0.184	1.650			-0.007	-0.258	1.646			0.344	0.251	1.554			0.318	0.195	1.286
0.209	-0.034	1.585			0.212	0.027	1.596			0.219	0.340	1.580			0.231	0.504	1.562			0.069	0.234	1.614			0.016	0.007	1.657			-0.005	-0.184	1.650			-0.007	-0.258	1.646			0.343	0.251	1.553			0.316	0.194	1.284
0.208	-0.034	1.585			0.212	0.027	1.595			0.219	0.340	1.579			0.230	0.505	1.562			0.069	0.234	1.614			0.016	0.007	1.657			-0.005	-0.184	1.650			-0.007	-0.258	1.646			0.342	0.252	1.552			0.314	0.194	1.282
0.208	-0.035	1.585			0.211	0.026	1.594			0.218	0.341	1.578			0.230	0.505	1.561			0.068	0.234	1.614			0.016	0.007	1.657			-0.005	-0.184	1.651			-0.007	-0.258	1.646			0.342	0.252	1.550			0.313	0.193	1.280
0.208	-0.035	1.585			0.211	0.026	1.593			0.217	0.341	1.577			0.230	0.505	1.561			0.068	0.234	1.615			0.016	0.007	1.657			-0.005	-0.184	1.651			-0.007	-0.258	1.647			0.341	0.253	1.549			0.311	0.193	1.278
0.207	-0.035	1.585			0.210	0.026	1.592			0.216	0.341	1.576			0.230	0.505	1.561			0.068	0.235	1.615			0.016	0.007	1.657			-0.005	-0.184	1.651			-0.006	-0.258	1.647			0.340	0.253	1.548			0.309	0.192	1.277
0.207	-0.036	1.585			0.209	0.026	1.591			0.215	0.342	1.575			0.229	0.505	1.561			0.067	0.235	1.615			0.016	0.007	1.657			-0.005	-0.184	1.651			-0.006	-0.258	1.647			0.339	0.254	1.547			0.308	0.192	1.275
0.206	-0.036	1.585			0.209	0.025	1.590			0.214	0.342	1.574			0.229	0.505	1.560			0.067	0.235	1.616			0.016	0.007	1.657			-0.005	-0.184	1.652			-0.006	-0.258	1.647			0.338	0.254	1.547			0.306	0.191	1.274
0.206	-0.036	1.585			0.208	0.025	1.589			0.213	0.343	1.573			0.229	0.505	1.560			0.066	0.235	1.616			0.016	0.007	1.658			-0.005	-0.184	1.652			-0.006	-0.258	1.648			0.337	0.255	1.546			0.305	0.191	1.273
0.206	-0.037	1.585			0.207	0.025	1.588			0.213	0.343	1.573			0.228	0.506	1.560			0.066	0.235	1.616			0.016	0.007	1.658			-0.005	-0.184	1.652			-0.006	-0.258	1.648			0.336	0.255	1.545			0.304	0.191	1.273
0.205	-0.037	1.585			0.207	0.025	1.588			0.212	0.343	1.572			0.228	0.506	1.560			0.066	0.235	1.616			0.016	0.007	1.658			-0.005	-0.184	1.652			-0.006	-0.258	1.648			0.336	0.255	1.544			0.303	0.191	1.272
0.205	-0.038	1.584			0.206	0.024	1.587			0.211	0.343	1.572			0.228	0.506	1.559			0.065	0.235	1.617			0.016	0.007	1.658			-0.005	-0.183	1.653			-0.007	-0.258	1.648			0.335	0.256	1.544			0.302	0.190	1.272
0.204	-0.038	1.584			0.206	0.024	1.586			0.210	0.344	1.571			0.227	0.506	1.559			0.065	0.235	1.617			0.016	0.008	1.658			-0.005	-0.183	1.653			-0.007	-0.258	1.648			0.334	0.256	1.543			0.302	0.190	1.272
0.204	-0.038	1.584			0.205	0.024	1.586			0.209	0.344	1.571			0.227	0.506	1.559			0.065	0.235	1.617			0.016	0.008	1.658			-0.005	-0.183	1.653			-0.007	-0.257	1.648			0.333	0.256	1.543			0.301	0.190	1.272
0.203	-0.039	1.584			0.205	0.024	1.585			0.209	0.344	1.571			0.227	0.506	1.559			0.064	0.235	1.617			0.016	0.008	1.658			-0.006	-0.183	1.653			-0.007	-0.257	1.649			0.332	0.257	1.542			0.301	0.190	1.272
0.203	-0.039	1.584			0.204	0.023	1.584			0.208	0.344	1.570			0.226	0.506	1.558			0.064	0.236	1.618			0.016	0.008	1.658			-0.006	-0.183	1.653			-0.007	-0.257	1.649			0.332	0.257	1.542			0.300	0.190	1.272
0.203	-0.039	1.584			0.204	0.023	1.584			0.207	0.344	1.570			0.226	0.506	1.558			0.064	0.236	1.618			0.016	0.008	1.658			-0.006	-0.183	1.653			-0.007	-0.257	1.649			0.331	0.257	1.541			0.300	0.191	1.272
0.202	-0.040	1.584			0.203	0.023	1.583			0.207	0.345	1.570			0.226	0.506	1.558			0.063	0.236	1.618			0.016	0.008	1.658			-0.006	-0.183	1.654			-0.007	-0.257	1.649			0.330	0.257	1.541			0.300	0.191	1.272
0.202	-0.040	1.584			0.203	0.023	1.583			0.206	0.345	1.569			0.225	0.506	1.558			0.063	0.236	1.618			0.016	0.008	1.659			-0.006	-0.183	1.654			-0.007	-0.257	1.649			0.330	0.258	1.541			0.299	0.191	1.273
0.202	-0.040	1.584			0.203	0.023	1.583			0.205	0.345	1.569			0.225	0.506	1.558			0.063	0.236	1.618			0.016	0.008	1.659			-0.006	-0.183	1.654			-0.007	-0.257	1.649			0.329	0.258	1.540			0.299	0.191	1.273
0.201	-0.041	1.584			0.202	0.023	1.582			0.205	0.345	1.569			0.224	0.506	1.558			0.062	0.236	1.618			0.016	0.008	1.659			-0.006	-0.183	1.654			-0.007	-0.257	1.649			0.329	0.258	1.540			0.299	0.191	1.273
0.201	-0.041	1.584			0.202	0.022	1.582			0.204	0.345	1.569			0.224	0.506	1.557			0.062	0.236	1.619			0.016	0.008	1.659			-0.006	-0.183	1.654			-0.007	-0.257	1.649			0.328	0.258	1.540			0.299	0.191	1.274
0.201	-0.041	1.584			0.202	0.022	1.581			0.204	0.345	1.569			0.224	0.506	1.557			0.062	0.236	1.619			0.015	0.008	1.659			-0.006	-0.183	1.654			-0.007	-0.257	1.649			0.328	0.258	1.539			0.299	0.191	1.274
0.201	-0.041	1.584			0.201	0.022	1.581			0.203	0.345	1.568			0.223	0.506	1.557			0.061	0.236	1.619			0.015	0.008	1.659			-0.006	-0.183	1.654			-0.008	-0.257	1.649			0.327	0.259	1.539			0.299	0.191	1.275
0.200	-0.042	1.584			0.201	0.022	1.581			0.203	0.345	1.568			0.223	0.506	1.557			0.061	0.236	1.619			0.015	0.008	1.659			-0.007	-0.183	1.655			-0.008	-0.258	1.650			0.327	0.259	1.539			0.299	0.191	1.275
0.200	-0.042	1.584			0.201	0.022	1.581			0.203	0.346	1.568			0.223	0.506	1.557			0.061	0.236	1.619			0.015	0.008	1.659			-0.007	-0.183	1.655			-0.008	-0.258	1.650			0.326	0.259	1.538			0.299	0.192	1.275
0.200	-0.042	1.584			0.200	0.022	1.580			0.202	0.346	1.568			0.222	0.506	1.557			0.061	0.236	1.619			0.015	0.008	1.659			-0.007	-0.183	1.655			-0.008	-0.258	1.650			0.326	0.259	1.538			0.299	0.192	1.276
0.200	-0.042	1.584			0.200	0.022	1.580			0.202	0.346	1.568			0.222	0.506	1.556			0.060	0.236	1.619			0.015	0.008	1.659			-0.007	-0.183	1.655			-0.008	-0.258	1.650			0.326	0.259	1.538			0.299	0.192	1.276
0.199	-0.043	1.584			0.200	0.021	1.580			0.202	0.346	1.568			0.222	0.506	1.556			0.060	0.236	1.619			0.015	0.008	1.659			-0.007	-0.183	1.655			-0.008	-0.258	1.650			0.325	0.259	1.538			0.299	0.192	1.276
0.199	-0.043	1.584			0.200	0.021	1.580			0.201	0.346	1.568			0.222	0.506	1.556			0.060	0.236	1.620			0.014	0.008	1.659			-0.007	-0.184	1.655			-0.008	-0.258	1.650			0.325	0.259	1.538			0.299	0.192	1.277
0.199	-0.043	1.584			0.200	0.021	1.579			0.201	0.346	1.567			0.221	0.506	1.556			0.060	0.236	1.620			0.014	0.008	1.659			-0.007	-0.184	1.655			-0.009	-0.258	1.650			0.325	0.259	1.537			0.299	0.192	1.277
0.199	-0.043	1.583			0.199	0.021	1.579			0.201	0.346	1.567			0.221	0.506	1.556			0.059	0.236	1.620			0.014	0.008	1.659			-0.007	-0.184	1.655			-0.009	-0.258	1.650			0.324	0.259	1.537			0.299	0.192	1.277
0.199	-0.043	1.583			0.199	0.021	1.579			0.200	0.346	1.567			0.221	0.506	1.556			0.059	0.237	1.620			0.014	0.008	1.660			-0.007	-0.184	1.655			-0.009	-0.258	1.650			0.324	0.260	1.537			0.299	0.192	1.278
0.198	-0.044	1.583			0.199	0.021	1.579			0.200	0.346	1.567			0.221	0.506	1.556			0.059	0.237	1.620			0.014	0.008	1.660			-0.008	-0.184	1.656			-0.009	-0.258	1.650			0.324	0.260	1.537			0.299	0.192	1.278
0.198	-0.044	1.583			0.199	0.021	1.579			0.200	0.346	1.567			0.221	0.506	1.556			0.059	0.237	1.620			0.014	0.008	1.660			-0.008	-0.184	1.656			-0.009	-0.258	1.650			0.323	0.260	1.537			0.298	0.192	1.278
0.198	-0.044	1.583			0.199	0.020	1.578			0.200	0.346	1.567			0.221	0.506	1.555			0.059	0.237	1.620			0.014	0.008	1.660			-0.008	-0.184	1.656			-0.009	-0.258	1.650			0.323	0.260	1.537			0.298	0.192	1.278
0.198	-0.045	1.583			0.198	0.020	1.578			0.199	0.346	1.567			0.220	0.506	1.555			0.059	0.237	1.620			0.014	0.008	1.660			-0.008	-0.184	1.656			-0.009	-0.258	1.650			0.323	0.260	1.537			0.298	0.192	1.278
0.198	-0.045	1.583			0.198	0.020	1.578			0.199	0.346	1.567			0.220	0.506	1.555			0.058	0.237	1.620			0.014	0.008	1.660			-0.008	-0.184	1.656			-0.009	-0.258	1.650			0.323	0.260	1.536			0.298	0.192	1.279
0.198	-0.045	1.583			0.198	0.020	1.578			0.199	0.346	1.567			0.220	0.506	1.555			0.058	0.237	1.620			0.014	0.008	1.660			-0.008	-0.183	1.656			-0.009	-0.257	1.650			0.322	0.260	1.536			0.298	0.192	1.279
0.198	-0.045	1.583			0.198	0.020	1.578			0.199	0.346	1.567			0.220	0.506	1.555			0.058	0.237	1.620			0.013	0.008	1.660			-0.008	-0.182	1.656			-0.009	-0.256	1.650			0.322	0.260	1.536			0.298	0.192	1.279
0.197	-0.045	1.583			0.198	0.020	1.578			0.199	0.346	1.567			0.220	0.506	1.555			0.058	0.237	1.620			0.013	0.008	1.660			-0.008	-0.182	1.656			-0.009	-0.256	1.650			0.322	0.260	1.536			0.298	0.192	1.279
0.197	-0.046	1.583			0.198	0.020	1.578			0.199	0.346	1.567			0.220	0.506	1.555			0.058	0.237	1.620			0.013	0.008	1.660			-0.008	-0.182	1.656			-0.009	-0.256	1.650			0.322	0.260	1.536			0.298	0.192	1.279
0.197	-0.046	1.583			0.198	0.019	1.577			0.198	0.346	1.567			0.220	0.506	1.555			0.058	0.237	1.620			0.013	0.008	1.660			-0.008	-0.181	1.656			-0.009	-0.255	1.650			0.322	0.260	1.536			0.298	0.192	1.279
0.197	-0.046	1.583			0.198	0.019	1.577			0.198	0.346	1.566			0.220	0.506	1.555			0.058	0.237	1.620			0.013	0.008	1.660			-0.008	-0.181	1.656			-0.009	-0.255	1.650			0.322	0.260	1.536			0.298	0.192	1.280
0.197	-0.046	1.583			0.197	0.019	1.577			0.198	0.346	1.566			0.220	0.506	1.554			0.058	0.237	1.620			0.013	0.008	1.660			-0.008	-0.181	1.656			-0.009	-0.254	1.650			0.322	0.260	1.536			0.299	0.192	1.280
0.197	-0.046	1.583			0.197	0.019	1.577			0.198	0.346	1.566			0.220	0.506	1.554			0.058	0.237	1.620			0.013	0.008	1.660			-0.008	-0.180	1.656			-0.010	-0.254	1.650			0.321	0.260	1.536			0.299	0.192	1.280
0.197	-0.046	1.583			0.197	0.019	1.577			0.198	0.346	1.566			0.220	0.506	1.554			0.057	0.237	1.620			0.013	0.008	1.660			-0.008	-0.180	1.656			-0.010	-0.254	1.650			0.321	0.260	1.536			0.299	0.192	1.280
0.197	-0.046	1.583			0.197	0.019	1.577			0.198	0.346	1.566			0.220	0.506	1.554			0.057	0.237	1.620			0.013	0.008	1.660			-0.008	-0.180	1.656			-0.010	-0.254	1.650			0.321	0.260	1.535			0.299	0.192	1.280
0.197	-0.046	1.583			0.197	0.019	1.577			0.198	0.346	1.566			0.220	0.506	1.554			0.057	0.237	1.620			0.013	0.008	1.660			-0.008	-0.180	1.656			-0.010	-0.254	1.650			0.321	0.260	1.535			0.299	0.192	1.280
0.197	-0.047	1.582			0.197	0.019	1.577			0.199	0.346	1.566			0.220	0.506	1.554			0.057	0.237	1.620			0.013	0.008	1.659			-0.008	-0.180	1.656			-0.010	-0.254	1.650			0.321	0.260	1.535			0.299	0.192	1.281
0.197	-0.047	1.582			0.197	0.019	1.576			0.199	0.346	1.566			0.220	0.506	1.554			0.057	0.237	1.620			0.013	0.008	1.659			-0.008	-0.180	1.656			-0.010	-0.254	1.650			0.321	0.260	1.535			0.300	0.192	1.281
0.197	-0.047	1.582			0.197	0.019	1.576			0.199	0.346	1.566			0.220	0.506	1.554			0.057	0.237	1.620			0.012	0.008	1.659			-0.008	-0.179	1.656			-0.010	-0.253	1.650			0.321	0.260	1.535			0.300	0.192	1.281
0.197	-0.047	1.582			0.197	0.019	1.576			0.199	0.346	1.566			0.220	0.506	1.554			0.057	0.237	1.620			0.012	0.008	1.659			-0.008	-0.179	1.655			-0.010	-0.253	1.649			0.321	0.260	1.535			0.300	0.192	1.281
0.197	-0.047	1.582			0.197	0.019	1.576			0.199	0.346	1.566			0.220	0.506	1.554			0.057	0.237	1.620			0.012	0.008	1.659			-0.008	-0.179	1.655			-0.010	-0.253	1.649			0.321	0.260	1.535			0.301	0.191	1.281
0.197	-0.047	1.582			0.197	0.019	1.576			0.200	0.346	1.566			0.221	0.506	1.554			0.057	0.237	1.620			0.012	0.008	1.659			-0.008	-0.179	1.655			-0.010	-0.253	1.649			0.321	0.260	1.535			0.301	0.191	1.281
0.197	-0.047	1.582			0.197	0.019	1.576			0.200	0.346	1.566			0.221	0.505	1.554			0.057	0.237	1.620			0.012	0.008	1.659			-0.008	-0.179	1.655			-0.010	-0.253	1.649			0.321	0.260	1.535			0.302	0.191	1.281
0.197	-0.047	1.582			0.197	0.019	1.576			0.200	0.346	1.566			0.221	0.505	1.554			0.057	0.237	1.620			0.012	0.008	1.659			-0.008	-0.179	1.655			-0.011	-0.253	1.649			0.321	0.260	1.535			0.302	0.191	1.282
0.197	-0.047	1.582			0.197	0.019	1.576			0.200	0.346	1.566			0.221	0.505	1.554			0.057	0.237	1.619			0.012	0.008	1.658			-0.008	-0.179	1.655			-0.011	-0.253	1.649			0.321	0.260	1.535			0.302	0.191	1.282
0.197	-0.047	1.582			0.198	0.019	1.576			0.201	0.346	1.566			0.221	0.505	1.554			0.057	0.237	1.619			0.012	0.008	1.658			-0.008	-0.179	1.654			-0.011	-0.253	1.648			0.322	0.260	1.535			0.303	0.191	1.282
0.197	-0.047	1.582			0.198	0.019	1.576			0.201	0.346	1.566			0.221	0.505	1.554			0.057	0.237	1.619			0.012	0.008	1.658			-0.008	-0.179	1.654			-0.011	-0.253	1.648			0.322	0.260	1.535			0.303	0.191	1.282
0.197	-0.047	1.582			0.198	0.019	1.576			0.201	0.346	1.566			0.221	0.505	1.554			0.057	0.237	1.619			0.012	0.008	1.658			-0.009	-0.179	1.654			-0.011	-0.253	1.648			0.322	0.260	1.535			0.303	0.191	1.282
0.197	-0.047	1.582			0.198	0.019	1.576			0.201	0.346	1.566			0.221	0.505	1.554			0.057	0.237	1.619			0.012	0.008	1.658			-0.009	-0.179	1.654			-0.011	-0.253	1.648			0.322	0.260	1.535			0.304	0.191	1.282
0.198	-0.047	1.581			0.198	0.019	1.576			0.201	0.346	1.566			0.221	0.505	1.554			0.057	0.237	1.619			0.012	0.008	1.658			-0.009	-0.179	1.654			-0.011	-0.253	1.648			0.322	0.260	1.535			0.304	0.191	1.282
0.198	-0.047	1.581			0.198	0.019	1.575			0.201	0.346	1.566			0.221	0.505	1.554			0.057	0.237	1.619			0.011	0.008	1.658			-0.009	-0.179	1.654			-0.011	-0.253	1.648			0.322	0.260	1.535			0.304	0.191	1.282
0.198	-0.047	1.581			0.198	0.019	1.575			0.202	0.346	1.566			0.221	0.505	1.554			0.057	0.237	1.619			0.011	0.008	1.658			-0.009	-0.179	1.653			-0.011	-0.253	1.648			0.322	0.260	1.534			0.305	0.191	1.282
0.198	-0.047	1.581			0.198	0.019	1.575			0.202	0.346	1.566			0.221	0.505	1.554			0.057	0.237	1.619			0.011	0.008	1.657			-0.009	-0.179	1.653			-0.011	-0.253	1.647			0.322	0.260	1.534			0.305	0.191	1.282
0.198	-0.047	1.581			0.198	0.019	1.575			0.202	0.346	1.566			0.221	0.505	1.554			0.057	0.237	1.619			0.011	0.009	1.657			-0.009	-0.179	1.653			-0.011	-0.253	1.647			0.322	0.260	1.534			0.305	0.191	1.282
0.198	-0.047	1.581			0.198	0.019	1.575			0.202	0.345	1.566			0.222	0.505	1.554			0.057	0.237	1.619			0.011	0.009	1.657			-0.009	-0.179	1.653			-0.011	-0.253	1.647			0.322	0.260	1.534			0.305	0.191	1.282
0.198	-0.047	1.581			0.198	0.018	1.575			0.202	0.345	1.566			0.222	0.505	1.554			0.057	0.237	1.618			0.011	0.009	1.657			-0.009	-0.180	1.653			-0.011	-0.253	1.647			0.322	0.260	1.534			0.305	0.191	1.282
0.198	-0.047	1.581			0.198	0.018	1.575			0.202	0.345	1.566			0.222	0.505	1.554			0.057	0.237	1.618			0.011	0.009	1.657			-0.009	-0.180	1.653			-0.012	-0.254	1.647			0.322	0.260	1.534			0.305	0.191	1.282
0.198	-0.047	1.581			0.198	0.018	1.575			0.202	0.345	1.566			0.222	0.505	1.554			0.057	0.237	1.618			0.011	0.009	1.657			-0.009	-0.180	1.653			-0.012	-0.254	1.647			0.322	0.260	1.534			0.306	0.191	1.282
0.198	-0.047	1.581			0.198	0.018	1.575			0.202	0.345	1.566			0.222	0.505	1.554			0.057	0.237	1.618			0.011	0.009	1.657			-0.009	-0.180	1.653			-0.012	-0.254	1.647			0.322	0.260	1.534			0.306	0.190	1.282
0.198	-0.047	1.581			0.198	0.018	1.575			0.202	0.345	1.566			0.222	0.505	1.554			0.057	0.237	1.618			0.011	0.009	1.657			-0.009	-0.180	1.652			-0.012	-0.254	1.647			0.322	0.260	1.534			0.306	0.190	1.283
0.198	-0.047	1.581			0.198	0.018	1.575			0.202	0.345	1.566			0.222	0.505	1.553			0.057	0.237	1.618			0.011	0.009	1.657			-0.009	-0.179	1.652			-0.012	-0.253	1.647			0.322	0.260	1.534			0.306	0.190	1.283
0.198	-0.048	1.581			0.198	0.018	1.575			0.202	0.345	1.566			0.222	0.505	1.553			0.057	0.237	1.618			0.011	0.009	1.657			-0.009	-0.179	1.652			-0.012	-0.252	1.646			0.322	0.260	1.534			0.305	0.190	1.283
0.198	-0.048	1.581			0.198	0.018	1.575			0.203	0.345	1.566			0.222	0.505	1.553			0.057	0.237	1.618			0.011	0.009	1.657			-0.009	-0.178	1.652			-0.012	-0.252	1.646			0.323	0.260	1.535			0.304	0.190	1.284
0.198	-0.048	1.581			0.198	0.018	1.575			0.203	0.345	1.566			0.222	0.505	1.553			0.057	0.237	1.618			0.011	0.009	1.657			-0.009	-0.178	1.652			-0.012	-0.252	1.646			0.323	0.260	1.535			0.304	0.189	1.284
0.198	-0.048	1.581			0.198	0.018	1.575			0.203	0.345	1.567			0.222	0.505	1.553			0.057	0.237	1.618			0.011	0.009	1.656			-0.009	-0.178	1.652			-0.012	-0.252	1.646			0.323	0.260	1.535			0.303	0.189	1.285
0.198	-0.048	1.581			0.198	0.018	1.575			0.203	0.345	1.567			0.222	0.505	1.553			0.057	0.237	1.618			0.011	0.009	1.656			-0.009	-0.178	1.652			-0.012	-0.252	1.646			0.323	0.260	1.535			0.301	0.189	1.286
0.198	-0.048	1.581			0.198	0.018	1.575			0.203	0.345	1.567			0.222	0.505	1.553			0.057	0.237	1.618			0.011	0.009	1.656			-0.009	-0.178	1.651			-0.012	-0.252	1.646			0.323	0.260	1.535			0.300	0.188	1.286
0.198	-0.048	1.581			0.198	0.018	1.575			0.203	0.345	1.567			0.222	0.505	1.553			0.057	0.237	1.618			0.011	0.009	1.656			-0.009	-0.178	1.651			-0.012	-0.252	1.646			0.323	0.260	1.535			0.299	0.188	1.287
0.198	-0.048	1.581			0.199	0.018	1.575			0.203	0.345	1.567			0.222	0.505	1.553			0.057	0.237	1.618			0.011	0.009	1.656			-0.009	-0.178	1.651			-0.012	-0.252	1.646			0.323	0.260	1.535			0.298	0.188	1.287
0.198	-0.048	1.581			0.199	0.018	1.575			0.203	0.345	1.567			0.222	0.504	1.553			0.057	0.237	1.618			0.011	0.009	1.656			-0.009	-0.178	1.651			-0.012	-0.252	1.646			0.323	0.260	1.535			0.297	0.188	1.288
0.198	-0.048	1.581			0.199	0.018	1.575			0.203	0.345	1.567			0.222	0.504	1.553			0.057	0.237	1.618			0.011	0.009	1.656			-0.009	-0.179	1.651			-0.012	-0.252	1.646			0.323	0.260	1.535			0.295	0.188	1.288
0.198	-0.048	1.581			0.199	0.017	1.575			0.203	0.345	1.568			0.221	0.504	1.553			0.057	0.237	1.618			0.011	0.009	1.656			-0.009	-0.179	1.652			-0.011	-0.253	1.646			0.323	0.260	1.535			0.294	0.188	1.289
0.198	-0.048	1.581			0.199	0.017	1.575			0.203	0.345	1.568			0.221	0.504	1.552			0.057	0.237	1.618			0.011	0.009	1.656			-0.009	-0.179	1.652			-0.011	-0.253	1.646			0.323	0.260	1.535			0.293	0.187	1.289
0.198	-0.048	1.581			0.199	0.017	1.576			0.203	0.345	1.568			0.221	0.504	1.552			0.057	0.237	1.618			0.011	0.009	1.656			-0.009	-0.180	1.652			-0.011	-0.254	1.647			0.323	0.260	1.536			0.292	0.187	1.290
0.198	-0.048	1.581			0.199	0.017	1.576			0.203	0.345	1.568			0.221	0.504	1.552			0.057	0.237	1.618			0.011	0.009	1.656			-0.009	-0.180	1.652			-0.011	-0.254	1.647			0.323	0.260	1.536			0.291	0.187	1.290
0.198	-0.048	1.581			0.199	0.017	1.576			0.203	0.345	1.569			0.221	0.504	1.552			0.057	0.237	1.618			0.011	0.009	1.656			-0.009	-0.181	1.653			-0.011	-0.255	1.647			0.323	0.260	1.536			0.290	0.187	1.291
0.198	-0.049	1.581			0.199	0.017	1.576			0.203	0.345	1.569			0.220	0.504	1.552			0.057	0.237	1.618			0.011	0.009	1.656			-0.009	-0.181	1.653			-0.011	-0.255	1.648			0.323	0.260	1.536			0.289	0.187	1.291
0.198	-0.049	1.581			0.199	0.017	1.576			0.203	0.345	1.569			0.220	0.504	1.552			0.058	0.237	1.618			0.011	0.009	1.657			-0.009	-0.181	1.653			-0.011	-0.255	1.648			0.323	0.260	1.536			0.288	0.187	1.292
0.198	-0.049	1.581			0.199	0.017	1.576			0.203	0.345	1.570			0.220	0.504	1.552			0.058	0.237	1.618			0.012	0.009	1.657			-0.009	-0.181	1.653			-0.011	-0.256	1.648			0.323	0.260	1.537			0.287	0.187	1.292
0.198	-0.049	1.581			0.199	0.017	1.576			0.203	0.345	1.570			0.220	0.504	1.552			0.058	0.237	1.618			0.012	0.009	1.657			-0.009	-0.182	1.654			-0.011	-0.256	1.649			0.323	0.260	1.537			0.286	0.187	1.293
0.198	-0.049	1.581			0.199	0.017	1.577			0.203	0.345	1.570			0.219	0.504	1.552			0.058	0.237	1.618			0.012	0.009	1.657			-0.009	-0.182	1.654			-0.011	-0.256	1.649			0.323	0.260	1.537			0.286	0.187	1.293
0.198	-0.049	1.581			0.199	0.017	1.577			0.203	0.346	1.571			0.219	0.504	1.552			0.058	0.237	1.618			0.012	0.009	1.657			-0.009	-0.182	1.654			-0.011	-0.256	1.649			0.324	0.260	1.537			0.285	0.187	1.294
0.198	-0.049	1.581			0.199	0.017	1.577			0.203	0.346	1.571			0.218	0.504	1.552			0.058	0.237	1.618			0.012	0.009	1.657			-0.009	-0.182	1.655			-0.011	-0.257	1.650			0.324	0.260	1.538			0.284	0.187	1.294
0.198	-0.049	1.581			0.199	0.017	1.578			0.204	0.346	1.571			0.218	0.504	1.552			0.058	0.237	1.618			0.012	0.009	1.657			-0.009	-0.183	1.655			-0.011	-0.257	1.650			0.324	0.260	1.538			0.284	0.187	1.295
0.198	-0.049	1.581			0.199	0.017	1.578			0.204	0.346	1.572			0.217	0.504	1.552			0.059	0.237	1.618			0.012	0.009	1.657			-0.009	-0.183	1.655			-0.011	-0.257	1.650			0.324	0.260	1.538			0.283	0.187	1.295
0.198	-0.049	1.581			0.199	0.017	1.578			0.204	0.346	1.572			0.217	0.504	1.552			0.059	0.237	1.617			0.012	0.009	1.657			-0.009	-0.183	1.655			-0.011	-0.257	1.650			0.324	0.260	1.538			0.282	0.187	1.296
0.198	-0.049	1.581			0.199	0.017	1.579			0.204	0.346	1.572			0.216	0.504	1.552			0.059	0.237	1.617			0.012	0.009	1.658			-0.009	-0.183	1.655			-0.011	-0.257	1.651			0.324	0.260	1.539			0.282	0.187	1.297
0.198	-0.049	1.581			0.199	0.016	1.579			0.204	0.346	1.573			0.216	0.504	1.552			0.059	0.237	1.617			0.012	0.009	1.658			-0.009	-0.183	1.656			-0.011	-0.257	1.651			0.324	0.260	1.539			0.281	0.187	1.297
0.198	-0.049	1.581			0.199	0.016	1.579			0.204	0.346	1.573			0.215	0.504	1.552			0.059	0.236	1.617			0.012	0.009	1.658			-0.009	-0.183	1.656			-0.011	-0.257	1.651			0.324	0.260	1.539			0.280	0.187	1.298
0.197	-0.049	1.582			0.198	0.016	1.580			0.204	0.346	1.574			0.214	0.504	1.552			0.059	0.236	1.617			0.012	0.009	1.658			-0.008	-0.184	1.656			-0.011	-0.258	1.651			0.324	0.260	1.540			0.279	0.187	1.298
0.197	-0.049	1.582			0.198	0.016	1.580			0.204	0.346	1.574			0.214	0.504	1.551			0.059	0.236	1.617			0.012	0.008	1.658			-0.008	-0.184	1.656			-0.011	-0.258	1.651			0.324	0.260	1.540			0.279	0.187	1.299
0.197	-0.049	1.582			0.198	0.016	1.580			0.204	0.346	1.574			0.213	0.504	1.551			0.059	0.236	1.617			0.012	0.008	1.658			-0.008	-0.184	1.656			-0.011	-0.258	1.651			0.324	0.260	1.540			0.278	0.187	1.299
0.197	-0.049	1.582			0.198	0.017	1.581			0.204	0.346	1.575			0.212	0.504	1.551			0.059	0.236	1.617			0.012	0.008	1.658			-0.009	-0.183	1.657			-0.011	-0.258	1.652			0.324	0.260	1.541			0.277	0.186	1.300
0.197	-0.049	1.582			0.198	0.017	1.581			0.204	0.346	1.575			0.211	0.504	1.552			0.059	0.236	1.617			0.013	0.008	1.659			-0.009	-0.183	1.657			-0.011	-0.257	1.652			0.325	0.260	1.541			0.276	0.186	1.300
0.197	-0.049	1.583			0.198	0.017	1.582			0.204	0.346	1.576			0.211	0.504	1.552			0.059	0.236	1.618			0.013	0.008	1.659			-0.009	-0.183	1.657			-0.012	-0.257	1.652			0.325	0.260	1.541			0.276	0.186	1.301
0.196	-0.049	1.583			0.198	0.017	1.582			0.204	0.346	1.576			0.210	0.504	1.552			0.059	0.236	1.618			0.013	0.008	1.659			-0.009	-0.183	1.658			-0.012	-0.257	1.653			0.325	0.260	1.542			0.275	0.186	1.302
0.196	-0.049	1.583			0.198	0.017	1.582			0.204	0.346	1.576			0.209	0.504	1.552			0.059	0.235	1.618			0.013	0.008	1.659			-0.009	-0.183	1.658			-0.012	-0.257	1.653			0.325	0.260	1.542			0.274	0.186	1.302
0.196	-0.049	1.583			0.198	0.017	1.583			0.204	0.346	1.577			0.209	0.504	1.552			0.059	0.235	1.618			0.013	0.008	1.659			-0.009	-0.182	1.658			-0.012	-0.256	1.653			0.325	0.260	1.542			0.274	0.186	1.302
0.196	-0.049	1.583			0.198	0.017	1.583			0.204	0.346	1.577			0.208	0.504	1.552			0.059	0.235	1.618			0.012	0.007	1.660			-0.009	-0.182	1.658			-0.012	-0.256	1.654			0.325	0.260	1.543			0.273	0.185	1.303
0.196	-0.049	1.584			0.197	0.017	1.583			0.204	0.346	1.577			0.207	0.504	1.552			0.058	0.234	1.618			0.012	0.007	1.660			-0.009	-0.182	1.659			-0.012	-0.256	1.654			0.325	0.260	1.543			0.273	0.185	1.303
0.195	-0.049	1.584			0.197	0.017	1.584			0.204	0.346	1.578			0.207	0.504	1.552			0.058	0.234	1.618			0.012	0.007	1.660			-0.009	-0.182	1.659			-0.013	-0.256	1.654			0.325	0.260	1.543			0.272	0.185	1.304
0.195	-0.048	1.584			0.197	0.017	1.584			0.204	0.346	1.578			0.206	0.504	1.552			0.058	0.234	1.618			0.012	0.007	1.660			-0.009	-0.182	1.659			-0.013	-0.256	1.655			0.325	0.260	1.544			0.272	0.185	1.304
0.195	-0.048	1.584			0.197	0.017	1.584			0.204	0.346	1.578			0.206	0.504	1.552			0.058	0.233	1.618			0.012	0.006	1.661			-0.010	-0.182	1.659			-0.013	-0.256	1.655			0.325	0.260	1.544			0.272	0.185	1.304
0.195	-0.048	1.584			0.197	0.017	1.585			0.204	0.345	1.578			0.205	0.504	1.552			0.057	0.233	1.618			0.012	0.006	1.661			-0.010	-0.182	1.660			-0.013	-0.256	1.655			0.325	0.260	1.544			0.271	0.185	1.304
0.195	-0.048	1.584			0.197	0.017	1.585			0.204	0.345	1.579			0.205	0.504	1.552			0.057	0.233	1.618			0.012	0.006	1.661			-0.010	-0.182	1.660			-0.013	-0.255	1.656			0.325	0.260	1.544			0.271	0.184	1.305
0.194	-0.048	1.585			0.197	0.017	1.585			0.204	0.345	1.579			0.204	0.504	1.552			0.057	0.232	1.618			0.012	0.005	1.662			-0.010	-0.182	1.660			-0.014	-0.255	1.656			0.325	0.259	1.545			0.270	0.184	1.305
0.194	-0.048	1.585			0.197	0.017	1.586			0.204	0.345	1.579			0.204	0.504	1.552			0.056	0.232	1.618			0.012	0.005	1.662			-0.010	-0.182	1.660			-0.014	-0.255	1.656			0.325	0.259	1.545			0.270	0.184	1.305
0.194	-0.048	1.585			0.196	0.017	1.586			0.204	0.345	1.579			0.204	0.504	1.552			0.056	0.231	1.618			0.011	0.004	1.662			-0.010	-0.182	1.660			-0.014	-0.255	1.656			0.325	0.259	1.545			0.269	0.184	1.306
0.194	-0.048	1.585			0.196	0.017	1.586			0.204	0.345	1.579			0.203	0.504	1.552			0.056	0.231	1.618			0.011	0.004	1.662			-0.010	-0.182	1.660			-0.014	-0.256	1.657			0.325	0.259	1.545			0.269	0.184	1.306
0.193	-0.048	1.585			0.196	0.017	1.586			0.204	0.345	1.580			0.203	0.504	1.552			0.055	0.230	1.618			0.011	0.004	1.663			-0.011	-0.182	1.661			-0.014	-0.256	1.657			0.325	0.259	1.546			0.268	0.184	1.306
0.193	-0.048	1.585			0.196	0.017	1.587			0.204	0.345	1.580			0.203	0.504	1.552			0.055	0.230	1.618			0.011	0.003	1.663			-0.011	-0.182	1.661			-0.014	-0.256	1.657			0.325	0.259	1.546			0.268	0.184	1.306
0.193	-0.048	1.586			0.196	0.017	1.587			0.204	0.345	1.580			0.202	0.504	1.552			0.055	0.229	1.618			0.011	0.003	1.663			-0.011	-0.182	1.661			-0.015	-0.256	1.657			0.325	0.259	1.546			0.268	0.184	1.306
0.193	-0.048	1.586			0.196	0.017	1.587			0.204	0.345	1.580			0.202	0.504	1.552			0.054	0.229	1.618			0.011	0.002	1.663			-0.011	-0.182	1.661			-0.015	-0.256	1.657			0.325	0.259	1.546			0.267	0.184	1.307
0.193	-0.048	1.586			0.195	0.017	1.587			0.204	0.344	1.580			0.202	0.504	1.552			0.054	0.229	1.618			0.010	0.002	1.664			-0.011	-0.182	1.661			-0.015	-0.256	1.657			0.325	0.259	1.546			0.267	0.184	1.307
0.192	-0.048	1.586			0.195	0.017	1.587			0.204	0.344	1.580			0.201	0.504	1.551			0.054	0.228	1.618			0.010	0.002	1.664			-0.011	-0.182	1.661			-0.015	-0.256	1.657			0.325	0.259	1.546			0.267	0.184	1.307
0.192	-0.048	1.586			0.195	0.017	1.588			0.204	0.344	1.581			0.201	0.504	1.551			0.054	0.228	1.618			0.010	0.002	1.664			-0.011	-0.182	1.661			-0.015	-0.256	1.657			0.325	0.259	1.547			0.267	0.184	1.307
0.192	-0.048	1.586			0.195	0.017	1.588			0.204	0.344	1.581			0.201	0.504	1.551			0.054	0.228	1.618			0.010	0.001	1.664			-0.011	-0.182	1.661			-0.015	-0.256	1.658			0.325	0.259	1.547			0.267	0.184	1.307
0.192	-0.048	1.586			0.195	0.017	1.588			0.204	0.344	1.581			0.200	0.504	1.551			0.053	0.228	1.618			0.010	0.001	1.664			-0.012	-0.182	1.661			-0.015	-0.256	1.658			0.325	0.258	1.547			0.266	0.184	1.307
0.192	-0.048	1.586			0.195	0.017	1.588			0.204	0.344	1.581			0.200	0.505	1.551			0.053	0.227	1.618			0.010	0.001	1.664			-0.012	-0.182	1.661			-0.015	-0.256	1.658			0.325	0.258	1.547			0.266	0.183	1.307
0.191	-0.048	1.586			0.195	0.017	1.588			0.203	0.344	1.581			0.199	0.505	1.551			0.053	0.227	1.618			0.010	0.001	1.664			-0.012	-0.182	1.662			-0.015	-0.256	1.658			0.325	0.258	1.547			0.266	0.183	1.307
0.191	-0.048	1.586			0.195	0.017	1.588			0.203	0.343	1.581			0.199	0.505	1.550			0.053	0.227	1.618			0.010	0.001	1.664			-0.012	-0.182	1.662			-0.016	-0.256	1.658			0.325	0.258	1.547			0.266	0.183	1.307
0.191	-0.048	1.586			0.194	0.017	1.588			0.203	0.343	1.581			0.198	0.505	1.550			0.053	0.227	1.618			0.010	0.001	1.664			-0.012	-0.182	1.662			-0.016	-0.256	1.658			0.325	0.258	1.548			0.266	0.183	1.307
0.191	-0.048	1.586			0.194	0.017	1.588			0.203	0.343	1.581			0.198	0.504	1.550			0.053	0.227	1.618			0.010	0.001	1.665			-0.012	-0.182	1.662			-0.016	-0.256	1.658			0.325	0.258	1.548			0.266	0.183	1.307
0.191	-0.049	1.586			0.194	0.016	1.589			0.203	0.343	1.581			0.197	0.504	1.549			0.053	0.227	1.618			0.009	0.000	1.665			-0.012	-0.182	1.662			-0.016	-0.256	1.658			0.325	0.258	1.548			0.265	0.183	1.308
0.190	-0.049	1.586			0.194	0.016	1.589			0.203	0.343	1.581			0.197	0.504	1.549			0.053	0.226	1.618			0.009	0.000	1.665			-0.012	-0.182	1.662			-0.016	-0.256	1.657			0.325	0.258	1.548			0.265	0.183	1.308
0.190	-0.049	1.587			0.194	0.016	1.589			0.203	0.343	1.582			0.196	0.504	1.548			0.053	0.226	1.618			0.009	0.000	1.665			-0.012	-0.182	1.661			-0.016	-0.256	1.657			0.325	0.258	1.548			0.265	0.183	1.308
0.190	-0.049	1.587			0.194	0.016	1.589			0.203	0.342	1.582			0.195	0.504	1.548			0.053	0.226	1.618			0.009	0.000	1.665			-0.012	-0.182	1.661			-0.016	-0.256	1.657			0.325	0.257	1.548			0.265	0.183	1.308
0.190	-0.049	1.587			0.194	0.016	1.589			0.203	0.342	1.582			0.195	0.504	1.548			0.052	0.226	1.618			0.009	0.000	1.665			-0.013	-0.182	1.661			-0.017	-0.256	1.657			0.325	0.257	1.548			0.265	0.183	1.308
0.190	-0.049	1.587			0.193	0.016	1.589			0.203	0.342	1.582			0.194	0.504	1.547			0.052	0.226	1.618			0.009	0.000	1.665			-0.013	-0.182	1.661			-0.017	-0.256	1.657			0.324	0.257	1.548			0.265	0.182	1.307
0.190	-0.049	1.586			0.193	0.016	1.589			0.203	0.342	1.582			0.194	0.504	1.547			0.052	0.226	1.618			0.009	0.000	1.665			-0.013	-0.182	1.661			-0.017	-0.256	1.657			0.324	0.257	1.548			0.265	0.182	1.307
0.189	-0.049	1.586			0.193	0.016	1.589			0.203	0.342	1.582			0.193	0.504	1.547			0.052	0.226	1.618			0.009	0.000	1.665			-0.013	-0.182	1.661			-0.017	-0.256	1.657			0.324	0.257	1.548			0.265	0.182	1.307
0.189	-0.049	1.586			0.193	0.016	1.589			0.203	0.342	1.582			0.193	0.504	1.546			0.052	0.226	1.618			0.009	0.000	1.665			-0.013	-0.182	1.661			-0.017	-0.256	1.657			0.324	0.257	1.548			0.265	0.182	1.307
0.189	-0.049	1.586			0.193	0.016	1.589			0.202	0.341	1.582			0.192	0.504	1.546			0.052	0.226	1.618			0.009	0.000	1.665			-0.013	-0.182	1.661			-0.017	-0.256	1.656			0.324	0.257	1.548			0.265	0.182	1.307
0.189	-0.049	1.586			0.193	0.016	1.589			0.202	0.341	1.581			0.192	0.504	1.546			0.052	0.226	1.618			0.009	0.000	1.665			-0.013	-0.182	1.661			-0.017	-0.256	1.656			0.324	0.257	1.548			0.265	0.182	1.307
0.189	-0.049	1.586			0.193	0.016	1.589			0.202	0.341	1.581			0.192	0.504	1.545			0.052	0.226	1.618			0.009	0.000	1.665			-0.013	-0.182	1.661			-0.017	-0.256	1.656			0.324	0.257	1.549			0.265	0.182	1.307
0.189	-0.049	1.586			0.193	0.015	1.589			0.202	0.341	1.581			0.191	0.504	1.545			0.052	0.226	1.618			0.009	0.001	1.665			-0.013	-0.182	1.661			-0.017	-0.256	1.656			0.324	0.256	1.549			0.265	0.182	1.307
0.189	-0.050	1.586			0.193	0.015	1.589			0.202	0.341	1.581			0.191	0.504	1.545			0.052	0.227	1.618			0.009	0.001	1.665			-0.013	-0.182	1.661			-0.017	-0.256	1.656			0.324	0.256	1.549			0.265	0.182	1.307
0.188	-0.050	1.586			0.192	0.015	1.589			0.202	0.341	1.581			0.190	0.503	1.544			0.052	0.227	1.618			0.009	0.001	1.665			-0.013	-0.182	1.661			-0.017	-0.256	1.656			0.324	0.256	1.549			0.265	0.182	1.307
0.188	-0.050	1.586			0.192	0.015	1.589			0.202	0.341	1.581			0.190	0.503	1.544			0.053	0.227	1.618			0.009	0.001	1.664			-0.013	-0.182	1.661			-0.017	-0.256	1.656			0.324	0.256	1.549			0.265	0.181	1.306
0.188	-0.050	1.586			0.192	0.015	1.589			0.202	0.340	1.581			0.190	0.503	1.544			0.053	0.227	1.617			0.009	0.001	1.664			-0.013	-0.182	1.661			-0.017	-0.256	1.656			0.324	0.256	1.549			0.265	0.181	1.306
0.188	-0.050	1.586			0.192	0.015	1.589			0.202	0.340	1.581			0.190	0.503	1.543			0.053	0.227	1.617			0.009	0.001	1.664			-0.013	-0.182	1.661			-0.017	-0.256	1.656			0.324	0.256	1.549			0.265	0.181	1.306
0.188	-0.050	1.586			0.192	0.015	1.589			0.202	0.340	1.581			0.189	0.503	1.543			0.053	0.227	1.617			0.009	0.001	1.664			-0.013	-0.182	1.661			-0.017	-0.256	1.656			0.324	0.256	1.549			0.265	0.181	1.306
0.188	-0.050	1.586			0.192	0.015	1.589			0.202	0.340	1.581			0.189	0.503	1.543			0.053	0.227	1.617			0.009	0.002	1.664			-0.013	-0.182	1.661			-0.018	-0.256	1.656			0.324	0.256	1.549			0.265	0.181	1.306
0.188	-0.050	1.586			0.192	0.015	1.589			0.202	0.340	1.581			0.189	0.503	1.543			0.053	0.228	1.617			0.009	0.002	1.664			-0.013	-0.182	1.661			-0.018	-0.256	1.656			0.324	0.256	1.549			0.265	0.181	1.306
0.188	-0.050	1.586			0.192	0.015	1.589			0.202	0.340	1.581			0.188	0.503	1.542			0.053	0.228	1.617			0.009	0.002	1.664			-0.013	-0.182	1.661			-0.018	-0.256	1.655			0.324	0.255	1.549			0.265	0.181	1.305
0.188	-0.050	1.586			0.192	0.015	1.588			0.202	0.340	1.580			0.188	0.503	1.542			0.053	0.228	1.617			0.009	0.002	1.664			-0.013	-0.182	1.661			-0.018	-0.256	1.655			0.324	0.255	1.548			0.265	0.181	1.305
0.181	-0.037	1.588			0.188	0.021	1.589			0.202	0.339	1.580			0.188	0.502	1.541			0.053	0.228	1.617			0.009	0.003	1.663			-0.013	-0.182	1.660			-0.018	-0.256	1.655			0.324	0.255	1.548			0.265	0.181	1.305
0.175	-0.027	1.589			0.183	0.029	1.589			0.202	0.339	1.580			0.188	0.502	1.541			0.053	0.229	1.617			0.016	0.020	1.658			-0.013	-0.182	1.660			-0.018	-0.256	1.655			0.324	0.255	1.548			0.265	0.181	1.305
0.171	-0.019	1.590			0.180	0.036	1.590			0.202	0.339	1.580			0.188	0.502	1.541			0.053	0.229	1.616			0.017	0.023	1.657			-0.014	-0.183	1.660			-0.018	-0.257	1.655			0.324	0.255	1.548			0.271	0.178	1.304
0.168	-0.014	1.591			0.177	0.041	1.590			0.202	0.339	1.580			0.188	0.503	1.541			0.053	0.229	1.616			0.016	0.024	1.657			-0.014	-0.183	1.660			-0.018	-0.257	1.655			0.324	0.255	1.548			0.271	0.178	1.303
0.165	-0.010	1.592			0.175	0.044	1.591			0.202	0.339	1.579			0.188	0.503	1.540			0.053	0.230	1.616			0.015	0.023	1.656			-0.014	-0.183	1.660			-0.018	-0.257	1.655			0.324	0.255	1.548			0.271	0.178	1.303
0.161	-0.005	1.594			0.171	0.048	1.591			0.202	0.339	1.579			0.189	0.504	1.539			0.053	0.230	1.616			0.015	0.024	1.656			-0.014	-0.184	1.660			-0.018	-0.258	1.655			0.324	0.255	1.548			0.271	0.177	1.303
0.158	-0.001	1.595			0.168	0.052	1.592			0.202	0.339	1.578			0.189	0.503	1.539			0.053	0.230	1.616			0.014	0.024	1.655			-0.014	-0.184	1.660			-0.019	-0.259	1.655			0.324	0.255	1.547			0.276	0.175	1.301
0.155	0.002	1.596			0.166	0.055	1.593			0.202	0.339	1.578			0.189	0.504	1.538			0.053	0.231	1.615			0.014	0.024	1.655			-0.014	-0.185	1.660			-0.019	-0.259	1.655			0.324	0.255	1.547			0.276	0.174	1.301
0.144	0.100	1.602			0.155	0.139	1.596			0.202	0.339	1.577			0.190	0.504	1.538			0.053	0.231	1.615			0.013	0.024	1.654			-0.015	-0.186	1.660			-0.019	-0.260	1.655			0.324	0.255	1.547			0.276	0.174	1.301
0.140	0.159	1.605			0.151	0.182	1.598			0.202	0.339	1.577			0.190	0.504	1.538			0.053	0.232	1.615			0.013	0.024	1.654			-0.015	-0.186	1.660			-0.019	-0.260	1.655			0.324	0.255	1.547			0.276	0.173	1.300
0.138	0.179	1.605			0.149	0.200	1.598			0.201	0.339	1.576			0.190	0.504	1.538			0.053	0.232	1.615			0.013	0.024	1.653			-0.009	-0.183	1.657			-0.014	-0.258	1.652			0.324	0.255	1.546			0.279	0.172	1.299
0.137	0.192	1.606			0.147	0.211	1.599			0.201	0.339	1.576			0.190	0.504	1.537			0.053	0.232	1.615			0.013	0.024	1.653			-0.009	-0.183	1.657			-0.014	-0.257	1.652			0.324	0.255	1.546			0.279	0.172	1.299
0.135	0.201	1.606			0.146	0.219	1.599			0.201	0.339	1.576			0.190	0.504	1.537			0.052	0.233	1.615			0.014	0.024	1.653			-0.009	-0.183	1.657			-0.014	-0.257	1.652			0.323	0.254	1.546			0.279	0.172	1.298
0.134	0.209	1.607			0.145	0.226	1.599			0.201	0.339	1.575			0.191	0.502	1.536			0.052	0.233	1.614			0.014	0.023	1.652			-0.008	-0.183	1.657			-0.014	-0.257	1.652			0.323	0.254	1.546			0.282	0.171	1.297
0.133	0.217	1.607			0.144	0.232	1.599			0.201	0.339	1.575			0.191	0.499	1.536			0.052	0.233	1.614			0.014	0.022	1.652			-0.008	-0.183	1.657			-0.014	-0.257	1.651			0.323	0.254	1.545			0.282	0.170	1.297
0.133	0.222	1.608			0.144	0.237	1.600			0.201	0.339	1.575			0.192	0.497	1.535			0.052	0.234	1.614			0.015	0.022	1.651			-0.008	-0.183	1.656			-0.014	-0.257	1.651			0.323	0.254	1.545			0.288	0.169	1.296
0.133	0.226	1.609			0.143	0.242	1.600			0.201	0.339	1.574			0.192	0.496	1.535			0.052	0.234	1.614			0.015	0.022	1.651			-0.011	-0.187	1.659			-0.016	-0.261	1.654			0.323	0.254	1.545			0.286	0.169	1.296
0.133	0.228	1.609			0.143	0.245	1.600			0.201	0.339	1.574			0.193	0.495	1.534			0.052	0.234	1.614			0.016	0.022	1.651			-0.013	-0.191	1.661			-0.018	-0.265	1.656			0.323	0.254	1.545			0.286	0.168	1.296
0.134	0.229	1.609			0.144	0.247	1.600			0.201	0.339	1.574			0.193	0.494	1.534			0.052	0.235	1.614			0.016	0.022	1.651			-0.015	-0.194	1.663			-0.020	-0.268	1.658			0.323	0.254	1.544			0.284	0.168	1.296
0.134	0.229	1.609			0.144	0.248	1.600			0.201	0.339	1.573			0.194	0.493	1.534			0.052	0.235	1.613			0.017	0.022	1.651			-0.016	-0.196	1.664			-0.022	-0.270	1.659			0.323	0.254	1.544			0.289	0.167	1.295
0.135	0.229	1.609			0.144	0.249	1.600			0.201	0.339	1.573			0.194	0.493	1.534			0.052	0.235	1.613			0.017	0.021	1.651			-0.017	-0.198	1.665			-0.023	-0.272	1.660			0.323	0.254	1.544			0.285	0.167	1.295
0.135	0.228	1.609			0.145	0.249	1.600			0.201	0.340	1.572			0.196	0.494	1.534			0.052	0.236	1.613			0.013	0.021	1.651			-0.018	-0.198	1.664			-0.024	-0.272	1.659			0.323	0.254	1.543			0.281	0.168	1.295
0.135	0.228	1.609			0.145	0.249	1.600			0.201	0.340	1.572			0.197	0.495	1.534			0.052	0.236	1.613			0.012	0.021	1.651			-0.018	-0.197	1.664			-0.024	-0.272	1.659			0.323	0.254	1.543			0.284	0.167	1.294
0.136	0.227	1.609			0.146	0.248	1.600			0.201	0.340	1.571			0.199	0.497	1.535			0.052	0.236	1.613			0.011	0.021	1.652			-0.018	-0.197	1.663			-0.024	-0.271	1.658			0.323	0.254	1.543			0.285	0.167	1.294
0.136	0.226	1.609			0.146	0.248	1.600			0.201	0.340	1.571			0.201	0.500	1.535			0.052	0.237	1.612			0.010	0.021	1.652			-0.018	-0.197	1.662			-0.024	-0.271	1.657			0.323	0.254	1.542			0.285	0.166	1.294
0.137	0.225	1.609			0.147	0.247	1.599			0.201	0.340	1.571			0.204	0.506	1.537			0.052	0.237	1.612			0.009	0.021	1.652			-0.019	-0.196	1.662			-0.025	-0.271	1.657			0.323	0.254	1.542			0.287	0.166	1.294
0.138	0.225	1.609			0.147	0.247	1.599			0.201	0.340	1.570			0.204	0.507	1.538			0.052	0.237	1.612			0.009	0.021	1.652			-0.019	-0.196	1.661			-0.025	-0.270	1.656			0.323	0.254	1.542			0.287	0.165	1.294
0.139	0.225	1.609			0.148	0.246	1.599			0.201	0.340	1.570			0.205	0.507	1.538			0.052	0.237	1.612			0.009	0.020	1.651			-0.019	-0.199	1.660			-0.025	-0.273	1.655			0.323	0.254	1.542			0.288	0.165	1.293
0.139	0.224	1.609			0.149	0.246	1.599			0.201	0.340	1.570			0.204	0.506	1.538			0.052	0.237	1.612			0.009	0.020	1.651			-0.020	-0.196	1.659			-0.026	-0.270	1.655			0.323	0.254	1.541			0.289	0.164	1.293
0.140	0.224	1.609			0.149	0.245	1.599			0.201	0.340	1.570			0.204	0.505	1.538			0.052	0.237	1.612			0.009	0.020	1.651			-0.020	-0.193	1.659			-0.026	-0.267	1.654			0.323	0.254	1.541			0.289	0.164	1.293
0.141	0.223	1.609			0.150	0.245	1.599			0.201	0.340	1.570			0.204	0.504	1.538			0.052	0.238	1.612			0.009	0.019	1.651			-0.020	-0.191	1.658			-0.026	-0.265	1.653			0.323	0.254	1.541			0.290	0.164	1.293
0.141	0.222	1.609			0.150	0.244	1.599			0.201	0.340	1.569			0.203	0.503	1.537			0.052	0.238	1.612			0.009	0.019	1.651			-0.020	-0.189	1.658			-0.026	-0.263	1.653			0.323	0.254	1.541			0.290	0.163	1.293
0.142	0.220	1.609			0.151	0.242	1.600			0.201	0.340	1.569			0.203	0.502	1.537			0.052	0.238	1.612			0.009	0.019	1.651			-0.020	-0.188	1.657			-0.026	-0.262	1.653			0.323	0.254	1.541			0.290	0.163	1.293
0.142	0.219	1.609			0.151	0.241	1.600			0.201	0.339	1.569			0.202	0.501	1.537			0.052	0.238	1.612			0.009	0.018	1.651			-0.020	-0.188	1.657			-0.026	-0.262	1.652			0.323	0.254	1.541			0.291	0.163	1.293
0.142	0.218	1.609			0.152	0.240	1.600			0.201	0.339	1.569			0.202	0.500	1.536			0.052	0.238	1.612			0.009	0.018	1.651			-0.019	-0.187	1.657			-0.025	-0.261	1.652			0.323	0.254	1.541			0.291	0.163	1.293
0.143	0.217	1.609			0.152	0.239	1.600			0.201	0.339	1.569			0.201	0.498	1.535			0.052	0.238	1.611			0.009	0.017	1.651			-0.019	-0.187	1.657			-0.025	-0.261	1.652			0.323	0.254	1.540			0.291	0.162	1.293
0.174	0.037	1.595			0.177	0.100	1.592			0.202	0.338	1.570			0.201	0.497	1.534			0.046	0.233	1.622			0.009	0.011	1.653			-0.019	-0.187	1.657			-0.025	-0.261	1.652			0.323	0.253	1.541			0.291	0.162	1.294
0.167	0.057	1.597			0.173	0.104	1.592			0.202	0.337	1.571			0.199	0.498	1.533			0.044	0.232	1.625			0.008	0.009	1.654			-0.019	-0.187	1.657			-0.025	-0.261	1.652			0.323	0.253	1.541			0.291	0.162	1.294
0.166	0.046	1.597			0.172	0.095	1.592			0.201	0.337	1.571			0.198	0.499	1.532			0.042	0.232	1.627			0.008	0.008	1.654			-0.019	-0.187	1.657			-0.024	-0.261	1.652			0.323	0.252	1.541			0.291	0.161	1.295
0.154	0.110	1.603			0.161	0.148	1.596			0.201	0.336	1.571			0.195	0.501	1.530			0.040	0.231	1.628			0.008	0.008	1.655			-0.018	-0.187	1.657			-0.024	-0.261	1.652			0.323	0.252	1.541			0.291	0.161	1.295
0.149	0.137	1.606			0.157	0.167	1.597			0.201	0.336	1.571			0.192	0.503	1.530			0.038	0.231	1.630			0.007	0.008	1.656			-0.018	-0.187	1.657			-0.024	-0.261	1.652			0.323	0.252	1.541			0.291	0.161	1.295
0.146	0.149	1.607			0.155	0.176	1.598			0.200	0.336	1.571			0.189	0.504	1.529			0.036	0.231	1.631			0.007	0.008	1.657			-0.018	-0.182	1.658			-0.023	-0.259	1.652			0.322	0.252	1.541			0.295	0.169	1.308
0.145	0.156	1.608			0.153	0.182	1.599			0.200	0.336	1.572			0.186	0.506	1.529			0.034	0.231	1.632			0.007	0.008	1.658			-0.018	-0.180	1.658			-0.023	-0.257	1.653			0.322	0.252	1.541			0.297	0.172	1.312
0.144	0.161	1.609			0.152	0.187	1.600			0.199	0.335	1.572			0.184	0.507	1.528			0.032	0.230	1.633			0.007	0.008	1.659			-0.019	-0.179	1.659			-0.024	-0.255	1.653			0.322	0.251	1.541			0.298	0.173	1.315
0.143	0.165	1.609			0.152	0.190	1.600			0.198	0.335	1.572			0.182	0.508	1.528			0.031	0.231	1.634			0.006	0.008	1.660			-0.019	-0.176	1.658			-0.024	-0.252	1.652			0.321	0.251	1.541			0.296	0.173	1.313
0.142	0.168	1.610			0.151	0.193	1.601			0.198	0.335	1.572			0.180	0.509	1.528			0.030	0.231	1.634			0.006	0.009	1.661			-0.019	-0.174	1.658			-0.024	-0.250	1.652			0.321	0.251	1.541			0.295	0.173	1.313
0.142	0.170	1.610			0.150	0.195	1.601			0.197	0.335	1.572			0.179	0.510	1.527			0.028	0.231	1.635			0.006	0.009	1.662			-0.020	-0.173	1.658			-0.024	-0.248	1.652			0.321	0.251	1.541			0.293	0.172	1.312
0.141	0.173	1.611			0.150	0.197	1.602			0.197	0.335	1.572			0.177	0.510	1.527			0.027	0.231	1.636			0.006	0.010	1.663			-0.021	-0.170	1.658			-0.025	-0.246	1.652			0.320	0.251	1.541			0.288	0.172	1.310
0.141	0.174	1.611			0.149	0.199	1.602			0.197	0.335	1.573			0.175	0.498	1.525			0.026	0.231	1.637			0.006	0.010	1.664			-0.021	-0.168	1.658			-0.025	-0.245	1.652			0.321	0.257	1.541			0.287	0.173	1.311
0.141	0.176	1.611			0.149	0.200	1.602			0.196	0.335	1.573			0.173	0.490	1.524			0.025	0.231	1.637			0.006	0.011	1.665			-0.021	-0.167	1.659			-0.024	-0.244	1.653			0.321	0.262	1.542			0.284	0.174	1.311
0.141	0.177	1.612			0.149	0.202	1.603			0.196	0.335	1.573			0.172	0.485	1.523			0.024	0.231	1.638			0.006	0.010	1.666			-0.020	-0.167	1.659			-0.024	-0.243	1.653			0.321	0.264	1.542			0.282	0.175	1.312
0.141	0.179	1.612			0.149	0.203	1.603			0.196	0.335	1.573			0.171	0.481	1.523			0.023	0.231	1.638			0.006	0.009	1.666			-0.020	-0.167	1.660			-0.024	-0.243	1.654			0.320	0.266	1.542			0.297	0.181	1.336
0.141	0.180	1.612			0.149	0.203	1.603			0.195	0.334	1.573			0.173	0.479	1.522			0.023	0.231	1.639			0.006	0.008	1.666			-0.020	-0.167	1.661			-0.023	-0.243	1.654			0.320	0.267	1.542			0.289	0.184	1.332
0.141	0.180	1.612			0.149	0.204	1.603			0.195	0.334	1.573			0.174	0.478	1.521			0.022	0.230	1.639			0.006	0.007	1.667			-0.020	-0.167	1.661			-0.023	-0.244	1.655			0.320	0.268	1.542			0.274	0.185	1.331
0.141	0.181	1.612			0.149	0.205	1.604			0.195	0.334	1.574			0.179	0.484	1.521			0.021	0.230	1.640			0.006	0.006	1.667			-0.020	-0.168	1.662			-0.023	-0.244	1.656			0.320	0.269	1.543			0.270	0.186	1.331
0.141	0.182	1.613			0.149	0.205	1.604			0.195	0.333	1.574			0.182	0.485	1.521			0.021	0.230	1.640			0.007	0.005	1.667			-0.020	-0.169	1.663			-0.023	-0.244	1.656			0.321	0.270	1.543			0.269	0.186	1.332
0.141	0.182	1.613			0.149	0.206	1.604			0.195	0.333	1.574			0.185	0.489	1.520			0.021	0.230	1.640			0.008	0.003	1.667			-0.021	-0.170	1.664			-0.023	-0.244	1.657			0.321	0.271	1.543			0.269	0.187	1.333
0.141	0.183	1.613			0.150	0.206	1.604			0.195	0.332	1.575			0.192	0.492	1.521			0.020	0.230	1.641			0.009	0.001	1.666			-0.021	-0.171	1.665			-0.023	-0.245	1.657			0.321	0.271	1.544			0.269	0.187	1.335
0.142	0.184	1.613			0.150	0.207	1.604			0.196	0.332	1.575			0.193	0.492	1.521			0.020	0.230	1.641			0.010	0.000	1.666			-0.020	-0.171	1.666			-0.023	-0.245	1.658			0.321	0.272	1.544			0.272	0.190	1.344
0.142	0.184	1.613			0.151	0.207	1.605			0.196	0.332	1.575			0.194	0.492	1.521			0.020	0.229	1.641			0.011	-0.001	1.665			-0.019	-0.172	1.667			-0.022	-0.246	1.659			0.322	0.273	1.544			0.267	0.190	1.342
0.143	0.185	1.613			0.151	0.208	1.605			0.197	0.331	1.575			0.195	0.492	1.521			0.020	0.229	1.642			0.012	-0.002	1.665			-0.018	-0.172	1.667			-0.021	-0.246	1.660			0.322	0.274	1.545			0.267	0.190	1.343
0.144	0.185	1.613			0.152	0.209	1.605			0.198	0.332	1.575			0.195	0.492	1.521			0.020	0.230	1.641			0.013	-0.002	1.664			-0.018	-0.172	1.668			-0.020	-0.246	1.660			0.323	0.275	1.544			0.266	0.191	1.344
0.144	0.186	1.613			0.153	0.209	1.604			0.198	0.332	1.574			0.196	0.491	1.521			0.020	0.230	1.641			0.014	-0.003	1.662			-0.017	-0.172	1.668			-0.019	-0.246	1.661			0.324	0.276	1.544			0.265	0.191	1.345
0.145	0.186	1.613			0.153	0.210	1.604			0.199	0.332	1.574			0.197	0.491	1.521			0.021	0.230	1.641			0.014	-0.003	1.661			-0.017	-0.172	1.669			-0.019	-0.246	1.662			0.324	0.277	1.544			0.265	0.192	1.346
0.145	0.187	1.613			0.154	0.210	1.604			0.200	0.332	1.574			0.194	0.493	1.524			0.021	0.230	1.641			0.015	-0.004	1.660			-0.018	-0.172	1.670			-0.020	-0.246	1.662			0.325	0.278	1.544			0.268	0.193	1.351
0.146	0.187	1.613			0.155	0.210	1.604			0.200	0.332	1.573			0.194	0.493	1.524			0.021	0.230	1.641			0.016	-0.004	1.659			-0.018	-0.172	1.671			-0.020	-0.246	1.663			0.325	0.279	1.544			0.268	0.194	1.352
0.146	0.188	1.613			0.155	0.211	1.604			0.201	0.332	1.573			0.194	0.494	1.524			0.021	0.230	1.641			0.016	-0.005	1.659			-0.018	-0.172	1.671			-0.020	-0.246	1.664			0.326	0.279	1.544			0.268	0.194	1.353
0.147	0.188	1.613			0.156	0.211	1.604			0.201	0.332	1.573			0.195	0.498	1.526			0.022	0.230	1.641			0.017	-0.005	1.658			-0.019	-0.172	1.672			-0.020	-0.246	1.664			0.326	0.280	1.544			0.267	0.194	1.353
0.147	0.188	1.613			0.156	0.211	1.604			0.202	0.332	1.573			0.196	0.501	1.526			0.022	0.230	1.641			0.017	-0.005	1.658			-0.019	-0.172	1.673			-0.020	-0.246	1.665			0.326	0.280	1.544			0.267	0.194	1.353
0.148	0.188	1.613			0.157	0.212	1.604			0.202	0.331	1.573			0.196	0.505	1.527			0.022	0.230	1.641			0.018	-0.006	1.657			-0.020	-0.172	1.674			-0.021	-0.246	1.666			0.327	0.281	1.544			0.267	0.194	1.353
0.148	0.189	1.613			0.157	0.212	1.604			0.202	0.331	1.573			0.197	0.507	1.528			0.022	0.230	1.641			0.018	-0.006	1.657			-0.021	-0.172	1.675			-0.022	-0.246	1.667			0.327	0.281	1.544			0.267	0.194	1.353
0.149	0.189	1.613			0.157	0.212	1.604			0.203	0.331	1.573			0.197	0.510	1.528			0.023	0.230	1.640			0.018	-0.007	1.656			-0.021	-0.172	1.675			-0.023	-0.245	1.668			0.328	0.282	1.544			0.266	0.194	1.353
0.149	0.189	1.613			0.158	0.212	1.604			0.203	0.331	1.573			0.199	0.511	1.529			0.023	0.229	1.640			0.019	-0.007	1.656			-0.022	-0.172	1.676			-0.024	-0.245	1.669			0.328	0.282	1.544			0.266	0.193	1.353
0.149	0.189	1.613			0.158	0.212	1.604			0.203	0.331	1.573			0.200	0.512	1.529			0.023	0.229	1.640			0.019	-0.007	1.655			-0.023	-0.172	1.677			-0.025	-0.245	1.670			0.328	0.282	1.545			0.266	0.193	1.353
0.150	0.189	1.613			0.158	0.213	1.604			0.203	0.331	1.573			0.202	0.512	1.529			0.023	0.229	1.640			0.019	-0.008	1.655			-0.024	-0.172	1.678			-0.026	-0.245	1.670			0.328	0.283	1.545			0.266	0.193	1.352
0.150	0.190	1.612			0.159	0.213	1.604			0.204	0.331	1.573			0.204	0.512	1.529			0.023	0.229	1.640			0.020	-0.008	1.655			-0.025	-0.172	1.678			-0.027	-0.245	1.671			0.329	0.283	1.545			0.266	0.192	1.352
0.151	0.190	1.612			0.159	0.213	1.604			0.204	0.331	1.573			0.205	0.513	1.530			0.024	0.229	1.640			0.020	-0.008	1.655			-0.025	-0.172	1.679			-0.028	-0.245	1.672			0.329	0.283	1.545			0.266	0.192	1.352
0.151	0.190	1.612			0.160	0.213	1.603			0.204	0.331	1.573			0.205	0.515	1.530			0.024	0.229	1.640			0.020	-0.008	1.654			-0.027	-0.171	1.679			-0.028	-0.245	1.672			0.329	0.283	1.545			0.266	0.192	1.351
0.151	0.191	1.612			0.160	0.214	1.603			0.204	0.331	1.573			0.205	0.516	1.530			0.024	0.229	1.640			0.020	-0.009	1.654			-0.027	-0.172	1.679			-0.029	-0.245	1.672			0.329	0.284	1.545			0.266	0.191	1.351
0.152	0.191	1.612			0.160	0.214	1.603			0.205	0.330	1.573			0.206	0.511	1.530			0.024	0.229	1.640			0.020	-0.009	1.654			-0.028	-0.172	1.679			-0.030	-0.245	1.672			0.329	0.284	1.545			0.266	0.191	1.351
0.152	0.192	1.612			0.161	0.214	1.603			0.205	0.330	1.573			0.206	0.507	1.529			0.025	0.229	1.640			0.021	-0.009	1.654			-0.029	-0.172	1.679			-0.030	-0.246	1.672			0.330	0.284	1.545			0.266	0.191	1.350
0.153	0.192	1.612			0.161	0.215	1.603			0.205	0.330	1.573			0.206	0.504	1.529			0.025	0.229	1.640			0.021	-0.009	1.653			-0.030	-0.172	1.679			-0.031	-0.246	1.672			0.330	0.284	1.545			0.267	0.191	1.352
0.153	0.192	1.612			0.162	0.215	1.603			0.205	0.330	1.573			0.206	0.501	1.529			0.025	0.229	1.640			0.021	-0.010	1.653			-0.031	-0.172	1.679			-0.032	-0.246	1.673			0.330	0.284	1.545			0.267	0.191	1.353
0.154	0.192	1.612			0.162	0.215	1.603			0.205	0.330	1.573			0.206	0.499	1.529			0.025	0.229	1.640			0.021	-0.010	1.653			-0.032	-0.172	1.679			-0.033	-0.246	1.673			0.330	0.284	1.545			0.267	0.191	1.351
0.154	0.192	1.612			0.162	0.215	1.603			0.205	0.330	1.573			0.206	0.497	1.529			0.025	0.229	1.640			0.021	-0.010	1.653			-0.032	-0.172	1.679			-0.033	-0.246	1.673			0.330	0.284	1.545			0.267	0.190	1.350
0.154	0.193	1.612			0.163	0.215	1.603			0.205	0.330	1.573			0.207	0.502	1.530			0.025	0.229	1.640			0.021	-0.010	1.654			-0.033	-0.173	1.679			-0.034	-0.246	1.673			0.331	0.285	1.545			0.267	0.189	1.349
0.155	0.193	1.612			0.163	0.215	1.603			0.206	0.330	1.573			0.207	0.505	1.531			0.026	0.229	1.640			0.021	-0.010	1.655			-0.033	-0.173	1.678			-0.034	-0.246	1.672			0.331	0.285	1.545			0.267	0.189	1.348
0.155	0.193	1.612			0.163	0.216	1.603			0.206	0.330	1.573			0.206	0.504	1.531			0.026	0.229	1.640			0.021	-0.010	1.656			-0.034	-0.173	1.678			-0.034	-0.246	1.672			0.331	0.285	1.545			0.271	0.190	1.353
0.155	0.193	1.612			0.163	0.216	1.603			0.206	0.330	1.573			0.206	0.504	1.531			0.026	0.228	1.640			0.021	-0.009	1.658			-0.034	-0.173	1.677			-0.035	-0.246	1.672			0.331	0.285	1.545			0.270	0.189	1.352
0.156	0.193	1.612			0.164	0.216	1.603			0.206	0.330	1.573			0.206	0.503	1.531			0.026	0.228	1.640			0.021	-0.009	1.660			-0.035	-0.173	1.677			-0.035	-0.246	1.672			0.331	0.285	1.545			0.270	0.189	1.351
0.156	0.193	1.612			0.164	0.216	1.603			0.206	0.330	1.573			0.206	0.502	1.531			0.026	0.228	1.640			0.021	-0.009	1.660			-0.035	-0.173	1.676			-0.036	-0.247	1.671			0.331	0.285	1.546			0.271	0.188	1.351
0.156	0.194	1.611			0.164	0.216	1.603			0.206	0.330	1.573			0.205	0.505	1.531			0.027	0.228	1.640			0.021	-0.009	1.661			-0.035	-0.173	1.676			-0.036	-0.247	1.671			0.331	0.285	1.546			0.271	0.188	1.350
0.156	0.194	1.611			0.164	0.216	1.603			0.206	0.330	1.573			0.205	0.507	1.531			0.027	0.228	1.640			0.021	-0.009	1.662			-0.035	-0.174	1.676			-0.036	-0.247	1.671			0.332	0.285	1.546			0.271	0.188	1.350
0.157	0.194	1.611			0.165	0.216	1.603			0.206	0.330	1.573			0.205	0.507	1.531			0.027	0.228	1.640			0.020	-0.009	1.662			-0.036	-0.174	1.675			-0.036	-0.247	1.671			0.332	0.285	1.546			0.272	0.187	1.350
0.157	0.194	1.611			0.165	0.217	1.603			0.206	0.330	1.573			0.205	0.507	1.531			0.027	0.228	1.640			0.020	-0.008	1.663			-0.036	-0.174	1.675			-0.036	-0.247	1.671			0.332	0.285	1.546			0.272	0.187	1.350
0.157	0.195	1.611			0.165	0.217	1.603			0.206	0.330	1.573			0.206	0.509	1.531			0.027	0.228	1.640			0.019	-0.008	1.663			-0.035	-0.174	1.675			-0.036	-0.247	1.671			0.332	0.285	1.546			0.272	0.187	1.350
0.158	0.195	1.611			0.166	0.217	1.603			0.206	0.330	1.573			0.206	0.510	1.532			0.027	0.228	1.640			0.019	-0.008	1.664			-0.035	-0.175	1.675			-0.036	-0.248	1.670			0.332	0.285	1.546			0.267	0.186	1.344
0.158	0.195	1.611			0.166	0.217	1.602			0.206	0.330	1.573			0.206	0.512	1.532			0.027	0.228	1.640			0.019	-0.007	1.664			-0.035	-0.176	1.675			-0.036	-0.250	1.670			0.332	0.285	1.546			0.267	0.186	1.344
0.158	0.196	1.611			0.166	0.218	1.602			0.206	0.330	1.573			0.200	0.509	1.535			0.027	0.228	1.639			0.018	-0.007	1.665			-0.035	-0.177	1.675			-0.036	-0.251	1.670			0.332	0.285	1.546			0.264	0.186	1.340
0.159	0.196	1.611			0.166	0.218	1.602			0.207	0.330	1.573			0.196	0.506	1.538			0.027	0.228	1.639			0.018	-0.007	1.665			-0.034	-0.178	1.675			-0.036	-0.252	1.670			0.332	0.286	1.546			0.262	0.185	1.337
0.159	0.196	1.611			0.167	0.218	1.602			0.207	0.330	1.573			0.195	0.504	1.538			0.027	0.228	1.639			0.018	-0.007	1.666			-0.034	-0.179	1.675			-0.035	-0.253	1.670			0.332	0.286	1.546			0.260	0.185	1.335
0.159	0.196	1.611			0.167	0.218	1.602			0.207	0.330	1.573			0.195	0.501	1.537			0.027	0.228	1.639			0.017	-0.007	1.666			-0.034	-0.180	1.674			-0.035	-0.254	1.670			0.332	0.286	1.546			0.259	0.185	1.333
0.159	0.196	1.611			0.167	0.218	1.602			0.207	0.330	1.573			0.195	0.499	1.536			0.028	0.228	1.639			0.017	-0.006	1.666			-0.033	-0.181	1.674			-0.035	-0.255	1.670			0.332	0.286	1.546			0.259	0.184	1.333
0.160	0.197	1.611			0.167	0.219	1.602			0.207	0.330	1.573			0.196	0.497	1.535			0.028	0.228	1.639			0.017	-0.006	1.667			-0.033	-0.182	1.674			-0.035	-0.256	1.670			0.332	0.286	1.546			0.258	0.184	1.331
0.160	0.197	1.611			0.167	0.219	1.602			0.207	0.329	1.573			0.197	0.495	1.534			0.028	0.228	1.639			0.017	-0.006	1.667			-0.033	-0.183	1.674			-0.034	-0.257	1.670			0.332	0.286	1.546			0.260	0.183	1.333
0.160	0.197	1.611			0.168	0.219	1.602			0.207	0.329	1.573			0.197	0.493	1.533			0.028	0.228	1.639			0.017	-0.006	1.667			-0.032	-0.184	1.674			-0.034	-0.258	1.669			0.333	0.286	1.546			0.262	0.182	1.334
0.160	0.197	1.611			0.168	0.219	1.602			0.207	0.329	1.573			0.198	0.492	1.532			0.028	0.228	1.639			0.016	-0.006	1.668			-0.032	-0.186	1.674			-0.033	-0.260	1.669			0.333	0.286	1.546			0.263	0.181	1.335
0.161	0.197	1.610			0.168	0.219	1.602			0.207	0.329	1.573			0.198	0.490	1.532			0.028	0.228	1.639			0.016	-0.006	1.668			-0.031	-0.187	1.674			-0.033	-0.261	1.669			0.333	0.286	1.546			0.264	0.181	1.336
0.161	0.197	1.610			0.168	0.219	1.602			0.207	0.329	1.573			0.198	0.490	1.532			0.028	0.228	1.639			0.016	-0.006	1.668			-0.031	-0.188	1.674			-0.033	-0.262	1.669			0.333	0.286	1.546			0.262	0.181	1.334
0.161	0.197	1.610			0.168	0.219	1.602			0.207	0.329	1.573			0.199	0.496	1.532			0.028	0.228	1.639			0.016	-0.005	1.669			-0.031	-0.189	1.674			-0.033	-0.263	1.669			0.333	0.286	1.546			0.261	0.182	1.333
0.161	0.197	1.610			0.168	0.219	1.602			0.207	0.330	1.573			0.201	0.500	1.532			0.029	0.228	1.639			0.016	-0.005	1.669			-0.031	-0.190	1.674			-0.033	-0.264	1.669			0.333	0.286	1.546			0.259	0.182	1.332
0.161	0.198	1.610			0.169	0.219	1.602			0.207	0.330	1.573			0.202	0.500	1.531			0.029	0.228	1.639			0.016	-0.005	1.669			-0.030	-0.190	1.673			-0.032	-0.264	1.668			0.333	0.286	1.546			0.258	0.182	1.330
0.161	0.198	1.610			0.169	0.220	1.602			0.207	0.330	1.573			0.203	0.499	1.530			0.029	0.228	1.639			0.015	-0.005	1.669			-0.030	-0.191	1.673			-0.032	-0.265	1.668			0.333	0.286	1.546			0.257	0.182	1.330
0.161	0.198	1.610			0.169	0.220	1.602			0.207	0.330	1.573			0.203	0.499	1.530			0.029	0.228	1.639			0.015	-0.005	1.670			-0.030	-0.191	1.673			-0.032	-0.266	1.668			0.333	0.286	1.546			0.256	0.182	1.329
0.161	0.198	1.610			0.169	0.220	1.602			0.207	0.330	1.573			0.204	0.498	1.529			0.029	0.228	1.639			0.015	-0.005	1.670			-0.029	-0.190	1.673			-0.032	-0.265	1.668			0.333	0.286	1.546			0.255	0.182	1.328
0.162	0.198	1.610			0.169	0.220	1.602			0.207	0.330	1.573			0.206	0.500	1.529			0.029	0.228	1.639			0.015	-0.004	1.670			-0.029	-0.190	1.672			-0.032	-0.265	1.667			0.333	0.286	1.546			0.255	0.182	1.328
0.162	0.198	1.610			0.169	0.220	1.602			0.207	0.330	1.573			0.208	0.502	1.529			0.029	0.228	1.639			0.015	-0.004	1.670			-0.029	-0.189	1.672			-0.031	-0.264	1.667			0.333	0.286	1.546			0.254	0.183	1.327
0.162	0.198	1.610			0.169	0.220	1.602			0.207	0.330	1.574			0.209	0.504	1.529			0.029	0.228	1.639			0.015	-0.004	1.670			-0.028	-0.189	1.672			-0.031	-0.264	1.667			0.333	0.286	1.546			0.256	0.182	1.328
0.162	0.198	1.610			0.169	0.220	1.602			0.208	0.330	1.574			0.211	0.507	1.529			0.030	0.228	1.639			0.015	-0.004	1.671			-0.028	-0.188	1.671			-0.030	-0.263	1.666			0.334	0.286	1.546			0.257	0.182	1.329
0.162	0.198	1.610			0.169	0.220	1.602			0.208	0.330	1.574			0.206	0.507	1.532			0.030	0.228	1.639			0.015	-0.004	1.671			-0.027	-0.188	1.671			-0.030	-0.263	1.666			0.334	0.286	1.546			0.259	0.183	1.332
0.162	0.198	1.610			0.170	0.220	1.602			0.208	0.330	1.574			0.206	0.505	1.532			0.030	0.228	1.639			0.015	-0.004	1.671			-0.026	-0.187	1.671			-0.029	-0.263	1.666			0.334	0.285	1.546			0.259	0.182	1.331
0.162	0.198	1.610			0.170	0.220	1.602			0.208	0.330	1.574			0.206	0.503	1.532			0.030	0.228	1.639			0.015	-0.004	1.671			-0.026	-0.187	1.671			-0.028	-0.262	1.665			0.334	0.285	1.546			0.261	0.182	1.333
0.162	0.198	1.610			0.170	0.220	1.602			0.208	0.330	1.574			0.205	0.501	1.531			0.030	0.228	1.639			0.015	-0.004	1.671			-0.025	-0.187	1.670			-0.028	-0.262	1.665			0.334	0.285	1.547			0.260	0.182	1.332
0.163	0.198	1.610			0.170	0.220	1.602			0.208	0.330	1.574			0.205	0.500	1.531			0.030	0.228	1.639			0.015	-0.004	1.672			-0.024	-0.186	1.670			-0.027	-0.261	1.665			0.334	0.285	1.547			0.260	0.183	1.332
0.163	0.198	1.610			0.170	0.220	1.602			0.208	0.330	1.574			0.205	0.498	1.531			0.030	0.228	1.639			0.015	-0.003	1.672			-0.024	-0.186	1.670			-0.027	-0.261	1.664			0.334	0.285	1.547			0.260	0.183	1.331
0.163	0.198	1.610			0.170	0.220	1.602			0.209	0.330	1.575			0.205	0.497	1.531			0.031	0.228	1.639			0.015	-0.003	1.672			-0.024	-0.186	1.669			-0.027	-0.261	1.664			0.334	0.285	1.547			0.259	0.184	1.331
0.163	0.198	1.610			0.170	0.220	1.602			0.209	0.330	1.575			0.206	0.496	1.530			0.031	0.228	1.639			0.014	-0.003	1.672			-0.025	-0.184	1.669			-0.028	-0.260	1.664			0.334	0.285	1.547			0.259	0.184	1.330
0.163	0.198	1.611			0.170	0.220	1.602			0.209	0.330	1.575			0.206	0.495	1.530			0.031	0.228	1.639			0.014	-0.003	1.672			-0.026	-0.184	1.669			-0.029	-0.259	1.663			0.335	0.285	1.547			0.260	0.182	1.330
0.163	0.198	1.611			0.171	0.220	1.602			0.209	0.330	1.575			0.206	0.494	1.530			0.031	0.228	1.639			0.014	-0.004	1.672			-0.026	-0.184	1.668			-0.028	-0.259	1.663			0.335	0.285	1.547			0.261	0.180	1.330
0.163	0.199	1.611			0.171	0.220	1.602			0.209	0.330	1.575			0.206	0.494	1.530			0.031	0.228	1.639			0.014	-0.004	1.673			-0.025	-0.184	1.668			-0.028	-0.259	1.662			0.335	0.285	1.547			0.263	0.179	1.331
0.164	0.199	1.611			0.171	0.220	1.602			0.209	0.330	1.575			0.206	0.498	1.531			0.031	0.228	1.640			0.014	-0.004	1.673			-0.025	-0.184	1.667			-0.028	-0.259	1.662			0.335	0.284	1.548			0.265	0.178	1.332
0.164	0.199	1.611			0.171	0.220	1.603			0.209	0.329	1.576			0.206	0.501	1.531			0.031	0.228	1.640			0.014	-0.004	1.673			-0.024	-0.184	1.666			-0.026	-0.259	1.661			0.335	0.284	1.548			0.266	0.178	1.334
0.164	0.199	1.611			0.171	0.220	1.603			0.209	0.329	1.576			0.206	0.504	1.532			0.031	0.228	1.640			0.014	-0.004	1.673			-0.023	-0.184	1.666			-0.026	-0.259	1.661			0.335	0.284	1.548			0.266	0.178	1.333
0.164	0.199	1.611			0.171	0.220	1.603			0.209	0.329	1.576			0.206	0.507	1.532			0.031	0.228	1.640			0.013	-0.004	1.673			-0.024	-0.183	1.667			-0.026	-0.259	1.661			0.335	0.284	1.548			0.265	0.178	1.333
0.164	0.199	1.611			0.171	0.221	1.603			0.209	0.329	1.576			0.206	0.505	1.532			0.032	0.228	1.640			0.013	-0.004	1.673			-0.024	-0.183	1.667			-0.027	-0.258	1.662			0.335	0.284	1.548			0.265	0.177	1.332
0.164	0.199	1.611			0.172	0.221	1.603			0.209	0.329	1.576			0.207	0.503	1.531			0.032	0.228	1.640			0.013	-0.004	1.673			-0.024	-0.183	1.669			-0.027	-0.258	1.663			0.335	0.284	1.548			0.264	0.177	1.332
0.164	0.199	1.611			0.172	0.221	1.603			0.209	0.329	1.576			0.207	0.501	1.531			0.032	0.228	1.640			0.013	-0.004	1.672			-0.025	-0.182	1.670			-0.028	-0.257	1.665			0.335	0.284	1.548			0.263	0.178	1.331
0.165	0.200	1.611			0.172	0.221	1.603			0.209	0.330	1.576			0.207	0.500	1.531			0.032	0.228	1.640			0.012	-0.004	1.672			-0.025	-0.182	1.671			-0.028	-0.257	1.665			0.335	0.284	1.548			0.263	0.178	1.330
0.165	0.200	1.611			0.172	0.221	1.603			0.209	0.330	1.576			0.207	0.499	1.530			0.032	0.228	1.640			0.012	-0.004	1.672			-0.025	-0.181	1.671			-0.027	-0.257	1.665			0.335	0.284	1.548			0.262	0.178	1.330
0.165	0.200	1.611			0.172	0.222	1.603			0.209	0.330	1.576			0.207	0.498	1.530			0.032	0.228	1.640			0.011	-0.004	1.672			-0.025	-0.181	1.672			-0.027	-0.256	1.666			0.335	0.284	1.548			0.263	0.178	1.329
0.186	0.050	1.597			0.187	0.112	1.594			0.209	0.330	1.576			0.207	0.498	1.530			0.032	0.228	1.640			0.011	-0.004	1.671			-0.024	-0.181	1.672			-0.027	-0.256	1.666			0.335	0.284	1.548			0.264	0.178	1.329
0.193	-0.001	1.592			0.195	0.053	1.589			0.209	0.330	1.576			0.207	0.497	1.530			0.032	0.228	1.640			0.011	-0.004	1.671			-0.024	-0.181	1.672			-0.027	-0.256	1.666			0.335	0.284	1.548			0.266	0.176	1.328
0.196	-0.026	1.590			0.198	0.034	1.588			0.208	0.330	1.577			0.207	0.497	1.530			0.032	0.228	1.640			0.010	-0.005	1.671			-0.024	-0.181	1.672			-0.027	-0.256	1.666			0.335	0.284	1.549			0.269	0.174	1.328
0.198	-0.040	1.588			0.200	0.022	1.587			0.208	0.329	1.577			0.207	0.497	1.530			0.032	0.228	1.639			0.010	-0.005	1.671			-0.023	-0.181	1.672			-0.026	-0.257	1.666			0.335	0.284	1.549			0.274	0.172	1.327
0.200	-0.051	1.588			0.201	0.014	1.586			0.208	0.329	1.577			0.207	0.497	1.530			0.033	0.227	1.639			0.010	-0.005	1.671			-0.023	-0.182	1.671			-0.026	-0.257	1.666			0.335	0.283	1.549			0.278	0.171	1.327
0.201	-0.059	1.587			0.202	0.007	1.586			0.208	0.329	1.578			0.207	0.497	1.530			0.035	0.227	1.638			0.010	-0.005	1.670			-0.022	-0.182	1.671			-0.025	-0.257	1.665			0.335	0.283	1.549			0.282	0.170	1.325
0.202	-0.067	1.586			0.203	0.000	1.585			0.208	0.329	1.578			0.207	0.497	1.531			0.036	0.226	1.636			0.010	-0.005	1.670			-0.021	-0.182	1.671			-0.025	-0.257	1.665			0.335	0.283	1.549			0.284	0.172	1.324
0.203	-0.074	1.585			0.204	-0.006	1.585			0.208	0.329	1.578			0.207	0.497	1.531			0.038	0.226	1.635			0.010	-0.005	1.670			-0.021	-0.181	1.670			-0.024	-0.256	1.665			0.335	0.283	1.550			0.285	0.174	1.322
0.204	-0.079	1.585			0.204	-0.011	1.585			0.208	0.329	1.578			0.206	0.497	1.531			0.040	0.226	1.634			0.010	-0.005	1.670			-0.020	-0.181	1.670			-0.024	-0.256	1.664			0.335	0.283	1.550			0.287	0.175	1.321
0.204	-0.083	1.585			0.205	-0.014	1.585			0.208	0.329	1.579			0.206	0.497	1.532			0.041	0.226	1.633			0.010	-0.005	1.670			-0.019	-0.181	1.669			-0.023	-0.256	1.664			0.335	0.283	1.550			0.289	0.177	1.319
0.204	-0.085	1.584			0.205	-0.017	1.585			0.208	0.329	1.579			0.206	0.497	1.532			0.042	0.226	1.632			0.010	-0.005	1.669			-0.019	-0.181	1.669			-0.023	-0.256	1.663			0.335	0.283	1.550			0.292	0.179	1.317
0.204	-0.085	1.584			0.205	-0.018	1.585			0.207	0.329	1.579			0.206	0.497	1.532			0.044	0.226	1.631			0.010	-0.005	1.669			-0.018	-0.181	1.668			-0.022	-0.255	1.663			0.335	0.283	1.550			0.295	0.181	1.315
0.204	-0.084	1.584			0.205	-0.018	1.586			0.207	0.328	1.580			0.205	0.497	1.533			0.045	0.226	1.630			0.010	-0.005	1.669			-0.018	-0.180	1.668			-0.022	-0.255	1.662			0.335	0.283	1.550			0.298	0.183	1.314
0.203	-0.082	1.584			0.205	-0.017	1.586			0.207	0.328	1.580			0.205	0.497	1.533			0.045	0.226	1.629			0.010	-0.005	1.669			-0.017	-0.180	1.667			-0.021	-0.255	1.662			0.335	0.284	1.550			0.300	0.184	1.313
0.203	-0.080	1.585			0.205	-0.016	1.587			0.207	0.328	1.580			0.205	0.497	1.534			0.046	0.226	1.629			0.010	-0.005	1.668			-0.017	-0.180	1.667			-0.021	-0.255	1.661			0.335	0.284	1.550			0.303	0.186	1.312
0.202	-0.076	1.585			0.205	-0.013	1.588			0.207	0.328	1.581			0.204	0.497	1.534			0.048	0.226	1.627			0.010	-0.004	1.668			-0.015	-0.182	1.664			-0.019	-0.256	1.659			0.335	0.285	1.550			0.307	0.189	1.310
0.202	-0.076	1.585			0.205	-0.013	1.588			0.207	0.328	1.581			0.204	0.497	1.534			0.048	0.226	1.627			0.010	-0.004	1.668			-0.015	-0.182	1.664			-0.019	-0.256	1.659			0.335	0.285	1.550			0.307	0.189	1.310
0.202	-0.074	1.585			0.205	-0.011	1.589			0.207	0.327	1.582			0.204	0.497	1.535			0.048	0.226	1.627			0.010	-0.004	1.667			-0.014	-0.183	1.663			-0.019	-0.257	1.659			0.335	0.285	1.550			0.308	0.191	1.309
0.202	-0.071	1.585			0.205	-0.009	1.589			0.207	0.327	1.582			0.204	0.497	1.535			0.049	0.226	1.626			0.010	-0.004	1.667			-0.013	-0.183	1.662			-0.018	-0.257	1.658			0.336	0.286	1.550			0.310	0.192	1.308
0.202	-0.071	1.585			0.205	-0.009	1.590			0.207	0.327	1.582			0.204	0.498	1.535			0.049	0.226	1.626			0.010	-0.004	1.667			-0.013	-0.183	1.661			-0.018	-0.257	1.657			0.330	0.278	1.552			0.309	0.189	1.308
0.202	-0.071	1.585			0.205	-0.008	1.590			0.207	0.327	1.583			0.204	0.498	1.535			0.050	0.226	1.625			0.010	-0.004	1.666			-0.013	-0.183	1.661			-0.018	-0.258	1.657			0.329	0.276	1.552			0.309	0.187	1.308
0.201	-0.070	1.585			0.205	-0.008	1.591			0.207	0.327	1.583			0.203	0.498	1.536			0.051	0.226	1.625			0.010	-0.004	1.666			-0.012	-0.183	1.660			-0.017	-0.258	1.656			0.327	0.274	1.553			0.308	0.185	1.309
0.201	-0.070	1.585			0.205	-0.007	1.591			0.207	0.326	1.583			0.203	0.498	1.536			0.051	0.226	1.624			0.010	-0.004	1.666			-0.012	-0.183	1.660			-0.017	-0.258	1.656			0.326	0.272	1.554			0.307	0.183	1.309
0.201	-0.070	1.585			0.204	-0.007	1.591			0.207	0.326	1.584			0.203	0.498	1.536			0.051	0.226	1.624			0.010	-0.004	1.665			-0.011	-0.184	1.659			-0.017	-0.258	1.655			0.324	0.270	1.554			0.307	0.181	1.309
0.201	-0.070	1.585			0.204	-0.007	1.592			0.207	0.326	1.584			0.203	0.498	1.536			0.052	0.226	1.623			0.010	-0.004	1.665			-0.011	-0.184	1.658			-0.016	-0.258	1.654			0.323	0.268	1.555			0.306	0.180	1.309
0.201	-0.070	1.586			0.204	-0.007	1.592			0.207	0.326	1.584			0.203	0.498	1.537			0.052	0.226	1.623			0.010	-0.004	1.665			-0.011	-0.184	1.658			-0.016	-0.258	1.654			0.322	0.267	1.555			0.306	0.178	1.309
0.200	-0.070	1.586			0.204	-0.007	1.593			0.207	0.325	1.585			0.203	0.498	1.537			0.053	0.226	1.623			0.010	-0.004	1.664			-0.010	-0.184	1.658			-0.016	-0.258	1.653			0.321	0.265	1.555			0.305	0.177	1.309
0.200	-0.070	1.586			0.204	-0.006	1.593			0.207	0.325	1.585			0.203	0.498	1.537			0.053	0.226	1.622			0.010	-0.004	1.664			-0.010	-0.184	1.657			-0.015	-0.258	1.653			0.321	0.264	1.556			0.305	0.176	1.310
0.200	-0.069	1.586			0.204	-0.006	1.594			0.207	0.325	1.585			0.203	0.498	1.537			0.053	0.226	1.622			0.010	-0.004	1.664			-0.010	-0.184	1.657			-0.015	-0.258	1.652			0.320	0.263	1.556			0.304	0.175	1.310
0.200	-0.069	1.586			0.204	-0.006	1.594			0.207	0.325	1.586			0.203	0.498	1.537			0.053	0.226	1.622			0.010	-0.004	1.664			-0.010	-0.184	1.656			-0.015	-0.258	1.652			0.319	0.262	1.557			0.304	0.173	1.310
0.200	-0.069	1.586			0.204	-0.005	1.594			0.207	0.325	1.586			0.203	0.498	1.537			0.054	0.226	1.622			0.010	-0.004	1.663			-0.010	-0.184	1.656			-0.015	-0.258	1.651			0.318	0.261	1.557			0.304	0.172	1.310
0.200	-0.069	1.586			0.204	-0.005	1.595			0.208	0.324	1.587			0.203	0.498	1.538			0.054	0.226	1.621			0.010	-0.003	1.663			-0.009	-0.184	1.656			-0.014	-0.258	1.651			0.318	0.259	1.557			0.303	0.171	1.310
0.200	-0.068	1.586			0.204	-0.005	1.595			0.208	0.324	1.587			0.203	0.498	1.538			0.054	0.226	1.621			0.010	-0.003	1.663			-0.009	-0.184	1.655			-0.014	-0.258	1.651			0.317	0.258	1.558			0.303	0.170	1.311
0.199	-0.067	1.587			0.204	-0.004	1.595			0.208	0.324	1.587			0.203	0.498	1.538			0.055	0.226	1.621			0.010	-0.003	1.663			-0.009	-0.184	1.655			-0.014	-0.258	1.651			0.317	0.258	1.558			0.303	0.170	1.311
0.199	-0.065	1.587			0.204	-0.002	1.596			0.208	0.324	1.587			0.203	0.498	1.538			0.055	0.226	1.621			0.011	-0.003	1.662			-0.009	-0.184	1.655			-0.014	-0.258	1.650			0.317	0.257	1.558			0.303	0.169	1.311
0.199	-0.063	1.587			0.204	-0.001	1.596			0.208	0.324	1.588			0.203	0.498	1.538			0.055	0.226	1.620			0.011	-0.003	1.662			-0.009	-0.184	1.655			-0.013	-0.258	1.650			0.316	0.256	1.558			0.303	0.168	1.311
0.199	-0.061	1.587			0.204	0.001	1.597			0.208	0.324	1.588			0.203	0.498	1.538			0.056	0.226	1.620			0.011	-0.002	1.662			-0.008	-0.184	1.655			-0.013	-0.258	1.650			0.316	0.256	1.558			0.303	0.168	1.311
0.198	-0.060	1.587			0.204	0.002	1.597			0.208	0.324	1.588			0.203	0.499	1.538			0.056	0.227	1.620			0.012	-0.002	1.662			-0.008	-0.184	1.654			-0.013	-0.258	1.650			0.316	0.255	1.559			0.303	0.167	1.311
0.198	-0.058	1.587			0.204	0.003	1.597			0.208	0.324	1.588			0.203	0.499	1.539			0.057	0.227	1.620			0.012	-0.002	1.662			-0.008	-0.184	1.654			-0.013	-0.258	1.650			0.316	0.254	1.559			0.303	0.167	1.311
0.198	-0.057	1.587			0.204	0.005	1.597			0.208	0.324	1.589			0.203	0.499	1.539			0.057	0.227	1.620			0.012	-0.001	1.661			-0.008	-0.184	1.654			-0.013	-0.258	1.649			0.315	0.254	1.559			0.302	0.166	1.311
0.198	-0.056	1.587			0.204	0.006	1.598			0.209	0.324	1.589			0.203	0.499	1.539			0.057	0.227	1.620			0.013	-0.001	1.661			-0.008	-0.184	1.654			-0.013	-0.258	1.649			0.315	0.253	1.559			0.302	0.166	1.311
0.198	-0.054	1.586			0.204	0.007	1.598			0.209	0.324	1.589			0.203	0.499	1.539			0.058	0.228	1.620			0.013	-0.001	1.661			-0.008	-0.184	1.654			-0.012	-0.258	1.649			0.315	0.253	1.559			0.302	0.165	1.311
0.198	-0.053	1.586			0.204	0.008	1.598			0.209	0.324	1.589			0.203	0.499	1.539			0.058	0.228	1.619			0.013	-0.000	1.661			-0.008	-0.184	1.654			-0.012	-0.258	1.649			0.315	0.253	1.559			0.302	0.165	1.312
0.198	-0.052	1.586			0.204	0.008	1.598			0.209	0.324	1.590			0.203	0.499	1.539			0.058	0.228	1.619			0.014	0.000	1.661			-0.007	-0.184	1.654			-0.012	-0.258	1.649			0.315	0.252	1.559			0.302	0.165	1.312
0.198	-0.051	1.586			0.204	0.009	1.599			0.209	0.324	1.590			0.203	0.499	1.540			0.059	0.228	1.619			0.014	0.000	1.661			-0.007	-0.184	1.654			-0.012	-0.258	1.649			0.316	0.252	1.560			0.302	0.164	1.312
0.198	-0.050	1.586			0.204	0.010	1.599			0.209	0.324	1.590			0.203	0.499	1.540			0.059	0.229	1.619			0.014	0.001	1.661			-0.007	-0.184	1.654			-0.012	-0.258	1.649			0.316	0.251	1.560			0.303	0.164	1.312
0.198	-0.050	1.586			0.204	0.011	1.599			0.210	0.324	1.590			0.203	0.499	1.540			0.059	0.229	1.619			0.014	0.001	1.661			-0.007	-0.184	1.654			-0.011	-0.258	1.649			0.316	0.251	1.560			0.303	0.163	1.312
0.198	-0.049	1.586			0.204	0.012	1.599			0.210	0.324	1.590			0.204	0.499	1.540			0.059	0.229	1.619			0.015	0.001	1.661			-0.007	-0.184	1.654			-0.011	-0.258	1.649			0.316	0.251	1.560			0.303	0.163	1.312
0.198	-0.048	1.586			0.204	0.012	1.600			0.210	0.324	1.591			0.204	0.500	1.540			0.060	0.229	1.619			0.015	0.002	1.661			-0.007	-0.184	1.654			-0.011	-0.258	1.649			0.317	0.250	1.560			0.303	0.163	1.312
0.198	-0.047	1.586			0.204	0.013	1.600			0.210	0.324	1.591			0.204	0.500	1.540			0.060	0.229	1.619			0.015	0.002	1.661			-0.007	-0.184	1.654			-0.011	-0.258	1.648			0.317	0.250	1.560			0.303	0.162	1.312
0.198	-0.047	1.586			0.204	0.014	1.600			0.211	0.324	1.591			0.204	0.500	1.541			0.060	0.230	1.619			0.016	0.002	1.661			-0.007	-0.184	1.654			-0.011	-0.258	1.648			0.318	0.250	1.560			0.303	0.162	1.312
0.198	-0.046	1.586			0.204	0.014	1.600			0.211	0.324	1.591			0.204	0.500	1.541			0.060	0.230	1.619			0.016	0.002	1.661			-0.006	-0.184	1.654			-0.011	-0.258	1.648			0.318	0.249	1.560			0.303	0.162	1.313
0.198	-0.045	1.586			0.204	0.015	1.600			0.211	0.324	1.591			0.204	0.500	1.541			0.061	0.230	1.619			0.016	0.002	1.661			-0.006	-0.184	1.654			-0.011	-0.258	1.648			0.318	0.249	1.560			0.303	0.162	1.313
0.198	-0.045	1.587			0.204	0.015	1.601			0.211	0.325	1.592			0.204	0.500	1.541			0.061	0.230	1.619			0.016	0.003	1.661			-0.006	-0.184	1.654			-0.010	-0.258	1.648			0.319	0.249	1.560			0.303	0.161	1.313
0.198	-0.044	1.587			0.205	0.016	1.601			0.211	0.325	1.592			0.205	0.500	1.542			0.061	0.230	1.619			0.017	0.003	1.661			-0.006	-0.184	1.654			-0.010	-0.258	1.648			0.319	0.249	1.561			0.303	0.161	1.313
0.198	-0.044	1.587			0.205	0.016	1.601			0.212	0.325	1.592			0.205	0.500	1.542			0.061	0.231	1.619			0.017	0.003	1.661			-0.006	-0.184	1.654			-0.010	-0.259	1.648			0.320	0.249	1.561			0.303	0.161	1.313
0.198	-0.043	1.587			0.205	0.017	1.601			0.212	0.325	1.592			0.205	0.500	1.542			0.061	0.231	1.619			0.017	0.003	1.661			-0.006	-0.184	1.654			-0.010	-0.259	1.648			0.320	0.249	1.561			0.303	0.161	1.313
0.198	-0.043	1.587			0.205	0.017	1.601			0.212	0.325	1.592			0.205	0.501	1.542			0.061	0.231	1.619			0.017	0.003	1.661			-0.006	-0.185	1.654			-0.010	-0.259	1.648			0.320	0.249	1.561			0.303	0.160	1.313
0.198	-0.043	1.587			0.205	0.018	1.601			0.212	0.325	1.592			0.205	0.501	1.543			0.062	0.231	1.619			0.017	0.004	1.661			-0.006	-0.185	1.654			-0.010	-0.259	1.648			0.321	0.248	1.561			0.303	0.160	1.313
0.198	-0.042	1.587			0.205	0.018	1.601			0.213	0.325	1.593			0.205	0.501	1.543			0.062	0.231	1.619			0.018	0.004	1.661			-0.006	-0.185	1.654			-0.010	-0.259	1.648			0.321	0.248	1.561			0.304	0.160	1.313
0.198	-0.042	1.587			0.205	0.018	1.602			0.213	0.326	1.593			0.206	0.501	1.543			0.062	0.231	1.619			0.018	0.004	1.661			-0.006	-0.185	1.654			-0.010	-0.259	1.648			0.321	0.248	1.561			0.304	0.160	1.314
0.198	-0.041	1.587			0.205	0.019	1.602			0.213	0.326	1.593			0.206	0.501	1.543			0.062	0.231	1.619			0.018	0.004	1.661			-0.006	-0.185	1.654			-0.010	-0.259	1.648			0.322	0.248	1.561			0.304	0.160	1.314
0.198	-0.041	1.587			0.205	0.019	1.602			0.213	0.326	1.593			0.206	0.501	1.543			0.062	0.232	1.619			0.018	0.004	1.661			-0.005	-0.185	1.654			-0.009	-0.259	1.648			0.322	0.248	1.561			0.304	0.160	1.314
0.198	-0.041	1.587			0.205	0.019	1.602			0.213	0.326	1.593			0.206	0.501	1.544			0.062	0.232	1.619			0.018	0.004	1.661			-0.005	-0.185	1.654			-0.009	-0.259	1.648			0.322	0.248	1.561			0.304	0.159	1.314
0.198	-0.041	1.587			0.205	0.019	1.602			0.213	0.326	1.593			0.206	0.501	1.544			0.062	0.232	1.619			0.018	0.005	1.661			-0.005	-0.185	1.654			-0.009	-0.259	1.648			0.323	0.248	1.561			0.304	0.159	1.314
0.198	-0.040	1.587			0.205	0.020	1.602			0.214	0.326	1.593			0.206	0.501	1.544			0.063	0.232	1.619			0.018	0.005	1.661			-0.005	-0.185	1.655			-0.009	-0.259	1.648			0.323	0.248	1.561			0.304	0.159	1.314
0.198	-0.040	1.587			0.205	0.020	1.602			0.214	0.326	1.593			0.206	0.502	1.544			0.063	0.232	1.619			0.019	0.005	1.661			-0.005	-0.185	1.655			-0.009	-0.259	1.648			0.323	0.248	1.561			0.304	0.159	1.314
0.198	-0.040	1.587			0.205	0.020	1.602			0.214	0.327	1.594			0.207	0.502	1.544			0.063	0.232	1.619			0.019	0.005	1.661			-0.005	-0.185	1.655			-0.009	-0.259	1.648			0.323	0.248	1.561			0.304	0.159	1.314
0.198	-0.040	1.587			0.205	0.020	1.602			0.214	0.327	1.594			0.207	0.502	1.544			0.063	0.232	1.619			0.019	0.005	1.661			-0.005	-0.185	1.655			-0.009	-0.259	1.648			0.324	0.248	1.561			0.304	0.159	1.314
0.198	-0.040	1.587			0.205	0.020	1.603			0.214	0.327	1.594			0.207	0.502	1.545			0.063	0.232	1.619			0.019	0.005	1.661			-0.005	-0.185	1.655			-0.009	-0.259	1.648			0.324	0.247	1.561			0.304	0.158	1.314
0.198	-0.039	1.587			0.205	0.021	1.603			0.214	0.327	1.594			0.207	0.502	1.545			0.063	0.232	1.619			0.019	0.005	1.661			-0.005	-0.185	1.655			-0.009	-0.259	1.648			0.324	0.247	1.561			0.304	0.158	1.314
0.198	-0.039	1.587			0.205	0.021	1.603			0.215	0.327	1.594			0.207	0.502	1.545			0.063	0.232	1.619			0.019	0.005	1.661			-0.005	-0.185	1.655			-0.009	-0.259	1.648			0.324	0.247	1.561			0.305	0.158	1.314
0.198	-0.039	1.587			0.205	0.021	1.603			0.215	0.327	1.594			0.207	0.502	1.545			0.063	0.233	1.620			0.019	0.005	1.661			-0.005	-0.185	1.655			-0.009	-0.259	1.648			0.324	0.247	1.561			0.305	0.158	1.314
0.198	-0.039	1.587			0.205	0.021	1.603			0.215	0.327	1.594			0.207	0.502	1.545			0.063	0.233	1.620			0.019	0.005	1.661			-0.004	-0.185	1.655			-0.009	-0.259	1.648			0.325	0.247	1.561			0.305	0.158	1.315
0.198	-0.039	1.587			0.205	0.021	1.603			0.215	0.327	1.594			0.207	0.502	1.545			0.063	0.233	1.620			0.020	0.006	1.661			-0.004	-0.185	1.655			-0.009	-0.259	1.648			0.325	0.247	1.561			0.305	0.158	1.315
0.198	-0.039	1.587			0.205	0.021	1.603			0.215	0.327	1.594			0.207	0.502	1.545			0.064	0.233	1.620			0.020	0.006	1.662			-0.004	-0.185	1.655			-0.008	-0.259	1.648			0.325	0.247	1.561			0.305	0.158	1.315
0.199	-0.038	1.587			0.205	0.022	1.603			0.215	0.327	1.594			0.207	0.502	1.545			0.064	0.233	1.620			0.020	0.006	1.662			-0.004	-0.185	1.655			-0.008	-0.259	1.648			0.325	0.247	1.561			0.305	0.158	1.315
0.199	-0.038	1.587			0.205	0.022	1.603			0.215	0.328	1.594			0.207	0.502	1.545			0.064	0.234	1.621			0.020	0.006	1.662			-0.004	-0.185	1.655			-0.008	-0.259	1.648			0.326	0.247	1.561			0.305	0.158	1.315
0.199	-0.038	1.587			0.206	0.022	1.603			0.215	0.328	1.594			0.207	0.502	1.545			0.064	0.235	1.622			0.020	0.006	1.662			-0.004	-0.185	1.655			-0.008	-0.259	1.648			0.326	0.247	1.561			0.305	0.158	1.315
0.199	-0.038	1.587			0.206	0.022	1.603			0.216	0.328	1.594			0.208	0.502	1.546			0.064	0.235	1.623			0.020	0.006	1.662			-0.004	-0.183	1.656			-0.008	-0.257	1.648			0.326	0.247	1.561			0.305	0.158	1.315
0.199	-0.038	1.587			0.206	0.022	1.603			0.216	0.328	1.594			0.208	0.502	1.546			0.064	0.236	1.625			0.020	0.007	1.662			-0.004	-0.181	1.656			-0.008	-0.255	1.649			0.326	0.247	1.561			0.305	0.157	1.315
0.199	-0.038	1.587			0.206	0.022	1.603			0.216	0.328	1.594			0.208	0.502	1.546			0.064	0.238	1.627			0.021	0.007	1.662			-0.004	-0.179	1.656			-0.008	-0.253	1.649			0.326	0.247	1.561			0.305	0.157	1.315
0.199	-0.038	1.587			0.206	0.022	1.603			0.216	0.328	1.595			0.208	0.502	1.546			0.064	0.238	1.628			0.021	0.007	1.662			-0.004	-0.178	1.656			-0.008	-0.253	1.649			0.326	0.247	1.561			0.305	0.157	1.315
0.199	-0.037	1.587			0.206	0.022	1.603			0.216	0.328	1.595			0.208	0.502	1.546			0.065	0.239	1.630			0.021	0.008	1.662			-0.004	-0.178	1.657			-0.007	-0.252	1.649			0.327	0.247	1.561			0.305	0.157	1.315
0.199	-0.037	1.587			0.206	0.023	1.603			0.216	0.328	1.595			0.208	0.502	1.546			0.065	0.240	1.631			0.021	0.008	1.662			-0.004	-0.177	1.657			-0.007	-0.251	1.649			0.327	0.247	1.561			0.306	0.157	1.315
0.199	-0.037	1.587			0.206	0.023	1.604			0.216	0.328	1.595			0.208	0.503	1.546			0.065	0.241	1.633			0.021	0.008	1.662			-0.004	-0.177	1.657			-0.007	-0.251	1.649			0.327	0.247	1.561			0.306	0.157	1.315
0.199	-0.037	1.587			0.206	0.023	1.604			0.216	0.328	1.595			0.208	0.503	1.546			0.065	0.242	1.634			0.021	0.009	1.662			-0.004	-0.176	1.657			-0.007	-0.251	1.649			0.327	0.248	1.561			0.306	0.157	1.315
0.199	-0.037	1.587			0.206	0.023	1.604			0.216	0.329	1.595			0.208	0.503	1.546			0.065	0.243	1.635			0.021	0.009	1.662			-0.004	-0.176	1.657			-0.007	-0.250	1.649			0.327	0.248	1.561			0.333	0.147	1.325
0.199	-0.037	1.587			0.206	0.023	1.604			0.216	0.329	1.595			0.208	0.503	1.546			0.065	0.244	1.637			0.021	0.010	1.662			-0.004	-0.176	1.657			-0.007	-0.250	1.650			0.328	0.248	1.561			0.349	0.141	1.331
0.198	-0.036	1.587			0.206	0.024	1.604			0.216	0.329	1.596			0.208	0.503	1.546			0.065	0.245	1.638			0.022	0.010	1.662			-0.003	-0.176	1.657			-0.007	-0.250	1.650			0.328	0.248	1.561			0.360	0.136	1.335
0.198	-0.036	1.587			0.206	0.024	1.604			0.216	0.329	1.596			0.208	0.503	1.546			0.065	0.245	1.639			0.022	0.010	1.662			-0.003	-0.175	1.657			-0.007	-0.250	1.650			0.328	0.248	1.561			0.368	0.132	1.339
0.198	-0.036	1.587			0.206	0.024	1.605			0.216	0.330	1.597			0.208	0.503	1.546			0.065	0.246	1.640			0.022	0.011	1.662			-0.003	-0.175	1.657			-0.007	-0.250	1.650			0.328	0.248	1.561			0.378	0.159	1.356
0.198	-0.036	1.587			0.206	0.024	1.605			0.216	0.330	1.597			0.208	0.503	1.546			0.065	0.246	1.641			0.022	0.011	1.662			-0.003	-0.175	1.657			-0.007	-0.249	1.650			0.329	0.248	1.561			0.382	0.170	1.363
0.198	-0.035	1.588			0.206	0.025	1.605			0.216	0.330	1.598			0.208	0.503	1.546			0.065	0.247	1.642			0.022	0.012	1.662			-0.003	-0.175	1.657			-0.007	-0.249	1.650			0.329	0.248	1.561			0.386	0.177	1.368
0.198	-0.035	1.588			0.206	0.025	1.606			0.216	0.331	1.599			0.208	0.503	1.546			0.065	0.247	1.643			0.022	0.012	1.663			-0.003	-0.175	1.657			-0.007	-0.249	1.650			0.329	0.248	1.561			0.389	0.182	1.371
0.198	-0.035	1.588			0.206	0.025	1.606			0.216	0.331	1.599			0.208	0.503	1.546			0.065	0.248	1.644			0.022	0.012	1.663			-0.003	-0.175	1.658			-0.007	-0.249	1.650			0.330	0.248	1.561			0.392	0.185	1.374
0.198	-0.034	1.588			0.206	0.025	1.607			0.216	0.331	1.600			0.208	0.503	1.546			0.065	0.248	1.645			0.022	0.013	1.663			-0.003	-0.174	1.658			-0.007	-0.249	1.650			0.330	0.248	1.561			0.394	0.188	1.377
0.198	-0.034	1.588			0.206	0.026	1.608			0.215	0.332	1.601			0.208	0.503	1.546			0.065	0.249	1.646			0.022	0.013	1.664			-0.003	-0.174	1.658			-0.007	-0.249	1.651			0.331	0.248	1.561			0.399	0.192	1.381
0.198	-0.034	1.588			0.206	0.026	1.608			0.215	0.332	1.601			0.208	0.503	1.546			0.065	0.249	1.646			0.022	0.013	1.664			-0.003	-0.174	1.658			-0.007	-0.249	1.651			0.331	0.248	1.561			0.399	0.192	1.381
0.198	-0.034	1.588			0.206	0.026	1.608			0.215	0.332	1.601			0.208	0.503	1.546			0.065	0.249	1.647			0.022	0.014	1.664			-0.003	-0.174	1.658			-0.007	-0.249	1.651			0.331	0.248	1.561			0.401	0.194	1.382
0.198	-0.033	1.588			0.206	0.027	1.609			0.215	0.332	1.602			0.208	0.503	1.546			0.065	0.249	1.648			0.022	0.014	1.664			-0.003	-0.174	1.658			-0.007	-0.249	1.651			0.331	0.248	1.561			0.403	0.195	1.384
0.197	-0.033	1.589			0.206	0.027	1.609			0.215	0.332	1.603			0.208	0.503	1.546			0.065	0.250	1.648			0.022	0.014	1.665			-0.003	-0.174	1.658			-0.007	-0.248	1.651			0.331	0.248	1.561			0.405	0.196	1.386
0.197	-0.033	1.589			0.206	0.027	1.610			0.215	0.333	1.603			0.208	0.503	1.547			0.065	0.250	1.648			0.022	0.014	1.665			-0.003	-0.174	1.658			-0.007	-0.248	1.651			0.332	0.248	1.562			0.406	0.198	1.387
0.197	-0.032	1.589			0.206	0.027	1.610			0.215	0.333	1.603			0.208	0.503	1.547			0.065	0.250	1.649			0.022	0.014	1.665			-0.003	-0.174	1.658			-0.007	-0.248	1.651			0.332	0.248	1.562			0.408	0.199	1.388
0.197	-0.032	1.589			0.206	0.028	1.611			0.214	0.333	1.604			0.208	0.503	1.547			0.065	0.250	1.649			0.022	0.015	1.665			-0.003	-0.174	1.658			-0.007	-0.248	1.651			0.333	0.248	1.562			0.409	0.200	1.389
0.197	-0.032	1.589			0.206	0.028	1.611			0.214	0.333	1.604			0.208	0.503	1.547			0.065	0.250	1.650			0.022	0.015	1.665			-0.003	-0.174	1.658			-0.007	-0.248	1.651			0.333	0.248	1.562			0.411	0.201	1.390
0.197	-0.031	1.589			0.206	0.028	1.611			0.214	0.333	1.605			0.208	0.503	1.547			0.065	0.250	1.650			0.022	0.015	1.666			-0.004	-0.174	1.658			-0.007	-0.248	1.651			0.334	0.248	1.562			0.412	0.202	1.391
0.197	-0.031	1.589			0.206	0.028	1.612			0.214	0.333	1.605			0.208	0.503	1.547			0.064	0.251	1.650			0.022	0.015	1.666			-0.004	-0.174	1.658			-0.007	-0.248	1.651			0.334	0.248	1.562			0.413	0.202	1.392
0.197	-0.031	1.589			0.206	0.029	1.612			0.214	0.334	1.605			0.208	0.503	1.547			0.064	0.250	1.649			0.022	0.015	1.666			-0.004	-0.174	1.658			-0.007	-0.248	1.651			0.335	0.248	1.563			0.414	0.203	1.393
0.197	-0.031	1.589			0.206	0.029	1.613			0.214	0.334	1.606			0.208	0.503	1.547			0.064	0.250	1.649			0.021	0.015	1.666			-0.004	-0.174	1.658			-0.007	-0.248	1.651			0.335	0.248	1.563			0.415	0.204	1.394
0.197	-0.030	1.589			0.206	0.029	1.613			0.214	0.334	1.606			0.207	0.503	1.547			0.064	0.249	1.649			0.021	0.015	1.665			-0.004	-0.174	1.657			-0.007	-0.249	1.650			0.336	0.248	1.563			0.416	0.204	1.395
0.197	-0.030	1.590			0.206	0.029	1.613			0.213	0.334	1.606			0.207	0.503	1.547			0.063	0.249	1.648			0.021	0.015	1.665			-0.004	-0.174	1.657			-0.007	-0.249	1.650			0.336	0.248	1.563			0.417	0.205	1.395
0.197	-0.030	1.590			0.206	0.029	1.614			0.213	0.334	1.606			0.207	0.503	1.547			0.063	0.249	1.648			0.021	0.015	1.665			-0.004	-0.175	1.656			-0.007	-0.249	1.649			0.337	0.248	1.564			0.418	0.205	1.396
0.196	-0.030	1.590			0.206	0.030	1.614			0.213	0.334	1.607			0.207	0.503	1.547			0.063	0.249	1.648			0.021	0.015	1.665			-0.004	-0.175	1.656			-0.007	-0.249	1.648			0.337	0.248	1.564			0.418	0.205	1.396
0.196	-0.030	1.590			0.206	0.030	1.615			0.213	0.334	1.607			0.207	0.503	1.547			0.063	0.248	1.648			0.021	0.015	1.665			-0.005	-0.175	1.655			-0.007	-0.250	1.648			0.338	0.248	1.564			0.419	0.205	1.396
0.196	-0.029	1.590			0.206	0.030	1.615			0.213	0.334	1.607			0.207	0.503	1.547			0.063	0.248	1.647			0.021	0.015	1.665			-0.005	-0.176	1.655			-0.007	-0.250	1.647			0.338	0.249	1.564			0.419	0.205	1.397
0.196	-0.029	1.590			0.206	0.030	1.615			0.213	0.335	1.607			0.207	0.503	1.547			0.063	0.248	1.647			0.020	0.015	1.664			-0.005	-0.176	1.654			-0.007	-0.251	1.647			0.339	0.249	1.565			0.420	0.205	1.397
0.196	-0.029	1.590			0.206	0.030	1.615			0.213	0.335	1.608			0.207	0.503	1.547			0.063	0.248	1.647			0.020	0.014	1.664			-0.005	-0.176	1.654			-0.007	-0.251	1.646			0.339	0.249	1.565			0.420	0.205	1.397
0.196	-0.029	1.590			0.206	0.030	1.616			0.213	0.335	1.608			0.207	0.503	1.547			0.063	0.248	1.647			0.020	0.014	1.664			-0.005	-0.177	1.654			-0.007	-0.251	1.646			0.340	0.249	1.565			0.420	0.205	1.397
0.196	-0.029	1.590			0.206	0.031	1.616			0.213	0.335	1.608			0.207	0.503	1.547			0.062	0.248	1.647			0.020	0.014	1.664			-0.005	-0.177	1.653			-0.007	-0.251	1.646			0.340	0.249	1.565			0.421	0.205	1.397
0.196	-0.028	1.590			0.206	0.031	1.616			0.213	0.335	1.608			0.207	0.503	1.547			0.062	0.248	1.647			0.020	0.014	1.664			-0.005	-0.177	1.653			-0.007	-0.251	1.645			0.341	0.249	1.565			0.421	0.205	1.397
0.196	-0.028	1.590			0.206	0.031	1.617			0.212	0.335	1.608			0.207	0.503	1.547			0.062	0.248	1.647			0.020	0.014	1.663			-0.005	-0.177	1.653			-0.007	-0.252	1.645			0.341	0.249	1.566			0.421	0.205	1.398
0.196	-0.028	1.590			0.206	0.031	1.617			0.212	0.335	1.609			0.207	0.503	1.547			0.062	0.248	1.647			0.020	0.014	1.663			-0.005	-0.177	1.653			-0.007	-0.252	1.645			0.342	0.249	1.566			0.421	0.205	1.398
0.196	-0.028	1.590			0.206	0.031	1.617			0.212	0.335	1.609			0.207	0.503	1.547			0.062	0.248	1.647			0.020	0.014	1.663			-0.005	-0.177	1.653			-0.007	-0.252	1.645			0.342	0.249	1.566			0.422	0.205	1.398
0.196	-0.028	1.590			0.206	0.031	1.617			0.212	0.335	1.609			0.207	0.503	1.547			0.062	0.248	1.647			0.020	0.014	1.663			-0.005	-0.177	1.652			-0.007	-0.252	1.645			0.342	0.249	1.567			0.422	0.205	1.398
0.196	-0.028	1.590			0.206	0.031	1.618			0.212	0.335	1.609			0.207	0.503	1.547			0.062	0.248	1.647			0.020	0.014	1.663			-0.005	-0.177	1.652			-0.007	-0.252	1.645			0.343	0.248	1.567			0.422	0.205	1.398
0.196	-0.028	1.590			0.206	0.031	1.618			0.212	0.336	1.609			0.207	0.503	1.547			0.062	0.248	1.647			0.020	0.014	1.663			-0.006	-0.177	1.652			-0.007	-0.252	1.645			0.343	0.248	1.567			0.422	0.205	1.398
0.196	-0.027	1.590			0.206	0.031	1.618			0.212	0.336	1.609			0.207	0.503	1.548			0.062	0.248	1.646			0.020	0.014	1.663			-0.006	-0.178	1.652			-0.007	-0.252	1.644			0.343	0.248	1.567			0.422	0.204	1.397
0.196	-0.027	1.590			0.206	0.031	1.618			0.212	0.336	1.610			0.207	0.503	1.548			0.062	0.248	1.646			0.020	0.014	1.663			-0.006	-0.178	1.652			-0.007	-0.252	1.644			0.344	0.248	1.567			0.422	0.204	1.397
0.196	-0.027	1.590			0.206	0.032	1.619			0.212	0.336	1.610			0.207	0.503	1.548			0.063	0.248	1.646			0.020	0.014	1.663			-0.006	-0.178	1.652			-0.007	-0.252	1.644			0.344	0.248	1.567			0.422	0.204	1.397
0.196	-0.027	1.590			0.206	0.032	1.619			0.212	0.336	1.610			0.207	0.503	1.548			0.063	0.247	1.646			0.020	0.014	1.663			-0.006	-0.178	1.652			-0.007	-0.252	1.644			0.344	0.248	1.568			0.422	0.203	1.397
0.196	-0.027	1.590			0.206	0.032	1.619			0.212	0.336	1.610			0.207	0.503	1.548			0.063	0.247	1.646			0.020	0.014	1.663			-0.006	-0.178	1.652			-0.007	-0.252	1.644			0.345	0.248	1.568			0.422	0.203	1.397
0.196	-0.027	1.590			0.206	0.032	1.619			0.212	0.336	1.610			0.207	0.503	1.548			0.063	0.247	1.646			0.019	0.014	1.663			-0.006	-0.178	1.652			-0.007	-0.252	1.644			0.345	0.248	1.568			0.422	0.203	1.397
0.196	-0.027	1.590			0.206	0.032	1.619			0.212	0.336	1.610			0.207	0.503	1.548			0.063	0.247	1.646			0.019	0.014	1.663			-0.006	-0.178	1.652			-0.007	-0.252	1.644			0.345	0.248	1.568			0.422	0.203	1.397
0.196	-0.027	1.590			0.206	0.032	1.620			0.212	0.336	1.610			0.207	0.503	1.548			0.063	0.247	1.646			0.019	0.014	1.663			-0.006	-0.178	1.652			-0.007	-0.252	1.644			0.345	0.248	1.568			0.422	0.202	1.397
0.196	-0.027	1.590			0.206	0.032	1.620			0.212	0.336	1.611			0.207	0.504	1.548			0.063	0.247	1.646			0.019	0.015	1.663			-0.006	-0.178	1.651			-0.007	-0.253	1.644			0.346	0.248	1.568			0.421	0.202	1.397
0.196	-0.027	1.590			0.206	0.032	1.620			0.212	0.337	1.611			0.207	0.504	1.548			0.063	0.247	1.646			0.019	0.015	1.663			-0.006	-0.178	1.651			-0.007	-0.253	1.644			0.346	0.248	1.569			0.421	0.202	1.396
0.196	-0.027	1.590			0.206	0.032	1.620			0.212	0.337	1.611			0.207	0.504	1.548			0.063	0.247	1.646			0.019	0.015	1.663			-0.006	-0.178	1.651			-0.007	-0.253	1.643			0.346	0.248	1.569			0.421	0.202	1.396
0.196	-0.026	1.590			0.207	0.032	1.620			0.212	0.337	1.611			0.207	0.504	1.548			0.063	0.247	1.646			0.019	0.015	1.663			-0.006	-0.178	1.651			-0.007	-0.253	1.643			0.346	0.248	1.569			0.421	0.202	1.396
0.196	-0.026	1.591			0.207	0.032	1.621			0.212	0.337	1.611			0.207	0.504	1.549			0.063	0.247	1.646			0.019	0.015	1.663			-0.006	-0.178	1.651			-0.007	-0.253	1.643			0.346	0.248	1.569			0.421	0.201	1.396
0.196	-0.026	1.591			0.207	0.032	1.621			0.212	0.337	1.611			0.207	0.504	1.549			0.063	0.247	1.646			0.019	0.015	1.663			-0.006	-0.179	1.651			-0.007	-0.253	1.643			0.347	0.248	1.569			0.421	0.201	1.396
0.196	-0.026	1.591			0.207	0.032	1.621			0.212	0.337	1.611			0.207	0.504	1.549			0.063	0.247	1.646			0.019	0.015	1.663			-0.006	-0.179	1.651			-0.007	-0.253	1.643			0.347	0.248	1.570			0.421	0.201	1.396
0.196	-0.026	1.591			0.207	0.032	1.621			0.212	0.337	1.611			0.207	0.504	1.549			0.063	0.247	1.646			0.019	0.015	1.663			-0.006	-0.179	1.651			-0.007	-0.253	1.643			0.347	0.248	1.570			0.421	0.201	1.396
0.196	-0.026	1.591			0.207	0.032	1.621			0.212	0.337	1.611			0.206	0.504	1.549			0.063	0.247	1.646			0.019	0.015	1.663			-0.006	-0.179	1.651			-0.007	-0.253	1.643			0.347	0.248	1.570			0.420	0.201	1.396
0.196	-0.026	1.591			0.207	0.032	1.621			0.212	0.337	1.611			0.206	0.504	1.549			0.063	0.247	1.646			0.019	0.015	1.663			-0.006	-0.179	1.651			-0.007	-0.253	1.643			0.347	0.248	1.570			0.420	0.201	1.396
0.196	-0.026	1.591			0.207	0.032	1.621			0.212	0.337	1.612			0.206	0.504	1.549			0.063	0.247	1.646			0.019	0.015	1.663			-0.006	-0.179	1.650			-0.007	-0.253	1.643			0.347	0.248	1.570			0.420	0.200	1.396
0.196	-0.026	1.591			0.207	0.032	1.622			0.212	0.337	1.612			0.206	0.504	1.549			0.063	0.247	1.646			0.019	0.015	1.663			-0.006	-0.179	1.650			-0.007	-0.253	1.643			0.347	0.248	1.570			0.420	0.200	1.396
0.196	-0.026	1.591			0.207	0.033	1.622			0.212	0.337	1.612			0.206	0.504	1.550			0.063	0.247	1.646			0.019	0.015	1.663			-0.006	-0.179	1.650			-0.007	-0.253	1.642			0.347	0.248	1.570			0.420	0.200	1.396
0.196	-0.026	1.591			0.207	0.033	1.622			0.212	0.337	1.612			0.206	0.504	1.550			0.063	0.247	1.646			0.019	0.015	1.663			-0.006	-0.179	1.650			-0.007	-0.253	1.642			0.348	0.248	1.570			0.420	0.200	1.396
0.196	-0.026	1.591			0.207	0.033	1.622			0.212	0.337	1.612			0.206	0.504	1.550			0.063	0.247	1.646			0.019	0.014	1.663			-0.006	-0.179	1.650			-0.007	-0.253	1.642			0.348	0.248	1.571			0.420	0.200	1.396
0.196	-0.026	1.591			0.207	0.033	1.622			0.212	0.337	1.612			0.206	0.504	1.550			0.062	0.247	1.646			0.018	0.014	1.663			-0.006	-0.179	1.650			-0.007	-0.253	1.642			0.348	0.249	1.571			0.419	0.200	1.396
0.196	-0.026	1.591			0.207	0.033	1.622			0.212	0.337	1.612			0.206	0.504	1.550			0.062	0.247	1.646			0.018	0.014	1.663			-0.006	-0.179	1.650			-0.007	-0.254	1.642			0.348	0.249	1.571			0.419	0.200	1.396
0.196	-0.026	1.591			0.207	0.033	1.622			0.212	0.337	1.612			0.206	0.504	1.550			0.062	0.247	1.646			0.018	0.014	1.663			-0.006	-0.179	1.650			-0.007	-0.254	1.642			0.348	0.249	1.571			0.419	0.200	1.396
0.196	-0.025	1.591			0.207	0.033	1.622			0.212	0.337	1.612			0.206	0.504	1.550			0.062	0.247	1.646			0.018	0.014	1.663			-0.006	-0.179	1.650			-0.007	-0.254	1.642			0.348	0.249	1.571			0.419	0.200	1.396
0.196	-0.025	1.591			0.207	0.033	1.622			0.212	0.338	1.612			0.206	0.504	1.551			0.062	0.247	1.646			0.018	0.014	1.663			-0.006	-0.179	1.650			-0.007	-0.254	1.642			0.348	0.249	1.571			0.419	0.199	1.396
0.196	-0.025	1.591			0.207	0.033	1.622			0.212	0.338	1.612			0.206	0.504	1.551			0.062	0.247	1.645			0.018	0.014	1.663			-0.006	-0.179	1.650			-0.007	-0.254	1.642			0.348	0.249	1.571			0.419	0.199	1.396
0.196	-0.025	1.591			0.207	0.033	1.622			0.211	0.338	1.612			0.206	0.504	1.551			0.062	0.247	1.645			0.018	0.014	1.663			-0.006	-0.179	1.650			-0.007	-0.254	1.642			0.348	0.249	1.571			0.418	0.199	1.396
0.196	-0.025	1.591			0.207	0.033	1.622			0.211	0.338	1.612			0.206	0.504	1.551			0.062	0.247	1.645			0.018	0.014	1.663			-0.006	-0.179	1.650			-0.007	-0.254	1.642			0.348	0.249	1.571			0.418	0.199	1.396
0.196	-0.025	1.591			0.207	0.033	1.623			0.211	0.338	1.612			0.205	0.504	1.551			0.062	0.247	1.645			0.018	0.014	1.663			-0.006	-0.179	1.650			-0.007	-0.254	1.642			0.348	0.249	1.572			0.418	0.199	1.396
0.196	-0.025	1.591			0.207	0.033	1.623			0.211	0.338	1.612			0.205	0.504	1.551			0.062	0.247	1.645			0.017	0.014	1.663			-0.006	-0.179	1.650			-0.007	-0.254	1.642			0.348	0.249	1.572			0.418	0.199	1.396
0.196	-0.025	1.591			0.207	0.033	1.623			0.211	0.338	1.612			0.205	0.504	1.552			0.062	0.247	1.645			0.017	0.014	1.663			-0.007	-0.179	1.649			-0.007	-0.254	1.642			0.348	0.249	1.572			0.418	0.199	1.396
0.196	-0.025	1.591			0.207	0.033	1.623			0.211	0.338	1.612			0.205	0.504	1.552			0.062	0.247	1.645			0.017	0.014	1.663			-0.007	-0.179	1.649			-0.007	-0.254	1.642			0.348	0.249	1.572			0.417	0.199	1.396
0.196	-0.025	1.591			0.207	0.033	1.623			0.211	0.338	1.612			0.205	0.505	1.552			0.061	0.246	1.645			0.017	0.014	1.663			-0.007	-0.179	1.649			-0.007	-0.254	1.642			0.348	0.249	1.572			0.417	0.198	1.396
0.196	-0.025	1.591			0.207	0.033	1.623			0.211	0.338	1.612			0.205	0.505	1.552			0.061	0.246	1.645			0.017	0.014	1.663			-0.007	-0.179	1.649			-0.007	-0.254	1.642			0.348	0.249	1.572			0.417	0.198	1.396
0.196	-0.025	1.591			0.207	0.033	1.623			0.211	0.338	1.612			0.205	0.505	1.552			0.061	0.246	1.645			0.017	0.014	1.663			-0.007	-0.179	1.649			-0.007	-0.254	1.642			0.348	0.249	1.572			0.417	0.198	1.396
0.196	-0.025	1.591			0.207	0.033	1.623			0.211	0.338	1.612			0.205	0.505	1.552			0.061	0.246	1.645			0.017	0.014	1.663			-0.007	-0.179	1.649			-0.007	-0.254	1.642			0.347	0.250	1.572			0.416	0.198	1.396
0.196	-0.025	1.591			0.207	0.033	1.623			0.211	0.338	1.612			0.205	0.505	1.552			0.061	0.246	1.645			0.016	0.014	1.663			-0.007	-0.179	1.649			-0.007	-0.254	1.642			0.347	0.250	1.572			0.416	0.198	1.396
0.196	-0.025	1.591			0.207	0.033	1.623			0.211	0.338	1.612			0.205	0.505	1.552			0.061	0.246	1.645			0.016	0.014	1.663			-0.007	-0.179	1.649			-0.008	-0.254	1.642			0.347	0.250	1.572			0.416	0.198	1.396
0.196	-0.025	1.591			0.207	0.033	1.623			0.211	0.338	1.612			0.205	0.505	1.552			0.061	0.246	1.645			0.016	0.014	1.663			-0.007	-0.179	1.649			-0.008	-0.253	1.642			0.347	0.250	1.572			0.416	0.197	1.396
0.196	-0.025	1.591			0.207	0.033	1.623			0.210	0.338	1.612			0.204	0.505	1.552			0.060	0.246	1.645			0.016	0.014	1.663			-0.007	-0.179	1.649			-0.008	-0.253	1.642			0.347	0.250	1.572			0.416	0.197	1.396
0.196	-0.025	1.591			0.207	0.033	1.623			0.210	0.338	1.612			0.204	0.505	1.552			0.060	0.246	1.645			0.016	0.014	1.663			-0.007	-0.179	1.649			-0.008	-0.253	1.642			0.347	0.250	1.572			0.415	0.197	1.395
0.196	-0.025	1.591			0.207	0.033	1.623			0.210	0.338	1.612			0.204	0.505	1.553			0.060	0.246	1.645			0.016	0.013	1.663			-0.007	-0.179	1.649			-0.008	-0.253	1.642			0.347	0.250	1.572			0.415	0.197	1.395
0.196	-0.025	1.591			0.207	0.033	1.623			0.210	0.338	1.612			0.204	0.505	1.553			0.060	0.246	1.644			0.016	0.013	1.663			-0.007	-0.179	1.649			-0.008	-0.253	1.642			0.347	0.250	1.572			0.415	0.196	1.395
0.196	-0.025	1.591			0.207	0.033	1.623			0.210	0.338	1.611			0.204	0.505	1.553			0.060	0.246	1.644			0.015	0.013	1.663			-0.007	-0.179	1.649			-0.008	-0.253	1.642			0.347	0.250	1.572			0.415	0.196	1.395
0.196	-0.025	1.591			0.207	0.033	1.623			0.210	0.338	1.611			0.204	0.505	1.553			0.060	0.245	1.644			0.015	0.013	1.663			-0.007	-0.179	1.649			-0.009	-0.253	1.642			0.347	0.250	1.572			0.414	0.196	1.395
0.196	-0.025	1.591			0.207	0.033	1.623			0.210	0.338	1.611			0.204	0.505	1.553			0.059	0.245	1.644			0.015	0.013	1.663			-0.007	-0.179	1.649			-0.009	-0.253	1.642			0.346	0.250	1.572			0.414	0.196	1.395
0.196	-0.025	1.590			0.207	0.033	1.623			0.209	0.338	1.611			0.204	0.505	1.553			0.059	0.245	1.644			0.015	0.013	1.663			-0.007	-0.179	1.649			-0.009	-0.253	1.642			0.346	0.250	1.572			0.414	0.195	1.394
0.196	-0.025	1.590			0.207	0.033	1.623			0.209	0.338	1.611			0.204	0.505	1.553			0.059	0.245	1.644			0.015	0.013	1.663			-0.007	-0.179	1.649			-0.009	-0.253	1.642			0.346	0.250	1.572			0.414	0.195	1.394
0.196	-0.025	1.590			0.207	0.033	1.623			0.209	0.338	1.611			0.204	0.505	1.553			0.059	0.245	1.643			0.015	0.013	1.663			-0.007	-0.179	1.649			-0.009	-0.253	1.642			0.346	0.250	1.572			0.414	0.195	1.394
0.196	-0.024	1.590			0.207	0.033	1.622			0.209	0.338	1.611			0.204	0.505	1.553			0.059	0.245	1.643			0.015	0.013	1.663			-0.007	-0.179	1.649			-0.009	-0.253	1.642			0.346	0.250	1.572			0.414	0.194	1.394
0.196	-0.024	1.590			0.206	0.033	1.622			0.209	0.338	1.611			0.204	0.505	1.553			0.059	0.245	1.643			0.015	0.013	1.663			-0.007	-0.179	1.648			-0.009	-0.253	1.641			0.346	0.250	1.571			0.413	0.194	1.394
0.196	-0.024	1.590			0.206	0.033	1.622			0.209	0.338	1.611			0.203	0.505	1.553			0.059	0.245	1.643			0.015	0.013	1.663			-0.007	-0.179	1.648			-0.010	-0.253	1.641			0.346	0.250	1.571			0.413	0.194	1.393
0.196	-0.024	1.590			0.206	0.033	1.622			0.209	0.338	1.610			0.203	0.505	1.553			0.058	0.245	1.643			0.014	0.013	1.663			-0.007	-0.179	1.648			-0.010	-0.253	1.641			0.346	0.250	1.571			0.413	0.194	1.393
0.196	-0.024	1.590			0.206	0.033	1.622			0.209	0.338	1.610			0.203	0.505	1.553			0.058	0.245	1.642			0.014	0.013	1.663			-0.007	-0.179	1.648			-0.010	-0.253	1.641			0.345	0.250	1.571			0.413	0.194	1.393
0.196	-0.024	1.590			0.206	0.033	1.622			0.209	0.338	1.610			0.203	0.505	1.553			0.058	0.245	1.642			0.014	0.013	1.663			-0.007	-0.179	1.648			-0.010	-0.253	1.641			0.345	0.250	1.571			0.412	0.194	1.393
0.196	-0.024	1.590			0.206	0.033	1.622			0.208	0.338	1.610			0.203	0.505	1.553			0.058	0.244	1.642			0.014	0.013	1.663			-0.007	-0.179	1.648			-0.010	-0.253	1.641			0.345	0.250	1.571			0.412	0.194	1.392
0.196	-0.024	1.590			0.206	0.033	1.622			0.208	0.338	1.610			0.203	0.505	1.553			0.058	0.244	1.642			0.014	0.013	1.663			-0.007	-0.179	1.648			-0.010	-0.253	1.641			0.345	0.250	1.571			0.411	0.193	1.392
0.196	-0.024	1.590			0.206	0.033	1.622			0.208	0.338	1.610			0.203	0.505	1.553			0.058	0.244	1.642			0.014	0.013	1.663			-0.007	-0.179	1.648			-0.010	-0.253	1.641			0.345	0.250	1.571			0.410	0.194	1.391
0.196	-0.024	1.590			0.206	0.033	1.621			0.208	0.338	1.610			0.203	0.505	1.552			0.058	0.244	1.642			0.014	0.012	1.663			-0.007	-0.179	1.648			-0.010	-0.253	1.641			0.345	0.250	1.570			0.408	0.194	1.390
0.196	-0.024	1.590			0.206	0.033	1.621			0.208	0.338	1.609			0.203	0.505	1.552			0.058	0.244	1.641			0.014	0.012	1.663			-0.007	-0.179	1.648			-0.010	-0.253	1.641			0.344	0.250	1.570			0.407	0.194	1.390
0.196	-0.024	1.589			0.206	0.033	1.621			0.208	0.338	1.609			0.203	0.505	1.552			0.058	0.244	1.641			0.014	0.012	1.663			-0.007	-0.179	1.648			-0.010	-0.253	1.641			0.344	0.250	1.570			0.406	0.197	1.388
0.196	-0.024	1.589			0.206	0.033	1.621			0.208	0.338	1.609			0.203	0.505	1.552			0.057	0.244	1.641			0.014	0.012	1.663			-0.007	-0.179	1.647			-0.010	-0.253	1.641			0.344	0.250	1.570			0.405	0.200	1.387
0.196	-0.024	1.589			0.206	0.033	1.621			0.208	0.338	1.609			0.203	0.505	1.552			0.057	0.244	1.641			0.014	0.012	1.663			-0.007	-0.179	1.647			-0.010	-0.253	1.641			0.343	0.250	1.569			0.404	0.203	1.386
0.196	-0.024	1.589			0.206	0.033	1.621			0.208	0.338	1.609			0.203	0.505	1.552			0.057	0.244	1.641			0.014	0.012	1.663			-0.007	-0.179	1.647			-0.010	-0.253	1.641			0.342	0.250	1.569			0.402	0.206	1.385
0.196	-0.024	1.589			0.206	0.033	1.621			0.208	0.338	1.609			0.203	0.505	1.552			0.057	0.244	1.641			0.013	0.012	1.663			-0.007	-0.179	1.647			-0.010	-0.253	1.641			0.340	0.251	1.569			0.401	0.211	1.384
0.196	-0.025	1.589			0.206	0.033	1.621			0.208	0.338	1.609			0.202	0.505	1.552			0.057	0.244	1.641			0.013	0.012	1.663			-0.007	-0.179	1.647			-0.010	-0.253	1.641			0.339	0.252	1.569			0.399	0.216	1.384
0.196	-0.025	1.589			0.205	0.033	1.620			0.208	0.338	1.609			0.202	0.505	1.552			0.057	0.244	1.641			0.013	0.012	1.663			-0.007	-0.179	1.647			-0.010	-0.253	1.641			0.326	0.268	1.590			0.364	0.224	1.388
0.195	-0.025	1.589			0.205	0.033	1.620			0.208	0.338	1.609			0.202	0.505	1.551			0.057	0.244	1.641			0.013	0.012	1.663			-0.007	-0.179	1.647			-0.010	-0.252	1.641			0.323	0.271	1.595			0.344	0.229	1.390
0.195	-0.025	1.589			0.205	0.033	1.620			0.208	0.338	1.609			0.202	0.505	1.551			0.057	0.244	1.641			0.013	0.012	1.663			-0.007	-0.178	1.647			-0.011	-0.252	1.641			0.320	0.274	1.598			0.329	0.233	1.392
0.195	-0.025	1.589			0.204	0.033	1.620			0.207	0.338	1.609			0.202	0.505	1.551			0.057	0.244	1.641			0.013	0.012	1.663			-0.007	-0.178	1.648			-0.011	-0.252	1.642			0.318	0.277	1.601			0.318	0.235	1.392
0.195	-0.025	1.589			0.204	0.033	1.620			0.207	0.338	1.608			0.201	0.505	1.551			0.057	0.244	1.641			0.013	0.012	1.664			-0.007	-0.178	1.648			-0.011	-0.252	1.642			0.316	0.279	1.604			0.308	0.238	1.393
0.195	-0.025	1.589			0.204	0.033	1.620			0.207	0.338	1.608			0.201	0.505	1.551			0.056	0.244	1.641			0.013	0.012	1.664			-0.007	-0.178	1.648			-0.011	-0.252	1.643			0.320	0.286	1.593			0.300	0.240	1.386
0.195	-0.025	1.589			0.204	0.033	1.620			0.207	0.338	1.608			0.201	0.505	1.550			0.056	0.244	1.641			0.013	0.012	1.664			-0.007	-0.178	1.649			-0.011	-0.252	1.643			0.323	0.294	1.594			0.296	0.242	1.385
0.195	-0.025	1.589			0.204	0.033	1.620			0.207	0.338	1.608			0.200	0.506	1.550			0.056	0.244	1.642			0.013	0.012	1.665			-0.007	-0.178	1.649			-0.011	-0.252	1.644			0.325	0.299	1.594			0.292	0.244	1.384
0.195	-0.025	1.589			0.203	0.033	1.620			0.206	0.338	1.607			0.200	0.506	1.550			0.055	0.244	1.642			0.013	0.012	1.665			-0.007	-0.178	1.650			-0.011	-0.252	1.645			0.326	0.303	1.595			0.288	0.246	1.384
0.195	-0.025	1.589			0.203	0.033	1.619			0.206	0.338	1.607			0.199	0.506	1.550			0.055	0.244	1.643			0.013	0.012	1.666			-0.007	-0.178	1.650			-0.011	-0.252	1.646			0.327	0.307	1.595			0.284	0.248	1.383
0.195	-0.025	1.588			0.203	0.033	1.619			0.206	0.338	1.606			0.199	0.506	1.549			0.054	0.244	1.643			0.013	0.012	1.667			-0.007	-0.178	1.651			-0.011	-0.252	1.646			0.328	0.309	1.595			0.281	0.249	1.383
0.195	-0.024	1.588			0.203	0.034	1.619			0.205	0.339	1.605			0.198	0.506	1.549			0.054	0.244	1.644			0.012	0.013	1.667			-0.007	-0.178	1.651			-0.012	-0.252	1.647			0.328	0.312	1.596			0.278	0.251	1.383
0.194	-0.024	1.588			0.202	0.034	1.618			0.205	0.339	1.605			0.198	0.505	1.549			0.053	0.245	1.644			0.012	0.013	1.668			-0.007	-0.178	1.652			-0.012	-0.252	1.648			0.328	0.313	1.596			0.275	0.252	1.383
0.194	-0.024	1.588			0.202	0.034	1.618			0.204	0.339	1.604			0.197	0.505	1.549			0.053	0.245	1.645			0.012	0.013	1.669			-0.007	-0.178	1.653			-0.012	-0.252	1.649			0.329	0.315	1.597			0.273	0.253	1.382
0.194	-0.024	1.588			0.202	0.035	1.618			0.204	0.339	1.603			0.197	0.505	1.549			0.052	0.245	1.646			0.012	0.013	1.670			-0.007	-0.178	1.653			-0.012	-0.252	1.649			0.329	0.317	1.597			0.270	0.254	1.382
0.194	-0.023	1.588			0.201	0.035	1.617			0.203	0.339	1.603			0.196	0.505	1.549			0.052	0.245	1.646			0.012	0.013	1.670			-0.008	-0.178	1.654			-0.012	-0.252	1.650			0.329	0.318	1.597			0.268	0.255	1.382
0.194	-0.023	1.588			0.201	0.036	1.617			0.202	0.340	1.602			0.196	0.505	1.548			0.051	0.245	1.647			0.012	0.013	1.671			-0.008	-0.178	1.654			-0.012	-0.252	1.650			0.329	0.319	1.598			0.266	0.256	1.382
0.194	-0.023	1.588			0.201	0.036	1.616			0.202	0.340	1.602			0.195	0.505	1.548			0.051	0.245	1.647			0.012	0.013	1.672			-0.008	-0.178	1.655			-0.012	-0.252	1.651			0.329	0.321	1.598			0.264	0.257	1.382
0.193	-0.023	1.588			0.200	0.036	1.616			0.201	0.340	1.601			0.195	0.505	1.548			0.051	0.246	1.648			0.011	0.013	1.672			-0.008	-0.178	1.656			-0.013	-0.252	1.651			0.329	0.322	1.598			0.262	0.258	1.382
0.193	-0.022	1.588			0.200	0.037	1.615			0.200	0.340	1.600			0.195	0.505	1.548			0.050	0.246	1.649			0.011	0.013	1.673			-0.008	-0.177	1.656			-0.013	-0.252	1.652			0.329	0.323	1.599			0.260	0.259	1.382
0.193	-0.022	1.588			0.199	0.037	1.615			0.199	0.341	1.600			0.194	0.505	1.548			0.050	0.246	1.649			0.011	0.013	1.673			-0.008	-0.177	1.657			-0.013	-0.252	1.652			0.329	0.324	1.599			0.258	0.260	1.382
0.193	-0.022	1.588			0.199	0.037	1.614			0.199	0.341	1.599			0.194	0.505	1.548			0.050	0.246	1.649			0.011	0.013	1.674			-0.008	-0.177	1.657			-0.013	-0.252	1.653			0.326	0.316	1.583			0.288	0.260	1.375
0.193	-0.022	1.588			0.199	0.037	1.614			0.198	0.341	1.599			0.193	0.505	1.548			0.050	0.246	1.650			0.011	0.014	1.674			-0.008	-0.177	1.658			-0.013	-0.252	1.653			0.325	0.313	1.578			0.306	0.260	1.370
0.193	-0.022	1.588			0.199	0.038	1.613			0.198	0.341	1.598			0.193	0.505	1.548			0.049	0.246	1.650			0.011	0.014	1.675			-0.008	-0.177	1.658			-0.014	-0.252	1.654			0.325	0.312	1.574			0.312	0.223	1.337
0.192	-0.022	1.589			0.198	0.038	1.613			0.197	0.342	1.598			0.192	0.505	1.548			0.049	0.246	1.651			0.011	0.014	1.675			-0.009	-0.177	1.659			-0.014	-0.252	1.654			0.323	0.308	1.567			0.315	0.210	1.327
0.192	-0.022	1.589			0.198	0.038	1.612			0.197	0.342	1.597			0.192	0.505	1.548			0.049	0.246	1.651			0.011	0.014	1.675			-0.009	-0.177	1.659			-0.014	-0.252	1.655			0.322	0.306	1.563			0.317	0.203	1.322
0.192	-0.022	1.589			0.198	0.038	1.612			0.196	0.342	1.597			0.191	0.505	1.548			0.049	0.246	1.651			0.011	0.014	1.676			-0.009	-0.177	1.660			-0.014	-0.252	1.655			0.322	0.305	1.561			0.318	0.198	1.318
0.191	-0.022	1.589			0.197	0.038	1.611			0.196	0.342	1.597			0.191	0.505	1.548			0.049	0.247	1.652			0.011	0.014	1.676			-0.009	-0.177	1.660			-0.015	-0.252	1.656			0.322	0.305	1.560			0.319	0.195	1.315
0.191	-0.022	1.589			0.197	0.038	1.611			0.195	0.342	1.597			0.191	0.505	1.548			0.049	0.247	1.652			0.011	0.014	1.676			-0.009	-0.177	1.661			-0.015	-0.252	1.656			0.321	0.304	1.558			0.320	0.192	1.313
0.190	-0.023	1.589			0.197	0.037	1.611			0.195	0.342	1.597			0.190	0.505	1.548			0.048	0.247	1.652			0.010	0.014	1.676			-0.009	-0.177	1.661			-0.015	-0.252	1.657			0.321	0.304	1.557			0.321	0.189	1.311
0.190	-0.023	1.589			0.196	0.037	1.610			0.195	0.342	1.596			0.190	0.505	1.548			0.048	0.247	1.652			0.010	0.014	1.677			-0.009	-0.177	1.661			-0.015	-0.252	1.657			0.320	0.303	1.555			0.321	0.187	1.309
0.190	-0.023	1.589			0.196	0.037	1.610			0.195	0.342	1.596			0.189	0.505	1.548			0.048	0.247	1.653			0.010	0.014	1.677			-0.009	-0.177	1.662			-0.015	-0.252	1.657			0.320	0.303	1.554			0.322	0.186	1.307
0.189	-0.023	1.589			0.196	0.037	1.609			0.194	0.342	1.596			0.189	0.505	1.548			0.048	0.247	1.653			0.010	0.014	1.677			-0.010	-0.177	1.662			-0.016	-0.252	1.658			0.320	0.302	1.553			0.323	0.184	1.305
0.189	-0.023	1.589			0.195	0.037	1.609			0.194	0.342	1.596			0.189	0.505	1.548			0.048	0.247	1.653			0.010	0.014	1.677			-0.010	-0.177	1.662			-0.016	-0.252	1.658			0.320	0.301	1.551			0.323	0.182	1.304
0.188	-0.024	1.589			0.195	0.037	1.609			0.194	0.342	1.596			0.188	0.505	1.548			0.048	0.247	1.653			0.010	0.014	1.677			-0.010	-0.177	1.663			-0.016	-0.252	1.659			0.319	0.301	1.550			0.322	0.181	1.303
0.188	-0.024	1.589			0.195	0.037	1.608			0.194	0.342	1.595			0.188	0.505	1.548			0.048	0.247	1.653			0.010	0.014	1.677			-0.010	-0.177	1.663			-0.016	-0.251	1.659			0.319	0.300	1.549			0.322	0.179	1.301
0.188	-0.024	1.589			0.194	0.036	1.608			0.194	0.342	1.595			0.188	0.504	1.548			0.048	0.247	1.653			0.010	0.014	1.678			-0.010	-0.177	1.663			-0.016	-0.251	1.659			0.319	0.299	1.548			0.322	0.178	1.300
0.187	-0.024	1.589			0.194	0.036	1.608			0.193	0.342	1.595			0.187	0.504	1.547			0.048	0.247	1.653			0.010	0.014	1.678			-0.010	-0.177	1.664			-0.016	-0.251	1.659			0.319	0.298	1.548			0.321	0.178	1.299
0.187	-0.025	1.589			0.194	0.036	1.607			0.193	0.342	1.595			0.187	0.504	1.547			0.048	0.247	1.654			0.010	0.014	1.678			-0.010	-0.177	1.664			-0.017	-0.251	1.660			0.318	0.298	1.547			0.320	0.177	1.299
0.187	-0.025	1.589			0.194	0.036	1.607			0.193	0.342	1.595			0.187	0.504	1.547			0.048	0.247	1.654			0.010	0.014	1.678			-0.010	-0.176	1.664			-0.017	-0.250	1.660			0.318	0.297	1.546			0.320	0.177	1.298
0.187	-0.025	1.589			0.194	0.036	1.607			0.193	0.342	1.595			0.186	0.504	1.547			0.048	0.247	1.654			0.010	0.014	1.678			-0.010	-0.176	1.664			-0.017	-0.250	1.660			0.318	0.296	1.545			0.319	0.176	1.298
0.186	-0.025	1.589			0.193	0.035	1.606			0.193	0.342	1.595			0.186	0.504	1.547			0.048	0.247	1.654			0.010	0.014	1.678			-0.010	-0.175	1.665			-0.017	-0.249	1.661			0.318	0.295	1.545			0.319	0.176	1.297
0.186	-0.026	1.589			0.193	0.035	1.606			0.193	0.342	1.594			0.186	0.504	1.547			0.047	0.247	1.654			0.010	0.014	1.678			-0.010	-0.174	1.665			-0.017	-0.249	1.661			0.317	0.295	1.544			0.318	0.176	1.297
0.186	-0.026	1.589			0.193	0.035	1.606			0.193	0.342	1.594			0.186	0.504	1.547			0.047	0.247	1.654			0.010	0.014	1.678			-0.010	-0.174	1.665			-0.017	-0.248	1.661			0.317	0.294	1.544			0.318	0.176	1.297
0.186	-0.026	1.589			0.193	0.035	1.606			0.193	0.342	1.594			0.185	0.504	1.547			0.047	0.247	1.654			0.010	0.014	1.678			-0.010	-0.173	1.665			-0.017	-0.247	1.661			0.317	0.294	1.543			0.317	0.176	1.297
0.185	-0.026	1.589			0.193	0.034	1.605			0.193	0.342	1.594			0.185	0.504	1.547			0.047	0.247	1.654			0.010	0.014	1.678			-0.010	-0.173	1.665			-0.017	-0.247	1.661			0.317	0.294	1.543			0.317	0.176	1.297
0.185	-0.027	1.589			0.192	0.034	1.605			0.193	0.342	1.594			0.185	0.504	1.547			0.047	0.247	1.654			0.010	0.014	1.678			-0.010	-0.172	1.665			-0.017	-0.247	1.661			0.317	0.293	1.542			0.317	0.176	1.297
0.185	-0.027	1.589			0.192	0.034	1.605			0.193	0.342	1.594			0.185	0.504	1.547			0.047	0.247	1.654			0.010	0.014	1.678			-0.010	-0.172	1.666			-0.017	-0.246	1.662			0.317	0.293	1.542			0.316	0.176	1.297
0.185	-0.027	1.589			0.192	0.034	1.605			0.193	0.342	1.594			0.185	0.504	1.547			0.047	0.247	1.654			0.010	0.014	1.679			-0.010	-0.172	1.666			-0.017	-0.246	1.662			0.316	0.293	1.542			0.316	0.176	1.297
0.185	-0.027	1.589			0.192	0.034	1.605			0.193	0.342	1.594			0.185	0.504	1.547			0.047	0.246	1.653			0.010	0.014	1.679			-0.010	-0.171	1.666			-0.017	-0.246	1.662			0.316	0.292	1.542			0.316	0.176	1.298
0.185	-0.028	1.589			0.192	0.033	1.604			0.193	0.342	1.594			0.184	0.504	1.547			0.047	0.246	1.653			0.010	0.014	1.679			-0.010	-0.171	1.666			-0.017	-0.245	1.662			0.316	0.292	1.541			0.316	0.176	1.298
0.185	-0.028	1.589			0.192	0.033	1.604			0.193	0.341	1.594			0.184	0.504	1.547			0.047	0.246	1.653			0.010	0.013	1.679			-0.010	-0.171	1.666			-0.017	-0.245	1.662			0.316	0.292	1.541			0.316	0.176	1.298
0.185	-0.028	1.589			0.192	0.033	1.604			0.193	0.341	1.594			0.184	0.504	1.547			0.048	0.245	1.652			0.010	0.013	1.678			-0.010	-0.171	1.666			-0.017	-0.245	1.662			0.316	0.291	1.541			0.316	0.176	1.298
0.184	-0.028	1.589			0.192	0.033	1.604			0.193	0.341	1.594			0.184	0.504	1.547			0.048	0.244	1.652			0.009	0.013	1.678			-0.010	-0.171	1.666			-0.017	-0.245	1.662			0.316	0.291	1.541			0.315	0.177	1.299
0.184	-0.029	1.589			0.192	0.032	1.604			0.193	0.341	1.594			0.184	0.504	1.546			0.048	0.244	1.651			0.009	0.012	1.678			-0.010	-0.171	1.666			-0.017	-0.245	1.662			0.316	0.291	1.541			0.315	0.177	1.299
0.184	-0.029	1.589			0.192	0.032	1.604			0.193	0.341	1.594			0.184	0.504	1.546			0.048	0.243	1.651			0.009	0.012	1.678			-0.010	-0.170	1.666			-0.017	-0.245	1.662			0.316	0.290	1.541			0.315	0.177	1.300
0.184	-0.029	1.589			0.192	0.032	1.604			0.193	0.341	1.594			0.184	0.504	1.546			0.048	0.243	1.650			0.009	0.012	1.678			-0.010	-0.170	1.667			-0.017	-0.245	1.662			0.316	0.290	1.541			0.315	0.178	1.300
0.184	-0.030	1.589			0.192	0.031	1.604			0.193	0.340	1.594			0.184	0.504	1.546			0.048	0.243	1.650			0.009	0.012	1.678			-0.010	-0.170	1.667			-0.017	-0.245	1.662			0.316	0.290	1.541			0.314	0.178	1.301
0.184	-0.030	1.589			0.192	0.031	1.604			0.193	0.340	1.594			0.184	0.504	1.546			0.048	0.242	1.649			0.009	0.011	1.678			-0.010	-0.170	1.667			-0.017	-0.244	1.662			0.316	0.290	1.541			0.314	0.178	1.301
0.184	-0.030	1.589			0.192	0.031	1.604			0.193	0.340	1.594			0.184	0.504	1.546			0.049	0.242	1.649			0.009	0.011	1.678			-0.010	-0.170	1.667			-0.017	-0.244	1.662			0.316	0.290	1.541			0.314	0.178	1.302
0.184	-0.030	1.589			0.192	0.031	1.604			0.193	0.340	1.594			0.184	0.504	1.546			0.049	0.241	1.648			0.009	0.011	1.678			-0.010	-0.170	1.667			-0.017	-0.244	1.663			0.315	0.289	1.542			0.314	0.178	1.302
0.184	-0.031	1.589			0.192	0.030	1.604			0.193	0.340	1.594			0.184	0.504	1.546			0.049	0.241	1.648			0.009	0.011	1.678			-0.010	-0.170	1.667			-0.017	-0.244	1.663			0.316	0.290	1.544			0.314	0.179	1.305
0.184	-0.031	1.589			0.192	0.030	1.604			0.193	0.339	1.595			0.184	0.504	1.546			0.049	0.241	1.647			0.009	0.010	1.678			-0.010	-0.170	1.667			-0.017	-0.244	1.663			0.316	0.290	1.545			0.314	0.180	1.307
0.184	-0.031	1.589			0.192	0.030	1.604			0.193	0.339	1.595			0.184	0.504	1.546			0.049	0.240	1.647			0.009	0.010	1.678			-0.010	-0.170	1.667			-0.017	-0.244	1.663			0.316	0.290	1.546			0.314	0.180	1.308
0.184	-0.031	1.589			0.192	0.030	1.604			0.193	0.339	1.595			0.184	0.504	1.546			0.049	0.240	1.647			0.010	0.010	1.678			-0.010	-0.170	1.667			-0.016	-0.244	1.663			0.316	0.290	1.546			0.314	0.181	1.309
0.184	-0.032	1.589			0.192	0.029	1.604			0.194	0.339	1.595			0.184	0.504	1.546			0.049	0.240	1.646			0.010	0.010	1.678			-0.010	-0.170	1.667			-0.016	-0.244	1.663			0.316	0.289	1.547			0.314	0.181	1.309
0.185	-0.032	1.589			0.192	0.029	1.604			0.194	0.339	1.595			0.184	0.504	1.546			0.049	0.239	1.646			0.010	0.010	1.678			-0.010	-0.170	1.667			-0.016	-0.244	1.663			0.316	0.289	1.547			0.309	0.182	1.310
0.185	-0.032	1.589			0.192	0.029	1.604			0.194	0.339	1.595			0.184	0.504	1.546			0.049	0.239	1.646			0.010	0.010	1.678			-0.009	-0.169	1.667			-0.016	-0.244	1.663			0.316	0.289	1.547			0.311	0.181	1.312
0.185	-0.032	1.589			0.192	0.029	1.604			0.194	0.338	1.595			0.183	0.504	1.547			0.049	0.239	1.646			0.010	0.009	1.678			-0.009	-0.169	1.667			-0.016	-0.244	1.663			0.316	0.289	1.547			0.312	0.180	1.313
0.185	-0.032	1.589			0.192	0.029	1.604			0.194	0.338	1.595			0.183	0.504	1.547			0.050	0.239	1.645			0.010	0.009	1.678			-0.009	-0.169	1.667			-0.016	-0.244	1.663			0.316	0.289	1.548			0.312	0.180	1.313
0.185	-0.032	1.589			0.192	0.028	1.604			0.194	0.338	1.595			0.183	0.504	1.547			0.050	0.239	1.645			0.010	0.009	1.678			-0.009	-0.169	1.667			-0.016	-0.244	1.663			0.316	0.289	1.548			0.313	0.180	1.313
0.185	-0.033	1.589			0.192	0.028	1.604			0.194	0.338	1.595			0.183	0.504	1.547			0.050	0.238	1.645			0.010	0.009	1.678			-0.009	-0.169	1.667			-0.016	-0.244	1.663			0.316	0.289	1.548			0.314	0.180	1.314
0.185	-0.033	1.589			0.192	0.028	1.604			0.194	0.338	1.595			0.182	0.505	1.547			0.050	0.238	1.645			0.010	0.009	1.678			-0.009	-0.169	1.667			-0.016	-0.244	1.663			0.316	0.289	1.548			0.314	0.179	1.314
0.185	-0.033	1.589			0.193	0.028	1.604			0.194	0.338	1.595			0.182	0.505	1.548			0.050	0.238	1.645			0.010	0.009	1.678			-0.009	-0.169	1.667			-0.016	-0.244	1.663			0.316	0.288	1.548			0.314	0.179	1.314
0.185	-0.033	1.589			0.193	0.028	1.604			0.194	0.338	1.595			0.181	0.505	1.548			0.050	0.238	1.645			0.009	0.009	1.678			-0.009	-0.169	1.667			-0.015	-0.244	1.662			0.316	0.288	1.548			0.315	0.179	1.314
0.185	-0.033	1.589			0.193	0.028	1.604			0.195	0.338	1.596			0.180	0.506	1.549			0.050	0.238	1.645			0.009	0.008	1.678			-0.009	-0.169	1.667			-0.015	-0.244	1.662			0.316	0.289	1.549			0.315	0.180	1.315
0.185	-0.033	1.589			0.192	0.028	1.604			0.195	0.338	1.596			0.179	0.506	1.549			0.050	0.238	1.645			0.009	0.008	1.678			-0.009	-0.169	1.667			-0.015	-0.244	1.662			0.316	0.289	1.551			0.316	0.181	1.316
0.185	-0.033	1.590			0.192	0.028	1.605			0.195	0.338	1.596			0.178	0.506	1.550			0.049	0.238	1.645			0.009	0.008	1.678			-0.009	-0.169	1.667			-0.015	-0.244	1.662			0.315	0.290	1.552			0.317	0.181	1.317
0.184	-0.033	1.590			0.192	0.028	1.605			0.194	0.338	1.596			0.176	0.507	1.550			0.049	0.238	1.645			0.009	0.008	1.678			-0.009	-0.169	1.667			-0.015	-0.244	1.662			0.315	0.290	1.554			0.317	0.181	1.318
0.184	-0.033	1.590			0.192	0.028	1.605			0.194	0.338	1.597			0.175	0.507	1.551			0.049	0.238	1.645			0.009	0.008	1.678			-0.009	-0.169	1.667			-0.015	-0.244	1.662			0.315	0.290	1.554			0.318	0.182	1.318
0.184	-0.033	1.590			0.192	0.028	1.606			0.194	0.338	1.597			0.174	0.508	1.551			0.049	0.237	1.645			0.009	0.008	1.678			-0.009	-0.169	1.667			-0.015	-0.244	1.662			0.315	0.291	1.556			0.318	0.183	1.319
0.184	-0.032	1.590			0.192	0.029	1.606			0.194	0.338	1.598			0.173	0.508	1.552			0.049	0.237	1.645			0.009	0.008	1.678			-0.009	-0.170	1.667			-0.015	-0.244	1.662			0.315	0.292	1.559			0.319	0.184	1.321
0.184	-0.032	1.591			0.191	0.029	1.607			0.194	0.338	1.598			0.172	0.508	1.552			0.048	0.237	1.645			0.009	0.008	1.678			-0.009	-0.170	1.667			-0.015	-0.244	1.662			0.315	0.294	1.561			0.320	0.185	1.323
0.184	-0.031	1.591			0.191	0.029	1.607			0.194	0.339	1.599			0.171	0.509	1.552			0.048	0.237	1.645			0.009	0.008	1.678			-0.009	-0.170	1.667			-0.015	-0.244	1.662			0.315	0.296	1.565			0.321	0.187	1.325
0.183	-0.031	1.591			0.191	0.030	1.608			0.193	0.339	1.599			0.170	0.509	1.553			0.047	0.237	1.645			0.009	0.007	1.678			-0.009	-0.170	1.667			-0.014	-0.244	1.662			0.314	0.297	1.566			0.321	0.187	1.327
0.183	-0.031	1.592			0.191	0.030	1.608			0.193	0.339	1.600			0.169	0.509	1.553			0.047	0.237	1.646			0.009	0.007	1.679			-0.009	-0.170	1.667			-0.014	-0.245	1.662			0.314	0.297	1.568			0.321	0.188	1.328
0.183	-0.030	1.592			0.190	0.030	1.609			0.193	0.339	1.600			0.168	0.509	1.553			0.046	0.237	1.646			0.009	0.007	1.679			-0.009	-0.170	1.667			-0.014	-0.245	1.662			0.314	0.297	1.568			0.311	0.189	1.326
0.183	-0.030	1.592			0.190	0.031	1.609			0.193	0.339	1.600			0.167	0.510	1.554			0.046	0.237	1.646			0.009	0.007	1.679			-0.009	-0.170	1.667			-0.014	-0.245	1.662			0.313	0.297	1.567			0.304	0.189	1.324
0.182	-0.030	1.592			0.190	0.031	1.609			0.193	0.339	1.600			0.166	0.510	1.554			0.045	0.237	1.646			0.009	0.007	1.679			-0.009	-0.170	1.667			-0.014	-0.245	1.662			0.313	0.297	1.566			0.304	0.189	1.323
0.182	-0.029	1.592			0.190	0.031	1.610			0.193	0.339	1.601			0.166	0.510	1.554			0.045	0.237	1.646			0.008	0.007	1.679			-0.009	-0.170	1.667			-0.014	-0.245	1.662			0.313	0.296	1.565			0.304	0.189	1.322
0.182	-0.029	1.593			0.190	0.031	1.610			0.192	0.340	1.601			0.165	0.510	1.554			0.044	0.237	1.646			0.008	0.007	1.679			-0.009	-0.170	1.666			-0.014	-0.245	1.662			0.312	0.296	1.563			0.304	0.189	1.321
0.182	-0.029	1.593			0.190	0.032	1.610			0.192	0.340	1.601			0.165	0.510	1.555			0.044	0.237	1.646			0.008	0.007	1.680			-0.009	-0.170	1.666			-0.014	-0.245	1.661			0.312	0.295	1.561			0.305	0.189	1.320
0.182	-0.029	1.593			0.190	0.032	1.610			0.192	0.340	1.602			0.164	0.511	1.555			0.044	0.237	1.646			0.008	0.007	1.680			-0.009	-0.170	1.666			-0.014	-0.245	1.661			0.311	0.294	1.560			0.306	0.189	1.318
0.182	-0.029	1.593			0.190	0.032	1.610			0.192	0.340	1.602			0.164	0.511	1.555			0.043	0.237	1.646			0.008	0.006	1.680			-0.009	-0.171	1.666			-0.014	-0.245	1.661			0.311	0.294	1.558			0.306	0.189	1.317
0.182	-0.028	1.593			0.189	0.032	1.611			0.191	0.340	1.602			0.163	0.511	1.555			0.043	0.237	1.646			0.008	0.006	1.680			-0.009	-0.171	1.666			-0.014	-0.245	1.661			0.310	0.293	1.556			0.306	0.189	1.315
0.182	-0.028	1.593			0.189	0.032	1.611			0.191	0.341	1.602			0.163	0.511	1.555			0.043	0.237	1.646			0.007	0.006	1.680			-0.009	-0.171	1.666			-0.014	-0.246	1.661			0.310	0.292	1.555			0.306	0.189	1.314
0.181	-0.028	1.593			0.189	0.032	1.611			0.191	0.341	1.602			0.163	0.511	1.555			0.042	0.237	1.646			0.007	0.006	1.679			-0.009	-0.171	1.666			-0.014	-0.246	1.660			0.309	0.292	1.554			0.307	0.188	1.312
0.181	-0.028	1.593			0.189	0.032	1.611			0.191	0.341	1.602			0.163	0.511	1.555			0.042	0.237	1.646			0.007	0.006	1.679			-0.009	-0.171	1.666			-0.015	-0.246	1.660			0.309	0.292	1.553			0.307	0.189	1.312
0.181	-0.028	1.593			0.189	0.032	1.611			0.190	0.341	1.603			0.163	0.511	1.555			0.042	0.237	1.646			0.007	0.006	1.679			-0.009	-0.171	1.665			-0.015	-0.246	1.660			0.309	0.292	1.554			0.307	0.189	1.313
0.181	-0.028	1.594			0.189	0.033	1.611			0.190	0.341	1.603			0.163	0.511	1.555			0.042	0.237	1.646			0.006	0.006	1.679			-0.010	-0.172	1.665			-0.015	-0.246	1.660			0.309	0.292	1.553			0.307	0.189	1.313
0.181	-0.028	1.594			0.189	0.033	1.611			0.190	0.342	1.603			0.163	0.511	1.555			0.041	0.237	1.646			0.006	0.006	1.678			-0.010	-0.172	1.665			-0.015	-0.247	1.659			0.309	0.292	1.553			0.307	0.189	1.312
0.181	-0.028	1.594			0.189	0.033	1.611			0.190	0.342	1.603			0.163	0.511	1.555			0.041	0.237	1.646			0.006	0.006	1.678			-0.010	-0.172	1.664			-0.015	-0.247	1.659			0.309	0.291	1.552			0.307	0.189	1.312
0.181	-0.028	1.594			0.189	0.033	1.612			0.190	0.342	1.603			0.164	0.511	1.555			0.041	0.237	1.646			0.006	0.006	1.678			-0.010	-0.173	1.664			-0.016	-0.247	1.658			0.308	0.291	1.551			0.307	0.189	1.311
0.181	-0.028	1.594			0.189	0.033	1.612			0.190	0.342	1.602			0.164	0.511	1.555			0.041	0.237	1.645			0.006	0.007	1.677			-0.011	-0.173	1.664			-0.016	-0.248	1.658			0.308	0.291	1.551			0.307	0.189	1.310
0.181	-0.028	1.594			0.189	0.033	1.612			0.189	0.342	1.602			0.165	0.511	1.555			0.041	0.238	1.645			0.005	0.007	1.676			-0.011	-0.173	1.663			-0.016	-0.248	1.658			0.308	0.291	1.550			0.307	0.189	1.309
0.181	-0.028	1.594			0.189	0.033	1.611			0.189	0.342	1.602			0.165	0.511	1.555			0.041	0.238	1.645			0.005	0.007	1.676			-0.011	-0.174	1.663			-0.017	-0.249	1.657			0.308	0.291	1.549			0.307	0.189	1.309
0.181	-0.028	1.594			0.189	0.033	1.611			0.189	0.342	1.601			0.166	0.512	1.555			0.041	0.238	1.645			0.005	0.007	1.676			-0.012	-0.174	1.663			-0.017	-0.249	1.657			0.308	0.290	1.549			0.307	0.189	1.308
0.181	-0.028	1.593			0.189	0.033	1.611			0.189	0.343	1.601			0.166	0.512	1.555			0.041	0.238	1.645			0.005	0.007	1.675			-0.012	-0.174	1.663			-0.017	-0.249	1.656			0.308	0.290	1.548			0.307	0.189	1.308
0.181	-0.028	1.593			0.189	0.033	1.611			0.189	0.343	1.600			0.167	0.512	1.554			0.041	0.239	1.644			0.005	0.008	1.675			-0.012	-0.175	1.662			-0.017	-0.249	1.656			0.308	0.290	1.547			0.307	0.189	1.307
0.181	-0.028	1.593			0.189	0.033	1.611			0.189	0.343	1.600			0.168	0.512	1.554			0.041	0.239	1.644			0.004	0.008	1.675			-0.012	-0.175	1.662			-0.018	-0.250	1.656			0.308	0.290	1.547			0.307	0.189	1.307
0.181	-0.028	1.593			0.189	0.033	1.610			0.189	0.343	1.600			0.168	0.512	1.554			0.041	0.239	1.644			0.004	0.008	1.674			-0.013	-0.175	1.662			-0.018	-0.250	1.655			0.308	0.289	1.546			0.307	0.189	1.306
0.181	-0.028	1.593			0.188	0.032	1.610			0.189	0.343	1.599			0.169	0.512	1.554			0.041	0.239	1.644			0.004	0.008	1.674			-0.013	-0.176	1.661			-0.018	-0.250	1.655			0.308	0.289	1.546			0.307	0.189	1.306
0.181	-0.028	1.593			0.188	0.032	1.610			0.189	0.343	1.598			0.169	0.512	1.554			0.042	0.240	1.644			0.004	0.008	1.674			-0.013	-0.176	1.661			-0.018	-0.251	1.655			0.307	0.289	1.545			0.307	0.189	1.305
0.181	-0.028	1.593			0.188	0.032	1.609			0.189	0.343	1.598			0.170	0.512	1.554			0.042	0.240	1.643			0.004	0.008	1.673			-0.013	-0.176	1.661			-0.018	-0.251	1.655			0.307	0.289	1.545			0.307	0.188	1.305
0.180	-0.028	1.593			0.188	0.032	1.609			0.189	0.343	1.597			0.170	0.512	1.554			0.042	0.240	1.643			0.004	0.009	1.673			-0.013	-0.176	1.661			-0.018	-0.251	1.655			0.307	0.289	1.544			0.307	0.188	1.304
0.180	-0.028	1.593			0.188	0.032	1.608			0.190	0.343	1.597			0.171	0.511	1.554			0.042	0.240	1.643			0.004	0.009	1.673			-0.014	-0.177	1.661			-0.019	-0.251	1.654			0.307	0.289	1.544			0.307	0.188	1.304
0.180	-0.029	1.593			0.188	0.032	1.608			0.190	0.343	1.597			0.171	0.511	1.553			0.042	0.240	1.643			0.004	0.009	1.673			-0.014	-0.177	1.660			-0.019	-0.252	1.654			0.307	0.288	1.544			0.306	0.188	1.303
0.180	-0.029	1.592			0.188	0.032	1.608			0.190	0.343	1.596			0.172	0.511	1.553			0.042	0.240	1.642			0.004	0.009	1.672			-0.014	-0.177	1.660			-0.019	-0.252	1.654			0.307	0.288	1.543			0.306	0.188	1.303
0.180	-0.029	1.592			0.188	0.032	1.607			0.190	0.343	1.596			0.172	0.511	1.553			0.042	0.240	1.642			0.004	0.009	1.672			-0.014	-0.178	1.660			-0.019	-0.252	1.654			0.307	0.288	1.543			0.306	0.188	1.303
0.180	-0.029	1.592			0.188	0.032	1.607			0.190	0.343	1.596			0.172	0.511	1.553			0.043	0.240	1.642			0.004	0.009	1.672			-0.014	-0.178	1.660			-0.019	-0.252	1.654			0.307	0.288	1.543			0.306	0.188	1.303
0.180	-0.029	1.592			0.188	0.032	1.607			0.190	0.343	1.595			0.173	0.511	1.553			0.043	0.240	1.641			0.003	0.009	1.671			-0.014	-0.178	1.660			-0.019	-0.253	1.653			0.307	0.288	1.543			0.306	0.188	1.302
0.180	-0.029	1.592			0.188	0.031	1.606			0.190	0.343	1.595			0.173	0.511	1.553			0.043	0.241	1.641			0.003	0.009	1.671			-0.015	-0.178	1.660			-0.019	-0.253	1.653			0.307	0.288	1.543			0.306	0.188	1.302
0.180	-0.029	1.592			0.188	0.031	1.606			0.190	0.343	1.595			0.173	0.511	1.553			0.043	0.241	1.641			0.003	0.009	1.671			-0.015	-0.178	1.659			-0.019	-0.253	1.653			0.307	0.288	1.543			0.306	0.188	1.303
0.180	-0.029	1.592			0.188	0.031	1.606			0.190	0.344	1.595			0.174	0.511	1.553			0.043	0.241	1.641			0.003	0.009	1.671			-0.015	-0.179	1.659			-0.019	-0.253	1.653			0.307	0.288	1.543			0.298	0.188	1.305
0.180	-0.030	1.592			0.187	0.031	1.605			0.190	0.344	1.594			0.174	0.511	1.553			0.043	0.241	1.641			0.003	0.009	1.670			-0.015	-0.179	1.659			-0.020	-0.253	1.653			0.308	0.289	1.545			0.299	0.189	1.306
0.180	-0.030	1.592			0.187	0.031	1.605			0.190	0.344	1.594			0.174	0.511	1.553			0.043	0.241	1.641			0.003	0.009	1.670			-0.015	-0.179	1.659			-0.020	-0.254	1.653			0.309	0.292	1.551			0.300	0.192	1.311
0.180	-0.030	1.591			0.187	0.031	1.605			0.190	0.344	1.594			0.174	0.511	1.553			0.044	0.241	1.640			0.003	0.009	1.670			-0.015	-0.179	1.659			-0.020	-0.254	1.653			0.309	0.292	1.551			0.293	0.192	1.311
0.180	-0.030	1.591			0.187	0.031	1.604			0.190	0.344	1.594			0.174	0.511	1.553			0.044	0.241	1.640			0.003	0.009	1.670			-0.015	-0.179	1.659			-0.020	-0.254	1.653			0.309	0.291	1.551			0.293	0.192	1.311
0.180	-0.030	1.591			0.187	0.031	1.604			0.190	0.344	1.594			0.174	0.511	1.553			0.044	0.241	1.640			0.003	0.009	1.670			-0.015	-0.179	1.659			-0.020	-0.254	1.652			0.309	0.291	1.551			0.294	0.192	1.311
0.180	-0.030	1.591			0.187	0.031	1.604			0.190	0.344	1.594			0.175	0.511	1.553			0.044	0.241	1.640			0.003	0.009	1.670			-0.015	-0.180	1.659			-0.020	-0.254	1.652			0.309	0.291	1.552			0.294	0.192	1.310
0.180	-0.030	1.591			0.187	0.031	1.604			0.190	0.344	1.593			0.175	0.511	1.553			0.044	0.241	1.640			0.003	0.009	1.670			-0.016	-0.180	1.659			-0.020	-0.254	1.652			0.309	0.291	1.552			0.294	0.192	1.311
0.180	-0.030	1.591			0.187	0.031	1.604			0.190	0.344	1.594			0.175	0.511	1.553			0.044	0.241	1.640			0.003	0.009	1.670			-0.016	-0.180	1.658			-0.020	-0.254	1.652			0.309	0.291	1.552			0.295	0.192	1.310
0.180	-0.030	1.591			0.187	0.031	1.604			0.190	0.344	1.594			0.175	0.511	1.553			0.044	0.241	1.639			0.003	0.009	1.670			-0.016	-0.180	1.658			-0.020	-0.255	1.652			0.308	0.291	1.552			0.295	0.192	1.310
0.180	-0.030	1.591			0.187	0.031	1.604			0.190	0.344	1.594			0.175	0.511	1.552			0.044	0.241	1.639			0.003	0.009	1.670			-0.016	-0.180	1.658			-0.020	-0.255	1.652			0.308	0.291	1.552			0.296	0.192	1.310
0.180	-0.030	1.591			0.187	0.031	1.604			0.190	0.344	1.594			0.175	0.511	1.552			0.044	0.241	1.639			0.003	0.009	1.670			-0.016	-0.180	1.658			-0.020	-0.255	1.652			0.308	0.291	1.552			0.296	0.192	1.310
0.180	-0.030	1.591			0.187	0.031	1.603			0.190	0.344	1.594			0.175	0.512	1.552			0.044	0.241	1.639			0.003	0.009	1.670			-0.016	-0.180	1.658			-0.020	-0.255	1.652			0.308	0.291	1.552			0.296	0.192	1.310
0.180	-0.030	1.591			0.187	0.031	1.603			0.190	0.344	1.594			0.175	0.512	1.552			0.044	0.241	1.639			0.003	0.009	1.670			-0.016	-0.180	1.658			-0.020	-0.255	1.652			0.308	0.290	1.552			0.297	0.192	1.310
0.180	-0.030	1.591			0.187	0.031	1.603			0.190	0.344	1.594			0.175	0.512	1.552			0.044	0.241	1.639			0.002	0.009	1.671			-0.016	-0.180	1.658			-0.020	-0.255	1.652			0.308	0.290	1.552			0.297	0.191	1.309
0.180	-0.030	1.591			0.187	0.031	1.603			0.190	0.344	1.594			0.175	0.512	1.552			0.044	0.241	1.639			0.002	0.009	1.671			-0.016	-0.180	1.658			-0.020	-0.255	1.652			0.308	0.290	1.551			0.298	0.191	1.309
0.180	-0.030	1.591			0.187	0.031	1.603			0.190	0.344	1.595			0.175	0.512	1.552			0.044	0.241	1.639			0.002	0.009	1.671			-0.016	-0.180	1.658			-0.020	-0.255	1.652			0.308	0.289	1.551			0.298	0.191	1.309
0.180	-0.030	1.591			0.187	0.031	1.603			0.190	0.344	1.595			0.175	0.512	1.552			0.044	0.241	1.639			0.002	0.009	1.671			-0.016	-0.180	1.658			-0.020	-0.255	1.652			0.308	0.289	1.551			0.298	0.191	1.308
0.180	-0.030	1.591			0.187	0.031	1.604			0.190	0.344	1.595			0.174	0.512	1.552			0.044	0.241	1.639			0.002	0.009	1.672			-0.016	-0.180	1.658			-0.020	-0.255	1.652			0.308	0.289	1.551			0.298	0.191	1.308
0.180	-0.030	1.591			0.187	0.031	1.604			0.190	0.344	1.595			0.174	0.512	1.552			0.044	0.241	1.639			0.002	0.009	1.672			-0.016	-0.180	1.658			-0.020	-0.255	1.653			0.308	0.289	1.551			0.298	0.191	1.308
0.180	-0.030	1.591			0.187	0.031	1.604			0.190	0.344	1.596			0.174	0.512	1.552			0.044	0.240	1.639			0.002	0.009	1.672			-0.016	-0.180	1.658			-0.020	-0.254	1.653			0.308	0.288	1.551			0.299	0.190	1.308
0.180	-0.030	1.591			0.187	0.030	1.604			0.190	0.344	1.596			0.174	0.512	1.552			0.044	0.240	1.639			0.002	0.009	1.672			-0.016	-0.180	1.659			-0.020	-0.254	1.653			0.307	0.288	1.550			0.299	0.190	1.307
0.180	-0.031	1.591			0.187	0.030	1.604			0.190	0.344	1.596			0.174	0.512	1.552			0.044	0.240	1.639			0.002	0.008	1.673			-0.016	-0.180	1.659			-0.020	-0.254	1.653			0.307	0.288	1.550			0.299	0.190	1.307
0.180	-0.031	1.591			0.187	0.030	1.604			0.190	0.344	1.596			0.174	0.512	1.552			0.043	0.240	1.639			0.002	0.008	1.673			-0.016	-0.180	1.659			-0.020	-0.254	1.653			0.307	0.288	1.550			0.300	0.190	1.307
0.180	-0.031	1.591			0.187	0.030	1.604			0.190	0.344	1.596			0.174	0.512	1.552			0.043	0.240	1.639			0.002	0.008	1.673			-0.016	-0.179	1.659			-0.020	-0.254	1.653			0.307	0.288	1.550			0.300	0.189	1.307
0.180	-0.031	1.591			0.187	0.030	1.605			0.190	0.344	1.597			0.174	0.512	1.552			0.043	0.240	1.639			0.002	0.008	1.673			-0.016	-0.179	1.659			-0.020	-0.254	1.653			0.307	0.288	1.550			0.301	0.189	1.306
0.180	-0.031	1.591			0.187	0.030	1.605			0.190	0.344	1.597			0.174	0.512	1.552			0.043	0.239	1.639			0.002	0.008	1.674			-0.016	-0.179	1.659			-0.020	-0.254	1.653			0.307	0.288	1.549			0.301	0.189	1.306
0.180	-0.031	1.591			0.187	0.030	1.605			0.190	0.344	1.597			0.173	0.512	1.552			0.043	0.239	1.640			0.002	0.008	1.674			-0.016	-0.179	1.659			-0.020	-0.254	1.653			0.307	0.287	1.549			0.301	0.189	1.306
0.180	-0.031	1.591			0.187	0.030	1.605			0.190	0.344	1.597			0.173	0.512	1.552			0.043	0.239	1.640			0.002	0.008	1.674			-0.016	-0.179	1.659			-0.020	-0.254	1.653			0.307	0.287	1.549			0.301	0.189	1.306
0.180	-0.031	1.591			0.187	0.030	1.605			0.190	0.344	1.597			0.173	0.512	1.552			0.043	0.239	1.640			0.002	0.007	1.674			-0.016	-0.179	1.659			-0.020	-0.254	1.653			0.307	0.287	1.549			0.301	0.188	1.306
0.179	-0.031	1.591			0.187	0.030	1.605			0.190	0.344	1.598			0.173	0.512	1.552			0.043	0.239	1.640			0.002	0.007	1.674			-0.016	-0.179	1.659			-0.020	-0.254	1.653			0.307	0.287	1.549			0.302	0.188	1.306
0.179	-0.031	1.591			0.187	0.030	1.606			0.190	0.344	1.598			0.173	0.512	1.552			0.043	0.239	1.640			0.002	0.007	1.674			-0.016	-0.179	1.659			-0.020	-0.253	1.653			0.307	0.287	1.548			0.302	0.188	1.305
0.179	-0.031	1.591			0.187	0.030	1.606			0.190	0.344	1.598			0.173	0.512	1.552			0.043	0.239	1.641			0.002	0.007	1.675			-0.016	-0.179	1.659			-0.020	-0.253	1.653			0.307	0.287	1.548			0.302	0.188	1.305
0.179	-0.031	1.591			0.187	0.030	1.606			0.190	0.344	1.598			0.173	0.512	1.552			0.043	0.239	1.641			0.002	0.007	1.675			-0.016	-0.179	1.659			-0.020	-0.253	1.653			0.307	0.287	1.548			0.302	0.187	1.305
0.179	-0.031	1.591			0.187	0.030	1.606			0.189	0.344	1.598			0.173	0.512	1.552			0.043	0.239	1.642			0.002	0.007	1.675			-0.016	-0.179	1.659			-0.020	-0.253	1.653			0.307	0.287	1.548			0.303	0.187	1.305
0.179	-0.031	1.591			0.187	0.030	1.606			0.189	0.344	1.598			0.172	0.512	1.552			0.043	0.239	1.643			0.002	0.007	1.675			-0.016	-0.179	1.659			-0.020	-0.253	1.653			0.307	0.287	1.548			0.303	0.187	1.305
0.179	-0.031	1.591			0.187	0.030	1.606			0.189	0.344	1.599			0.172	0.511	1.552			0.043	0.239	1.644			0.002	0.007	1.675			-0.016	-0.179	1.660			-0.020	-0.253	1.653			0.307	0.287	1.548			0.303	0.186	1.305
0.179	-0.031	1.591			0.187	0.030	1.607			0.189	0.344	1.599			0.172	0.511	1.551			0.043	0.239	1.645			0.002	0.007	1.675			-0.016	-0.178	1.660			-0.020	-0.253	1.653			0.307	0.287	1.548			0.303	0.186	1.305
0.179	-0.031	1.591			0.187	0.030	1.607			0.189	0.344	1.599			0.172	0.510	1.551			0.043	0.239	1.645			0.002	0.007	1.675			-0.016	-0.178	1.660			-0.020	-0.253	1.653			0.307	0.286	1.548			0.304	0.186	1.305
0.179	-0.031	1.591			0.187	0.029	1.607			0.189	0.344	1.599			0.172	0.510	1.551			0.043	0.239	1.646			0.002	0.007	1.675			-0.015	-0.178	1.660			-0.020	-0.253	1.653			0.307	0.286	1.548			0.304	0.185	1.305
0.179	-0.031	1.591			0.187	0.029	1.607			0.189	0.344	1.599			0.171	0.510	1.551			0.043	0.240	1.646			0.002	0.007	1.675			-0.015	-0.178	1.660			-0.020	-0.253	1.654			0.307	0.286	1.547			0.304	0.185	1.305
0.179	-0.031	1.591			0.187	0.029	1.607			0.189	0.344	1.600			0.171	0.509	1.550			0.043	0.240	1.647			0.002	0.007	1.675			-0.015	-0.178	1.660			-0.020	-0.253	1.654			0.307	0.286	1.547			0.304	0.185	1.305
0.179	-0.031	1.591			0.187	0.029	1.607			0.189	0.344	1.600			0.171	0.509	1.550			0.043	0.240	1.648			0.003	0.007	1.675			-0.015	-0.178	1.660			-0.020	-0.253	1.654			0.307	0.286	1.547			0.305	0.185	1.305
0.179	-0.031	1.591			0.187	0.029	1.608			0.189	0.344	1.600			0.171	0.508	1.549			0.043	0.240	1.648			0.003	0.007	1.676			-0.015	-0.178	1.660			-0.020	-0.253	1.654			0.307	0.286	1.547			0.305	0.184	1.305
0.179	-0.032	1.591			0.187	0.029	1.608			0.189	0.344	1.600			0.171	0.508	1.549			0.043	0.240	1.649			0.003	0.007	1.676			-0.015	-0.178	1.660			-0.020	-0.253	1.654			0.307	0.286	1.547			0.305	0.184	1.305
0.179	-0.032	1.591			0.187	0.029	1.608			0.189	0.344	1.600			0.171	0.507	1.548			0.043	0.241	1.649			0.003	0.007	1.676			-0.015	-0.178	1.660			-0.020	-0.253	1.654			0.307	0.286	1.547			0.305	0.184	1.305
0.179	-0.032	1.591			0.187	0.029	1.608			0.189	0.344	1.600			0.170	0.507	1.547			0.044	0.241	1.650			0.003	0.007	1.676			-0.015	-0.178	1.660			-0.020	-0.253	1.654			0.307	0.286	1.547			0.305	0.184	1.305
0.179	-0.032	1.591			0.187	0.029	1.608			0.189	0.344	1.600			0.170	0.506	1.547			0.044	0.241	1.650			0.003	0.007	1.676			-0.015	-0.178	1.660			-0.020	-0.252	1.654			0.307	0.286	1.547			0.305	0.184	1.305
0.179	-0.032	1.591			0.187	0.029	1.608			0.189	0.344	1.600			0.170	0.506	1.546			0.044	0.241	1.651			0.003	0.007	1.676			-0.015	-0.178	1.660			-0.020	-0.252	1.654			0.307	0.286	1.547			0.305	0.184	1.305
0.179	-0.032	1.591			0.187	0.029	1.608			0.189	0.344	1.600			0.170	0.505	1.546			0.044	0.241	1.651			0.003	0.007	1.676			-0.015	-0.178	1.661			-0.020	-0.252	1.654			0.307	0.286	1.547			0.306	0.184	1.305
0.179	-0.032	1.591			0.187	0.029	1.608			0.189	0.344	1.601			0.170	0.505	1.546			0.044	0.241	1.652			0.003	0.007	1.676			-0.015	-0.177	1.661			-0.020	-0.252	1.654			0.307	0.286	1.547			0.306	0.184	1.305
0.179	-0.032	1.591			0.187	0.029	1.608			0.189	0.344	1.601			0.170	0.505	1.545			0.044	0.241	1.652			0.003	0.007	1.676			-0.015	-0.177	1.661			-0.020	-0.252	1.654			0.307	0.286	1.547			0.306	0.184	1.305
0.179	-0.032	1.591			0.187	0.029	1.609			0.189	0.343	1.601			0.170	0.504	1.545			0.044	0.241	1.652			0.004	0.007	1.677			-0.015	-0.177	1.661			-0.020	-0.252	1.654			0.308	0.286	1.547			0.306	0.184	1.305
0.179	-0.032	1.591			0.187	0.029	1.609			0.189	0.343	1.601			0.170	0.504	1.544			0.044	0.241	1.652			0.004	0.007	1.677			-0.015	-0.177	1.661			-0.020	-0.252	1.654			0.308	0.286	1.547			0.306	0.184	1.305
0.179	-0.032	1.591			0.187	0.029	1.609			0.189	0.343	1.601			0.170	0.503	1.544			0.044	0.241	1.652			0.004	0.007	1.677			-0.015	-0.177	1.661			-0.019	-0.252	1.654			0.308	0.286	1.547			0.307	0.184	1.305
0.179	-0.032	1.591			0.187	0.029	1.609			0.189	0.343	1.601			0.170	0.503	1.543			0.044	0.241	1.653			0.004	0.007	1.677			-0.015	-0.177	1.661			-0.019	-0.252	1.654			0.308	0.286	1.547			0.307	0.184	1.305
0.179	-0.032	1.591			0.187	0.029	1.609			0.189	0.343	1.601			0.170	0.503	1.543			0.044	0.241	1.653			0.004	0.007	1.677			-0.014	-0.177	1.661			-0.019	-0.251	1.654			0.309	0.286	1.547			0.308	0.183	1.305
0.179	-0.032	1.591			0.187	0.029	1.609			0.189	0.343	1.601			0.170	0.502	1.543			0.044	0.241	1.653			0.004	0.007	1.677			-0.014	-0.177	1.661			-0.019	-0.251	1.654			0.309	0.286	1.547			0.309	0.184	1.306
0.179	-0.032	1.591			0.188	0.029	1.609			0.189	0.343	1.600			0.170	0.502	1.542			0.044	0.241	1.653			0.004	0.007	1.677			-0.014	-0.177	1.661			-0.019	-0.251	1.654			0.309	0.286	1.547			0.310	0.184	1.306
0.179	-0.032	1.591			0.188	0.029	1.609			0.189	0.343	1.600			0.170	0.502	1.542			0.044	0.241	1.653			0.004	0.007	1.677			-0.014	-0.176	1.661			-0.019	-0.251	1.654			0.309	0.286	1.548			0.311	0.184	1.307
0.179	-0.032	1.591			0.188	0.029	1.609			0.189	0.343	1.600			0.170	0.501	1.542			0.044	0.241	1.654			0.005	0.007	1.677			-0.014	-0.176	1.661			-0.018	-0.251	1.654			0.310	0.286	1.548			0.312	0.184	1.307
0.179	-0.032	1.591			0.188	0.029	1.609			0.189	0.343	1.599			0.170	0.501	1.541			0.044	0.241	1.654			0.005	0.007	1.678			-0.014	-0.176	1.661			-0.018	-0.251	1.654			0.311	0.287	1.549			0.313	0.184	1.308
0.179	-0.031	1.591			0.188	0.029	1.609			0.189	0.343	1.599			0.170	0.501	1.541			0.044	0.241	1.654			0.005	0.007	1.678			-0.014	-0.176	1.661			-0.018	-0.251	1.654			0.320	0.303	1.573			0.317	0.192	1.320
0.180	-0.031	1.591			0.188	0.030	1.609			0.188	0.343	1.599			0.170	0.501	1.541			0.044	0.242	1.654			0.005	0.007	1.678			-0.014	-0.176	1.661			-0.018	-0.251	1.654			0.324	0.309	1.583			0.319	0.197	1.328
0.180	-0.030	1.591			0.188	0.030	1.608			0.188	0.343	1.598			0.170	0.501	1.540			0.044	0.242	1.655			0.005	0.007	1.678			-0.014	-0.176	1.661			-0.018	-0.251	1.654			0.326	0.313	1.589			0.321	0.201	1.334
0.180	-0.030	1.591			0.188	0.031	1.608			0.188	0.343	1.598			0.170	0.500	1.540			0.044	0.242	1.655			0.005	0.007	1.678			-0.013	-0.176	1.661			-0.018	-0.251	1.654			0.327	0.315	1.592			0.320	0.208	1.343
0.180	-0.029	1.591			0.188	0.031	1.608			0.188	0.343	1.598			0.170	0.500	1.540			0.044	0.242	1.655			0.006	0.007	1.678			-0.013	-0.176	1.662			-0.018	-0.250	1.654			0.328	0.317	1.595			0.320	0.213	1.349
0.181	-0.028	1.591			0.188	0.031	1.608			0.188	0.342	1.598			0.170	0.500	1.539			0.044	0.242	1.655			0.006	0.007	1.678			-0.013	-0.176	1.662			-0.018	-0.250	1.654			0.328	0.319	1.598			0.320	0.217	1.354
0.181	-0.028	1.591			0.188	0.032	1.608			0.188	0.342	1.597			0.170	0.500	1.539			0.044	0.242	1.655			0.006	0.007	1.678			-0.013	-0.176	1.662			-0.018	-0.250	1.654			0.329	0.320	1.601			0.320	0.220	1.358
0.181	-0.027	1.591			0.188	0.033	1.608			0.188	0.342	1.597			0.170	0.500	1.539			0.044	0.242	1.656			0.006	0.007	1.679			-0.013	-0.176	1.662			-0.017	-0.250	1.654			0.330	0.321	1.603			0.321	0.222	1.361
0.182	-0.026	1.591			0.188	0.033	1.608			0.188	0.341	1.597			0.170	0.500	1.539			0.044	0.243	1.656			0.006	0.008	1.679			-0.013	-0.176	1.662			-0.017	-0.250	1.654			0.330	0.322	1.606			0.321	0.223	1.363
0.182	-0.024	1.591			0.188	0.034	1.608			0.189	0.341	1.598			0.171	0.500	1.538			0.044	0.243	1.656			0.006	0.008	1.679			-0.013	-0.175	1.662			-0.017	-0.250	1.654			0.331	0.323	1.608			0.322	0.225	1.365
0.183	-0.023	1.591			0.188	0.035	1.608			0.189	0.340	1.598			0.171	0.500	1.538			0.044	0.243	1.656			0.006	0.008	1.679			-0.013	-0.175	1.662			-0.017	-0.250	1.655			0.332	0.324	1.611			0.322	0.226	1.367
0.183	-0.022	1.591			0.189	0.035	1.608			0.189	0.340	1.598			0.171	0.500	1.538			0.044	0.243	1.656			0.007	0.008	1.679			-0.013	-0.175	1.662			-0.017	-0.250	1.655			0.325	0.302	1.602			0.319	0.219	1.364
0.184	-0.022	1.591			0.189	0.036	1.608			0.190	0.339	1.598			0.171	0.499	1.538			0.044	0.243	1.656			0.007	0.008	1.679			-0.012	-0.175	1.662			-0.017	-0.250	1.655			0.322	0.292	1.597			0.317	0.213	1.361
0.184	-0.022	1.591			0.189	0.036	1.608			0.190	0.339	1.598			0.171	0.499	1.537			0.044	0.243	1.656			0.007	0.008	1.679			-0.012	-0.175	1.662			-0.017	-0.250	1.655			0.320	0.285	1.594			0.316	0.207	1.357
0.184	-0.021	1.591			0.189	0.036	1.608			0.191	0.338	1.598			0.171	0.499	1.537			0.044	0.243	1.657			0.007	0.008	1.679			-0.012	-0.175	1.662			-0.017	-0.250	1.655			0.319	0.279	1.591			0.312	0.203	1.354
0.184	-0.021	1.591			0.189	0.036	1.608			0.191	0.338	1.599			0.171	0.499	1.537			0.044	0.243	1.657			0.007	0.008	1.679			-0.012	-0.175	1.662			-0.017	-0.250	1.655			0.318	0.275	1.589			0.317	0.221	1.344
0.184	-0.021	1.591			0.190	0.037	1.608			0.191	0.337	1.599			0.171	0.499	1.537			0.044	0.243	1.657			0.007	0.008	1.679			-0.012	-0.175	1.662			-0.017	-0.250	1.655			0.318	0.272	1.587			0.320	0.232	1.338
0.185	-0.020	1.591			0.190	0.037	1.608			0.192	0.337	1.599			0.171	0.499	1.537			0.044	0.243	1.657			0.007	0.008	1.680			-0.012	-0.175	1.662			-0.017	-0.250	1.655			0.318	0.269	1.585			0.342	0.227	1.356
0.185	-0.020	1.592			0.190	0.037	1.608			0.192	0.336	1.599			0.171	0.499	1.537			0.044	0.243	1.657			0.007	0.008	1.680			-0.012	-0.175	1.662			-0.017	-0.250	1.655			0.318	0.267	1.584			0.347	0.226	1.360
0.185	-0.020	1.592			0.190	0.037	1.608			0.192	0.336	1.599			0.171	0.499	1.536			0.044	0.243	1.657			0.007	0.008	1.680			-0.012	-0.175	1.662			-0.016	-0.250	1.655			0.318	0.265	1.583			0.355	0.224	1.367
0.185	-0.020	1.592			0.190	0.037	1.608			0.193	0.335	1.599			0.171	0.499	1.536			0.044	0.243	1.657			0.007	0.008	1.680			-0.012	-0.175	1.662			-0.016	-0.250	1.655			0.318	0.263	1.581			0.361	0.223	1.371
0.185	-0.020	1.592			0.190	0.038	1.608			0.193	0.335	1.600			0.171	0.499	1.536			0.044	0.243	1.657			0.007	0.009	1.680			-0.012	-0.175	1.662			-0.016	-0.250	1.655			0.318	0.261	1.580			0.365	0.222	1.374
0.185	-0.019	1.592			0.191	0.038	1.608			0.193	0.334	1.600			0.171	0.499	1.536			0.044	0.243	1.657			0.007	0.009	1.680			-0.012	-0.175	1.662			-0.016	-0.250	1.655			0.318	0.260	1.580			0.369	0.221	1.377
0.185	-0.019	1.592			0.191	0.038	1.608			0.194	0.334	1.600			0.172	0.499	1.536			0.044	0.243	1.657			0.007	0.009	1.680			-0.012	-0.175	1.662			-0.016	-0.250	1.655			0.319	0.258	1.579			0.373	0.220	1.379
0.185	-0.019	1.592			0.191	0.038	1.608			0.194	0.334	1.600			0.172	0.499	1.536			0.044	0.244	1.657			0.008	0.009	1.680			-0.012	-0.175	1.662			-0.016	-0.250	1.655			0.319	0.257	1.578			0.376	0.219	1.381
0.186	-0.019	1.592			0.191	0.038	1.608			0.194	0.333	1.600			0.172	0.499	1.536			0.044	0.244	1.657			0.008	0.009	1.680			-0.012	-0.175	1.662			-0.016	-0.250	1.655			0.319	0.256	1.577			0.378	0.219	1.383
0.186	-0.019	1.592			0.191	0.038	1.609			0.194	0.333	1.600			0.172	0.499	1.536			0.044	0.244	1.657			0.008	0.009	1.680			-0.012	-0.175	1.662			-0.016	-0.250	1.654			0.319	0.255	1.577			0.381	0.218	1.384
0.186	-0.019	1.592			0.191	0.038	1.609			0.195	0.333	1.600			0.172	0.498	1.536			0.044	0.244	1.656			0.008	0.009	1.680			-0.011	-0.175	1.662			-0.016	-0.250	1.654			0.320	0.254	1.576			0.383	0.217	1.385
0.186	-0.019	1.592			0.192	0.038	1.609			0.195	0.333	1.601			0.172	0.498	1.535			0.044	0.243	1.656			0.008	0.009	1.680			-0.011	-0.175	1.662			-0.015	-0.250	1.654			0.320	0.253	1.575			0.385	0.217	1.386
0.186	-0.019	1.592			0.192	0.038	1.609			0.195	0.332	1.601			0.172	0.498	1.535			0.044	0.243	1.656			0.008	0.009	1.680			-0.011	-0.175	1.662			-0.015	-0.250	1.654			0.320	0.252	1.574			0.387	0.216	1.387
0.186	-0.019	1.592			0.192	0.038	1.609			0.195	0.332	1.601			0.172	0.498	1.535			0.045	0.243	1.655			0.008	0.009	1.680			-0.011	-0.175	1.662			-0.015	-0.250	1.654			0.321	0.251	1.574			0.389	0.216	1.388
0.186	-0.019	1.592			0.192	0.038	1.609			0.196	0.332	1.601			0.172	0.498	1.535			0.045	0.243	1.655			0.008	0.009	1.680			-0.011	-0.175	1.661			-0.015	-0.250	1.654			0.321	0.251	1.573			0.391	0.216	1.389
0.186	-0.019	1.592			0.192	0.038	1.609			0.196	0.332	1.601			0.172	0.498	1.535			0.045	0.243	1.654			0.008	0.009	1.680			-0.011	-0.175	1.661			-0.015	-0.250	1.653			0.322	0.250	1.573			0.392	0.215	1.389
0.187	-0.019	1.592			0.193	0.038	1.609			0.196	0.331	1.601			0.172	0.498	1.535			0.045	0.243	1.654			0.008	0.009	1.680			-0.011	-0.175	1.661			-0.015	-0.250	1.653			0.323	0.250	1.572			0.394	0.215	1.390
0.187	-0.019	1.592			0.193	0.038	1.609			0.196	0.331	1.601			0.172	0.498	1.535			0.046	0.243	1.653			0.008	0.009	1.680			-0.011	-0.175	1.661			-0.015	-0.250	1.653			0.323	0.249	1.572			0.395	0.214	1.390
0.187	-0.019	1.592			0.193	0.038	1.610			0.197	0.331	1.601			0.172	0.498	1.534			0.046	0.243	1.653			0.008	0.009	1.680			-0.011	-0.175	1.661			-0.015	-0.249	1.653			0.324	0.249	1.571			0.397	0.214	1.390
0.187	-0.019	1.592			0.193	0.038	1.610			0.197	0.331	1.601			0.172	0.498	1.534			0.046	0.243	1.652			0.008	0.009	1.680			-0.011	-0.175	1.661			-0.014	-0.249	1.653			0.325	0.249	1.571			0.398	0.214	1.390
0.187	-0.019	1.592			0.194	0.037	1.610			0.197	0.331	1.602			0.172	0.498	1.534			0.046	0.243	1.652			0.008	0.009	1.680			-0.010	-0.175	1.661			-0.014	-0.249	1.652			0.326	0.248	1.570			0.399	0.213	1.389
0.187	-0.019	1.592			0.194	0.037	1.610			0.198	0.330	1.602			0.172	0.498	1.534			0.047	0.243	1.651			0.008	0.009	1.680			-0.010	-0.175	1.661			-0.014	-0.249	1.652			0.326	0.248	1.570			0.400	0.213	1.389
0.188	-0.019	1.592			0.194	0.037	1.610			0.198	0.330	1.602			0.173	0.498	1.534			0.047	0.243	1.651			0.008	0.009	1.679			-0.010	-0.175	1.660			-0.014	-0.249	1.652			0.327	0.248	1.570			0.401	0.212	1.389
0.188	-0.019	1.592			0.194	0.037	1.610			0.198	0.330	1.602			0.173	0.498	1.534			0.047	0.243	1.650			0.008	0.009	1.679			-0.010	-0.175	1.660			-0.014	-0.249	1.652			0.327	0.248	1.570			0.403	0.212	1.388
0.188	-0.019	1.592			0.195	0.037	1.610			0.198	0.330	1.602			0.173	0.497	1.534			0.047	0.243	1.650			0.008	0.009	1.679			-0.010	-0.175	1.660			-0.014	-0.249	1.652			0.328	0.248	1.569			0.404	0.211	1.387
0.188	-0.019	1.592			0.195	0.037	1.610			0.199	0.330	1.602			0.173	0.497	1.533			0.047	0.243	1.650			0.008	0.009	1.679			-0.010	-0.175	1.660			-0.014	-0.249	1.651			0.329	0.248	1.569			0.404	0.211	1.387
0.188	-0.019	1.592			0.195	0.037	1.611			0.199	0.330	1.602			0.173	0.497	1.533			0.048	0.243	1.649			0.008	0.009	1.679			-0.010	-0.175	1.660			-0.014	-0.249	1.651			0.329	0.248	1.569			0.405	0.210	1.386
0.188	-0.019	1.592			0.195	0.037	1.611			0.199	0.330	1.602			0.173	0.497	1.533			0.048	0.243	1.649			0.008	0.009	1.678			-0.010	-0.175	1.660			-0.014	-0.249	1.651			0.330	0.248	1.569			0.406	0.210	1.385
0.189	-0.019	1.592			0.196	0.037	1.611			0.200	0.329	1.602			0.173	0.497	1.533			0.048	0.243	1.649			0.008	0.009	1.678			-0.010	-0.175	1.660			-0.013	-0.249	1.651			0.330	0.248	1.569			0.406	0.210	1.385
0.189	-0.019	1.592			0.196	0.037	1.611			0.200	0.329	1.602			0.174	0.497	1.533			0.048	0.243	1.649			0.009	0.009	1.678			-0.010	-0.175	1.659			-0.013	-0.249	1.651			0.331	0.248	1.568			0.407	0.210	1.384
0.189	-0.020	1.591			0.196	0.037	1.611			0.200	0.329	1.602			0.174	0.497	1.533			0.048	0.243	1.649			0.009	0.009	1.678			-0.010	-0.175	1.659			-0.013	-0.249	1.650			0.331	0.248	1.568			0.407	0.209	1.384
0.189	-0.020	1.591			0.196	0.037	1.611			0.201	0.330	1.603			0.175	0.498	1.534			0.048	0.243	1.649			0.009	0.009	1.678			-0.009	-0.174	1.659			-0.013	-0.249	1.650			0.332	0.248	1.568			0.408	0.209	1.384
0.189	-0.020	1.591			0.197	0.037	1.611			0.201	0.330	1.603			0.176	0.498	1.534			0.048	0.243	1.648			0.009	0.010	1.678			-0.009	-0.174	1.659			-0.013	-0.249	1.650			0.332	0.248	1.567			0.408	0.209	1.383
0.189	-0.020	1.591			0.197	0.037	1.611			0.202	0.330	1.603			0.178	0.498	1.535			0.049	0.243	1.648			0.009	0.010	1.678			-0.009	-0.174	1.659			-0.013	-0.249	1.650			0.332	0.248	1.567			0.408	0.208	1.382
0.189	-0.020	1.591			0.197	0.036	1.611			0.202	0.331	1.603			0.179	0.499	1.536			0.049	0.243	1.648			0.009	0.010	1.677			-0.009	-0.174	1.659			-0.013	-0.249	1.650			0.333	0.248	1.567			0.407	0.208	1.381
0.190	-0.020	1.591			0.197	0.036	1.612			0.203	0.331	1.603			0.181	0.499	1.537			0.049	0.243	1.647			0.009	0.010	1.677			-0.009	-0.174	1.659			-0.013	-0.249	1.650			0.333	0.248	1.567			0.407	0.208	1.381
0.190	-0.020	1.591			0.197	0.036	1.612			0.203	0.331	1.603			0.183	0.500	1.538			0.050	0.243	1.646			0.009	0.010	1.677			-0.009	-0.174	1.659			-0.012	-0.249	1.650			0.334	0.248	1.566			0.407	0.208	1.380
0.190	-0.020	1.591			0.198	0.036	1.612			0.204	0.332	1.603			0.184	0.500	1.538			0.050	0.243	1.646			0.009	0.010	1.677			-0.009	-0.174	1.659			-0.012	-0.249	1.650			0.334	0.248	1.566			0.407	0.208	1.380
0.190	-0.020	1.591			0.198	0.036	1.612			0.204	0.332	1.603			0.186	0.500	1.539			0.050	0.243	1.645			0.009	0.010	1.677			-0.009	-0.174	1.659			-0.012	-0.249	1.650			0.335	0.248	1.566			0.407	0.208	1.380
0.190	-0.020	1.591			0.198	0.036	1.612			0.205	0.333	1.603			0.187	0.501	1.540			0.051	0.243	1.644			0.009	0.010	1.677			-0.009	-0.174	1.658			-0.012	-0.249	1.650			0.335	0.248	1.565			0.406	0.207	1.379
0.190	-0.020	1.591			0.198	0.036	1.612			0.205	0.333	1.603			0.189	0.501	1.541			0.051	0.243	1.644			0.009	0.010	1.676			-0.009	-0.174	1.658			-0.012	-0.249	1.650			0.335	0.248	1.565			0.406	0.207	1.379
0.191	-0.020	1.591			0.199	0.036	1.612			0.206	0.334	1.603			0.190	0.501	1.541			0.051	0.243	1.643			0.009	0.010	1.676			-0.009	-0.174	1.658			-0.012	-0.249	1.650			0.336	0.248	1.565			0.406	0.207	1.379
0.191	-0.020	1.591			0.199	0.036	1.612			0.206	0.334	1.603			0.191	0.501	1.542			0.052	0.243	1.643			0.009	0.011	1.676			-0.009	-0.174	1.658			-0.012	-0.249	1.650			0.336	0.248	1.565			0.406	0.207	1.379
0.191	-0.020	1.591			0.199	0.036	1.612			0.206	0.335	1.603			0.192	0.502	1.542			0.052	0.243	1.642			0.009	0.011	1.676			-0.009	-0.174	1.658			-0.012	-0.249	1.650			0.336	0.248	1.565			0.405	0.207	1.378
0.191	-0.020	1.591			0.199	0.036	1.612			0.207	0.335	1.603			0.193	0.502	1.543			0.052	0.243	1.642			0.009	0.011	1.676			-0.009	-0.174	1.658			-0.012	-0.249	1.650			0.337	0.248	1.564			0.405	0.207	1.378
0.191	-0.020	1.591			0.200	0.036	1.612			0.207	0.336	1.603			0.194	0.502	1.543			0.053	0.243	1.641			0.009	0.011	1.675			-0.009	-0.174	1.658			-0.012	-0.249	1.650			0.337	0.248	1.564			0.405	0.207	1.378
0.192	-0.020	1.591			0.200	0.036	1.612			0.208	0.336	1.603			0.195	0.502	1.544			0.053	0.243	1.641			0.009	0.011	1.675			-0.009	-0.174	1.658			-0.012	-0.248	1.649			0.337	0.248	1.564			0.404	0.207	1.378
0.192	-0.020	1.591			0.200	0.037	1.612			0.208	0.336	1.603			0.196	0.502	1.544			0.053	0.243	1.640			0.009	0.011	1.675			-0.009	-0.174	1.658			-0.012	-0.248	1.649			0.337	0.248	1.564			0.404	0.207	1.377
0.192	-0.020	1.591			0.200	0.037	1.613			0.208	0.337	1.603			0.196	0.502	1.544			0.053	0.243	1.640			0.009	0.011	1.675			-0.009	-0.174	1.658			-0.012	-0.248	1.649			0.338	0.248	1.564			0.404	0.207	1.377
0.192	-0.021	1.591			0.200	0.037	1.613			0.209	0.337	1.603			0.197	0.503	1.545			0.053	0.243	1.639			0.009	0.011	1.674			-0.009	-0.174	1.658			-0.012	-0.248	1.649			0.338	0.248	1.563			0.404	0.207	1.377
0.192	-0.021	1.591			0.201	0.037	1.613			0.209	0.337	1.603			0.198	0.503	1.545			0.054	0.243	1.639			0.009	0.011	1.674			-0.009	-0.174	1.658			-0.012	-0.248	1.649			0.338	0.248	1.563			0.404	0.207	1.377
0.193	-0.021	1.591			0.201	0.037	1.613			0.209	0.338	1.603			0.198	0.503	1.545			0.054	0.243	1.639			0.009	0.012	1.674			-0.009	-0.173	1.658			-0.012	-0.248	1.649			0.338	0.248	1.563			0.404	0.207	1.377
0.193	-0.021	1.591			0.201	0.037	1.613			0.209	0.338	1.603			0.199	0.503	1.545			0.054	0.243	1.638			0.009	0.012	1.674			-0.009	-0.173	1.658			-0.012	-0.248	1.649			0.339	0.248	1.563			0.404	0.207	1.377
0.193	-0.021	1.591			0.201	0.037	1.613			0.210	0.338	1.604			0.199	0.503	1.545			0.054	0.243	1.638			0.009	0.012	1.674			-0.009	-0.173	1.658			-0.012	-0.248	1.649			0.339	0.248	1.563			0.403	0.207	1.377
0.193	-0.021	1.591			0.201	0.037	1.613			0.210	0.338	1.604			0.199	0.503	1.545			0.054	0.243	1.638			0.009	0.012	1.673			-0.009	-0.173	1.658			-0.012	-0.248	1.649			0.339	0.248	1.563			0.403	0.207	1.377
0.193	-0.021	1.591			0.201	0.037	1.613			0.210	0.339	1.604			0.200	0.503	1.545			0.054	0.243	1.638			0.009	0.012	1.673			-0.009	-0.173	1.657			-0.012	-0.248	1.649			0.339	0.248	1.563			0.403	0.207	1.377
0.193	-0.021	1.591			0.202	0.037	1.613			0.210	0.339	1.604			0.200	0.503	1.545			0.054	0.243	1.638			0.009	0.012	1.673			-0.009	-0.173	1.657			-0.012	-0.248	1.649			0.339	0.248	1.563			0.403	0.207	1.377
0.193	-0.021	1.591			0.202	0.037	1.613			0.210	0.339	1.604			0.200	0.503	1.545			0.054	0.243	1.638			0.009	0.012	1.673			-0.009	-0.173	1.657			-0.012	-0.248	1.649			0.339	0.248	1.563			0.402	0.207	1.377
0.193	-0.021	1.591			0.202	0.037	1.613			0.209	0.339	1.605			0.200	0.503	1.544			0.054	0.243	1.638			0.009	0.012	1.673			-0.009	-0.173	1.657			-0.012	-0.248	1.649			0.339	0.248	1.563			0.402	0.207	1.377
0.193	-0.021	1.592			0.202	0.037	1.614			0.209	0.339	1.605			0.199	0.503	1.544			0.054	0.243	1.638			0.009	0.012	1.673			-0.009	-0.173	1.657			-0.012	-0.248	1.649			0.339	0.248	1.564			0.402	0.207	1.377
0.193	-0.021	1.592			0.202	0.037	1.614			0.209	0.339	1.605			0.199	0.502	1.543			0.054	0.244	1.638			0.009	0.012	1.673			-0.009	-0.173	1.657			-0.012	-0.248	1.649			0.339	0.249	1.564			0.401	0.207	1.378
0.194	-0.021	1.592			0.202	0.037	1.614			0.209	0.338	1.605			0.198	0.502	1.542			0.054	0.244	1.639			0.009	0.012	1.673			-0.009	-0.173	1.657			-0.012	-0.248	1.649			0.339	0.249	1.564			0.401	0.207	1.378
0.194	-0.021	1.592			0.202	0.037	1.614			0.208	0.338	1.605			0.198	0.502	1.542			0.054	0.244	1.639			0.009	0.012	1.673			-0.009	-0.173	1.657			-0.012	-0.248	1.649			0.339	0.249	1.564			0.401	0.207	1.378
0.194	-0.021	1.592			0.202	0.037	1.614			0.208	0.338	1.606			0.197	0.502	1.541			0.054	0.244	1.639			0.009	0.012	1.673			-0.009	-0.173	1.657			-0.012	-0.248	1.649			0.339	0.250	1.565			0.401	0.207	1.378
0.194	-0.021	1.592			0.202	0.037	1.614			0.208	0.338	1.606			0.197	0.501	1.540			0.054	0.244	1.639			0.009	0.012	1.673			-0.009	-0.173	1.657			-0.012	-0.248	1.649			0.339	0.250	1.565			0.401	0.207	1.378
0.194	-0.021	1.592			0.202	0.037	1.614			0.207	0.337	1.606			0.196	0.501	1.540			0.053	0.244	1.640			0.009	0.012	1.673			-0.009	-0.173	1.657			-0.012	-0.248	1.649			0.339	0.250	1.566			0.400	0.208	1.379
0.194	-0.021	1.592			0.202	0.037	1.615			0.207	0.337	1.606			0.195	0.501	1.539			0.053	0.244	1.640			0.009	0.012	1.673			-0.009	-0.173	1.657			-0.012	-0.248	1.649			0.339	0.251	1.566			0.400	0.208	1.379
0.194	-0.021	1.592			0.202	0.037	1.615			0.207	0.337	1.606			0.195	0.501	1.539			0.053	0.244	1.640			0.009	0.012	1.673			-0.009	-0.173	1.657			-0.012	-0.248	1.649			0.339	0.251	1.566			0.400	0.208	1.379
0.194	-0.021	1.592			0.202	0.037	1.615			0.206	0.337	1.607			0.194	0.501	1.538			0.053	0.244	1.641			0.009	0.012	1.673			-0.009	-0.173	1.657			-0.012	-0.248	1.649			0.338	0.251	1.567			0.400	0.208	1.379
0.194	-0.021	1.592			0.202	0.037	1.615			0.206	0.337	1.607			0.194	0.501	1.538			0.053	0.244	1.641			0.009	0.012	1.673			-0.009	-0.173	1.657			-0.011	-0.248	1.649			0.338	0.252	1.567			0.400	0.208	1.379
0.194	-0.021	1.592			0.202	0.037	1.615			0.206	0.337	1.607			0.193	0.501	1.538			0.052	0.244	1.641			0.009	0.012	1.673			-0.009	-0.173	1.657			-0.011	-0.248	1.650			0.338	0.252	1.567			0.400	0.208	1.379
0.194	-0.021	1.592			0.202	0.037	1.615			0.205	0.336	1.607			0.193	0.501	1.537			0.052	0.244	1.641			0.009	0.012	1.673			-0.009	-0.173	1.657			-0.011	-0.248	1.650			0.338	0.252	1.567			0.400	0.208	1.379
0.194	-0.021	1.592			0.202	0.036	1.616			0.205	0.336	1.608			0.192	0.501	1.537			0.052	0.244	1.641			0.009	0.012	1.672			-0.009	-0.173	1.657			-0.011	-0.248	1.650			0.338	0.252	1.568			0.400	0.208	1.379
0.194	-0.021	1.592			0.202	0.036	1.616			0.205	0.336	1.608			0.192	0.501	1.537			0.052	0.244	1.641			0.009	0.012	1.672			-0.009	-0.173	1.657			-0.011	-0.248	1.650			0.338	0.252	1.568			0.400	0.208	1.379
[truncated: 151 more rows]
[truncated: 30 more columns]
