# Supplementary material for: A natural user interface to integrate citizen science and physical exercise
Source: PLoS One. 2017 Feb 23;12(2):e0172587. doi: 10.1371/journal.pone.0172587 (PMC5322974; doi:10.1371/journal.pone.0172587)
Supplement: S1 Folder — Kinect raw data of each participant in the two kinect groups (KC and KNC). Data of each participant are saved in a binary file. Trajectories of points have been extracted form the binary file and saved in a text file. (ZIP) [file pone.0172587.s002.zip › Raw_data/Par35/Par35_Right_C_points.txt]

-0.145	-0.240	1.727			-0.127	-0.189	1.766			-0.175	0.091	1.775			-0.233	0.248	1.778			-0.304	-0.055	1.852			-0.288	-0.300	1.850			-0.298	-0.519	1.797			-0.303	-0.585	1.764			-0.054	0.040	1.691			-0.139	-0.053	1.449
-0.145	-0.240	1.727			-0.127	-0.189	1.766			-0.175	0.091	1.775			-0.233	0.248	1.778			-0.304	-0.055	1.852			-0.287	-0.300	1.850			-0.298	-0.519	1.797			-0.303	-0.585	1.764			-0.054	0.040	1.691			-0.138	-0.053	1.450
-0.145	-0.240	1.727			-0.127	-0.189	1.766			-0.175	0.091	1.775			-0.233	0.248	1.778			-0.304	-0.055	1.852			-0.287	-0.300	1.850			-0.298	-0.519	1.797			-0.303	-0.584	1.764			-0.054	0.040	1.691			-0.136	-0.054	1.451
-0.145	-0.240	1.727			-0.127	-0.189	1.766			-0.175	0.091	1.775			-0.233	0.248	1.778			-0.304	-0.055	1.852			-0.287	-0.300	1.850			-0.298	-0.519	1.797			-0.303	-0.584	1.765			-0.054	0.040	1.691			-0.135	-0.054	1.452
-0.145	-0.240	1.727			-0.127	-0.189	1.765			-0.174	0.091	1.775			-0.233	0.248	1.778			-0.304	-0.055	1.852			-0.286	-0.301	1.849			-0.298	-0.519	1.797			-0.302	-0.584	1.765			-0.054	0.040	1.691			-0.133	-0.054	1.453
-0.145	-0.240	1.726			-0.127	-0.189	1.765			-0.174	0.091	1.775			-0.233	0.248	1.778			-0.303	-0.055	1.852			-0.286	-0.301	1.849			-0.298	-0.520	1.797			-0.302	-0.583	1.765			-0.054	0.040	1.691			-0.131	-0.054	1.453
-0.144	-0.240	1.726			-0.127	-0.189	1.765			-0.174	0.091	1.775			-0.233	0.248	1.778			-0.303	-0.055	1.852			-0.286	-0.301	1.849			-0.298	-0.520	1.796			-0.302	-0.583	1.765			-0.054	0.040	1.691			-0.129	-0.054	1.454
-0.144	-0.240	1.726			-0.127	-0.189	1.765			-0.174	0.091	1.775			-0.233	0.248	1.778			-0.303	-0.054	1.852			-0.286	-0.301	1.849			-0.298	-0.520	1.796			-0.302	-0.583	1.765			-0.054	0.040	1.691			-0.128	-0.054	1.455
-0.144	-0.240	1.726			-0.126	-0.188	1.765			-0.174	0.091	1.775			-0.233	0.248	1.778			-0.303	-0.054	1.852			-0.286	-0.301	1.849			-0.297	-0.521	1.796			-0.302	-0.582	1.765			-0.054	0.040	1.691			-0.126	-0.054	1.456
-0.144	-0.240	1.726			-0.126	-0.188	1.765			-0.174	0.091	1.774			-0.233	0.248	1.778			-0.303	-0.054	1.852			-0.285	-0.301	1.849			-0.297	-0.521	1.796			-0.302	-0.582	1.765			-0.054	0.040	1.691			-0.125	-0.054	1.457
-0.144	-0.240	1.726			-0.126	-0.188	1.765			-0.174	0.091	1.774			-0.233	0.248	1.778			-0.303	-0.054	1.852			-0.285	-0.301	1.848			-0.297	-0.521	1.796			-0.301	-0.582	1.765			-0.054	0.040	1.691			-0.124	-0.054	1.457
-0.144	-0.239	1.725			-0.126	-0.188	1.764			-0.174	0.091	1.774			-0.233	0.248	1.778			-0.303	-0.054	1.852			-0.285	-0.301	1.848			-0.297	-0.521	1.796			-0.301	-0.584	1.764			-0.054	0.040	1.691			-0.123	-0.054	1.458
-0.144	-0.239	1.725			-0.126	-0.188	1.764			-0.174	0.091	1.774			-0.233	0.248	1.778			-0.303	-0.054	1.851			-0.285	-0.302	1.848			-0.297	-0.522	1.796			-0.301	-0.585	1.764			-0.054	0.040	1.691			-0.090	-0.051	1.462
-0.144	-0.239	1.725			-0.126	-0.188	1.764			-0.174	0.091	1.774			-0.233	0.248	1.778			-0.303	-0.054	1.851			-0.285	-0.302	1.848			-0.297	-0.522	1.796			-0.302	-0.587	1.763			-0.054	0.040	1.691			-0.094	-0.052	1.464
-0.143	-0.239	1.725			-0.126	-0.188	1.764			-0.173	0.091	1.774			-0.233	0.248	1.778			-0.303	-0.054	1.851			-0.285	-0.302	1.848			-0.297	-0.522	1.795			-0.302	-0.588	1.763			-0.054	0.040	1.691			-0.078	-0.051	1.465
-0.143	-0.239	1.725			-0.125	-0.188	1.764			-0.173	0.091	1.774			-0.233	0.248	1.778			-0.303	-0.054	1.851			-0.284	-0.302	1.848			-0.297	-0.523	1.795			-0.302	-0.589	1.762			-0.054	0.040	1.691			-0.085	-0.053	1.466
-0.143	-0.239	1.724			-0.125	-0.188	1.764			-0.173	0.091	1.774			-0.233	0.248	1.777			-0.302	-0.054	1.851			-0.284	-0.302	1.848			-0.297	-0.523	1.795			-0.302	-0.590	1.761			-0.054	0.040	1.691			-0.090	-0.054	1.467
-0.143	-0.239	1.724			-0.125	-0.188	1.763			-0.173	0.091	1.774			-0.233	0.248	1.777			-0.302	-0.054	1.851			-0.284	-0.302	1.848			-0.297	-0.523	1.795			-0.303	-0.592	1.761			-0.054	0.040	1.691			-0.094	-0.055	1.467
-0.143	-0.238	1.724			-0.125	-0.188	1.763			-0.173	0.091	1.774			-0.233	0.248	1.777			-0.302	-0.054	1.851			-0.284	-0.302	1.848			-0.298	-0.524	1.795			-0.303	-0.593	1.760			-0.054	0.040	1.691			-0.096	-0.056	1.468
-0.143	-0.238	1.724			-0.125	-0.187	1.763			-0.173	0.092	1.774			-0.233	0.248	1.777			-0.302	-0.054	1.851			-0.284	-0.302	1.847			-0.298	-0.524	1.795			-0.303	-0.594	1.760			-0.054	0.040	1.691			-0.099	-0.057	1.468
-0.143	-0.238	1.724			-0.125	-0.187	1.763			-0.173	0.092	1.774			-0.232	0.248	1.777			-0.302	-0.054	1.851			-0.284	-0.302	1.847			-0.298	-0.524	1.794			-0.303	-0.595	1.759			-0.054	0.040	1.691			-0.101	-0.057	1.468
-0.143	-0.238	1.724			-0.125	-0.187	1.763			-0.173	0.092	1.774			-0.232	0.248	1.777			-0.302	-0.054	1.851			-0.284	-0.302	1.847			-0.298	-0.524	1.794			-0.304	-0.596	1.759			-0.054	0.040	1.691			-0.102	-0.058	1.469
-0.143	-0.238	1.723			-0.125	-0.187	1.763			-0.173	0.092	1.774			-0.232	0.248	1.777			-0.302	-0.054	1.851			-0.283	-0.302	1.847			-0.298	-0.525	1.794			-0.304	-0.597	1.759			-0.054	0.040	1.691			-0.103	-0.058	1.469
-0.143	-0.238	1.723			-0.125	-0.187	1.763			-0.173	0.092	1.773			-0.232	0.248	1.777			-0.301	-0.054	1.851			-0.283	-0.302	1.847			-0.298	-0.525	1.794			-0.304	-0.597	1.759			-0.054	0.040	1.690			-0.104	-0.059	1.469
-0.142	-0.238	1.723			-0.124	-0.187	1.762			-0.172	0.092	1.773			-0.232	0.248	1.777			-0.301	-0.053	1.850			-0.283	-0.302	1.847			-0.298	-0.525	1.794			-0.304	-0.598	1.758			-0.054	0.040	1.690			-0.105	-0.059	1.469
-0.142	-0.238	1.723			-0.124	-0.187	1.762			-0.172	0.092	1.773			-0.232	0.248	1.777			-0.300	-0.052	1.850			-0.283	-0.302	1.847			-0.298	-0.525	1.794			-0.304	-0.599	1.758			-0.055	0.040	1.690			-0.106	-0.059	1.470
-0.142	-0.238	1.723			-0.124	-0.187	1.762			-0.172	0.092	1.773			-0.232	0.248	1.777			-0.299	-0.052	1.850			-0.283	-0.302	1.847			-0.298	-0.525	1.794			-0.304	-0.599	1.758			-0.055	0.040	1.690			-0.107	-0.060	1.470
-0.142	-0.237	1.723			-0.124	-0.187	1.762			-0.172	0.092	1.773			-0.232	0.248	1.777			-0.299	-0.051	1.849			-0.283	-0.302	1.847			-0.298	-0.526	1.793			-0.304	-0.600	1.758			-0.055	0.040	1.690			-0.108	-0.060	1.470
-0.142	-0.237	1.723			-0.124	-0.187	1.762			-0.172	0.092	1.773			-0.232	0.248	1.777			-0.298	-0.050	1.849			-0.283	-0.302	1.847			-0.298	-0.526	1.793			-0.304	-0.600	1.758			-0.055	0.040	1.690			-0.108	-0.060	1.470
-0.142	-0.237	1.723			-0.124	-0.187	1.762			-0.172	0.092	1.773			-0.232	0.248	1.777			-0.297	-0.049	1.849			-0.283	-0.302	1.847			-0.298	-0.526	1.793			-0.305	-0.600	1.757			-0.055	0.040	1.690			-0.109	-0.061	1.470
-0.142	-0.237	1.723			-0.124	-0.187	1.762			-0.172	0.092	1.773			-0.232	0.248	1.777			-0.296	-0.048	1.848			-0.283	-0.302	1.847			-0.298	-0.526	1.793			-0.305	-0.601	1.757			-0.055	0.040	1.690			-0.109	-0.061	1.471
-0.142	-0.237	1.723			-0.124	-0.186	1.762			-0.172	0.092	1.773			-0.232	0.248	1.777			-0.295	-0.048	1.848			-0.283	-0.302	1.846			-0.298	-0.526	1.793			-0.305	-0.601	1.757			-0.055	0.040	1.690			-0.110	-0.061	1.471
-0.142	-0.237	1.722			-0.124	-0.186	1.762			-0.172	0.092	1.773			-0.232	0.248	1.777			-0.295	-0.047	1.848			-0.283	-0.302	1.846			-0.298	-0.526	1.793			-0.305	-0.601	1.757			-0.055	0.040	1.690			-0.111	-0.062	1.471
-0.142	-0.237	1.722			-0.124	-0.186	1.762			-0.172	0.092	1.773			-0.232	0.248	1.777			-0.294	-0.046	1.848			-0.283	-0.302	1.846			-0.298	-0.526	1.793			-0.305	-0.601	1.757			-0.055	0.040	1.690			-0.111	-0.062	1.472
-0.142	-0.237	1.722			-0.124	-0.186	1.762			-0.172	0.092	1.773			-0.232	0.248	1.777			-0.294	-0.046	1.848			-0.283	-0.302	1.846			-0.298	-0.526	1.793			-0.305	-0.602	1.756			-0.055	0.040	1.690			-0.112	-0.062	1.472
-0.142	-0.237	1.722			-0.124	-0.186	1.761			-0.172	0.092	1.773			-0.232	0.248	1.777			-0.293	-0.045	1.847			-0.282	-0.302	1.846			-0.298	-0.526	1.793			-0.305	-0.602	1.756			-0.055	0.040	1.690			-0.113	-0.063	1.472
-0.142	-0.237	1.722			-0.124	-0.186	1.761			-0.171	0.092	1.773			-0.232	0.248	1.777			-0.293	-0.045	1.847			-0.282	-0.302	1.846			-0.298	-0.526	1.793			-0.305	-0.602	1.756			-0.055	0.040	1.690			-0.113	-0.063	1.472
-0.142	-0.237	1.722			-0.124	-0.186	1.761			-0.171	0.092	1.773			-0.232	0.248	1.777			-0.292	-0.044	1.847			-0.282	-0.301	1.846			-0.298	-0.526	1.793			-0.306	-0.602	1.756			-0.055	0.040	1.690			-0.114	-0.064	1.473
-0.142	-0.237	1.722			-0.124	-0.186	1.761			-0.171	0.092	1.773			-0.232	0.248	1.776			-0.292	-0.044	1.847			-0.282	-0.301	1.846			-0.298	-0.527	1.793			-0.306	-0.603	1.756			-0.055	0.040	1.690			-0.115	-0.064	1.473
-0.142	-0.236	1.722			-0.124	-0.186	1.761			-0.171	0.092	1.773			-0.232	0.248	1.776			-0.292	-0.044	1.847			-0.282	-0.301	1.846			-0.298	-0.527	1.793			-0.306	-0.603	1.756			-0.055	0.040	1.690			-0.116	-0.064	1.474
-0.142	-0.236	1.722			-0.124	-0.186	1.761			-0.171	0.092	1.773			-0.232	0.248	1.776			-0.291	-0.043	1.847			-0.282	-0.301	1.846			-0.298	-0.527	1.793			-0.306	-0.603	1.756			-0.055	0.040	1.690			-0.116	-0.065	1.474
-0.142	-0.236	1.722			-0.124	-0.186	1.761			-0.171	0.092	1.773			-0.231	0.248	1.776			-0.291	-0.043	1.847			-0.282	-0.300	1.846			-0.298	-0.527	1.793			-0.306	-0.603	1.756			-0.055	0.040	1.690			-0.116	-0.065	1.474
-0.142	-0.236	1.722			-0.124	-0.186	1.761			-0.171	0.092	1.773			-0.231	0.248	1.776			-0.291	-0.043	1.847			-0.282	-0.300	1.846			-0.298	-0.527	1.793			-0.306	-0.603	1.756			-0.055	0.040	1.690			-0.117	-0.065	1.475
-0.142	-0.236	1.722			-0.124	-0.186	1.761			-0.171	0.092	1.773			-0.231	0.248	1.776			-0.291	-0.042	1.847			-0.282	-0.299	1.846			-0.298	-0.527	1.792			-0.306	-0.603	1.756			-0.055	0.040	1.689			-0.117	-0.065	1.475
-0.142	-0.236	1.722			-0.124	-0.186	1.761			-0.170	0.092	1.773			-0.231	0.248	1.776			-0.290	-0.042	1.847			-0.282	-0.299	1.846			-0.298	-0.527	1.792			-0.306	-0.603	1.756			-0.055	0.040	1.689			-0.117	-0.065	1.475
-0.142	-0.236	1.722			-0.123	-0.186	1.761			-0.170	0.092	1.773			-0.231	0.248	1.776			-0.290	-0.042	1.847			-0.282	-0.298	1.846			-0.298	-0.527	1.792			-0.306	-0.604	1.755			-0.055	0.040	1.689			-0.096	-0.061	1.477
-0.142	-0.236	1.722			-0.123	-0.186	1.761			-0.170	0.092	1.773			-0.231	0.247	1.776			-0.290	-0.042	1.847			-0.282	-0.298	1.847			-0.298	-0.527	1.792			-0.306	-0.604	1.755			-0.055	0.040	1.689			-0.097	-0.062	1.478
-0.142	-0.236	1.722			-0.123	-0.186	1.761			-0.170	0.092	1.773			-0.231	0.247	1.776			-0.290	-0.041	1.847			-0.282	-0.298	1.847			-0.298	-0.527	1.792			-0.306	-0.604	1.755			-0.055	0.040	1.689			-0.097	-0.062	1.479
-0.142	-0.236	1.722			-0.123	-0.186	1.761			-0.169	0.091	1.773			-0.231	0.247	1.777			-0.289	-0.041	1.847			-0.282	-0.298	1.847			-0.298	-0.527	1.792			-0.306	-0.604	1.755			-0.055	0.040	1.689			-0.098	-0.063	1.479
-0.142	-0.236	1.722			-0.123	-0.186	1.761			-0.169	0.091	1.773			-0.230	0.247	1.777			-0.289	-0.041	1.847			-0.282	-0.297	1.847			-0.298	-0.527	1.792			-0.306	-0.604	1.755			-0.055	0.040	1.689			-0.098	-0.063	1.480
-0.142	-0.236	1.722			-0.123	-0.186	1.761			-0.169	0.091	1.773			-0.230	0.247	1.777			-0.289	-0.041	1.848			-0.282	-0.297	1.847			-0.298	-0.527	1.792			-0.306	-0.604	1.755			-0.055	0.040	1.689			-0.083	-0.059	1.482
-0.142	-0.236	1.722			-0.123	-0.186	1.761			-0.168	0.091	1.773			-0.230	0.247	1.777			-0.288	-0.041	1.848			-0.282	-0.297	1.847			-0.298	-0.527	1.792			-0.306	-0.604	1.755			-0.055	0.040	1.689			-0.075	-0.057	1.483
-0.142	-0.236	1.722			-0.123	-0.186	1.761			-0.168	0.091	1.773			-0.230	0.247	1.777			-0.288	-0.041	1.848			-0.282	-0.297	1.847			-0.298	-0.527	1.792			-0.306	-0.604	1.755			-0.055	0.040	1.689			-0.077	-0.058	1.484
-0.142	-0.236	1.722			-0.123	-0.186	1.761			-0.168	0.091	1.774			-0.230	0.247	1.777			-0.288	-0.041	1.848			-0.282	-0.297	1.847			-0.298	-0.527	1.792			-0.306	-0.605	1.755			-0.055	0.040	1.689			-0.078	-0.059	1.484
-0.142	-0.236	1.723			-0.123	-0.186	1.761			-0.168	0.091	1.774			-0.230	0.247	1.777			-0.288	-0.040	1.848			-0.281	-0.297	1.847			-0.298	-0.527	1.792			-0.306	-0.605	1.755			-0.055	0.040	1.689			-0.072	-0.057	1.484
-0.142	-0.236	1.723			-0.123	-0.186	1.761			-0.167	0.091	1.774			-0.229	0.246	1.777			-0.287	-0.040	1.848			-0.281	-0.296	1.848			-0.297	-0.528	1.792			-0.306	-0.605	1.755			-0.055	0.040	1.689			-0.073	-0.058	1.484
-0.142	-0.236	1.723			-0.123	-0.186	1.762			-0.167	0.091	1.774			-0.229	0.246	1.777			-0.287	-0.040	1.848			-0.281	-0.296	1.848			-0.297	-0.527	1.792			-0.306	-0.604	1.756			-0.055	0.040	1.689			-0.073	-0.059	1.484
-0.142	-0.236	1.723			-0.123	-0.186	1.762			-0.167	0.091	1.774			-0.229	0.246	1.777			-0.287	-0.040	1.849			-0.281	-0.296	1.848			-0.297	-0.527	1.792			-0.306	-0.604	1.756			-0.055	0.040	1.689			-0.074	-0.059	1.484
-0.142	-0.236	1.723			-0.123	-0.186	1.762			-0.166	0.091	1.774			-0.229	0.246	1.777			-0.287	-0.040	1.849			-0.281	-0.296	1.848			-0.297	-0.527	1.792			-0.306	-0.605	1.756			-0.055	0.040	1.689			-0.074	-0.060	1.484
-0.142	-0.236	1.723			-0.122	-0.186	1.762			-0.166	0.091	1.774			-0.228	0.246	1.777			-0.286	-0.040	1.849			-0.281	-0.296	1.848			-0.296	-0.527	1.792			-0.306	-0.605	1.756			-0.055	0.040	1.689			-0.075	-0.060	1.484
-0.142	-0.236	1.723			-0.122	-0.186	1.762			-0.166	0.091	1.774			-0.228	0.246	1.778			-0.286	-0.040	1.849			-0.281	-0.296	1.848			-0.296	-0.526	1.792			-0.306	-0.604	1.756			-0.055	0.040	1.689			-0.075	-0.060	1.485
-0.142	-0.236	1.723			-0.122	-0.186	1.762			-0.165	0.090	1.775			-0.228	0.246	1.778			-0.286	-0.040	1.849			-0.281	-0.296	1.848			-0.296	-0.526	1.793			-0.306	-0.603	1.757			-0.055	0.040	1.689			-0.075	-0.060	1.485
-0.142	-0.236	1.723			-0.122	-0.186	1.762			-0.165	0.090	1.775			-0.228	0.246	1.778			-0.285	-0.040	1.849			-0.280	-0.295	1.848			-0.296	-0.526	1.793			-0.306	-0.603	1.757			-0.055	0.040	1.689			-0.075	-0.061	1.485
-0.142	-0.236	1.724			-0.122	-0.186	1.762			-0.165	0.090	1.775			-0.227	0.246	1.778			-0.285	-0.040	1.849			-0.280	-0.294	1.849			-0.296	-0.525	1.793			-0.306	-0.603	1.757			-0.055	0.040	1.689			-0.075	-0.061	1.485
-0.141	-0.236	1.724			-0.122	-0.186	1.762			-0.164	0.090	1.775			-0.227	0.246	1.778			-0.285	-0.040	1.850			-0.280	-0.293	1.850			-0.295	-0.525	1.793			-0.305	-0.602	1.757			-0.055	0.040	1.689			-0.075	-0.061	1.485
-0.141	-0.236	1.724			-0.122	-0.186	1.762			-0.164	0.090	1.775			-0.227	0.245	1.778			-0.285	-0.040	1.850			-0.280	-0.292	1.850			-0.295	-0.525	1.793			-0.305	-0.602	1.757			-0.055	0.040	1.689			-0.071	-0.060	1.485
-0.141	-0.236	1.724			-0.122	-0.186	1.763			-0.164	0.090	1.775			-0.226	0.245	1.778			-0.284	-0.040	1.850			-0.280	-0.291	1.850			-0.295	-0.525	1.793			-0.305	-0.602	1.757			-0.055	0.040	1.690			-0.068	-0.059	1.485
-0.141	-0.236	1.724			-0.122	-0.186	1.763			-0.163	0.090	1.775			-0.226	0.245	1.778			-0.284	-0.040	1.850			-0.280	-0.290	1.851			-0.295	-0.525	1.793			-0.305	-0.602	1.758			-0.055	0.039	1.690			-0.065	-0.059	1.485
-0.141	-0.236	1.724			-0.121	-0.186	1.763			-0.163	0.090	1.776			-0.226	0.245	1.778			-0.284	-0.040	1.850			-0.280	-0.289	1.851			-0.295	-0.525	1.793			-0.305	-0.602	1.758			-0.055	0.039	1.690			-0.063	-0.058	1.485
-0.141	-0.236	1.724			-0.121	-0.186	1.763			-0.163	0.090	1.776			-0.226	0.245	1.778			-0.284	-0.040	1.850			-0.280	-0.288	1.852			-0.295	-0.525	1.793			-0.303	-0.603	1.759			-0.055	0.039	1.690			-0.061	-0.058	1.485
-0.141	-0.236	1.724			-0.121	-0.186	1.763			-0.162	0.090	1.776			-0.225	0.245	1.779			-0.283	-0.041	1.850			-0.280	-0.287	1.852			-0.295	-0.525	1.793			-0.303	-0.603	1.760			-0.055	0.039	1.690			-0.060	-0.058	1.485
-0.141	-0.236	1.725			-0.121	-0.186	1.763			-0.162	0.090	1.776			-0.225	0.245	1.779			-0.283	-0.041	1.850			-0.280	-0.287	1.852			-0.295	-0.525	1.793			-0.301	-0.604	1.761			-0.055	0.039	1.690			-0.059	-0.058	1.485
-0.141	-0.236	1.725			-0.121	-0.186	1.763			-0.162	0.090	1.776			-0.225	0.245	1.779			-0.283	-0.041	1.850			-0.279	-0.286	1.852			-0.295	-0.525	1.793			-0.300	-0.604	1.762			-0.054	0.039	1.690			-0.058	-0.058	1.485
-0.141	-0.236	1.725			-0.121	-0.186	1.763			-0.162	0.090	1.776			-0.225	0.245	1.779			-0.283	-0.041	1.850			-0.279	-0.286	1.853			-0.295	-0.525	1.793			-0.299	-0.605	1.763			-0.054	0.039	1.690			-0.057	-0.057	1.485
-0.141	-0.236	1.725			-0.121	-0.186	1.763			-0.161	0.090	1.776			-0.225	0.245	1.779			-0.282	-0.041	1.850			-0.279	-0.285	1.853			-0.294	-0.526	1.793			-0.299	-0.605	1.764			-0.054	0.039	1.690			-0.056	-0.057	1.485
-0.141	-0.236	1.725			-0.121	-0.186	1.763			-0.161	0.090	1.776			-0.225	0.245	1.779			-0.282	-0.041	1.851			-0.279	-0.285	1.853			-0.294	-0.526	1.792			-0.299	-0.605	1.764			-0.054	0.039	1.690			-0.055	-0.057	1.485
-0.141	-0.236	1.725			-0.120	-0.186	1.764			-0.161	0.090	1.776			-0.224	0.245	1.779			-0.282	-0.041	1.851			-0.279	-0.285	1.853			-0.294	-0.526	1.792			-0.300	-0.605	1.764			-0.054	0.039	1.690			-0.054	-0.057	1.485
-0.141	-0.236	1.725			-0.120	-0.187	1.764			-0.161	0.090	1.776			-0.224	0.245	1.779			-0.282	-0.041	1.851			-0.279	-0.284	1.853			-0.294	-0.526	1.792			-0.299	-0.605	1.764			-0.054	0.039	1.690			-0.053	-0.057	1.485
-0.141	-0.236	1.725			-0.120	-0.187	1.764			-0.160	0.090	1.777			-0.224	0.245	1.779			-0.281	-0.041	1.851			-0.279	-0.284	1.854			-0.294	-0.527	1.792			-0.299	-0.605	1.764			-0.054	0.039	1.690			-0.052	-0.057	1.485
-0.140	-0.236	1.725			-0.120	-0.187	1.764			-0.160	0.090	1.777			-0.224	0.245	1.779			-0.281	-0.042	1.851			-0.278	-0.284	1.854			-0.294	-0.527	1.792			-0.299	-0.605	1.764			-0.054	0.038	1.690			-0.051	-0.057	1.485
-0.140	-0.237	1.725			-0.120	-0.187	1.764			-0.160	0.090	1.777			-0.224	0.245	1.779			-0.281	-0.042	1.850			-0.278	-0.285	1.854			-0.294	-0.527	1.792			-0.299	-0.605	1.765			-0.054	0.038	1.690			-0.050	-0.057	1.485
-0.140	-0.237	1.726			-0.120	-0.187	1.764			-0.159	0.090	1.777			-0.224	0.245	1.779			-0.281	-0.042	1.850			-0.278	-0.285	1.854			-0.294	-0.527	1.792			-0.300	-0.605	1.765			-0.054	0.038	1.690			-0.049	-0.057	1.485
-0.140	-0.237	1.726			-0.119	-0.187	1.764			-0.159	0.090	1.777			-0.223	0.245	1.780			-0.280	-0.042	1.850			-0.277	-0.285	1.855			-0.294	-0.528	1.792			-0.300	-0.605	1.765			-0.054	0.038	1.690			-0.048	-0.057	1.485
-0.140	-0.237	1.726			-0.119	-0.187	1.764			-0.159	0.090	1.777			-0.223	0.245	1.780			-0.280	-0.043	1.850			-0.277	-0.286	1.855			-0.294	-0.528	1.792			-0.300	-0.605	1.765			-0.054	0.038	1.690			-0.047	-0.057	1.485
-0.140	-0.237	1.726			-0.119	-0.187	1.764			-0.158	0.090	1.777			-0.223	0.245	1.780			-0.280	-0.043	1.850			-0.276	-0.287	1.855			-0.294	-0.528	1.792			-0.300	-0.604	1.765			-0.053	0.038	1.690			-0.046	-0.057	1.485
-0.140	-0.237	1.726			-0.119	-0.187	1.764			-0.158	0.090	1.777			-0.223	0.245	1.780			-0.280	-0.043	1.850			-0.276	-0.288	1.856			-0.293	-0.528	1.792			-0.300	-0.604	1.765			-0.053	0.037	1.690			-0.046	-0.057	1.485
-0.139	-0.237	1.726			-0.118	-0.187	1.764			-0.158	0.090	1.777			-0.223	0.245	1.780			-0.279	-0.044	1.850			-0.275	-0.290	1.856			-0.293	-0.529	1.792			-0.300	-0.603	1.766			-0.053	0.037	1.690			-0.045	-0.058	1.485
-0.139	-0.237	1.726			-0.118	-0.187	1.764			-0.157	0.090	1.777			-0.223	0.246	1.780			-0.279	-0.044	1.851			-0.275	-0.291	1.856			-0.293	-0.529	1.792			-0.300	-0.603	1.766			-0.053	0.037	1.690			-0.044	-0.058	1.485
-0.139	-0.237	1.726			-0.118	-0.187	1.764			-0.157	0.090	1.777			-0.222	0.246	1.780			-0.279	-0.044	1.851			-0.274	-0.292	1.856			-0.293	-0.529	1.792			-0.300	-0.602	1.766			-0.052	0.037	1.690			-0.043	-0.058	1.485
-0.139	-0.237	1.726			-0.118	-0.187	1.765			-0.157	0.090	1.777			-0.222	0.246	1.780			-0.279	-0.045	1.851			-0.274	-0.293	1.856			-0.293	-0.529	1.792			-0.300	-0.601	1.766			-0.052	0.036	1.690			-0.043	-0.058	1.485
-0.138	-0.237	1.726			-0.117	-0.187	1.765			-0.156	0.090	1.778			-0.222	0.246	1.780			-0.279	-0.045	1.851			-0.273	-0.294	1.857			-0.293	-0.529	1.792			-0.299	-0.601	1.766			-0.052	0.036	1.690			-0.042	-0.059	1.485
-0.138	-0.237	1.726			-0.117	-0.187	1.765			-0.156	0.090	1.778			-0.222	0.246	1.780			-0.278	-0.046	1.851			-0.272	-0.295	1.857			-0.292	-0.529	1.792			-0.299	-0.600	1.767			-0.052	0.036	1.690			-0.041	-0.059	1.485
-0.138	-0.237	1.726			-0.116	-0.187	1.765			-0.156	0.089	1.778			-0.222	0.246	1.780			-0.278	-0.046	1.851			-0.272	-0.296	1.857			-0.292	-0.525	1.794			-0.299	-0.595	1.768			-0.051	0.036	1.690			-0.040	-0.060	1.486
-0.137	-0.237	1.726			-0.116	-0.187	1.765			-0.155	0.089	1.778			-0.222	0.246	1.781			-0.278	-0.047	1.851			-0.271	-0.297	1.857			-0.290	-0.525	1.794			-0.299	-0.594	1.768			-0.051	0.035	1.689			-0.040	-0.060	1.486
-0.137	-0.237	1.726			-0.116	-0.187	1.765			-0.155	0.089	1.778			-0.221	0.246	1.781			-0.277	-0.047	1.851			-0.270	-0.298	1.857			-0.289	-0.522	1.794			-0.299	-0.590	1.768			-0.051	0.035	1.689			-0.039	-0.060	1.486
-0.136	-0.237	1.726			-0.115	-0.187	1.765			-0.155	0.089	1.778			-0.221	0.246	1.781			-0.277	-0.048	1.852			-0.270	-0.300	1.856			-0.289	-0.522	1.794			-0.299	-0.589	1.769			-0.050	0.035	1.689			-0.038	-0.061	1.486
-0.136	-0.237	1.726			-0.115	-0.187	1.765			-0.154	0.089	1.778			-0.221	0.246	1.781			-0.277	-0.048	1.852			-0.269	-0.301	1.856			-0.288	-0.522	1.794			-0.298	-0.588	1.769			-0.050	0.034	1.689			-0.037	-0.062	1.487
-0.136	-0.237	1.726			-0.114	-0.187	1.765			-0.154	0.089	1.778			-0.221	0.246	1.781			-0.277	-0.049	1.852			-0.268	-0.302	1.856			-0.288	-0.522	1.795			-0.298	-0.588	1.769			-0.050	0.034	1.689			-0.037	-0.062	1.487
-0.135	-0.237	1.726			-0.114	-0.187	1.765			-0.154	0.089	1.778			-0.220	0.246	1.781			-0.276	-0.049	1.852			-0.267	-0.303	1.856			-0.287	-0.522	1.795			-0.298	-0.587	1.769			-0.049	0.034	1.689			-0.036	-0.063	1.487
-0.135	-0.237	1.726			-0.114	-0.187	1.765			-0.154	0.089	1.778			-0.220	0.246	1.781			-0.276	-0.049	1.852			-0.267	-0.304	1.856			-0.287	-0.522	1.795			-0.298	-0.586	1.769			-0.049	0.034	1.689			-0.035	-0.063	1.487
-0.134	-0.237	1.726			-0.113	-0.187	1.765			-0.154	0.089	1.778			-0.220	0.246	1.782			-0.276	-0.050	1.852			-0.266	-0.306	1.856			-0.286	-0.522	1.795			-0.298	-0.586	1.769			-0.049	0.033	1.689			-0.035	-0.064	1.488
-0.134	-0.237	1.726			-0.113	-0.188	1.765			-0.153	0.089	1.779			-0.220	0.246	1.782			-0.275	-0.050	1.852			-0.266	-0.307	1.856			-0.286	-0.522	1.794			-0.298	-0.585	1.769			-0.049	0.033	1.689			-0.034	-0.065	1.488
-0.133	-0.237	1.726			-0.112	-0.188	1.765			-0.153	0.089	1.779			-0.220	0.246	1.782			-0.275	-0.051	1.852			-0.265	-0.308	1.856			-0.285	-0.522	1.794			-0.297	-0.585	1.769			-0.048	0.033	1.689			-0.034	-0.066	1.488
-0.133	-0.238	1.726			-0.112	-0.188	1.765			-0.153	0.089	1.779			-0.219	0.246	1.782			-0.275	-0.051	1.852			-0.264	-0.310	1.856			-0.285	-0.522	1.794			-0.297	-0.585	1.769			-0.048	0.032	1.689			-0.033	-0.066	1.489
-0.132	-0.238	1.726			-0.111	-0.188	1.765			-0.153	0.089	1.779			-0.219	0.246	1.783			-0.275	-0.051	1.852			-0.264	-0.311	1.856			-0.284	-0.522	1.794			-0.297	-0.584	1.769			-0.048	0.032	1.689			-0.033	-0.067	1.489
-0.131	-0.238	1.726			-0.111	-0.188	1.765			-0.153	0.088	1.779			-0.219	0.246	1.783			-0.274	-0.052	1.852			-0.263	-0.312	1.856			-0.284	-0.523	1.794			-0.297	-0.584	1.769			-0.048	0.032	1.689			-0.033	-0.068	1.490
-0.131	-0.238	1.726			-0.110	-0.188	1.765			-0.152	0.088	1.779			-0.219	0.245	1.783			-0.274	-0.053	1.852			-0.262	-0.314	1.856			-0.283	-0.523	1.794			-0.296	-0.584	1.769			-0.048	0.032	1.689			-0.032	-0.069	1.490
-0.130	-0.238	1.726			-0.110	-0.189	1.765			-0.152	0.088	1.779			-0.219	0.245	1.783			-0.274	-0.053	1.853			-0.261	-0.316	1.856			-0.282	-0.524	1.794			-0.296	-0.584	1.769			-0.047	0.031	1.689			-0.032	-0.070	1.490
-0.129	-0.239	1.726			-0.109	-0.189	1.765			-0.152	0.088	1.780			-0.219	0.245	1.784			-0.274	-0.053	1.853			-0.260	-0.318	1.856			-0.281	-0.525	1.794			-0.296	-0.584	1.769			-0.047	0.031	1.689			-0.032	-0.071	1.491
-0.129	-0.239	1.726			-0.108	-0.189	1.765			-0.152	0.087	1.780			-0.219	0.244	1.784			-0.273	-0.054	1.853			-0.258	-0.320	1.856			-0.280	-0.526	1.794			-0.295	-0.584	1.769			-0.047	0.031	1.689			-0.032	-0.072	1.491
-0.128	-0.239	1.725			-0.108	-0.189	1.764			-0.153	0.086	1.780			-0.220	0.243	1.785			-0.273	-0.056	1.853			-0.257	-0.323	1.856			-0.279	-0.528	1.794			-0.295	-0.584	1.769			-0.047	0.030	1.689			-0.032	-0.073	1.491
-0.126	-0.240	1.725			-0.107	-0.190	1.764			-0.153	0.086	1.781			-0.220	0.242	1.785			-0.272	-0.057	1.853			-0.255	-0.325	1.856			-0.278	-0.529	1.794			-0.294	-0.584	1.769			-0.047	0.030	1.689			-0.033	-0.074	1.492
-0.124	-0.241	1.724			-0.105	-0.190	1.764			-0.153	0.085	1.781			-0.221	0.241	1.786			-0.272	-0.059	1.853			-0.253	-0.328	1.856			-0.277	-0.530	1.794			-0.293	-0.585	1.769			-0.048	0.030	1.689			-0.033	-0.075	1.492
-0.122	-0.241	1.723			-0.104	-0.191	1.763			-0.154	0.085	1.781			-0.222	0.240	1.787			-0.271	-0.060	1.854			-0.252	-0.330	1.856			-0.276	-0.532	1.794			-0.292	-0.586	1.769			-0.048	0.029	1.689			-0.033	-0.076	1.492
-0.120	-0.242	1.722			-0.102	-0.192	1.762			-0.154	0.084	1.782			-0.222	0.239	1.787			-0.271	-0.061	1.854			-0.250	-0.333	1.856			-0.275	-0.534	1.794			-0.291	-0.586	1.769			-0.048	0.029	1.689			-0.034	-0.078	1.493
-0.118	-0.243	1.722			-0.101	-0.192	1.762			-0.155	0.083	1.782			-0.223	0.238	1.788			-0.270	-0.066	1.855			-0.248	-0.335	1.855			-0.273	-0.535	1.794			-0.290	-0.588	1.769			-0.048	0.028	1.689			-0.034	-0.079	1.493
-0.116	-0.244	1.721			-0.099	-0.193	1.761			-0.155	0.082	1.782			-0.224	0.237	1.788			-0.270	-0.069	1.855			-0.246	-0.339	1.854			-0.272	-0.538	1.794			-0.289	-0.589	1.769			-0.049	0.027	1.689			-0.034	-0.080	1.493
-0.114	-0.244	1.720			-0.098	-0.193	1.761			-0.156	0.081	1.783			-0.226	0.236	1.788			-0.270	-0.074	1.856			-0.244	-0.342	1.853			-0.270	-0.541	1.794			-0.288	-0.591	1.769			-0.049	0.026	1.689			-0.035	-0.081	1.493
-0.113	-0.245	1.720			-0.097	-0.194	1.760			-0.157	0.080	1.783			-0.227	0.235	1.789			-0.269	-0.076	1.857			-0.242	-0.344	1.852			-0.269	-0.543	1.794			-0.287	-0.593	1.769			-0.050	0.025	1.688			-0.035	-0.082	1.493
-0.111	-0.246	1.719			-0.096	-0.195	1.760			-0.158	0.079	1.783			-0.228	0.234	1.789			-0.269	-0.078	1.857			-0.240	-0.346	1.852			-0.268	-0.545	1.795			-0.286	-0.594	1.769			-0.050	0.024	1.688			-0.035	-0.083	1.494
-0.109	-0.248	1.719			-0.094	-0.196	1.760			-0.159	0.068	1.782			-0.230	0.230	1.789			-0.268	-0.080	1.857			-0.239	-0.347	1.851			-0.267	-0.547	1.795			-0.284	-0.596	1.769			-0.051	0.023	1.688			-0.035	-0.084	1.494
-0.108	-0.249	1.719			-0.092	-0.198	1.759			-0.160	0.059	1.781			-0.232	0.226	1.788			-0.268	-0.081	1.857			-0.238	-0.349	1.851			-0.266	-0.551	1.795			-0.283	-0.599	1.769			-0.052	0.022	1.687			-0.035	-0.085	1.494
-0.106	-0.251	1.719			-0.090	-0.200	1.759			-0.161	0.053	1.780			-0.234	0.223	1.788			-0.267	-0.082	1.858			-0.244	-0.325	1.863			-0.265	-0.551	1.795			-0.282	-0.599	1.769			-0.053	0.021	1.687			-0.035	-0.086	1.494
-0.104	-0.252	1.719			-0.089	-0.202	1.758			-0.161	0.048	1.779			-0.235	0.219	1.788			-0.267	-0.083	1.858			-0.246	-0.314	1.867			-0.264	-0.552	1.795			-0.281	-0.600	1.769			-0.055	0.020	1.687			-0.035	-0.087	1.494
-0.103	-0.254	1.718			-0.087	-0.203	1.758			-0.162	0.047	1.779			-0.237	0.217	1.787			-0.267	-0.085	1.858			-0.247	-0.312	1.869			-0.263	-0.552	1.795			-0.280	-0.601	1.770			-0.056	0.019	1.686			-0.034	-0.087	1.494
-0.101	-0.255	1.719			-0.086	-0.205	1.758			-0.163	0.043	1.778			-0.238	0.215	1.787			-0.266	-0.087	1.858			-0.248	-0.309	1.871			-0.262	-0.553	1.796			-0.279	-0.602	1.770			-0.057	0.017	1.686			-0.034	-0.088	1.494
-0.099	-0.257	1.719			-0.084	-0.207	1.758			-0.164	0.039	1.778			-0.239	0.212	1.786			-0.266	-0.089	1.858			-0.248	-0.306	1.873			-0.261	-0.554	1.796			-0.278	-0.602	1.770			-0.058	0.016	1.685			-0.032	-0.089	1.494
-0.098	-0.259	1.719			-0.082	-0.208	1.758			-0.164	0.036	1.777			-0.240	0.210	1.786			-0.265	-0.090	1.858			-0.248	-0.304	1.874			-0.260	-0.555	1.797			-0.277	-0.603	1.771			-0.059	0.015	1.684			-0.030	-0.089	1.494
-0.096	-0.260	1.719			-0.081	-0.210	1.758			-0.164	0.032	1.776			-0.241	0.207	1.785			-0.265	-0.091	1.859			-0.248	-0.302	1.875			-0.259	-0.555	1.798			-0.276	-0.604	1.771			-0.060	0.014	1.684			-0.029	-0.090	1.493
-0.094	-0.262	1.720			-0.079	-0.212	1.758			-0.164	0.029	1.776			-0.242	0.205	1.785			-0.264	-0.092	1.859			-0.247	-0.300	1.876			-0.258	-0.556	1.799			-0.275	-0.605	1.772			-0.060	0.013	1.683			-0.027	-0.091	1.493
-0.092	-0.263	1.720			-0.078	-0.213	1.758			-0.164	0.027	1.775			-0.243	0.203	1.784			-0.264	-0.093	1.859			-0.247	-0.299	1.877			-0.257	-0.557	1.800			-0.274	-0.606	1.773			-0.061	0.012	1.683			-0.025	-0.091	1.493
-0.091	-0.265	1.720			-0.076	-0.214	1.758			-0.164	0.025	1.774			-0.243	0.201	1.784			-0.263	-0.094	1.859			-0.246	-0.297	1.878			-0.255	-0.557	1.801			-0.272	-0.606	1.774			-0.061	0.011	1.682			-0.022	-0.092	1.492
-0.089	-0.266	1.721			-0.075	-0.216	1.758			-0.164	0.022	1.774			-0.243	0.199	1.783			-0.263	-0.094	1.859			-0.245	-0.296	1.878			-0.253	-0.557	1.803			-0.270	-0.607	1.775			-0.062	0.010	1.682			-0.020	-0.092	1.492
-0.088	-0.267	1.721			-0.073	-0.217	1.758			-0.164	0.020	1.773			-0.244	0.198	1.782			-0.262	-0.095	1.859			-0.244	-0.294	1.879			-0.251	-0.558	1.805			-0.269	-0.608	1.776			-0.062	0.009	1.682			-0.018	-0.093	1.492
-0.086	-0.269	1.721			-0.072	-0.218	1.758			-0.164	0.019	1.773			-0.244	0.196	1.782			-0.262	-0.096	1.860			-0.243	-0.293	1.879			-0.249	-0.558	1.806			-0.267	-0.609	1.778			-0.062	0.008	1.681			-0.016	-0.093	1.492
-0.085	-0.270	1.722			-0.071	-0.219	1.758			-0.163	0.017	1.772			-0.244	0.195	1.781			-0.261	-0.097	1.860			-0.242	-0.293	1.879			-0.247	-0.559	1.808			-0.265	-0.610	1.779			-0.063	0.008	1.681			-0.014	-0.093	1.492
-0.083	-0.271	1.722			-0.069	-0.221	1.758			-0.163	0.015	1.772			-0.244	0.193	1.781			-0.260	-0.097	1.860			-0.241	-0.292	1.880			-0.246	-0.559	1.809			-0.264	-0.610	1.779			-0.063	0.007	1.681			-0.013	-0.095	1.492
-0.081	-0.272	1.722			-0.068	-0.222	1.759			-0.163	0.014	1.771			-0.244	0.192	1.780			-0.260	-0.098	1.860			-0.239	-0.292	1.880			-0.244	-0.560	1.810			-0.262	-0.611	1.780			-0.063	0.006	1.680			-0.012	-0.096	1.493
-0.079	-0.274	1.723			-0.066	-0.223	1.759			-0.162	0.012	1.771			-0.244	0.191	1.780			-0.259	-0.099	1.860			-0.238	-0.291	1.881			-0.243	-0.560	1.810			-0.260	-0.612	1.781			-0.063	0.006	1.680			-0.011	-0.099	1.493
-0.077	-0.275	1.723			-0.064	-0.224	1.759			-0.162	0.011	1.770			-0.244	0.190	1.780			-0.258	-0.100	1.861			-0.236	-0.291	1.881			-0.241	-0.561	1.811			-0.259	-0.613	1.782			-0.063	0.005	1.679			-0.010	-0.101	1.494
-0.075	-0.278	1.724			-0.062	-0.227	1.759			-0.160	0.006	1.769			-0.243	0.188	1.779			-0.257	-0.101	1.861			-0.233	-0.291	1.881			-0.240	-0.561	1.811			-0.257	-0.613	1.782			-0.064	0.004	1.679			-0.009	-0.103	1.494
-0.071	-0.279	1.724			-0.060	-0.228	1.759			-0.162	0.015	1.770			-0.243	0.187	1.779			-0.256	-0.101	1.861			-0.230	-0.292	1.881			-0.239	-0.562	1.812			-0.256	-0.614	1.783			-0.064	0.003	1.679			-0.009	-0.106	1.495
-0.067	-0.280	1.724			-0.057	-0.228	1.759			-0.164	0.021	1.770			-0.244	0.186	1.779			-0.255	-0.102	1.862			-0.228	-0.292	1.882			-0.237	-0.562	1.812			-0.254	-0.615	1.783			-0.064	0.003	1.679			-0.009	-0.108	1.495
-0.065	-0.283	1.725			-0.055	-0.230	1.760			-0.160	0.009	1.768			-0.243	0.184	1.778			-0.254	-0.103	1.862			-0.226	-0.292	1.882			-0.236	-0.563	1.813			-0.253	-0.615	1.784			-0.064	0.002	1.678			-0.009	-0.110	1.496
-0.063	-0.286	1.726			-0.053	-0.233	1.761			-0.157	0.001	1.767			-0.243	0.182	1.778			-0.253	-0.104	1.862			-0.225	-0.292	1.882			-0.235	-0.563	1.813			-0.252	-0.616	1.784			-0.063	0.001	1.678			-0.009	-0.112	1.496
-0.061	-0.287	1.727			-0.052	-0.234	1.761			-0.160	0.011	1.768			-0.243	0.182	1.778			-0.252	-0.105	1.863			-0.223	-0.292	1.883			-0.234	-0.564	1.813			-0.250	-0.617	1.785			-0.063	-0.000	1.678			-0.009	-0.114	1.496
-0.059	-0.288	1.727			-0.050	-0.235	1.761			-0.163	0.018	1.768			-0.243	0.181	1.778			-0.251	-0.106	1.863			-0.222	-0.293	1.883			-0.232	-0.565	1.814			-0.249	-0.617	1.785			-0.063	-0.001	1.678			-0.009	-0.117	1.497
-0.058	-0.290	1.727			-0.049	-0.236	1.761			-0.159	0.007	1.767			-0.243	0.180	1.777			-0.250	-0.107	1.863			-0.218	-0.294	1.883			-0.231	-0.565	1.815			-0.247	-0.618	1.786			-0.063	-0.002	1.678			-0.009	-0.119	1.497
-0.056	-0.293	1.728			-0.047	-0.239	1.762			-0.157	0.000	1.766			-0.242	0.178	1.777			-0.248	-0.108	1.863			-0.217	-0.295	1.883			-0.229	-0.566	1.815			-0.246	-0.619	1.787			-0.063	-0.003	1.677			-0.009	-0.120	1.497
-0.055	-0.295	1.729			-0.046	-0.241	1.762			-0.155	-0.005	1.765			-0.242	0.177	1.777			-0.247	-0.109	1.864			-0.215	-0.296	1.884			-0.228	-0.567	1.816			-0.244	-0.620	1.788			-0.063	-0.004	1.677			-0.009	-0.122	1.497
-0.054	-0.297	1.730			-0.045	-0.243	1.763			-0.154	-0.008	1.765			-0.242	0.175	1.777			-0.246	-0.110	1.864			-0.209	-0.300	1.883			-0.226	-0.569	1.817			-0.243	-0.622	1.788			-0.063	-0.004	1.677			-0.009	-0.124	1.498
-0.053	-0.299	1.730			-0.044	-0.245	1.763			-0.153	-0.012	1.765			-0.241	0.173	1.777			-0.245	-0.111	1.864			-0.203	-0.305	1.884			-0.225	-0.572	1.818			-0.241	-0.624	1.789			-0.063	-0.005	1.677			-0.009	-0.126	1.498
-0.053	-0.301	1.731			-0.043	-0.247	1.764			-0.152	-0.014	1.764			-0.241	0.172	1.777			-0.243	-0.113	1.864			-0.198	-0.310	1.884			-0.224	-0.573	1.818			-0.240	-0.626	1.790			-0.062	-0.006	1.677			-0.009	-0.128	1.498
-0.052	-0.302	1.732			-0.042	-0.248	1.764			-0.151	-0.017	1.764			-0.241	0.170	1.776			-0.242	-0.114	1.865			-0.194	-0.316	1.884			-0.222	-0.579	1.819			-0.238	-0.630	1.790			-0.062	-0.007	1.677			-0.008	-0.130	1.498
-0.051	-0.304	1.732			-0.042	-0.250	1.765			-0.151	-0.019	1.764			-0.240	0.169	1.776			-0.241	-0.116	1.865			-0.190	-0.321	1.884			-0.221	-0.583	1.820			-0.237	-0.633	1.791			-0.062	-0.007	1.677			-0.008	-0.132	1.497
-0.051	-0.305	1.733			-0.041	-0.251	1.765			-0.150	-0.020	1.764			-0.240	0.168	1.776			-0.240	-0.117	1.865			-0.187	-0.324	1.884			-0.205	-0.561	1.861			-0.227	-0.624	1.813			-0.062	-0.008	1.677			-0.007	-0.134	1.497
-0.050	-0.306	1.733			-0.040	-0.252	1.765			-0.150	-0.022	1.763			-0.240	0.167	1.776			-0.239	-0.118	1.865			-0.185	-0.327	1.884			-0.200	-0.556	1.871			-0.222	-0.619	1.824			-0.062	-0.009	1.677			-0.007	-0.135	1.497
-0.047	-0.307	1.732			-0.038	-0.253	1.765			-0.149	-0.023	1.763			-0.240	0.166	1.776			-0.238	-0.119	1.866			-0.183	-0.330	1.885			-0.197	-0.554	1.877			-0.218	-0.617	1.831			-0.062	-0.010	1.677			-0.005	-0.137	1.496
-0.045	-0.307	1.732			-0.036	-0.253	1.764			-0.149	-0.024	1.763			-0.239	0.165	1.776			-0.237	-0.120	1.866			-0.180	-0.334	1.885			-0.195	-0.553	1.881			-0.215	-0.615	1.837			-0.062	-0.010	1.676			-0.004	-0.139	1.495
-0.043	-0.307	1.731			-0.034	-0.253	1.763			-0.148	-0.024	1.763			-0.239	0.164	1.776			-0.236	-0.121	1.866			-0.179	-0.336	1.885			-0.194	-0.552	1.883			-0.213	-0.614	1.841			-0.062	-0.011	1.676			-0.003	-0.141	1.495
-0.042	-0.308	1.731			-0.034	-0.254	1.763			-0.148	-0.025	1.762			-0.239	0.163	1.775			-0.235	-0.122	1.866			-0.177	-0.338	1.885			-0.192	-0.551	1.886			-0.211	-0.613	1.844			-0.062	-0.012	1.676			-0.001	-0.142	1.494
-0.041	-0.308	1.731			-0.033	-0.254	1.763			-0.148	-0.026	1.762			-0.239	0.162	1.775			-0.235	-0.123	1.866			-0.176	-0.340	1.885			-0.191	-0.551	1.888			-0.210	-0.613	1.846			-0.062	-0.013	1.675			0.001	-0.143	1.493
-0.041	-0.309	1.731			-0.032	-0.255	1.763			-0.147	-0.027	1.762			-0.238	0.162	1.775			-0.234	-0.123	1.867			-0.174	-0.342	1.885			-0.190	-0.550	1.890			-0.209	-0.612	1.848			-0.061	-0.013	1.675			0.003	-0.144	1.491
-0.040	-0.310	1.732			-0.032	-0.255	1.763			-0.147	-0.028	1.761			-0.238	0.161	1.775			-0.233	-0.124	1.867			-0.173	-0.343	1.885			-0.189	-0.550	1.891			-0.207	-0.612	1.850			-0.061	-0.014	1.675			0.006	-0.145	1.490
-0.040	-0.310	1.732			-0.031	-0.256	1.763			-0.146	-0.029	1.761			-0.237	0.160	1.774			-0.233	-0.124	1.867			-0.172	-0.345	1.885			-0.189	-0.549	1.891			-0.206	-0.611	1.852			-0.061	-0.015	1.674			0.014	-0.140	1.488
-0.039	-0.311	1.732			-0.031	-0.256	1.763			-0.146	-0.030	1.761			-0.237	0.160	1.774			-0.232	-0.125	1.867			-0.172	-0.346	1.885			-0.192	-0.548	1.888			-0.206	-0.611	1.852			-0.060	-0.015	1.674			0.019	-0.137	1.487
-0.039	-0.311	1.732			-0.030	-0.257	1.763			-0.145	-0.030	1.761			-0.236	0.159	1.774			-0.232	-0.125	1.867			-0.171	-0.347	1.885			-0.193	-0.548	1.888			-0.207	-0.610	1.853			-0.059	-0.016	1.673			0.024	-0.133	1.486
-0.039	-0.311	1.732			-0.030	-0.257	1.763			-0.144	-0.031	1.760			-0.235	0.159	1.773			-0.231	-0.126	1.867			-0.170	-0.348	1.885			-0.206	-0.575	1.847			-0.212	-0.621	1.838			-0.058	-0.016	1.673			0.028	-0.131	1.486
-0.039	-0.312	1.732			-0.030	-0.258	1.763			-0.144	-0.031	1.760			-0.234	0.158	1.773			-0.231	-0.126	1.867			-0.170	-0.349	1.884			-0.210	-0.584	1.836			-0.215	-0.628	1.828			-0.057	-0.017	1.673			0.030	-0.129	1.485
-0.039	-0.312	1.732			-0.029	-0.258	1.763			-0.143	-0.032	1.760			-0.232	0.158	1.772			-0.230	-0.126	1.867			-0.171	-0.349	1.882			-0.213	-0.573	1.836			-0.216	-0.625	1.827			-0.056	-0.017	1.672			0.033	-0.128	1.485
-0.039	-0.312	1.732			-0.029	-0.258	1.763			-0.142	-0.031	1.759			-0.231	0.158	1.772			-0.230	-0.126	1.866			-0.171	-0.349	1.881			-0.216	-0.566	1.838			-0.218	-0.622	1.827			-0.054	-0.017	1.672			0.035	-0.126	1.484
-0.039	-0.312	1.732			-0.029	-0.259	1.763			-0.141	-0.031	1.759			-0.230	0.158	1.772			-0.229	-0.126	1.866			-0.174	-0.345	1.879			-0.212	-0.556	1.841			-0.217	-0.617	1.827			-0.053	-0.017	1.671			0.038	-0.124	1.484
-0.039	-0.312	1.732			-0.029	-0.259	1.763			-0.140	-0.031	1.759			-0.229	0.158	1.771			-0.229	-0.126	1.866			-0.176	-0.343	1.877			-0.211	-0.550	1.842			-0.217	-0.614	1.827			-0.052	-0.017	1.671			0.040	-0.123	1.484
-0.039	-0.312	1.732			-0.029	-0.259	1.763			-0.140	-0.031	1.759			-0.228	0.158	1.771			-0.229	-0.126	1.866			-0.176	-0.344	1.876			-0.211	-0.549	1.843			-0.217	-0.613	1.827			-0.052	-0.018	1.671			0.041	-0.123	1.483
-0.039	-0.312	1.732			-0.029	-0.259	1.762			-0.139	-0.030	1.758			-0.227	0.158	1.771			-0.228	-0.126	1.865			-0.177	-0.344	1.875			-0.213	-0.558	1.836			-0.219	-0.621	1.816			-0.051	-0.018	1.671			0.042	-0.122	1.483
-0.039	-0.312	1.732			-0.029	-0.259	1.762			-0.138	-0.030	1.758			-0.227	0.158	1.770			-0.228	-0.126	1.865			-0.177	-0.345	1.874			-0.215	-0.566	1.829			-0.225	-0.637	1.801			-0.050	-0.018	1.670			0.043	-0.122	1.483
-0.040	-0.312	1.731			-0.029	-0.259	1.762			-0.138	-0.030	1.758			-0.226	0.158	1.770			-0.228	-0.126	1.865			-0.178	-0.345	1.873			-0.216	-0.572	1.824			-0.227	-0.647	1.793			-0.049	-0.018	1.670			0.044	-0.122	1.482
-0.035	-0.306	1.726			-0.027	-0.253	1.759			-0.147	-0.003	1.759			-0.227	0.162	1.770			-0.228	-0.126	1.864			-0.179	-0.344	1.872			-0.205	-0.560	1.834			-0.222	-0.643	1.796			-0.049	-0.018	1.670			0.045	-0.121	1.482
-0.032	-0.302	1.724			-0.025	-0.249	1.756			-0.151	0.009	1.760			-0.227	0.165	1.769			-0.228	-0.126	1.864			-0.179	-0.344	1.872			-0.203	-0.558	1.838			-0.220	-0.642	1.798			-0.049	-0.018	1.670			0.046	-0.121	1.482
-0.030	-0.300	1.722			-0.024	-0.246	1.755			-0.153	0.017	1.760			-0.228	0.168	1.769			-0.227	-0.126	1.864			-0.181	-0.340	1.871			-0.205	-0.562	1.833			-0.220	-0.644	1.796			-0.048	-0.018	1.670			0.047	-0.121	1.482
-0.030	-0.300	1.721			-0.023	-0.245	1.754			-0.152	0.014	1.759			-0.228	0.170	1.769			-0.227	-0.126	1.864			-0.181	-0.342	1.870			-0.204	-0.562	1.839			-0.219	-0.644	1.799			-0.048	-0.019	1.669			0.047	-0.120	1.482
-0.029	-0.299	1.721			-0.023	-0.245	1.754			-0.155	0.021	1.760			-0.229	0.171	1.769			-0.227	-0.126	1.863			-0.181	-0.344	1.870			-0.202	-0.561	1.843			-0.218	-0.644	1.801			-0.048	-0.019	1.669			0.045	-0.123	1.481
-0.030	-0.300	1.721			-0.024	-0.245	1.754			-0.152	0.010	1.758			-0.229	0.171	1.769			-0.227	-0.126	1.863			-0.180	-0.346	1.870			-0.202	-0.561	1.846			-0.217	-0.644	1.803			-0.047	-0.019	1.669			0.044	-0.125	1.481
-0.031	-0.300	1.721			-0.024	-0.245	1.754			-0.150	0.004	1.757			-0.229	0.172	1.769			-0.227	-0.126	1.863			-0.180	-0.347	1.870			-0.201	-0.561	1.848			-0.217	-0.644	1.805			-0.047	-0.019	1.669			0.042	-0.127	1.481
-0.033	-0.301	1.721			-0.025	-0.246	1.754			-0.149	-0.001	1.756			-0.229	0.172	1.768			-0.227	-0.126	1.863			-0.180	-0.348	1.870			-0.201	-0.561	1.849			-0.216	-0.644	1.806			-0.047	-0.019	1.669			0.041	-0.128	1.480
-0.034	-0.302	1.722			-0.026	-0.246	1.754			-0.148	-0.003	1.756			-0.229	0.172	1.768			-0.227	-0.126	1.862			-0.180	-0.349	1.870			-0.201	-0.560	1.850			-0.216	-0.644	1.808			-0.047	-0.019	1.669			0.040	-0.129	1.480
-0.035	-0.303	1.722			-0.027	-0.247	1.754			-0.147	-0.005	1.755			-0.229	0.172	1.768			-0.227	-0.126	1.862			-0.180	-0.349	1.870			-0.200	-0.559	1.851			-0.215	-0.642	1.810			-0.047	-0.019	1.669			0.039	-0.130	1.480
-0.036	-0.303	1.722			-0.028	-0.247	1.754			-0.147	-0.007	1.755			-0.229	0.172	1.768			-0.227	-0.126	1.862			-0.180	-0.349	1.870			-0.200	-0.558	1.853			-0.215	-0.641	1.812			-0.047	-0.019	1.669			0.037	-0.131	1.480
-0.037	-0.304	1.723			-0.028	-0.248	1.754			-0.147	-0.008	1.755			-0.229	0.173	1.768			-0.227	-0.126	1.862			-0.181	-0.349	1.870			-0.211	-0.550	1.868			-0.220	-0.636	1.821			-0.047	-0.019	1.669			0.036	-0.132	1.480
-0.039	-0.304	1.723			-0.029	-0.249	1.754			-0.146	-0.009	1.755			-0.229	0.173	1.768			-0.227	-0.125	1.861			-0.181	-0.349	1.870			-0.216	-0.547	1.874			-0.223	-0.633	1.826			-0.047	-0.019	1.668			0.035	-0.133	1.480
-0.040	-0.305	1.724			-0.030	-0.249	1.754			-0.146	-0.010	1.754			-0.229	0.173	1.767			-0.227	-0.125	1.861			-0.181	-0.349	1.870			-0.218	-0.545	1.876			-0.226	-0.630	1.830			-0.047	-0.019	1.668			0.034	-0.133	1.480
-0.041	-0.305	1.724			-0.031	-0.250	1.755			-0.146	-0.011	1.754			-0.229	0.173	1.767			-0.227	-0.125	1.861			-0.182	-0.349	1.870			-0.220	-0.543	1.878			-0.228	-0.628	1.832			-0.047	-0.019	1.668			0.033	-0.134	1.480
-0.042	-0.306	1.724			-0.032	-0.250	1.755			-0.146	-0.011	1.754			-0.229	0.173	1.767			-0.228	-0.125	1.861			-0.182	-0.348	1.870			-0.222	-0.542	1.880			-0.230	-0.626	1.835			-0.047	-0.019	1.668			0.032	-0.134	1.480
-0.043	-0.306	1.725			-0.033	-0.251	1.755			-0.146	-0.012	1.754			-0.229	0.173	1.767			-0.228	-0.124	1.860			-0.183	-0.348	1.870			-0.223	-0.541	1.881			-0.231	-0.625	1.836			-0.047	-0.019	1.668			0.031	-0.134	1.480
-0.044	-0.307	1.725			-0.034	-0.251	1.755			-0.145	-0.012	1.754			-0.229	0.173	1.767			-0.228	-0.124	1.860			-0.183	-0.348	1.870			-0.224	-0.540	1.882			-0.232	-0.624	1.838			-0.047	-0.019	1.668			0.031	-0.135	1.480
-0.045	-0.307	1.725			-0.035	-0.251	1.755			-0.145	-0.012	1.754			-0.229	0.173	1.767			-0.228	-0.124	1.860			-0.183	-0.348	1.870			-0.225	-0.540	1.883			-0.234	-0.623	1.839			-0.047	-0.019	1.668			0.030	-0.135	1.480
-0.046	-0.307	1.725			-0.035	-0.252	1.755			-0.145	-0.012	1.754			-0.229	0.173	1.767			-0.229	-0.123	1.860			-0.184	-0.348	1.870			-0.226	-0.539	1.884			-0.234	-0.622	1.840			-0.047	-0.019	1.668			0.029	-0.135	1.480
-0.047	-0.307	1.726			-0.036	-0.252	1.755			-0.145	-0.012	1.754			-0.229	0.173	1.767			-0.229	-0.123	1.860			-0.184	-0.348	1.870			-0.226	-0.539	1.885			-0.235	-0.622	1.841			-0.047	-0.019	1.668			0.028	-0.135	1.480
-0.048	-0.308	1.726			-0.037	-0.252	1.756			-0.145	-0.012	1.754			-0.229	0.173	1.767			-0.229	-0.123	1.859			-0.185	-0.347	1.871			-0.226	-0.538	1.885			-0.235	-0.621	1.842			-0.047	-0.019	1.668			0.028	-0.135	1.480
-0.048	-0.308	1.726			-0.037	-0.252	1.756			-0.145	-0.012	1.754			-0.229	0.173	1.767			-0.230	-0.123	1.859			-0.187	-0.344	1.871			-0.226	-0.537	1.884			-0.235	-0.620	1.842			-0.048	-0.019	1.668			0.027	-0.135	1.480
-0.049	-0.308	1.726			-0.038	-0.252	1.756			-0.145	-0.012	1.754			-0.229	0.173	1.767			-0.230	-0.122	1.859			-0.189	-0.342	1.871			-0.225	-0.535	1.884			-0.234	-0.618	1.842			-0.048	-0.019	1.668			0.026	-0.135	1.480
-0.050	-0.308	1.726			-0.038	-0.253	1.756			-0.146	-0.012	1.754			-0.229	0.173	1.767			-0.230	-0.122	1.859			-0.190	-0.341	1.871			-0.224	-0.535	1.883			-0.234	-0.617	1.842			-0.048	-0.019	1.667			0.025	-0.136	1.480
-0.050	-0.308	1.726			-0.039	-0.253	1.756			-0.152	0.004	1.756			-0.230	0.174	1.767			-0.231	-0.122	1.859			-0.191	-0.341	1.872			-0.222	-0.534	1.880			-0.233	-0.617	1.842			-0.049	-0.019	1.667			0.024	-0.136	1.480
-0.051	-0.308	1.726			-0.040	-0.253	1.756			-0.156	0.014	1.757			-0.231	0.175	1.767			-0.231	-0.122	1.859			-0.192	-0.341	1.872			-0.221	-0.534	1.880			-0.233	-0.616	1.842			-0.049	-0.019	1.667			0.024	-0.136	1.480
-0.051	-0.308	1.726			-0.040	-0.252	1.756			-0.156	0.013	1.757			-0.231	0.176	1.767			-0.232	-0.122	1.858			-0.192	-0.340	1.872			-0.220	-0.535	1.878			-0.232	-0.616	1.842			-0.049	-0.019	1.667			0.023	-0.136	1.481
-0.052	-0.308	1.726			-0.041	-0.252	1.756			-0.161	0.025	1.759			-0.233	0.178	1.766			-0.232	-0.121	1.858			-0.193	-0.340	1.872			-0.222	-0.535	1.876			-0.233	-0.615	1.841			-0.050	-0.019	1.667			0.022	-0.137	1.481
-0.052	-0.308	1.726			-0.041	-0.252	1.756			-0.161	0.025	1.759			-0.233	0.178	1.766			-0.232	-0.121	1.858			-0.193	-0.340	1.872			-0.222	-0.535	1.876			-0.233	-0.615	1.841			-0.050	-0.019	1.667			0.022	-0.137	1.481
-0.052	-0.308	1.726			-0.041	-0.252	1.756			-0.163	0.028	1.759			-0.234	0.179	1.766			-0.233	-0.121	1.858			-0.194	-0.340	1.872			-0.223	-0.535	1.875			-0.235	-0.615	1.841			-0.050	-0.018	1.667			0.021	-0.137	1.481
-0.052	-0.308	1.727			-0.042	-0.252	1.756			-0.161	0.023	1.758			-0.235	0.179	1.766			-0.233	-0.121	1.858			-0.194	-0.340	1.872			-0.223	-0.535	1.875			-0.235	-0.615	1.841			-0.051	-0.018	1.667			0.020	-0.137	1.481
-0.053	-0.308	1.727			-0.042	-0.252	1.756			-0.161	0.019	1.757			-0.235	0.180	1.766			-0.234	-0.121	1.857			-0.195	-0.340	1.873			-0.224	-0.569	1.842			-0.224	-0.630	1.811			-0.051	-0.018	1.667			0.020	-0.138	1.481
-0.053	-0.308	1.727			-0.043	-0.251	1.756			-0.162	0.023	1.758			-0.236	0.180	1.766			-0.234	-0.121	1.857			-0.195	-0.340	1.873			-0.224	-0.575	1.836			-0.233	-0.651	1.796			-0.052	-0.018	1.666			0.019	-0.138	1.480
-0.053	-0.308	1.727			-0.043	-0.251	1.756			-0.162	0.020	1.758			-0.236	0.181	1.766			-0.234	-0.120	1.857			-0.196	-0.340	1.873			-0.224	-0.583	1.829			-0.235	-0.656	1.792			-0.052	-0.018	1.666			0.018	-0.139	1.480
-0.054	-0.308	1.727			-0.043	-0.251	1.756			-0.161	0.018	1.757			-0.236	0.181	1.766			-0.235	-0.120	1.857			-0.196	-0.340	1.873			-0.224	-0.589	1.823			-0.237	-0.660	1.788			-0.052	-0.018	1.666			0.018	-0.139	1.480
-0.054	-0.308	1.727			-0.043	-0.251	1.756			-0.161	0.016	1.757			-0.237	0.181	1.766			-0.235	-0.120	1.857			-0.197	-0.340	1.873			-0.224	-0.593	1.819			-0.238	-0.663	1.786			-0.053	-0.018	1.666			0.017	-0.139	1.480
-0.054	-0.308	1.727			-0.044	-0.251	1.756			-0.162	0.022	1.758			-0.237	0.181	1.766			-0.235	-0.120	1.857			-0.197	-0.340	1.873			-0.224	-0.596	1.816			-0.239	-0.666	1.783			-0.053	-0.018	1.666			0.017	-0.140	1.480
-0.054	-0.308	1.726			-0.044	-0.251	1.756			-0.162	0.019	1.757			-0.237	0.182	1.766			-0.236	-0.120	1.856			-0.197	-0.340	1.873			-0.212	-0.577	1.829			-0.235	-0.659	1.789			-0.053	-0.018	1.666			0.016	-0.140	1.480
-0.054	-0.308	1.726			-0.044	-0.251	1.756			-0.161	0.017	1.757			-0.238	0.182	1.766			-0.236	-0.120	1.856			-0.198	-0.339	1.874			-0.214	-0.568	1.838			-0.237	-0.652	1.796			-0.054	-0.018	1.666			0.016	-0.140	1.480
-0.055	-0.308	1.726			-0.044	-0.251	1.756			-0.160	0.015	1.756			-0.238	0.182	1.766			-0.236	-0.120	1.856			-0.198	-0.339	1.874			-0.216	-0.560	1.845			-0.239	-0.646	1.802			-0.054	-0.018	1.666			0.016	-0.140	1.480
-0.055	-0.309	1.726			-0.044	-0.251	1.756			-0.160	0.013	1.756			-0.238	0.182	1.766			-0.236	-0.120	1.856			-0.198	-0.339	1.874			-0.217	-0.557	1.848			-0.241	-0.641	1.808			-0.054	-0.018	1.666			0.015	-0.140	1.480
-0.055	-0.308	1.726			-0.045	-0.251	1.756			-0.161	0.018	1.757			-0.238	0.182	1.766			-0.237	-0.120	1.856			-0.199	-0.338	1.874			-0.217	-0.550	1.856			-0.242	-0.635	1.815			-0.054	-0.018	1.666			0.015	-0.140	1.480
-0.054	-0.307	1.725			-0.044	-0.250	1.756			-0.161	0.022	1.757			-0.238	0.183	1.766			-0.237	-0.120	1.856			-0.199	-0.338	1.874			-0.217	-0.546	1.860			-0.242	-0.631	1.819			-0.055	-0.018	1.665			0.015	-0.140	1.480
-0.053	-0.306	1.724			-0.044	-0.248	1.755			-0.162	0.025	1.758			-0.239	0.183	1.766			-0.237	-0.120	1.856			-0.199	-0.338	1.874			-0.218	-0.542	1.863			-0.243	-0.628	1.823			-0.055	-0.017	1.665			0.015	-0.140	1.480
-0.053	-0.305	1.724			-0.044	-0.248	1.755			-0.161	0.024	1.757			-0.239	0.183	1.766			-0.237	-0.120	1.855			-0.200	-0.337	1.874			-0.219	-0.541	1.864			-0.245	-0.625	1.826			-0.055	-0.017	1.665			0.014	-0.140	1.480
-0.053	-0.305	1.724			-0.044	-0.247	1.755			-0.161	0.025	1.758			-0.239	0.184	1.765			-0.237	-0.120	1.855			-0.200	-0.337	1.874			-0.220	-0.539	1.866			-0.246	-0.623	1.828			-0.055	-0.017	1.665			0.014	-0.141	1.480
-0.053	-0.305	1.724			-0.044	-0.247	1.755			-0.161	0.027	1.758			-0.239	0.185	1.765			-0.238	-0.119	1.855			-0.200	-0.336	1.874			-0.222	-0.537	1.868			-0.249	-0.619	1.832			-0.055	-0.017	1.665			0.016	-0.137	1.480
-0.054	-0.305	1.724			-0.044	-0.247	1.755			-0.161	0.029	1.758			-0.239	0.186	1.765			-0.238	-0.119	1.855			-0.201	-0.335	1.874			-0.224	-0.534	1.869			-0.252	-0.615	1.834			-0.055	-0.017	1.665			0.016	-0.136	1.480
-0.054	-0.305	1.724			-0.044	-0.246	1.755			-0.161	0.031	1.758			-0.239	0.187	1.766			-0.238	-0.119	1.855			-0.201	-0.334	1.874			-0.226	-0.531	1.871			-0.254	-0.612	1.837			-0.055	-0.017	1.665			0.017	-0.135	1.479
-0.054	-0.304	1.724			-0.045	-0.245	1.755			-0.161	0.033	1.758			-0.238	0.189	1.766			-0.238	-0.119	1.855			-0.201	-0.331	1.873			-0.228	-0.528	1.872			-0.256	-0.608	1.838			-0.055	-0.017	1.665			0.017	-0.134	1.479
-0.054	-0.301	1.723			-0.045	-0.243	1.755			-0.160	0.035	1.759			-0.238	0.190	1.766			-0.239	-0.118	1.855			-0.203	-0.326	1.872			-0.230	-0.525	1.872			-0.258	-0.604	1.839			-0.055	-0.017	1.665			0.019	-0.130	1.479
-0.054	-0.298	1.722			-0.044	-0.240	1.754			-0.160	0.037	1.759			-0.237	0.192	1.766			-0.239	-0.117	1.855			-0.204	-0.322	1.872			-0.232	-0.521	1.872			-0.260	-0.600	1.840			-0.054	-0.016	1.665			0.020	-0.126	1.478
-0.054	-0.296	1.721			-0.045	-0.238	1.754			-0.159	0.039	1.759			-0.235	0.194	1.766			-0.239	-0.116	1.854			-0.205	-0.318	1.871			-0.234	-0.517	1.872			-0.262	-0.596	1.840			-0.054	-0.015	1.664			0.022	-0.123	1.478
-0.055	-0.294	1.720			-0.045	-0.236	1.754			-0.158	0.041	1.760			-0.234	0.196	1.766			-0.239	-0.115	1.854			-0.206	-0.315	1.870			-0.236	-0.514	1.872			-0.264	-0.592	1.840			-0.052	-0.014	1.664			0.024	-0.120	1.478
-0.055	-0.292	1.720			-0.045	-0.235	1.753			-0.157	0.043	1.760			-0.232	0.198	1.767			-0.239	-0.114	1.854			-0.207	-0.312	1.869			-0.238	-0.533	1.838			-0.260	-0.611	1.815			-0.051	-0.013	1.664			0.025	-0.118	1.477
-0.055	-0.291	1.719			-0.045	-0.233	1.753			-0.156	0.045	1.760			-0.230	0.200	1.767			-0.239	-0.112	1.854			-0.208	-0.309	1.869			-0.239	-0.539	1.826			-0.259	-0.617	1.803			-0.049	-0.013	1.663			0.026	-0.116	1.477
-0.055	-0.289	1.719			-0.045	-0.232	1.753			-0.155	0.047	1.760			-0.228	0.203	1.767			-0.239	-0.110	1.853			-0.209	-0.306	1.868			-0.240	-0.541	1.819			-0.260	-0.632	1.789			-0.048	-0.012	1.663			0.027	-0.114	1.477
-0.056	-0.288	1.719			-0.045	-0.231	1.753			-0.154	0.048	1.761			-0.225	0.206	1.768			-0.239	-0.109	1.853			-0.210	-0.303	1.867			-0.241	-0.543	1.814			-0.259	-0.629	1.784			-0.046	-0.011	1.663			0.028	-0.113	1.477
-0.056	-0.286	1.718			-0.045	-0.229	1.753			-0.153	0.050	1.761			-0.222	0.208	1.769			-0.238	-0.107	1.853			-0.211	-0.301	1.867			-0.242	-0.544	1.810			-0.259	-0.626	1.780			-0.044	-0.010	1.663			0.029	-0.111	1.477
-0.056	-0.285	1.718			-0.045	-0.228	1.753			-0.151	0.051	1.761			-0.219	0.211	1.770			-0.238	-0.105	1.852			-0.211	-0.298	1.866			-0.243	-0.545	1.807			-0.260	-0.623	1.777			-0.043	-0.009	1.663			0.030	-0.110	1.477
-0.057	-0.284	1.718			-0.045	-0.227	1.753			-0.150	0.053	1.761			-0.217	0.214	1.770			-0.238	-0.103	1.852			-0.212	-0.296	1.866			-0.244	-0.545	1.804			-0.260	-0.620	1.773			-0.041	-0.008	1.663			0.031	-0.109	1.477
-0.057	-0.283	1.717			-0.045	-0.226	1.752			-0.149	0.054	1.762			-0.215	0.216	1.771			-0.238	-0.102	1.852			-0.213	-0.294	1.865			-0.244	-0.546	1.802			-0.260	-0.618	1.770			-0.040	-0.007	1.663			0.032	-0.108	1.477
-0.057	-0.282	1.717			-0.045	-0.225	1.752			-0.148	0.055	1.762			-0.213	0.218	1.772			-0.237	-0.100	1.851			-0.213	-0.293	1.865			-0.245	-0.546	1.800			-0.261	-0.616	1.768			-0.038	-0.007	1.663			0.033	-0.107	1.477
-0.057	-0.280	1.717			-0.045	-0.224	1.752			-0.146	0.056	1.762			-0.211	0.219	1.772			-0.237	-0.099	1.851			-0.214	-0.291	1.864			-0.245	-0.546	1.798			-0.261	-0.614	1.766			-0.037	-0.006	1.663			0.034	-0.106	1.477
-0.057	-0.279	1.717			-0.045	-0.223	1.752			-0.145	0.057	1.762			-0.209	0.221	1.773			-0.237	-0.097	1.851			-0.214	-0.290	1.864			-0.246	-0.547	1.797			-0.261	-0.613	1.764			-0.036	-0.005	1.663			0.035	-0.105	1.477
-0.057	-0.279	1.716			-0.045	-0.222	1.752			-0.144	0.058	1.763			-0.207	0.222	1.773			-0.236	-0.096	1.851			-0.214	-0.288	1.864			-0.246	-0.547	1.795			-0.261	-0.611	1.763			-0.034	-0.005	1.663			0.036	-0.104	1.477
-0.058	-0.278	1.716			-0.045	-0.222	1.752			-0.143	0.059	1.763			-0.206	0.223	1.774			-0.236	-0.095	1.851			-0.215	-0.287	1.864			-0.247	-0.547	1.794			-0.261	-0.610	1.762			-0.033	-0.004	1.663			0.037	-0.104	1.477
-0.058	-0.277	1.716			-0.045	-0.221	1.752			-0.142	0.060	1.763			-0.205	0.224	1.774			-0.236	-0.094	1.851			-0.215	-0.286	1.863			-0.247	-0.547	1.792			-0.261	-0.609	1.761			-0.032	-0.004	1.663			0.038	-0.103	1.477
-0.058	-0.276	1.716			-0.045	-0.220	1.752			-0.142	0.061	1.763			-0.204	0.225	1.775			-0.236	-0.093	1.851			-0.215	-0.285	1.863			-0.247	-0.547	1.791			-0.262	-0.608	1.760			-0.031	-0.003	1.663			0.038	-0.102	1.477
-0.058	-0.275	1.715			-0.045	-0.219	1.752			-0.141	0.061	1.763			-0.203	0.226	1.775			-0.236	-0.093	1.851			-0.215	-0.285	1.863			-0.248	-0.548	1.790			-0.262	-0.607	1.759			-0.030	-0.003	1.663			0.039	-0.102	1.478
-0.058	-0.275	1.715			-0.045	-0.219	1.751			-0.140	0.062	1.763			-0.202	0.227	1.776			-0.236	-0.092	1.851			-0.216	-0.284	1.863			-0.248	-0.548	1.789			-0.262	-0.607	1.758			-0.030	-0.003	1.663			0.040	-0.101	1.478
-0.058	-0.274	1.715			-0.045	-0.218	1.751			-0.140	0.062	1.764			-0.201	0.228	1.776			-0.235	-0.092	1.851			-0.216	-0.283	1.863			-0.248	-0.548	1.788			-0.262	-0.606	1.758			-0.029	-0.002	1.663			0.041	-0.101	1.478
-0.058	-0.274	1.715			-0.045	-0.218	1.751			-0.139	0.063	1.764			-0.200	0.229	1.776			-0.235	-0.091	1.851			-0.216	-0.283	1.863			-0.248	-0.549	1.788			-0.262	-0.610	1.757			-0.028	-0.002	1.663			0.041	-0.101	1.478
-0.058	-0.273	1.715			-0.045	-0.217	1.751			-0.139	0.063	1.764			-0.200	0.229	1.776			-0.235	-0.091	1.851			-0.216	-0.283	1.863			-0.248	-0.549	1.788			-0.262	-0.613	1.757			-0.028	-0.002	1.663			0.042	-0.101	1.479
-0.058	-0.273	1.715			-0.045	-0.217	1.751			-0.138	0.064	1.764			-0.199	0.230	1.777			-0.235	-0.091	1.851			-0.215	-0.283	1.863			-0.247	-0.550	1.789			-0.261	-0.615	1.758			-0.027	-0.002	1.663			0.042	-0.100	1.479
-0.058	-0.273	1.715			-0.045	-0.217	1.751			-0.138	0.064	1.764			-0.198	0.230	1.777			-0.235	-0.091	1.851			-0.215	-0.283	1.863			-0.247	-0.551	1.789			-0.261	-0.617	1.758			-0.026	-0.001	1.663			0.043	-0.100	1.479
-0.058	-0.272	1.715			-0.045	-0.216	1.751			-0.137	0.064	1.764			-0.198	0.231	1.777			-0.235	-0.091	1.852			-0.215	-0.283	1.863			-0.246	-0.551	1.789			-0.260	-0.619	1.758			-0.026	-0.001	1.663			0.044	-0.100	1.479
-0.058	-0.272	1.715			-0.045	-0.216	1.751			-0.137	0.064	1.764			-0.197	0.231	1.777			-0.235	-0.091	1.852			-0.215	-0.283	1.863			-0.246	-0.552	1.790			-0.260	-0.620	1.759			-0.025	-0.001	1.663			0.046	-0.101	1.480
-0.059	-0.271	1.715			-0.045	-0.215	1.752			-0.136	0.065	1.764			-0.197	0.232	1.777			-0.235	-0.090	1.852			-0.210	-0.298	1.864			-0.245	-0.553	1.792			-0.259	-0.622	1.759			-0.023	-0.001	1.663			0.051	-0.102	1.481
-0.059	-0.270	1.716			-0.045	-0.215	1.752			-0.135	0.065	1.764			-0.196	0.232	1.778			-0.234	-0.089	1.852			-0.209	-0.303	1.864			-0.245	-0.553	1.794			-0.259	-0.622	1.760			-0.021	-0.001	1.663			0.058	-0.104	1.481
-0.061	-0.268	1.718			-0.046	-0.214	1.753			-0.134	0.065	1.764			-0.194	0.233	1.778			-0.234	-0.089	1.852			-0.208	-0.305	1.864			-0.244	-0.553	1.795			-0.258	-0.621	1.761			-0.018	-0.001	1.663			0.065	-0.106	1.483
-0.063	-0.266	1.719			-0.047	-0.213	1.754			-0.133	0.065	1.764			-0.190	0.234	1.777			-0.234	-0.087	1.852			-0.207	-0.308	1.864			-0.243	-0.551	1.797			-0.257	-0.616	1.764			-0.012	-0.001	1.663			0.075	-0.113	1.493
-0.065	-0.264	1.721			-0.049	-0.211	1.756			-0.131	0.066	1.764			-0.177	0.239	1.776			-0.234	-0.084	1.852			-0.208	-0.309	1.864			-0.243	-0.552	1.796			-0.257	-0.615	1.764			-0.006	0.000	1.663			0.081	-0.119	1.502
-0.067	-0.262	1.723			-0.050	-0.209	1.757			-0.130	0.068	1.763			-0.166	0.242	1.776			-0.233	-0.080	1.852			-0.208	-0.311	1.864			-0.244	-0.552	1.796			-0.257	-0.615	1.764			-0.000	0.002	1.664			0.085	-0.123	1.507
-0.068	-0.260	1.724			-0.051	-0.207	1.758			-0.127	0.071	1.762			-0.154	0.246	1.775			-0.232	-0.076	1.852			-0.209	-0.311	1.863			-0.245	-0.552	1.794			-0.257	-0.615	1.764			0.005	0.003	1.664			0.088	-0.128	1.513
-0.069	-0.258	1.725			-0.052	-0.205	1.759			-0.124	0.073	1.762			-0.145	0.250	1.774			-0.231	-0.072	1.852			-0.218	-0.283	1.861			-0.248	-0.538	1.792			-0.255	-0.600	1.770			0.011	0.005	1.665			0.087	-0.124	1.508
-0.071	-0.256	1.726			-0.053	-0.203	1.760			-0.120	0.077	1.762			-0.137	0.252	1.774			-0.229	-0.068	1.852			-0.219	-0.283	1.860			-0.251	-0.539	1.790			-0.255	-0.599	1.769			0.016	0.006	1.666			0.086	-0.122	1.504
-0.072	-0.254	1.726			-0.054	-0.201	1.761			-0.115	0.080	1.762			-0.131	0.255	1.773			-0.227	-0.064	1.852			-0.220	-0.283	1.859			-0.255	-0.539	1.787			-0.255	-0.598	1.768			0.021	0.008	1.667			0.085	-0.118	1.501
-0.072	-0.253	1.727			-0.054	-0.200	1.761			-0.111	0.082	1.762			-0.125	0.257	1.773			-0.225	-0.060	1.852			-0.222	-0.283	1.858			-0.259	-0.538	1.784			-0.257	-0.597	1.764			0.026	0.010	1.668			0.079	-0.112	1.493
-0.073	-0.252	1.727			-0.055	-0.199	1.761			-0.106	0.084	1.762			-0.120	0.258	1.773			-0.222	-0.057	1.852			-0.223	-0.284	1.857			-0.266	-0.518	1.784			-0.264	-0.587	1.763			0.029	0.011	1.669			0.076	-0.107	1.488
-0.074	-0.251	1.728			-0.055	-0.198	1.762			-0.102	0.085	1.763			-0.116	0.260	1.772			-0.219	-0.055	1.853			-0.225	-0.284	1.856			-0.270	-0.508	1.783			-0.271	-0.579	1.760			0.033	0.013	1.669			0.072	-0.103	1.485
-0.074	-0.250	1.728			-0.055	-0.198	1.762			-0.098	0.086	1.763			-0.112	0.261	1.772			-0.217	-0.053	1.853			-0.227	-0.285	1.855			-0.273	-0.502	1.782			-0.276	-0.573	1.757			0.035	0.014	1.670			0.021	-0.073	1.467
-0.074	-0.249	1.728			-0.055	-0.197	1.762			-0.094	0.087	1.764			-0.109	0.262	1.772			-0.214	-0.051	1.854			-0.229	-0.286	1.854			-0.275	-0.498	1.782			-0.281	-0.569	1.755			0.038	0.015	1.670			0.003	-0.062	1.460
-0.075	-0.249	1.728			-0.055	-0.197	1.762			-0.091	0.088	1.764			-0.105	0.263	1.772			-0.211	-0.049	1.854			-0.232	-0.288	1.853			-0.277	-0.495	1.781			-0.286	-0.567	1.752			0.040	0.016	1.671			-0.006	-0.057	1.457
-0.075	-0.248	1.728			-0.055	-0.196	1.762			-0.087	0.088	1.764			-0.102	0.264	1.771			-0.209	-0.047	1.855			-0.235	-0.290	1.851			-0.279	-0.493	1.779			-0.290	-0.565	1.750			0.042	0.016	1.671			-0.012	-0.053	1.454
-0.075	-0.248	1.728			-0.055	-0.196	1.762			-0.085	0.089	1.765			-0.100	0.265	1.771			-0.207	-0.046	1.855			-0.238	-0.292	1.850			-0.281	-0.491	1.778			-0.294	-0.563	1.747			0.044	0.017	1.671			-0.016	-0.051	1.453
-0.076	-0.247	1.728			-0.055	-0.195	1.762			-0.082	0.089	1.765			-0.097	0.265	1.771			-0.211	-0.052	1.851			-0.241	-0.293	1.850			-0.283	-0.489	1.778			-0.297	-0.562	1.745			0.046	0.017	1.672			-0.010	-0.053	1.453
-0.076	-0.247	1.728			-0.055	-0.195	1.762			-0.080	0.089	1.766			-0.095	0.266	1.771			-0.208	-0.048	1.848			-0.242	-0.293	1.849			-0.285	-0.487	1.777			-0.300	-0.559	1.744			0.047	0.018	1.672			-0.005	-0.055	1.452
-0.076	-0.246	1.727			-0.055	-0.195	1.762			-0.078	0.089	1.766			-0.093	0.266	1.771			-0.206	-0.045	1.846			-0.243	-0.293	1.848			-0.286	-0.484	1.777			-0.302	-0.557	1.743			0.048	0.018	1.672			-0.002	-0.056	1.452
-0.077	-0.246	1.727			-0.055	-0.195	1.762			-0.076	0.089	1.766			-0.091	0.267	1.771			-0.205	-0.043	1.845			-0.245	-0.293	1.848			-0.288	-0.482	1.776			-0.305	-0.555	1.742			0.050	0.019	1.672			0.001	-0.057	1.452
-0.077	-0.246	1.727			-0.055	-0.195	1.762			-0.074	0.090	1.766			-0.089	0.267	1.771			-0.204	-0.042	1.844			-0.246	-0.293	1.847			-0.289	-0.481	1.776			-0.306	-0.554	1.742			0.051	0.019	1.673			0.004	-0.058	1.452
-0.077	-0.245	1.726			-0.056	-0.195	1.762			-0.072	0.090	1.767			-0.088	0.268	1.770			-0.203	-0.040	1.843			-0.247	-0.293	1.847			-0.290	-0.479	1.776			-0.308	-0.553	1.741			0.052	0.020	1.673			0.006	-0.059	1.453
-0.077	-0.245	1.726			-0.056	-0.195	1.762			-0.071	0.090	1.767			-0.086	0.268	1.770			-0.202	-0.039	1.842			-0.248	-0.293	1.846			-0.291	-0.478	1.776			-0.309	-0.551	1.741			0.053	0.020	1.673			0.007	-0.060	1.453
-0.078	-0.245	1.725			-0.056	-0.195	1.762			-0.070	0.090	1.767			-0.085	0.268	1.770			-0.201	-0.038	1.842			-0.249	-0.293	1.846			-0.292	-0.477	1.775			-0.310	-0.550	1.740			0.054	0.020	1.673			0.009	-0.060	1.453
-0.078	-0.245	1.725			-0.056	-0.195	1.762			-0.069	0.090	1.767			-0.084	0.268	1.770			-0.201	-0.037	1.841			-0.250	-0.293	1.845			-0.293	-0.476	1.775			-0.312	-0.550	1.740			0.054	0.020	1.673			0.010	-0.061	1.453
-0.079	-0.245	1.724			-0.056	-0.195	1.761			-0.068	0.090	1.767			-0.083	0.268	1.769			-0.200	-0.036	1.840			-0.251	-0.293	1.845			-0.294	-0.475	1.775			-0.313	-0.549	1.740			0.055	0.021	1.673			0.011	-0.062	1.453
-0.079	-0.245	1.724			-0.056	-0.195	1.761			-0.067	0.090	1.767			-0.083	0.268	1.769			-0.200	-0.035	1.840			-0.252	-0.293	1.844			-0.294	-0.474	1.775			-0.314	-0.549	1.739			0.055	0.021	1.673			0.012	-0.062	1.453
-0.080	-0.246	1.723			-0.057	-0.195	1.761			-0.066	0.089	1.767			-0.082	0.268	1.769			-0.200	-0.034	1.839			-0.253	-0.293	1.843			-0.295	-0.474	1.775			-0.314	-0.548	1.739			0.055	0.021	1.674			0.013	-0.063	1.453
-0.081	-0.246	1.722			-0.057	-0.196	1.760			-0.066	0.089	1.767			-0.082	0.267	1.768			-0.199	-0.034	1.838			-0.254	-0.294	1.843			-0.296	-0.473	1.775			-0.315	-0.548	1.739			0.055	0.021	1.674			0.014	-0.064	1.453
-0.081	-0.246	1.721			-0.057	-0.196	1.760			-0.065	0.089	1.767			-0.082	0.267	1.768			-0.199	-0.033	1.838			-0.255	-0.294	1.842			-0.296	-0.473	1.775			-0.316	-0.548	1.739			0.054	0.021	1.674			0.014	-0.064	1.453
-0.082	-0.246	1.721			-0.058	-0.197	1.759			-0.065	0.089	1.767			-0.082	0.266	1.767			-0.198	-0.025	1.836			-0.256	-0.288	1.840			-0.297	-0.472	1.775			-0.316	-0.548	1.739			0.054	0.021	1.674			0.015	-0.065	1.454
-0.083	-0.247	1.720			-0.059	-0.197	1.759			-0.065	0.088	1.767			-0.082	0.266	1.767			-0.198	-0.020	1.834			-0.256	-0.283	1.839			-0.297	-0.471	1.775			-0.317	-0.547	1.739			0.053	0.020	1.674			0.016	-0.066	1.454
-0.084	-0.247	1.720			-0.059	-0.198	1.758			-0.064	0.088	1.767			-0.083	0.266	1.766			-0.198	-0.017	1.833			-0.257	-0.281	1.838			-0.298	-0.470	1.775			-0.317	-0.546	1.739			0.052	0.020	1.674			0.021	-0.070	1.455
-0.084	-0.247	1.719			-0.060	-0.198	1.758			-0.064	0.088	1.767			-0.083	0.265	1.766			-0.198	-0.015	1.832			-0.258	-0.279	1.837			-0.298	-0.470	1.775			-0.317	-0.546	1.739			0.051	0.020	1.674			0.027	-0.073	1.456
-0.085	-0.248	1.718			-0.060	-0.198	1.757			-0.064	0.087	1.767			-0.084	0.265	1.765			-0.198	-0.013	1.832			-0.259	-0.278	1.837			-0.299	-0.469	1.775			-0.317	-0.545	1.739			0.050	0.019	1.674			0.030	-0.076	1.457
-0.086	-0.248	1.718			-0.061	-0.199	1.757			-0.065	0.087	1.766			-0.084	0.265	1.765			-0.198	-0.011	1.831			-0.259	-0.276	1.836			-0.299	-0.468	1.775			-0.318	-0.545	1.739			0.050	0.019	1.674			0.036	-0.079	1.458
-0.086	-0.248	1.717			-0.061	-0.199	1.757			-0.065	0.087	1.766			-0.085	0.264	1.765			-0.198	-0.009	1.830			-0.260	-0.274	1.835			-0.299	-0.468	1.774			-0.318	-0.544	1.739			0.049	0.018	1.674			0.038	-0.080	1.459
-0.087	-0.248	1.717			-0.062	-0.200	1.756			-0.065	0.086	1.766			-0.085	0.264	1.764			-0.198	-0.008	1.830			-0.261	-0.273	1.834			-0.300	-0.467	1.774			-0.319	-0.544	1.739			0.048	0.018	1.674			0.039	-0.081	1.460
-0.087	-0.249	1.716			-0.062	-0.200	1.756			-0.065	0.086	1.766			-0.086	0.264	1.764			-0.198	-0.007	1.829			-0.261	-0.272	1.833			-0.300	-0.467	1.774			-0.319	-0.543	1.739			0.047	0.018	1.674			0.040	-0.082	1.460
-0.088	-0.249	1.716			-0.063	-0.200	1.756			-0.065	0.085	1.766			-0.086	0.264	1.764			-0.198	-0.005	1.829			-0.262	-0.270	1.832			-0.301	-0.467	1.774			-0.319	-0.543	1.739			0.047	0.017	1.674			0.041	-0.083	1.460
-0.088	-0.249	1.716			-0.063	-0.201	1.755			-0.066	0.085	1.766			-0.086	0.263	1.764			-0.198	-0.004	1.829			-0.262	-0.269	1.832			-0.301	-0.466	1.774			-0.320	-0.543	1.739			0.046	0.017	1.674			0.047	-0.085	1.464
-0.089	-0.249	1.715			-0.064	-0.201	1.755			-0.066	0.084	1.766			-0.087	0.263	1.763			-0.198	-0.003	1.828			-0.263	-0.268	1.831			-0.301	-0.466	1.774			-0.320	-0.543	1.738			0.046	0.016	1.674			0.051	-0.086	1.466
-0.089	-0.250	1.715			-0.064	-0.201	1.755			-0.067	0.084	1.766			-0.087	0.263	1.763			-0.198	-0.002	1.828			-0.263	-0.267	1.831			-0.302	-0.466	1.773			-0.320	-0.542	1.738			0.045	0.016	1.674			0.054	-0.087	1.468
-0.090	-0.250	1.715			-0.065	-0.201	1.755			-0.068	0.084	1.766			-0.088	0.263	1.763			-0.198	-0.001	1.828			-0.264	-0.267	1.830			-0.302	-0.465	1.773			-0.321	-0.542	1.738			0.045	0.015	1.675			0.056	-0.088	1.469
-0.090	-0.250	1.714			-0.065	-0.202	1.754			-0.069	0.083	1.766			-0.088	0.263	1.763			-0.198	-0.000	1.827			-0.264	-0.266	1.830			-0.302	-0.465	1.773			-0.321	-0.542	1.738			0.044	0.015	1.675			0.058	-0.088	1.470
-0.091	-0.250	1.714			-0.065	-0.202	1.754			-0.070	0.083	1.766			-0.089	0.263	1.763			-0.199	0.001	1.827			-0.265	-0.265	1.830			-0.303	-0.465	1.773			-0.321	-0.542	1.738			0.044	0.014	1.675			0.059	-0.089	1.471
-0.091	-0.250	1.714			-0.066	-0.202	1.754			-0.070	0.082	1.766			-0.089	0.263	1.763			-0.199	0.001	1.827			-0.265	-0.265	1.829			-0.303	-0.465	1.773			-0.321	-0.542	1.737			0.043	0.014	1.675			0.061	-0.090	1.472
-0.092	-0.250	1.714			-0.066	-0.202	1.754			-0.072	0.081	1.766			-0.090	0.262	1.763			-0.199	0.001	1.827			-0.265	-0.265	1.829			-0.303	-0.464	1.773			-0.321	-0.541	1.737			0.043	0.014	1.676			0.063	-0.090	1.472
-0.092	-0.250	1.714			-0.067	-0.203	1.754			-0.073	0.081	1.766			-0.090	0.262	1.763			-0.200	0.002	1.827			-0.266	-0.264	1.829			-0.303	-0.464	1.772			-0.321	-0.541	1.737			0.042	0.013	1.676			0.064	-0.091	1.473
-0.092	-0.251	1.714			-0.067	-0.203	1.754			-0.074	0.080	1.767			-0.091	0.262	1.763			-0.200	0.002	1.827			-0.266	-0.264	1.828			-0.303	-0.464	1.772			-0.321	-0.541	1.737			0.042	0.013	1.676			0.066	-0.092	1.474
-0.093	-0.251	1.713			-0.067	-0.203	1.754			-0.075	0.080	1.767			-0.091	0.262	1.763			-0.200	0.003	1.827			-0.266	-0.264	1.828			-0.304	-0.464	1.772			-0.321	-0.541	1.737			0.041	0.012	1.677			0.067	-0.092	1.475
-0.093	-0.251	1.713			-0.068	-0.203	1.754			-0.075	0.080	1.767			-0.092	0.262	1.763			-0.201	0.003	1.828			-0.266	-0.263	1.828			-0.303	-0.463	1.772			-0.321	-0.540	1.737			0.041	0.012	1.677			0.069	-0.093	1.475
-0.093	-0.251	1.713			-0.068	-0.203	1.754			-0.076	0.079	1.767			-0.092	0.262	1.763			-0.201	0.003	1.828			-0.267	-0.263	1.828			-0.303	-0.463	1.772			-0.320	-0.540	1.737			0.041	0.012	1.678			0.070	-0.094	1.476
-0.093	-0.251	1.713			-0.068	-0.203	1.754			-0.077	0.079	1.767			-0.093	0.261	1.763			-0.202	0.003	1.828			-0.267	-0.263	1.828			-0.303	-0.463	1.772			-0.320	-0.540	1.737			0.040	0.011	1.678			0.072	-0.094	1.477
-0.094	-0.251	1.713			-0.069	-0.204	1.754			-0.078	0.079	1.768			-0.093	0.261	1.763			-0.202	0.003	1.828			-0.267	-0.263	1.827			-0.303	-0.462	1.772			-0.319	-0.539	1.737			0.040	0.011	1.678			0.073	-0.095	1.478
-0.094	-0.251	1.713			-0.069	-0.204	1.754			-0.078	0.078	1.768			-0.094	0.261	1.763			-0.202	0.003	1.828			-0.267	-0.263	1.827			-0.303	-0.462	1.772			-0.319	-0.539	1.737			0.040	0.011	1.679			0.074	-0.095	1.478
-0.094	-0.251	1.713			-0.069	-0.204	1.754			-0.079	0.078	1.768			-0.094	0.261	1.763			-0.203	0.003	1.828			-0.267	-0.263	1.827			-0.303	-0.462	1.772			-0.318	-0.539	1.737			0.040	0.010	1.679			0.076	-0.096	1.479
-0.094	-0.251	1.713			-0.070	-0.204	1.754			-0.080	0.078	1.768			-0.094	0.261	1.763			-0.203	0.004	1.829			-0.267	-0.263	1.827			-0.303	-0.461	1.772			-0.318	-0.538	1.737			0.039	0.010	1.680			0.077	-0.096	1.480
-0.094	-0.251	1.713			-0.070	-0.204	1.754			-0.080	0.078	1.768			-0.095	0.261	1.763			-0.222	-0.046	1.820			-0.267	-0.266	1.828			-0.302	-0.463	1.771			-0.317	-0.540	1.736			0.039	0.010	1.680			0.078	-0.096	1.480
-0.095	-0.251	1.713			-0.070	-0.204	1.754			-0.081	0.077	1.768			-0.095	0.261	1.763			-0.227	-0.060	1.818			-0.267	-0.268	1.828			-0.302	-0.464	1.771			-0.316	-0.541	1.736			0.039	0.010	1.680			0.078	-0.097	1.481
-0.095	-0.251	1.713			-0.070	-0.204	1.754			-0.081	0.077	1.769			-0.095	0.261	1.763			-0.230	-0.068	1.817			-0.267	-0.270	1.828			-0.301	-0.465	1.770			-0.316	-0.542	1.736			0.039	0.009	1.681			0.067	-0.095	1.478
-0.095	-0.251	1.713			-0.071	-0.204	1.754			-0.081	0.077	1.769			-0.096	0.261	1.764			-0.232	-0.072	1.816			-0.267	-0.271	1.828			-0.301	-0.465	1.770			-0.315	-0.542	1.736			0.039	0.009	1.681			0.068	-0.096	1.479
-0.095	-0.251	1.713			-0.071	-0.204	1.754			-0.082	0.077	1.769			-0.096	0.261	1.764			-0.234	-0.075	1.816			-0.267	-0.271	1.828			-0.302	-0.477	1.766			-0.315	-0.545	1.734			0.039	0.009	1.681			0.068	-0.096	1.480
-0.095	-0.251	1.713			-0.071	-0.204	1.754			-0.082	0.077	1.769			-0.096	0.261	1.764			-0.235	-0.077	1.816			-0.267	-0.272	1.828			-0.303	-0.484	1.763			-0.314	-0.548	1.733			0.039	0.009	1.682			0.069	-0.097	1.481
-0.095	-0.251	1.713			-0.071	-0.204	1.755			-0.082	0.077	1.769			-0.096	0.261	1.764			-0.236	-0.080	1.815			-0.267	-0.272	1.829			-0.304	-0.489	1.761			-0.314	-0.551	1.731			0.039	0.009	1.682			0.070	-0.097	1.482
-0.094	-0.251	1.713			-0.071	-0.204	1.755			-0.083	0.077	1.769			-0.096	0.261	1.764			-0.238	-0.082	1.815			-0.267	-0.273	1.829			-0.305	-0.493	1.759			-0.314	-0.552	1.730			0.039	0.009	1.683			0.071	-0.098	1.483
-0.094	-0.250	1.714			-0.071	-0.204	1.755			-0.083	0.077	1.770			-0.097	0.261	1.764			-0.239	-0.084	1.815			-0.268	-0.293	1.829			-0.305	-0.498	1.757			-0.313	-0.557	1.728			0.039	0.009	1.683			0.072	-0.099	1.484
-0.094	-0.250	1.714			-0.071	-0.203	1.756			-0.083	0.077	1.770			-0.097	0.261	1.765			-0.240	-0.086	1.815			-0.268	-0.303	1.829			-0.306	-0.502	1.756			-0.313	-0.561	1.726			0.040	0.009	1.684			0.073	-0.099	1.485
-0.094	-0.249	1.714			-0.071	-0.202	1.756			-0.083	0.077	1.770			-0.097	0.261	1.765			-0.241	-0.087	1.814			-0.268	-0.301	1.829			-0.306	-0.504	1.755			-0.312	-0.563	1.725			0.040	0.009	1.685			0.074	-0.100	1.486
-0.093	-0.248	1.714			-0.071	-0.201	1.756			-0.083	0.078	1.770			-0.097	0.261	1.765			-0.241	-0.088	1.814			-0.268	-0.305	1.829			-0.306	-0.505	1.754			-0.312	-0.565	1.724			0.041	0.009	1.685			0.074	-0.101	1.487
-0.093	-0.247	1.715			-0.071	-0.200	1.757			-0.083	0.079	1.770			-0.096	0.261	1.765			-0.242	-0.089	1.814			-0.268	-0.299	1.830			-0.306	-0.507	1.754			-0.311	-0.567	1.723			0.042	0.009	1.686			0.075	-0.102	1.488
-0.092	-0.246	1.715			-0.071	-0.199	1.757			-0.083	0.080	1.770			-0.096	0.261	1.766			-0.243	-0.089	1.814			-0.267	-0.295	1.830			-0.307	-0.508	1.753			-0.311	-0.568	1.722			0.042	0.009	1.687			0.076	-0.102	1.489
-0.092	-0.245	1.716			-0.071	-0.198	1.758			-0.083	0.082	1.769			-0.095	0.262	1.766			-0.244	-0.088	1.813			-0.267	-0.293	1.831			-0.305	-0.496	1.758			-0.310	-0.564	1.725			0.043	0.009	1.688			0.076	-0.103	1.489
-0.092	-0.244	1.716			-0.071	-0.197	1.758			-0.083	0.085	1.769			-0.094	0.262	1.766			-0.244	-0.086	1.813			-0.267	-0.290	1.831			-0.303	-0.489	1.761			-0.309	-0.560	1.726			0.044	0.009	1.689			0.077	-0.103	1.490
-0.091	-0.242	1.716			-0.071	-0.195	1.758			-0.083	0.088	1.768			-0.093	0.263	1.767			-0.245	-0.084	1.812			-0.267	-0.288	1.832			-0.302	-0.484	1.763			-0.308	-0.557	1.728			0.045	0.009	1.689			0.077	-0.104	1.491
-0.091	-0.241	1.716			-0.071	-0.193	1.759			-0.083	0.092	1.767			-0.092	0.264	1.767			-0.245	-0.081	1.812			-0.267	-0.286	1.832			-0.303	-0.487	1.761			-0.308	-0.560	1.726			0.046	0.009	1.690			0.078	-0.105	1.492
-0.091	-0.240	1.717			-0.071	-0.191	1.759			-0.083	0.096	1.766			-0.090	0.265	1.768			-0.245	-0.077	1.811			-0.267	-0.284	1.832			-0.304	-0.490	1.759			-0.308	-0.562	1.725			0.047	0.009	1.691			0.079	-0.105	1.492
-0.090	-0.239	1.717			-0.071	-0.190	1.759			-0.082	0.099	1.765			-0.089	0.266	1.768			-0.245	-0.074	1.810			-0.266	-0.283	1.832			-0.305	-0.492	1.758			-0.308	-0.564	1.724			0.048	0.009	1.691			0.079	-0.106	1.493
-0.090	-0.238	1.717			-0.071	-0.188	1.760			-0.082	0.103	1.764			-0.088	0.267	1.768			-0.245	-0.070	1.810			-0.266	-0.281	1.832			-0.305	-0.493	1.757			-0.308	-0.566	1.723			0.049	0.009	1.692			0.080	-0.107	1.494
-0.090	-0.237	1.717			-0.071	-0.187	1.760			-0.081	0.106	1.763			-0.086	0.269	1.769			-0.245	-0.067	1.809			-0.266	-0.281	1.832			-0.303	-0.490	1.758			-0.307	-0.565	1.724			0.050	0.009	1.692			0.080	-0.107	1.495
-0.089	-0.236	1.717			-0.071	-0.186	1.760			-0.080	0.110	1.762			-0.085	0.271	1.769			-0.244	-0.063	1.808			-0.266	-0.281	1.832			-0.302	-0.489	1.759			-0.307	-0.564	1.725			0.050	0.009	1.693			0.081	-0.110	1.498
-0.089	-0.236	1.717			-0.071	-0.185	1.760			-0.080	0.112	1.761			-0.084	0.272	1.769			-0.242	-0.056	1.810			-0.266	-0.281	1.832			-0.301	-0.487	1.760			-0.307	-0.563	1.725			0.051	0.009	1.693			0.082	-0.112	1.501
-0.089	-0.235	1.717			-0.071	-0.184	1.760			-0.079	0.115	1.761			-0.083	0.274	1.769			-0.239	-0.052	1.811			-0.266	-0.281	1.832			-0.300	-0.485	1.761			-0.306	-0.562	1.726			0.052	0.009	1.694			0.082	-0.114	1.503
-0.089	-0.235	1.717			-0.071	-0.184	1.760			-0.080	0.121	1.756			-0.081	0.278	1.770			-0.236	-0.048	1.812			-0.266	-0.280	1.832			-0.298	-0.483	1.762			-0.306	-0.560	1.727			0.053	0.009	1.694			0.083	-0.116	1.504
-0.088	-0.235	1.717			-0.071	-0.183	1.759			-0.082	0.125	1.752			-0.080	0.280	1.771			-0.234	-0.045	1.812			-0.266	-0.280	1.832			-0.298	-0.485	1.760			-0.306	-0.562	1.726			0.055	0.009	1.695			0.082	-0.117	1.505
-0.088	-0.236	1.716			-0.071	-0.183	1.759			-0.081	0.129	1.749			-0.079	0.284	1.771			-0.232	-0.043	1.813			-0.265	-0.280	1.832			-0.297	-0.484	1.760			-0.306	-0.562	1.726			0.056	0.008	1.695			0.082	-0.118	1.505
-0.087	-0.236	1.716			-0.070	-0.183	1.758			-0.081	0.131	1.747			-0.079	0.286	1.772			-0.230	-0.040	1.814			-0.265	-0.280	1.832			-0.297	-0.484	1.760			-0.305	-0.562	1.726			0.057	0.007	1.695			0.081	-0.119	1.505
-0.087	-0.237	1.715			-0.070	-0.183	1.757			-0.080	0.134	1.745			-0.079	0.288	1.772			-0.229	-0.038	1.815			-0.265	-0.279	1.832			-0.296	-0.483	1.760			-0.305	-0.561	1.726			0.058	0.007	1.695			0.081	-0.120	1.505
-0.086	-0.238	1.714			-0.070	-0.183	1.757			-0.080	0.135	1.744			-0.078	0.289	1.772			-0.227	-0.037	1.815			-0.265	-0.279	1.832			-0.294	-0.481	1.761			-0.305	-0.559	1.727			0.060	0.006	1.695			0.079	-0.122	1.503
-0.086	-0.238	1.714			-0.069	-0.183	1.756			-0.080	0.136	1.742			-0.078	0.290	1.773			-0.226	-0.035	1.816			-0.265	-0.279	1.832			-0.293	-0.479	1.761			-0.304	-0.558	1.727			0.061	0.005	1.695			0.077	-0.123	1.501
-0.086	-0.239	1.713			-0.069	-0.183	1.755			-0.079	0.137	1.741			-0.078	0.290	1.773			-0.225	-0.034	1.816			-0.265	-0.279	1.832			-0.292	-0.478	1.762			-0.303	-0.557	1.727			0.064	0.003	1.695			0.076	-0.124	1.500
-0.085	-0.240	1.713			-0.069	-0.183	1.754			-0.079	0.139	1.739			-0.078	0.292	1.774			-0.224	-0.033	1.817			-0.264	-0.279	1.832			-0.292	-0.477	1.762			-0.303	-0.556	1.728			0.067	0.001	1.695			0.078	-0.135	1.500
-0.085	-0.240	1.712			-0.069	-0.183	1.753			-0.079	0.140	1.739			-0.078	0.294	1.774			-0.223	-0.032	1.817			-0.264	-0.279	1.832			-0.291	-0.477	1.762			-0.303	-0.555	1.728			0.069	-0.001	1.695			0.080	-0.142	1.501
-0.085	-0.240	1.712			-0.069	-0.183	1.753			-0.079	0.141	1.738			-0.082	0.295	1.775			-0.222	-0.031	1.818			-0.264	-0.279	1.832			-0.290	-0.476	1.763			-0.302	-0.555	1.728			0.072	-0.003	1.695			0.079	-0.143	1.499
-0.085	-0.241	1.712			-0.069	-0.183	1.752			-0.079	0.142	1.737			-0.085	0.297	1.776			-0.222	-0.031	1.818			-0.264	-0.279	1.832			-0.290	-0.475	1.763			-0.302	-0.554	1.729			0.075	-0.006	1.695			0.078	-0.144	1.497
-0.085	-0.241	1.712			-0.069	-0.183	1.752			-0.078	0.142	1.738			-0.087	0.296	1.776			-0.221	-0.030	1.818			-0.264	-0.279	1.832			-0.289	-0.475	1.763			-0.302	-0.554	1.729			0.079	-0.008	1.695			0.077	-0.144	1.494
-0.085	-0.241	1.711			-0.069	-0.183	1.752			-0.077	0.142	1.738			-0.089	0.296	1.776			-0.220	-0.029	1.818			-0.264	-0.279	1.832			-0.292	-0.484	1.758			-0.302	-0.558	1.727			0.082	-0.011	1.695			0.075	-0.142	1.490
-0.085	-0.240	1.711			-0.069	-0.182	1.752			-0.076	0.139	1.741			-0.091	0.294	1.776			-0.220	-0.029	1.819			-0.264	-0.280	1.831			-0.292	-0.484	1.757			-0.302	-0.558	1.727			0.087	-0.014	1.695			0.073	-0.141	1.487
-0.085	-0.240	1.711			-0.069	-0.182	1.752			-0.075	0.132	1.745			-0.093	0.288	1.776			-0.220	-0.028	1.819			-0.264	-0.280	1.831			-0.292	-0.484	1.757			-0.302	-0.558	1.727			0.089	-0.017	1.696			0.072	-0.140	1.484
-0.085	-0.240	1.711			-0.069	-0.182	1.751			-0.074	0.127	1.749			-0.094	0.284	1.776			-0.219	-0.028	1.819			-0.264	-0.281	1.831			-0.292	-0.484	1.757			-0.302	-0.558	1.727			0.091	-0.020	1.696			0.071	-0.140	1.482
-0.085	-0.239	1.711			-0.069	-0.182	1.751			-0.074	0.123	1.751			-0.095	0.281	1.776			-0.219	-0.027	1.819			-0.264	-0.281	1.830			-0.296	-0.490	1.753			-0.302	-0.561	1.724			0.093	-0.022	1.697			0.071	-0.140	1.481
-0.085	-0.239	1.711			-0.069	-0.182	1.751			-0.074	0.118	1.754			-0.095	0.279	1.776			-0.219	-0.027	1.819			-0.264	-0.281	1.830			-0.298	-0.494	1.750			-0.303	-0.564	1.722			0.095	-0.025	1.697			0.071	-0.140	1.480
-0.085	-0.238	1.711			-0.069	-0.182	1.751			-0.074	0.114	1.756			-0.095	0.277	1.776			-0.218	-0.027	1.820			-0.264	-0.281	1.830			-0.300	-0.498	1.748			-0.304	-0.567	1.721			0.097	-0.028	1.697			0.073	-0.140	1.481
-0.085	-0.238	1.711			-0.069	-0.182	1.751			-0.073	0.110	1.758			-0.095	0.275	1.776			-0.218	-0.027	1.820			-0.265	-0.282	1.829			-0.301	-0.500	1.746			-0.304	-0.570	1.719			0.098	-0.031	1.698			0.074	-0.140	1.482
-0.085	-0.238	1.711			-0.069	-0.182	1.751			-0.073	0.106	1.760			-0.095	0.274	1.776			-0.218	-0.026	1.820			-0.265	-0.282	1.828			-0.302	-0.502	1.745			-0.305	-0.572	1.716			0.100	-0.034	1.699			0.076	-0.140	1.482
-0.085	-0.237	1.711			-0.069	-0.182	1.752			-0.073	0.102	1.762			-0.095	0.273	1.776			-0.218	-0.026	1.820			-0.266	-0.283	1.827			-0.304	-0.504	1.743			-0.305	-0.575	1.715			0.101	-0.037	1.699			0.079	-0.141	1.483
-0.086	-0.237	1.711			-0.070	-0.182	1.752			-0.073	0.099	1.763			-0.094	0.272	1.775			-0.218	-0.026	1.820			-0.266	-0.283	1.827			-0.304	-0.501	1.743			-0.306	-0.574	1.714			0.102	-0.039	1.699			0.082	-0.142	1.485
-0.086	-0.237	1.711			-0.070	-0.183	1.752			-0.073	0.097	1.765			-0.094	0.270	1.775			-0.217	-0.026	1.820			-0.266	-0.284	1.826			-0.304	-0.499	1.743			-0.306	-0.573	1.714			0.103	-0.041	1.700			0.087	-0.144	1.487
-0.086	-0.237	1.711			-0.070	-0.183	1.752			-0.073	0.095	1.766			-0.093	0.270	1.775			-0.217	-0.025	1.819			-0.267	-0.284	1.825			-0.304	-0.497	1.743			-0.306	-0.572	1.714			0.080	-0.033	1.710			0.097	-0.156	1.498
-0.086	-0.237	1.711			-0.070	-0.184	1.753			-0.072	0.093	1.766			-0.092	0.269	1.774			-0.217	-0.025	1.819			-0.268	-0.285	1.824			-0.304	-0.496	1.743			-0.307	-0.571	1.714			0.069	-0.030	1.714			0.103	-0.164	1.503
-0.086	-0.237	1.711			-0.070	-0.185	1.753			-0.072	0.091	1.767			-0.091	0.268	1.774			-0.217	-0.025	1.819			-0.268	-0.285	1.823			-0.304	-0.495	1.743			-0.307	-0.570	1.713			0.063	-0.027	1.718			0.108	-0.169	1.508
-0.085	-0.237	1.711			-0.070	-0.186	1.753			-0.072	0.089	1.768			-0.089	0.267	1.773			-0.217	-0.025	1.819			-0.269	-0.286	1.822			-0.304	-0.493	1.743			-0.308	-0.569	1.713			0.059	-0.025	1.720			0.112	-0.174	1.512
-0.085	-0.238	1.711			-0.070	-0.187	1.754			-0.072	0.088	1.769			-0.087	0.266	1.772			-0.217	-0.025	1.818			-0.269	-0.286	1.821			-0.305	-0.492	1.743			-0.309	-0.568	1.713			0.056	-0.024	1.722			0.116	-0.178	1.516
-0.085	-0.238	1.711			-0.070	-0.188	1.754			-0.072	0.087	1.769			-0.085	0.265	1.772			-0.217	-0.024	1.818			-0.270	-0.286	1.821			-0.305	-0.490	1.743			-0.310	-0.566	1.712			0.054	-0.023	1.723			0.118	-0.182	1.519
-0.085	-0.238	1.711			-0.070	-0.189	1.754			-0.071	0.086	1.770			-0.084	0.264	1.771			-0.217	-0.024	1.817			-0.271	-0.286	1.820			-0.306	-0.489	1.743			-0.311	-0.565	1.712			0.052	-0.022	1.724			0.120	-0.192	1.539
-0.085	-0.238	1.711			-0.070	-0.190	1.755			-0.071	0.085	1.771			-0.082	0.263	1.771			-0.217	-0.024	1.817			-0.271	-0.286	1.819			-0.306	-0.487	1.743			-0.312	-0.563	1.711			0.051	-0.022	1.726			0.121	-0.196	1.547
-0.085	-0.239	1.711			-0.070	-0.190	1.755			-0.071	0.084	1.771			-0.080	0.263	1.770			-0.217	-0.023	1.816			-0.272	-0.286	1.818			-0.307	-0.486	1.743			-0.313	-0.561	1.710			0.051	-0.021	1.727			0.122	-0.200	1.552
-0.085	-0.239	1.711			-0.070	-0.191	1.755			-0.071	0.083	1.772			-0.078	0.262	1.770			-0.217	-0.023	1.816			-0.273	-0.286	1.818			-0.308	-0.484	1.743			-0.315	-0.560	1.709			0.051	-0.019	1.729			0.124	-0.202	1.555
-0.084	-0.239	1.712			-0.070	-0.192	1.756			-0.071	0.082	1.772			-0.077	0.261	1.769			-0.217	-0.023	1.815			-0.273	-0.286	1.817			-0.309	-0.482	1.743			-0.316	-0.558	1.709			0.051	-0.019	1.730			0.125	-0.204	1.558
-0.084	-0.239	1.712			-0.069	-0.192	1.756			-0.071	0.081	1.772			-0.075	0.260	1.769			-0.217	-0.023	1.814			-0.274	-0.286	1.816			-0.311	-0.481	1.743			-0.317	-0.557	1.708			0.052	-0.018	1.731			0.126	-0.205	1.560
-0.084	-0.240	1.712			-0.069	-0.193	1.756			-0.070	0.080	1.773			-0.073	0.260	1.768			-0.217	-0.022	1.814			-0.274	-0.286	1.816			-0.312	-0.479	1.742			-0.318	-0.555	1.707			0.053	-0.017	1.732			0.127	-0.207	1.561
-0.084	-0.240	1.712			-0.069	-0.193	1.757			-0.070	0.080	1.773			-0.072	0.259	1.768			-0.217	-0.022	1.813			-0.275	-0.286	1.815			-0.313	-0.478	1.742			-0.319	-0.554	1.707			0.054	-0.016	1.733			0.128	-0.209	1.563
-0.083	-0.240	1.712			-0.069	-0.194	1.757			-0.070	0.079	1.774			-0.070	0.259	1.767			-0.217	-0.022	1.812			-0.276	-0.286	1.815			-0.313	-0.477	1.742			-0.320	-0.553	1.706			0.056	-0.016	1.734			0.130	-0.210	1.564
-0.083	-0.241	1.712			-0.069	-0.194	1.757			-0.070	0.079	1.774			-0.068	0.258	1.767			-0.217	-0.022	1.811			-0.276	-0.286	1.814			-0.314	-0.476	1.742			-0.321	-0.552	1.706			0.057	-0.015	1.735			0.131	-0.211	1.564
-0.083	-0.241	1.712			-0.069	-0.195	1.758			-0.070	0.078	1.774			-0.067	0.258	1.766			-0.217	-0.021	1.811			-0.277	-0.285	1.814			-0.315	-0.475	1.741			-0.322	-0.551	1.705			0.059	-0.015	1.736			0.132	-0.212	1.565
-0.083	-0.241	1.713			-0.069	-0.195	1.758			-0.070	0.078	1.775			-0.065	0.258	1.766			-0.216	-0.021	1.810			-0.277	-0.285	1.813			-0.316	-0.474	1.741			-0.323	-0.550	1.704			0.060	-0.015	1.737			0.133	-0.213	1.567
-0.082	-0.241	1.713			-0.069	-0.196	1.758			-0.069	0.077	1.775			-0.064	0.258	1.766			-0.216	-0.021	1.809			-0.278	-0.285	1.813			-0.317	-0.473	1.741			-0.324	-0.549	1.704			0.062	-0.015	1.737			0.134	-0.214	1.568
-0.082	-0.241	1.713			-0.069	-0.196	1.758			-0.069	0.077	1.775			-0.062	0.258	1.766			-0.216	-0.021	1.808			-0.278	-0.284	1.812			-0.318	-0.473	1.740			-0.325	-0.548	1.703			0.063	-0.015	1.738			0.135	-0.214	1.569
-0.082	-0.242	1.713			-0.069	-0.196	1.759			-0.069	0.076	1.775			-0.060	0.258	1.765			-0.216	-0.020	1.808			-0.279	-0.284	1.812			-0.319	-0.472	1.740			-0.326	-0.548	1.702			0.064	-0.015	1.738			0.135	-0.211	1.576
-0.081	-0.242	1.713			-0.069	-0.196	1.759			-0.069	0.076	1.776			-0.059	0.258	1.765			-0.216	-0.020	1.807			-0.279	-0.283	1.811			-0.320	-0.472	1.739			-0.327	-0.548	1.702			0.066	-0.015	1.739			0.135	-0.209	1.581
-0.081	-0.242	1.713			-0.069	-0.197	1.759			-0.068	0.076	1.776			-0.057	0.258	1.765			-0.215	-0.020	1.806			-0.279	-0.283	1.811			-0.321	-0.472	1.739			-0.328	-0.547	1.701			0.067	-0.015	1.739			0.136	-0.208	1.582
-0.081	-0.242	1.713			-0.068	-0.197	1.759			-0.068	0.076	1.776			-0.056	0.258	1.765			-0.215	-0.019	1.806			-0.280	-0.282	1.810			-0.322	-0.472	1.738			-0.328	-0.547	1.700			0.068	-0.015	1.740			0.138	-0.208	1.583
-0.081	-0.242	1.713			-0.068	-0.197	1.759			-0.068	0.076	1.776			-0.054	0.259	1.765			-0.215	-0.018	1.805			-0.280	-0.281	1.810			-0.323	-0.472	1.737			-0.329	-0.547	1.700			0.070	-0.015	1.740			0.138	-0.206	1.587
-0.080	-0.242	1.714			-0.068	-0.197	1.760			-0.067	0.076	1.776			-0.053	0.259	1.765			-0.214	-0.018	1.804			-0.281	-0.280	1.810			-0.324	-0.472	1.737			-0.330	-0.547	1.699			0.071	-0.016	1.740			0.138	-0.205	1.590
-0.080	-0.242	1.714			-0.068	-0.198	1.760			-0.067	0.076	1.776			-0.052	0.259	1.764			-0.214	-0.017	1.803			-0.281	-0.279	1.809			-0.325	-0.472	1.736			-0.330	-0.547	1.699			0.072	-0.016	1.740			0.138	-0.204	1.592
-0.080	-0.242	1.714			-0.068	-0.198	1.760			-0.066	0.076	1.776			-0.051	0.259	1.764			-0.214	-0.017	1.802			-0.282	-0.278	1.809			-0.326	-0.472	1.736			-0.331	-0.547	1.699			0.073	-0.016	1.741			0.138	-0.202	1.595
-0.080	-0.243	1.714			-0.068	-0.198	1.760			-0.066	0.076	1.776			-0.049	0.259	1.764			-0.213	-0.016	1.801			-0.282	-0.277	1.808			-0.327	-0.472	1.735			-0.332	-0.546	1.698			0.074	-0.017	1.741			0.138	-0.201	1.599
-0.079	-0.243	1.714			-0.068	-0.198	1.760			-0.065	0.076	1.775			-0.048	0.259	1.764			-0.213	-0.015	1.800			-0.282	-0.276	1.808			-0.327	-0.472	1.735			-0.332	-0.546	1.698			0.075	-0.017	1.741			0.138	-0.200	1.601
-0.079	-0.243	1.714			-0.068	-0.198	1.760			-0.065	0.076	1.775			-0.047	0.260	1.764			-0.212	-0.014	1.799			-0.283	-0.275	1.807			-0.328	-0.472	1.734			-0.333	-0.546	1.698			0.076	-0.017	1.741			0.138	-0.199	1.603
-0.079	-0.243	1.714			-0.068	-0.198	1.760			-0.064	0.077	1.775			-0.046	0.260	1.763			-0.212	-0.014	1.798			-0.283	-0.274	1.806			-0.329	-0.472	1.734			-0.333	-0.546	1.697			0.077	-0.017	1.741			0.138	-0.198	1.606
-0.079	-0.243	1.714			-0.068	-0.198	1.761			-0.064	0.077	1.774			-0.045	0.260	1.763			-0.212	-0.013	1.797			-0.284	-0.272	1.805			-0.330	-0.472	1.733			-0.334	-0.546	1.697			0.077	-0.018	1.741			0.138	-0.197	1.610
-0.078	-0.243	1.714			-0.068	-0.198	1.761			-0.063	0.077	1.774			-0.044	0.260	1.763			-0.211	-0.012	1.796			-0.284	-0.271	1.805			-0.330	-0.473	1.733			-0.334	-0.545	1.697			0.078	-0.018	1.741			0.137	-0.197	1.614
-0.078	-0.243	1.715			-0.068	-0.198	1.761			-0.063	0.077	1.774			-0.043	0.260	1.763			-0.211	-0.011	1.795			-0.285	-0.270	1.804			-0.331	-0.473	1.732			-0.335	-0.545	1.696			0.079	-0.018	1.742			0.137	-0.196	1.617
-0.078	-0.243	1.715			-0.068	-0.199	1.761			-0.062	0.077	1.774			-0.042	0.260	1.762			-0.211	-0.011	1.795			-0.285	-0.269	1.803			-0.333	-0.473	1.730			-0.336	-0.545	1.696			0.080	-0.019	1.742			0.137	-0.196	1.620
-0.078	-0.243	1.715			-0.068	-0.199	1.761			-0.062	0.077	1.773			-0.041	0.260	1.762			-0.210	-0.010	1.794			-0.286	-0.268	1.802			-0.334	-0.472	1.729			-0.337	-0.544	1.695			0.080	-0.019	1.742			0.136	-0.196	1.622
-0.078	-0.243	1.715			-0.067	-0.199	1.761			-0.061	0.078	1.773			-0.040	0.260	1.762			-0.210	-0.009	1.793			-0.287	-0.266	1.801			-0.336	-0.473	1.726			-0.338	-0.544	1.694			0.081	-0.020	1.742			0.136	-0.197	1.626
-0.078	-0.243	1.715			-0.067	-0.199	1.761			-0.061	0.078	1.773			-0.039	0.261	1.762			-0.210	-0.009	1.792			-0.287	-0.265	1.799			-0.338	-0.474	1.724			-0.339	-0.544	1.692			0.081	-0.020	1.743			0.135	-0.198	1.629
-0.078	-0.243	1.715			-0.067	-0.199	1.761			-0.061	0.078	1.773			-0.038	0.261	1.762			-0.209	-0.008	1.791			-0.289	-0.264	1.798			-0.340	-0.474	1.722			-0.341	-0.543	1.691			0.082	-0.021	1.743			0.135	-0.198	1.632
-0.077	-0.243	1.715			-0.067	-0.199	1.761			-0.060	0.078	1.773			-0.037	0.261	1.762			-0.209	-0.007	1.791			-0.290	-0.263	1.797			-0.342	-0.474	1.720			-0.343	-0.543	1.689			0.082	-0.022	1.744			0.135	-0.199	1.635
-0.077	-0.243	1.715			-0.067	-0.199	1.761			-0.060	0.078	1.772			-0.036	0.261	1.762			-0.209	-0.007	1.790			-0.291	-0.261	1.795			-0.344	-0.474	1.717			-0.345	-0.543	1.688			0.083	-0.023	1.744			0.134	-0.200	1.637
-0.077	-0.243	1.715			-0.068	-0.199	1.762			-0.060	0.078	1.772			-0.035	0.261	1.762			-0.209	-0.006	1.789			-0.292	-0.260	1.794			-0.346	-0.474	1.715			-0.348	-0.543	1.686			0.083	-0.024	1.745			0.134	-0.202	1.641
-0.077	-0.243	1.715			-0.068	-0.199	1.762			-0.059	0.078	1.772			-0.034	0.261	1.761			-0.209	-0.006	1.788			-0.294	-0.259	1.792			-0.348	-0.474	1.712			-0.350	-0.543	1.684			0.084	-0.025	1.746			0.134	-0.203	1.644
-0.077	-0.243	1.715			-0.068	-0.199	1.762			-0.059	0.078	1.772			-0.033	0.260	1.761			-0.208	-0.005	1.788			-0.295	-0.258	1.790			-0.350	-0.475	1.710			-0.352	-0.543	1.682			0.084	-0.026	1.746			0.133	-0.205	1.646
-0.077	-0.243	1.715			-0.068	-0.199	1.762			-0.059	0.078	1.772			-0.032	0.260	1.761			-0.208	-0.005	1.787			-0.297	-0.257	1.789			-0.352	-0.475	1.708			-0.354	-0.542	1.680			0.085	-0.028	1.747			0.133	-0.206	1.649
-0.077	-0.243	1.715			-0.068	-0.199	1.762			-0.059	0.078	1.772			-0.031	0.260	1.761			-0.208	-0.005	1.787			-0.298	-0.256	1.787			-0.354	-0.474	1.706			-0.357	-0.542	1.679			0.085	-0.029	1.749			0.132	-0.208	1.651
-0.077	-0.243	1.715			-0.069	-0.199	1.762			-0.059	0.078	1.772			-0.030	0.260	1.762			-0.208	-0.004	1.786			-0.300	-0.255	1.785			-0.356	-0.474	1.704			-0.358	-0.541	1.677			0.085	-0.031	1.750			0.132	-0.209	1.653
-0.077	-0.244	1.715			-0.069	-0.199	1.762			-0.058	0.078	1.772			-0.029	0.260	1.762			-0.208	-0.004	1.786			-0.302	-0.254	1.784			-0.358	-0.474	1.702			-0.360	-0.541	1.675			0.085	-0.033	1.751			0.131	-0.211	1.656
-0.078	-0.244	1.715			-0.069	-0.199	1.762			-0.058	0.078	1.772			-0.028	0.259	1.762			-0.208	-0.004	1.785			-0.303	-0.253	1.782			-0.360	-0.474	1.700			-0.362	-0.540	1.674			0.085	-0.035	1.752			0.131	-0.213	1.658
-0.078	-0.244	1.715			-0.070	-0.200	1.762			-0.058	0.078	1.772			-0.027	0.259	1.763			-0.208	-0.003	1.785			-0.305	-0.252	1.781			-0.361	-0.474	1.698			-0.364	-0.540	1.672			0.085	-0.036	1.753			0.130	-0.215	1.660
-0.078	-0.244	1.715			-0.070	-0.200	1.762			-0.058	0.078	1.773			-0.026	0.258	1.763			-0.208	-0.003	1.784			-0.306	-0.251	1.779			-0.363	-0.474	1.696			-0.365	-0.541	1.670			0.086	-0.038	1.755			0.129	-0.217	1.662
-0.079	-0.244	1.715			-0.071	-0.200	1.762			-0.058	0.077	1.773			-0.025	0.258	1.764			-0.208	-0.003	1.784			-0.307	-0.251	1.778			-0.365	-0.474	1.693			-0.367	-0.541	1.667			0.086	-0.040	1.756			0.129	-0.219	1.664
-0.079	-0.244	1.715			-0.072	-0.200	1.762			-0.057	0.077	1.773			-0.024	0.257	1.764			-0.208	-0.003	1.783			-0.309	-0.250	1.776			-0.366	-0.474	1.691			-0.369	-0.541	1.666			0.085	-0.041	1.757			0.128	-0.221	1.666
-0.080	-0.245	1.715			-0.073	-0.200	1.762			-0.057	0.077	1.773			-0.023	0.257	1.765			-0.207	-0.002	1.783			-0.310	-0.250	1.775			-0.367	-0.474	1.690			-0.370	-0.541	1.664			0.085	-0.043	1.758			0.127	-0.222	1.668
-0.080	-0.245	1.715			-0.073	-0.201	1.762			-0.057	0.077	1.774			-0.022	0.256	1.765			-0.207	-0.002	1.782			-0.311	-0.250	1.774			-0.368	-0.474	1.688			-0.371	-0.541	1.662			0.085	-0.044	1.760			0.127	-0.224	1.669
-0.081	-0.245	1.715			-0.074	-0.201	1.762			-0.057	0.077	1.774			-0.021	0.256	1.766			-0.208	-0.002	1.782			-0.312	-0.249	1.773			-0.369	-0.474	1.687			-0.372	-0.541	1.660			0.085	-0.045	1.761			0.126	-0.225	1.671
-0.082	-0.245	1.715			-0.075	-0.202	1.762			-0.057	0.076	1.775			-0.020	0.256	1.766			-0.208	-0.002	1.782			-0.313	-0.249	1.772			-0.370	-0.475	1.685			-0.373	-0.542	1.659			0.085	-0.046	1.762			0.125	-0.227	1.672
-0.082	-0.246	1.714			-0.077	-0.202	1.762			-0.057	0.076	1.775			-0.020	0.255	1.767			-0.208	-0.002	1.781			-0.314	-0.249	1.771			-0.371	-0.475	1.684			-0.374	-0.542	1.658			0.084	-0.048	1.763			0.125	-0.228	1.674
-0.083	-0.246	1.714			-0.078	-0.203	1.762			-0.057	0.076	1.776			-0.019	0.255	1.767			-0.208	-0.002	1.781			-0.315	-0.249	1.770			-0.372	-0.475	1.683			-0.375	-0.542	1.657			0.084	-0.049	1.764			0.124	-0.229	1.675
-0.084	-0.247	1.714			-0.079	-0.203	1.762			-0.058	0.075	1.776			-0.019	0.254	1.768			-0.208	-0.002	1.781			-0.316	-0.248	1.769			-0.373	-0.475	1.682			-0.376	-0.542	1.656			0.083	-0.050	1.765			0.124	-0.230	1.676
-0.085	-0.247	1.714			-0.080	-0.203	1.762			-0.058	0.075	1.777			-0.019	0.254	1.769			-0.208	-0.002	1.780			-0.317	-0.248	1.768			-0.374	-0.475	1.681			-0.377	-0.542	1.655			0.083	-0.051	1.765			0.124	-0.231	1.677
-0.086	-0.247	1.714			-0.081	-0.204	1.762			-0.059	0.074	1.778			-0.019	0.253	1.769			-0.209	-0.002	1.780			-0.318	-0.248	1.767			-0.374	-0.475	1.680			-0.377	-0.543	1.654			0.082	-0.051	1.766			0.123	-0.232	1.678
-0.087	-0.248	1.714			-0.082	-0.204	1.762			-0.059	0.074	1.778			-0.019	0.253	1.770			-0.209	-0.002	1.779			-0.319	-0.248	1.767			-0.375	-0.475	1.679			-0.378	-0.543	1.653			0.082	-0.052	1.767			0.123	-0.232	1.679
-0.088	-0.248	1.713			-0.083	-0.205	1.762			-0.060	0.074	1.779			-0.019	0.253	1.770			-0.210	-0.002	1.779			-0.320	-0.248	1.766			-0.376	-0.475	1.678			-0.379	-0.543	1.652			0.081	-0.053	1.768			0.123	-0.233	1.680
-0.088	-0.249	1.713			-0.084	-0.205	1.762			-0.061	0.073	1.779			-0.019	0.252	1.771			-0.210	-0.003	1.779			-0.321	-0.248	1.765			-0.376	-0.476	1.677			-0.379	-0.543	1.652			0.081	-0.053	1.768			0.122	-0.234	1.681
-0.089	-0.249	1.713			-0.085	-0.205	1.762			-0.062	0.073	1.780			-0.020	0.252	1.771			-0.211	-0.003	1.778			-0.321	-0.249	1.765			-0.377	-0.476	1.677			-0.380	-0.544	1.651			0.080	-0.054	1.769			0.122	-0.234	1.682
-0.090	-0.249	1.713			-0.086	-0.206	1.762			-0.062	0.073	1.780			-0.020	0.252	1.771			-0.211	-0.003	1.778			-0.322	-0.249	1.764			-0.377	-0.476	1.676			-0.380	-0.544	1.650			0.079	-0.055	1.770			0.122	-0.235	1.683
-0.091	-0.249	1.713			-0.087	-0.206	1.762			-0.063	0.072	1.780			-0.021	0.251	1.771			-0.212	-0.003	1.778			-0.323	-0.249	1.764			-0.378	-0.476	1.675			-0.381	-0.544	1.650			0.078	-0.055	1.770			0.122	-0.235	1.683
-0.091	-0.250	1.713			-0.088	-0.206	1.762			-0.064	0.072	1.781			-0.021	0.251	1.772			-0.213	-0.003	1.777			-0.324	-0.249	1.763			-0.378	-0.476	1.675			-0.381	-0.544	1.650			0.078	-0.055	1.771			0.121	-0.236	1.684
-0.092	-0.250	1.713			-0.088	-0.207	1.762			-0.065	0.072	1.781			-0.022	0.250	1.772			-0.213	-0.004	1.777			-0.324	-0.249	1.763			-0.379	-0.477	1.674			-0.381	-0.545	1.649			0.077	-0.056	1.771			0.121	-0.236	1.685
-0.092	-0.250	1.713			-0.089	-0.207	1.762			-0.065	0.071	1.782			-0.023	0.250	1.772			-0.214	-0.004	1.777			-0.325	-0.249	1.762			-0.379	-0.477	1.674			-0.382	-0.545	1.649			0.076	-0.056	1.772			0.121	-0.237	1.686
-0.093	-0.250	1.713			-0.090	-0.207	1.762			-0.066	0.071	1.782			-0.024	0.249	1.772			-0.215	-0.004	1.777			-0.325	-0.250	1.762			-0.379	-0.477	1.674			-0.382	-0.545	1.648			0.076	-0.056	1.772			0.121	-0.237	1.686
-0.093	-0.251	1.713			-0.091	-0.207	1.762			-0.067	0.071	1.783			-0.025	0.249	1.772			-0.215	-0.004	1.776			-0.326	-0.250	1.762			-0.380	-0.477	1.673			-0.382	-0.545	1.648			0.075	-0.057	1.773			0.120	-0.237	1.687
-0.094	-0.251	1.713			-0.091	-0.208	1.762			-0.067	0.070	1.783			-0.025	0.249	1.772			-0.216	-0.004	1.776			-0.327	-0.250	1.761			-0.380	-0.478	1.673			-0.383	-0.546	1.648			0.075	-0.057	1.773			0.120	-0.238	1.688
-0.094	-0.251	1.713			-0.092	-0.208	1.762			-0.068	0.070	1.784			-0.026	0.248	1.773			-0.217	-0.005	1.776			-0.327	-0.250	1.761			-0.380	-0.478	1.672			-0.383	-0.546	1.647			0.074	-0.057	1.774			0.120	-0.238	1.688
-0.095	-0.251	1.713			-0.092	-0.208	1.762			-0.069	0.070	1.784			-0.027	0.248	1.773			-0.217	-0.005	1.776			-0.327	-0.250	1.761			-0.381	-0.478	1.672			-0.383	-0.546	1.647			0.073	-0.057	1.774			0.120	-0.238	1.689
-0.095	-0.252	1.713			-0.093	-0.208	1.762			-0.069	0.069	1.784			-0.027	0.248	1.773			-0.217	-0.005	1.776			-0.328	-0.251	1.761			-0.381	-0.478	1.672			-0.384	-0.546	1.647			0.073	-0.058	1.774			0.119	-0.239	1.689
-0.096	-0.252	1.713			-0.093	-0.209	1.762			-0.070	0.069	1.785			-0.028	0.247	1.773			-0.218	-0.005	1.776			-0.328	-0.251	1.760			-0.381	-0.478	1.671			-0.384	-0.546	1.647			0.072	-0.058	1.775			0.119	-0.239	1.690
-0.096	-0.252	1.713			-0.094	-0.209	1.762			-0.070	0.069	1.785			-0.029	0.247	1.773			-0.218	-0.005	1.776			-0.329	-0.251	1.760			-0.382	-0.479	1.671			-0.384	-0.547	1.646			0.072	-0.058	1.775			0.119	-0.239	1.691
-0.096	-0.252	1.712			-0.094	-0.209	1.762			-0.071	0.069	1.785			-0.029	0.247	1.773			-0.219	-0.005	1.775			-0.329	-0.251	1.760			-0.382	-0.479	1.671			-0.384	-0.547	1.646			0.072	-0.058	1.775			0.119	-0.240	1.691
-0.097	-0.252	1.712			-0.094	-0.209	1.762			-0.071	0.069	1.786			-0.030	0.246	1.773			-0.219	-0.006	1.775			-0.329	-0.251	1.760			-0.382	-0.479	1.671			-0.384	-0.547	1.646			0.071	-0.058	1.776			0.119	-0.240	1.692
-0.097	-0.252	1.712			-0.095	-0.209	1.762			-0.072	0.068	1.786			-0.030	0.246	1.773			-0.220	-0.006	1.775			-0.330	-0.251	1.760			-0.382	-0.479	1.670			-0.384	-0.547	1.646			0.071	-0.058	1.776			0.119	-0.240	1.692
-0.097	-0.252	1.712			-0.095	-0.209	1.762			-0.072	0.068	1.786			-0.031	0.246	1.773			-0.220	-0.006	1.775			-0.330	-0.252	1.760			-0.382	-0.479	1.670			-0.385	-0.547	1.646			0.070	-0.058	1.776			0.118	-0.240	1.693
-0.097	-0.253	1.712			-0.095	-0.210	1.762			-0.072	0.068	1.786			-0.032	0.246	1.773			-0.220	-0.006	1.775			-0.330	-0.252	1.760			-0.382	-0.479	1.670			-0.385	-0.547	1.646			0.070	-0.058	1.777			0.118	-0.240	1.693
-0.098	-0.253	1.712			-0.096	-0.210	1.762			-0.073	0.068	1.787			-0.032	0.246	1.773			-0.221	-0.006	1.775			-0.330	-0.252	1.759			-0.382	-0.479	1.670			-0.385	-0.547	1.646			0.069	-0.058	1.777			0.118	-0.240	1.694
-0.098	-0.253	1.712			-0.096	-0.210	1.762			-0.073	0.068	1.787			-0.033	0.246	1.774			-0.221	-0.006	1.775			-0.331	-0.252	1.759			-0.382	-0.480	1.670			-0.385	-0.548	1.645			0.069	-0.058	1.777			0.118	-0.240	1.694
-0.098	-0.253	1.712			-0.096	-0.210	1.762			-0.073	0.068	1.787			-0.033	0.246	1.774			-0.221	-0.006	1.775			-0.331	-0.252	1.759			-0.382	-0.480	1.670			-0.385	-0.548	1.645			0.069	-0.058	1.777			0.118	-0.241	1.695
-0.098	-0.253	1.712			-0.097	-0.210	1.762			-0.074	0.067	1.787			-0.034	0.246	1.774			-0.221	-0.007	1.775			-0.331	-0.253	1.759			-0.382	-0.480	1.670			-0.385	-0.548	1.645			0.068	-0.058	1.778			0.118	-0.241	1.695
-0.098	-0.253	1.712			-0.097	-0.210	1.762			-0.074	0.067	1.788			-0.034	0.246	1.774			-0.222	-0.007	1.775			-0.331	-0.253	1.759			-0.382	-0.480	1.670			-0.384	-0.548	1.645			0.068	-0.058	1.778			0.117	-0.241	1.696
-0.099	-0.253	1.712			-0.097	-0.210	1.762			-0.074	0.067	1.788			-0.035	0.246	1.774			-0.222	-0.007	1.775			-0.331	-0.253	1.759			-0.382	-0.480	1.670			-0.384	-0.548	1.645			0.068	-0.058	1.778			0.117	-0.241	1.696
-0.099	-0.253	1.713			-0.097	-0.210	1.762			-0.074	0.067	1.788			-0.035	0.246	1.774			-0.222	-0.007	1.775			-0.331	-0.253	1.759			-0.382	-0.480	1.670			-0.384	-0.548	1.645			0.067	-0.058	1.778			0.117	-0.241	1.697
-0.099	-0.253	1.713			-0.097	-0.210	1.762			-0.075	0.067	1.788			-0.035	0.246	1.774			-0.222	-0.007	1.775			-0.332	-0.253	1.759			-0.382	-0.480	1.670			-0.384	-0.548	1.645			0.067	-0.058	1.779			0.117	-0.241	1.698
-0.099	-0.253	1.713			-0.098	-0.210	1.762			-0.075	0.067	1.788			-0.036	0.246	1.774			-0.223	-0.007	1.775			-0.332	-0.253	1.759			-0.382	-0.480	1.670			-0.384	-0.548	1.645			0.067	-0.058	1.779			0.117	-0.241	1.698
-0.099	-0.253	1.713			-0.098	-0.210	1.762			-0.075	0.067	1.788			-0.036	0.246	1.774			-0.223	-0.007	1.775			-0.332	-0.254	1.759			-0.382	-0.480	1.670			-0.384	-0.548	1.645			0.067	-0.058	1.779			0.117	-0.241	1.699
-0.099	-0.253	1.713			-0.098	-0.211	1.762			-0.075	0.067	1.788			-0.036	0.246	1.774			-0.223	-0.007	1.775			-0.332	-0.254	1.759			-0.382	-0.481	1.670			-0.384	-0.548	1.645			0.066	-0.058	1.779			0.117	-0.241	1.699
-0.100	-0.254	1.713			-0.098	-0.211	1.762			-0.075	0.067	1.789			-0.037	0.246	1.774			-0.223	-0.007	1.775			-0.332	-0.254	1.759			-0.382	-0.481	1.670			-0.384	-0.548	1.645			0.066	-0.058	1.779			0.116	-0.241	1.700
-0.100	-0.254	1.713			-0.098	-0.211	1.762			-0.076	0.067	1.789			-0.037	0.246	1.774			-0.223	-0.007	1.775			-0.332	-0.254	1.759			-0.382	-0.481	1.670			-0.384	-0.548	1.645			0.066	-0.058	1.780			0.116	-0.241	1.700
-0.100	-0.254	1.713			-0.098	-0.211	1.762			-0.076	0.067	1.789			-0.037	0.246	1.774			-0.224	-0.007	1.775			-0.332	-0.254	1.759			-0.381	-0.481	1.670			-0.383	-0.548	1.645			0.066	-0.057	1.780			0.116	-0.241	1.701
-0.100	-0.254	1.713			-0.098	-0.211	1.762			-0.076	0.067	1.789			-0.038	0.246	1.774			-0.224	-0.007	1.775			-0.332	-0.254	1.759			-0.381	-0.481	1.670			-0.383	-0.548	1.645			0.066	-0.057	1.780			0.116	-0.241	1.701
-0.100	-0.254	1.713			-0.099	-0.211	1.762			-0.076	0.067	1.789			-0.038	0.246	1.774			-0.224	-0.008	1.775			-0.332	-0.254	1.759			-0.381	-0.481	1.670			-0.383	-0.548	1.645			0.065	-0.057	1.780			0.116	-0.241	1.702
-0.100	-0.254	1.713			-0.099	-0.211	1.762			-0.076	0.066	1.789			-0.038	0.246	1.774			-0.224	-0.008	1.775			-0.332	-0.255	1.759			-0.381	-0.481	1.670			-0.383	-0.548	1.645			0.065	-0.057	1.780			0.116	-0.241	1.702
-0.100	-0.254	1.713			-0.099	-0.211	1.762			-0.076	0.066	1.789			-0.038	0.246	1.774			-0.224	-0.008	1.775			-0.332	-0.255	1.759			-0.381	-0.481	1.670			-0.383	-0.548	1.645			0.065	-0.057	1.780			0.116	-0.241	1.703
-0.100	-0.254	1.713			-0.099	-0.211	1.762			-0.076	0.066	1.789			-0.039	0.246	1.774			-0.224	-0.008	1.775			-0.332	-0.255	1.758			-0.381	-0.481	1.670			-0.383	-0.548	1.645			0.065	-0.057	1.781			0.115	-0.241	1.703
-0.100	-0.254	1.713			-0.099	-0.211	1.762			-0.077	0.066	1.789			-0.039	0.246	1.774			-0.225	-0.008	1.775			-0.332	-0.255	1.758			-0.381	-0.481	1.670			-0.383	-0.548	1.645			0.065	-0.057	1.781			0.115	-0.241	1.704
-0.100	-0.254	1.713			-0.099	-0.211	1.762			-0.077	0.066	1.789			-0.039	0.246	1.774			-0.225	-0.008	1.775			-0.332	-0.255	1.758			-0.381	-0.481	1.670			-0.382	-0.548	1.646			0.065	-0.057	1.781			0.115	-0.240	1.704
-0.100	-0.254	1.713			-0.099	-0.211	1.762			-0.077	0.066	1.789			-0.040	0.246	1.774			-0.225	-0.008	1.775			-0.333	-0.255	1.758			-0.381	-0.481	1.670			-0.382	-0.548	1.646			0.064	-0.057	1.781			0.115	-0.240	1.705
-0.100	-0.254	1.713			-0.099	-0.211	1.762			-0.077	0.066	1.789			-0.040	0.246	1.774			-0.225	-0.008	1.775			-0.333	-0.255	1.758			-0.381	-0.481	1.670			-0.382	-0.548	1.646			0.064	-0.056	1.781			0.115	-0.240	1.705
-0.101	-0.254	1.713			-0.099	-0.211	1.762			-0.077	0.066	1.790			-0.040	0.247	1.774			-0.225	-0.008	1.775			-0.333	-0.255	1.758			-0.380	-0.481	1.670			-0.382	-0.548	1.646			0.064	-0.056	1.781			0.115	-0.240	1.706
-0.101	-0.254	1.713			-0.099	-0.211	1.762			-0.077	0.066	1.790			-0.040	0.247	1.774			-0.225	-0.008	1.775			-0.333	-0.256	1.758			-0.380	-0.481	1.670			-0.382	-0.548	1.646			0.064	-0.056	1.782			0.115	-0.240	1.706
-0.101	-0.254	1.713			-0.100	-0.211	1.762			-0.077	0.066	1.790			-0.041	0.247	1.774			-0.225	-0.008	1.774			-0.333	-0.256	1.758			-0.380	-0.481	1.670			-0.382	-0.548	1.646			0.064	-0.056	1.782			0.114	-0.240	1.707
-0.101	-0.254	1.713			-0.100	-0.211	1.762			-0.077	0.066	1.790			-0.041	0.247	1.774			-0.225	-0.008	1.774			-0.333	-0.256	1.758			-0.380	-0.481	1.670			-0.382	-0.548	1.646			0.064	-0.056	1.782			0.114	-0.240	1.707
-0.101	-0.254	1.713			-0.100	-0.211	1.763			-0.077	0.066	1.790			-0.041	0.247	1.774			-0.225	-0.008	1.774			-0.333	-0.256	1.758			-0.380	-0.481	1.670			-0.382	-0.548	1.646			0.064	-0.056	1.782			0.114	-0.240	1.707
-0.101	-0.254	1.713			-0.100	-0.211	1.763			-0.078	0.066	1.790			-0.041	0.247	1.774			-0.226	-0.008	1.774			-0.333	-0.256	1.758			-0.380	-0.481	1.670			-0.382	-0.548	1.645			0.064	-0.056	1.782			0.114	-0.240	1.708
-0.101	-0.254	1.713			-0.100	-0.211	1.763			-0.078	0.066	1.790			-0.041	0.247	1.774			-0.226	-0.008	1.774			-0.333	-0.256	1.758			-0.380	-0.481	1.670			-0.381	-0.548	1.645			0.064	-0.056	1.782			0.114	-0.240	1.708
-0.101	-0.254	1.713			-0.100	-0.211	1.763			-0.078	0.066	1.790			-0.041	0.247	1.774			-0.226	-0.008	1.774			-0.333	-0.256	1.758			-0.380	-0.481	1.670			-0.381	-0.548	1.645			0.063	-0.056	1.782			0.114	-0.240	1.709
-0.101	-0.254	1.713			-0.100	-0.211	1.763			-0.078	0.066	1.790			-0.042	0.247	1.774			-0.226	-0.008	1.774			-0.333	-0.256	1.758			-0.380	-0.481	1.670			-0.381	-0.548	1.645			0.063	-0.055	1.782			0.114	-0.240	1.709
-0.101	-0.254	1.713			-0.100	-0.211	1.763			-0.078	0.066	1.790			-0.042	0.247	1.774			-0.226	-0.009	1.774			-0.333	-0.256	1.758			-0.380	-0.481	1.670			-0.381	-0.548	1.645			0.063	-0.055	1.783			0.114	-0.240	1.709
-0.101	-0.254	1.713			-0.100	-0.211	1.763			-0.078	0.066	1.790			-0.042	0.247	1.774			-0.226	-0.009	1.774			-0.333	-0.256	1.758			-0.380	-0.481	1.670			-0.381	-0.548	1.645			0.063	-0.055	1.783			0.114	-0.240	1.709
-0.101	-0.254	1.713			-0.100	-0.211	1.763			-0.078	0.066	1.790			-0.042	0.247	1.774			-0.226	-0.009	1.774			-0.333	-0.256	1.758			-0.380	-0.480	1.670			-0.381	-0.548	1.645			0.063	-0.055	1.783			0.114	-0.240	1.710
-0.101	-0.254	1.713			-0.100	-0.211	1.763			-0.078	0.066	1.790			-0.042	0.247	1.774			-0.226	-0.009	1.774			-0.333	-0.256	1.758			-0.380	-0.480	1.670			-0.381	-0.548	1.645			0.063	-0.055	1.783			0.113	-0.240	1.710
-0.101	-0.254	1.713			-0.100	-0.211	1.763			-0.078	0.066	1.790			-0.042	0.248	1.774			-0.226	-0.009	1.774			-0.333	-0.256	1.758			-0.380	-0.480	1.670			-0.381	-0.547	1.645			0.063	-0.055	1.783			0.113	-0.240	1.710
-0.101	-0.254	1.713			-0.100	-0.211	1.763			-0.078	0.066	1.790			-0.042	0.248	1.774			-0.226	-0.009	1.774			-0.333	-0.256	1.758			-0.380	-0.480	1.670			-0.381	-0.547	1.645			0.063	-0.055	1.783			0.113	-0.240	1.711
-0.101	-0.254	1.713			-0.100	-0.211	1.763			-0.078	0.066	1.790			-0.043	0.248	1.774			-0.226	-0.009	1.774			-0.333	-0.257	1.758			-0.380	-0.480	1.670			-0.381	-0.547	1.645			0.063	-0.055	1.783			0.113	-0.240	1.711
-0.101	-0.254	1.713			-0.100	-0.211	1.763			-0.078	0.066	1.790			-0.043	0.248	1.774			-0.226	-0.009	1.774			-0.333	-0.257	1.758			-0.380	-0.480	1.670			-0.381	-0.547	1.645			0.063	-0.055	1.783			0.113	-0.240	1.711
-0.101	-0.254	1.713			-0.100	-0.211	1.763			-0.078	0.066	1.790			-0.043	0.248	1.773			-0.226	-0.009	1.774			-0.333	-0.257	1.758			-0.380	-0.480	1.670			-0.381	-0.547	1.645			0.063	-0.055	1.783			0.113	-0.240	1.711
-0.101	-0.254	1.713			-0.100	-0.211	1.763			-0.079	0.066	1.790			-0.043	0.248	1.773			-0.227	-0.009	1.774			-0.333	-0.257	1.758			-0.380	-0.480	1.670			-0.381	-0.547	1.645			0.063	-0.055	1.783			0.113	-0.240	1.712
-0.101	-0.254	1.713			-0.100	-0.211	1.763			-0.079	0.066	1.790			-0.043	0.248	1.773			-0.227	-0.009	1.774			-0.333	-0.257	1.758			-0.380	-0.480	1.670			-0.381	-0.547	1.645			0.063	-0.055	1.783			0.113	-0.240	1.712
-0.101	-0.254	1.713			-0.100	-0.211	1.763			-0.079	0.066	1.790			-0.043	0.248	1.773			-0.227	-0.009	1.774			-0.333	-0.257	1.758			-0.380	-0.480	1.670			-0.381	-0.547	1.645			0.063	-0.055	1.783			0.113	-0.240	1.712
-0.101	-0.254	1.713			-0.100	-0.211	1.763			-0.079	0.066	1.790			-0.043	0.248	1.773			-0.227	-0.009	1.774			-0.333	-0.257	1.758			-0.380	-0.480	1.670			-0.381	-0.547	1.645			0.063	-0.055	1.784			0.113	-0.240	1.712
-0.101	-0.254	1.713			-0.100	-0.211	1.763			-0.079	0.066	1.790			-0.043	0.248	1.773			-0.227	-0.009	1.774			-0.333	-0.257	1.758			-0.380	-0.480	1.670			-0.381	-0.547	1.644			0.063	-0.054	1.784			0.113	-0.240	1.712
-0.101	-0.254	1.713			-0.100	-0.211	1.763			-0.079	0.066	1.790			-0.043	0.248	1.773			-0.227	-0.009	1.774			-0.333	-0.257	1.758			-0.380	-0.480	1.670			-0.381	-0.547	1.644			0.062	-0.054	1.784			0.113	-0.240	1.713
-0.101	-0.254	1.713			-0.100	-0.211	1.763			-0.079	0.066	1.790			-0.043	0.248	1.773			-0.227	-0.009	1.774			-0.333	-0.257	1.758			-0.380	-0.480	1.670			-0.381	-0.547	1.644			0.062	-0.054	1.784			0.113	-0.240	1.713
-0.101	-0.254	1.713			-0.100	-0.211	1.763			-0.079	0.066	1.790			-0.043	0.248	1.773			-0.227	-0.009	1.774			-0.333	-0.257	1.758			-0.380	-0.480	1.670			-0.381	-0.547	1.644			0.062	-0.054	1.784			0.113	-0.240	1.713
-0.101	-0.254	1.713			-0.100	-0.211	1.763			-0.079	0.066	1.789			-0.043	0.248	1.773			-0.227	-0.009	1.774			-0.333	-0.257	1.758			-0.380	-0.480	1.670			-0.381	-0.547	1.644			0.062	-0.054	1.784			0.113	-0.240	1.713
-0.101	-0.254	1.713			-0.100	-0.211	1.763			-0.079	0.066	1.789			-0.043	0.248	1.773			-0.227	-0.009	1.774			-0.334	-0.257	1.757			-0.380	-0.480	1.670			-0.380	-0.547	1.644			0.062	-0.054	1.784			0.113	-0.240	1.713
-0.101	-0.254	1.713			-0.100	-0.211	1.763			-0.079	0.066	1.789			-0.043	0.248	1.773			-0.227	-0.009	1.774			-0.334	-0.257	1.757			-0.380	-0.480	1.669			-0.380	-0.547	1.644			0.062	-0.054	1.784			0.113	-0.240	1.713
-0.101	-0.254	1.713			-0.100	-0.211	1.763			-0.079	0.066	1.789			-0.043	0.248	1.773			-0.227	-0.009	1.774			-0.334	-0.257	1.757			-0.380	-0.480	1.669			-0.380	-0.547	1.644			0.062	-0.054	1.784			0.112	-0.240	1.714
-0.101	-0.254	1.713			-0.100	-0.211	1.763			-0.079	0.066	1.789			-0.043	0.248	1.773			-0.227	-0.009	1.774			-0.334	-0.257	1.757			-0.380	-0.480	1.669			-0.380	-0.547	1.644			0.062	-0.054	1.784			0.112	-0.240	1.714
-0.101	-0.254	1.713			-0.100	-0.211	1.763			-0.079	0.066	1.789			-0.044	0.248	1.773			-0.227	-0.009	1.774			-0.334	-0.257	1.757			-0.380	-0.480	1.669			-0.380	-0.547	1.644			0.062	-0.054	1.784			0.112	-0.240	1.714
-0.101	-0.254	1.713			-0.100	-0.211	1.763			-0.079	0.066	1.789			-0.044	0.248	1.773			-0.227	-0.009	1.774			-0.334	-0.257	1.757			-0.380	-0.480	1.669			-0.380	-0.547	1.644			0.062	-0.054	1.784			0.112	-0.240	1.714
-0.101	-0.254	1.713			-0.100	-0.211	1.763			-0.079	0.066	1.789			-0.044	0.248	1.773			-0.227	-0.009	1.774			-0.334	-0.257	1.757			-0.380	-0.480	1.669			-0.380	-0.547	1.643			0.062	-0.054	1.784			0.112	-0.240	1.714
-0.101	-0.254	1.713			-0.100	-0.211	1.763			-0.079	0.066	1.789			-0.044	0.248	1.773			-0.227	-0.009	1.774			-0.334	-0.257	1.757			-0.380	-0.480	1.669			-0.380	-0.547	1.643			0.062	-0.054	1.784			0.112	-0.240	1.714
-0.101	-0.254	1.713			-0.100	-0.211	1.763			-0.079	0.066	1.789			-0.044	0.248	1.773			-0.227	-0.009	1.774			-0.334	-0.257	1.757			-0.380	-0.480	1.669			-0.380	-0.547	1.643			0.062	-0.054	1.784			0.112	-0.240	1.714
-0.101	-0.254	1.713			-0.100	-0.211	1.763			-0.079	0.066	1.789			-0.044	0.248	1.773			-0.227	-0.009	1.774			-0.334	-0.257	1.757			-0.380	-0.480	1.669			-0.380	-0.547	1.643			0.062	-0.054	1.784			0.112	-0.240	1.714
-0.101	-0.254	1.713			-0.100	-0.211	1.763			-0.079	0.066	1.789			-0.044	0.248	1.773			-0.227	-0.009	1.774			-0.334	-0.257	1.757			-0.379	-0.480	1.669			-0.380	-0.547	1.643			0.062	-0.054	1.784			0.112	-0.240	1.714
-0.101	-0.254	1.713			-0.100	-0.211	1.763			-0.079	0.066	1.789			-0.044	0.248	1.772			-0.227	-0.009	1.774			-0.334	-0.257	1.757			-0.379	-0.480	1.669			-0.380	-0.547	1.643			0.062	-0.054	1.784			0.112	-0.240	1.715
-0.101	-0.254	1.713			-0.100	-0.211	1.763			-0.079	0.066	1.789			-0.044	0.248	1.772			-0.227	-0.009	1.774			-0.334	-0.257	1.757			-0.379	-0.480	1.669			-0.379	-0.547	1.643			0.062	-0.054	1.784			0.112	-0.240	1.715
-0.101	-0.254	1.713			-0.100	-0.211	1.763			-0.079	0.066	1.789			-0.044	0.248	1.772			-0.227	-0.009	1.774			-0.334	-0.257	1.757			-0.379	-0.480	1.668			-0.379	-0.547	1.643			0.062	-0.054	1.784			0.112	-0.240	1.715
-0.101	-0.254	1.713			-0.100	-0.211	1.763			-0.079	0.066	1.789			-0.044	0.248	1.772			-0.227	-0.009	1.774			-0.334	-0.257	1.757			-0.379	-0.480	1.668			-0.379	-0.547	1.643			0.062	-0.054	1.784			0.112	-0.240	1.715
-0.101	-0.254	1.713			-0.100	-0.211	1.763			-0.079	0.066	1.789			-0.044	0.248	1.772			-0.227	-0.009	1.773			-0.334	-0.257	1.757			-0.379	-0.480	1.668			-0.379	-0.547	1.643			0.062	-0.054	1.784			0.112	-0.240	1.715
-0.101	-0.254	1.713			-0.100	-0.211	1.763			-0.079	0.066	1.789			-0.044	0.247	1.772			-0.227	-0.009	1.773			-0.334	-0.257	1.757			-0.379	-0.480	1.668			-0.379	-0.547	1.642			0.062	-0.054	1.784			0.112	-0.240	1.715
-0.101	-0.254	1.713			-0.100	-0.212	1.763			-0.079	0.066	1.789			-0.044	0.247	1.772			-0.227	-0.009	1.773			-0.334	-0.257	1.757			-0.379	-0.480	1.668			-0.379	-0.547	1.642			0.062	-0.054	1.784			0.112	-0.240	1.715
-0.101	-0.254	1.713			-0.100	-0.212	1.763			-0.079	0.066	1.789			-0.044	0.247	1.772			-0.227	-0.009	1.773			-0.334	-0.257	1.757			-0.379	-0.480	1.668			-0.379	-0.547	1.642			0.062	-0.054	1.785			0.112	-0.240	1.715
-0.101	-0.254	1.713			-0.100	-0.212	1.763			-0.079	0.066	1.789			-0.044	0.247	1.772			-0.227	-0.009	1.773			-0.334	-0.257	1.757			-0.379	-0.480	1.668			-0.379	-0.547	1.642			0.062	-0.054	1.785			0.112	-0.240	1.715
-0.101	-0.254	1.713			-0.100	-0.212	1.763			-0.079	0.066	1.789			-0.044	0.247	1.772			-0.227	-0.009	1.773			-0.334	-0.257	1.757			-0.379	-0.480	1.668			-0.379	-0.547	1.642			0.062	-0.054	1.785			0.112	-0.240	1.715
-0.101	-0.254	1.713			-0.100	-0.212	1.763			-0.079	0.066	1.789			-0.044	0.247	1.772			-0.227	-0.009	1.773			-0.334	-0.257	1.757			-0.379	-0.480	1.668			-0.379	-0.547	1.642			0.062	-0.054	1.785			0.112	-0.240	1.715
-0.101	-0.254	1.713			-0.100	-0.212	1.763			-0.079	0.066	1.789			-0.043	0.247	1.772			-0.227	-0.009	1.773			-0.334	-0.257	1.756			-0.379	-0.480	1.668			-0.379	-0.547	1.642			0.062	-0.054	1.785			0.112	-0.240	1.715
-0.101	-0.255	1.713			-0.100	-0.212	1.763			-0.079	0.066	1.789			-0.043	0.247	1.772			-0.227	-0.009	1.773			-0.334	-0.257	1.756			-0.379	-0.480	1.668			-0.379	-0.547	1.642			0.062	-0.054	1.785			0.112	-0.240	1.715
-0.101	-0.255	1.713			-0.100	-0.212	1.763			-0.079	0.066	1.789			-0.043	0.247	1.772			-0.227	-0.010	1.773			-0.334	-0.257	1.756			-0.379	-0.480	1.668			-0.379	-0.547	1.642			0.062	-0.054	1.785			0.112	-0.240	1.715
-0.101	-0.255	1.713			-0.100	-0.212	1.763			-0.079	0.066	1.789			-0.043	0.247	1.772			-0.227	-0.010	1.773			-0.334	-0.257	1.756			-0.379	-0.480	1.668			-0.379	-0.547	1.642			0.062	-0.054	1.785			0.112	-0.240	1.716
-0.101	-0.255	1.713			-0.100	-0.212	1.763			-0.079	0.066	1.789			-0.043	0.247	1.772			-0.227	-0.010	1.773			-0.334	-0.257	1.756			-0.379	-0.480	1.668			-0.379	-0.547	1.642			0.062	-0.054	1.785			0.112	-0.240	1.716
-0.101	-0.255	1.713			-0.100	-0.212	1.763			-0.079	0.066	1.789			-0.043	0.247	1.772			-0.227	-0.010	1.773			-0.334	-0.257	1.756			-0.379	-0.480	1.668			-0.379	-0.547	1.642			0.062	-0.054	1.785			0.112	-0.240	1.716
-0.101	-0.255	1.713			-0.100	-0.212	1.763			-0.079	0.066	1.789			-0.043	0.246	1.772			-0.227	-0.010	1.773			-0.334	-0.257	1.756			-0.379	-0.481	1.668			-0.379	-0.547	1.642			0.062	-0.054	1.785			0.112	-0.240	1.716
-0.101	-0.255	1.713			-0.100	-0.212	1.763			-0.079	0.066	1.789			-0.043	0.246	1.772			-0.227	-0.010	1.773			-0.334	-0.257	1.756			-0.379	-0.481	1.668			-0.379	-0.547	1.642			0.062	-0.054	1.785			0.112	-0.240	1.716
-0.100	-0.255	1.713			-0.100	-0.212	1.763			-0.079	0.066	1.789			-0.043	0.246	1.772			-0.227	-0.010	1.773			-0.334	-0.257	1.756			-0.379	-0.481	1.667			-0.379	-0.547	1.642			0.063	-0.054	1.785			0.112	-0.241	1.716
-0.100	-0.255	1.713			-0.100	-0.212	1.763			-0.079	0.066	1.789			-0.042	0.246	1.772			-0.227	-0.010	1.773			-0.333	-0.257	1.756			-0.379	-0.481	1.667			-0.379	-0.547	1.642			0.063	-0.054	1.785			0.112	-0.241	1.716
-0.100	-0.255	1.713			-0.100	-0.212	1.763			-0.079	0.066	1.789			-0.042	0.246	1.772			-0.227	-0.010	1.773			-0.333	-0.257	1.756			-0.379	-0.481	1.667			-0.379	-0.547	1.642			0.063	-0.054	1.785			0.112	-0.241	1.716
-0.100	-0.255	1.713			-0.100	-0.212	1.763			-0.079	0.066	1.789			-0.042	0.246	1.772			-0.227	-0.010	1.773			-0.333	-0.257	1.756			-0.379	-0.481	1.667			-0.379	-0.547	1.642			0.063	-0.054	1.785			0.112	-0.241	1.716
-0.100	-0.255	1.713			-0.100	-0.212	1.763			-0.079	0.066	1.789			-0.042	0.246	1.772			-0.227	-0.010	1.773			-0.333	-0.257	1.756			-0.379	-0.481	1.667			-0.379	-0.547	1.642			0.063	-0.054	1.785			0.112	-0.241	1.716
-0.100	-0.255	1.713			-0.100	-0.212	1.763			-0.079	0.066	1.789			-0.042	0.246	1.772			-0.227	-0.010	1.773			-0.333	-0.257	1.756			-0.379	-0.481	1.667			-0.379	-0.547	1.642			0.063	-0.054	1.785			0.113	-0.241	1.716
-0.100	-0.255	1.713			-0.100	-0.212	1.763			-0.079	0.066	1.789			-0.042	0.246	1.772			-0.227	-0.010	1.773			-0.333	-0.257	1.756			-0.378	-0.480	1.667			-0.378	-0.547	1.642			0.063	-0.054	1.785			0.113	-0.241	1.716
-0.100	-0.255	1.713			-0.100	-0.212	1.763			-0.079	0.066	1.789			-0.042	0.246	1.772			-0.227	-0.010	1.773			-0.333	-0.257	1.756			-0.378	-0.480	1.667			-0.378	-0.547	1.642			0.063	-0.054	1.785			0.113	-0.241	1.716
-0.100	-0.255	1.713			-0.100	-0.212	1.763			-0.079	0.066	1.789			-0.042	0.246	1.772			-0.227	-0.010	1.773			-0.333	-0.257	1.756			-0.378	-0.480	1.667			-0.378	-0.547	1.642			0.063	-0.054	1.786			0.113	-0.241	1.716
-0.100	-0.255	1.713			-0.100	-0.212	1.763			-0.079	0.066	1.789			-0.042	0.246	1.772			-0.227	-0.010	1.773			-0.333	-0.257	1.756			-0.378	-0.480	1.667			-0.378	-0.546	1.642			0.063	-0.054	1.786			0.113	-0.241	1.716
-0.100	-0.255	1.713			-0.100	-0.212	1.763			-0.079	0.066	1.789			-0.041	0.246	1.772			-0.227	-0.010	1.773			-0.333	-0.257	1.756			-0.378	-0.480	1.667			-0.378	-0.546	1.642			0.063	-0.054	1.786			0.113	-0.240	1.716
-0.100	-0.255	1.713			-0.100	-0.212	1.763			-0.079	0.066	1.789			-0.041	0.246	1.772			-0.227	-0.010	1.773			-0.333	-0.257	1.756			-0.378	-0.480	1.668			-0.378	-0.546	1.642			0.063	-0.054	1.786			0.114	-0.240	1.716
-0.100	-0.255	1.713			-0.100	-0.212	1.763			-0.079	0.066	1.789			-0.041	0.246	1.772			-0.227	-0.010	1.773			-0.333	-0.257	1.756			-0.378	-0.480	1.668			-0.378	-0.546	1.642			0.063	-0.054	1.786			0.114	-0.240	1.715
-0.100	-0.255	1.713			-0.100	-0.212	1.763			-0.079	0.066	1.789			-0.041	0.246	1.772			-0.227	-0.010	1.773			-0.333	-0.257	1.756			-0.378	-0.479	1.668			-0.377	-0.546	1.642			0.063	-0.054	1.786			0.115	-0.239	1.714
-0.099	-0.255	1.713			-0.099	-0.212	1.763			-0.079	0.066	1.789			-0.041	0.246	1.772			-0.227	-0.010	1.773			-0.333	-0.257	1.756			-0.378	-0.479	1.668			-0.377	-0.546	1.643			0.064	-0.054	1.786			0.115	-0.239	1.713
-0.099	-0.255	1.714			-0.099	-0.212	1.763			-0.079	0.066	1.789			-0.041	0.246	1.772			-0.227	-0.010	1.773			-0.332	-0.257	1.756			-0.377	-0.479	1.669			-0.377	-0.546	1.643			0.064	-0.054	1.786			0.116	-0.238	1.712
-0.099	-0.255	1.714			-0.099	-0.212	1.763			-0.079	0.066	1.789			-0.041	0.246	1.772			-0.227	-0.010	1.773			-0.332	-0.257	1.756			-0.377	-0.478	1.669			-0.377	-0.545	1.643			0.064	-0.054	1.786			0.117	-0.238	1.711
-0.099	-0.255	1.714			-0.099	-0.211	1.763			-0.079	0.066	1.789			-0.041	0.246	1.772			-0.227	-0.010	1.773			-0.332	-0.257	1.757			-0.377	-0.478	1.669			-0.376	-0.545	1.643			0.064	-0.054	1.786			0.117	-0.237	1.709
-0.099	-0.254	1.714			-0.099	-0.211	1.763			-0.079	0.066	1.789			-0.041	0.246	1.772			-0.227	-0.009	1.773			-0.332	-0.257	1.757			-0.377	-0.478	1.670			-0.376	-0.545	1.644			0.064	-0.054	1.786			0.118	-0.236	1.708
-0.099	-0.254	1.714			-0.099	-0.211	1.763			-0.079	0.066	1.789			-0.041	0.246	1.772			-0.227	-0.009	1.773			-0.332	-0.257	1.757			-0.377	-0.478	1.670			-0.376	-0.545	1.644			0.064	-0.053	1.785			0.118	-0.235	1.706
-0.099	-0.254	1.714			-0.099	-0.211	1.763			-0.079	0.066	1.789			-0.041	0.246	1.772			-0.227	-0.009	1.773			-0.332	-0.257	1.757			-0.377	-0.478	1.670			-0.376	-0.545	1.644			0.064	-0.053	1.785			0.119	-0.234	1.705
-0.099	-0.254	1.714			-0.099	-0.211	1.764			-0.079	0.066	1.789			-0.042	0.246	1.772			-0.227	-0.009	1.773			-0.332	-0.258	1.757			-0.376	-0.477	1.671			-0.375	-0.545	1.645			0.064	-0.053	1.785			0.119	-0.234	1.703
-0.099	-0.254	1.714			-0.099	-0.211	1.764			-0.079	0.066	1.789			-0.042	0.246	1.772			-0.227	-0.009	1.773			-0.331	-0.258	1.758			-0.376	-0.477	1.671			-0.375	-0.545	1.645			0.064	-0.053	1.785			0.119	-0.233	1.702
-0.098	-0.254	1.714			-0.098	-0.211	1.764			-0.079	0.066	1.789			-0.042	0.246	1.772			-0.227	-0.009	1.773			-0.331	-0.258	1.758			-0.376	-0.477	1.672			-0.375	-0.545	1.645			0.064	-0.052	1.785			0.119	-0.232	1.701
-0.098	-0.254	1.714			-0.098	-0.211	1.764			-0.079	0.066	1.789			-0.042	0.247	1.772			-0.227	-0.009	1.773			-0.331	-0.258	1.758			-0.376	-0.477	1.673			-0.375	-0.545	1.646			0.064	-0.052	1.785			0.119	-0.231	1.699
-0.098	-0.254	1.714			-0.098	-0.211	1.764			-0.079	0.066	1.789			-0.042	0.247	1.772			-0.227	-0.009	1.773			-0.331	-0.258	1.759			-0.376	-0.477	1.673			-0.374	-0.545	1.646			0.065	-0.052	1.785			0.120	-0.230	1.697
-0.098	-0.254	1.714			-0.098	-0.211	1.764			-0.079	0.066	1.789			-0.042	0.247	1.772			-0.227	-0.009	1.773			-0.331	-0.258	1.759			-0.376	-0.477	1.674			-0.374	-0.545	1.647			0.065	-0.051	1.784			0.120	-0.229	1.696
-0.098	-0.254	1.714			-0.098	-0.211	1.764			-0.079	0.066	1.789			-0.042	0.247	1.772			-0.227	-0.009	1.773			-0.331	-0.258	1.759			-0.376	-0.477	1.674			-0.374	-0.545	1.647			0.065	-0.051	1.784			0.120	-0.228	1.694
-0.098	-0.254	1.715			-0.098	-0.211	1.764			-0.079	0.066	1.789			-0.042	0.247	1.772			-0.227	-0.009	1.773			-0.330	-0.258	1.760			-0.376	-0.477	1.675			-0.373	-0.545	1.648			0.065	-0.051	1.784			0.120	-0.227	1.692
-0.098	-0.254	1.715			-0.098	-0.211	1.764			-0.079	0.066	1.789			-0.043	0.247	1.772			-0.227	-0.009	1.773			-0.330	-0.258	1.760			-0.375	-0.477	1.676			-0.373	-0.545	1.649			0.065	-0.050	1.783			0.120	-0.226	1.691
-0.098	-0.254	1.715			-0.098	-0.211	1.764			-0.079	0.066	1.789			-0.043	0.247	1.772			-0.227	-0.009	1.773			-0.330	-0.258	1.761			-0.375	-0.477	1.676			-0.373	-0.546	1.649			0.065	-0.050	1.783			0.120	-0.226	1.689
-0.098	-0.254	1.715			-0.097	-0.211	1.764			-0.079	0.066	1.789			-0.043	0.248	1.772			-0.227	-0.009	1.773			-0.330	-0.258	1.761			-0.375	-0.477	1.677			-0.372	-0.546	1.650			0.065	-0.050	1.783			0.119	-0.225	1.688
-0.098	-0.254	1.715			-0.097	-0.211	1.764			-0.079	0.066	1.789			-0.044	0.248	1.771			-0.227	-0.009	1.773			-0.330	-0.258	1.761			-0.375	-0.477	1.677			-0.372	-0.546	1.651			0.064	-0.049	1.782			0.119	-0.224	1.686
-0.098	-0.254	1.715			-0.097	-0.211	1.764			-0.079	0.066	1.789			-0.044	0.248	1.771			-0.227	-0.009	1.774			-0.330	-0.258	1.762			-0.375	-0.477	1.678			-0.371	-0.546	1.652			0.064	-0.049	1.782			0.119	-0.224	1.685
-0.098	-0.254	1.715			-0.097	-0.211	1.764			-0.079	0.066	1.789			-0.044	0.248	1.771			-0.227	-0.009	1.774			-0.329	-0.258	1.762			-0.374	-0.476	1.679			-0.371	-0.546	1.653			0.064	-0.049	1.781			0.119	-0.223	1.683
-0.098	-0.254	1.715			-0.097	-0.211	1.764			-0.079	0.066	1.789			-0.045	0.248	1.771			-0.227	-0.009	1.774			-0.329	-0.258	1.762			-0.374	-0.476	1.679			-0.371	-0.547	1.653			0.064	-0.049	1.781			0.119	-0.222	1.681
-0.097	-0.254	1.715			-0.097	-0.211	1.765			-0.079	0.066	1.789			-0.045	0.248	1.771			-0.227	-0.009	1.774			-0.329	-0.258	1.763			-0.374	-0.476	1.680			-0.370	-0.547	1.654			0.064	-0.048	1.780			0.119	-0.221	1.680
-0.097	-0.254	1.715			-0.097	-0.211	1.765			-0.079	0.066	1.789			-0.046	0.248	1.770			-0.227	-0.009	1.774			-0.329	-0.258	1.763			-0.374	-0.476	1.680			-0.370	-0.547	1.654			0.064	-0.048	1.780			0.119	-0.221	1.678
-0.097	-0.254	1.715			-0.097	-0.211	1.765			-0.079	0.066	1.789			-0.046	0.249	1.770			-0.227	-0.009	1.774			-0.329	-0.259	1.763			-0.374	-0.477	1.681			-0.370	-0.547	1.655			0.064	-0.048	1.779			0.119	-0.220	1.677
-0.097	-0.254	1.715			-0.097	-0.211	1.765			-0.079	0.066	1.789			-0.047	0.249	1.770			-0.227	-0.009	1.774			-0.329	-0.259	1.764			-0.373	-0.477	1.681			-0.370	-0.547	1.655			0.064	-0.047	1.779			0.119	-0.219	1.675
-0.097	-0.254	1.715			-0.097	-0.211	1.765			-0.079	0.066	1.789			-0.047	0.249	1.770			-0.227	-0.009	1.774			-0.329	-0.259	1.764			-0.373	-0.477	1.682			-0.370	-0.547	1.656			0.064	-0.047	1.778			0.118	-0.219	1.674
-0.097	-0.254	1.715			-0.097	-0.211	1.765			-0.079	0.066	1.789			-0.048	0.249	1.769			-0.227	-0.009	1.774			-0.329	-0.259	1.764			-0.373	-0.477	1.682			-0.369	-0.547	1.656			0.064	-0.047	1.778			0.118	-0.218	1.673
-0.097	-0.254	1.715			-0.097	-0.211	1.765			-0.079	0.066	1.789			-0.048	0.250	1.769			-0.227	-0.009	1.774			-0.329	-0.259	1.765			-0.373	-0.477	1.682			-0.369	-0.547	1.657			0.063	-0.046	1.777			0.118	-0.218	1.672
-0.097	-0.254	1.715			-0.096	-0.211	1.765			-0.079	0.066	1.789			-0.049	0.250	1.769			-0.227	-0.009	1.774			-0.329	-0.259	1.765			-0.373	-0.477	1.683			-0.369	-0.547	1.657			0.063	-0.046	1.777			0.118	-0.217	1.671
-0.097	-0.254	1.715			-0.096	-0.211	1.765			-0.079	0.066	1.788			-0.049	0.250	1.768			-0.227	-0.009	1.774			-0.328	-0.259	1.765			-0.373	-0.477	1.683			-0.369	-0.548	1.658			0.063	-0.046	1.776			0.118	-0.217	1.670
-0.097	-0.254	1.715			-0.096	-0.211	1.765			-0.079	0.066	1.788			-0.050	0.250	1.768			-0.227	-0.009	1.774			-0.328	-0.259	1.765			-0.373	-0.477	1.684			-0.369	-0.548	1.658			0.063	-0.046	1.776			0.118	-0.216	1.669
-0.097	-0.254	1.715			-0.096	-0.211	1.765			-0.079	0.066	1.788			-0.050	0.250	1.768			-0.227	-0.009	1.774			-0.328	-0.259	1.766			-0.373	-0.477	1.684			-0.369	-0.548	1.658			0.063	-0.045	1.775			0.118	-0.216	1.668
-0.097	-0.254	1.715			-0.096	-0.211	1.765			-0.079	0.067	1.788			-0.051	0.251	1.767			-0.227	-0.010	1.774			-0.328	-0.259	1.766			-0.372	-0.477	1.684			-0.369	-0.548	1.659			0.062	-0.045	1.775			0.118	-0.215	1.666
-0.097	-0.254	1.715			-0.096	-0.211	1.765			-0.080	0.067	1.788			-0.051	0.251	1.767			-0.227	-0.010	1.775			-0.328	-0.259	1.766			-0.372	-0.477	1.685			-0.369	-0.548	1.659			0.062	-0.045	1.774			0.118	-0.215	1.665
-0.097	-0.254	1.715			-0.096	-0.211	1.765			-0.080	0.067	1.787			-0.052	0.251	1.767			-0.228	-0.010	1.775			-0.328	-0.259	1.766			-0.372	-0.477	1.685			-0.369	-0.548	1.659			0.062	-0.045	1.773			0.118	-0.214	1.664
-0.097	-0.254	1.715			-0.096	-0.211	1.765			-0.080	0.067	1.787			-0.052	0.251	1.766			-0.228	-0.010	1.775			-0.328	-0.259	1.766			-0.372	-0.477	1.685			-0.369	-0.548	1.660			0.062	-0.045	1.773			0.118	-0.214	1.663
-0.097	-0.254	1.716			-0.096	-0.211	1.765			-0.080	0.067	1.787			-0.053	0.251	1.766			-0.228	-0.010	1.775			-0.328	-0.259	1.767			-0.372	-0.478	1.685			-0.369	-0.548	1.660			0.062	-0.045	1.772			0.118	-0.213	1.661
-0.097	-0.254	1.716			-0.096	-0.211	1.765			-0.080	0.067	1.787			-0.053	0.252	1.766			-0.228	-0.010	1.775			-0.328	-0.259	1.767			-0.372	-0.478	1.686			-0.368	-0.548	1.660			0.061	-0.044	1.772			0.118	-0.213	1.660
-0.097	-0.254	1.716			-0.096	-0.211	1.765			-0.080	0.067	1.786			-0.053	0.252	1.765			-0.228	-0.010	1.775			-0.328	-0.260	1.767			-0.372	-0.478	1.686			-0.368	-0.548	1.660			0.061	-0.044	1.771			0.119	-0.212	1.658
-0.097	-0.254	1.716			-0.096	-0.211	1.765			-0.080	0.067	1.786			-0.054	0.252	1.765			-0.228	-0.010	1.775			-0.328	-0.260	1.767			-0.372	-0.478	1.686			-0.368	-0.548	1.660			0.061	-0.044	1.771			0.119	-0.211	1.657
-0.097	-0.254	1.716			-0.096	-0.210	1.765			-0.080	0.067	1.786			-0.054	0.252	1.765			-0.228	-0.010	1.775			-0.328	-0.260	1.767			-0.372	-0.478	1.686			-0.368	-0.548	1.661			0.061	-0.044	1.771			0.119	-0.211	1.655
-0.097	-0.254	1.716			-0.096	-0.210	1.765			-0.081	0.067	1.785			-0.054	0.252	1.765			-0.228	-0.010	1.775			-0.328	-0.260	1.767			-0.372	-0.478	1.686			-0.368	-0.548	1.661			0.061	-0.044	1.770			0.119	-0.210	1.654
-0.097	-0.254	1.716			-0.096	-0.210	1.765			-0.081	0.067	1.785			-0.055	0.253	1.764			-0.228	-0.010	1.775			-0.328	-0.260	1.767			-0.372	-0.478	1.686			-0.368	-0.548	1.661			0.060	-0.044	1.770			0.119	-0.209	1.653
-0.097	-0.254	1.716			-0.096	-0.210	1.765			-0.081	0.067	1.785			-0.055	0.253	1.764			-0.229	-0.010	1.775			-0.328	-0.260	1.767			-0.372	-0.478	1.687			-0.368	-0.548	1.661			0.060	-0.044	1.769			0.119	-0.209	1.652
-0.097	-0.254	1.716			-0.096	-0.210	1.765			-0.081	0.067	1.785			-0.055	0.253	1.764			-0.229	-0.010	1.775			-0.328	-0.260	1.768			-0.371	-0.478	1.687			-0.368	-0.548	1.662			0.060	-0.044	1.769			0.119	-0.208	1.650
-0.097	-0.254	1.716			-0.096	-0.210	1.765			-0.081	0.067	1.784			-0.055	0.253	1.763			-0.229	-0.010	1.775			-0.328	-0.260	1.768			-0.371	-0.478	1.687			-0.368	-0.548	1.662			0.060	-0.043	1.768			0.119	-0.208	1.649
-0.097	-0.254	1.715			-0.096	-0.210	1.765			-0.081	0.067	1.784			-0.056	0.253	1.763			-0.229	-0.010	1.775			-0.328	-0.260	1.768			-0.371	-0.478	1.687			-0.368	-0.548	1.662			0.060	-0.043	1.768			0.118	-0.207	1.648
-0.097	-0.254	1.715			-0.096	-0.210	1.765			-0.082	0.067	1.784			-0.056	0.253	1.763			-0.229	-0.010	1.775			-0.328	-0.260	1.768			-0.371	-0.479	1.687			-0.369	-0.547	1.662			0.059	-0.043	1.767			0.118	-0.206	1.647
-0.097	-0.254	1.715			-0.096	-0.210	1.765			-0.082	0.068	1.783			-0.056	0.253	1.762			-0.229	-0.010	1.775			-0.328	-0.260	1.768			-0.371	-0.479	1.687			-0.369	-0.547	1.662			0.059	-0.043	1.767			0.118	-0.206	1.645
-0.097	-0.254	1.715			-0.096	-0.210	1.765			-0.082	0.068	1.783			-0.057	0.254	1.762			-0.229	-0.010	1.775			-0.328	-0.260	1.768			-0.371	-0.479	1.687			-0.369	-0.547	1.663			0.059	-0.043	1.766			0.118	-0.205	1.644
-0.097	-0.254	1.715			-0.096	-0.210	1.764			-0.082	0.068	1.783			-0.057	0.254	1.762			-0.229	-0.010	1.775			-0.328	-0.260	1.768			-0.371	-0.479	1.687			-0.369	-0.547	1.663			0.059	-0.043	1.766			0.118	-0.205	1.643
-0.097	-0.254	1.715			-0.096	-0.210	1.764			-0.082	0.068	1.782			-0.057	0.254	1.761			-0.230	-0.010	1.775			-0.328	-0.260	1.768			-0.371	-0.479	1.687			-0.369	-0.547	1.663			0.059	-0.043	1.765			0.118	-0.204	1.642
-0.098	-0.254	1.715			-0.096	-0.210	1.764			-0.082	0.068	1.782			-0.058	0.254	1.761			-0.230	-0.010	1.775			-0.328	-0.260	1.768			-0.371	-0.479	1.688			-0.369	-0.547	1.663			0.058	-0.043	1.765			0.118	-0.203	1.641
-0.098	-0.254	1.715			-0.096	-0.210	1.764			-0.083	0.068	1.782			-0.058	0.254	1.761			-0.230	-0.010	1.775			-0.328	-0.260	1.768			-0.371	-0.479	1.688			-0.369	-0.547	1.663			0.058	-0.042	1.765			0.118	-0.203	1.640
-0.098	-0.254	1.715			-0.096	-0.210	1.764			-0.083	0.068	1.782			-0.058	0.254	1.761			-0.230	-0.010	1.775			-0.328	-0.260	1.768			-0.371	-0.479	1.688			-0.369	-0.547	1.664			0.058	-0.042	1.764			0.119	-0.202	1.638
-0.098	-0.254	1.715			-0.096	-0.210	1.764			-0.083	0.068	1.781			-0.058	0.254	1.760			-0.230	-0.010	1.775			-0.328	-0.260	1.768			-0.371	-0.479	1.688			-0.369	-0.547	1.664			0.058	-0.042	1.764			0.119	-0.201	1.637
-0.098	-0.254	1.715			-0.096	-0.210	1.764			-0.083	0.068	1.781			-0.059	0.254	1.760			-0.230	-0.010	1.775			-0.328	-0.260	1.769			-0.371	-0.479	1.688			-0.369	-0.547	1.664			0.057	-0.042	1.763			0.119	-0.199	1.635
-0.098	-0.254	1.715			-0.096	-0.210	1.764			-0.083	0.068	1.781			-0.059	0.255	1.760			-0.230	-0.010	1.775			-0.328	-0.260	1.769			-0.371	-0.480	1.688			-0.369	-0.547	1.664			0.057	-0.042	1.763			0.120	-0.198	1.633
-0.098	-0.254	1.715			-0.096	-0.210	1.764			-0.083	0.068	1.781			-0.059	0.255	1.759			-0.231	-0.010	1.775			-0.328	-0.260	1.769			-0.371	-0.480	1.688			-0.369	-0.547	1.664			0.057	-0.042	1.762			0.120	-0.197	1.632
-0.098	-0.254	1.715			-0.096	-0.210	1.764			-0.084	0.068	1.780			-0.059	0.255	1.759			-0.231	-0.010	1.775			-0.328	-0.260	1.769			-0.371	-0.480	1.688			-0.369	-0.547	1.664			0.057	-0.042	1.762			0.120	-0.196	1.631
-0.098	-0.254	1.715			-0.096	-0.210	1.763			-0.084	0.068	1.780			-0.060	0.255	1.759			-0.231	-0.010	1.775			-0.328	-0.260	1.769			-0.371	-0.480	1.688			-0.369	-0.547	1.664			0.057	-0.042	1.762			0.120	-0.195	1.629
-0.098	-0.254	1.714			-0.096	-0.210	1.763			-0.084	0.068	1.780			-0.060	0.255	1.758			-0.231	-0.010	1.775			-0.328	-0.260	1.769			-0.371	-0.480	1.688			-0.370	-0.547	1.664			0.056	-0.041	1.761			0.121	-0.194	1.628
-0.098	-0.254	1.714			-0.096	-0.210	1.763			-0.084	0.069	1.780			-0.060	0.255	1.758			-0.231	-0.010	1.775			-0.328	-0.260	1.769			-0.371	-0.480	1.688			-0.370	-0.547	1.664			0.056	-0.041	1.761			0.121	-0.193	1.627
-0.098	-0.254	1.714			-0.096	-0.210	1.763			-0.084	0.069	1.779			-0.060	0.255	1.758			-0.231	-0.010	1.775			-0.328	-0.261	1.769			-0.371	-0.480	1.688			-0.370	-0.547	1.664			0.056	-0.041	1.761			0.121	-0.192	1.626
-0.098	-0.254	1.714			-0.096	-0.210	1.763			-0.085	0.069	1.779			-0.060	0.255	1.758			-0.232	-0.010	1.775			-0.328	-0.261	1.769			-0.371	-0.480	1.688			-0.370	-0.547	1.664			0.056	-0.041	1.760			0.121	-0.191	1.624
-0.099	-0.254	1.714			-0.096	-0.210	1.763			-0.085	0.069	1.779			-0.061	0.255	1.757			-0.232	-0.010	1.775			-0.328	-0.261	1.769			-0.371	-0.480	1.688			-0.370	-0.547	1.664			0.056	-0.041	1.760			0.122	-0.191	1.623
-0.099	-0.254	1.714			-0.096	-0.210	1.763			-0.085	0.069	1.779			-0.061	0.255	1.757			-0.232	-0.010	1.775			-0.328	-0.261	1.769			-0.372	-0.480	1.688			-0.370	-0.547	1.664			0.056	-0.041	1.760			0.122	-0.190	1.622
-0.099	-0.254	1.714			-0.096	-0.210	1.762			-0.085	0.069	1.778			-0.061	0.255	1.757			-0.232	-0.010	1.775			-0.328	-0.261	1.769			-0.372	-0.481	1.688			-0.370	-0.547	1.664			0.056	-0.041	1.759			0.122	-0.189	1.621
-0.099	-0.254	1.714			-0.096	-0.210	1.762			-0.085	0.069	1.778			-0.061	0.255	1.756			-0.232	-0.010	1.774			-0.328	-0.261	1.769			-0.372	-0.481	1.688			-0.370	-0.548	1.664			0.056	-0.041	1.759			0.122	-0.189	1.620
-0.099	-0.254	1.714			-0.096	-0.210	1.762			-0.085	0.069	1.778			-0.061	0.255	1.756			-0.232	-0.010	1.774			-0.328	-0.261	1.769			-0.372	-0.481	1.688			-0.370	-0.548	1.664			0.056	-0.040	1.759			0.123	-0.188	1.619
-0.099	-0.254	1.713			-0.096	-0.210	1.762			-0.086	0.069	1.778			-0.062	0.255	1.756			-0.233	-0.010	1.774			-0.328	-0.261	1.769			-0.372	-0.481	1.688			-0.371	-0.548	1.664			0.055	-0.040	1.758			0.123	-0.187	1.619
-0.099	-0.253	1.713			-0.096	-0.210	1.762			-0.086	0.069	1.778			-0.062	0.255	1.756			-0.233	-0.010	1.774			-0.328	-0.261	1.769			-0.372	-0.481	1.688			-0.371	-0.548	1.664			0.055	-0.040	1.758			0.123	-0.187	1.617
-0.099	-0.253	1.713			-0.096	-0.209	1.762			-0.086	0.069	1.777			-0.062	0.255	1.755			-0.233	-0.010	1.774			-0.328	-0.261	1.769			-0.372	-0.481	1.688			-0.371	-0.548	1.664			0.055	-0.040	1.757			0.123	-0.186	1.616
-0.099	-0.253	1.713			-0.096	-0.209	1.762			-0.086	0.069	1.777			-0.062	0.255	1.755			-0.233	-0.010	1.774			-0.328	-0.261	1.769			-0.372	-0.481	1.688			-0.371	-0.548	1.664			0.055	-0.040	1.757			0.123	-0.185	1.615
-0.099	-0.253	1.713			-0.096	-0.209	1.762			-0.086	0.069	1.777			-0.062	0.254	1.755			-0.233	-0.010	1.774			-0.328	-0.261	1.769			-0.372	-0.481	1.688			-0.371	-0.548	1.664			0.055	-0.040	1.756			0.123	-0.185	1.614
-0.099	-0.253	1.713			-0.096	-0.209	1.761			-0.086	0.069	1.777			-0.063	0.254	1.755			-0.233	-0.010	1.774			-0.328	-0.261	1.769			-0.372	-0.481	1.688			-0.371	-0.548	1.664			0.055	-0.040	1.756			0.123	-0.184	1.613
-0.100	-0.253	1.713			-0.097	-0.209	1.761			-0.086	0.069	1.777			-0.063	0.254	1.754			-0.234	-0.010	1.774			-0.328	-0.261	1.769			-0.372	-0.481	1.688			-0.371	-0.548	1.664			0.055	-0.040	1.756			0.124	-0.184	1.613
-0.100	-0.253	1.713			-0.097	-0.209	1.761			-0.086	0.069	1.776			-0.063	0.254	1.754			-0.234	-0.010	1.774			-0.328	-0.261	1.769			-0.372	-0.481	1.688			-0.371	-0.548	1.664			0.055	-0.040	1.755			0.124	-0.183	1.612
-0.100	-0.253	1.712			-0.097	-0.209	1.761			-0.087	0.069	1.776			-0.063	0.254	1.754			-0.234	-0.010	1.774			-0.328	-0.261	1.769			-0.372	-0.481	1.688			-0.371	-0.548	1.664			0.055	-0.040	1.755			0.124	-0.183	1.611
-0.100	-0.253	1.712			-0.097	-0.209	1.761			-0.087	0.069	1.776			-0.063	0.254	1.754			-0.234	-0.010	1.774			-0.328	-0.261	1.769			-0.372	-0.481	1.688			-0.371	-0.548	1.664			0.055	-0.040	1.754			0.124	-0.182	1.610
-0.100	-0.253	1.712			-0.097	-0.209	1.761			-0.087	0.069	1.776			-0.063	0.254	1.753			-0.234	-0.010	1.774			-0.328	-0.261	1.769			-0.372	-0.481	1.688			-0.371	-0.548	1.664			0.055	-0.040	1.754			0.124	-0.182	1.610
-0.100	-0.253	1.712			-0.097	-0.209	1.761			-0.087	0.069	1.776			-0.064	0.254	1.753			-0.234	-0.010	1.774			-0.328	-0.261	1.769			-0.372	-0.481	1.688			-0.371	-0.548	1.664			0.055	-0.040	1.754			0.124	-0.182	1.609
-0.100	-0.253	1.712			-0.097	-0.209	1.760			-0.087	0.069	1.776			-0.064	0.254	1.753			-0.234	-0.010	1.774			-0.328	-0.261	1.769			-0.372	-0.481	1.688			-0.371	-0.548	1.664			0.055	-0.040	1.753			0.124	-0.181	1.608
-0.100	-0.253	1.712			-0.097	-0.209	1.760			-0.087	0.069	1.776			-0.064	0.254	1.753			-0.234	-0.010	1.774			-0.328	-0.261	1.769			-0.372	-0.481	1.689			-0.371	-0.548	1.664			0.055	-0.040	1.753			0.124	-0.181	1.608
-0.100	-0.253	1.712			-0.097	-0.209	1.760			-0.087	0.069	1.775			-0.064	0.254	1.753			-0.235	-0.010	1.774			-0.328	-0.261	1.769			-0.372	-0.481	1.689			-0.371	-0.548	1.664			0.055	-0.039	1.753			0.124	-0.181	1.607
-0.100	-0.253	1.712			-0.097	-0.209	1.760			-0.087	0.069	1.775			-0.064	0.254	1.753			-0.235	-0.010	1.773			-0.328	-0.261	1.769			-0.372	-0.481	1.689			-0.371	-0.548	1.664			0.055	-0.039	1.752			0.124	-0.180	1.607
-0.100	-0.253	1.712			-0.097	-0.209	1.760			-0.087	0.069	1.775			-0.064	0.254	1.753			-0.235	-0.010	1.773			-0.328	-0.261	1.769			-0.372	-0.481	1.689			-0.371	-0.548	1.664			0.055	-0.039	1.752			0.125	-0.180	1.607
-0.100	-0.253	1.711			-0.097	-0.209	1.760			-0.087	0.069	1.775			-0.064	0.254	1.752			-0.235	-0.010	1.773			-0.329	-0.261	1.769			-0.372	-0.481	1.689			-0.371	-0.548	1.664			0.055	-0.039	1.752			0.125	-0.180	1.606
-0.100	-0.253	1.711			-0.097	-0.209	1.760			-0.087	0.069	1.775			-0.064	0.254	1.752			-0.235	-0.010	1.773			-0.329	-0.261	1.769			-0.372	-0.481	1.689			-0.371	-0.548	1.664			0.055	-0.039	1.752			0.125	-0.180	1.606
-0.100	-0.253	1.711			-0.097	-0.209	1.760			-0.087	0.069	1.775			-0.064	0.254	1.752			-0.235	-0.010	1.773			-0.329	-0.261	1.769			-0.372	-0.481	1.689			-0.371	-0.548	1.664			0.055	-0.039	1.751			0.125	-0.180	1.606
-0.100	-0.253	1.711			-0.097	-0.209	1.760			-0.087	0.069	1.775			-0.064	0.254	1.752			-0.235	-0.010	1.773			-0.329	-0.261	1.769			-0.372	-0.481	1.689			-0.371	-0.548	1.664			0.055	-0.039	1.751			0.125	-0.180	1.605
-0.100	-0.253	1.711			-0.097	-0.209	1.759			-0.087	0.069	1.775			-0.064	0.254	1.752			-0.235	-0.010	1.773			-0.329	-0.262	1.769			-0.372	-0.481	1.689			-0.371	-0.549	1.664			0.055	-0.039	1.751			0.125	-0.179	1.605
-0.101	-0.253	1.711			-0.097	-0.209	1.759			-0.087	0.069	1.775			-0.064	0.254	1.752			-0.235	-0.010	1.773			-0.329	-0.262	1.769			-0.372	-0.481	1.689			-0.371	-0.549	1.664			0.055	-0.039	1.751			0.125	-0.179	1.605
-0.101	-0.253	1.711			-0.097	-0.209	1.759			-0.087	0.069	1.775			-0.064	0.254	1.752			-0.235	-0.010	1.773			-0.329	-0.262	1.769			-0.372	-0.481	1.690			-0.371	-0.549	1.664			0.055	-0.039	1.750			0.125	-0.180	1.605
-0.101	-0.253	1.711			-0.097	-0.209	1.759			-0.088	0.069	1.775			-0.065	0.254	1.752			-0.235	-0.010	1.773			-0.329	-0.262	1.769			-0.372	-0.481	1.690			-0.371	-0.549	1.664			0.055	-0.039	1.750			0.125	-0.180	1.605
-0.101	-0.253	1.711			-0.097	-0.209	1.759			-0.088	0.069	1.775			-0.065	0.254	1.752			-0.235	-0.010	1.773			-0.329	-0.262	1.769			-0.372	-0.481	1.690			-0.371	-0.549	1.664			0.055	-0.039	1.750			0.126	-0.180	1.606
-0.101	-0.253	1.711			-0.097	-0.209	1.759			-0.088	0.069	1.774			-0.065	0.254	1.752			-0.235	-0.010	1.773			-0.328	-0.262	1.769			-0.371	-0.481	1.690			-0.370	-0.549	1.664			0.055	-0.039	1.750			0.126	-0.181	1.607
-0.101	-0.253	1.711			-0.097	-0.209	1.759			-0.088	0.069	1.774			-0.065	0.254	1.752			-0.235	-0.010	1.773			-0.328	-0.262	1.769			-0.371	-0.482	1.690			-0.370	-0.550	1.664			0.055	-0.039	1.750			0.126	-0.182	1.609
-0.101	-0.253	1.711			-0.097	-0.209	1.759			-0.088	0.069	1.774			-0.065	0.254	1.752			-0.235	-0.010	1.773			-0.328	-0.262	1.769			-0.371	-0.482	1.690			-0.370	-0.550	1.664			0.055	-0.039	1.750			0.126	-0.183	1.610
-0.101	-0.253	1.711			-0.097	-0.209	1.759			-0.088	0.069	1.774			-0.065	0.254	1.752			-0.235	-0.010	1.773			-0.328	-0.262	1.769			-0.371	-0.482	1.690			-0.370	-0.551	1.664			0.055	-0.039	1.750			0.126	-0.184	1.612
-0.101	-0.253	1.711			-0.097	-0.209	1.759			-0.088	0.069	1.774			-0.065	0.254	1.752			-0.235	-0.010	1.773			-0.328	-0.262	1.769			-0.370	-0.482	1.690			-0.370	-0.551	1.664			0.055	-0.039	1.750			0.126	-0.185	1.613
-0.101	-0.253	1.711			-0.097	-0.209	1.759			-0.088	0.069	1.774			-0.065	0.254	1.752			-0.235	-0.010	1.773			-0.328	-0.262	1.769			-0.370	-0.483	1.690			-0.369	-0.552	1.664			0.055	-0.039	1.750			0.126	-0.186	1.614
-0.101	-0.253	1.710			-0.097	-0.209	1.759			-0.088	0.069	1.774			-0.065	0.254	1.752			-0.236	-0.010	1.773			-0.328	-0.262	1.769			-0.370	-0.483	1.690			-0.369	-0.552	1.664			0.055	-0.039	1.750			0.126	-0.186	1.615
-0.101	-0.253	1.710			-0.097	-0.209	1.759			-0.088	0.069	1.774			-0.065	0.254	1.752			-0.236	-0.010	1.773			-0.328	-0.262	1.769			-0.370	-0.483	1.690			-0.369	-0.552	1.664			0.055	-0.039	1.750			0.125	-0.186	1.616
-0.101	-0.253	1.710			-0.097	-0.209	1.759			-0.088	0.069	1.774			-0.064	0.254	1.752			-0.236	-0.010	1.773			-0.328	-0.262	1.769			-0.370	-0.483	1.690			-0.369	-0.552	1.664			0.055	-0.039	1.751			0.125	-0.187	1.617
-0.101	-0.253	1.710			-0.097	-0.209	1.759			-0.088	0.069	1.774			-0.064	0.254	1.752			-0.236	-0.010	1.773			-0.328	-0.262	1.769			-0.369	-0.483	1.690			-0.369	-0.553	1.664			0.055	-0.039	1.751			0.133	-0.203	1.607
-0.101	-0.253	1.710			-0.097	-0.209	1.759			-0.088	0.069	1.774			-0.064	0.254	1.752			-0.236	-0.010	1.773			-0.328	-0.262	1.769			-0.369	-0.483	1.690			-0.368	-0.553	1.663			0.055	-0.039	1.751			0.137	-0.211	1.602
-0.101	-0.253	1.710			-0.097	-0.209	1.759			-0.088	0.069	1.774			-0.064	0.254	1.752			-0.236	-0.010	1.773			-0.328	-0.262	1.769			-0.369	-0.483	1.690			-0.368	-0.553	1.663			0.054	-0.039	1.752			0.140	-0.217	1.599
-0.101	-0.253	1.710			-0.097	-0.209	1.758			-0.088	0.069	1.774			-0.064	0.254	1.752			-0.236	-0.010	1.773			-0.328	-0.262	1.769			-0.369	-0.483	1.690			-0.368	-0.553	1.663			0.053	-0.039	1.754			0.130	-0.172	1.547
-0.101	-0.253	1.710			-0.097	-0.209	1.758			-0.088	0.069	1.774			-0.064	0.254	1.752			-0.236	-0.010	1.773			-0.328	-0.262	1.769			-0.369	-0.483	1.690			-0.367	-0.553	1.663			0.039	-0.025	1.768			0.120	-0.147	1.541
-0.101	-0.253	1.710			-0.097	-0.209	1.758			-0.088	0.069	1.774			-0.064	0.254	1.752			-0.236	-0.010	1.773			-0.328	-0.262	1.769			-0.369	-0.483	1.690			-0.367	-0.554	1.663			0.035	-0.021	1.771			0.109	-0.131	1.535
-0.101	-0.253	1.710			-0.097	-0.209	1.758			-0.088	0.069	1.774			-0.065	0.254	1.753			-0.236	-0.010	1.773			-0.328	-0.262	1.769			-0.369	-0.483	1.689			-0.367	-0.554	1.663			0.032	-0.018	1.774			0.102	-0.122	1.531
-0.101	-0.253	1.710			-0.097	-0.209	1.758			-0.088	0.069	1.774			-0.065	0.254	1.754			-0.236	-0.010	1.773			-0.328	-0.262	1.768			-0.368	-0.483	1.689			-0.366	-0.554	1.662			0.058	-0.028	1.770			0.108	-0.136	1.524
-0.101	-0.253	1.710			-0.097	-0.209	1.758			-0.088	0.070	1.774			-0.066	0.255	1.754			-0.236	-0.010	1.773			-0.328	-0.263	1.768			-0.368	-0.483	1.689			-0.365	-0.554	1.662			0.066	-0.031	1.768			0.112	-0.145	1.522
-0.101	-0.253	1.710			-0.097	-0.209	1.758			-0.089	0.071	1.774			-0.067	0.255	1.755			-0.236	-0.010	1.773			-0.328	-0.263	1.768			-0.368	-0.483	1.689			-0.365	-0.554	1.661			0.068	-0.031	1.768			0.116	-0.151	1.521
-0.101	-0.253	1.710			-0.097	-0.208	1.758			-0.090	0.072	1.774			-0.067	0.255	1.755			-0.237	-0.010	1.773			-0.328	-0.263	1.768			-0.368	-0.483	1.689			-0.364	-0.554	1.661			0.069	-0.031	1.768			0.120	-0.156	1.522
-0.101	-0.253	1.710			-0.097	-0.208	1.758			-0.090	0.072	1.774			-0.068	0.255	1.756			-0.237	-0.011	1.773			-0.328	-0.263	1.768			-0.367	-0.483	1.689			-0.363	-0.554	1.660			0.070	-0.031	1.768			0.122	-0.159	1.522
-0.101	-0.253	1.710			-0.097	-0.208	1.758			-0.091	0.073	1.774			-0.069	0.255	1.756			-0.238	-0.011	1.774			-0.328	-0.264	1.768			-0.367	-0.483	1.688			-0.362	-0.555	1.660			0.070	-0.030	1.768			0.124	-0.162	1.523
-0.101	-0.253	1.710			-0.097	-0.208	1.758			-0.092	0.074	1.774			-0.069	0.255	1.757			-0.238	-0.011	1.774			-0.328	-0.264	1.768			-0.367	-0.482	1.688			-0.361	-0.555	1.660			0.070	-0.029	1.768			0.126	-0.164	1.525
-0.101	-0.253	1.710			-0.097	-0.208	1.758			-0.092	0.074	1.774			-0.070	0.255	1.758			-0.239	-0.011	1.775			-0.327	-0.265	1.768			-0.366	-0.482	1.689			-0.360	-0.555	1.659			0.069	-0.029	1.768			0.128	-0.159	1.538
-0.101	-0.253	1.710			-0.097	-0.208	1.758			-0.093	0.074	1.774			-0.071	0.255	1.758			-0.241	-0.012	1.775			-0.327	-0.265	1.768			-0.365	-0.482	1.689			-0.359	-0.555	1.659			0.068	-0.028	1.768			0.128	-0.157	1.545
-0.101	-0.253	1.710			-0.098	-0.208	1.758			-0.094	0.075	1.775			-0.073	0.254	1.759			-0.243	-0.013	1.776			-0.327	-0.266	1.768			-0.364	-0.481	1.690			-0.358	-0.555	1.659			0.067	-0.027	1.767			0.128	-0.155	1.549
-0.101	-0.253	1.710			-0.098	-0.208	1.758			-0.094	0.075	1.775			-0.075	0.254	1.760			-0.246	-0.015	1.777			-0.327	-0.266	1.768			-0.363	-0.481	1.690			-0.356	-0.555	1.660			0.066	-0.026	1.766			0.128	-0.153	1.552
-0.101	-0.253	1.710			-0.098	-0.208	1.758			-0.095	0.075	1.775			-0.077	0.254	1.761			-0.248	-0.016	1.778			-0.327	-0.267	1.768			-0.362	-0.480	1.691			-0.355	-0.555	1.660			0.064	-0.025	1.765			0.128	-0.152	1.553
-0.101	-0.253	1.710			-0.098	-0.208	1.758			-0.096	0.075	1.776			-0.079	0.254	1.762			-0.250	-0.018	1.779			-0.327	-0.268	1.769			-0.361	-0.479	1.693			-0.354	-0.554	1.661			0.063	-0.024	1.764			0.127	-0.151	1.555
-0.101	-0.253	1.710			-0.098	-0.208	1.759			-0.098	0.075	1.776			-0.081	0.254	1.763			-0.252	-0.019	1.780			-0.326	-0.269	1.769			-0.359	-0.479	1.694			-0.353	-0.554	1.662			0.061	-0.023	1.762			0.127	-0.150	1.555
-0.101	-0.253	1.710			-0.098	-0.208	1.759			-0.099	0.076	1.777			-0.084	0.254	1.764			-0.254	-0.020	1.781			-0.326	-0.270	1.769			-0.358	-0.478	1.695			-0.351	-0.554	1.662			0.059	-0.023	1.761			0.126	-0.149	1.556
-0.102	-0.253	1.710			-0.098	-0.208	1.759			-0.100	0.076	1.777			-0.086	0.254	1.765			-0.256	-0.022	1.782			-0.326	-0.270	1.770			-0.357	-0.477	1.696			-0.350	-0.553	1.663			0.057	-0.022	1.760			0.126	-0.148	1.557
-0.102	-0.253	1.711			-0.098	-0.208	1.759			-0.101	0.076	1.778			-0.089	0.254	1.766			-0.258	-0.023	1.783			-0.325	-0.271	1.770			-0.356	-0.477	1.697			-0.349	-0.553	1.664			0.056	-0.021	1.758			0.125	-0.147	1.557
-0.102	-0.253	1.711			-0.098	-0.208	1.759			-0.101	0.076	1.778			-0.091	0.254	1.767			-0.260	-0.024	1.784			-0.325	-0.272	1.771			-0.355	-0.476	1.698			-0.348	-0.553	1.665			0.054	-0.021	1.757			0.125	-0.146	1.558
-0.102	-0.252	1.711			-0.098	-0.208	1.759			-0.102	0.076	1.779			-0.093	0.254	1.767			-0.261	-0.025	1.784			-0.325	-0.273	1.771			-0.354	-0.476	1.699			-0.347	-0.553	1.666			0.052	-0.020	1.756			0.124	-0.145	1.558
-0.102	-0.252	1.711			-0.098	-0.208	1.759			-0.103	0.075	1.779			-0.095	0.254	1.768			-0.263	-0.026	1.785			-0.325	-0.274	1.771			-0.353	-0.475	1.700			-0.346	-0.552	1.666			0.051	-0.020	1.755			0.124	-0.144	1.559
-0.102	-0.252	1.711			-0.098	-0.208	1.759			-0.104	0.075	1.780			-0.096	0.254	1.769			-0.264	-0.027	1.786			-0.325	-0.274	1.772			-0.353	-0.475	1.701			-0.345	-0.552	1.667			0.049	-0.020	1.754			0.123	-0.144	1.559
-0.103	-0.252	1.711			-0.099	-0.208	1.759			-0.105	0.075	1.780			-0.098	0.255	1.769			-0.266	-0.028	1.787			-0.324	-0.275	1.772			-0.352	-0.475	1.702			-0.345	-0.552	1.668			0.048	-0.019	1.753			0.123	-0.143	1.559
-0.103	-0.252	1.711			-0.099	-0.208	1.760			-0.106	0.075	1.780			-0.099	0.255	1.770			-0.267	-0.028	1.787			-0.324	-0.276	1.773			-0.352	-0.475	1.702			-0.344	-0.552	1.668			0.047	-0.019	1.752			0.122	-0.142	1.559
-0.103	-0.252	1.712			-0.099	-0.208	1.760			-0.107	0.075	1.781			-0.100	0.255	1.770			-0.268	-0.029	1.788			-0.324	-0.276	1.773			-0.351	-0.474	1.703			-0.343	-0.552	1.669			0.046	-0.019	1.751			0.121	-0.142	1.559
-0.103	-0.252	1.712			-0.099	-0.207	1.760			-0.107	0.075	1.781			-0.101	0.255	1.770			-0.270	-0.029	1.789			-0.324	-0.277	1.773			-0.351	-0.474	1.704			-0.343	-0.552	1.669			0.044	-0.019	1.751			0.120	-0.141	1.560
-0.103	-0.252	1.712			-0.099	-0.207	1.760			-0.108	0.075	1.782			-0.103	0.255	1.771			-0.271	-0.030	1.790			-0.324	-0.277	1.773			-0.350	-0.474	1.704			-0.342	-0.552	1.670			0.043	-0.018	1.750			0.119	-0.140	1.560
-0.104	-0.252	1.712			-0.099	-0.207	1.760			-0.109	0.075	1.782			-0.103	0.255	1.771			-0.272	-0.030	1.791			-0.324	-0.278	1.774			-0.350	-0.473	1.705			-0.342	-0.551	1.671			0.043	-0.018	1.749			0.118	-0.138	1.560
-0.104	-0.252	1.713			-0.099	-0.207	1.761			-0.109	0.074	1.782			-0.104	0.255	1.771			-0.273	-0.031	1.792			-0.324	-0.278	1.774			-0.350	-0.473	1.706			-0.341	-0.551	1.671			0.042	-0.018	1.748			0.117	-0.137	1.560
-0.104	-0.252	1.713			-0.100	-0.207	1.761			-0.110	0.074	1.783			-0.105	0.255	1.772			-0.274	-0.030	1.793			-0.323	-0.279	1.774			-0.349	-0.473	1.706			-0.341	-0.551	1.672			0.041	-0.018	1.748			0.116	-0.136	1.560
-0.104	-0.252	1.713			-0.100	-0.207	1.761			-0.111	0.074	1.783			-0.106	0.255	1.772			-0.275	-0.030	1.794			-0.323	-0.279	1.775			-0.349	-0.473	1.707			-0.341	-0.551	1.672			0.040	-0.018	1.747			0.114	-0.135	1.560
-0.105	-0.252	1.713			-0.100	-0.207	1.761			-0.111	0.074	1.783			-0.107	0.255	1.772			-0.276	-0.030	1.795			-0.323	-0.279	1.775			-0.349	-0.473	1.707			-0.340	-0.551	1.672			0.039	-0.018	1.747			0.113	-0.134	1.559
-0.105	-0.251	1.714			-0.100	-0.207	1.762			-0.112	0.074	1.784			-0.107	0.255	1.772			-0.274	-0.025	1.797			-0.323	-0.278	1.775			-0.348	-0.473	1.707			-0.340	-0.551	1.673			0.039	-0.017	1.746			0.112	-0.133	1.559
-0.105	-0.251	1.714			-0.100	-0.207	1.762			-0.112	0.074	1.784			-0.108	0.255	1.773			-0.273	-0.021	1.798			-0.322	-0.277	1.776			-0.348	-0.474	1.707			-0.339	-0.553	1.673			0.038	-0.017	1.746			0.110	-0.131	1.559
-0.106	-0.251	1.715			-0.100	-0.207	1.762			-0.113	0.074	1.784			-0.109	0.255	1.773			-0.272	-0.018	1.799			-0.322	-0.276	1.776			-0.347	-0.474	1.708			-0.339	-0.553	1.673			0.037	-0.017	1.746			0.109	-0.130	1.558
-0.106	-0.251	1.715			-0.101	-0.206	1.763			-0.113	0.074	1.785			-0.110	0.255	1.773			-0.271	-0.016	1.800			-0.321	-0.275	1.777			-0.347	-0.474	1.709			-0.338	-0.553	1.674			0.037	-0.017	1.745			0.107	-0.129	1.558
-0.106	-0.250	1.715			-0.101	-0.206	1.763			-0.114	0.074	1.785			-0.110	0.255	1.773			-0.271	-0.014	1.801			-0.321	-0.275	1.777			-0.346	-0.474	1.709			-0.338	-0.552	1.675			0.036	-0.017	1.745			0.106	-0.128	1.558
-0.107	-0.250	1.716			-0.101	-0.206	1.763			-0.114	0.073	1.785			-0.111	0.255	1.774			-0.270	-0.013	1.802			-0.321	-0.274	1.778			-0.346	-0.474	1.710			-0.337	-0.552	1.675			0.036	-0.016	1.744			0.104	-0.127	1.557
-0.107	-0.250	1.716			-0.101	-0.206	1.764			-0.115	0.073	1.786			-0.111	0.255	1.774			-0.270	-0.012	1.802			-0.320	-0.274	1.779			-0.345	-0.474	1.711			-0.337	-0.552	1.676			0.035	-0.016	1.744			0.102	-0.125	1.557
-0.107	-0.250	1.716			-0.102	-0.206	1.764			-0.115	0.073	1.786			-0.112	0.255	1.774			-0.269	-0.011	1.803			-0.320	-0.273	1.779			-0.345	-0.474	1.712			-0.337	-0.552	1.677			0.034	-0.016	1.744			0.100	-0.124	1.556
-0.108	-0.249	1.717			-0.102	-0.205	1.764			-0.115	0.073	1.786			-0.113	0.255	1.774			-0.269	-0.010	1.803			-0.319	-0.273	1.780			-0.344	-0.473	1.713			-0.336	-0.551	1.678			0.034	-0.016	1.744			0.099	-0.123	1.556
-0.108	-0.249	1.717			-0.102	-0.205	1.765			-0.116	0.073	1.786			-0.113	0.255	1.774			-0.269	-0.009	1.804			-0.319	-0.273	1.780			-0.343	-0.472	1.715			-0.335	-0.550	1.680			0.033	-0.015	1.743			0.097	-0.122	1.556
-0.108	-0.249	1.718			-0.102	-0.205	1.765			-0.116	0.073	1.787			-0.114	0.255	1.775			-0.269	-0.009	1.804			-0.319	-0.273	1.781			-0.342	-0.471	1.717			-0.335	-0.550	1.682			0.033	-0.015	1.743			0.096	-0.121	1.555
-0.109	-0.249	1.718			-0.102	-0.205	1.765			-0.116	0.073	1.787			-0.114	0.256	1.775			-0.268	-0.009	1.804			-0.318	-0.273	1.782			-0.342	-0.471	1.718			-0.334	-0.549	1.683			0.032	-0.015	1.742			0.094	-0.120	1.555
-0.109	-0.248	1.718			-0.103	-0.205	1.766			-0.117	0.073	1.787			-0.115	0.256	1.775			-0.268	-0.008	1.805			-0.318	-0.273	1.783			-0.341	-0.470	1.720			-0.334	-0.548	1.685			0.032	-0.015	1.742			0.093	-0.120	1.555
-0.109	-0.248	1.719			-0.103	-0.205	1.766			-0.117	0.073	1.787			-0.116	0.256	1.775			-0.267	-0.008	1.805			-0.317	-0.273	1.784			-0.340	-0.470	1.721			-0.333	-0.548	1.687			0.031	-0.014	1.742			0.091	-0.119	1.555
-0.110	-0.248	1.719			-0.103	-0.204	1.766			-0.117	0.073	1.787			-0.116	0.256	1.776			-0.267	-0.008	1.805			-0.317	-0.274	1.785			-0.340	-0.470	1.722			-0.333	-0.548	1.688			0.031	-0.014	1.741			0.090	-0.118	1.555
-0.110	-0.248	1.719			-0.103	-0.204	1.767			-0.118	0.073	1.788			-0.117	0.256	1.776			-0.267	-0.008	1.805			-0.317	-0.274	1.786			-0.339	-0.470	1.724			-0.332	-0.548	1.689			0.030	-0.014	1.741			0.089	-0.117	1.555
-0.110	-0.248	1.720			-0.103	-0.204	1.767			-0.118	0.073	1.788			-0.117	0.256	1.776			-0.266	-0.008	1.806			-0.316	-0.274	1.787			-0.339	-0.470	1.725			-0.332	-0.548	1.691			0.030	-0.014	1.741			0.088	-0.117	1.555
-0.110	-0.248	1.720			-0.103	-0.204	1.767			-0.118	0.073	1.788			-0.118	0.256	1.776			-0.266	-0.008	1.806			-0.316	-0.275	1.789			-0.338	-0.470	1.726			-0.331	-0.548	1.692			0.029	-0.013	1.740			0.087	-0.116	1.555
-0.111	-0.248	1.720			-0.104	-0.204	1.768			-0.118	0.073	1.788			-0.119	0.256	1.777			-0.266	-0.009	1.806			-0.316	-0.275	1.790			-0.338	-0.470	1.727			-0.331	-0.548	1.693			0.029	-0.013	1.740			0.086	-0.116	1.554
-0.111	-0.248	1.721			-0.104	-0.204	1.768			-0.119	0.073	1.788			-0.119	0.256	1.777			-0.266	-0.009	1.806			-0.315	-0.276	1.791			-0.337	-0.470	1.728			-0.331	-0.548	1.694			0.028	-0.013	1.740			0.084	-0.115	1.554
-0.111	-0.247	1.721			-0.104	-0.204	1.768			-0.119	0.073	1.789			-0.120	0.256	1.777			-0.265	-0.009	1.807			-0.315	-0.276	1.792			-0.337	-0.470	1.729			-0.330	-0.548	1.695			0.028	-0.013	1.739			0.083	-0.115	1.554
-0.111	-0.247	1.721			-0.104	-0.204	1.768			-0.119	0.073	1.789			-0.120	0.256	1.777			-0.265	-0.010	1.807			-0.315	-0.277	1.793			-0.336	-0.470	1.730			-0.330	-0.548	1.696			0.027	-0.013	1.739			0.082	-0.114	1.554
-0.112	-0.247	1.722			-0.104	-0.204	1.769			-0.119	0.073	1.789			-0.121	0.256	1.777			-0.265	-0.010	1.807			-0.315	-0.278	1.794			-0.336	-0.470	1.731			-0.330	-0.548	1.698			0.027	-0.012	1.739			0.081	-0.114	1.554
-0.112	-0.247	1.722			-0.104	-0.203	1.769			-0.120	0.073	1.789			-0.121	0.256	1.777			-0.265	-0.011	1.807			-0.314	-0.279	1.796			-0.336	-0.471	1.732			-0.330	-0.549	1.699			0.026	-0.012	1.738			0.080	-0.114	1.554
-0.112	-0.247	1.722			-0.104	-0.203	1.769			-0.120	0.073	1.789			-0.121	0.256	1.777			-0.265	-0.012	1.807			-0.314	-0.279	1.797			-0.335	-0.471	1.733			-0.329	-0.549	1.699			0.026	-0.012	1.738			0.079	-0.114	1.554
-0.112	-0.247	1.723			-0.105	-0.203	1.770			-0.120	0.073	1.789			-0.122	0.256	1.778			-0.265	-0.012	1.808			-0.314	-0.280	1.798			-0.335	-0.471	1.734			-0.329	-0.549	1.700			0.025	-0.012	1.738			0.077	-0.113	1.553
-0.113	-0.247	1.723			-0.105	-0.203	1.770			-0.120	0.073	1.789			-0.122	0.256	1.778			-0.265	-0.013	1.808			-0.314	-0.281	1.799			-0.335	-0.472	1.735			-0.329	-0.550	1.701			0.025	-0.012	1.738			0.075	-0.113	1.553
-0.113	-0.247	1.724			-0.105	-0.203	1.770			-0.120	0.073	1.790			-0.123	0.256	1.778			-0.265	-0.014	1.809			-0.314	-0.282	1.800			-0.334	-0.472	1.735			-0.329	-0.550	1.702			0.024	-0.011	1.737			0.073	-0.113	1.552
-0.113	-0.247	1.724			-0.105	-0.203	1.771			-0.120	0.073	1.790			-0.123	0.256	1.778			-0.265	-0.015	1.809			-0.314	-0.283	1.801			-0.334	-0.473	1.736			-0.329	-0.551	1.703			0.024	-0.011	1.737			0.071	-0.113	1.551
-0.114	-0.247	1.725			-0.105	-0.203	1.771			-0.121	0.073	1.790			-0.123	0.256	1.778			-0.266	-0.016	1.810			-0.313	-0.284	1.802			-0.334	-0.474	1.737			-0.329	-0.552	1.703			0.023	-0.011	1.736			0.067	-0.113	1.549
-0.114	-0.247	1.725			-0.105	-0.203	1.772			-0.121	0.072	1.790			-0.124	0.256	1.778			-0.266	-0.018	1.810			-0.313	-0.285	1.803			-0.334	-0.474	1.737			-0.329	-0.552	1.704			0.023	-0.011	1.736			0.063	-0.113	1.547
-0.114	-0.246	1.726			-0.105	-0.203	1.772			-0.121	0.072	1.790			-0.124	0.256	1.778			-0.266	-0.019	1.811			-0.313	-0.286	1.804			-0.333	-0.475	1.738			-0.328	-0.553	1.705			0.022	-0.010	1.736			0.038	-0.113	1.533
-0.115	-0.246	1.726			-0.106	-0.202	1.772			-0.121	0.072	1.790			-0.125	0.256	1.778			-0.267	-0.020	1.812			-0.313	-0.287	1.805			-0.333	-0.476	1.739			-0.328	-0.554	1.706			0.021	-0.010	1.735			0.026	-0.113	1.527
-0.115	-0.246	1.727			-0.106	-0.202	1.773			-0.121	0.072	1.790			-0.125	0.256	1.779			-0.267	-0.021	1.812			-0.313	-0.288	1.806			-0.333	-0.477	1.740			-0.328	-0.555	1.707			0.020	-0.009	1.734			0.017	-0.113	1.522
-0.115	-0.246	1.727			-0.106	-0.202	1.773			-0.121	0.072	1.790			-0.126	0.256	1.779			-0.268	-0.022	1.813			-0.312	-0.289	1.807			-0.333	-0.478	1.741			-0.328	-0.556	1.708			0.020	-0.008	1.734			0.010	-0.112	1.518
-0.116	-0.246	1.728			-0.106	-0.202	1.773			-0.121	0.072	1.790			-0.126	0.256	1.779			-0.268	-0.023	1.814			-0.312	-0.290	1.808			-0.332	-0.479	1.742			-0.328	-0.557	1.709			0.019	-0.008	1.733			0.001	-0.111	1.513
-0.116	-0.246	1.728			-0.106	-0.202	1.774			-0.121	0.072	1.790			-0.127	0.256	1.779			-0.268	-0.024	1.815			-0.312	-0.291	1.809			-0.332	-0.480	1.744			-0.328	-0.558	1.711			0.018	-0.007	1.733			-0.005	-0.110	1.509
-0.116	-0.246	1.729			-0.106	-0.202	1.774			-0.121	0.072	1.791			-0.128	0.256	1.779			-0.269	-0.025	1.815			-0.312	-0.292	1.810			-0.331	-0.485	1.745			-0.328	-0.561	1.712			0.017	-0.006	1.732			-0.011	-0.109	1.505
-0.117	-0.246	1.729			-0.106	-0.202	1.775			-0.122	0.072	1.791			-0.128	0.256	1.779			-0.269	-0.026	1.816			-0.311	-0.292	1.811			-0.330	-0.486	1.747			-0.327	-0.562	1.714			0.015	-0.005	1.731			-0.016	-0.108	1.502
-0.117	-0.246	1.730			-0.106	-0.202	1.775			-0.122	0.072	1.791			-0.129	0.256	1.779			-0.270	-0.026	1.817			-0.311	-0.293	1.812			-0.330	-0.490	1.748			-0.327	-0.564	1.715			0.014	-0.003	1.730			-0.020	-0.107	1.500
-0.117	-0.246	1.730			-0.106	-0.201	1.775			-0.122	0.072	1.791			-0.130	0.256	1.779			-0.270	-0.027	1.817			-0.311	-0.293	1.813			-0.330	-0.494	1.749			-0.327	-0.566	1.716			0.013	-0.002	1.729			-0.023	-0.106	1.498
-0.118	-0.245	1.731			-0.106	-0.201	1.775			-0.122	0.072	1.791			-0.130	0.256	1.779			-0.270	-0.027	1.818			-0.310	-0.294	1.814			-0.329	-0.496	1.750			-0.327	-0.569	1.717			0.012	-0.001	1.728			-0.026	-0.105	1.496
-0.118	-0.245	1.731			-0.106	-0.201	1.776			-0.122	0.072	1.791			-0.131	0.255	1.780			-0.271	-0.028	1.819			-0.310	-0.294	1.815			-0.329	-0.499	1.750			-0.327	-0.571	1.717			0.010	0.001	1.727			-0.029	-0.104	1.494
-0.118	-0.245	1.732			-0.106	-0.201	1.776			-0.122	0.072	1.791			-0.132	0.255	1.780			-0.271	-0.029	1.819			-0.310	-0.294	1.816			-0.329	-0.501	1.750			-0.326	-0.574	1.718			0.009	0.002	1.726			-0.032	-0.103	1.493
-0.119	-0.245	1.732			-0.106	-0.201	1.776			-0.122	0.072	1.791			-0.132	0.255	1.780			-0.271	-0.029	1.820			-0.310	-0.295	1.816			-0.329	-0.503	1.751			-0.326	-0.576	1.718			0.008	0.003	1.725			-0.034	-0.102	1.492
-0.119	-0.245	1.732			-0.107	-0.201	1.777			-0.122	0.072	1.791			-0.133	0.255	1.780			-0.272	-0.030	1.821			-0.309	-0.295	1.817			-0.329	-0.505	1.751			-0.326	-0.578	1.719			0.007	0.004	1.725			-0.036	-0.102	1.491
-0.119	-0.245	1.733			-0.107	-0.201	1.777			-0.122	0.072	1.791			-0.134	0.255	1.780			-0.272	-0.030	1.821			-0.309	-0.295	1.818			-0.330	-0.507	1.751			-0.326	-0.580	1.718			0.006	0.005	1.724			-0.038	-0.101	1.490
-0.120	-0.245	1.733			-0.107	-0.201	1.777			-0.122	0.072	1.791			-0.135	0.255	1.780			-0.272	-0.031	1.822			-0.309	-0.295	1.819			-0.329	-0.506	1.752			-0.326	-0.580	1.719			0.004	0.006	1.723			-0.040	-0.100	1.490
-0.120	-0.245	1.733			-0.107	-0.201	1.777			-0.122	0.072	1.791			-0.135	0.255	1.780			-0.273	-0.031	1.823			-0.309	-0.296	1.819			-0.329	-0.508	1.752			-0.326	-0.582	1.719			0.003	0.007	1.722			-0.041	-0.100	1.490
-0.120	-0.245	1.734			-0.107	-0.201	1.777			-0.122	0.072	1.791			-0.136	0.255	1.781			-0.273	-0.031	1.823			-0.308	-0.296	1.820			-0.330	-0.510	1.751			-0.326	-0.584	1.718			0.003	0.007	1.722			-0.042	-0.099	1.490
-0.121	-0.245	1.734			-0.107	-0.201	1.778			-0.122	0.072	1.791			-0.137	0.254	1.781			-0.273	-0.032	1.824			-0.308	-0.297	1.820			-0.330	-0.512	1.751			-0.326	-0.586	1.718			0.002	0.008	1.721			-0.043	-0.099	1.490
-0.121	-0.245	1.734			-0.107	-0.201	1.778			-0.122	0.072	1.791			-0.138	0.254	1.781			-0.274	-0.032	1.824			-0.308	-0.297	1.821			-0.330	-0.513	1.751			-0.326	-0.588	1.717			0.001	0.008	1.720			-0.044	-0.099	1.490
-0.121	-0.245	1.735			-0.107	-0.201	1.778			-0.123	0.072	1.791			-0.139	0.254	1.781			-0.274	-0.033	1.825			-0.308	-0.298	1.821			-0.330	-0.515	1.750			-0.326	-0.590	1.717			-0.000	0.009	1.720			-0.044	-0.099	1.490
-0.122	-0.245	1.735			-0.107	-0.201	1.778			-0.123	0.072	1.791			-0.140	0.254	1.782			-0.274	-0.033	1.825			-0.307	-0.298	1.822			-0.331	-0.516	1.750			-0.326	-0.591	1.716			-0.001	0.009	1.719			-0.044	-0.100	1.491
-0.122	-0.245	1.735			-0.107	-0.200	1.778			-0.123	0.072	1.791			-0.141	0.253	1.782			-0.274	-0.033	1.826			-0.307	-0.298	1.822			-0.331	-0.517	1.750			-0.326	-0.593	1.716			-0.002	0.010	1.719			-0.044	-0.100	1.492
-0.122	-0.245	1.735			-0.107	-0.200	1.778			-0.123	0.072	1.791			-0.142	0.253	1.782			-0.275	-0.033	1.826			-0.307	-0.299	1.823			-0.331	-0.516	1.751			-0.326	-0.592	1.717			-0.002	0.010	1.718			-0.043	-0.100	1.492
-0.123	-0.245	1.735			-0.107	-0.200	1.778			-0.123	0.072	1.791			-0.143	0.253	1.782			-0.275	-0.034	1.826			-0.307	-0.299	1.823			-0.330	-0.514	1.752			-0.326	-0.590	1.718			-0.003	0.010	1.717			-0.043	-0.101	1.493
-0.123	-0.245	1.735			-0.108	-0.200	1.778			-0.123	0.072	1.791			-0.144	0.253	1.783			-0.275	-0.034	1.827			-0.307	-0.299	1.823			-0.331	-0.514	1.752			-0.326	-0.590	1.718			-0.003	0.010	1.717			-0.042	-0.101	1.494
-0.123	-0.245	1.736			-0.108	-0.200	1.779			-0.123	0.072	1.791			-0.144	0.253	1.783			-0.275	-0.034	1.827			-0.307	-0.300	1.824			-0.330	-0.512	1.752			-0.327	-0.589	1.718			-0.004	0.011	1.716			-0.040	-0.102	1.495
-0.123	-0.245	1.736			-0.108	-0.200	1.779			-0.123	0.072	1.791			-0.145	0.253	1.783			-0.275	-0.034	1.827			-0.306	-0.300	1.824			-0.331	-0.512	1.752			-0.327	-0.589	1.718			-0.005	0.011	1.716			-0.039	-0.102	1.495
-0.124	-0.245	1.736			-0.108	-0.200	1.779			-0.123	0.072	1.791			-0.146	0.253	1.783			-0.275	-0.035	1.828			-0.306	-0.300	1.824			-0.331	-0.511	1.753			-0.327	-0.588	1.719			-0.005	0.011	1.715			-0.038	-0.103	1.496
-0.124	-0.245	1.736			-0.108	-0.200	1.779			-0.124	0.072	1.791			-0.147	0.253	1.783			-0.276	-0.035	1.828			-0.306	-0.300	1.824			-0.331	-0.511	1.753			-0.327	-0.588	1.719			-0.006	0.011	1.715			-0.037	-0.103	1.497
-0.124	-0.245	1.736			-0.108	-0.200	1.779			-0.124	0.072	1.791			-0.147	0.253	1.783			-0.276	-0.035	1.828			-0.306	-0.301	1.824			-0.331	-0.511	1.753			-0.327	-0.588	1.719			-0.006	0.011	1.714			-0.036	-0.104	1.497
-0.124	-0.245	1.736			-0.108	-0.200	1.779			-0.124	0.073	1.791			-0.148	0.253	1.783			-0.276	-0.035	1.828			-0.306	-0.301	1.825			-0.332	-0.511	1.753			-0.327	-0.588	1.719			-0.006	0.011	1.714			-0.034	-0.104	1.498
-0.125	-0.245	1.736			-0.108	-0.200	1.779			-0.124	0.073	1.791			-0.148	0.253	1.783			-0.276	-0.035	1.828			-0.306	-0.301	1.825			-0.332	-0.511	1.753			-0.328	-0.588	1.718			-0.007	0.011	1.713			-0.033	-0.104	1.498
-0.125	-0.245	1.736			-0.108	-0.200	1.779			-0.125	0.073	1.791			-0.149	0.253	1.783			-0.277	-0.036	1.828			-0.306	-0.301	1.825			-0.332	-0.511	1.752			-0.328	-0.589	1.718			-0.007	0.011	1.713			-0.032	-0.105	1.499
-0.125	-0.245	1.736			-0.109	-0.200	1.779			-0.125	0.073	1.791			-0.149	0.253	1.783			-0.277	-0.036	1.828			-0.307	-0.302	1.825			-0.333	-0.511	1.752			-0.328	-0.589	1.718			-0.007	0.011	1.713			-0.030	-0.105	1.499
-0.125	-0.245	1.736			-0.109	-0.200	1.779			-0.125	0.073	1.791			-0.150	0.253	1.783			-0.277	-0.036	1.828			-0.307	-0.302	1.825			-0.333	-0.511	1.751			-0.328	-0.589	1.717			-0.008	0.011	1.712			-0.029	-0.105	1.499
-0.126	-0.245	1.736			-0.109	-0.200	1.779			-0.126	0.073	1.791			-0.150	0.253	1.783			-0.277	-0.036	1.828			-0.307	-0.302	1.824			-0.334	-0.512	1.750			-0.328	-0.589	1.717			-0.008	0.011	1.712			-0.028	-0.106	1.500
-0.126	-0.245	1.736			-0.109	-0.200	1.779			-0.126	0.073	1.791			-0.151	0.253	1.783			-0.278	-0.036	1.828			-0.307	-0.302	1.824			-0.334	-0.512	1.750			-0.328	-0.589	1.717			-0.008	0.011	1.712			-0.026	-0.106	1.500
-0.126	-0.245	1.736			-0.109	-0.200	1.779			-0.126	0.073	1.790			-0.151	0.253	1.783			-0.278	-0.036	1.828			-0.307	-0.303	1.824			-0.335	-0.512	1.749			-0.328	-0.590	1.716			-0.008	0.011	1.712			-0.025	-0.106	1.499
-0.126	-0.245	1.736			-0.110	-0.200	1.779			-0.127	0.073	1.790			-0.151	0.253	1.783			-0.278	-0.036	1.828			-0.308	-0.303	1.824			-0.335	-0.509	1.748			-0.329	-0.588	1.716			-0.008	0.011	1.711			-0.023	-0.106	1.499
-0.127	-0.245	1.736			-0.110	-0.200	1.779			-0.127	0.073	1.790			-0.152	0.253	1.783			-0.279	-0.036	1.827			-0.308	-0.303	1.823			-0.335	-0.510	1.746			-0.329	-0.588	1.715			-0.009	0.011	1.711			-0.021	-0.105	1.499
-0.127	-0.245	1.736			-0.110	-0.200	1.779			-0.127	0.073	1.790			-0.152	0.253	1.783			-0.279	-0.036	1.827			-0.308	-0.303	1.823			-0.335	-0.507	1.745			-0.330	-0.586	1.715			-0.009	0.011	1.711			-0.019	-0.105	1.499
-0.127	-0.245	1.736			-0.110	-0.200	1.779			-0.128	0.073	1.790			-0.152	0.253	1.783			-0.279	-0.036	1.827			-0.308	-0.303	1.822			-0.335	-0.507	1.744			-0.330	-0.586	1.714			-0.009	0.010	1.711			-0.018	-0.105	1.499
-0.127	-0.245	1.736			-0.110	-0.200	1.779			-0.128	0.073	1.790			-0.153	0.253	1.783			-0.279	-0.036	1.826			-0.309	-0.303	1.822			-0.334	-0.505	1.743			-0.330	-0.585	1.713			-0.009	0.010	1.711			-0.016	-0.105	1.499
-0.127	-0.245	1.736			-0.111	-0.200	1.779			-0.128	0.073	1.790			-0.153	0.253	1.783			-0.280	-0.036	1.826			-0.309	-0.303	1.822			-0.334	-0.504	1.743			-0.330	-0.583	1.713			-0.009	0.010	1.711			-0.014	-0.104	1.499
-0.127	-0.245	1.736			-0.111	-0.200	1.779			-0.129	0.073	1.790			-0.153	0.253	1.783			-0.280	-0.036	1.825			-0.309	-0.303	1.821			-0.334	-0.502	1.742			-0.330	-0.582	1.712			-0.009	0.010	1.711			-0.001	-0.103	1.501
-0.127	-0.245	1.736			-0.111	-0.200	1.779			-0.129	0.073	1.790			-0.153	0.253	1.783			-0.280	-0.036	1.825			-0.309	-0.303	1.821			-0.334	-0.501	1.742			-0.331	-0.581	1.712			-0.008	0.010	1.711			0.007	-0.103	1.503
-0.128	-0.245	1.736			-0.111	-0.200	1.779			-0.129	0.073	1.790			-0.153	0.253	1.783			-0.280	-0.036	1.824			-0.310	-0.303	1.820			-0.333	-0.500	1.742			-0.331	-0.579	1.712			-0.008	0.009	1.711			0.013	-0.102	1.504
-0.128	-0.245	1.736			-0.111	-0.200	1.779			-0.129	0.073	1.790			-0.153	0.253	1.783			-0.281	-0.036	1.824			-0.310	-0.303	1.820			-0.333	-0.499	1.741			-0.331	-0.578	1.711			-0.008	0.009	1.711			0.018	-0.102	1.505
-0.128	-0.245	1.736			-0.111	-0.200	1.779			-0.130	0.073	1.790			-0.154	0.253	1.783			-0.281	-0.036	1.823			-0.310	-0.303	1.819			-0.333	-0.498	1.741			-0.331	-0.578	1.711			-0.008	0.009	1.711			0.022	-0.102	1.506
-0.128	-0.245	1.736			-0.112	-0.200	1.779			-0.130	0.073	1.790			-0.154	0.253	1.783			-0.281	-0.035	1.823			-0.310	-0.303	1.819			-0.333	-0.497	1.741			-0.331	-0.577	1.711			-0.007	0.009	1.711			0.023	-0.102	1.506
-0.128	-0.245	1.736			-0.112	-0.200	1.779			-0.130	0.073	1.790			-0.154	0.253	1.782			-0.281	-0.035	1.822			-0.310	-0.302	1.818			-0.333	-0.498	1.740			-0.331	-0.577	1.709			-0.007	0.008	1.711			0.025	-0.102	1.506
-0.128	-0.245	1.736			-0.112	-0.200	1.779			-0.130	0.073	1.790			-0.154	0.253	1.782			-0.281	-0.035	1.822			-0.310	-0.302	1.817			-0.332	-0.497	1.740			-0.330	-0.577	1.709			-0.007	0.008	1.711			0.026	-0.101	1.506
-0.128	-0.245	1.736			-0.112	-0.200	1.779			-0.130	0.073	1.790			-0.154	0.253	1.782			-0.281	-0.035	1.821			-0.311	-0.302	1.817			-0.331	-0.496	1.739			-0.330	-0.576	1.709			-0.006	0.008	1.711			0.027	-0.101	1.506
-0.128	-0.245	1.736			-0.112	-0.200	1.779			-0.130	0.073	1.790			-0.154	0.253	1.782			-0.281	-0.035	1.821			-0.311	-0.302	1.816			-0.331	-0.496	1.739			-0.330	-0.575	1.709			-0.006	0.007	1.712			0.030	-0.101	1.507
-0.128	-0.245	1.736			-0.112	-0.200	1.779			-0.131	0.073	1.790			-0.154	0.253	1.782			-0.281	-0.035	1.820			-0.311	-0.302	1.816			-0.330	-0.495	1.739			-0.330	-0.574	1.709			-0.005	0.007	1.712			0.033	-0.100	1.508
-0.128	-0.245	1.736			-0.112	-0.200	1.779			-0.131	0.073	1.789			-0.154	0.253	1.782			-0.281	-0.034	1.819			-0.311	-0.302	1.816			-0.330	-0.494	1.739			-0.329	-0.574	1.708			-0.005	0.007	1.712			0.037	-0.100	1.509
-0.128	-0.245	1.736			-0.112	-0.200	1.779			-0.131	0.073	1.789			-0.154	0.253	1.782			-0.281	-0.034	1.819			-0.311	-0.301	1.815			-0.329	-0.493	1.739			-0.329	-0.573	1.708			-0.004	0.007	1.712			0.040	-0.099	1.509
-0.128	-0.245	1.736			-0.112	-0.200	1.779			-0.131	0.073	1.789			-0.154	0.253	1.782			-0.281	-0.034	1.818			-0.311	-0.301	1.815			-0.329	-0.493	1.739			-0.329	-0.572	1.708			-0.004	0.006	1.713			0.043	-0.099	1.510
-0.128	-0.245	1.735			-0.112	-0.200	1.779			-0.131	0.073	1.789			-0.154	0.253	1.782			-0.280	-0.033	1.818			-0.311	-0.301	1.814			-0.329	-0.492	1.739			-0.329	-0.572	1.708			-0.003	0.006	1.713			0.046	-0.099	1.511
-0.128	-0.245	1.735			-0.112	-0.200	1.779			-0.131	0.073	1.789			-0.154	0.253	1.782			-0.280	-0.033	1.817			-0.311	-0.301	1.814			-0.329	-0.492	1.739			-0.329	-0.571	1.708			-0.002	0.006	1.714			0.049	-0.098	1.512
-0.128	-0.245	1.735			-0.113	-0.200	1.779			-0.131	0.073	1.789			-0.154	0.253	1.782			-0.280	-0.033	1.817			-0.311	-0.300	1.813			-0.328	-0.491	1.739			-0.329	-0.571	1.708			-0.002	0.005	1.714			0.052	-0.098	1.513
-0.128	-0.245	1.735			-0.113	-0.200	1.779			-0.131	0.073	1.789			-0.154	0.253	1.782			-0.280	-0.033	1.816			-0.311	-0.300	1.813			-0.328	-0.491	1.739			-0.328	-0.570	1.708			-0.001	0.005	1.715			0.054	-0.098	1.513
-0.128	-0.245	1.735			-0.113	-0.200	1.779			-0.131	0.074	1.789			-0.154	0.253	1.782			-0.280	-0.032	1.816			-0.312	-0.300	1.813			-0.328	-0.490	1.739			-0.328	-0.570	1.708			-0.001	0.005	1.715			0.056	-0.098	1.514
-0.128	-0.245	1.735			-0.113	-0.200	1.779			-0.131	0.074	1.789			-0.154	0.253	1.781			-0.280	-0.032	1.815			-0.312	-0.300	1.812			-0.328	-0.490	1.739			-0.328	-0.570	1.708			-0.000	0.005	1.716			0.058	-0.097	1.515
-0.128	-0.245	1.735			-0.113	-0.200	1.779			-0.132	0.074	1.789			-0.154	0.253	1.781			-0.279	-0.032	1.815			-0.312	-0.300	1.812			-0.328	-0.490	1.739			-0.328	-0.569	1.708			0.001	0.005	1.716			0.060	-0.097	1.515
-0.128	-0.245	1.735			-0.113	-0.200	1.779			-0.132	0.074	1.789			-0.154	0.253	1.781			-0.279	-0.032	1.814			-0.312	-0.299	1.811			-0.328	-0.490	1.738			-0.328	-0.569	1.707			0.001	0.004	1.716			0.062	-0.097	1.516
-0.127	-0.245	1.735			-0.113	-0.200	1.779			-0.132	0.074	1.789			-0.154	0.253	1.781			-0.279	-0.032	1.814			-0.312	-0.299	1.811			-0.328	-0.490	1.738			-0.328	-0.569	1.707			0.002	0.004	1.717			0.064	-0.097	1.516
-0.127	-0.245	1.734			-0.113	-0.200	1.779			-0.132	0.074	1.789			-0.153	0.253	1.781			-0.279	-0.032	1.813			-0.312	-0.299	1.810			-0.328	-0.490	1.737			-0.328	-0.569	1.707			0.002	0.004	1.717			0.065	-0.097	1.517
-0.127	-0.245	1.734			-0.113	-0.200	1.779			-0.132	0.074	1.789			-0.153	0.253	1.781			-0.279	-0.032	1.813			-0.312	-0.299	1.810			-0.328	-0.490	1.737			-0.328	-0.569	1.706			0.003	0.004	1.718			0.066	-0.097	1.517
-0.127	-0.245	1.734			-0.113	-0.200	1.779			-0.132	0.074	1.789			-0.153	0.253	1.781			-0.279	-0.032	1.813			-0.312	-0.299	1.810			-0.328	-0.489	1.737			-0.327	-0.569	1.706			0.003	0.003	1.718			0.068	-0.097	1.518
-0.127	-0.245	1.734			-0.113	-0.200	1.779			-0.132	0.074	1.789			-0.153	0.253	1.781			-0.279	-0.031	1.812			-0.312	-0.299	1.809			-0.328	-0.489	1.737			-0.327	-0.568	1.706			0.004	0.003	1.718			0.069	-0.096	1.518
-0.127	-0.245	1.734			-0.113	-0.200	1.779			-0.132	0.074	1.789			-0.153	0.253	1.781			-0.279	-0.031	1.812			-0.313	-0.299	1.809			-0.328	-0.489	1.737			-0.327	-0.568	1.706			0.004	0.003	1.719			0.070	-0.096	1.518
-0.127	-0.245	1.734			-0.113	-0.200	1.779			-0.132	0.074	1.789			-0.153	0.253	1.780			-0.279	-0.031	1.812			-0.313	-0.299	1.808			-0.328	-0.489	1.737			-0.327	-0.568	1.706			0.005	0.003	1.719			0.071	-0.096	1.519
-0.126	-0.245	1.734			-0.113	-0.200	1.779			-0.132	0.074	1.789			-0.152	0.253	1.780			-0.279	-0.031	1.811			-0.313	-0.299	1.808			-0.328	-0.489	1.737			-0.327	-0.568	1.705			0.005	0.003	1.719			0.072	-0.096	1.519
-0.126	-0.245	1.734			-0.113	-0.200	1.778			-0.132	0.074	1.789			-0.152	0.253	1.780			-0.278	-0.031	1.811			-0.313	-0.299	1.808			-0.328	-0.489	1.737			-0.327	-0.568	1.705			0.005	0.003	1.720			0.073	-0.096	1.519
-0.126	-0.245	1.733			-0.113	-0.200	1.778			-0.132	0.074	1.789			-0.152	0.253	1.780			-0.278	-0.031	1.811			-0.313	-0.299	1.807			-0.327	-0.489	1.736			-0.327	-0.568	1.705			0.006	0.003	1.720			0.074	-0.096	1.520
-0.126	-0.245	1.733			-0.113	-0.200	1.778			-0.132	0.074	1.789			-0.152	0.253	1.780			-0.278	-0.031	1.811			-0.313	-0.299	1.807			-0.327	-0.488	1.736			-0.327	-0.568	1.705			0.006	0.002	1.720			0.075	-0.096	1.520
-0.126	-0.245	1.733			-0.113	-0.200	1.778			-0.132	0.074	1.789			-0.151	0.253	1.780			-0.278	-0.031	1.810			-0.313	-0.299	1.807			-0.327	-0.488	1.736			-0.327	-0.567	1.705			0.007	0.002	1.721			0.075	-0.096	1.520
-0.125	-0.245	1.733			-0.113	-0.200	1.778			-0.132	0.074	1.789			-0.151	0.253	1.780			-0.278	-0.031	1.810			-0.313	-0.299	1.806			-0.327	-0.488	1.736			-0.327	-0.567	1.705			0.007	0.002	1.721			0.076	-0.096	1.520
-0.125	-0.245	1.733			-0.113	-0.200	1.778			-0.132	0.074	1.789			-0.151	0.253	1.780			-0.278	-0.031	1.810			-0.313	-0.299	1.806			-0.327	-0.488	1.736			-0.327	-0.567	1.704			0.007	0.002	1.721			0.077	-0.096	1.521
-0.125	-0.245	1.733			-0.113	-0.200	1.778			-0.132	0.074	1.789			-0.150	0.253	1.780			-0.278	-0.031	1.809			-0.313	-0.298	1.806			-0.327	-0.488	1.736			-0.326	-0.567	1.704			0.008	0.002	1.721			0.077	-0.096	1.521
-0.125	-0.245	1.733			-0.113	-0.200	1.778			-0.132	0.074	1.789			-0.150	0.253	1.780			-0.278	-0.031	1.809			-0.314	-0.298	1.806			-0.327	-0.488	1.736			-0.326	-0.567	1.704			0.008	0.002	1.722			0.078	-0.096	1.521
-0.125	-0.245	1.733			-0.113	-0.200	1.778			-0.132	0.074	1.789			-0.150	0.253	1.780			-0.277	-0.030	1.809			-0.314	-0.297	1.805			-0.327	-0.487	1.736			-0.326	-0.566	1.704			0.008	0.002	1.722			0.079	-0.096	1.521
-0.125	-0.245	1.733			-0.113	-0.200	1.778			-0.133	0.073	1.789			-0.149	0.253	1.780			-0.275	-0.028	1.809			-0.313	-0.295	1.805			-0.327	-0.486	1.736			-0.326	-0.565	1.704			0.008	0.002	1.722			0.079	-0.095	1.521
-0.124	-0.245	1.732			-0.113	-0.200	1.778			-0.133	0.073	1.789			-0.149	0.252	1.779			-0.274	-0.025	1.810			-0.313	-0.292	1.804			-0.328	-0.487	1.735			-0.326	-0.566	1.703			0.009	0.002	1.722			0.080	-0.095	1.521
-0.124	-0.245	1.732			-0.113	-0.200	1.778			-0.133	0.073	1.789			-0.149	0.252	1.779			-0.271	-0.022	1.810			-0.313	-0.289	1.803			-0.328	-0.485	1.735			-0.326	-0.564	1.703			0.009	0.002	1.723			0.080	-0.095	1.521
-0.124	-0.245	1.732			-0.113	-0.200	1.778			-0.133	0.073	1.789			-0.149	0.252	1.779			-0.270	-0.017	1.812			-0.312	-0.285	1.803			-0.328	-0.484	1.735			-0.326	-0.562	1.703			0.009	0.002	1.723			0.080	-0.095	1.521
-0.124	-0.245	1.732			-0.113	-0.200	1.778			-0.133	0.073	1.789			-0.148	0.252	1.779			-0.269	-0.015	1.813			-0.311	-0.281	1.803			-0.328	-0.482	1.736			-0.325	-0.560	1.704			0.009	0.002	1.723			0.081	-0.095	1.521
-0.124	-0.245	1.732			-0.112	-0.200	1.778			-0.133	0.073	1.789			-0.148	0.252	1.779			-0.268	-0.013	1.814			-0.311	-0.278	1.803			-0.328	-0.485	1.734			-0.325	-0.563	1.702			0.010	0.002	1.723			0.081	-0.095	1.521
-0.123	-0.245	1.732			-0.112	-0.200	1.778			-0.133	0.073	1.789			-0.147	0.252	1.779			-0.274	-0.027	1.811			-0.311	-0.276	1.802			-0.328	-0.487	1.733			-0.324	-0.565	1.701			0.010	0.002	1.724			0.081	-0.095	1.521
-0.123	-0.245	1.732			-0.112	-0.200	1.778			-0.133	0.074	1.789			-0.146	0.252	1.779			-0.278	-0.027	1.811			-0.311	-0.275	1.802			-0.328	-0.486	1.733			-0.324	-0.564	1.701			0.010	0.002	1.724			0.081	-0.094	1.520
-0.123	-0.245	1.732			-0.112	-0.199	1.778			-0.133	0.075	1.788			-0.145	0.253	1.779			-0.280	-0.027	1.811			-0.311	-0.272	1.802			-0.328	-0.488	1.733			-0.324	-0.565	1.700			0.011	0.002	1.724			0.081	-0.094	1.520
-0.123	-0.244	1.732			-0.112	-0.198	1.778			-0.132	0.081	1.784			-0.143	0.254	1.779			-0.281	-0.025	1.810			-0.311	-0.269	1.802			-0.328	-0.488	1.733			-0.324	-0.566	1.700			0.011	0.003	1.725			0.080	-0.094	1.519
-0.122	-0.244	1.732			-0.112	-0.197	1.777			-0.131	0.090	1.779			-0.140	0.257	1.779			-0.282	-0.026	1.810			-0.311	-0.266	1.802			-0.328	-0.488	1.732			-0.324	-0.566	1.700			0.011	0.004	1.726			0.079	-0.094	1.517
-0.122	-0.244	1.731			-0.112	-0.196	1.777			-0.130	0.097	1.772			-0.138	0.260	1.778			-0.283	-0.026	1.809			-0.311	-0.265	1.802			-0.328	-0.486	1.733			-0.324	-0.564	1.701			0.012	0.005	1.727			0.078	-0.095	1.514
-0.122	-0.243	1.731			-0.112	-0.195	1.775			-0.128	0.097	1.762			-0.138	0.261	1.778			-0.283	-0.026	1.809			-0.311	-0.265	1.802			-0.328	-0.484	1.734			-0.323	-0.562	1.702			0.013	0.006	1.727			0.072	-0.096	1.507
-0.122	-0.243	1.731			-0.112	-0.194	1.774			-0.128	0.100	1.759			-0.137	0.262	1.778			-0.283	-0.027	1.809			-0.311	-0.265	1.803			-0.328	-0.483	1.735			-0.323	-0.561	1.702			0.017	0.005	1.726			0.066	-0.097	1.499
-0.121	-0.243	1.730			-0.112	-0.193	1.773			-0.129	0.105	1.757			-0.139	0.265	1.777			-0.284	-0.027	1.809			-0.311	-0.265	1.803			-0.327	-0.482	1.735			-0.323	-0.560	1.703			0.022	0.004	1.725			0.062	-0.098	1.494
-0.122	-0.241	1.730			-0.112	-0.189	1.771			-0.130	0.108	1.755			-0.141	0.268	1.776			-0.284	-0.028	1.809			-0.311	-0.266	1.803			-0.330	-0.491	1.734			-0.323	-0.564	1.702			0.026	0.003	1.724			0.059	-0.100	1.490
-0.122	-0.237	1.729			-0.112	-0.187	1.770			-0.129	0.109	1.755			-0.143	0.267	1.776			-0.284	-0.028	1.809			-0.311	-0.266	1.803			-0.331	-0.495	1.733			-0.323	-0.568	1.701			0.036	-0.007	1.725			0.057	-0.101	1.487
-0.122	-0.234	1.729			-0.113	-0.185	1.770			-0.113	0.086	1.758			-0.144	0.266	1.776			-0.284	-0.028	1.809			-0.311	-0.267	1.804			-0.332	-0.492	1.736			-0.324	-0.565	1.703			0.058	-0.033	1.725			0.056	-0.102	1.484
-0.122	-0.232	1.729			-0.113	-0.184	1.769			-0.104	0.072	1.759			-0.145	0.264	1.776			-0.285	-0.029	1.809			-0.311	-0.267	1.804			-0.334	-0.494	1.736			-0.324	-0.567	1.703			0.072	-0.051	1.724			0.055	-0.103	1.482
-0.122	-0.230	1.728			-0.113	-0.183	1.769			-0.106	0.071	1.760			-0.145	0.263	1.775			-0.285	-0.029	1.809			-0.312	-0.268	1.804			-0.335	-0.496	1.736			-0.325	-0.568	1.703			0.074	-0.055	1.725			0.055	-0.105	1.480
-0.122	-0.229	1.728			-0.113	-0.182	1.769			-0.107	0.069	1.762			-0.146	0.262	1.775			-0.285	-0.030	1.809			-0.312	-0.268	1.804			-0.336	-0.498	1.735			-0.325	-0.570	1.703			0.077	-0.058	1.725			0.055	-0.106	1.479
-0.122	-0.229	1.728			-0.113	-0.183	1.768			-0.107	0.068	1.762			-0.146	0.262	1.775			-0.285	-0.030	1.809			-0.312	-0.269	1.804			-0.338	-0.494	1.737			-0.326	-0.568	1.704			0.040	-0.038	1.730			0.056	-0.108	1.478
-0.122	-0.230	1.728			-0.113	-0.183	1.768			-0.108	0.067	1.763			-0.146	0.262	1.775			-0.285	-0.030	1.809			-0.313	-0.270	1.804			-0.340	-0.492	1.738			-0.328	-0.566	1.705			0.028	-0.031	1.732			0.057	-0.111	1.477
-0.122	-0.230	1.727			-0.113	-0.184	1.768			-0.109	0.067	1.765			-0.146	0.261	1.775			-0.285	-0.030	1.808			-0.314	-0.271	1.804			-0.341	-0.491	1.739			-0.329	-0.565	1.706			0.021	-0.028	1.733			0.058	-0.113	1.477
-0.123	-0.231	1.727			-0.113	-0.185	1.768			-0.111	0.067	1.766			-0.146	0.261	1.775			-0.285	-0.031	1.808			-0.314	-0.272	1.804			-0.343	-0.489	1.740			-0.330	-0.564	1.706			0.016	-0.025	1.733			0.060	-0.116	1.476
-0.123	-0.232	1.726			-0.113	-0.186	1.768			-0.113	0.067	1.767			-0.147	0.261	1.774			-0.286	-0.031	1.808			-0.315	-0.273	1.804			-0.344	-0.488	1.740			-0.331	-0.563	1.707			0.013	-0.024	1.734			0.061	-0.119	1.476
-0.123	-0.233	1.726			-0.114	-0.187	1.767			-0.114	0.067	1.768			-0.147	0.261	1.774			-0.286	-0.031	1.808			-0.316	-0.274	1.803			-0.345	-0.487	1.740			-0.332	-0.562	1.707			0.010	-0.022	1.734			0.062	-0.121	1.476
-0.123	-0.234	1.726			-0.114	-0.188	1.767			-0.116	0.067	1.769			-0.147	0.261	1.774			-0.286	-0.031	1.807			-0.318	-0.275	1.802			-0.346	-0.486	1.740			-0.333	-0.561	1.707			0.008	-0.021	1.735			0.063	-0.123	1.476
-0.124	-0.235	1.725			-0.114	-0.189	1.767			-0.118	0.067	1.770			-0.147	0.261	1.774			-0.286	-0.031	1.807			-0.319	-0.276	1.801			-0.346	-0.485	1.740			-0.334	-0.561	1.706			0.006	-0.020	1.735			0.064	-0.127	1.477
-0.124	-0.236	1.725			-0.115	-0.190	1.767			-0.120	0.067	1.771			-0.147	0.261	1.773			-0.286	-0.032	1.806			-0.320	-0.277	1.801			-0.348	-0.485	1.739			-0.336	-0.560	1.706			0.004	-0.020	1.735			0.065	-0.130	1.479
-0.124	-0.237	1.724			-0.115	-0.190	1.767			-0.121	0.068	1.771			-0.147	0.261	1.773			-0.286	-0.032	1.806			-0.322	-0.278	1.800			-0.349	-0.484	1.738			-0.337	-0.559	1.705			0.003	-0.019	1.735			0.065	-0.133	1.479
-0.125	-0.237	1.724			-0.116	-0.191	1.766			-0.123	0.068	1.772			-0.147	0.261	1.772			-0.286	-0.032	1.805			-0.323	-0.279	1.799			-0.350	-0.483	1.737			-0.339	-0.559	1.704			0.002	-0.019	1.735			0.066	-0.136	1.480
-0.125	-0.238	1.724			-0.116	-0.192	1.766			-0.124	0.068	1.772			-0.147	0.261	1.772			-0.286	-0.032	1.804			-0.324	-0.280	1.798			-0.351	-0.482	1.736			-0.340	-0.558	1.703			0.001	-0.018	1.735			0.067	-0.138	1.481
-0.125	-0.239	1.723			-0.117	-0.193	1.766			-0.126	0.069	1.773			-0.147	0.261	1.771			-0.287	-0.032	1.803			-0.326	-0.281	1.796			-0.352	-0.481	1.735			-0.341	-0.558	1.703			0.001	-0.018	1.735			0.068	-0.144	1.483
-0.126	-0.239	1.723			-0.117	-0.193	1.766			-0.127	0.069	1.773			-0.147	0.261	1.770			-0.287	-0.032	1.802			-0.327	-0.281	1.795			-0.353	-0.481	1.734			-0.342	-0.557	1.702			0.000	-0.018	1.735			0.068	-0.147	1.484
-0.126	-0.240	1.722			-0.118	-0.194	1.765			-0.128	0.069	1.773			-0.146	0.261	1.770			-0.287	-0.032	1.801			-0.328	-0.282	1.794			-0.354	-0.480	1.733			-0.343	-0.557	1.701			-0.000	-0.017	1.735			0.069	-0.151	1.486
-0.126	-0.241	1.722			-0.118	-0.194	1.765			-0.129	0.070	1.773			-0.146	0.261	1.769			-0.287	-0.032	1.800			-0.329	-0.282	1.793			-0.355	-0.479	1.732			-0.344	-0.557	1.700			-0.001	-0.017	1.735			0.070	-0.154	1.488
-0.127	-0.241	1.722			-0.118	-0.195	1.765			-0.130	0.070	1.773			-0.146	0.261	1.768			-0.287	-0.032	1.799			-0.330	-0.283	1.792			-0.355	-0.479	1.731			-0.345	-0.556	1.699			-0.001	-0.017	1.735			0.071	-0.160	1.493
-0.127	-0.242	1.721			-0.119	-0.196	1.765			-0.131	0.070	1.773			-0.146	0.261	1.767			-0.288	-0.032	1.798			-0.331	-0.283	1.791			-0.356	-0.478	1.730			-0.346	-0.556	1.698			-0.001	-0.017	1.735			0.072	-0.162	1.494
-0.127	-0.242	1.721			-0.119	-0.196	1.765			-0.132	0.070	1.773			-0.146	0.261	1.766			-0.288	-0.032	1.797			-0.332	-0.284	1.791			-0.356	-0.478	1.729			-0.347	-0.556	1.697			-0.001	-0.017	1.735			0.073	-0.164	1.495
-0.128	-0.243	1.720			-0.120	-0.197	1.764			-0.133	0.070	1.773			-0.146	0.261	1.765			-0.288	-0.031	1.796			-0.333	-0.284	1.790			-0.357	-0.478	1.728			-0.347	-0.556	1.697			-0.001	-0.016	1.735			0.073	-0.166	1.495
-0.128	-0.243	1.720			-0.120	-0.197	1.764			-0.134	0.071	1.773			-0.145	0.261	1.764			-0.288	-0.031	1.795			-0.334	-0.284	1.789			-0.357	-0.477	1.727			-0.348	-0.555	1.696			-0.001	-0.016	1.735			0.074	-0.168	1.496
-0.128	-0.244	1.720			-0.120	-0.197	1.764			-0.135	0.071	1.773			-0.145	0.260	1.763			-0.288	-0.031	1.794			-0.335	-0.284	1.788			-0.357	-0.477	1.727			-0.349	-0.555	1.695			-0.001	-0.016	1.735			0.075	-0.170	1.499
-0.128	-0.244	1.719			-0.121	-0.198	1.764			-0.135	0.071	1.773			-0.145	0.260	1.762			-0.288	-0.031	1.793			-0.335	-0.285	1.787			-0.358	-0.485	1.720			-0.349	-0.560	1.692			-0.000	-0.016	1.734			0.076	-0.171	1.500
-0.129	-0.244	1.719			-0.121	-0.198	1.763			-0.136	0.071	1.773			-0.145	0.260	1.761			-0.288	-0.031	1.792			-0.336	-0.285	1.787			-0.358	-0.489	1.716			-0.349	-0.563	1.689			-0.000	-0.016	1.734			0.077	-0.172	1.501
-0.129	-0.245	1.719			-0.121	-0.199	1.763			-0.137	0.071	1.773			-0.145	0.260	1.760			-0.288	-0.031	1.791			-0.336	-0.285	1.786			-0.359	-0.489	1.715			-0.350	-0.563	1.688			0.000	-0.016	1.734			0.077	-0.174	1.502
-0.129	-0.245	1.719			-0.122	-0.199	1.763			-0.137	0.072	1.772			-0.145	0.260	1.759			-0.288	-0.031	1.790			-0.337	-0.285	1.786			-0.359	-0.489	1.715			-0.350	-0.563	1.688			0.001	-0.016	1.734			0.078	-0.175	1.503
-0.129	-0.245	1.718			-0.122	-0.199	1.763			-0.138	0.072	1.772			-0.144	0.260	1.758			-0.288	-0.031	1.789			-0.337	-0.285	1.785			-0.359	-0.489	1.714			-0.350	-0.564	1.687			0.001	-0.016	1.733			0.079	-0.176	1.504
-0.129	-0.246	1.718			-0.122	-0.199	1.763			-0.138	0.072	1.772			-0.144	0.260	1.758			-0.288	-0.031	1.789			-0.338	-0.286	1.785			-0.359	-0.489	1.713			-0.351	-0.564	1.686			0.001	-0.016	1.733			0.086	-0.167	1.500
-0.129	-0.246	1.718			-0.122	-0.200	1.763			-0.139	0.072	1.772			-0.144	0.259	1.757			-0.289	-0.031	1.788			-0.338	-0.286	1.784			-0.359	-0.489	1.712			-0.351	-0.564	1.686			0.002	-0.016	1.733			0.087	-0.169	1.504
-0.130	-0.246	1.718			-0.123	-0.200	1.763			-0.139	0.072	1.772			-0.144	0.259	1.756			-0.289	-0.031	1.787			-0.339	-0.286	1.784			-0.359	-0.489	1.712			-0.351	-0.564	1.685			0.002	-0.016	1.732			0.088	-0.169	1.506
-0.130	-0.246	1.717			-0.123	-0.200	1.762			-0.139	0.072	1.772			-0.144	0.259	1.756			-0.289	-0.031	1.787			-0.339	-0.286	1.783			-0.359	-0.489	1.711			-0.351	-0.564	1.685			0.003	-0.016	1.732			0.090	-0.169	1.507
-0.130	-0.247	1.717			-0.123	-0.200	1.762			-0.140	0.072	1.772			-0.144	0.259	1.755			-0.289	-0.031	1.786			-0.339	-0.286	1.783			-0.359	-0.488	1.711			-0.351	-0.564	1.684			0.003	-0.017	1.732			0.090	-0.168	1.522
-0.130	-0.247	1.717			-0.123	-0.201	1.762			-0.140	0.072	1.772			-0.144	0.259	1.754			-0.289	-0.031	1.786			-0.339	-0.286	1.783			-0.359	-0.487	1.711			-0.351	-0.563	1.684			0.004	-0.017	1.732			0.090	-0.168	1.533
-0.130	-0.247	1.717			-0.123	-0.201	1.762			-0.140	0.073	1.772			-0.144	0.259	1.754			-0.289	-0.030	1.785			-0.340	-0.286	1.782			-0.358	-0.486	1.711			-0.351	-0.563	1.684			0.004	-0.017	1.731			0.089	-0.167	1.545
-0.130	-0.247	1.717			-0.124	-0.201	1.762			-0.141	0.073	1.772			-0.143	0.259	1.753			-0.289	-0.030	1.785			-0.340	-0.286	1.782			-0.358	-0.485	1.711			-0.351	-0.562	1.683			0.005	-0.017	1.731			0.088	-0.167	1.554
-0.130	-0.247	1.716			-0.124	-0.201	1.762			-0.141	0.073	1.771			-0.143	0.259	1.753			-0.289	-0.030	1.784			-0.340	-0.286	1.782			-0.358	-0.485	1.711			-0.351	-0.562	1.683			0.005	-0.017	1.731			0.092	-0.169	1.552
-0.130	-0.248	1.716			-0.124	-0.201	1.762			-0.141	0.073	1.771			-0.143	0.259	1.752			-0.289	-0.030	1.784			-0.340	-0.286	1.781			-0.357	-0.484	1.711			-0.350	-0.562	1.683			0.005	-0.017	1.731			0.091	-0.169	1.563
-0.130	-0.248	1.716			-0.124	-0.202	1.762			-0.141	0.073	1.771			-0.143	0.259	1.752			-0.288	-0.030	1.783			-0.340	-0.286	1.781			-0.357	-0.483	1.711			-0.350	-0.561	1.683			0.006	-0.017	1.731			0.090	-0.169	1.570
-0.130	-0.248	1.716			-0.124	-0.202	1.761			-0.142	0.073	1.771			-0.143	0.259	1.751			-0.288	-0.030	1.783			-0.340	-0.286	1.780			-0.357	-0.483	1.711			-0.350	-0.561	1.683			0.006	-0.018	1.730			0.090	-0.169	1.575
-0.130	-0.248	1.716			-0.124	-0.202	1.761			-0.142	0.073	1.771			-0.143	0.259	1.751			-0.288	-0.030	1.782			-0.340	-0.286	1.780			-0.356	-0.482	1.711			-0.350	-0.561	1.682			0.007	-0.018	1.730			0.089	-0.169	1.580
-0.130	-0.248	1.716			-0.124	-0.202	1.761			-0.142	0.073	1.771			-0.142	0.259	1.751			-0.288	-0.030	1.782			-0.340	-0.286	1.780			-0.356	-0.482	1.711			-0.350	-0.560	1.682			0.007	-0.018	1.730			0.089	-0.169	1.583
-0.130	-0.248	1.716			-0.124	-0.202	1.761			-0.142	0.073	1.771			-0.142	0.258	1.750			-0.288	-0.030	1.781			-0.339	-0.286	1.780			-0.356	-0.482	1.711			-0.349	-0.560	1.682			0.007	-0.018	1.730			0.089	-0.169	1.586
-0.130	-0.249	1.715			-0.124	-0.202	1.761			-0.142	0.073	1.770			-0.142	0.258	1.750			-0.288	-0.030	1.781			-0.339	-0.286	1.779			-0.356	-0.481	1.711			-0.349	-0.560	1.682			0.008	-0.018	1.730			0.089	-0.169	1.589
-0.130	-0.249	1.715			-0.124	-0.202	1.761			-0.142	0.073	1.770			-0.142	0.258	1.750			-0.288	-0.030	1.781			-0.339	-0.286	1.779			-0.356	-0.481	1.711			-0.349	-0.559	1.682			0.008	-0.018	1.730			0.089	-0.169	1.591
-0.130	-0.249	1.715			-0.124	-0.202	1.761			-0.142	0.074	1.770			-0.142	0.258	1.749			-0.288	-0.030	1.780			-0.339	-0.286	1.779			-0.355	-0.480	1.711			-0.349	-0.559	1.682			0.008	-0.018	1.730			0.100	-0.169	1.570
-0.130	-0.249	1.715			-0.124	-0.203	1.761			-0.142	0.074	1.770			-0.142	0.258	1.749			-0.288	-0.030	1.780			-0.339	-0.286	1.778			-0.355	-0.480	1.711			-0.348	-0.559	1.681			0.009	-0.018	1.730			0.100	-0.169	1.572
-0.130	-0.249	1.715			-0.125	-0.203	1.761			-0.142	0.074	1.770			-0.142	0.258	1.749			-0.287	-0.030	1.780			-0.338	-0.286	1.778			-0.355	-0.480	1.710			-0.348	-0.558	1.681			0.009	-0.018	1.730			0.100	-0.170	1.572
-0.130	-0.249	1.715			-0.125	-0.203	1.761			-0.143	0.074	1.770			-0.141	0.258	1.749			-0.287	-0.030	1.779			-0.338	-0.286	1.778			-0.355	-0.479	1.710			-0.348	-0.558	1.681			0.009	-0.018	1.730			0.101	-0.170	1.573
-0.130	-0.249	1.715			-0.125	-0.203	1.761			-0.143	0.074	1.770			-0.141	0.258	1.748			-0.287	-0.030	1.779			-0.338	-0.286	1.777			-0.354	-0.479	1.710			-0.347	-0.558	1.681			0.010	-0.018	1.730			0.101	-0.170	1.573
-0.130	-0.249	1.715			-0.125	-0.203	1.761			-0.143	0.074	1.770			-0.141	0.258	1.748			-0.287	-0.030	1.779			-0.338	-0.285	1.777			-0.354	-0.479	1.710			-0.347	-0.557	1.681			0.010	-0.018	1.730			0.102	-0.170	1.572
-0.130	-0.249	1.715			-0.124	-0.203	1.761			-0.143	0.074	1.770			-0.141	0.258	1.748			-0.287	-0.030	1.778			-0.337	-0.285	1.777			-0.354	-0.479	1.710			-0.347	-0.557	1.680			0.011	-0.018	1.730			0.103	-0.169	1.570
-0.129	-0.249	1.714			-0.124	-0.203	1.761			-0.143	0.074	1.769			-0.141	0.258	1.748			-0.286	-0.030	1.778			-0.337	-0.285	1.777			-0.354	-0.478	1.710			-0.346	-0.557	1.680			0.011	-0.018	1.730			0.105	-0.167	1.564
-0.129	-0.250	1.714			-0.124	-0.203	1.761			-0.143	0.074	1.769			-0.140	0.258	1.748			-0.286	-0.030	1.778			-0.337	-0.285	1.777			-0.353	-0.478	1.710			-0.346	-0.557	1.680			0.012	-0.018	1.730			0.108	-0.164	1.556
-0.129	-0.250	1.714			-0.124	-0.203	1.761			-0.142	0.074	1.769			-0.140	0.258	1.747			-0.286	-0.030	1.778			-0.337	-0.285	1.776			-0.353	-0.478	1.710			-0.346	-0.556	1.680			0.012	-0.018	1.730			0.109	-0.164	1.555
-0.129	-0.250	1.714			-0.124	-0.203	1.760			-0.142	0.074	1.769			-0.140	0.258	1.747			-0.286	-0.030	1.777			-0.336	-0.285	1.776			-0.353	-0.477	1.710			-0.345	-0.556	1.680			0.013	-0.018	1.731			0.110	-0.183	1.573
-0.128	-0.250	1.714			-0.124	-0.203	1.760			-0.142	0.074	1.769			-0.140	0.258	1.747			-0.286	-0.030	1.777			-0.336	-0.285	1.776			-0.352	-0.477	1.710			-0.345	-0.555	1.680			0.013	-0.018	1.731			0.111	-0.183	1.574
-0.128	-0.250	1.714			-0.124	-0.203	1.760			-0.142	0.074	1.769			-0.140	0.258	1.747			-0.285	-0.030	1.777			-0.335	-0.285	1.776			-0.352	-0.477	1.710			-0.344	-0.555	1.679			0.014	-0.018	1.731			0.111	-0.184	1.575
-0.128	-0.250	1.714			-0.124	-0.203	1.760			-0.142	0.074	1.769			-0.139	0.257	1.747			-0.285	-0.030	1.777			-0.335	-0.284	1.776			-0.351	-0.476	1.710			-0.344	-0.555	1.679			0.014	-0.018	1.731			0.112	-0.184	1.575
-0.127	-0.250	1.714			-0.123	-0.203	1.760			-0.142	0.074	1.769			-0.139	0.257	1.747			-0.285	-0.030	1.777			-0.334	-0.284	1.776			-0.351	-0.476	1.710			-0.343	-0.554	1.679			0.014	-0.018	1.731			0.112	-0.185	1.576
-0.127	-0.250	1.714			-0.123	-0.203	1.760			-0.141	0.074	1.768			-0.139	0.257	1.747			-0.285	-0.030	1.776			-0.334	-0.284	1.775			-0.350	-0.476	1.710			-0.343	-0.554	1.679			0.015	-0.018	1.731			0.113	-0.186	1.578
-0.127	-0.250	1.714			-0.123	-0.203	1.760			-0.141	0.074	1.768			-0.139	0.257	1.747			-0.285	-0.030	1.776			-0.333	-0.284	1.775			-0.350	-0.475	1.710			-0.342	-0.554	1.679			0.015	-0.018	1.731			0.114	-0.187	1.581
-0.126	-0.250	1.714			-0.123	-0.203	1.760			-0.140	0.074	1.768			-0.139	0.257	1.747			-0.284	-0.030	1.776			-0.333	-0.284	1.775			-0.349	-0.478	1.709			-0.341	-0.557	1.678			0.015	-0.018	1.731			0.115	-0.189	1.586
-0.126	-0.250	1.714			-0.122	-0.203	1.760			-0.139	0.074	1.767			-0.139	0.257	1.747			-0.284	-0.030	1.776			-0.332	-0.283	1.775			-0.348	-0.481	1.708			-0.339	-0.559	1.677			0.016	-0.018	1.732			0.116	-0.191	1.592
-0.126	-0.250	1.714			-0.122	-0.203	1.760			-0.139	0.074	1.767			-0.139	0.257	1.746			-0.284	-0.030	1.776			-0.332	-0.283	1.775			-0.347	-0.483	1.708			-0.338	-0.562	1.676			0.016	-0.018	1.732			0.117	-0.192	1.597
-0.126	-0.250	1.714			-0.122	-0.203	1.760			-0.138	0.074	1.767			-0.139	0.257	1.746			-0.284	-0.030	1.776			-0.332	-0.283	1.775			-0.347	-0.483	1.708			-0.337	-0.562	1.676			0.016	-0.017	1.732			0.118	-0.194	1.602
-0.125	-0.250	1.713			-0.122	-0.203	1.760			-0.138	0.074	1.767			-0.138	0.257	1.746			-0.284	-0.030	1.776			-0.331	-0.283	1.775			-0.346	-0.483	1.708			-0.337	-0.562	1.677			0.017	-0.017	1.733			0.119	-0.195	1.608
-0.125	-0.250	1.713			-0.122	-0.203	1.760			-0.137	0.074	1.766			-0.138	0.257	1.746			-0.284	-0.030	1.776			-0.331	-0.283	1.775			-0.346	-0.483	1.708			-0.337	-0.561	1.677			0.017	-0.017	1.733			0.119	-0.197	1.614
-0.125	-0.250	1.713			-0.122	-0.203	1.760			-0.137	0.074	1.766			-0.138	0.257	1.746			-0.283	-0.030	1.776			-0.330	-0.283	1.775			-0.346	-0.482	1.708			-0.336	-0.561	1.677			0.018	-0.017	1.734			0.120	-0.198	1.620
-0.125	-0.250	1.713			-0.121	-0.203	1.760			-0.137	0.074	1.766			-0.138	0.257	1.746			-0.283	-0.030	1.775			-0.330	-0.283	1.775			-0.345	-0.482	1.709			-0.336	-0.561	1.677			0.018	-0.016	1.734			0.120	-0.199	1.626
-0.125	-0.249	1.713			-0.121	-0.203	1.760			-0.136	0.074	1.766			-0.138	0.257	1.746			-0.283	-0.030	1.775			-0.330	-0.283	1.775			-0.345	-0.482	1.709			-0.336	-0.560	1.678			0.019	-0.016	1.735			0.120	-0.200	1.632
-0.124	-0.249	1.713			-0.121	-0.203	1.760			-0.136	0.074	1.766			-0.138	0.257	1.747			-0.283	-0.030	1.775			-0.329	-0.283	1.775			-0.345	-0.481	1.709			-0.335	-0.560	1.678			0.019	-0.016	1.736			0.120	-0.201	1.637
-0.124	-0.249	1.713			-0.121	-0.203	1.760			-0.136	0.074	1.765			-0.138	0.257	1.747			-0.283	-0.030	1.775			-0.329	-0.283	1.775			-0.345	-0.482	1.709			-0.335	-0.561	1.678			0.020	-0.016	1.736			0.120	-0.201	1.643
-0.124	-0.249	1.713			-0.121	-0.203	1.760			-0.136	0.074	1.765			-0.137	0.257	1.747			-0.283	-0.030	1.775			-0.329	-0.282	1.775			-0.345	-0.482	1.709			-0.335	-0.561	1.678			0.020	-0.016	1.737			0.120	-0.202	1.647
-0.124	-0.249	1.713			-0.121	-0.203	1.760			-0.136	0.074	1.765			-0.137	0.257	1.747			-0.283	-0.030	1.775			-0.329	-0.282	1.775			-0.345	-0.482	1.709			-0.335	-0.560	1.678			0.021	-0.015	1.737			0.120	-0.203	1.651
-0.124	-0.249	1.713			-0.121	-0.203	1.759			-0.136	0.074	1.765			-0.137	0.258	1.747			-0.282	-0.030	1.775			-0.329	-0.282	1.775			-0.345	-0.481	1.709			-0.335	-0.560	1.678			0.021	-0.015	1.738			0.120	-0.202	1.654
-0.124	-0.249	1.713			-0.121	-0.203	1.759			-0.135	0.074	1.765			-0.137	0.258	1.747			-0.282	-0.030	1.775			-0.329	-0.282	1.775			-0.346	-0.481	1.710			-0.336	-0.560	1.678			0.021	-0.015	1.739			0.120	-0.201	1.657
-0.123	-0.249	1.713			-0.121	-0.203	1.759			-0.135	0.074	1.765			-0.137	0.258	1.748			-0.282	-0.030	1.775			-0.328	-0.282	1.775			-0.346	-0.481	1.710			-0.336	-0.559	1.679			0.022	-0.015	1.739			0.119	-0.200	1.661
-0.123	-0.249	1.713			-0.121	-0.203	1.759			-0.135	0.075	1.765			-0.136	0.258	1.748			-0.282	-0.030	1.775			-0.328	-0.282	1.775			-0.346	-0.480	1.710			-0.336	-0.559	1.679			0.022	-0.015	1.740			0.118	-0.200	1.664
-0.123	-0.249	1.713			-0.121	-0.203	1.759			-0.135	0.075	1.765			-0.136	0.258	1.748			-0.282	-0.030	1.775			-0.328	-0.282	1.775			-0.347	-0.480	1.709			-0.336	-0.559	1.678			0.022	-0.015	1.740			0.117	-0.200	1.667
-0.123	-0.249	1.713			-0.120	-0.203	1.759			-0.135	0.075	1.765			-0.136	0.258	1.749			-0.282	-0.030	1.775			-0.328	-0.282	1.775			-0.347	-0.480	1.709			-0.337	-0.559	1.678			0.022	-0.015	1.741			0.116	-0.200	1.670
-0.123	-0.249	1.713			-0.120	-0.203	1.759			-0.135	0.075	1.765			-0.135	0.258	1.749			-0.282	-0.030	1.775			-0.328	-0.282	1.775			-0.348	-0.480	1.709			-0.337	-0.559	1.678			0.023	-0.015	1.742			0.114	-0.200	1.674
-0.123	-0.249	1.713			-0.120	-0.203	1.759			-0.135	0.075	1.765			-0.135	0.259	1.750			-0.282	-0.030	1.774			-0.328	-0.282	1.774			-0.348	-0.480	1.709			-0.337	-0.559	1.678			0.023	-0.015	1.742			0.111	-0.201	1.679
-0.123	-0.249	1.713			-0.120	-0.203	1.759			-0.135	0.075	1.765			-0.134	0.259	1.750			-0.282	-0.030	1.774			-0.328	-0.282	1.774			-0.348	-0.480	1.708			-0.338	-0.559	1.678			0.023	-0.015	1.743			0.107	-0.203	1.684
-0.123	-0.249	1.713			-0.120	-0.203	1.759			-0.135	0.075	1.765			-0.134	0.259	1.751			-0.281	-0.030	1.774			-0.328	-0.282	1.774			-0.349	-0.480	1.708			-0.338	-0.558	1.677			0.023	-0.015	1.744			0.104	-0.204	1.688
-0.122	-0.249	1.713			-0.120	-0.203	1.759			-0.135	0.076	1.765			-0.133	0.259	1.751			-0.281	-0.029	1.774			-0.329	-0.282	1.774			-0.349	-0.480	1.707			-0.339	-0.558	1.677			0.023	-0.015	1.745			0.102	-0.206	1.692
-0.122	-0.249	1.712			-0.120	-0.203	1.759			-0.135	0.076	1.765			-0.133	0.260	1.752			-0.281	-0.029	1.774			-0.329	-0.281	1.773			-0.350	-0.480	1.707			-0.339	-0.558	1.676			0.023	-0.015	1.746			0.100	-0.207	1.696
-0.122	-0.249	1.712			-0.120	-0.202	1.759			-0.135	0.076	1.765			-0.132	0.260	1.753			-0.281	-0.029	1.773			-0.329	-0.281	1.772			-0.350	-0.479	1.706			-0.340	-0.558	1.676			0.023	-0.015	1.747			0.098	-0.208	1.699
-0.122	-0.248	1.712			-0.120	-0.202	1.759			-0.135	0.076	1.765			-0.132	0.261	1.753			-0.281	-0.029	1.773			-0.330	-0.281	1.771			-0.351	-0.479	1.705			-0.340	-0.558	1.675			0.023	-0.015	1.748			0.097	-0.208	1.702
-0.122	-0.248	1.712			-0.120	-0.202	1.759			-0.135	0.077	1.765			-0.131	0.261	1.754			-0.280	-0.028	1.772			-0.331	-0.280	1.770			-0.352	-0.478	1.704			-0.341	-0.557	1.674			0.023	-0.016	1.749			0.096	-0.209	1.704
-0.122	-0.248	1.712			-0.120	-0.202	1.759			-0.135	0.077	1.765			-0.130	0.261	1.754			-0.280	-0.028	1.771			-0.332	-0.280	1.768			-0.353	-0.478	1.702			-0.342	-0.557	1.672			0.023	-0.016	1.750			0.094	-0.209	1.707
-0.121	-0.248	1.712			-0.120	-0.202	1.759			-0.135	0.077	1.765			-0.130	0.262	1.754			-0.280	-0.027	1.770			-0.333	-0.279	1.765			-0.354	-0.477	1.700			-0.343	-0.556	1.670			0.023	-0.016	1.751			0.093	-0.210	1.710
-0.121	-0.248	1.711			-0.120	-0.202	1.758			-0.135	0.077	1.765			-0.129	0.262	1.755			-0.279	-0.026	1.768			-0.334	-0.279	1.762			-0.355	-0.476	1.697			-0.344	-0.555	1.667			0.023	-0.016	1.752			0.092	-0.211	1.712
-0.121	-0.248	1.711			-0.120	-0.202	1.758			-0.135	0.078	1.764			-0.129	0.262	1.755			-0.279	-0.026	1.766			-0.335	-0.278	1.759			-0.357	-0.476	1.694			-0.345	-0.554	1.664			0.023	-0.017	1.754			0.091	-0.211	1.715
-0.121	-0.248	1.711			-0.120	-0.202	1.758			-0.135	0.078	1.764			-0.128	0.263	1.756			-0.278	-0.025	1.765			-0.337	-0.278	1.756			-0.359	-0.475	1.690			-0.346	-0.554	1.659			0.023	-0.017	1.755			0.090	-0.212	1.717
-0.121	-0.247	1.710			-0.121	-0.201	1.758			-0.135	0.079	1.764			-0.128	0.263	1.756			-0.278	-0.024	1.763			-0.338	-0.277	1.752			-0.360	-0.475	1.685			-0.347	-0.553	1.655			0.023	-0.017	1.756			0.090	-0.212	1.719
-0.121	-0.247	1.710			-0.121	-0.201	1.757			-0.135	0.079	1.764			-0.128	0.263	1.756			-0.278	-0.023	1.761			-0.339	-0.277	1.749			-0.361	-0.474	1.681			-0.348	-0.552	1.650			0.023	-0.018	1.757			0.089	-0.213	1.721
-0.120	-0.247	1.710			-0.121	-0.201	1.757			-0.136	0.079	1.764			-0.127	0.264	1.757			-0.277	-0.023	1.759			-0.341	-0.276	1.745			-0.362	-0.473	1.677			-0.348	-0.551	1.646			0.023	-0.018	1.759			0.088	-0.213	1.723
-0.120	-0.247	1.709			-0.121	-0.201	1.756			-0.136	0.080	1.764			-0.127	0.264	1.757			-0.277	-0.022	1.757			-0.342	-0.276	1.742			-0.363	-0.473	1.673			-0.349	-0.551	1.642			0.023	-0.018	1.760			0.087	-0.214	1.725
-0.120	-0.247	1.709			-0.122	-0.201	1.756			-0.136	0.080	1.764			-0.126	0.264	1.757			-0.277	-0.021	1.755			-0.343	-0.276	1.739			-0.363	-0.472	1.669			-0.349	-0.550	1.638			0.022	-0.019	1.761			0.086	-0.214	1.726
-0.120	-0.247	1.709			-0.122	-0.201	1.756			-0.136	0.081	1.764			-0.126	0.264	1.757			-0.277	-0.021	1.753			-0.344	-0.275	1.736			-0.364	-0.472	1.665			-0.349	-0.549	1.634			0.022	-0.019	1.762			0.085	-0.215	1.728
-0.120	-0.247	1.708			-0.122	-0.200	1.755			-0.136	0.081	1.764			-0.126	0.264	1.757			-0.276	-0.020	1.751			-0.345	-0.275	1.733			-0.364	-0.471	1.662			-0.349	-0.549	1.630			0.022	-0.019	1.763			0.085	-0.215	1.729
-0.120	-0.246	1.708			-0.123	-0.200	1.755			-0.137	0.081	1.763			-0.126	0.265	1.758			-0.276	-0.020	1.750			-0.346	-0.274	1.730			-0.364	-0.472	1.657			-0.349	-0.550	1.626			0.022	-0.020	1.764			0.084	-0.216	1.731
-0.120	-0.246	1.707			-0.123	-0.200	1.754			-0.137	0.082	1.763			-0.125	0.265	1.758			-0.276	-0.019	1.748			-0.347	-0.274	1.727			-0.365	-0.473	1.654			-0.349	-0.550	1.622			0.021	-0.020	1.765			0.083	-0.216	1.732
-0.120	-0.246	1.706			-0.124	-0.200	1.753			-0.137	0.082	1.763			-0.125	0.265	1.758			-0.276	-0.019	1.746			-0.348	-0.273	1.725			-0.365	-0.473	1.651			-0.349	-0.551	1.620			0.021	-0.020	1.766			0.083	-0.216	1.733
-0.120	-0.246	1.706			-0.124	-0.200	1.753			-0.137	0.083	1.763			-0.125	0.265	1.758			-0.276	-0.018	1.744			-0.348	-0.273	1.723			-0.365	-0.473	1.648			-0.349	-0.551	1.617			0.021	-0.021	1.766			0.082	-0.217	1.734
-0.120	-0.246	1.705			-0.125	-0.200	1.752			-0.138	0.083	1.763			-0.124	0.265	1.758			-0.276	-0.018	1.742			-0.349	-0.273	1.720			-0.365	-0.473	1.646			-0.350	-0.551	1.615			0.020	-0.021	1.767			0.081	-0.217	1.736
-0.120	-0.246	1.705			-0.125	-0.200	1.751			-0.138	0.083	1.762			-0.124	0.265	1.758			-0.275	-0.017	1.741			-0.350	-0.272	1.719			-0.366	-0.473	1.644			-0.350	-0.551	1.613			0.020	-0.021	1.768			0.081	-0.217	1.737
-0.120	-0.246	1.704			-0.126	-0.200	1.751			-0.138	0.084	1.762			-0.124	0.265	1.758			-0.275	-0.017	1.739			-0.350	-0.272	1.717			-0.366	-0.473	1.642			-0.350	-0.550	1.612			0.020	-0.022	1.769			0.080	-0.218	1.738
-0.120	-0.246	1.703			-0.126	-0.200	1.750			-0.139	0.084	1.762			-0.123	0.265	1.758			-0.275	-0.017	1.738			-0.351	-0.272	1.715			-0.366	-0.474	1.640			-0.350	-0.551	1.609			0.019	-0.022	1.769			0.079	-0.218	1.739
-0.120	-0.246	1.703			-0.127	-0.200	1.749			-0.139	0.084	1.761			-0.123	0.265	1.758			-0.275	-0.016	1.736			-0.352	-0.272	1.713			-0.367	-0.474	1.638			-0.351	-0.551	1.608			0.019	-0.023	1.770			0.079	-0.218	1.739
-0.120	-0.246	1.702			-0.127	-0.200	1.749			-0.139	0.085	1.761			-0.123	0.265	1.757			-0.275	-0.016	1.735			-0.352	-0.272	1.712			-0.368	-0.475	1.636			-0.351	-0.552	1.606			0.018	-0.023	1.771			0.078	-0.219	1.740
-0.121	-0.246	1.701			-0.128	-0.200	1.748			-0.140	0.085	1.761			-0.123	0.265	1.757			-0.275	-0.016	1.734			-0.353	-0.271	1.710			-0.369	-0.475	1.635			-0.352	-0.552	1.604			0.018	-0.023	1.771			0.077	-0.219	1.741
-0.121	-0.246	1.701			-0.129	-0.200	1.747			-0.140	0.085	1.760			-0.122	0.265	1.757			-0.275	-0.015	1.733			-0.354	-0.271	1.709			-0.369	-0.475	1.633			-0.352	-0.552	1.603			0.018	-0.024	1.772			0.077	-0.219	1.742
-0.121	-0.246	1.700			-0.129	-0.200	1.747			-0.140	0.086	1.760			-0.122	0.265	1.757			-0.275	-0.015	1.732			-0.354	-0.271	1.707			-0.370	-0.476	1.631			-0.353	-0.553	1.601			0.017	-0.024	1.772			0.076	-0.220	1.742
-0.121	-0.246	1.699			-0.130	-0.199	1.746			-0.141	0.086	1.759			-0.122	0.264	1.757			-0.275	-0.015	1.730			-0.355	-0.271	1.706			-0.371	-0.475	1.630			-0.354	-0.552	1.600			0.017	-0.025	1.773			0.075	-0.220	1.743
-0.122	-0.246	1.699			-0.131	-0.199	1.745			-0.141	0.086	1.759			-0.122	0.264	1.757			-0.275	-0.014	1.729			-0.356	-0.271	1.705			-0.372	-0.475	1.629			-0.355	-0.552	1.599			0.017	-0.025	1.773			0.075	-0.220	1.744
-0.122	-0.246	1.698			-0.131	-0.199	1.745			-0.141	0.086	1.759			-0.122	0.264	1.757			-0.275	-0.014	1.729			-0.356	-0.270	1.704			-0.372	-0.475	1.627			-0.355	-0.553	1.598			0.016	-0.025	1.774			0.074	-0.221	1.744
-0.122	-0.246	1.698			-0.132	-0.200	1.744			-0.142	0.087	1.758			-0.121	0.264	1.756			-0.275	-0.014	1.728			-0.357	-0.270	1.703			-0.373	-0.476	1.626			-0.356	-0.553	1.596			0.016	-0.026	1.774			0.073	-0.221	1.745
-0.123	-0.246	1.697			-0.132	-0.200	1.743			-0.142	0.087	1.758			-0.121	0.264	1.756			-0.275	-0.014	1.727			-0.357	-0.270	1.702			-0.374	-0.476	1.625			-0.356	-0.553	1.595			0.015	-0.026	1.774			0.072	-0.221	1.745
-0.123	-0.246	1.696			-0.133	-0.200	1.743			-0.142	0.087	1.758			-0.121	0.264	1.756			-0.275	-0.014	1.726			-0.358	-0.270	1.701			-0.375	-0.476	1.623			-0.357	-0.553	1.594			0.015	-0.026	1.775			0.072	-0.222	1.745
-0.123	-0.246	1.696			-0.133	-0.200	1.742			-0.142	0.087	1.757			-0.121	0.264	1.756			-0.275	-0.013	1.725			-0.358	-0.270	1.700			-0.376	-0.477	1.622			-0.357	-0.554	1.593			0.015	-0.027	1.775			0.071	-0.222	1.746
-0.124	-0.246	1.695			-0.134	-0.200	1.742			-0.143	0.087	1.757			-0.120	0.264	1.756			-0.275	-0.013	1.725			-0.359	-0.269	1.699			-0.377	-0.477	1.621			-0.358	-0.554	1.592			0.014	-0.027	1.775			0.070	-0.223	1.746
-0.124	-0.246	1.694			-0.134	-0.200	1.741			-0.143	0.087	1.757			-0.120	0.264	1.755			-0.275	-0.013	1.724			-0.359	-0.269	1.699			-0.377	-0.477	1.620			-0.358	-0.554	1.591			0.014	-0.028	1.776			0.069	-0.223	1.746
-0.124	-0.247	1.694			-0.135	-0.200	1.741			-0.143	0.088	1.757			-0.120	0.264	1.755			-0.275	-0.013	1.724			-0.359	-0.269	1.698			-0.378	-0.477	1.619			-0.359	-0.554	1.591			0.014	-0.028	1.776			0.068	-0.224	1.746
-0.124	-0.247	1.693			-0.135	-0.200	1.740			-0.143	0.088	1.757			-0.119	0.264	1.755			-0.275	-0.013	1.723			-0.360	-0.269	1.697			-0.379	-0.478	1.618			-0.359	-0.555	1.589			0.013	-0.028	1.776			0.068	-0.224	1.747
-0.125	-0.247	1.693			-0.136	-0.200	1.740			-0.143	0.088	1.756			-0.119	0.264	1.755			-0.275	-0.013	1.722			-0.360	-0.268	1.696			-0.379	-0.478	1.616			-0.360	-0.555	1.588			0.013	-0.029	1.776			0.067	-0.225	1.747
-0.125	-0.247	1.692			-0.136	-0.200	1.739			-0.144	0.088	1.756			-0.118	0.264	1.755			-0.275	-0.013	1.722			-0.360	-0.268	1.696			-0.380	-0.479	1.615			-0.360	-0.556	1.587			0.013	-0.029	1.777			0.066	-0.225	1.747
-0.125	-0.247	1.692			-0.136	-0.200	1.739			-0.144	0.088	1.756			-0.117	0.264	1.755			-0.275	-0.012	1.721			-0.361	-0.268	1.695			-0.381	-0.479	1.614			-0.361	-0.556	1.586			0.013	-0.030	1.777			0.066	-0.226	1.747
-0.125	-0.247	1.691			-0.137	-0.200	1.738			-0.144	0.088	1.756			-0.116	0.263	1.755			-0.275	-0.012	1.721			-0.361	-0.268	1.694			-0.382	-0.479	1.612			-0.361	-0.556	1.585			0.012	-0.030	1.777			0.065	-0.227	1.747
-0.126	-0.247	1.691			-0.137	-0.200	1.738			-0.144	0.088	1.756			-0.115	0.263	1.755			-0.275	-0.012	1.721			-0.361	-0.267	1.693			-0.382	-0.480	1.611			-0.361	-0.556	1.584			0.012	-0.031	1.778			0.064	-0.227	1.747
-0.126	-0.247	1.690			-0.137	-0.200	1.737			-0.144	0.088	1.756			-0.114	0.263	1.755			-0.275	-0.012	1.720			-0.362	-0.267	1.693			-0.383	-0.480	1.610			-0.362	-0.557	1.582			0.012	-0.031	1.778			0.064	-0.228	1.747
-0.126	-0.247	1.690			-0.138	-0.200	1.737			-0.144	0.088	1.756			-0.113	0.262	1.755			-0.275	-0.012	1.720			-0.362	-0.267	1.692			-0.384	-0.480	1.608			-0.362	-0.557	1.581			0.012	-0.032	1.778			0.063	-0.229	1.747
-0.126	-0.247	1.689			-0.138	-0.200	1.737			-0.144	0.088	1.755			-0.112	0.262	1.755			-0.275	-0.012	1.719			-0.362	-0.267	1.691			-0.385	-0.481	1.607			-0.363	-0.557	1.579			0.012	-0.032	1.779			0.063	-0.230	1.747
-0.126	-0.247	1.689			-0.138	-0.201	1.736			-0.144	0.089	1.755			-0.111	0.261	1.756			-0.275	-0.012	1.719			-0.363	-0.266	1.690			-0.385	-0.481	1.606			-0.363	-0.557	1.578			0.012	-0.033	1.779			0.062	-0.231	1.747
-0.126	-0.248	1.688			-0.138	-0.201	1.736			-0.144	0.089	1.755			-0.109	0.261	1.756			-0.275	-0.012	1.719			-0.363	-0.266	1.690			-0.386	-0.481	1.604			-0.363	-0.558	1.576			0.011	-0.034	1.779			0.062	-0.232	1.747
-0.126	-0.248	1.688			-0.139	-0.201	1.736			-0.144	0.089	1.755			-0.107	0.260	1.757			-0.274	-0.012	1.718			-0.363	-0.265	1.689			-0.386	-0.481	1.603			-0.364	-0.558	1.575			0.011	-0.035	1.780			0.061	-0.232	1.747
-0.126	-0.248	1.688			-0.139	-0.201	1.735			-0.144	0.089	1.755			-0.106	0.260	1.757			-0.274	-0.012	1.718			-0.363	-0.265	1.688			-0.387	-0.481	1.602			-0.364	-0.558	1.574			0.011	-0.036	1.780			0.061	-0.233	1.747
-0.127	-0.248	1.687			-0.139	-0.201	1.735			-0.144	0.089	1.755			-0.104	0.260	1.758			-0.274	-0.012	1.718			-0.363	-0.265	1.687			-0.387	-0.482	1.601			-0.364	-0.558	1.572			0.011	-0.037	1.780			0.060	-0.234	1.747
-0.127	-0.248	1.687			-0.139	-0.201	1.735			-0.143	0.089	1.755			-0.103	0.259	1.758			-0.274	-0.011	1.717			-0.363	-0.264	1.687			-0.388	-0.482	1.600			-0.365	-0.558	1.571			0.011	-0.037	1.781			0.060	-0.235	1.747
-0.127	-0.248	1.686			-0.139	-0.201	1.734			-0.143	0.089	1.755			-0.102	0.259	1.759			-0.274	-0.011	1.717			-0.364	-0.264	1.686			-0.388	-0.482	1.599			-0.365	-0.558	1.570			0.011	-0.038	1.781			0.060	-0.236	1.747
-0.127	-0.248	1.686			-0.139	-0.201	1.734			-0.143	0.088	1.755			-0.101	0.259	1.759			-0.274	-0.011	1.717			-0.364	-0.263	1.686			-0.388	-0.482	1.598			-0.365	-0.558	1.569			0.012	-0.039	1.781			0.059	-0.236	1.747
-0.127	-0.248	1.686			-0.139	-0.202	1.734			-0.143	0.088	1.755			-0.100	0.258	1.760			-0.273	-0.011	1.717			-0.364	-0.263	1.685			-0.389	-0.482	1.597			-0.366	-0.558	1.569			0.012	-0.040	1.781			0.059	-0.237	1.747
-0.127	-0.249	1.685			-0.139	-0.202	1.733			-0.142	0.088	1.755			-0.099	0.258	1.760			-0.273	-0.011	1.716			-0.364	-0.263	1.685			-0.389	-0.482	1.596			-0.366	-0.558	1.568			0.012	-0.040	1.782			0.059	-0.237	1.747
-0.127	-0.249	1.685			-0.139	-0.202	1.733			-0.142	0.088	1.755			-0.098	0.258	1.760			-0.273	-0.011	1.716			-0.364	-0.262	1.684			-0.389	-0.482	1.595			-0.366	-0.558	1.567			0.012	-0.041	1.782			0.058	-0.238	1.747
-0.127	-0.249	1.685			-0.139	-0.202	1.733			-0.141	0.088	1.755			-0.097	0.258	1.761			-0.273	-0.011	1.716			-0.364	-0.262	1.684			-0.390	-0.482	1.595			-0.366	-0.558	1.567			0.012	-0.041	1.782			0.058	-0.238	1.747
-0.127	-0.249	1.684			-0.139	-0.202	1.733			-0.141	0.088	1.755			-0.096	0.258	1.761			-0.272	-0.011	1.716			-0.364	-0.262	1.683			-0.390	-0.482	1.594			-0.367	-0.558	1.566			0.012	-0.042	1.782			0.058	-0.239	1.747
-0.127	-0.249	1.684			-0.139	-0.202	1.732			-0.141	0.088	1.755			-0.096	0.257	1.761			-0.272	-0.011	1.715			-0.364	-0.262	1.683			-0.390	-0.483	1.594			-0.367	-0.557	1.566			0.012	-0.042	1.782			0.058	-0.239	1.747
-0.127	-0.249	1.684			-0.139	-0.202	1.732			-0.140	0.088	1.755			-0.095	0.257	1.761			-0.272	-0.011	1.715			-0.364	-0.261	1.682			-0.390	-0.483	1.593			-0.367	-0.557	1.565			0.012	-0.043	1.782			0.058	-0.239	1.747
-0.127	-0.249	1.684			-0.139	-0.202	1.732			-0.140	0.087	1.755			-0.094	0.257	1.761			-0.272	-0.011	1.715			-0.364	-0.261	1.682			-0.390	-0.483	1.593			-0.367	-0.557	1.565			0.012	-0.043	1.783			0.058	-0.240	1.747
-0.126	-0.249	1.683			-0.139	-0.203	1.732			-0.139	0.087	1.755			-0.094	0.257	1.761			-0.271	-0.011	1.715			-0.364	-0.261	1.682			-0.391	-0.483	1.592			-0.367	-0.557	1.564			0.012	-0.043	1.783			0.058	-0.240	1.747
-0.126	-0.249	1.683			-0.139	-0.203	1.731			-0.139	0.087	1.755			-0.093	0.256	1.761			-0.271	-0.011	1.715			-0.365	-0.261	1.682			-0.391	-0.483	1.592			-0.367	-0.557	1.564			0.012	-0.044	1.783			0.058	-0.240	1.747
-0.126	-0.249	1.683			-0.139	-0.203	1.731			-0.138	0.087	1.755			-0.092	0.256	1.760			-0.271	-0.011	1.714			-0.365	-0.261	1.681			-0.390	-0.482	1.592			-0.367	-0.557	1.564			0.013	-0.044	1.783			0.058	-0.241	1.747
-0.126	-0.249	1.683			-0.139	-0.203	1.731			-0.138	0.087	1.755			-0.092	0.256	1.760			-0.270	-0.011	1.714			-0.365	-0.260	1.681			-0.390	-0.482	1.592			-0.368	-0.556	1.564			0.013	-0.045	1.783			0.058	-0.241	1.746
-0.126	-0.250	1.682			-0.139	-0.203	1.731			-0.138	0.087	1.755			-0.091	0.255	1.760			-0.270	-0.011	1.714			-0.365	-0.260	1.681			-0.390	-0.481	1.592			-0.368	-0.556	1.564			0.013	-0.045	1.783			0.058	-0.241	1.746
-0.126	-0.250	1.682			-0.139	-0.203	1.730			-0.137	0.086	1.755			-0.090	0.255	1.759			-0.270	-0.011	1.714			-0.365	-0.260	1.681			-0.390	-0.480	1.592			-0.367	-0.556	1.564			0.013	-0.045	1.783			0.059	-0.241	1.746
-0.126	-0.250	1.682			-0.139	-0.203	1.730			-0.137	0.086	1.755			-0.090	0.255	1.759			-0.269	-0.011	1.714			-0.365	-0.260	1.680			-0.390	-0.480	1.592			-0.367	-0.555	1.563			0.014	-0.045	1.783			0.059	-0.242	1.746
-0.126	-0.250	1.682			-0.138	-0.203	1.730			-0.136	0.086	1.754			-0.089	0.255	1.759			-0.269	-0.011	1.714			-0.364	-0.260	1.680			-0.389	-0.479	1.593			-0.367	-0.555	1.563			0.014	-0.046	1.782			0.059	-0.242	1.746
-0.126	-0.250	1.682			-0.138	-0.204	1.730			-0.135	0.086	1.754			-0.089	0.255	1.758			-0.269	-0.011	1.713			-0.364	-0.260	1.680			-0.389	-0.479	1.593			-0.367	-0.555	1.563			0.014	-0.046	1.782			0.059	-0.242	1.746
-0.125	-0.250	1.681			-0.138	-0.204	1.730			-0.135	0.086	1.754			-0.088	0.255	1.757			-0.268	-0.011	1.713			-0.364	-0.259	1.680			-0.389	-0.479	1.593			-0.367	-0.555	1.563			0.014	-0.046	1.782			0.060	-0.242	1.746
-0.125	-0.250	1.681			-0.138	-0.204	1.729			-0.134	0.086	1.754			-0.088	0.255	1.757			-0.268	-0.011	1.713			-0.364	-0.259	1.680			-0.389	-0.479	1.593			-0.367	-0.555	1.563			0.015	-0.046	1.782			0.060	-0.242	1.746
-0.125	-0.250	1.681			-0.137	-0.204	1.729			-0.134	0.086	1.753			-0.087	0.255	1.756			-0.267	-0.011	1.713			-0.364	-0.259	1.680			-0.388	-0.479	1.593			-0.367	-0.555	1.563			0.015	-0.046	1.782			0.060	-0.242	1.746
-0.125	-0.250	1.681			-0.137	-0.204	1.729			-0.133	0.086	1.753			-0.087	0.255	1.756			-0.267	-0.011	1.713			-0.364	-0.259	1.679			-0.388	-0.479	1.593			-0.367	-0.555	1.563			0.016	-0.046	1.781			0.061	-0.242	1.745
-0.125	-0.250	1.681			-0.137	-0.204	1.729			-0.132	0.086	1.752			-0.086	0.255	1.755			-0.266	-0.010	1.712			-0.364	-0.259	1.679			-0.388	-0.478	1.593			-0.367	-0.555	1.564			0.016	-0.046	1.781			0.062	-0.242	1.745
-0.124	-0.250	1.680			-0.136	-0.204	1.729			-0.132	0.086	1.752			-0.086	0.255	1.755			-0.266	-0.010	1.712			-0.364	-0.259	1.679			-0.388	-0.478	1.594			-0.367	-0.554	1.564			0.017	-0.046	1.781			0.066	-0.240	1.740
-0.124	-0.250	1.680			-0.136	-0.204	1.728			-0.131	0.086	1.751			-0.085	0.255	1.754			-0.265	-0.010	1.712			-0.364	-0.259	1.679			-0.387	-0.478	1.594			-0.366	-0.554	1.564			0.017	-0.046	1.781			0.069	-0.238	1.737
-0.124	-0.250	1.680			-0.136	-0.204	1.728			-0.130	0.086	1.751			-0.085	0.255	1.753			-0.265	-0.010	1.712			-0.363	-0.259	1.679			-0.387	-0.478	1.594			-0.366	-0.554	1.564			0.017	-0.046	1.780			0.085	-0.220	1.702
-0.124	-0.250	1.680			-0.135	-0.204	1.728			-0.130	0.086	1.750			-0.086	0.256	1.753			-0.264	-0.010	1.712			-0.363	-0.258	1.679			-0.386	-0.477	1.595			-0.365	-0.554	1.565			0.021	-0.039	1.766			0.090	-0.226	1.679
-0.123	-0.250	1.680			-0.134	-0.203	1.728			-0.130	0.087	1.750			-0.086	0.257	1.752			-0.264	-0.010	1.711			-0.363	-0.258	1.679			-0.385	-0.477	1.596			-0.365	-0.554	1.565			0.021	-0.037	1.761			0.091	-0.224	1.677
-0.123	-0.250	1.680			-0.134	-0.203	1.728			-0.129	0.087	1.749			-0.087	0.258	1.751			-0.263	-0.010	1.711			-0.362	-0.258	1.679			-0.384	-0.477	1.596			-0.363	-0.554	1.566			0.012	-0.025	1.761			0.072	-0.201	1.725
-0.123	-0.250	1.680			-0.133	-0.203	1.728			-0.129	0.088	1.748			-0.089	0.260	1.749			-0.263	-0.010	1.711			-0.362	-0.258	1.679			-0.381	-0.475	1.598			-0.362	-0.552	1.568			0.009	-0.021	1.761			0.067	-0.195	1.732
-0.122	-0.250	1.680			-0.133	-0.203	1.728			-0.129	0.089	1.747			-0.092	0.262	1.748			-0.263	-0.010	1.711			-0.361	-0.259	1.679			-0.378	-0.473	1.601			-0.359	-0.550	1.570			0.006	-0.018	1.760			0.066	-0.192	1.734
-0.122	-0.250	1.680			-0.133	-0.203	1.728			-0.129	0.090	1.746			-0.096	0.264	1.746			-0.263	-0.009	1.711			-0.360	-0.259	1.680			-0.376	-0.470	1.604			-0.357	-0.548	1.573			0.005	-0.015	1.760			0.058	-0.190	1.735
-0.122	-0.250	1.680			-0.132	-0.203	1.728			-0.130	0.091	1.745			-0.101	0.266	1.744			-0.263	-0.009	1.711			-0.359	-0.259	1.681			-0.373	-0.468	1.607			-0.355	-0.546	1.576			0.003	-0.012	1.759			0.062	-0.185	1.736
-0.122	-0.249	1.681			-0.132	-0.202	1.728			-0.130	0.092	1.743			-0.106	0.269	1.742			-0.263	-0.009	1.711			-0.357	-0.259	1.682			-0.370	-0.467	1.609			-0.352	-0.544	1.579			0.020	-0.015	1.751			0.031	-0.195	1.724
-0.121	-0.249	1.681			-0.131	-0.201	1.728			-0.131	0.094	1.740			-0.110	0.271	1.740			-0.263	-0.009	1.710			-0.355	-0.259	1.683			-0.367	-0.465	1.613			-0.349	-0.543	1.583			0.027	-0.016	1.746			0.024	-0.196	1.721
-0.121	-0.248	1.681			-0.130	-0.200	1.728			-0.131	0.096	1.738			-0.113	0.272	1.739			-0.264	-0.009	1.710			-0.353	-0.259	1.685			-0.364	-0.464	1.617			-0.346	-0.542	1.587			0.030	-0.016	1.742			0.018	-0.197	1.718
-0.121	-0.248	1.681			-0.130	-0.199	1.728			-0.133	0.097	1.735			-0.116	0.273	1.737			-0.264	-0.009	1.710			-0.352	-0.259	1.686			-0.361	-0.467	1.621			-0.343	-0.544	1.590			0.032	-0.015	1.739			0.013	-0.197	1.714
-0.121	-0.248	1.681			-0.130	-0.199	1.729			-0.134	0.099	1.733			-0.119	0.274	1.736			-0.265	-0.009	1.710			-0.350	-0.259	1.688			-0.358	-0.470	1.624			-0.340	-0.547	1.594			0.033	-0.014	1.737			0.007	-0.197	1.709
-0.121	-0.248	1.681			-0.129	-0.198	1.729			-0.135	0.100	1.731			-0.122	0.275	1.734			-0.265	-0.009	1.710			-0.348	-0.259	1.689			-0.355	-0.471	1.628			-0.337	-0.548	1.598			0.034	-0.013	1.734			0.003	-0.197	1.704
-0.121	-0.247	1.682			-0.129	-0.198	1.729			-0.135	0.102	1.729			-0.124	0.276	1.733			-0.266	-0.009	1.710			-0.347	-0.259	1.691			-0.353	-0.472	1.632			-0.335	-0.549	1.602			0.034	-0.011	1.732			-0.002	-0.196	1.699
-0.121	-0.247	1.682			-0.128	-0.197	1.729			-0.136	0.103	1.728			-0.126	0.277	1.732			-0.266	-0.009	1.709			-0.345	-0.259	1.693			-0.351	-0.472	1.635			-0.333	-0.550	1.606			0.034	-0.009	1.729			-0.006	-0.195	1.694
-0.121	-0.247	1.682			-0.128	-0.196	1.729			-0.137	0.104	1.726			-0.128	0.277	1.730			-0.266	-0.009	1.709			-0.344	-0.259	1.695			-0.350	-0.472	1.638			-0.332	-0.550	1.609			0.033	-0.008	1.727			-0.009	-0.194	1.689
-0.121	-0.247	1.682			-0.128	-0.196	1.729			-0.137	0.105	1.725			-0.130	0.278	1.729			-0.267	-0.010	1.709			-0.342	-0.259	1.696			-0.348	-0.473	1.641			-0.331	-0.551	1.613			0.033	-0.006	1.724			0.040	-0.155	1.598
-0.121	-0.247	1.682			-0.127	-0.196	1.729			-0.138	0.106	1.723			-0.131	0.278	1.728			-0.268	-0.010	1.709			-0.341	-0.259	1.698			-0.347	-0.473	1.643			-0.330	-0.551	1.616			0.032	-0.004	1.722			0.067	-0.134	1.550
-0.120	-0.246	1.682			-0.127	-0.195	1.729			-0.138	0.107	1.722			-0.133	0.279	1.727			-0.269	-0.012	1.709			-0.340	-0.259	1.700			-0.346	-0.472	1.646			-0.329	-0.551	1.618			0.031	-0.003	1.719			0.075	-0.127	1.534
-0.120	-0.246	1.682			-0.126	-0.195	1.729			-0.139	0.107	1.721			-0.134	0.279	1.726			-0.270	-0.013	1.709			-0.339	-0.258	1.701			-0.345	-0.472	1.648			-0.328	-0.551	1.621			0.031	-0.002	1.717			0.080	-0.122	1.523
-0.120	-0.246	1.682			-0.126	-0.194	1.729			-0.139	0.108	1.720			-0.135	0.280	1.725			-0.272	-0.016	1.709			-0.338	-0.258	1.703			-0.345	-0.472	1.650			-0.328	-0.551	1.623			0.030	-0.001	1.714			0.083	-0.119	1.515
-0.120	-0.246	1.683			-0.126	-0.194	1.729			-0.139	0.109	1.719			-0.136	0.280	1.724			-0.275	-0.018	1.709			-0.337	-0.258	1.705			-0.344	-0.472	1.652			-0.327	-0.550	1.625			0.029	0.000	1.711			0.085	-0.116	1.507
-0.120	-0.246	1.683			-0.125	-0.194	1.729			-0.139	0.109	1.718			-0.137	0.280	1.723			-0.277	-0.021	1.709			-0.336	-0.258	1.706			-0.343	-0.472	1.654			-0.327	-0.550	1.627			0.028	0.001	1.709			0.087	-0.113	1.501
-0.120	-0.246	1.683			-0.125	-0.193	1.729			-0.140	0.109	1.718			-0.138	0.281	1.722			-0.279	-0.023	1.709			-0.335	-0.258	1.708			-0.343	-0.472	1.655			-0.326	-0.550	1.628			0.027	0.002	1.706			0.088	-0.111	1.495
-0.120	-0.246	1.683			-0.124	-0.193	1.729			-0.140	0.110	1.717			-0.139	0.281	1.722			-0.281	-0.025	1.709			-0.334	-0.258	1.709			-0.342	-0.471	1.657			-0.326	-0.550	1.630			0.026	0.003	1.704			0.090	-0.108	1.489
-0.120	-0.246	1.683			-0.124	-0.193	1.729			-0.140	0.110	1.716			-0.140	0.281	1.721			-0.282	-0.027	1.709			-0.334	-0.258	1.710			-0.342	-0.471	1.658			-0.326	-0.550	1.631			0.025	0.003	1.702			0.091	-0.106	1.484
-0.120	-0.246	1.683			-0.123	-0.192	1.729			-0.140	0.110	1.715			-0.140	0.281	1.720			-0.284	-0.029	1.710			-0.333	-0.258	1.712			-0.341	-0.471	1.659			-0.325	-0.550	1.632			0.024	0.004	1.700			0.091	-0.105	1.479
-0.119	-0.246	1.683			-0.123	-0.192	1.729			-0.140	0.110	1.715			-0.141	0.281	1.719			-0.285	-0.030	1.710			-0.333	-0.259	1.713			-0.341	-0.471	1.660			-0.325	-0.551	1.633			0.024	0.004	1.698			0.091	-0.104	1.476
-0.119	-0.245	1.683			-0.122	-0.192	1.729			-0.140	0.110	1.714			-0.142	0.281	1.718			-0.287	-0.031	1.710			-0.332	-0.259	1.714			-0.341	-0.471	1.661			-0.325	-0.551	1.634			0.023	0.005	1.696			0.091	-0.103	1.473
-0.119	-0.245	1.684			-0.122	-0.192	1.729			-0.140	0.110	1.714			-0.142	0.281	1.717			-0.288	-0.032	1.710			-0.332	-0.259	1.715			-0.340	-0.471	1.662			-0.325	-0.551	1.635			0.022	0.005	1.695			0.090	-0.102	1.471
-0.119	-0.245	1.684			-0.122	-0.192	1.729			-0.140	0.110	1.713			-0.143	0.281	1.717			-0.289	-0.034	1.710			-0.331	-0.259	1.715			-0.340	-0.471	1.663			-0.325	-0.551	1.636			0.022	0.006	1.693			0.090	-0.102	1.470
-0.119	-0.245	1.684			-0.121	-0.192	1.728			-0.139	0.110	1.712			-0.143	0.281	1.716			-0.290	-0.035	1.710			-0.331	-0.259	1.716			-0.340	-0.472	1.664			-0.324	-0.551	1.637			0.021	0.006	1.692			0.089	-0.101	1.469
-0.119	-0.245	1.684			-0.121	-0.191	1.728			-0.139	0.109	1.712			-0.144	0.280	1.715			-0.291	-0.036	1.710			-0.331	-0.259	1.717			-0.340	-0.472	1.665			-0.324	-0.551	1.638			0.021	0.006	1.690			0.088	-0.101	1.469
-0.119	-0.245	1.684			-0.120	-0.191	1.728			-0.139	0.109	1.711			-0.144	0.280	1.714			-0.292	-0.037	1.711			-0.330	-0.259	1.718			-0.339	-0.471	1.665			-0.324	-0.551	1.639			0.021	0.007	1.689			0.087	-0.101	1.468
-0.118	-0.245	1.684			-0.120	-0.191	1.728			-0.139	0.109	1.711			-0.144	0.280	1.713			-0.293	-0.038	1.711			-0.330	-0.260	1.718			-0.339	-0.471	1.666			-0.324	-0.551	1.640			0.020	0.007	1.688			0.086	-0.101	1.468
-0.118	-0.245	1.684			-0.119	-0.191	1.728			-0.139	0.109	1.710			-0.144	0.280	1.712			-0.294	-0.039	1.711			-0.330	-0.260	1.719			-0.339	-0.471	1.667			-0.324	-0.551	1.640			0.020	0.007	1.687			0.085	-0.101	1.467
-0.118	-0.245	1.684			-0.119	-0.191	1.727			-0.138	0.109	1.710			-0.145	0.280	1.712			-0.295	-0.040	1.711			-0.329	-0.260	1.719			-0.339	-0.471	1.667			-0.324	-0.551	1.641			0.020	0.008	1.686			0.083	-0.101	1.466
-0.118	-0.245	1.684			-0.118	-0.191	1.727			-0.138	0.108	1.709			-0.145	0.280	1.711			-0.295	-0.040	1.711			-0.329	-0.260	1.720			-0.339	-0.471	1.668			-0.324	-0.551	1.641			0.019	0.008	1.685			0.082	-0.101	1.466
-0.118	-0.245	1.684			-0.118	-0.191	1.727			-0.137	0.108	1.709			-0.145	0.280	1.710			-0.296	-0.041	1.711			-0.329	-0.260	1.720			-0.339	-0.471	1.668			-0.325	-0.551	1.642			0.019	0.008	1.684			0.081	-0.101	1.466
-0.118	-0.245	1.684			-0.118	-0.190	1.727			-0.137	0.108	1.708			-0.145	0.279	1.709			-0.296	-0.041	1.711			-0.329	-0.260	1.721			-0.340	-0.473	1.668			-0.325	-0.552	1.641			0.019	0.008	1.683			0.080	-0.101	1.466
-0.118	-0.245	1.684			-0.117	-0.190	1.726			-0.136	0.107	1.708			-0.145	0.279	1.708			-0.297	-0.042	1.711			-0.329	-0.260	1.721			-0.340	-0.474	1.668			-0.325	-0.553	1.641			0.019	0.009	1.683			0.080	-0.102	1.466
-0.117	-0.245	1.684			-0.117	-0.190	1.726			-0.136	0.107	1.707			-0.145	0.279	1.708			-0.297	-0.043	1.711			-0.328	-0.260	1.722			-0.340	-0.475	1.668			-0.325	-0.554	1.641			0.019	0.009	1.682			0.079	-0.102	1.465
-0.117	-0.245	1.684			-0.116	-0.190	1.725			-0.136	0.107	1.707			-0.145	0.279	1.707			-0.298	-0.043	1.711			-0.328	-0.260	1.722			-0.340	-0.475	1.668			-0.325	-0.554	1.641			0.019	0.009	1.681			0.078	-0.102	1.465
-0.117	-0.245	1.684			-0.116	-0.190	1.725			-0.135	0.107	1.706			-0.145	0.278	1.706			-0.299	-0.044	1.711			-0.328	-0.260	1.722			-0.341	-0.476	1.668			-0.325	-0.555	1.641			0.018	0.009	1.680			0.078	-0.102	1.465
-0.117	-0.245	1.684			-0.116	-0.190	1.725			-0.135	0.106	1.706			-0.145	0.278	1.706			-0.299	-0.046	1.711			-0.328	-0.260	1.723			-0.341	-0.477	1.667			-0.326	-0.556	1.641			0.018	0.009	1.680			0.078	-0.102	1.464
-0.117	-0.245	1.684			-0.115	-0.190	1.724			-0.134	0.106	1.705			-0.145	0.278	1.705			-0.300	-0.048	1.711			-0.328	-0.260	1.723			-0.341	-0.477	1.667			-0.326	-0.556	1.641			0.018	0.009	1.679			0.077	-0.102	1.464
-0.117	-0.245	1.684			-0.115	-0.190	1.724			-0.134	0.106	1.705			-0.145	0.277	1.704			-0.301	-0.050	1.711			-0.328	-0.260	1.723			-0.341	-0.478	1.667			-0.326	-0.557	1.640			0.018	0.010	1.678			0.077	-0.102	1.464
-0.116	-0.244	1.684			-0.114	-0.189	1.723			-0.134	0.105	1.705			-0.145	0.277	1.704			-0.302	-0.052	1.711			-0.327	-0.260	1.723			-0.341	-0.478	1.667			-0.326	-0.557	1.640			0.018	0.010	1.677			0.077	-0.101	1.463
-0.116	-0.244	1.684			-0.114	-0.189	1.723			-0.133	0.105	1.704			-0.145	0.277	1.703			-0.304	-0.055	1.712			-0.327	-0.260	1.723			-0.341	-0.478	1.667			-0.326	-0.557	1.640			0.018	0.010	1.676			0.077	-0.101	1.463
-0.116	-0.244	1.684			-0.114	-0.189	1.723			-0.133	0.104	1.704			-0.145	0.276	1.702			-0.301	-0.049	1.714			-0.327	-0.260	1.724			-0.341	-0.478	1.667			-0.326	-0.557	1.640			0.018	0.010	1.676			0.076	-0.101	1.463
-0.116	-0.244	1.684			-0.113	-0.189	1.722			-0.133	0.104	1.704			-0.145	0.276	1.702			-0.307	-0.057	1.716			-0.327	-0.262	1.724			-0.341	-0.478	1.668			-0.326	-0.557	1.640			0.018	0.010	1.675			0.076	-0.101	1.462
-0.116	-0.243	1.683			-0.113	-0.188	1.722			-0.133	0.104	1.704			-0.145	0.276	1.702			-0.309	-0.060	1.716			-0.327	-0.264	1.724			-0.341	-0.478	1.668			-0.326	-0.557	1.640			0.017	0.010	1.674			0.076	-0.101	1.462
-0.116	-0.243	1.683			-0.113	-0.188	1.721			-0.132	0.103	1.703			-0.145	0.276	1.701			-0.312	-0.064	1.718			-0.326	-0.266	1.724			-0.341	-0.478	1.668			-0.326	-0.557	1.640			0.017	0.010	1.673			0.076	-0.101	1.462
-0.115	-0.242	1.683			-0.112	-0.188	1.721			-0.132	0.103	1.703			-0.145	0.276	1.701			-0.314	-0.067	1.719			-0.326	-0.267	1.724			-0.341	-0.478	1.668			-0.326	-0.557	1.640			0.017	0.010	1.673			0.076	-0.101	1.462
-0.115	-0.241	1.683			-0.112	-0.187	1.720			-0.132	0.103	1.703			-0.145	0.276	1.700			-0.316	-0.070	1.720			-0.326	-0.269	1.724			-0.341	-0.478	1.668			-0.326	-0.557	1.640			0.017	0.010	1.672			0.075	-0.100	1.462
-0.115	-0.241	1.682			-0.112	-0.187	1.720			-0.132	0.103	1.703			-0.145	0.275	1.700			-0.318	-0.073	1.720			-0.326	-0.270	1.724			-0.341	-0.478	1.668			-0.326	-0.557	1.640			0.017	0.010	1.671			0.075	-0.100	1.462
-0.115	-0.240	1.682			-0.111	-0.186	1.719			-0.132	0.102	1.703			-0.145	0.275	1.700			-0.319	-0.075	1.721			-0.325	-0.271	1.725			-0.341	-0.478	1.668			-0.326	-0.557	1.640			0.017	0.010	1.670			0.075	-0.100	1.462
-0.115	-0.239	1.682			-0.111	-0.186	1.719			-0.132	0.102	1.702			-0.145	0.275	1.699			-0.320	-0.077	1.722			-0.325	-0.273	1.725			-0.340	-0.479	1.667			-0.325	-0.558	1.639			0.017	0.010	1.670			0.075	-0.100	1.462
-0.114	-0.239	1.682			-0.111	-0.186	1.718			-0.131	0.102	1.702			-0.145	0.275	1.699			-0.321	-0.078	1.722			-0.325	-0.274	1.725			-0.340	-0.479	1.667			-0.325	-0.558	1.639			0.017	0.010	1.669			0.075	-0.100	1.462
-0.114	-0.238	1.681			-0.111	-0.185	1.718			-0.131	0.101	1.702			-0.145	0.275	1.699			-0.322	-0.079	1.723			-0.325	-0.275	1.725			-0.340	-0.480	1.667			-0.325	-0.559	1.639			0.017	0.010	1.668			0.074	-0.100	1.462
-0.114	-0.238	1.681			-0.110	-0.185	1.718			-0.131	0.101	1.702			-0.145	0.275	1.699			-0.323	-0.080	1.723			-0.324	-0.276	1.725			-0.340	-0.481	1.666			-0.324	-0.559	1.638			0.017	0.010	1.668			0.074	-0.100	1.462
-0.114	-0.237	1.681			-0.110	-0.184	1.717			-0.131	0.101	1.702			-0.145	0.275	1.698			-0.323	-0.082	1.723			-0.324	-0.277	1.725			-0.340	-0.481	1.666			-0.324	-0.560	1.638			0.017	0.010	1.667			0.074	-0.100	1.462
-0.114	-0.236	1.681			-0.110	-0.184	1.717			-0.131	0.101	1.702			-0.145	0.275	1.698			-0.324	-0.083	1.724			-0.324	-0.277	1.725			-0.339	-0.481	1.666			-0.324	-0.560	1.638			0.017	0.010	1.667			0.074	-0.100	1.463
-0.114	-0.236	1.681			-0.110	-0.184	1.717			-0.131	0.100	1.702			-0.144	0.275	1.698			-0.324	-0.083	1.724			-0.324	-0.278	1.726			-0.339	-0.481	1.666			-0.324	-0.560	1.638			0.017	0.010	1.666			0.074	-0.100	1.463
-0.114	-0.236	1.681			-0.110	-0.183	1.717			-0.131	0.100	1.702			-0.144	0.275	1.698			-0.313	-0.067	1.726			-0.324	-0.277	1.726			-0.339	-0.481	1.666			-0.324	-0.560	1.638			0.017	0.010	1.666			0.074	-0.100	1.463
-0.113	-0.235	1.681			-0.109	-0.183	1.717			-0.131	0.100	1.702			-0.143	0.275	1.698			-0.311	-0.067	1.726			-0.323	-0.276	1.726			-0.339	-0.481	1.666			-0.324	-0.560	1.638			0.017	0.010	1.665			0.074	-0.100	1.463
-0.113	-0.235	1.680			-0.109	-0.183	1.716			-0.130	0.100	1.702			-0.142	0.275	1.698			-0.310	-0.066	1.727			-0.323	-0.276	1.726			-0.338	-0.480	1.667			-0.324	-0.559	1.638			0.017	0.010	1.665			0.074	-0.100	1.463
-0.113	-0.234	1.680			-0.109	-0.183	1.716			-0.130	0.100	1.702			-0.141	0.275	1.699			-0.309	-0.065	1.727			-0.323	-0.275	1.726			-0.338	-0.481	1.666			-0.324	-0.560	1.638			0.017	0.010	1.665			0.074	-0.100	1.464
-0.113	-0.234	1.680			-0.109	-0.183	1.716			-0.130	0.099	1.702			-0.140	0.275	1.699			-0.308	-0.065	1.727			-0.322	-0.274	1.726			-0.338	-0.481	1.666			-0.323	-0.560	1.638			0.017	0.010	1.664			0.074	-0.100	1.464
-0.113	-0.234	1.680			-0.109	-0.182	1.716			-0.130	0.099	1.702			-0.138	0.274	1.700			-0.307	-0.065	1.728			-0.322	-0.273	1.726			-0.338	-0.481	1.666			-0.323	-0.560	1.638			0.018	0.010	1.664			0.074	-0.100	1.465
-0.113	-0.234	1.680			-0.108	-0.182	1.716			-0.130	0.099	1.702			-0.136	0.274	1.700			-0.306	-0.064	1.728			-0.322	-0.272	1.726			-0.337	-0.481	1.666			-0.323	-0.560	1.638			0.018	0.010	1.664			0.074	-0.100	1.465
-0.112	-0.234	1.680			-0.108	-0.182	1.716			-0.130	0.099	1.702			-0.133	0.274	1.701			-0.305	-0.064	1.728			-0.321	-0.272	1.726			-0.337	-0.481	1.666			-0.323	-0.560	1.638			0.018	0.010	1.664			0.074	-0.100	1.466
-0.112	-0.233	1.680			-0.108	-0.182	1.716			-0.129	0.099	1.702			-0.131	0.274	1.702			-0.304	-0.064	1.728			-0.321	-0.271	1.726			-0.337	-0.481	1.666			-0.323	-0.560	1.638			0.018	0.009	1.664			0.075	-0.100	1.467
-0.112	-0.233	1.680			-0.107	-0.182	1.716			-0.129	0.098	1.703			-0.129	0.274	1.702			-0.303	-0.063	1.728			-0.320	-0.270	1.726			-0.337	-0.481	1.666			-0.323	-0.560	1.638			0.019	0.009	1.664			0.075	-0.100	1.468
-0.111	-0.233	1.680			-0.107	-0.182	1.716			-0.129	0.098	1.703			-0.127	0.273	1.703			-0.302	-0.063	1.727			-0.320	-0.270	1.726			-0.337	-0.481	1.666			-0.322	-0.560	1.637			0.020	0.009	1.664			0.076	-0.101	1.470
-0.111	-0.233	1.680			-0.107	-0.182	1.716			-0.128	0.098	1.703			-0.125	0.273	1.704			-0.301	-0.062	1.727			-0.320	-0.269	1.726			-0.336	-0.481	1.666			-0.322	-0.560	1.637			0.020	0.009	1.665			0.078	-0.102	1.472
-0.110	-0.234	1.680			-0.106	-0.182	1.716			-0.128	0.098	1.703			-0.124	0.273	1.704			-0.300	-0.061	1.727			-0.320	-0.269	1.726			-0.336	-0.482	1.666			-0.322	-0.561	1.637			0.021	0.008	1.665			0.080	-0.103	1.475
-0.110	-0.234	1.680			-0.106	-0.182	1.716			-0.128	0.098	1.704			-0.121	0.273	1.705			-0.297	-0.058	1.726			-0.319	-0.268	1.726			-0.336	-0.482	1.666			-0.322	-0.561	1.637			0.022	0.008	1.666			0.082	-0.105	1.479
-0.109	-0.234	1.680			-0.106	-0.182	1.716			-0.127	0.098	1.704			-0.119	0.273	1.706			-0.294	-0.054	1.725			-0.319	-0.268	1.726			-0.336	-0.482	1.666			-0.322	-0.561	1.637			0.023	0.008	1.668			0.084	-0.108	1.485
-0.109	-0.234	1.680			-0.105	-0.182	1.717			-0.127	0.098	1.704			-0.116	0.273	1.707			-0.291	-0.050	1.725			-0.319	-0.267	1.727			-0.336	-0.482	1.666			-0.321	-0.561	1.637			0.025	0.007	1.669			0.087	-0.111	1.490
-0.109	-0.234	1.680			-0.105	-0.182	1.717			-0.126	0.099	1.705			-0.113	0.273	1.708			-0.287	-0.046	1.725			-0.318	-0.266	1.727			-0.336	-0.482	1.666			-0.321	-0.561	1.637			0.026	0.007	1.672			0.090	-0.116	1.495
-0.108	-0.234	1.680			-0.105	-0.182	1.717			-0.125	0.100	1.705			-0.111	0.273	1.709			-0.284	-0.042	1.724			-0.318	-0.265	1.727			-0.336	-0.481	1.666			-0.321	-0.560	1.637			0.027	0.007	1.674			0.092	-0.119	1.500
-0.108	-0.234	1.680			-0.104	-0.182	1.717			-0.124	0.102	1.705			-0.109	0.273	1.710			-0.282	-0.040	1.724			-0.318	-0.265	1.727			-0.336	-0.481	1.666			-0.321	-0.560	1.637			0.029	0.006	1.677			0.094	-0.122	1.504
-0.107	-0.234	1.680			-0.104	-0.182	1.717			-0.123	0.104	1.706			-0.107	0.273	1.711			-0.280	-0.037	1.724			-0.318	-0.265	1.727			-0.335	-0.481	1.666			-0.321	-0.560	1.636			0.030	0.006	1.679			0.095	-0.125	1.507
-0.106	-0.235	1.680			-0.104	-0.182	1.717			-0.121	0.105	1.706			-0.105	0.274	1.712			-0.278	-0.035	1.724			-0.317	-0.264	1.727			-0.335	-0.481	1.666			-0.321	-0.560	1.636			0.032	0.005	1.682			0.097	-0.129	1.511
-0.106	-0.235	1.680			-0.103	-0.182	1.717			-0.119	0.107	1.707			-0.103	0.274	1.713			-0.276	-0.033	1.724			-0.317	-0.264	1.727			-0.335	-0.482	1.665			-0.321	-0.560	1.636			0.033	0.004	1.684			0.098	-0.132	1.515
-0.105	-0.235	1.680			-0.103	-0.183	1.717			-0.118	0.109	1.707			-0.102	0.274	1.714			-0.275	-0.031	1.725			-0.317	-0.264	1.727			-0.335	-0.482	1.665			-0.320	-0.560	1.636			0.035	0.004	1.687			0.100	-0.136	1.519
-0.105	-0.235	1.680			-0.102	-0.183	1.718			-0.116	0.111	1.708			-0.100	0.275	1.716			-0.273	-0.030	1.725			-0.317	-0.264	1.727			-0.335	-0.481	1.664			-0.320	-0.560	1.635			0.036	0.003	1.689			0.102	-0.139	1.523
-0.104	-0.235	1.680			-0.102	-0.183	1.718			-0.115	0.112	1.708			-0.098	0.275	1.717			-0.272	-0.028	1.725			-0.316	-0.264	1.727			-0.334	-0.480	1.664			-0.320	-0.559	1.635			0.038	0.002	1.692			0.103	-0.142	1.528
-0.104	-0.236	1.680			-0.102	-0.183	1.718			-0.114	0.113	1.709			-0.097	0.276	1.719			-0.270	-0.026	1.725			-0.316	-0.264	1.727			-0.334	-0.479	1.663			-0.320	-0.557	1.634			0.039	0.000	1.694			0.105	-0.145	1.533
-0.103	-0.236	1.680			-0.101	-0.183	1.718			-0.114	0.114	1.709			-0.095	0.276	1.720			-0.269	-0.025	1.726			-0.316	-0.264	1.727			-0.334	-0.479	1.663			-0.320	-0.557	1.633			0.041	-0.001	1.696			0.106	-0.148	1.538
-0.103	-0.236	1.680			-0.101	-0.183	1.718			-0.113	0.115	1.710			-0.094	0.277	1.722			-0.268	-0.023	1.726			-0.316	-0.265	1.727			-0.333	-0.478	1.662			-0.319	-0.556	1.632			0.042	-0.002	1.699			0.107	-0.150	1.543
-0.102	-0.236	1.680			-0.101	-0.183	1.718			-0.113	0.116	1.710			-0.092	0.277	1.723			-0.267	-0.022	1.726			-0.315	-0.265	1.726			-0.333	-0.476	1.661			-0.319	-0.554	1.630			0.044	-0.003	1.701			0.108	-0.153	1.548
-0.102	-0.236	1.680			-0.101	-0.183	1.718			-0.112	0.117	1.711			-0.091	0.277	1.725			-0.266	-0.021	1.726			-0.315	-0.265	1.726			-0.332	-0.475	1.660			-0.319	-0.553	1.629			0.045	-0.004	1.704			0.110	-0.155	1.553
-0.102	-0.237	1.679			-0.101	-0.183	1.718			-0.112	0.117	1.712			-0.089	0.277	1.726			-0.264	-0.020	1.727			-0.315	-0.265	1.726			-0.332	-0.473	1.659			-0.318	-0.551	1.628			0.046	-0.005	1.706			0.111	-0.157	1.558
-0.101	-0.237	1.679			-0.100	-0.183	1.718			-0.112	0.118	1.713			-0.088	0.276	1.728			-0.263	-0.018	1.727			-0.315	-0.266	1.726			-0.331	-0.472	1.658			-0.318	-0.550	1.627			0.048	-0.006	1.708			0.112	-0.159	1.561
-0.101	-0.237	1.679			-0.100	-0.183	1.718			-0.112	0.118	1.714			-0.087	0.276	1.729			-0.262	-0.017	1.727			-0.314	-0.266	1.726			-0.331	-0.471	1.658			-0.318	-0.549	1.627			0.049	-0.007	1.710			0.113	-0.161	1.565
-0.101	-0.237	1.679			-0.100	-0.184	1.719			-0.111	0.118	1.716			-0.086	0.276	1.731			-0.262	-0.017	1.727			-0.314	-0.266	1.725			-0.331	-0.470	1.657			-0.318	-0.548	1.626			0.050	-0.008	1.712			0.114	-0.163	1.569
-0.100	-0.237	1.679			-0.100	-0.184	1.719			-0.111	0.118	1.717			-0.085	0.275	1.732			-0.261	-0.016	1.728			-0.314	-0.266	1.725			-0.330	-0.469	1.657			-0.317	-0.546	1.625			0.050	-0.009	1.714			0.115	-0.165	1.573
-0.100	-0.238	1.679			-0.100	-0.184	1.719			-0.110	0.117	1.719			-0.084	0.274	1.734			-0.260	-0.015	1.728			-0.313	-0.266	1.725			-0.330	-0.468	1.656			-0.317	-0.545	1.624			0.051	-0.009	1.716			0.116	-0.167	1.578
-0.100	-0.238	1.679			-0.100	-0.184	1.719			-0.110	0.117	1.720			-0.083	0.274	1.735			-0.259	-0.014	1.728			-0.313	-0.266	1.725			-0.330	-0.468	1.656			-0.317	-0.544	1.623			0.052	-0.010	1.717			0.116	-0.170	1.581
-0.100	-0.238	1.678			-0.099	-0.184	1.719			-0.110	0.117	1.721			-0.083	0.273	1.736			-0.259	-0.014	1.728			-0.313	-0.267	1.724			-0.329	-0.467	1.655			-0.316	-0.543	1.622			0.053	-0.011	1.719			0.116	-0.172	1.584
-0.099	-0.238	1.678			-0.099	-0.185	1.719			-0.110	0.117	1.722			-0.082	0.273	1.737			-0.258	-0.013	1.728			-0.313	-0.267	1.724			-0.329	-0.466	1.655			-0.316	-0.542	1.621			0.053	-0.012	1.720			0.117	-0.173	1.587
-0.099	-0.238	1.678			-0.099	-0.185	1.719			-0.110	0.117	1.723			-0.081	0.272	1.738			-0.257	-0.013	1.728			-0.312	-0.267	1.724			-0.329	-0.465	1.654			-0.316	-0.542	1.620			0.054	-0.013	1.721			0.117	-0.175	1.589
-0.099	-0.239	1.678			-0.099	-0.185	1.719			-0.109	0.117	1.724			-0.080	0.272	1.740			-0.257	-0.012	1.729			-0.312	-0.267	1.723			-0.329	-0.465	1.654			-0.316	-0.541	1.619			0.055	-0.014	1.723			0.118	-0.176	1.592
-0.099	-0.239	1.677			-0.099	-0.185	1.719			-0.109	0.116	1.725			-0.079	0.271	1.741			-0.256	-0.012	1.729			-0.312	-0.267	1.723			-0.328	-0.464	1.653			-0.316	-0.540	1.619			0.055	-0.015	1.724			0.118	-0.178	1.594
-0.098	-0.239	1.677			-0.099	-0.186	1.719			-0.109	0.116	1.726			-0.078	0.271	1.742			-0.256	-0.011	1.729			-0.312	-0.268	1.723			-0.328	-0.464	1.652			-0.315	-0.540	1.618			0.056	-0.015	1.726			0.118	-0.180	1.596
-0.098	-0.240	1.677			-0.099	-0.186	1.719			-0.109	0.116	1.727			-0.078	0.270	1.743			-0.255	-0.011	1.729			-0.312	-0.268	1.722			-0.328	-0.464	1.651			-0.315	-0.540	1.616			0.056	-0.016	1.727			0.118	-0.182	1.599
-0.098	-0.240	1.677			-0.099	-0.186	1.719			-0.109	0.115	1.728			-0.077	0.270	1.744			-0.255	-0.011	1.729			-0.311	-0.268	1.722			-0.328	-0.465	1.649			-0.315	-0.541	1.614			0.057	-0.017	1.728			0.118	-0.184	1.601
-0.098	-0.240	1.676			-0.099	-0.187	1.719			-0.109	0.115	1.729			-0.076	0.269	1.745			-0.254	-0.011	1.730			-0.311	-0.268	1.722			-0.328	-0.466	1.647			-0.315	-0.542	1.612			0.057	-0.018	1.730			0.118	-0.186	1.603
-0.097	-0.241	1.676			-0.099	-0.187	1.719			-0.110	0.114	1.730			-0.076	0.268	1.746			-0.254	-0.011	1.730			-0.311	-0.269	1.721			-0.328	-0.467	1.646			-0.314	-0.543	1.610			0.057	-0.018	1.731			0.118	-0.188	1.604
-0.097	-0.241	1.675			-0.098	-0.188	1.719			-0.110	0.114	1.731			-0.076	0.268	1.748			-0.254	-0.011	1.730			-0.311	-0.269	1.721			-0.327	-0.467	1.645			-0.314	-0.543	1.609			0.056	-0.019	1.731			0.118	-0.189	1.606
-0.097	-0.242	1.675			-0.098	-0.189	1.719			-0.110	0.113	1.732			-0.076	0.267	1.749			-0.253	-0.011	1.731			-0.311	-0.270	1.720			-0.327	-0.467	1.644			-0.314	-0.544	1.608			0.055	-0.020	1.731			0.118	-0.191	1.608
-0.096	-0.243	1.675			-0.098	-0.190	1.719			-0.111	0.113	1.733			-0.076	0.266	1.751			-0.253	-0.012	1.731			-0.311	-0.271	1.720			-0.327	-0.468	1.642			-0.314	-0.545	1.607			0.054	-0.020	1.732			0.118	-0.193	1.610
-0.096	-0.243	1.674			-0.098	-0.191	1.719			-0.111	0.112	1.734			-0.076	0.266	1.752			-0.253	-0.012	1.732			-0.310	-0.271	1.719			-0.327	-0.470	1.641			-0.313	-0.546	1.605			0.054	-0.021	1.733			0.118	-0.194	1.611
-0.096	-0.244	1.674			-0.098	-0.191	1.719			-0.111	0.112	1.736			-0.076	0.265	1.753			-0.253	-0.013	1.733			-0.310	-0.272	1.719			-0.327	-0.471	1.640			-0.313	-0.547	1.604			0.054	-0.022	1.734			0.119	-0.196	1.613
-0.096	-0.245	1.673			-0.098	-0.192	1.719			-0.111	0.111	1.737			-0.077	0.265	1.755			-0.253	-0.014	1.733			-0.310	-0.272	1.719			-0.327	-0.472	1.638			-0.312	-0.548	1.603			0.052	-0.022	1.734			0.119	-0.197	1.614
-0.095	-0.245	1.673			-0.098	-0.193	1.719			-0.112	0.111	1.738			-0.077	0.264	1.756			-0.253	-0.014	1.734			-0.310	-0.273	1.718			-0.327	-0.473	1.637			-0.312	-0.549	1.602			0.051	-0.023	1.735			0.119	-0.198	1.616
-0.095	-0.246	1.673			-0.097	-0.194	1.719			-0.112	0.110	1.739			-0.077	0.263	1.757			-0.253	-0.015	1.735			-0.310	-0.273	1.718			-0.327	-0.473	1.637			-0.312	-0.549	1.601			0.050	-0.023	1.735			0.119	-0.199	1.618
-0.095	-0.246	1.672			-0.097	-0.195	1.720			-0.112	0.107	1.742			-0.078	0.262	1.759			-0.253	-0.016	1.736			-0.310	-0.274	1.718			-0.326	-0.474	1.636			-0.312	-0.550	1.600			0.048	-0.023	1.735			0.119	-0.200	1.619
-0.095	-0.247	1.672			-0.097	-0.196	1.720			-0.113	0.106	1.744			-0.078	0.261	1.761			-0.253	-0.017	1.737			-0.310	-0.274	1.718			-0.326	-0.475	1.636			-0.311	-0.550	1.600			0.047	-0.024	1.735			0.120	-0.201	1.621
-0.095	-0.248	1.672			-0.097	-0.197	1.720			-0.113	0.103	1.747			-0.079	0.260	1.762			-0.253	-0.018	1.738			-0.310	-0.275	1.717			-0.326	-0.475	1.635			-0.311	-0.551	1.599			0.046	-0.024	1.735			0.121	-0.201	1.623
-0.094	-0.248	1.672			-0.096	-0.199	1.720			-0.113	0.102	1.749			-0.079	0.259	1.764			-0.253	-0.019	1.739			-0.310	-0.275	1.717			-0.326	-0.476	1.635			-0.311	-0.552	1.598			0.045	-0.024	1.736			0.121	-0.202	1.625
-0.094	-0.249	1.672			-0.096	-0.200	1.720			-0.114	0.100	1.751			-0.080	0.258	1.766			-0.253	-0.020	1.740			-0.310	-0.276	1.717			-0.326	-0.477	1.635			-0.310	-0.553	1.598			0.045	-0.025	1.736			0.122	-0.202	1.627
-0.094	-0.250	1.672			-0.096	-0.201	1.720			-0.114	0.099	1.752			-0.080	0.257	1.768			-0.253	-0.021	1.741			-0.309	-0.276	1.717			-0.325	-0.478	1.634			-0.310	-0.554	1.598			0.044	-0.025	1.736			0.123	-0.202	1.628
-0.094	-0.250	1.671			-0.096	-0.202	1.721			-0.114	0.098	1.754			-0.081	0.256	1.769			-0.253	-0.022	1.743			-0.309	-0.277	1.717			-0.325	-0.479	1.634			-0.309	-0.554	1.597			0.043	-0.025	1.736			0.123	-0.203	1.630
-0.093	-0.251	1.671			-0.095	-0.203	1.721			-0.114	0.097	1.756			-0.081	0.255	1.771			-0.253	-0.023	1.744			-0.309	-0.277	1.717			-0.325	-0.480	1.634			-0.308	-0.555	1.597			0.043	-0.026	1.737			0.124	-0.203	1.631
-0.093	-0.252	1.671			-0.095	-0.204	1.721			-0.114	0.096	1.758			-0.082	0.254	1.773			-0.253	-0.024	1.745			-0.309	-0.278	1.717			-0.324	-0.481	1.634			-0.308	-0.556	1.597			0.045	-0.028	1.743			0.124	-0.203	1.632
-0.093	-0.252	1.672			-0.095	-0.205	1.722			-0.114	0.095	1.759			-0.082	0.253	1.775			-0.253	-0.025	1.746			-0.309	-0.279	1.718			-0.324	-0.482	1.634			-0.307	-0.557	1.597			0.045	-0.029	1.744			0.125	-0.203	1.633
-0.093	-0.253	1.672			-0.095	-0.206	1.722			-0.114	0.094	1.761			-0.083	0.252	1.777			-0.253	-0.025	1.748			-0.308	-0.279	1.718			-0.323	-0.483	1.634			-0.306	-0.558	1.597			0.044	-0.029	1.745			0.125	-0.204	1.634
-0.092	-0.254	1.672			-0.095	-0.207	1.723			-0.114	0.093	1.763			-0.083	0.251	1.778			-0.253	-0.026	1.749			-0.308	-0.280	1.718			-0.323	-0.484	1.634			-0.305	-0.560	1.597			0.045	-0.030	1.748			0.125	-0.204	1.635
-0.092	-0.254	1.672			-0.095	-0.207	1.724			-0.114	0.092	1.765			-0.083	0.251	1.780			-0.253	-0.027	1.750			-0.308	-0.280	1.719			-0.322	-0.486	1.634			-0.304	-0.560	1.598			0.046	-0.032	1.752			0.125	-0.204	1.636
-0.092	-0.255	1.673			-0.095	-0.208	1.725			-0.114	0.091	1.767			-0.084	0.250	1.782			-0.252	-0.028	1.751			-0.307	-0.281	1.720			-0.321	-0.487	1.634			-0.303	-0.562	1.598			0.047	-0.033	1.754			0.126	-0.203	1.637
-0.092	-0.255	1.673			-0.095	-0.209	1.725			-0.114	0.090	1.769			-0.084	0.249	1.783			-0.252	-0.028	1.752			-0.307	-0.281	1.721			-0.321	-0.489	1.635			-0.303	-0.563	1.599			0.048	-0.034	1.757			0.127	-0.202	1.637
-0.091	-0.256	1.674			-0.094	-0.210	1.726			-0.114	0.089	1.771			-0.084	0.249	1.785			-0.252	-0.029	1.753			-0.306	-0.282	1.722			-0.320	-0.490	1.635			-0.302	-0.564	1.600			0.049	-0.034	1.759			0.127	-0.201	1.638
-0.091	-0.256	1.675			-0.094	-0.210	1.727			-0.114	0.088	1.773			-0.084	0.248	1.786			-0.252	-0.030	1.754			-0.306	-0.282	1.722			-0.319	-0.491	1.636			-0.301	-0.566	1.601			0.050	-0.035	1.762			0.128	-0.200	1.638
-0.091	-0.256	1.676			-0.094	-0.211	1.728			-0.113	0.087	1.775			-0.085	0.247	1.788			-0.251	-0.030	1.755			-0.306	-0.283	1.724			-0.319	-0.492	1.637			-0.300	-0.566	1.602			0.051	-0.036	1.764			0.128	-0.198	1.638
-0.090	-0.257	1.676			-0.094	-0.212	1.729			-0.113	0.086	1.777			-0.085	0.247	1.790			-0.250	-0.031	1.756			-0.305	-0.283	1.725			-0.318	-0.490	1.641			-0.300	-0.564	1.605			0.052	-0.037	1.766			0.129	-0.197	1.638
-0.090	-0.257	1.677			-0.094	-0.213	1.731			-0.113	0.084	1.780			-0.085	0.246	1.792			-0.249	-0.032	1.757			-0.305	-0.283	1.726			-0.317	-0.490	1.643			-0.299	-0.565	1.607			0.052	-0.037	1.768			0.130	-0.196	1.639
-0.089	-0.258	1.678			-0.094	-0.213	1.732			-0.113	0.083	1.782			-0.085	0.245	1.793			-0.249	-0.033	1.757			-0.304	-0.284	1.727			-0.317	-0.491	1.644			-0.299	-0.565	1.608			0.053	-0.038	1.769			0.130	-0.195	1.639
-0.089	-0.258	1.679			-0.093	-0.214	1.733			-0.113	0.082	1.784			-0.085	0.245	1.795			-0.248	-0.033	1.758			-0.304	-0.284	1.728			-0.316	-0.491	1.645			-0.299	-0.566	1.609			0.054	-0.039	1.771			0.130	-0.193	1.638
-0.089	-0.258	1.680			-0.093	-0.215	1.734			-0.113	0.081	1.786			-0.086	0.244	1.796			-0.247	-0.034	1.759			-0.304	-0.285	1.730			-0.316	-0.492	1.646			-0.298	-0.566	1.609			0.054	-0.039	1.772			0.131	-0.192	1.638
-0.088	-0.259	1.681			-0.093	-0.215	1.735			-0.113	0.081	1.787			-0.086	0.243	1.798			-0.247	-0.035	1.761			-0.303	-0.285	1.731			-0.315	-0.492	1.648			-0.298	-0.567	1.610			0.055	-0.040	1.774			0.131	-0.191	1.638
-0.088	-0.259	1.682			-0.093	-0.215	1.736			-0.113	0.080	1.789			-0.086	0.243	1.799			-0.247	-0.036	1.763			-0.303	-0.286	1.732			-0.314	-0.492	1.650			-0.298	-0.566	1.612			0.055	-0.040	1.775			0.132	-0.190	1.637
-0.088	-0.259	1.683			-0.093	-0.216	1.737			-0.113	0.079	1.791			-0.086	0.242	1.801			-0.247	-0.037	1.766			-0.302	-0.286	1.733			-0.312	-0.490	1.653			-0.298	-0.565	1.615			0.056	-0.040	1.777			0.132	-0.189	1.636
-0.088	-0.260	1.684			-0.093	-0.216	1.739			-0.113	0.079	1.792			-0.086	0.242	1.802			-0.248	-0.038	1.768			-0.302	-0.286	1.735			-0.311	-0.489	1.656			-0.297	-0.564	1.617			0.056	-0.041	1.778			0.132	-0.187	1.635
-0.087	-0.260	1.685			-0.092	-0.217	1.740			-0.113	0.078	1.794			-0.086	0.241	1.804			-0.248	-0.039	1.770			-0.301	-0.287	1.736			-0.311	-0.489	1.657			-0.297	-0.564	1.618			0.057	-0.041	1.779			0.132	-0.186	1.634
-0.087	-0.260	1.687			-0.092	-0.217	1.741			-0.113	0.078	1.796			-0.087	0.241	1.805			-0.248	-0.040	1.773			-0.301	-0.287	1.738			-0.310	-0.487	1.660			-0.297	-0.562	1.620			0.057	-0.041	1.780			0.132	-0.184	1.633
-0.087	-0.260	1.688			-0.092	-0.217	1.742			-0.113	0.077	1.797			-0.087	0.241	1.806			-0.249	-0.040	1.775			-0.300	-0.287	1.739			-0.309	-0.487	1.661			-0.297	-0.562	1.621			0.057	-0.041	1.781			0.132	-0.182	1.632
-0.087	-0.260	1.689			-0.092	-0.217	1.744			-0.113	0.077	1.799			-0.087	0.240	1.807			-0.250	-0.041	1.777			-0.300	-0.287	1.741			-0.309	-0.488	1.662			-0.297	-0.562	1.622			0.057	-0.041	1.782			0.132	-0.180	1.630
-0.087	-0.260	1.690			-0.092	-0.217	1.745			-0.113	0.077	1.800			-0.087	0.240	1.808			-0.251	-0.042	1.779			-0.300	-0.287	1.742			-0.309	-0.487	1.665			-0.297	-0.561	1.624			0.057	-0.041	1.782			0.131	-0.178	1.629
-0.087	-0.260	1.691			-0.091	-0.218	1.746			-0.113	0.076	1.802			-0.087	0.240	1.809			-0.251	-0.043	1.781			-0.299	-0.288	1.744			-0.308	-0.487	1.666			-0.297	-0.561	1.625			0.057	-0.041	1.783			0.131	-0.176	1.628
-0.086	-0.260	1.693			-0.091	-0.218	1.747			-0.113	0.076	1.803			-0.087	0.240	1.810			-0.252	-0.044	1.783			-0.299	-0.288	1.746			-0.308	-0.486	1.668			-0.297	-0.561	1.627			0.057	-0.041	1.784			0.131	-0.174	1.626
-0.086	-0.260	1.694			-0.091	-0.218	1.748			-0.113	0.075	1.804			-0.088	0.239	1.811			-0.253	-0.045	1.784			-0.299	-0.288	1.747			-0.308	-0.485	1.671			-0.297	-0.560	1.630			0.057	-0.041	1.784			0.130	-0.172	1.625
-0.086	-0.260	1.695			-0.091	-0.218	1.750			-0.113	0.075	1.805			-0.088	0.239	1.812			-0.254	-0.046	1.786			-0.299	-0.288	1.749			-0.308	-0.484	1.673			-0.297	-0.559	1.632			0.057	-0.041	1.785			0.129	-0.171	1.623
-0.086	-0.260	1.696			-0.090	-0.218	1.751			-0.113	0.075	1.807			-0.088	0.239	1.813			-0.255	-0.047	1.787			-0.299	-0.288	1.751			-0.307	-0.483	1.675			-0.297	-0.558	1.634			0.057	-0.041	1.785			0.129	-0.169	1.622
-0.086	-0.260	1.697			-0.090	-0.218	1.752			-0.113	0.074	1.808			-0.088	0.239	1.814			-0.256	-0.048	1.789			-0.299	-0.288	1.753			-0.307	-0.484	1.676			-0.297	-0.558	1.636			0.057	-0.041	1.786			0.128	-0.168	1.620
-0.086	-0.260	1.698			-0.090	-0.218	1.753			-0.113	0.074	1.809			-0.088	0.239	1.814			-0.256	-0.049	1.790			-0.298	-0.288	1.754			-0.307	-0.484	1.678			-0.297	-0.558	1.638			0.057	-0.041	1.786			0.127	-0.166	1.618
-0.086	-0.260	1.699			-0.090	-0.219	1.753			-0.113	0.074	1.810			-0.088	0.239	1.815			-0.257	-0.051	1.791			-0.298	-0.289	1.756			-0.307	-0.484	1.680			-0.297	-0.559	1.639			0.057	-0.040	1.786			0.127	-0.165	1.617
-0.086	-0.260	1.699			-0.090	-0.219	1.754			-0.113	0.074	1.811			-0.089	0.239	1.816			-0.258	-0.052	1.792			-0.298	-0.289	1.758			-0.306	-0.485	1.681			-0.297	-0.559	1.641			0.056	-0.040	1.786			0.126	-0.164	1.616
-0.086	-0.260	1.700			-0.089	-0.219	1.755			-0.113	0.073	1.811			-0.089	0.239	1.816			-0.259	-0.053	1.793			-0.298	-0.289	1.759			-0.306	-0.485	1.683			-0.297	-0.559	1.642			0.056	-0.040	1.786			0.125	-0.163	1.615
-0.085	-0.260	1.701			-0.089	-0.219	1.756			-0.113	0.073	1.812			-0.089	0.238	1.817			-0.259	-0.054	1.794			-0.298	-0.289	1.761			-0.306	-0.484	1.685			-0.297	-0.559	1.644			0.056	-0.039	1.786			0.125	-0.162	1.614
-0.085	-0.260	1.702			-0.089	-0.219	1.757			-0.113	0.073	1.813			-0.089	0.238	1.817			-0.260	-0.054	1.795			-0.298	-0.289	1.762			-0.307	-0.485	1.686			-0.297	-0.560	1.645			0.056	-0.039	1.786			0.124	-0.162	1.613
-0.085	-0.260	1.702			-0.089	-0.219	1.757			-0.113	0.073	1.813			-0.089	0.238	1.818			-0.260	-0.055	1.796			-0.298	-0.290	1.764			-0.307	-0.485	1.687			-0.297	-0.559	1.647			0.056	-0.039	1.786			0.124	-0.161	1.612
-0.085	-0.260	1.703			-0.089	-0.219	1.758			-0.113	0.073	1.814			-0.089	0.238	1.818			-0.261	-0.056	1.796			-0.298	-0.289	1.765			-0.307	-0.484	1.689			-0.298	-0.559	1.649			0.056	-0.038	1.786			0.124	-0.160	1.612
-0.085	-0.260	1.704			-0.088	-0.219	1.758			-0.113	0.072	1.814			-0.089	0.238	1.818			-0.261	-0.057	1.797			-0.298	-0.289	1.766			-0.307	-0.483	1.690			-0.298	-0.558	1.651			0.055	-0.038	1.786			0.123	-0.160	1.611
-0.085	-0.260	1.704			-0.088	-0.219	1.759			-0.113	0.072	1.815			-0.089	0.238	1.819			-0.261	-0.057	1.798			-0.298	-0.289	1.767			-0.306	-0.482	1.692			-0.298	-0.557	1.652			0.055	-0.038	1.786			0.123	-0.159	1.611
-0.085	-0.260	1.705			-0.088	-0.219	1.759			-0.112	0.072	1.815			-0.089	0.238	1.819			-0.262	-0.058	1.798			-0.297	-0.289	1.769			-0.307	-0.482	1.693			-0.298	-0.557	1.654			0.055	-0.037	1.786			0.123	-0.159	1.610
-0.085	-0.260	1.705			-0.088	-0.219	1.760			-0.112	0.072	1.816			-0.089	0.238	1.819			-0.262	-0.058	1.799			-0.297	-0.289	1.770			-0.307	-0.481	1.695			-0.298	-0.556	1.655			0.055	-0.037	1.786			0.122	-0.158	1.610
-0.085	-0.260	1.706			-0.088	-0.219	1.760			-0.112	0.072	1.816			-0.089	0.238	1.820			-0.262	-0.058	1.799			-0.297	-0.289	1.771			-0.307	-0.483	1.695			-0.298	-0.558	1.656			0.055	-0.037	1.785			0.122	-0.158	1.609
-0.085	-0.260	1.706			-0.088	-0.219	1.761			-0.112	0.072	1.817			-0.089	0.238	1.820			-0.262	-0.059	1.800			-0.297	-0.289	1.772			-0.307	-0.483	1.696			-0.298	-0.558	1.657			0.055	-0.036	1.785			0.122	-0.157	1.609
-0.085	-0.260	1.707			-0.088	-0.219	1.761			-0.112	0.072	1.817			-0.089	0.238	1.820			-0.263	-0.059	1.800			-0.297	-0.289	1.773			-0.307	-0.483	1.696			-0.299	-0.558	1.657			0.055	-0.036	1.785			0.122	-0.157	1.608
-0.085	-0.260	1.707			-0.087	-0.219	1.762			-0.111	0.072	1.817			-0.089	0.238	1.820			-0.263	-0.059	1.801			-0.297	-0.288	1.773			-0.308	-0.482	1.697			-0.299	-0.557	1.658			0.055	-0.036	1.785			0.121	-0.157	1.608
-0.085	-0.260	1.708			-0.087	-0.219	1.762			-0.111	0.072	1.817			-0.089	0.238	1.820			-0.263	-0.059	1.801			-0.297	-0.288	1.774			-0.308	-0.482	1.698			-0.299	-0.557	1.659			0.055	-0.035	1.785			0.121	-0.157	1.607
-0.085	-0.260	1.708			-0.087	-0.219	1.762			-0.111	0.072	1.817			-0.088	0.239	1.820			-0.263	-0.059	1.801			-0.297	-0.288	1.775			-0.308	-0.481	1.699			-0.299	-0.556	1.660			0.055	-0.035	1.785			0.121	-0.156	1.607
-0.085	-0.260	1.708			-0.087	-0.219	1.763			-0.110	0.072	1.817			-0.088	0.239	1.820			-0.263	-0.059	1.802			-0.297	-0.288	1.775			-0.308	-0.480	1.700			-0.299	-0.555	1.661			0.055	-0.035	1.785			0.121	-0.156	1.607
-0.085	-0.260	1.709			-0.087	-0.218	1.763			-0.110	0.072	1.817			-0.087	0.239	1.820			-0.262	-0.059	1.802			-0.297	-0.287	1.776			-0.308	-0.479	1.700			-0.299	-0.554	1.662			0.055	-0.035	1.785			0.121	-0.156	1.607
-0.085	-0.260	1.709			-0.086	-0.218	1.763			-0.109	0.073	1.817			-0.087	0.239	1.820			-0.262	-0.058	1.802			-0.297	-0.287	1.777			-0.309	-0.478	1.701			-0.300	-0.554	1.663			0.055	-0.034	1.785			0.120	-0.156	1.606
-0.085	-0.259	1.709			-0.086	-0.218	1.764			-0.109	0.073	1.817			-0.086	0.240	1.819			-0.261	-0.058	1.803			-0.296	-0.287	1.777			-0.309	-0.477	1.702			-0.300	-0.553	1.664			0.055	-0.034	1.785			0.120	-0.156	1.606
-0.085	-0.259	1.709			-0.086	-0.218	1.764			-0.108	0.074	1.817			-0.085	0.240	1.819			-0.261	-0.057	1.803			-0.296	-0.286	1.778			-0.309	-0.477	1.702			-0.300	-0.552	1.665			0.055	-0.034	1.784			0.120	-0.156	1.606
-0.084	-0.259	1.710			-0.086	-0.218	1.764			-0.107	0.074	1.817			-0.084	0.241	1.819			-0.260	-0.056	1.803			-0.296	-0.286	1.778			-0.309	-0.476	1.703			-0.300	-0.552	1.665			0.055	-0.033	1.784			0.120	-0.156	1.605
-0.084	-0.259	1.710			-0.086	-0.217	1.764			-0.107	0.075	1.816			-0.083	0.241	1.818			-0.260	-0.055	1.803			-0.296	-0.286	1.778			-0.309	-0.475	1.703			-0.300	-0.551	1.666			0.055	-0.033	1.784			0.120	-0.156	1.605
-0.084	-0.259	1.710			-0.086	-0.217	1.765			-0.106	0.076	1.816			-0.082	0.242	1.818			-0.259	-0.054	1.803			-0.296	-0.285	1.779			-0.309	-0.479	1.702			-0.300	-0.554	1.665			0.055	-0.033	1.784			0.119	-0.156	1.605
-0.084	-0.259	1.710			-0.085	-0.217	1.765			-0.105	0.076	1.816			-0.081	0.242	1.818			-0.258	-0.053	1.803			-0.296	-0.285	1.779			-0.309	-0.482	1.700			-0.299	-0.556	1.664			0.055	-0.033	1.784			0.119	-0.156	1.605
-0.084	-0.258	1.711			-0.085	-0.216	1.765			-0.104	0.077	1.815			-0.080	0.243	1.817			-0.257	-0.052	1.803			-0.296	-0.285	1.779			-0.309	-0.482	1.701			-0.299	-0.556	1.665			0.056	-0.032	1.784			0.119	-0.157	1.605
-0.084	-0.258	1.711			-0.085	-0.216	1.765			-0.104	0.078	1.815			-0.079	0.243	1.817			-0.256	-0.051	1.803			-0.296	-0.284	1.780			-0.309	-0.483	1.701			-0.299	-0.557	1.664			0.056	-0.032	1.784			0.119	-0.157	1.605
-0.084	-0.258	1.711			-0.085	-0.215	1.765			-0.103	0.079	1.814			-0.078	0.244	1.817			-0.256	-0.050	1.804			-0.296	-0.284	1.780			-0.309	-0.482	1.701			-0.299	-0.556	1.665			0.056	-0.032	1.784			0.119	-0.157	1.605
-0.084	-0.258	1.711			-0.084	-0.215	1.765			-0.100	0.082	1.812			-0.076	0.244	1.816			-0.254	-0.048	1.804			-0.295	-0.283	1.780			-0.309	-0.481	1.702			-0.299	-0.556	1.666			0.056	-0.031	1.784			0.119	-0.158	1.605
-0.084	-0.258	1.711			-0.084	-0.215	1.765			-0.100	0.082	1.812			-0.076	0.244	1.816			-0.254	-0.048	1.804			-0.295	-0.283	1.780			-0.309	-0.481	1.702			-0.299	-0.556	1.666			0.056	-0.031	1.784			0.119	-0.158	1.605
-0.084	-0.257	1.712			-0.084	-0.214	1.766			-0.099	0.083	1.811			-0.075	0.245	1.816			-0.254	-0.047	1.804			-0.295	-0.283	1.780			-0.310	-0.482	1.701			-0.299	-0.557	1.665			0.057	-0.031	1.784			0.119	-0.158	1.605
-0.084	-0.257	1.712			-0.084	-0.214	1.766			-0.098	0.084	1.810			-0.074	0.245	1.816			-0.253	-0.046	1.804			-0.295	-0.282	1.781			-0.310	-0.482	1.702			-0.299	-0.557	1.666			0.057	-0.031	1.784			0.119	-0.159	1.605
-0.084	-0.257	1.712			-0.084	-0.213	1.766			-0.097	0.086	1.809			-0.073	0.246	1.815			-0.252	-0.045	1.804			-0.295	-0.282	1.781			-0.310	-0.482	1.702			-0.299	-0.557	1.666			0.057	-0.031	1.785			0.120	-0.159	1.605
-0.084	-0.257	1.712			-0.084	-0.213	1.766			-0.096	0.087	1.807			-0.072	0.246	1.815			-0.252	-0.044	1.804			-0.295	-0.282	1.781			-0.310	-0.481	1.702			-0.299	-0.557	1.666			0.057	-0.031	1.785			0.120	-0.159	1.605
-0.084	-0.257	1.712			-0.084	-0.213	1.766			-0.095	0.088	1.807			-0.072	0.247	1.815			-0.252	-0.044	1.804			-0.295	-0.282	1.781			-0.310	-0.481	1.702			-0.299	-0.556	1.666			0.057	-0.030	1.785			0.120	-0.160	1.605
-0.084	-0.256	1.712			-0.084	-0.212	1.766			-0.094	0.089	1.806			-0.071	0.247	1.814			-0.251	-0.043	1.804			-0.295	-0.282	1.781			-0.310	-0.481	1.702			-0.299	-0.556	1.667			0.058	-0.030	1.785			0.120	-0.160	1.605
-0.084	-0.256	1.712			-0.083	-0.212	1.766			-0.093	0.089	1.805			-0.070	0.247	1.814			-0.251	-0.042	1.804			-0.295	-0.281	1.781			-0.310	-0.481	1.702			-0.299	-0.556	1.667			0.058	-0.030	1.785			0.120	-0.161	1.605
-0.083	-0.256	1.712			-0.083	-0.211	1.766			-0.093	0.090	1.804			-0.070	0.248	1.814			-0.250	-0.042	1.804			-0.295	-0.281	1.781			-0.310	-0.481	1.702			-0.299	-0.557	1.667			0.058	-0.030	1.785			0.120	-0.161	1.605
-0.083	-0.256	1.712			-0.083	-0.211	1.766			-0.092	0.091	1.804			-0.069	0.248	1.813			-0.250	-0.041	1.804			-0.295	-0.281	1.781			-0.310	-0.482	1.702			-0.299	-0.558	1.667			0.058	-0.029	1.785			0.120	-0.161	1.605
-0.083	-0.256	1.712			-0.083	-0.211	1.766			-0.092	0.091	1.803			-0.068	0.248	1.813			-0.250	-0.041	1.804			-0.295	-0.281	1.781			-0.310	-0.482	1.702			-0.299	-0.558	1.667			0.058	-0.029	1.785			0.120	-0.161	1.605
-0.083	-0.256	1.712			-0.083	-0.211	1.766			-0.091	0.092	1.802			-0.068	0.249	1.812			-0.249	-0.040	1.803			-0.295	-0.281	1.781			-0.310	-0.482	1.702			-0.299	-0.558	1.667			0.059	-0.029	1.785			0.120	-0.162	1.605
-0.083	-0.255	1.712			-0.083	-0.210	1.766			-0.091	0.092	1.802			-0.067	0.249	1.812			-0.249	-0.039	1.803			-0.295	-0.280	1.781			-0.310	-0.482	1.702			-0.299	-0.558	1.667			0.059	-0.029	1.785			0.120	-0.162	1.605
-0.083	-0.255	1.712			-0.083	-0.210	1.765			-0.090	0.093	1.801			-0.067	0.249	1.811			-0.248	-0.039	1.803			-0.295	-0.280	1.781			-0.310	-0.482	1.702			-0.299	-0.558	1.667			0.059	-0.029	1.785			0.120	-0.162	1.605
-0.083	-0.255	1.713			-0.083	-0.210	1.765			-0.090	0.094	1.800			-0.066	0.250	1.810			-0.248	-0.038	1.803			-0.294	-0.280	1.781			-0.310	-0.482	1.702			-0.299	-0.558	1.667			0.059	-0.028	1.785			0.120	-0.163	1.605
-0.083	-0.255	1.713			-0.083	-0.209	1.765			-0.090	0.094	1.799			-0.065	0.250	1.810			-0.248	-0.038	1.803			-0.294	-0.280	1.781			-0.310	-0.481	1.702			-0.299	-0.558	1.667			0.059	-0.028	1.785			0.120	-0.163	1.604
-0.083	-0.255	1.713			-0.083	-0.209	1.765			-0.089	0.096	1.797			-0.065	0.251	1.808			-0.248	-0.037	1.802			-0.294	-0.280	1.781			-0.310	-0.481	1.702			-0.299	-0.558	1.668			0.060	-0.028	1.785			0.120	-0.164	1.604
-0.083	-0.255	1.713			-0.082	-0.208	1.765			-0.089	0.098	1.795			-0.064	0.253	1.807			-0.247	-0.037	1.802			-0.294	-0.280	1.781			-0.311	-0.480	1.702			-0.300	-0.557	1.668			0.060	-0.028	1.785			0.121	-0.164	1.604
-0.083	-0.255	1.713			-0.082	-0.208	1.765			-0.088	0.099	1.793			-0.064	0.255	1.806			-0.247	-0.036	1.802			-0.294	-0.280	1.781			-0.311	-0.480	1.702			-0.300	-0.557	1.668			0.060	-0.028	1.784			0.121	-0.165	1.604
-0.083	-0.255	1.713			-0.082	-0.208	1.765			-0.088	0.101	1.792			-0.064	0.256	1.804			-0.247	-0.035	1.802			-0.294	-0.280	1.781			-0.311	-0.480	1.702			-0.300	-0.557	1.668			0.060	-0.028	1.784			0.121	-0.165	1.603
-0.083	-0.254	1.712			-0.082	-0.207	1.764			-0.088	0.102	1.790			-0.063	0.257	1.803			-0.246	-0.035	1.801			-0.294	-0.279	1.780			-0.311	-0.479	1.703			-0.300	-0.557	1.668			0.061	-0.027	1.784			0.121	-0.166	1.603
-0.083	-0.254	1.712			-0.082	-0.207	1.764			-0.088	0.103	1.788			-0.063	0.258	1.802			-0.246	-0.034	1.801			-0.294	-0.279	1.780			-0.311	-0.479	1.703			-0.300	-0.556	1.669			0.061	-0.027	1.784			0.121	-0.166	1.602
-0.083	-0.254	1.712			-0.082	-0.207	1.764			-0.088	0.104	1.787			-0.063	0.258	1.801			-0.246	-0.033	1.801			-0.294	-0.279	1.780			-0.311	-0.478	1.703			-0.300	-0.556	1.669			0.061	-0.027	1.783			0.121	-0.166	1.602
-0.083	-0.254	1.712			-0.082	-0.206	1.764			-0.088	0.105	1.786			-0.063	0.259	1.800			-0.246	-0.033	1.800			-0.294	-0.279	1.780			-0.312	-0.478	1.703			-0.300	-0.556	1.669			0.062	-0.027	1.783			0.121	-0.167	1.601
-0.083	-0.254	1.712			-0.082	-0.206	1.763			-0.089	0.105	1.784			-0.062	0.260	1.799			-0.246	-0.032	1.800			-0.294	-0.279	1.780			-0.312	-0.478	1.703			-0.300	-0.555	1.669			0.062	-0.027	1.783			0.121	-0.167	1.601
-0.083	-0.254	1.712			-0.082	-0.205	1.763			-0.089	0.106	1.783			-0.062	0.260	1.798			-0.245	-0.031	1.799			-0.295	-0.279	1.779			-0.312	-0.477	1.703			-0.301	-0.555	1.669			0.063	-0.026	1.782			0.121	-0.168	1.600
-0.083	-0.254	1.712			-0.082	-0.205	1.763			-0.089	0.106	1.782			-0.062	0.261	1.797			-0.245	-0.030	1.799			-0.295	-0.279	1.779			-0.312	-0.477	1.703			-0.301	-0.555	1.669			0.063	-0.026	1.782			0.122	-0.168	1.599
-0.083	-0.254	1.712			-0.082	-0.205	1.762			-0.089	0.107	1.781			-0.062	0.261	1.796			-0.245	-0.030	1.799			-0.295	-0.279	1.779			-0.313	-0.476	1.703			-0.301	-0.554	1.669			0.064	-0.026	1.781			0.122	-0.168	1.599
-0.083	-0.254	1.712			-0.083	-0.205	1.762			-0.090	0.107	1.780			-0.062	0.261	1.795			-0.245	-0.029	1.798			-0.295	-0.279	1.778			-0.313	-0.476	1.703			-0.301	-0.554	1.669			0.064	-0.026	1.781			0.122	-0.169	1.598
-0.083	-0.254	1.712			-0.083	-0.204	1.762			-0.090	0.108	1.779			-0.062	0.262	1.794			-0.245	-0.029	1.798			-0.295	-0.279	1.778			-0.313	-0.475	1.703			-0.301	-0.554	1.669			0.064	-0.026	1.780			0.122	-0.169	1.598
-0.083	-0.253	1.712			-0.083	-0.204	1.762			-0.090	0.108	1.779			-0.062	0.262	1.794			-0.245	-0.028	1.797			-0.295	-0.279	1.777			-0.313	-0.475	1.703			-0.302	-0.553	1.669			0.065	-0.026	1.780			0.122	-0.169	1.598
-0.083	-0.253	1.711			-0.083	-0.204	1.761			-0.090	0.108	1.778			-0.061	0.262	1.793			-0.245	-0.027	1.797			-0.295	-0.279	1.777			-0.313	-0.475	1.702			-0.302	-0.553	1.669			0.065	-0.025	1.779			0.122	-0.170	1.597
-0.083	-0.253	1.711			-0.083	-0.203	1.761			-0.091	0.108	1.777			-0.061	0.262	1.792			-0.245	-0.027	1.796			-0.295	-0.279	1.776			-0.313	-0.474	1.702			-0.302	-0.553	1.669			0.066	-0.025	1.779			0.123	-0.170	1.598
-0.084	-0.253	1.711			-0.083	-0.203	1.761			-0.091	0.107	1.777			-0.062	0.262	1.791			-0.245	-0.027	1.795			-0.295	-0.278	1.776			-0.314	-0.474	1.702			-0.302	-0.552	1.669			0.066	-0.025	1.779			0.123	-0.170	1.598
-0.084	-0.253	1.711			-0.083	-0.203	1.761			-0.091	0.105	1.778			-0.062	0.262	1.790			-0.245	-0.026	1.795			-0.295	-0.278	1.775			-0.314	-0.474	1.702			-0.302	-0.552	1.669			0.066	-0.025	1.778			0.124	-0.170	1.598
-0.084	-0.253	1.711			-0.083	-0.203	1.760			-0.092	0.103	1.778			-0.062	0.261	1.789			-0.245	-0.026	1.794			-0.295	-0.278	1.775			-0.314	-0.473	1.702			-0.302	-0.552	1.669			0.066	-0.025	1.777			0.124	-0.169	1.599
-0.084	-0.253	1.711			-0.083	-0.203	1.760			-0.092	0.101	1.779			-0.062	0.261	1.788			-0.245	-0.025	1.794			-0.295	-0.278	1.775			-0.314	-0.473	1.702			-0.302	-0.552	1.669			0.067	-0.026	1.777			0.125	-0.169	1.599
-0.084	-0.252	1.711			-0.083	-0.203	1.760			-0.093	0.099	1.779			-0.062	0.261	1.788			-0.245	-0.025	1.793			-0.296	-0.278	1.774			-0.314	-0.473	1.702			-0.303	-0.552	1.669			0.067	-0.026	1.776			0.126	-0.168	1.600
-0.084	-0.252	1.711			-0.083	-0.202	1.760			-0.093	0.097	1.780			-0.062	0.260	1.787			-0.245	-0.025	1.793			-0.296	-0.278	1.774			-0.314	-0.473	1.702			-0.303	-0.551	1.669			0.067	-0.026	1.774			0.127	-0.167	1.600
-0.084	-0.252	1.711			-0.083	-0.202	1.760			-0.093	0.095	1.780			-0.063	0.260	1.786			-0.245	-0.025	1.793			-0.296	-0.278	1.774			-0.315	-0.472	1.701			-0.303	-0.551	1.669			0.067	-0.026	1.773			0.128	-0.165	1.599
-0.084	-0.251	1.711			-0.083	-0.202	1.760			-0.094	0.094	1.781			-0.063	0.259	1.785			-0.245	-0.024	1.792			-0.296	-0.278	1.773			-0.315	-0.472	1.701			-0.303	-0.551	1.669			0.067	-0.026	1.771			0.128	-0.163	1.598
-0.084	-0.251	1.711			-0.083	-0.202	1.760			-0.094	0.093	1.781			-0.064	0.259	1.784			-0.245	-0.024	1.792			-0.296	-0.278	1.773			-0.315	-0.472	1.701			-0.303	-0.551	1.669			0.067	-0.026	1.769			0.128	-0.160	1.596
-0.084	-0.251	1.711			-0.083	-0.202	1.760			-0.095	0.091	1.782			-0.064	0.258	1.784			-0.245	-0.024	1.792			-0.296	-0.278	1.773			-0.315	-0.472	1.701			-0.303	-0.550	1.669			0.067	-0.026	1.766			0.128	-0.156	1.592
-0.084	-0.251	1.711			-0.083	-0.202	1.760			-0.095	0.090	1.782			-0.065	0.258	1.783			-0.245	-0.023	1.792			-0.296	-0.278	1.773			-0.315	-0.471	1.702			-0.303	-0.550	1.669			0.067	-0.025	1.764			0.127	-0.153	1.589
-0.084	-0.250	1.711			-0.083	-0.202	1.760			-0.095	0.089	1.782			-0.066	0.257	1.782			-0.245	-0.023	1.792			-0.296	-0.278	1.773			-0.315	-0.471	1.702			-0.303	-0.550	1.669			0.066	-0.025	1.761			0.126	-0.150	1.587
-0.084	-0.250	1.711			-0.083	-0.202	1.760			-0.096	0.088	1.783			-0.067	0.256	1.782			-0.245	-0.022	1.792			-0.296	-0.278	1.773			-0.314	-0.471	1.703			-0.303	-0.550	1.670			0.065	-0.024	1.758			0.125	-0.148	1.584
-0.085	-0.250	1.711			-0.083	-0.201	1.760			-0.096	0.087	1.783			-0.068	0.256	1.781			-0.245	-0.022	1.791			-0.296	-0.278	1.773			-0.314	-0.471	1.704			-0.303	-0.549	1.671			0.065	-0.024	1.756			0.124	-0.146	1.582
-0.085	-0.249	1.711			-0.083	-0.201	1.760			-0.096	0.086	1.783			-0.070	0.255	1.780			-0.245	-0.021	1.791			-0.296	-0.278	1.773			-0.313	-0.471	1.705			-0.303	-0.549	1.672			0.064	-0.023	1.754			0.123	-0.144	1.580
-0.085	-0.249	1.711			-0.083	-0.201	1.760			-0.097	0.086	1.784			-0.071	0.255	1.780			-0.244	-0.021	1.791			-0.295	-0.278	1.774			-0.312	-0.471	1.707			-0.303	-0.549	1.673			0.063	-0.023	1.752			0.122	-0.143	1.578
-0.086	-0.248	1.712			-0.083	-0.201	1.760			-0.097	0.085	1.784			-0.073	0.255	1.780			-0.244	-0.021	1.792			-0.295	-0.278	1.774			-0.311	-0.471	1.709			-0.302	-0.549	1.675			0.063	-0.022	1.750			0.121	-0.141	1.576
-0.086	-0.248	1.712			-0.083	-0.201	1.760			-0.097	0.084	1.784			-0.074	0.254	1.779			-0.244	-0.020	1.792			-0.294	-0.279	1.775			-0.310	-0.471	1.710			-0.301	-0.550	1.677			0.062	-0.022	1.748			0.119	-0.140	1.575
-0.086	-0.248	1.712			-0.083	-0.201	1.760			-0.098	0.084	1.784			-0.075	0.254	1.779			-0.244	-0.020	1.792			-0.294	-0.279	1.776			-0.309	-0.471	1.712			-0.301	-0.550	1.678			0.062	-0.022	1.747			0.118	-0.139	1.573
-0.087	-0.247	1.712			-0.083	-0.201	1.760			-0.098	0.083	1.785			-0.077	0.254	1.779			-0.244	-0.020	1.792			-0.293	-0.279	1.777			-0.308	-0.472	1.714			-0.300	-0.550	1.680			0.061	-0.021	1.745			0.117	-0.138	1.571
-0.087	-0.247	1.713			-0.084	-0.201	1.760			-0.098	0.083	1.785			-0.078	0.254	1.779			-0.243	-0.019	1.792			-0.292	-0.280	1.779			-0.307	-0.472	1.716			-0.300	-0.551	1.682			0.061	-0.021	1.744			0.116	-0.137	1.570
-0.087	-0.247	1.713			-0.084	-0.201	1.761			-0.098	0.082	1.785			-0.079	0.253	1.779			-0.243	-0.019	1.793			-0.292	-0.280	1.780			-0.306	-0.472	1.717			-0.299	-0.551	1.684			0.060	-0.020	1.743			0.114	-0.136	1.568
-0.088	-0.247	1.713			-0.084	-0.200	1.761			-0.099	0.082	1.785			-0.080	0.253	1.778			-0.242	-0.019	1.793			-0.291	-0.280	1.781			-0.305	-0.472	1.719			-0.298	-0.551	1.685			0.060	-0.020	1.742			0.112	-0.134	1.566
-0.088	-0.246	1.713			-0.084	-0.200	1.761			-0.099	0.081	1.786			-0.081	0.253	1.778			-0.242	-0.019	1.794			-0.291	-0.280	1.782			-0.305	-0.472	1.721			-0.298	-0.551	1.687			0.059	-0.019	1.740			0.109	-0.133	1.564
-0.088	-0.246	1.714			-0.084	-0.200	1.761			-0.099	0.081	1.786			-0.082	0.253	1.778			-0.241	-0.019	1.794			-0.290	-0.281	1.783			-0.304	-0.473	1.722			-0.298	-0.551	1.688			0.058	-0.019	1.739			0.107	-0.132	1.562
-0.089	-0.246	1.714			-0.084	-0.200	1.762			-0.099	0.081	1.786			-0.083	0.253	1.779			-0.241	-0.018	1.795			-0.290	-0.281	1.784			-0.304	-0.473	1.724			-0.297	-0.551	1.689			0.058	-0.019	1.738			0.105	-0.131	1.560
-0.089	-0.246	1.715			-0.084	-0.200	1.762			-0.099	0.080	1.787			-0.084	0.253	1.779			-0.240	-0.018	1.795			-0.289	-0.281	1.785			-0.303	-0.473	1.725			-0.297	-0.551	1.690			0.057	-0.018	1.737			0.102	-0.130	1.559
-0.089	-0.246	1.715			-0.084	-0.200	1.762			-0.100	0.080	1.787			-0.084	0.253	1.779			-0.240	-0.018	1.796			-0.289	-0.282	1.787			-0.303	-0.473	1.726			-0.297	-0.552	1.691			0.057	-0.018	1.736			0.099	-0.129	1.557
-0.090	-0.246	1.715			-0.084	-0.200	1.763			-0.100	0.080	1.787			-0.085	0.253	1.779			-0.239	-0.019	1.797			-0.288	-0.282	1.788			-0.302	-0.474	1.727			-0.297	-0.552	1.692			0.056	-0.017	1.735			0.095	-0.127	1.555
-0.090	-0.245	1.716			-0.084	-0.200	1.763			-0.100	0.079	1.787			-0.085	0.253	1.779			-0.239	-0.019	1.797			-0.288	-0.283	1.790			-0.302	-0.474	1.728			-0.297	-0.552	1.693			0.055	-0.017	1.734			0.091	-0.126	1.552
-0.091	-0.245	1.717			-0.084	-0.200	1.764			-0.100	0.079	1.788			-0.086	0.253	1.779			-0.239	-0.019	1.798			-0.288	-0.284	1.791			-0.302	-0.475	1.729			-0.296	-0.553	1.694			0.055	-0.016	1.734			0.064	-0.125	1.542
-0.091	-0.245	1.717			-0.084	-0.200	1.764			-0.100	0.079	1.788			-0.087	0.252	1.779			-0.239	-0.020	1.799			-0.287	-0.285	1.793			-0.301	-0.475	1.729			-0.296	-0.553	1.694			0.054	-0.015	1.733			0.052	-0.125	1.537
-0.091	-0.245	1.718			-0.084	-0.200	1.765			-0.100	0.079	1.788			-0.087	0.252	1.779			-0.239	-0.021	1.800			-0.287	-0.286	1.794			-0.302	-0.478	1.730			-0.296	-0.556	1.695			0.053	-0.015	1.732			0.044	-0.125	1.534
-0.092	-0.245	1.719			-0.084	-0.200	1.765			-0.100	0.079	1.788			-0.087	0.252	1.779			-0.240	-0.021	1.801			-0.286	-0.287	1.796			-0.302	-0.482	1.731			-0.295	-0.559	1.695			0.052	-0.014	1.731			0.039	-0.124	1.531
-0.092	-0.244	1.719			-0.084	-0.199	1.766			-0.100	0.079	1.789			-0.088	0.252	1.780			-0.240	-0.022	1.801			-0.286	-0.287	1.797			-0.303	-0.486	1.732			-0.295	-0.562	1.695			0.051	-0.013	1.730			0.034	-0.124	1.529
-0.092	-0.244	1.720			-0.084	-0.199	1.766			-0.101	0.079	1.789			-0.088	0.252	1.780			-0.240	-0.022	1.802			-0.286	-0.288	1.798			-0.303	-0.489	1.733			-0.294	-0.565	1.696			0.050	-0.013	1.729			0.030	-0.124	1.527
-0.093	-0.244	1.721			-0.084	-0.199	1.767			-0.101	0.078	1.789			-0.089	0.252	1.780			-0.240	-0.022	1.803			-0.285	-0.289	1.799			-0.302	-0.489	1.735			-0.294	-0.565	1.697			0.049	-0.012	1.728			0.027	-0.124	1.526
-0.093	-0.244	1.721			-0.084	-0.199	1.767			-0.101	0.078	1.789			-0.089	0.252	1.780			-0.240	-0.023	1.804			-0.285	-0.289	1.800			-0.301	-0.492	1.736			-0.294	-0.568	1.698			0.048	-0.012	1.727			0.024	-0.124	1.524
-0.093	-0.243	1.722			-0.084	-0.199	1.768			-0.101	0.078	1.789			-0.089	0.252	1.780			-0.240	-0.023	1.804			-0.284	-0.290	1.801			-0.301	-0.493	1.737			-0.293	-0.568	1.699			0.048	-0.011	1.727			0.029	-0.122	1.526
-0.093	-0.243	1.722			-0.084	-0.198	1.768			-0.101	0.078	1.790			-0.090	0.252	1.780			-0.240	-0.023	1.805			-0.284	-0.290	1.801			-0.301	-0.494	1.738			-0.293	-0.569	1.700			0.047	-0.011	1.726			0.033	-0.120	1.526
-0.094	-0.243	1.723			-0.084	-0.198	1.769			-0.101	0.078	1.790			-0.090	0.252	1.780			-0.241	-0.024	1.805			-0.284	-0.291	1.802			-0.300	-0.494	1.739			-0.293	-0.570	1.700			0.047	-0.010	1.725			0.035	-0.119	1.527
-0.094	-0.243	1.723			-0.084	-0.198	1.769			-0.101	0.078	1.790			-0.090	0.252	1.780			-0.241	-0.024	1.806			-0.283	-0.291	1.803			-0.300	-0.495	1.739			-0.293	-0.571	1.701			0.046	-0.010	1.725			0.038	-0.119	1.527
-0.094	-0.243	1.723			-0.084	-0.198	1.769			-0.101	0.078	1.790			-0.091	0.253	1.780			-0.241	-0.024	1.806			-0.283	-0.292	1.803			-0.300	-0.496	1.740			-0.292	-0.571	1.701			0.045	-0.009	1.724			0.040	-0.118	1.528
-0.094	-0.243	1.724			-0.084	-0.198	1.770			-0.101	0.078	1.790			-0.091	0.253	1.781			-0.241	-0.024	1.806			-0.283	-0.292	1.804			-0.300	-0.497	1.740			-0.292	-0.572	1.702			0.045	-0.009	1.724			0.042	-0.118	1.529
-0.094	-0.242	1.724			-0.084	-0.198	1.770			-0.101	0.079	1.790			-0.091	0.253	1.781			-0.241	-0.025	1.807			-0.283	-0.292	1.804			-0.300	-0.498	1.740			-0.292	-0.574	1.702			0.045	-0.009	1.723			0.044	-0.117	1.529
-0.094	-0.242	1.724			-0.084	-0.197	1.770			-0.101	0.079	1.790			-0.091	0.253	1.781			-0.241	-0.025	1.807			-0.282	-0.292	1.804			-0.300	-0.498	1.740			-0.292	-0.574	1.702			0.044	-0.008	1.723			0.046	-0.117	1.529
-0.095	-0.242	1.725			-0.084	-0.197	1.771			-0.101	0.079	1.790			-0.092	0.253	1.781			-0.241	-0.025	1.807			-0.282	-0.293	1.804			-0.300	-0.499	1.741			-0.292	-0.574	1.703			0.044	-0.008	1.722			0.048	-0.117	1.530
-0.095	-0.242	1.725			-0.084	-0.197	1.771			-0.101	0.079	1.790			-0.092	0.253	1.781			-0.241	-0.025	1.807			-0.282	-0.293	1.805			-0.299	-0.498	1.741			-0.292	-0.574	1.703			0.044	-0.008	1.722			0.050	-0.117	1.530
-0.095	-0.242	1.725			-0.084	-0.197	1.771			-0.101	0.080	1.790			-0.092	0.254	1.781			-0.241	-0.025	1.807			-0.282	-0.293	1.805			-0.299	-0.498	1.741			-0.291	-0.575	1.703			0.043	-0.008	1.722			0.052	-0.117	1.531
-0.095	-0.242	1.725			-0.084	-0.197	1.771			-0.101	0.080	1.790			-0.092	0.254	1.781			-0.241	-0.025	1.807			-0.281	-0.293	1.804			-0.299	-0.498	1.741			-0.291	-0.575	1.703			0.043	-0.007	1.721			0.054	-0.117	1.531
-0.095	-0.242	1.725			-0.084	-0.197	1.772			-0.101	0.080	1.789			-0.093	0.254	1.781			-0.242	-0.025	1.807			-0.281	-0.293	1.804			-0.299	-0.500	1.739			-0.291	-0.576	1.702			0.043	-0.007	1.721			0.056	-0.118	1.531
-0.095	-0.241	1.726			-0.084	-0.196	1.772			-0.101	0.081	1.789			-0.093	0.254	1.782			-0.242	-0.025	1.807			-0.281	-0.293	1.804			-0.299	-0.501	1.738			-0.291	-0.578	1.701			0.043	-0.007	1.720			0.057	-0.118	1.532
-0.095	-0.241	1.726			-0.084	-0.196	1.772			-0.101	0.082	1.789			-0.093	0.255	1.782			-0.242	-0.025	1.807			-0.280	-0.293	1.803			-0.299	-0.501	1.737			-0.291	-0.578	1.701			0.043	-0.007	1.720			0.059	-0.118	1.532
-0.095	-0.241	1.726			-0.084	-0.196	1.772			-0.101	0.082	1.788			-0.093	0.255	1.782			-0.242	-0.025	1.807			-0.280	-0.293	1.802			-0.299	-0.501	1.736			-0.290	-0.578	1.701			0.043	-0.007	1.720			0.061	-0.119	1.532
-0.095	-0.241	1.726			-0.084	-0.196	1.772			-0.101	0.083	1.788			-0.093	0.255	1.782			-0.242	-0.025	1.806			-0.280	-0.293	1.801			-0.299	-0.502	1.735			-0.290	-0.579	1.700			0.043	-0.007	1.719			0.062	-0.119	1.533
-0.095	-0.241	1.726			-0.084	-0.195	1.772			-0.100	0.083	1.787			-0.093	0.256	1.782			-0.242	-0.025	1.806			-0.279	-0.293	1.800			-0.299	-0.501	1.734			-0.290	-0.579	1.700			0.042	-0.006	1.719			0.064	-0.119	1.533
-0.095	-0.241	1.726			-0.084	-0.195	1.772			-0.100	0.084	1.787			-0.093	0.256	1.782			-0.242	-0.025	1.805			-0.279	-0.292	1.799			-0.299	-0.502	1.732			-0.290	-0.579	1.699			0.042	-0.006	1.719			0.065	-0.120	1.533
-0.095	-0.240	1.726			-0.084	-0.195	1.772			-0.100	0.084	1.786			-0.093	0.256	1.782			-0.242	-0.025	1.804			-0.279	-0.292	1.798			-0.299	-0.502	1.731			-0.290	-0.580	1.698			0.043	-0.006	1.718			0.067	-0.120	1.533
-0.095	-0.240	1.726			-0.083	-0.195	1.772			-0.100	0.085	1.785			-0.093	0.257	1.782			-0.242	-0.025	1.803			-0.279	-0.292	1.797			-0.299	-0.502	1.730			-0.290	-0.580	1.698			0.043	-0.006	1.718			0.068	-0.121	1.533
-0.094	-0.240	1.726			-0.083	-0.194	1.772			-0.100	0.085	1.785			-0.093	0.257	1.782			-0.242	-0.024	1.802			-0.279	-0.292	1.796			-0.299	-0.502	1.729			-0.290	-0.580	1.697			0.043	-0.006	1.717			0.069	-0.121	1.534
-0.094	-0.240	1.726			-0.083	-0.194	1.772			-0.099	0.086	1.784			-0.093	0.257	1.782			-0.242	-0.024	1.801			-0.279	-0.291	1.795			-0.299	-0.502	1.728			-0.289	-0.580	1.697			0.043	-0.006	1.717			0.070	-0.121	1.534
-0.094	-0.240	1.726			-0.083	-0.194	1.772			-0.099	0.087	1.783			-0.093	0.258	1.782			-0.242	-0.024	1.800			-0.279	-0.291	1.794			-0.299	-0.501	1.728			-0.289	-0.579	1.696			0.043	-0.006	1.717			0.071	-0.122	1.534
-0.094	-0.239	1.726			-0.083	-0.194	1.772			-0.099	0.087	1.782			-0.092	0.258	1.782			-0.242	-0.024	1.799			-0.279	-0.291	1.792			-0.299	-0.500	1.727			-0.289	-0.579	1.696			0.044	-0.006	1.716			0.072	-0.122	1.534
-0.093	-0.239	1.726			-0.082	-0.193	1.772			-0.099	0.088	1.782			-0.092	0.259	1.781			-0.242	-0.024	1.798			-0.278	-0.291	1.791			-0.299	-0.499	1.726			-0.289	-0.578	1.695			0.044	-0.006	1.716			0.074	-0.122	1.534
-0.093	-0.239	1.726			-0.082	-0.193	1.771			-0.099	0.088	1.781			-0.092	0.259	1.781			-0.242	-0.023	1.797			-0.278	-0.290	1.790			-0.299	-0.499	1.726			-0.289	-0.578	1.695			0.044	-0.006	1.715			0.074	-0.123	1.534
-0.093	-0.239	1.725			-0.082	-0.193	1.771			-0.098	0.089	1.780			-0.092	0.259	1.781			-0.242	-0.023	1.796			-0.278	-0.290	1.789			-0.299	-0.499	1.725			-0.288	-0.578	1.694			0.045	-0.006	1.715			0.076	-0.123	1.533
-0.092	-0.239	1.725			-0.082	-0.192	1.771			-0.098	0.089	1.779			-0.092	0.260	1.780			-0.242	-0.023	1.795			-0.278	-0.290	1.788			-0.299	-0.499	1.725			-0.288	-0.578	1.693			0.045	-0.006	1.714			0.076	-0.123	1.533
-0.092	-0.238	1.725			-0.081	-0.192	1.771			-0.098	0.090	1.778			-0.092	0.260	1.780			-0.242	-0.023	1.794			-0.278	-0.290	1.787			-0.299	-0.500	1.724			-0.288	-0.578	1.693			0.046	-0.006	1.713			0.077	-0.124	1.533
-0.092	-0.238	1.725			-0.081	-0.192	1.770			-0.098	0.090	1.777			-0.091	0.261	1.780			-0.242	-0.023	1.793			-0.278	-0.290	1.786			-0.299	-0.500	1.724			-0.288	-0.578	1.692			0.046	-0.006	1.713			0.078	-0.124	1.533
-0.091	-0.238	1.724			-0.081	-0.191	1.770			-0.098	0.091	1.776			-0.091	0.261	1.779			-0.241	-0.023	1.792			-0.278	-0.289	1.785			-0.299	-0.500	1.723			-0.287	-0.578	1.692			0.047	-0.006	1.712			0.079	-0.124	1.532
-0.091	-0.238	1.724			-0.081	-0.191	1.769			-0.098	0.091	1.775			-0.091	0.262	1.778			-0.241	-0.022	1.791			-0.278	-0.289	1.784			-0.299	-0.500	1.723			-0.287	-0.578	1.691			0.047	-0.006	1.711			0.080	-0.124	1.532
-0.091	-0.238	1.723			-0.080	-0.191	1.769			-0.098	0.091	1.774			-0.091	0.262	1.777			-0.241	-0.022	1.790			-0.278	-0.289	1.784			-0.298	-0.499	1.722			-0.287	-0.578	1.691			0.048	-0.006	1.711			0.080	-0.124	1.531
-0.090	-0.237	1.723			-0.080	-0.190	1.768			-0.097	0.091	1.773			-0.091	0.262	1.775			-0.241	-0.022	1.789			-0.278	-0.289	1.783			-0.298	-0.499	1.722			-0.286	-0.578	1.690			0.048	-0.006	1.710			0.081	-0.124	1.531
-0.090	-0.237	1.722			-0.080	-0.190	1.768			-0.097	0.092	1.772			-0.091	0.263	1.773			-0.241	-0.022	1.788			-0.278	-0.289	1.782			-0.298	-0.499	1.722			-0.286	-0.578	1.690			0.048	-0.006	1.709			0.081	-0.124	1.530
-0.090	-0.237	1.722			-0.079	-0.190	1.767			-0.097	0.092	1.770			-0.091	0.263	1.771			-0.241	-0.022	1.786			-0.278	-0.289	1.781			-0.298	-0.500	1.721			-0.286	-0.578	1.689			0.049	-0.006	1.708			0.082	-0.124	1.529
-0.089	-0.237	1.722			-0.079	-0.190	1.767			-0.097	0.092	1.768			-0.092	0.264	1.768			-0.241	-0.022	1.785			-0.278	-0.289	1.781			-0.297	-0.499	1.721			-0.285	-0.577	1.689			0.049	-0.005	1.706			0.082	-0.124	1.527
-0.089	-0.237	1.721			-0.079	-0.189	1.766			-0.098	0.092	1.766			-0.092	0.264	1.764			-0.241	-0.022	1.784			-0.277	-0.289	1.780			-0.297	-0.499	1.720			-0.285	-0.577	1.689			0.049	-0.005	1.704			0.082	-0.123	1.525
-0.089	-0.237	1.720			-0.079	-0.189	1.765			-0.098	0.092	1.763			-0.093	0.264	1.761			-0.241	-0.022	1.782			-0.277	-0.289	1.779			-0.296	-0.499	1.720			-0.285	-0.577	1.689			0.049	-0.005	1.702			0.082	-0.123	1.523
-0.088	-0.236	1.720			-0.078	-0.188	1.764			-0.098	0.092	1.760			-0.093	0.264	1.757			-0.241	-0.022	1.780			-0.277	-0.289	1.779			-0.296	-0.499	1.720			-0.285	-0.577	1.688			0.049	-0.005	1.700			0.082	-0.123	1.521
-0.088	-0.236	1.719			-0.078	-0.188	1.763			-0.098	0.092	1.756			-0.094	0.265	1.753			-0.242	-0.022	1.778			-0.277	-0.288	1.778			-0.295	-0.499	1.719			-0.285	-0.577	1.688			0.049	-0.004	1.697			0.082	-0.123	1.518
-0.088	-0.236	1.718			-0.078	-0.187	1.761			-0.098	0.092	1.753			-0.096	0.265	1.749			-0.242	-0.022	1.776			-0.276	-0.288	1.777			-0.294	-0.498	1.719			-0.284	-0.577	1.688			0.049	-0.004	1.694			0.082	-0.123	1.516
-0.087	-0.236	1.717			-0.077	-0.187	1.760			-0.098	0.092	1.749			-0.097	0.264	1.744			-0.242	-0.022	1.774			-0.276	-0.288	1.776			-0.293	-0.496	1.720			-0.284	-0.576	1.689			0.049	-0.004	1.690			0.082	-0.123	1.513
-0.087	-0.236	1.716			-0.077	-0.186	1.758			-0.098	0.092	1.746			-0.098	0.264	1.739			-0.242	-0.022	1.771			-0.276	-0.288	1.775			-0.291	-0.496	1.719			-0.283	-0.576	1.689			0.048	-0.003	1.687			0.082	-0.124	1.511
-0.087	-0.235	1.715			-0.077	-0.186	1.757			-0.099	0.092	1.742			-0.100	0.264	1.734			-0.243	-0.021	1.769			-0.275	-0.288	1.774			-0.290	-0.495	1.720			-0.283	-0.575	1.689			0.048	-0.003	1.684			0.081	-0.124	1.508
-0.087	-0.235	1.714			-0.077	-0.185	1.754			-0.099	0.091	1.738			-0.101	0.264	1.730			-0.243	-0.021	1.766			-0.275	-0.288	1.773			-0.289	-0.495	1.719			-0.283	-0.575	1.689			0.048	-0.003	1.681			0.080	-0.124	1.505
-0.086	-0.235	1.713			-0.077	-0.185	1.752			-0.099	0.091	1.734			-0.103	0.264	1.725			-0.244	-0.021	1.764			-0.274	-0.288	1.772			-0.288	-0.495	1.719			-0.282	-0.575	1.689			0.047	-0.002	1.678			0.079	-0.124	1.502
-0.086	-0.235	1.712			-0.077	-0.184	1.750			-0.099	0.091	1.731			-0.104	0.264	1.721			-0.244	-0.021	1.761			-0.274	-0.288	1.770			-0.287	-0.496	1.718			-0.282	-0.576	1.688			0.047	-0.002	1.675			0.078	-0.124	1.500
-0.086	-0.235	1.711			-0.077	-0.184	1.748			-0.099	0.091	1.727			-0.106	0.263	1.717			-0.245	-0.021	1.759			-0.273	-0.288	1.769			-0.286	-0.496	1.718			-0.281	-0.576	1.688			0.046	-0.002	1.672			0.078	-0.125	1.497
-0.086	-0.234	1.709			-0.077	-0.184	1.745			-0.100	0.090	1.724			-0.107	0.263	1.713			-0.245	-0.021	1.757			-0.272	-0.288	1.768			-0.285	-0.496	1.718			-0.281	-0.576	1.688			0.046	-0.002	1.669			0.077	-0.125	1.495
-0.086	-0.234	1.708			-0.077	-0.183	1.743			-0.100	0.090	1.721			-0.108	0.263	1.710			-0.245	-0.021	1.754			-0.274	-0.260	1.757			-0.284	-0.496	1.717			-0.280	-0.576	1.688			0.045	-0.001	1.666			0.077	-0.125	1.493
-0.086	-0.234	1.707			-0.077	-0.183	1.740			-0.100	0.090	1.718			-0.110	0.262	1.706			-0.246	-0.022	1.752			-0.275	-0.249	1.753			-0.282	-0.485	1.719			-0.278	-0.566	1.690			0.045	-0.001	1.664			0.076	-0.125	1.490
-0.085	-0.234	1.706			-0.077	-0.183	1.738			-0.100	0.089	1.715			-0.111	0.262	1.703			-0.246	-0.022	1.750			-0.276	-0.241	1.750			-0.281	-0.485	1.719			-0.278	-0.565	1.690			0.044	-0.001	1.661			0.075	-0.126	1.488
-0.085	-0.234	1.705			-0.077	-0.182	1.735			-0.100	0.089	1.713			-0.112	0.262	1.700			-0.246	-0.022	1.748			-0.276	-0.236	1.748			-0.280	-0.484	1.719			-0.277	-0.565	1.690			0.043	-0.001	1.659			0.074	-0.126	1.486
-0.085	-0.234	1.704			-0.078	-0.182	1.733			-0.100	0.089	1.711			-0.113	0.262	1.697			-0.247	-0.022	1.746			-0.277	-0.232	1.746			-0.280	-0.484	1.719			-0.277	-0.565	1.690			0.043	-0.001	1.657			0.074	-0.127	1.484
-0.085	-0.234	1.703			-0.078	-0.182	1.731			-0.101	0.088	1.708			-0.114	0.261	1.695			-0.247	-0.022	1.745			-0.277	-0.229	1.745			-0.279	-0.484	1.719			-0.276	-0.566	1.690			0.043	-0.001	1.655			0.073	-0.127	1.483
-0.085	-0.234	1.702			-0.078	-0.182	1.729			-0.101	0.088	1.707			-0.115	0.261	1.692			-0.247	-0.022	1.743			-0.277	-0.226	1.744			-0.278	-0.475	1.721			-0.276	-0.557	1.693			0.042	-0.001	1.653			0.073	-0.127	1.481
-0.085	-0.234	1.701			-0.078	-0.182	1.727			-0.101	0.088	1.705			-0.116	0.261	1.690			-0.247	-0.022	1.742			-0.277	-0.224	1.743			-0.277	-0.475	1.721			-0.275	-0.558	1.694			0.042	-0.001	1.651			0.072	-0.128	1.479
-0.085	-0.234	1.700			-0.078	-0.182	1.725			-0.101	0.088	1.703			-0.116	0.260	1.688			-0.248	-0.022	1.741			-0.277	-0.222	1.742			-0.276	-0.475	1.720			-0.274	-0.559	1.693			0.042	-0.001	1.649			0.071	-0.128	1.478
-0.085	-0.234	1.699			-0.079	-0.182	1.723			-0.101	0.087	1.702			-0.117	0.260	1.686			-0.248	-0.023	1.740			-0.278	-0.220	1.741			-0.275	-0.474	1.721			-0.274	-0.558	1.694			0.041	-0.001	1.648			0.071	-0.128	1.476
-0.085	-0.234	1.699			-0.079	-0.182	1.721			-0.101	0.087	1.700			-0.118	0.259	1.684			-0.248	-0.023	1.739			-0.278	-0.218	1.741			-0.273	-0.474	1.721			-0.273	-0.558	1.694			0.041	-0.001	1.646			0.071	-0.129	1.475
-0.085	-0.235	1.698			-0.079	-0.182	1.719			-0.101	0.087	1.699			-0.118	0.259	1.682			-0.248	-0.023	1.738			-0.278	-0.217	1.740			-0.272	-0.475	1.721			-0.273	-0.559	1.693			0.041	-0.001	1.645			0.070	-0.129	1.474
-0.085	-0.235	1.697			-0.079	-0.182	1.718			-0.101	0.087	1.698			-0.119	0.259	1.681			-0.248	-0.023	1.737			-0.278	-0.215	1.739			-0.271	-0.475	1.720			-0.272	-0.561	1.693			0.041	-0.001	1.644			0.070	-0.129	1.473
-0.085	-0.235	1.697			-0.079	-0.182	1.717			-0.101	0.086	1.697			-0.119	0.259	1.680			-0.249	-0.023	1.736			-0.278	-0.214	1.739			-0.271	-0.474	1.720			-0.272	-0.559	1.693			0.040	-0.001	1.643			0.070	-0.129	1.472
-0.085	-0.235	1.696			-0.080	-0.182	1.715			-0.101	0.086	1.696			-0.120	0.258	1.678			-0.249	-0.023	1.735			-0.278	-0.213	1.738			-0.270	-0.473	1.721			-0.271	-0.558	1.694			0.040	-0.001	1.642			0.070	-0.130	1.471
-0.085	-0.235	1.695			-0.080	-0.182	1.714			-0.101	0.086	1.695			-0.120	0.258	1.677			-0.249	-0.023	1.734			-0.278	-0.212	1.738			-0.270	-0.473	1.721			-0.271	-0.557	1.694			0.040	-0.001	1.641			0.070	-0.130	1.470
-0.085	-0.235	1.695			-0.080	-0.182	1.713			-0.101	0.086	1.694			-0.121	0.258	1.676			-0.249	-0.023	1.734			-0.278	-0.211	1.738			-0.269	-0.472	1.721			-0.270	-0.556	1.694			0.040	-0.001	1.640			0.070	-0.130	1.470
-0.084	-0.235	1.694			-0.080	-0.182	1.712			-0.101	0.086	1.694			-0.121	0.258	1.675			-0.249	-0.023	1.733			-0.279	-0.210	1.738			-0.269	-0.471	1.721			-0.270	-0.556	1.694			0.040	-0.001	1.639			0.070	-0.130	1.469
-0.084	-0.235	1.694			-0.080	-0.182	1.711			-0.101	0.085	1.693			-0.121	0.257	1.675			-0.249	-0.023	1.733			-0.279	-0.210	1.738			-0.268	-0.472	1.721			-0.270	-0.557	1.694			0.040	-0.001	1.639			0.070	-0.130	1.468
-0.084	-0.235	1.694			-0.080	-0.182	1.710			-0.101	0.085	1.692			-0.121	0.257	1.674			-0.249	-0.023	1.732			-0.279	-0.209	1.738			-0.268	-0.473	1.721			-0.269	-0.559	1.693			0.039	-0.001	1.638			0.071	-0.131	1.468
-0.084	-0.235	1.693			-0.080	-0.182	1.710			-0.102	0.085	1.692			-0.122	0.257	1.673			-0.249	-0.023	1.732			-0.273	-0.244	1.748			-0.268	-0.474	1.721			-0.270	-0.556	1.695			0.039	-0.001	1.637			0.073	-0.131	1.469
-0.084	-0.235	1.693			-0.080	-0.182	1.709			-0.102	0.085	1.691			-0.122	0.256	1.673			-0.249	-0.023	1.731			-0.272	-0.255	1.751			-0.268	-0.474	1.721			-0.269	-0.556	1.695			0.039	-0.001	1.637			0.077	-0.132	1.470
-0.084	-0.235	1.693			-0.080	-0.182	1.708			-0.102	0.085	1.691			-0.122	0.256	1.673			-0.250	-0.024	1.731			-0.272	-0.260	1.753			-0.268	-0.474	1.721			-0.269	-0.556	1.695			0.039	-0.001	1.636			0.084	-0.133	1.474
-0.084	-0.235	1.692			-0.080	-0.182	1.708			-0.102	0.084	1.691			-0.123	0.256	1.672			-0.250	-0.024	1.731			-0.272	-0.264	1.754			-0.268	-0.474	1.721			-0.269	-0.556	1.695			0.039	-0.001	1.636			0.092	-0.135	1.480
-0.084	-0.235	1.692			-0.081	-0.182	1.707			-0.102	0.084	1.690			-0.123	0.256	1.672			-0.250	-0.025	1.731			-0.271	-0.266	1.755			-0.268	-0.474	1.721			-0.269	-0.556	1.695			0.040	-0.001	1.637			0.099	-0.137	1.487
-0.084	-0.235	1.692			-0.081	-0.182	1.706			-0.103	0.085	1.689			-0.124	0.256	1.673			-0.251	-0.025	1.731			-0.271	-0.268	1.756			-0.268	-0.475	1.721			-0.269	-0.556	1.695			0.040	-0.001	1.639			0.105	-0.139	1.495
-0.084	-0.235	1.691			-0.081	-0.182	1.706			-0.105	0.088	1.688			-0.126	0.256	1.674			-0.251	-0.026	1.731			-0.271	-0.270	1.756			-0.268	-0.474	1.721			-0.269	-0.556	1.695			0.041	0.000	1.638			0.109	-0.141	1.500
-0.085	-0.233	1.690			-0.082	-0.180	1.704			-0.105	0.090	1.687			-0.128	0.256	1.675			-0.252	-0.026	1.731			-0.271	-0.271	1.757			-0.269	-0.485	1.719			-0.269	-0.560	1.694			0.042	0.001	1.637			0.112	-0.142	1.502
-0.086	-0.231	1.690			-0.083	-0.178	1.703			-0.104	0.091	1.686			-0.129	0.256	1.676			-0.252	-0.027	1.732			-0.271	-0.272	1.757			-0.270	-0.491	1.718			-0.269	-0.564	1.692			0.043	0.002	1.637			0.113	-0.143	1.503
-0.086	-0.229	1.689			-0.083	-0.176	1.702			-0.105	0.092	1.685			-0.130	0.257	1.677			-0.253	-0.028	1.732			-0.271	-0.273	1.758			-0.271	-0.496	1.717			-0.269	-0.566	1.691			0.043	0.002	1.637			0.114	-0.143	1.502
-0.087	-0.227	1.689			-0.084	-0.175	1.701			-0.105	0.093	1.685			-0.131	0.257	1.678			-0.253	-0.028	1.732			-0.271	-0.274	1.758			-0.271	-0.498	1.716			-0.269	-0.569	1.691			0.044	0.003	1.637			0.114	-0.142	1.496
-0.087	-0.226	1.689			-0.085	-0.174	1.700			-0.105	0.093	1.685			-0.132	0.257	1.678			-0.254	-0.029	1.732			-0.271	-0.275	1.759			-0.272	-0.500	1.716			-0.269	-0.571	1.690			0.044	0.003	1.637			0.113	-0.140	1.489
-0.088	-0.224	1.688			-0.085	-0.172	1.699			-0.104	0.095	1.684			-0.133	0.257	1.679			-0.254	-0.030	1.733			-0.271	-0.275	1.759			-0.272	-0.501	1.715			-0.270	-0.572	1.689			0.045	0.004	1.636			0.113	-0.137	1.482
-0.088	-0.222	1.688			-0.086	-0.169	1.698			-0.104	0.097	1.683			-0.134	0.257	1.679			-0.255	-0.030	1.733			-0.271	-0.276	1.759			-0.273	-0.502	1.715			-0.270	-0.574	1.688			0.046	0.005	1.636			0.112	-0.136	1.476
-0.089	-0.220	1.687			-0.086	-0.168	1.697			-0.104	0.099	1.682			-0.135	0.258	1.680			-0.255	-0.031	1.733			-0.272	-0.276	1.760			-0.273	-0.503	1.715			-0.270	-0.575	1.688			0.047	0.006	1.635			0.111	-0.134	1.471
-0.089	-0.219	1.687			-0.087	-0.166	1.696			-0.104	0.102	1.681			-0.136	0.260	1.681			-0.256	-0.031	1.734			-0.272	-0.276	1.760			-0.274	-0.504	1.714			-0.270	-0.575	1.687			0.047	0.008	1.635			0.111	-0.133	1.467
-0.090	-0.218	1.687			-0.088	-0.165	1.695			-0.105	0.106	1.680			-0.138	0.262	1.681			-0.256	-0.032	1.734			-0.272	-0.276	1.760			-0.274	-0.505	1.714			-0.270	-0.576	1.687			0.056	0.005	1.639			0.110	-0.132	1.464
-0.090	-0.217	1.686			-0.088	-0.164	1.695			-0.106	0.108	1.679			-0.139	0.264	1.682			-0.257	-0.032	1.734			-0.273	-0.276	1.761			-0.280	-0.495	1.715			-0.273	-0.571	1.688			0.060	0.003	1.642			0.109	-0.131	1.461
-0.091	-0.217	1.686			-0.089	-0.163	1.694			-0.108	0.111	1.677			-0.141	0.266	1.683			-0.257	-0.033	1.734			-0.273	-0.276	1.761			-0.283	-0.490	1.716			-0.275	-0.567	1.689			0.063	0.002	1.644			0.109	-0.131	1.460
-0.091	-0.218	1.686			-0.090	-0.163	1.693			-0.110	0.114	1.676			-0.143	0.269	1.684			-0.257	-0.033	1.734			-0.273	-0.277	1.761			-0.285	-0.487	1.716			-0.276	-0.565	1.689			0.064	0.001	1.645			0.109	-0.131	1.459
-0.092	-0.220	1.686			-0.092	-0.164	1.692			-0.112	0.116	1.675			-0.144	0.270	1.684			-0.257	-0.034	1.734			-0.274	-0.277	1.761			-0.286	-0.485	1.716			-0.277	-0.564	1.690			0.065	0.001	1.646			0.108	-0.131	1.459
-0.093	-0.222	1.686			-0.093	-0.166	1.691			-0.113	0.118	1.674			-0.145	0.271	1.685			-0.258	-0.034	1.735			-0.274	-0.278	1.761			-0.287	-0.487	1.716			-0.277	-0.566	1.689			0.065	0.000	1.648			0.107	-0.131	1.458
-0.094	-0.224	1.686			-0.094	-0.167	1.690			-0.114	0.119	1.673			-0.145	0.273	1.685			-0.258	-0.034	1.735			-0.275	-0.278	1.762			-0.289	-0.485	1.717			-0.278	-0.565	1.689			0.065	-0.000	1.649			0.106	-0.131	1.459
-0.095	-0.226	1.686			-0.095	-0.167	1.689			-0.115	0.121	1.672			-0.146	0.274	1.685			-0.258	-0.035	1.735			-0.276	-0.278	1.762			-0.290	-0.484	1.717			-0.279	-0.563	1.690			0.064	-0.000	1.650			0.106	-0.132	1.461
-0.096	-0.227	1.686			-0.096	-0.168	1.688			-0.115	0.121	1.672			-0.146	0.274	1.685			-0.259	-0.036	1.735			-0.276	-0.278	1.762			-0.291	-0.482	1.717			-0.280	-0.562	1.690			0.063	-0.000	1.652			0.105	-0.134	1.463
-0.096	-0.229	1.686			-0.097	-0.169	1.688			-0.116	0.121	1.672			-0.146	0.274	1.685			-0.260	-0.036	1.735			-0.277	-0.278	1.762			-0.292	-0.480	1.718			-0.281	-0.561	1.691			0.061	-0.000	1.654			0.105	-0.135	1.465
-0.097	-0.230	1.686			-0.098	-0.170	1.688			-0.117	0.120	1.673			-0.145	0.273	1.685			-0.260	-0.037	1.736			-0.278	-0.278	1.762			-0.293	-0.479	1.719			-0.282	-0.559	1.691			0.059	0.000	1.655			0.105	-0.136	1.468
-0.097	-0.231	1.686			-0.098	-0.172	1.687			-0.118	0.117	1.676			-0.145	0.272	1.685			-0.261	-0.037	1.736			-0.279	-0.277	1.762			-0.293	-0.477	1.719			-0.282	-0.558	1.692			0.057	0.000	1.657			0.104	-0.136	1.472
-0.098	-0.232	1.686			-0.099	-0.173	1.687			-0.119	0.113	1.679			-0.144	0.271	1.685			-0.262	-0.039	1.736			-0.279	-0.277	1.762			-0.294	-0.476	1.719			-0.283	-0.557	1.692			0.054	0.000	1.659			0.104	-0.137	1.476
-0.098	-0.233	1.686			-0.100	-0.174	1.688			-0.120	0.109	1.681			-0.144	0.270	1.685			-0.263	-0.041	1.736			-0.280	-0.277	1.762			-0.294	-0.476	1.720			-0.283	-0.556	1.692			0.052	0.000	1.660			0.104	-0.138	1.482
-0.098	-0.234	1.686			-0.100	-0.176	1.688			-0.121	0.105	1.684			-0.144	0.268	1.685			-0.264	-0.042	1.736			-0.280	-0.277	1.762			-0.295	-0.475	1.720			-0.283	-0.556	1.693			0.050	0.000	1.661			0.104	-0.139	1.487
-0.099	-0.235	1.686			-0.101	-0.177	1.689			-0.121	0.102	1.686			-0.144	0.267	1.685			-0.265	-0.043	1.736			-0.281	-0.277	1.762			-0.295	-0.474	1.720			-0.284	-0.555	1.693			0.048	0.000	1.662			0.104	-0.139	1.492
-0.099	-0.236	1.687			-0.101	-0.178	1.690			-0.122	0.099	1.688			-0.144	0.266	1.685			-0.266	-0.043	1.736			-0.281	-0.277	1.762			-0.296	-0.474	1.720			-0.284	-0.555	1.693			0.046	-0.000	1.663			0.104	-0.140	1.496
-0.099	-0.236	1.687			-0.102	-0.179	1.690			-0.123	0.097	1.690			-0.144	0.265	1.684			-0.266	-0.043	1.737			-0.282	-0.277	1.762			-0.296	-0.473	1.720			-0.285	-0.555	1.693			0.045	-0.001	1.664			0.105	-0.140	1.501
-0.100	-0.237	1.687			-0.102	-0.180	1.691			-0.123	0.095	1.691			-0.143	0.265	1.684			-0.267	-0.044	1.737			-0.282	-0.277	1.762			-0.296	-0.473	1.721			-0.285	-0.554	1.694			0.043	-0.001	1.665			0.106	-0.141	1.505
-0.100	-0.237	1.687			-0.103	-0.181	1.692			-0.124	0.093	1.692			-0.143	0.264	1.684			-0.267	-0.044	1.737			-0.282	-0.277	1.762			-0.297	-0.473	1.721			-0.285	-0.554	1.694			0.042	-0.001	1.666			0.107	-0.141	1.510
-0.101	-0.237	1.687			-0.103	-0.181	1.693			-0.124	0.091	1.694			-0.143	0.263	1.684			-0.268	-0.044	1.737			-0.283	-0.277	1.762			-0.297	-0.472	1.721			-0.285	-0.554	1.694			0.041	-0.001	1.666			0.109	-0.142	1.516
-0.101	-0.238	1.688			-0.103	-0.182	1.694			-0.125	0.090	1.695			-0.143	0.262	1.684			-0.268	-0.044	1.737			-0.283	-0.277	1.762			-0.297	-0.472	1.721			-0.286	-0.553	1.694			0.040	-0.002	1.667			0.113	-0.143	1.524
-0.101	-0.238	1.688			-0.104	-0.183	1.695			-0.125	0.089	1.695			-0.143	0.262	1.684			-0.269	-0.044	1.737			-0.283	-0.277	1.762			-0.298	-0.472	1.721			-0.286	-0.553	1.694			0.039	-0.002	1.668			0.120	-0.145	1.537
-0.101	-0.238	1.688			-0.104	-0.183	1.696			-0.125	0.088	1.696			-0.143	0.261	1.684			-0.269	-0.045	1.737			-0.284	-0.277	1.762			-0.298	-0.471	1.721			-0.286	-0.553	1.694			0.038	-0.002	1.669			0.126	-0.147	1.550
-0.102	-0.239	1.688			-0.104	-0.184	1.697			-0.126	0.087	1.697			-0.143	0.261	1.684			-0.270	-0.045	1.737			-0.284	-0.277	1.762			-0.298	-0.471	1.721			-0.286	-0.553	1.694			0.037	-0.002	1.670			0.132	-0.149	1.564
-0.102	-0.239	1.688			-0.105	-0.184	1.697			-0.126	0.086	1.698			-0.143	0.260	1.684			-0.270	-0.045	1.738			-0.284	-0.278	1.762			-0.298	-0.471	1.721			-0.287	-0.553	1.694			0.036	-0.003	1.671			0.136	-0.151	1.575
-0.102	-0.239	1.689			-0.105	-0.185	1.698			-0.126	0.085	1.698			-0.143	0.260	1.684			-0.270	-0.045	1.738			-0.285	-0.278	1.762			-0.298	-0.471	1.721			-0.287	-0.552	1.694			0.035	-0.003	1.672			0.138	-0.153	1.583
-0.103	-0.239	1.689			-0.105	-0.185	1.699			-0.127	0.084	1.699			-0.143	0.260	1.684			-0.271	-0.045	1.738			-0.285	-0.278	1.762			-0.298	-0.470	1.721			-0.287	-0.552	1.694			0.034	-0.003	1.673			0.140	-0.154	1.589
-0.103	-0.240	1.689			-0.106	-0.186	1.700			-0.127	0.083	1.700			-0.144	0.259	1.684			-0.271	-0.045	1.738			-0.285	-0.278	1.762			-0.299	-0.470	1.721			-0.287	-0.552	1.694			0.032	-0.003	1.675			0.136	-0.159	1.572
-0.103	-0.240	1.689			-0.106	-0.186	1.701			-0.127	0.082	1.700			-0.144	0.259	1.684			-0.271	-0.045	1.738			-0.286	-0.277	1.762			-0.298	-0.477	1.719			-0.287	-0.558	1.691			0.031	-0.003	1.677			0.129	-0.142	1.510
-0.103	-0.240	1.690			-0.106	-0.187	1.702			-0.128	0.082	1.701			-0.144	0.258	1.684			-0.271	-0.045	1.738			-0.286	-0.277	1.762			-0.298	-0.477	1.719			-0.288	-0.558	1.691			0.029	-0.003	1.678			0.126	-0.151	1.520
-0.104	-0.241	1.690			-0.106	-0.187	1.703			-0.128	0.081	1.702			-0.144	0.258	1.684			-0.272	-0.045	1.738			-0.287	-0.277	1.762			-0.298	-0.482	1.718			-0.288	-0.561	1.689			0.028	-0.003	1.679			0.126	-0.155	1.522
-0.104	-0.241	1.690			-0.107	-0.188	1.704			-0.128	0.080	1.702			-0.145	0.257	1.684			-0.272	-0.045	1.738			-0.287	-0.277	1.762			-0.298	-0.486	1.718			-0.289	-0.564	1.688			0.027	-0.003	1.680			0.125	-0.158	1.523
-0.104	-0.241	1.690			-0.107	-0.189	1.705			-0.129	0.080	1.703			-0.145	0.257	1.684			-0.272	-0.046	1.739			-0.287	-0.277	1.762			-0.298	-0.490	1.717			-0.289	-0.566	1.687			0.025	-0.003	1.681			0.125	-0.160	1.525
-0.104	-0.242	1.691			-0.107	-0.189	1.706			-0.129	0.078	1.704			-0.146	0.256	1.684			-0.273	-0.046	1.739			-0.288	-0.277	1.762			-0.298	-0.492	1.717			-0.290	-0.568	1.686			0.024	-0.003	1.682			0.127	-0.164	1.526
-0.105	-0.242	1.691			-0.107	-0.190	1.707			-0.128	0.077	1.705			-0.146	0.256	1.684			-0.273	-0.046	1.739			-0.288	-0.277	1.762			-0.298	-0.493	1.717			-0.290	-0.569	1.686			0.023	-0.003	1.683			0.129	-0.168	1.527
-0.105	-0.242	1.691			-0.107	-0.190	1.708			-0.127	0.075	1.706			-0.147	0.255	1.684			-0.273	-0.046	1.739			-0.289	-0.277	1.762			-0.298	-0.494	1.717			-0.291	-0.570	1.686			0.017	0.001	1.687			0.129	-0.168	1.527
-0.105	-0.242	1.692			-0.107	-0.191	1.709			-0.125	0.073	1.706			-0.147	0.255	1.684			-0.274	-0.046	1.740			-0.289	-0.277	1.763			-0.298	-0.495	1.718			-0.291	-0.571	1.686			0.013	0.004	1.689			0.127	-0.160	1.518
-0.105	-0.242	1.692			-0.107	-0.191	1.710			-0.124	0.072	1.707			-0.148	0.254	1.684			-0.274	-0.046	1.740			-0.290	-0.277	1.763			-0.298	-0.497	1.718			-0.291	-0.573	1.686			0.011	0.005	1.691			0.125	-0.155	1.512
-0.105	-0.242	1.692			-0.106	-0.191	1.711			-0.124	0.071	1.707			-0.148	0.254	1.684			-0.274	-0.046	1.740			-0.290	-0.276	1.763			-0.298	-0.498	1.718			-0.292	-0.575	1.686			0.007	0.008	1.692			0.123	-0.150	1.509
-0.104	-0.238	1.693			-0.106	-0.188	1.712			-0.124	0.071	1.708			-0.149	0.254	1.684			-0.274	-0.046	1.740			-0.291	-0.276	1.763			-0.298	-0.500	1.718			-0.292	-0.577	1.686			0.004	0.012	1.694			0.120	-0.144	1.506
-0.104	-0.235	1.694			-0.105	-0.186	1.713			-0.124	0.072	1.707			-0.150	0.253	1.684			-0.275	-0.046	1.740			-0.291	-0.275	1.763			-0.298	-0.502	1.719			-0.292	-0.579	1.687			-0.001	0.016	1.694			0.116	-0.139	1.503
-0.103	-0.233	1.694			-0.104	-0.183	1.713			-0.126	0.094	1.697			-0.156	0.259	1.684			-0.275	-0.046	1.741			-0.292	-0.274	1.764			-0.298	-0.504	1.719			-0.293	-0.581	1.687			-0.009	0.035	1.689			0.108	-0.127	1.502
-0.103	-0.232	1.694			-0.104	-0.180	1.713			-0.128	0.104	1.693			-0.162	0.264	1.684			-0.275	-0.046	1.741			-0.292	-0.274	1.764			-0.298	-0.505	1.719			-0.293	-0.583	1.687			0.006	0.028	1.689			0.108	-0.126	1.499
-0.103	-0.231	1.694			-0.104	-0.179	1.713			-0.131	0.109	1.691			-0.165	0.266	1.684			-0.275	-0.046	1.741			-0.293	-0.273	1.764			-0.298	-0.504	1.720			-0.293	-0.582	1.688			0.014	0.024	1.689			0.107	-0.125	1.496
-0.103	-0.231	1.695			-0.104	-0.179	1.713			-0.133	0.112	1.689			-0.167	0.268	1.684			-0.275	-0.046	1.741			-0.293	-0.273	1.764			-0.298	-0.502	1.722			-0.293	-0.580	1.690			0.018	0.022	1.689			0.106	-0.124	1.495
-0.104	-0.231	1.695			-0.105	-0.179	1.713			-0.135	0.114	1.688			-0.169	0.269	1.685			-0.276	-0.046	1.741			-0.293	-0.273	1.764			-0.299	-0.502	1.722			-0.293	-0.581	1.690			0.020	0.019	1.689			0.106	-0.123	1.493
-0.104	-0.231	1.695			-0.105	-0.179	1.713			-0.137	0.116	1.687			-0.170	0.269	1.685			-0.276	-0.046	1.742			-0.294	-0.273	1.764			-0.299	-0.502	1.723			-0.293	-0.580	1.691			0.022	0.018	1.689			0.105	-0.122	1.492
-0.104	-0.232	1.696			-0.106	-0.179	1.712			-0.137	0.117	1.686			-0.170	0.270	1.685			-0.276	-0.046	1.742			-0.294	-0.273	1.764			-0.299	-0.502	1.723			-0.293	-0.580	1.692			0.023	0.017	1.689			0.105	-0.123	1.495
-0.105	-0.233	1.696			-0.106	-0.179	1.712			-0.138	0.114	1.689			-0.171	0.268	1.685			-0.276	-0.047	1.742			-0.294	-0.272	1.765			-0.299	-0.501	1.724			-0.293	-0.579	1.693			0.024	0.017	1.689			0.106	-0.124	1.497
-0.105	-0.233	1.697			-0.106	-0.179	1.712			-0.138	0.109	1.692			-0.171	0.267	1.686			-0.276	-0.047	1.742			-0.294	-0.272	1.765			-0.299	-0.501	1.725			-0.293	-0.580	1.693			0.024	0.016	1.689			0.106	-0.125	1.503
-0.106	-0.234	1.697			-0.107	-0.180	1.712			-0.139	0.104	1.696			-0.171	0.266	1.686			-0.276	-0.047	1.743			-0.294	-0.272	1.765			-0.298	-0.497	1.726			-0.293	-0.576	1.696			0.024	0.015	1.689			0.107	-0.126	1.509
-0.106	-0.235	1.697			-0.107	-0.180	1.712			-0.139	0.100	1.698			-0.171	0.264	1.686			-0.277	-0.047	1.743			-0.295	-0.272	1.765			-0.298	-0.498	1.727			-0.293	-0.577	1.696			0.025	0.014	1.690			0.108	-0.128	1.519
-0.106	-0.235	1.698			-0.108	-0.181	1.713			-0.139	0.097	1.701			-0.172	0.263	1.687			-0.277	-0.048	1.743			-0.295	-0.272	1.765			-0.298	-0.494	1.728			-0.293	-0.573	1.698			0.025	0.013	1.690			0.113	-0.131	1.533
-0.107	-0.236	1.698			-0.108	-0.181	1.713			-0.140	0.094	1.703			-0.172	0.262	1.687			-0.277	-0.048	1.744			-0.295	-0.272	1.765			-0.298	-0.491	1.730			-0.292	-0.570	1.700			0.024	0.012	1.690			0.119	-0.134	1.549
-0.107	-0.236	1.699			-0.109	-0.182	1.713			-0.140	0.091	1.705			-0.172	0.261	1.687			-0.277	-0.048	1.744			-0.295	-0.272	1.765			-0.298	-0.488	1.730			-0.292	-0.568	1.701			0.024	0.011	1.691			0.124	-0.137	1.563
-0.107	-0.237	1.699			-0.109	-0.183	1.714			-0.140	0.089	1.706			-0.172	0.261	1.687			-0.277	-0.048	1.744			-0.295	-0.272	1.765			-0.298	-0.486	1.731			-0.292	-0.566	1.702			0.024	0.010	1.691			0.129	-0.139	1.577
-0.108	-0.237	1.699			-0.109	-0.183	1.714			-0.141	0.087	1.707			-0.172	0.260	1.687			-0.278	-0.048	1.744			-0.295	-0.272	1.765			-0.298	-0.484	1.732			-0.292	-0.564	1.703			0.024	0.009	1.692			0.134	-0.140	1.591
-0.108	-0.238	1.700			-0.110	-0.184	1.715			-0.141	0.086	1.708			-0.172	0.259	1.688			-0.278	-0.048	1.744			-0.295	-0.272	1.766			-0.298	-0.483	1.732			-0.292	-0.563	1.704			0.023	0.008	1.693			0.137	-0.141	1.604
-0.108	-0.238	1.700			-0.110	-0.184	1.715			-0.141	0.084	1.709			-0.172	0.258	1.688			-0.278	-0.049	1.745			-0.296	-0.272	1.766			-0.298	-0.482	1.732			-0.292	-0.562	1.705			0.023	0.007	1.694			0.140	-0.142	1.614
-0.108	-0.239	1.700			-0.110	-0.185	1.716			-0.141	0.083	1.710			-0.172	0.258	1.688			-0.278	-0.049	1.745			-0.296	-0.272	1.766			-0.298	-0.481	1.733			-0.292	-0.561	1.705			0.022	0.006	1.695			0.142	-0.143	1.620
-0.109	-0.239	1.700			-0.111	-0.185	1.716			-0.141	0.082	1.711			-0.172	0.257	1.688			-0.278	-0.049	1.745			-0.296	-0.272	1.766			-0.298	-0.480	1.733			-0.293	-0.561	1.706			0.022	0.005	1.695			0.144	-0.143	1.625
-0.109	-0.240	1.701			-0.111	-0.186	1.717			-0.142	0.081	1.712			-0.172	0.256	1.688			-0.278	-0.049	1.745			-0.296	-0.272	1.766			-0.298	-0.479	1.733			-0.293	-0.560	1.706			0.022	0.005	1.696			0.145	-0.144	1.628
-0.109	-0.240	1.701			-0.111	-0.186	1.717			-0.142	0.080	1.712			-0.172	0.256	1.688			-0.279	-0.049	1.745			-0.296	-0.272	1.766			-0.299	-0.482	1.732			-0.293	-0.563	1.705			0.021	0.004	1.697			0.150	-0.148	1.609
-0.110	-0.240	1.701			-0.112	-0.187	1.718			-0.142	0.079	1.713			-0.172	0.255	1.688			-0.279	-0.049	1.745			-0.296	-0.272	1.766			-0.299	-0.485	1.731			-0.293	-0.566	1.703			0.020	0.004	1.698			0.154	-0.153	1.590
-0.110	-0.241	1.701			-0.112	-0.187	1.718			-0.142	0.078	1.713			-0.172	0.255	1.688			-0.279	-0.049	1.746			-0.296	-0.272	1.766			-0.299	-0.490	1.729			-0.293	-0.570	1.702			0.018	0.004	1.700			0.149	-0.150	1.559
-0.110	-0.241	1.702			-0.112	-0.188	1.719			-0.142	0.078	1.714			-0.172	0.254	1.689			-0.279	-0.050	1.746			-0.296	-0.272	1.766			-0.299	-0.491	1.728			-0.294	-0.570	1.701			0.013	0.005	1.703			0.145	-0.147	1.547
-0.110	-0.242	1.702			-0.112	-0.189	1.719			-0.142	0.077	1.714			-0.171	0.254	1.689			-0.279	-0.050	1.746			-0.297	-0.272	1.766			-0.299	-0.491	1.728			-0.294	-0.571	1.701			0.006	0.005	1.706			0.142	-0.143	1.538
-0.110	-0.242	1.702			-0.113	-0.190	1.720			-0.142	0.076	1.715			-0.171	0.253	1.689			-0.279	-0.050	1.746			-0.297	-0.273	1.766			-0.299	-0.492	1.727			-0.294	-0.571	1.701			-0.003	0.007	1.709			0.138	-0.140	1.534
-0.110	-0.243	1.702			-0.113	-0.190	1.720			-0.142	0.076	1.715			-0.171	0.253	1.689			-0.279	-0.050	1.746			-0.297	-0.273	1.766			-0.299	-0.492	1.726			-0.294	-0.572	1.700			-0.006	0.007	1.711			0.133	-0.136	1.529
-0.110	-0.244	1.702			-0.113	-0.191	1.721			-0.142	0.075	1.716			-0.170	0.252	1.690			-0.280	-0.050	1.746			-0.297	-0.273	1.767			-0.299	-0.493	1.726			-0.294	-0.573	1.700			-0.010	0.008	1.712			0.130	-0.133	1.525
-0.110	-0.244	1.703			-0.113	-0.192	1.722			-0.142	0.075	1.717			-0.169	0.251	1.691			-0.280	-0.050	1.746			-0.297	-0.273	1.767			-0.299	-0.494	1.725			-0.294	-0.575	1.698			-0.013	0.009	1.714			0.126	-0.130	1.523
-0.110	-0.245	1.703			-0.113	-0.192	1.722			-0.142	0.074	1.717			-0.169	0.250	1.691			-0.280	-0.050	1.746			-0.297	-0.273	1.767			-0.299	-0.492	1.724			-0.294	-0.573	1.698			-0.015	0.010	1.715			0.123	-0.128	1.520
-0.110	-0.245	1.703			-0.112	-0.193	1.723			-0.141	0.074	1.718			-0.168	0.249	1.692			-0.280	-0.050	1.747			-0.297	-0.273	1.767			-0.299	-0.491	1.724			-0.294	-0.572	1.698			-0.018	0.011	1.716			0.121	-0.126	1.518
-0.110	-0.245	1.703			-0.112	-0.193	1.723			-0.141	0.074	1.718			-0.168	0.248	1.692			-0.280	-0.050	1.747			-0.297	-0.273	1.767			-0.299	-0.490	1.724			-0.294	-0.571	1.698			-0.020	0.012	1.717			0.118	-0.125	1.516
-0.110	-0.245	1.703			-0.112	-0.193	1.724			-0.141	0.073	1.719			-0.167	0.248	1.693			-0.280	-0.050	1.747			-0.297	-0.273	1.767			-0.298	-0.493	1.722			-0.294	-0.573	1.696			-0.022	0.013	1.718			0.116	-0.123	1.515
-0.110	-0.246	1.703			-0.112	-0.194	1.724			-0.140	0.074	1.719			-0.167	0.247	1.694			-0.280	-0.050	1.747			-0.297	-0.273	1.767			-0.298	-0.493	1.722			-0.294	-0.573	1.696			-0.023	0.014	1.719			0.113	-0.122	1.513
-0.110	-0.245	1.704			-0.111	-0.193	1.725			-0.139	0.074	1.719			-0.167	0.246	1.695			-0.280	-0.050	1.747			-0.297	-0.273	1.767			-0.298	-0.495	1.721			-0.294	-0.575	1.694			0.028	0.009	1.713			0.112	-0.122	1.510
-0.109	-0.243	1.704			-0.111	-0.192	1.726			-0.139	0.075	1.719			-0.167	0.246	1.695			-0.280	-0.050	1.748			-0.297	-0.273	1.767			-0.297	-0.497	1.720			-0.293	-0.577	1.693			0.040	0.010	1.713			0.111	-0.122	1.508
-0.109	-0.242	1.704			-0.110	-0.190	1.726			-0.139	0.078	1.718			-0.167	0.246	1.696			-0.280	-0.050	1.748			-0.297	-0.274	1.767			-0.297	-0.499	1.720			-0.293	-0.578	1.692			0.047	0.010	1.712			0.110	-0.122	1.507
-0.108	-0.241	1.704			-0.110	-0.189	1.727			-0.140	0.083	1.716			-0.168	0.247	1.697			-0.280	-0.050	1.748			-0.297	-0.274	1.767			-0.297	-0.500	1.719			-0.292	-0.579	1.692			0.050	0.010	1.712			0.110	-0.122	1.507
-0.108	-0.240	1.704			-0.110	-0.188	1.727			-0.141	0.089	1.713			-0.169	0.249	1.698			-0.280	-0.050	1.749			-0.297	-0.274	1.767			-0.296	-0.501	1.719			-0.292	-0.580	1.691			0.052	0.011	1.711			0.110	-0.122	1.507
-0.108	-0.240	1.705			-0.110	-0.187	1.727			-0.141	0.094	1.711			-0.171	0.251	1.700			-0.280	-0.051	1.749			-0.297	-0.274	1.767			-0.296	-0.502	1.718			-0.291	-0.581	1.690			0.053	0.011	1.711			0.109	-0.122	1.506
-0.108	-0.239	1.705			-0.110	-0.186	1.727			-0.142	0.096	1.710			-0.171	0.253	1.701			-0.280	-0.051	1.749			-0.297	-0.274	1.768			-0.296	-0.503	1.718			-0.291	-0.583	1.690			0.053	0.012	1.710			0.109	-0.121	1.504
-0.108	-0.239	1.705			-0.110	-0.186	1.727			-0.142	0.097	1.710			-0.171	0.252	1.702			-0.280	-0.051	1.750			-0.297	-0.274	1.768			-0.297	-0.496	1.722			-0.291	-0.576	1.693			0.052	0.012	1.709			0.108	-0.121	1.504
-0.108	-0.239	1.705			-0.109	-0.186	1.727			-0.142	0.097	1.710			-0.171	0.252	1.703			-0.280	-0.051	1.750			-0.297	-0.274	1.768			-0.296	-0.499	1.723			-0.290	-0.578	1.693			0.050	0.013	1.708			0.107	-0.120	1.503
-0.107	-0.240	1.705			-0.109	-0.186	1.727			-0.141	0.097	1.711			-0.171	0.252	1.703			-0.281	-0.054	1.751			-0.297	-0.274	1.768			-0.295	-0.501	1.723			-0.290	-0.579	1.693			0.047	0.013	1.707			0.107	-0.120	1.502
-0.107	-0.240	1.706			-0.109	-0.186	1.727			-0.141	0.096	1.712			-0.171	0.252	1.704			-0.281	-0.060	1.752			-0.297	-0.274	1.768			-0.295	-0.502	1.723			-0.289	-0.580	1.693			0.043	0.014	1.706			0.106	-0.119	1.501
-0.107	-0.241	1.706			-0.109	-0.187	1.728			-0.142	0.095	1.714			-0.171	0.252	1.704			-0.282	-0.067	1.754			-0.296	-0.276	1.769			-0.294	-0.501	1.725			-0.289	-0.579	1.694			0.040	0.014	1.705			0.105	-0.118	1.501
-0.106	-0.242	1.707			-0.108	-0.188	1.728			-0.142	0.093	1.716			-0.171	0.252	1.705			-0.283	-0.075	1.755			-0.296	-0.278	1.771			-0.294	-0.500	1.726			-0.288	-0.579	1.695			0.036	0.014	1.705			0.104	-0.118	1.501
-0.106	-0.243	1.707			-0.108	-0.188	1.729			-0.142	0.092	1.718			-0.172	0.252	1.706			-0.283	-0.081	1.756			-0.296	-0.281	1.772			-0.293	-0.500	1.726			-0.288	-0.579	1.696			0.033	0.013	1.704			0.104	-0.117	1.500
-0.106	-0.243	1.708			-0.107	-0.189	1.730			-0.143	0.091	1.719			-0.172	0.252	1.706			-0.283	-0.085	1.756			-0.295	-0.284	1.774			-0.293	-0.500	1.727			-0.287	-0.579	1.697			0.030	0.013	1.703			0.103	-0.116	1.500
-0.105	-0.244	1.708			-0.107	-0.190	1.730			-0.143	0.089	1.721			-0.172	0.251	1.707			-0.283	-0.088	1.757			-0.295	-0.287	1.775			-0.292	-0.500	1.727			-0.287	-0.579	1.698			0.027	0.013	1.703			0.102	-0.116	1.500
-0.105	-0.245	1.709			-0.107	-0.191	1.731			-0.144	0.088	1.722			-0.172	0.251	1.707			-0.284	-0.091	1.757			-0.295	-0.290	1.777			-0.292	-0.500	1.728			-0.286	-0.579	1.699			0.025	0.013	1.702			0.101	-0.115	1.500
-0.105	-0.245	1.709			-0.107	-0.192	1.732			-0.145	0.086	1.724			-0.173	0.251	1.708			-0.284	-0.097	1.759			-0.294	-0.293	1.778			-0.292	-0.501	1.728			-0.285	-0.580	1.699			0.022	0.013	1.701			0.100	-0.115	1.500
-0.105	-0.246	1.709			-0.107	-0.192	1.732			-0.145	0.085	1.725			-0.173	0.251	1.709			-0.285	-0.099	1.759			-0.294	-0.296	1.780			-0.291	-0.501	1.729			-0.284	-0.580	1.700			0.020	0.012	1.701			0.098	-0.114	1.500
-0.105	-0.247	1.710			-0.106	-0.193	1.733			-0.146	0.083	1.727			-0.174	0.251	1.709			-0.285	-0.102	1.760			-0.294	-0.299	1.781			-0.291	-0.501	1.729			-0.284	-0.581	1.701			0.018	0.012	1.701			0.097	-0.114	1.501
-0.105	-0.247	1.710			-0.106	-0.194	1.734			-0.146	0.082	1.728			-0.174	0.250	1.710			-0.286	-0.104	1.761			-0.294	-0.301	1.782			-0.290	-0.502	1.730			-0.283	-0.581	1.701			0.016	0.012	1.700			0.096	-0.113	1.501
-0.104	-0.248	1.710			-0.106	-0.194	1.735			-0.147	0.081	1.729			-0.175	0.250	1.710			-0.287	-0.107	1.761			-0.294	-0.303	1.783			-0.290	-0.502	1.730			-0.283	-0.582	1.702			0.014	0.012	1.700			0.095	-0.113	1.501
-0.104	-0.248	1.711			-0.106	-0.195	1.735			-0.147	0.080	1.730			-0.175	0.250	1.711			-0.287	-0.109	1.762			-0.294	-0.305	1.784			-0.290	-0.503	1.731			-0.283	-0.582	1.703			0.013	0.011	1.699			0.094	-0.113	1.502
-0.104	-0.248	1.711			-0.106	-0.196	1.736			-0.148	0.079	1.731			-0.176	0.249	1.711			-0.288	-0.111	1.763			-0.294	-0.306	1.785			-0.290	-0.503	1.731			-0.282	-0.583	1.703			0.011	0.011	1.699			0.093	-0.112	1.503
-0.105	-0.249	1.711			-0.106	-0.196	1.737			-0.149	0.078	1.732			-0.177	0.249	1.712			-0.288	-0.112	1.763			-0.294	-0.308	1.786			-0.290	-0.503	1.731			-0.282	-0.583	1.703			0.009	0.011	1.699			0.091	-0.112	1.503
-0.105	-0.249	1.712			-0.106	-0.197	1.738			-0.149	0.077	1.733			-0.178	0.249	1.712			-0.290	-0.115	1.765			-0.294	-0.309	1.787			-0.290	-0.504	1.731			-0.282	-0.584	1.703			0.008	0.010	1.699			0.090	-0.112	1.504
-0.105	-0.250	1.712			-0.106	-0.197	1.738			-0.150	0.076	1.734			-0.179	0.248	1.713			-0.292	-0.117	1.766			-0.294	-0.311	1.788			-0.290	-0.504	1.731			-0.282	-0.585	1.704			0.006	0.010	1.699			0.089	-0.112	1.504
-0.105	-0.250	1.712			-0.106	-0.198	1.739			-0.150	0.075	1.735			-0.180	0.248	1.713			-0.293	-0.119	1.767			-0.294	-0.313	1.788			-0.290	-0.505	1.731			-0.282	-0.586	1.704			0.005	0.010	1.698			0.088	-0.112	1.505
-0.105	-0.250	1.712			-0.106	-0.198	1.740			-0.151	0.074	1.736			-0.180	0.248	1.713			-0.295	-0.121	1.768			-0.294	-0.314	1.789			-0.291	-0.506	1.731			-0.282	-0.587	1.704			0.004	0.010	1.698			0.087	-0.112	1.505
-0.105	-0.250	1.713			-0.106	-0.198	1.741			-0.151	0.074	1.737			-0.181	0.247	1.714			-0.297	-0.123	1.769			-0.294	-0.316	1.789			-0.291	-0.507	1.731			-0.283	-0.587	1.704			0.003	0.009	1.698			0.086	-0.112	1.506
-0.106	-0.250	1.713			-0.107	-0.199	1.741			-0.152	0.073	1.738			-0.182	0.246	1.714			-0.298	-0.125	1.770			-0.295	-0.317	1.790			-0.292	-0.508	1.731			-0.283	-0.588	1.703			0.002	0.009	1.698			0.085	-0.112	1.507
-0.106	-0.250	1.713			-0.107	-0.199	1.742			-0.152	0.072	1.738			-0.183	0.245	1.714			-0.300	-0.126	1.771			-0.295	-0.318	1.790			-0.292	-0.509	1.731			-0.283	-0.589	1.703			0.001	0.009	1.698			0.084	-0.112	1.507
-0.107	-0.250	1.713			-0.107	-0.199	1.743			-0.153	0.071	1.739			-0.184	0.245	1.715			-0.291	-0.066	1.779			-0.297	-0.309	1.788			-0.293	-0.506	1.732			-0.284	-0.586	1.704			-0.000	0.009	1.698			0.084	-0.112	1.508
-0.108	-0.250	1.714			-0.108	-0.199	1.744			-0.154	0.071	1.740			-0.184	0.244	1.715			-0.287	-0.045	1.781			-0.298	-0.303	1.787			-0.294	-0.503	1.732			-0.285	-0.583	1.704			-0.001	0.009	1.698			0.083	-0.112	1.509
-0.109	-0.250	1.714			-0.109	-0.199	1.745			-0.154	0.070	1.740			-0.185	0.244	1.715			-0.286	-0.035	1.783			-0.299	-0.299	1.786			-0.294	-0.503	1.732			-0.285	-0.583	1.704			-0.002	0.008	1.698			0.082	-0.112	1.510
-0.110	-0.250	1.714			-0.109	-0.199	1.746			-0.155	0.070	1.741			-0.186	0.244	1.715			-0.286	-0.032	1.783			-0.300	-0.296	1.786			-0.295	-0.504	1.732			-0.285	-0.584	1.703			-0.002	0.008	1.697			0.081	-0.112	1.510
-0.111	-0.250	1.715			-0.110	-0.199	1.746			-0.155	0.069	1.741			-0.187	0.243	1.716			-0.289	-0.037	1.782			-0.301	-0.294	1.785			-0.295	-0.505	1.731			-0.286	-0.585	1.702			-0.003	0.008	1.697			0.081	-0.113	1.511
-0.112	-0.250	1.715			-0.111	-0.199	1.747			-0.156	0.069	1.741			-0.187	0.243	1.716			-0.296	-0.070	1.775			-0.302	-0.296	1.785			-0.296	-0.507	1.731			-0.286	-0.586	1.702			-0.004	0.008	1.697			0.080	-0.113	1.512
-0.113	-0.250	1.715			-0.112	-0.199	1.748			-0.157	0.068	1.741			-0.188	0.243	1.716			-0.299	-0.078	1.772			-0.303	-0.296	1.785			-0.297	-0.507	1.730			-0.287	-0.587	1.701			-0.004	0.008	1.697			0.080	-0.113	1.513
-0.114	-0.250	1.715			-0.112	-0.199	1.748			-0.158	0.068	1.741			-0.189	0.243	1.716			-0.300	-0.078	1.771			-0.303	-0.294	1.784			-0.298	-0.506	1.730			-0.288	-0.586	1.701			-0.005	0.008	1.697			0.079	-0.113	1.514
-0.114	-0.250	1.716			-0.113	-0.199	1.748			-0.160	0.072	1.735			-0.189	0.242	1.716			-0.301	-0.078	1.770			-0.305	-0.291	1.783			-0.300	-0.508	1.729			-0.288	-0.587	1.700			-0.005	0.008	1.697			0.079	-0.114	1.515
-0.115	-0.250	1.716			-0.115	-0.198	1.748			-0.163	0.081	1.724			-0.191	0.244	1.714			-0.302	-0.078	1.769			-0.306	-0.289	1.781			-0.301	-0.508	1.729			-0.289	-0.587	1.700			-0.006	0.008	1.697			0.078	-0.114	1.515
-0.116	-0.249	1.716			-0.117	-0.197	1.747			-0.166	0.087	1.715			-0.193	0.246	1.711			-0.303	-0.078	1.768			-0.307	-0.288	1.780			-0.302	-0.508	1.728			-0.290	-0.587	1.700			-0.006	0.007	1.697			0.078	-0.114	1.516
-0.117	-0.249	1.716			-0.119	-0.196	1.745			-0.168	0.091	1.709			-0.199	0.248	1.707			-0.304	-0.077	1.766			-0.307	-0.286	1.778			-0.304	-0.507	1.727			-0.290	-0.587	1.699			-0.005	0.008	1.697			0.078	-0.115	1.515
-0.118	-0.249	1.716			-0.121	-0.194	1.743			-0.170	0.094	1.704			-0.203	0.249	1.704			-0.305	-0.075	1.764			-0.308	-0.284	1.775			-0.305	-0.507	1.727			-0.291	-0.587	1.699			-0.005	0.008	1.696			0.078	-0.116	1.515
-0.119	-0.248	1.716			-0.123	-0.193	1.741			-0.172	0.095	1.701			-0.206	0.250	1.702			-0.306	-0.074	1.761			-0.309	-0.283	1.773			-0.307	-0.506	1.726			-0.292	-0.586	1.698			-0.001	0.008	1.694			0.079	-0.116	1.514
-0.120	-0.247	1.716			-0.125	-0.191	1.739			-0.174	0.096	1.697			-0.208	0.249	1.699			-0.307	-0.072	1.757			-0.310	-0.281	1.770			-0.308	-0.506	1.725			-0.293	-0.586	1.697			0.003	0.009	1.692			0.079	-0.117	1.513
-0.121	-0.246	1.716			-0.127	-0.189	1.737			-0.175	0.096	1.694			-0.210	0.248	1.696			-0.308	-0.070	1.752			-0.311	-0.280	1.766			-0.310	-0.507	1.722			-0.294	-0.587	1.696			0.007	0.009	1.690			0.080	-0.118	1.512
-0.122	-0.245	1.716			-0.129	-0.188	1.734			-0.176	0.095	1.690			-0.212	0.246	1.691			-0.308	-0.068	1.747			-0.313	-0.279	1.763			-0.312	-0.507	1.720			-0.295	-0.587	1.695			0.009	0.007	1.688			0.081	-0.118	1.511
-0.123	-0.244	1.716			-0.130	-0.187	1.732			-0.177	0.092	1.686			-0.212	0.244	1.685			-0.309	-0.067	1.741			-0.314	-0.278	1.759			-0.314	-0.507	1.718			-0.296	-0.587	1.694			0.017	0.005	1.684			0.081	-0.119	1.509
-0.124	-0.243	1.716			-0.132	-0.186	1.730			-0.178	0.089	1.681			-0.212	0.242	1.678			-0.310	-0.066	1.735			-0.315	-0.277	1.755			-0.315	-0.507	1.716			-0.298	-0.587	1.693			0.021	0.004	1.682			0.082	-0.119	1.508
-0.125	-0.242	1.715			-0.133	-0.185	1.728			-0.178	0.085	1.677			-0.212	0.240	1.671			-0.311	-0.065	1.729			-0.317	-0.277	1.751			-0.317	-0.506	1.715			-0.299	-0.587	1.691			0.025	0.003	1.680			0.083	-0.121	1.505
-0.126	-0.241	1.715			-0.134	-0.184	1.726			-0.179	0.081	1.672			-0.212	0.237	1.665			-0.311	-0.064	1.724			-0.318	-0.277	1.748			-0.318	-0.506	1.713			-0.300	-0.587	1.690			0.028	0.001	1.678			0.084	-0.122	1.502
-0.127	-0.240	1.715			-0.135	-0.183	1.723			-0.180	0.077	1.669			-0.211	0.235	1.658			-0.312	-0.064	1.718			-0.320	-0.277	1.744			-0.320	-0.506	1.712			-0.301	-0.587	1.689			0.031	-0.000	1.675			0.084	-0.123	1.498
-0.128	-0.239	1.715			-0.137	-0.183	1.721			-0.181	0.072	1.665			-0.210	0.233	1.652			-0.312	-0.064	1.714			-0.321	-0.277	1.741			-0.321	-0.506	1.711			-0.302	-0.587	1.688			0.033	-0.002	1.673			0.084	-0.125	1.495
-0.129	-0.239	1.714			-0.138	-0.183	1.719			-0.182	0.068	1.662			-0.209	0.231	1.646			-0.313	-0.064	1.710			-0.322	-0.277	1.738			-0.322	-0.506	1.710			-0.303	-0.587	1.688			0.035	-0.003	1.671			0.084	-0.126	1.493
-0.129	-0.238	1.714			-0.139	-0.183	1.717			-0.183	0.065	1.659			-0.209	0.229	1.642			-0.313	-0.064	1.706			-0.324	-0.277	1.736			-0.323	-0.506	1.709			-0.304	-0.587	1.687			0.037	-0.005	1.670			0.084	-0.127	1.490
-0.130	-0.238	1.714			-0.140	-0.183	1.715			-0.184	0.061	1.657			-0.209	0.227	1.638			-0.314	-0.065	1.703			-0.325	-0.277	1.733			-0.323	-0.506	1.708			-0.305	-0.587	1.686			0.038	-0.007	1.668			0.084	-0.129	1.488
-0.131	-0.237	1.714			-0.141	-0.183	1.713			-0.185	0.059	1.655			-0.208	0.226	1.634			-0.314	-0.065	1.701			-0.326	-0.277	1.731			-0.324	-0.506	1.707			-0.305	-0.587	1.686			0.040	-0.008	1.666			0.083	-0.130	1.486
-0.132	-0.237	1.713			-0.142	-0.183	1.712			-0.186	0.056	1.653			-0.208	0.224	1.631			-0.315	-0.065	1.698			-0.327	-0.278	1.730			-0.325	-0.506	1.707			-0.306	-0.587	1.685			0.041	-0.009	1.665			0.084	-0.136	1.487
-0.133	-0.237	1.713			-0.144	-0.183	1.710			-0.187	0.054	1.652			-0.209	0.223	1.629			-0.315	-0.065	1.696			-0.328	-0.278	1.728			-0.326	-0.508	1.706			-0.307	-0.589	1.684			0.042	-0.011	1.664			0.086	-0.144	1.491
-0.135	-0.240	1.713			-0.145	-0.187	1.709			-0.188	0.052	1.651			-0.209	0.223	1.626			-0.316	-0.066	1.694			-0.329	-0.278	1.726			-0.327	-0.510	1.705			-0.307	-0.590	1.683			-0.019	-0.012	1.667			0.087	-0.152	1.498
-0.136	-0.244	1.714			-0.147	-0.191	1.707			-0.189	0.050	1.649			-0.209	0.222	1.624			-0.316	-0.066	1.692			-0.330	-0.278	1.725			-0.328	-0.511	1.705			-0.308	-0.592	1.683			-0.039	-0.013	1.668			0.081	-0.167	1.528
-0.138	-0.247	1.714			-0.149	-0.194	1.706			-0.190	0.048	1.648			-0.209	0.221	1.622			-0.317	-0.067	1.690			-0.331	-0.278	1.724			-0.328	-0.513	1.704			-0.309	-0.593	1.682			-0.049	-0.014	1.667			0.078	-0.175	1.544
-0.139	-0.250	1.714			-0.150	-0.197	1.705			-0.191	0.046	1.647			-0.210	0.219	1.620			-0.318	-0.068	1.688			-0.333	-0.279	1.723			-0.329	-0.515	1.704			-0.310	-0.595	1.682			-0.055	-0.014	1.667			0.076	-0.181	1.555
-0.141	-0.253	1.714			-0.151	-0.200	1.705			-0.192	0.044	1.647			-0.210	0.218	1.618			-0.319	-0.068	1.686			-0.334	-0.279	1.722			-0.330	-0.517	1.704			-0.310	-0.597	1.682			-0.059	-0.015	1.667			0.073	-0.187	1.566
-0.142	-0.255	1.715			-0.152	-0.203	1.704			-0.193	0.042	1.646			-0.211	0.217	1.616			-0.320	-0.070	1.685			-0.335	-0.280	1.721			-0.330	-0.520	1.704			-0.311	-0.600	1.683			-0.062	-0.015	1.666			0.068	-0.199	1.587
-0.143	-0.256	1.715			-0.153	-0.205	1.703			-0.194	0.040	1.645			-0.211	0.216	1.614			-0.321	-0.071	1.683			-0.337	-0.280	1.721			-0.331	-0.520	1.704			-0.312	-0.601	1.683			-0.064	-0.016	1.665			0.064	-0.206	1.600
-0.144	-0.258	1.715			-0.154	-0.207	1.703			-0.195	0.038	1.644			-0.212	0.215	1.613			-0.322	-0.072	1.682			-0.338	-0.281	1.720			-0.332	-0.521	1.705			-0.313	-0.601	1.684			-0.065	-0.016	1.664			0.062	-0.211	1.609
-0.144	-0.260	1.715			-0.155	-0.208	1.703			-0.195	0.037	1.644			-0.213	0.213	1.611			-0.323	-0.073	1.681			-0.339	-0.281	1.720			-0.333	-0.519	1.706			-0.315	-0.600	1.686			-0.067	-0.016	1.663			0.060	-0.215	1.618
-0.145	-0.261	1.716			-0.155	-0.210	1.702			-0.196	0.035	1.643			-0.213	0.212	1.609			-0.324	-0.074	1.680			-0.340	-0.281	1.719			-0.334	-0.519	1.707			-0.316	-0.599	1.687			-0.067	-0.017	1.662			0.059	-0.217	1.624
-0.146	-0.262	1.716			-0.156	-0.211	1.702			-0.197	0.034	1.643			-0.214	0.211	1.608			-0.325	-0.075	1.679			-0.341	-0.282	1.719			-0.335	-0.518	1.708			-0.317	-0.599	1.688			-0.067	-0.017	1.661			0.059	-0.219	1.629
-0.147	-0.263	1.716			-0.157	-0.212	1.702			-0.198	0.032	1.643			-0.215	0.210	1.607			-0.326	-0.075	1.678			-0.343	-0.282	1.718			-0.335	-0.520	1.708			-0.318	-0.601	1.689			-0.067	-0.018	1.661			0.058	-0.220	1.633
-0.148	-0.264	1.716			-0.158	-0.213	1.701			-0.199	0.031	1.642			-0.215	0.209	1.606			-0.327	-0.076	1.678			-0.344	-0.282	1.718			-0.336	-0.521	1.709			-0.319	-0.602	1.689			-0.067	-0.018	1.661			0.073	-0.186	1.610
-0.148	-0.265	1.716			-0.158	-0.214	1.701			-0.200	0.030	1.642			-0.216	0.208	1.605			-0.328	-0.077	1.677			-0.345	-0.283	1.718			-0.336	-0.523	1.709			-0.319	-0.604	1.690			-0.066	-0.019	1.661			0.072	-0.189	1.617
-0.149	-0.266	1.716			-0.159	-0.215	1.701			-0.201	0.029	1.642			-0.216	0.208	1.604			-0.328	-0.077	1.676			-0.346	-0.283	1.717			-0.337	-0.524	1.709			-0.320	-0.606	1.690			-0.066	-0.019	1.662			0.071	-0.191	1.623
-0.149	-0.266	1.716			-0.159	-0.216	1.701			-0.202	0.028	1.642			-0.217	0.207	1.603			-0.329	-0.078	1.675			-0.347	-0.283	1.716			-0.338	-0.523	1.708			-0.321	-0.605	1.690			-0.065	-0.019	1.662			0.070	-0.192	1.627
-0.150	-0.267	1.716			-0.160	-0.217	1.700			-0.203	0.027	1.642			-0.217	0.207	1.602			-0.330	-0.078	1.675			-0.349	-0.283	1.716			-0.339	-0.523	1.708			-0.322	-0.605	1.690			-0.064	-0.020	1.663			0.069	-0.193	1.630
-0.150	-0.268	1.716			-0.160	-0.217	1.700			-0.204	0.027	1.642			-0.218	0.206	1.601			-0.330	-0.078	1.674			-0.350	-0.284	1.715			-0.341	-0.522	1.707			-0.323	-0.604	1.690			-0.063	-0.020	1.664			0.069	-0.194	1.633
-0.151	-0.268	1.716			-0.161	-0.218	1.700			-0.205	0.026	1.643			-0.218	0.206	1.601			-0.331	-0.079	1.674			-0.351	-0.284	1.714			-0.342	-0.521	1.706			-0.323	-0.604	1.690			-0.063	-0.019	1.665			0.068	-0.195	1.637
-0.151	-0.268	1.716			-0.161	-0.219	1.700			-0.206	0.026	1.643			-0.219	0.205	1.601			-0.332	-0.079	1.674			-0.352	-0.284	1.714			-0.342	-0.522	1.705			-0.324	-0.604	1.689			-0.062	-0.019	1.666			0.066	-0.196	1.641
-0.152	-0.269	1.716			-0.162	-0.219	1.699			-0.208	0.026	1.644			-0.220	0.206	1.601			-0.332	-0.079	1.673			-0.353	-0.284	1.713			-0.343	-0.521	1.703			-0.325	-0.603	1.688			-0.061	-0.018	1.667			0.064	-0.196	1.644
-0.152	-0.269	1.716			-0.162	-0.219	1.699			-0.209	0.026	1.645			-0.220	0.206	1.603			-0.333	-0.079	1.673			-0.354	-0.284	1.712			-0.344	-0.520	1.702			-0.325	-0.602	1.686			-0.062	-0.017	1.670			0.062	-0.197	1.647
-0.153	-0.269	1.716			-0.163	-0.220	1.699			-0.211	0.027	1.647			-0.221	0.207	1.605			-0.333	-0.079	1.673			-0.355	-0.284	1.712			-0.344	-0.518	1.700			-0.326	-0.600	1.685			-0.063	-0.016	1.673			0.060	-0.197	1.650
-0.153	-0.270	1.716			-0.163	-0.220	1.699			-0.212	0.028	1.649			-0.223	0.209	1.608			-0.334	-0.079	1.673			-0.356	-0.284	1.711			-0.345	-0.515	1.699			-0.327	-0.598	1.684			-0.065	-0.014	1.676			0.059	-0.197	1.652
-0.154	-0.270	1.716			-0.164	-0.220	1.699			-0.214	0.030	1.652			-0.224	0.210	1.612			-0.335	-0.079	1.673			-0.357	-0.284	1.711			-0.345	-0.513	1.698			-0.327	-0.595	1.682			-0.066	-0.013	1.679			0.057	-0.197	1.653
-0.154	-0.270	1.716			-0.164	-0.221	1.699			-0.215	0.031	1.655			-0.226	0.213	1.617			-0.335	-0.079	1.673			-0.357	-0.283	1.710			-0.346	-0.511	1.696			-0.328	-0.593	1.681			-0.067	-0.013	1.681			0.056	-0.197	1.653
-0.155	-0.270	1.716			-0.165	-0.221	1.699			-0.216	0.033	1.658			-0.228	0.215	1.622			-0.336	-0.079	1.674			-0.358	-0.283	1.709			-0.346	-0.510	1.695			-0.328	-0.592	1.680			-0.068	-0.012	1.683			0.054	-0.196	1.654
-0.155	-0.270	1.715			-0.165	-0.221	1.699			-0.218	0.035	1.660			-0.231	0.218	1.628			-0.337	-0.079	1.674			-0.359	-0.283	1.709			-0.346	-0.508	1.695			-0.328	-0.590	1.678			-0.069	-0.011	1.686			0.053	-0.195	1.655
-0.156	-0.270	1.715			-0.166	-0.220	1.698			-0.219	0.037	1.663			-0.234	0.220	1.632			-0.338	-0.079	1.675			-0.360	-0.283	1.708			-0.346	-0.507	1.694			-0.328	-0.588	1.677			-0.070	-0.010	1.688			0.052	-0.195	1.655
-0.156	-0.270	1.714			-0.166	-0.220	1.698			-0.220	0.039	1.665			-0.236	0.222	1.636			-0.339	-0.078	1.676			-0.360	-0.282	1.708			-0.347	-0.506	1.693			-0.328	-0.587	1.675			-0.071	-0.009	1.689			0.051	-0.195	1.656
-0.157	-0.269	1.714			-0.167	-0.220	1.698			-0.221	0.041	1.668			-0.238	0.223	1.639			-0.340	-0.078	1.677			-0.361	-0.282	1.707			-0.347	-0.505	1.692			-0.328	-0.586	1.674			-0.072	-0.008	1.691			0.050	-0.195	1.657
-0.157	-0.269	1.714			-0.167	-0.219	1.698			-0.222	0.042	1.670			-0.240	0.224	1.642			-0.341	-0.078	1.678			-0.362	-0.281	1.706			-0.347	-0.504	1.691			-0.329	-0.585	1.673			-0.072	-0.008	1.693			0.050	-0.194	1.657
-0.158	-0.269	1.713			-0.168	-0.219	1.698			-0.223	0.044	1.672			-0.242	0.225	1.645			-0.342	-0.078	1.679			-0.362	-0.281	1.706			-0.347	-0.503	1.691			-0.329	-0.584	1.672			-0.073	-0.007	1.695			0.050	-0.193	1.657
-0.158	-0.268	1.713			-0.168	-0.219	1.698			-0.224	0.045	1.673			-0.243	0.226	1.647			-0.342	-0.078	1.680			-0.363	-0.281	1.705			-0.348	-0.502	1.690			-0.329	-0.583	1.671			-0.073	-0.007	1.696			0.050	-0.192	1.658
-0.158	-0.268	1.712			-0.168	-0.218	1.698			-0.225	0.046	1.675			-0.245	0.227	1.649			-0.343	-0.077	1.680			-0.363	-0.281	1.705			-0.348	-0.502	1.689			-0.329	-0.582	1.670			-0.074	-0.006	1.698			0.050	-0.191	1.658
-0.159	-0.268	1.711			-0.169	-0.218	1.698			-0.226	0.047	1.676			-0.246	0.228	1.650			-0.344	-0.077	1.681			-0.364	-0.280	1.704			-0.348	-0.501	1.688			-0.329	-0.581	1.669			-0.074	-0.006	1.699			0.050	-0.190	1.658
-0.159	-0.267	1.711			-0.169	-0.217	1.698			-0.226	0.048	1.678			-0.247	0.228	1.652			-0.344	-0.077	1.682			-0.365	-0.280	1.704			-0.348	-0.500	1.688			-0.330	-0.581	1.669			-0.074	-0.006	1.700			0.050	-0.189	1.659
-0.159	-0.267	1.710			-0.170	-0.217	1.698			-0.226	0.048	1.679			-0.248	0.229	1.653			-0.345	-0.077	1.682			-0.365	-0.280	1.703			-0.349	-0.500	1.687			-0.330	-0.580	1.668			-0.074	-0.006	1.701			0.050	-0.187	1.659
-0.160	-0.266	1.709			-0.170	-0.216	1.698			-0.227	0.049	1.680			-0.248	0.229	1.654			-0.345	-0.077	1.682			-0.366	-0.279	1.702			-0.349	-0.499	1.686			-0.330	-0.579	1.666			-0.075	-0.005	1.702			0.050	-0.186	1.660
-0.160	-0.266	1.708			-0.170	-0.216	1.697			-0.227	0.050	1.680			-0.249	0.230	1.655			-0.346	-0.077	1.682			-0.366	-0.279	1.701			-0.349	-0.498	1.684			-0.330	-0.579	1.665			-0.075	-0.005	1.703			0.051	-0.185	1.660
-0.161	-0.265	1.707			-0.171	-0.215	1.697			-0.228	0.050	1.681			-0.250	0.230	1.656			-0.346	-0.077	1.683			-0.367	-0.278	1.700			-0.350	-0.498	1.683			-0.331	-0.578	1.664			-0.075	-0.005	1.704			0.056	-0.171	1.651
-0.161	-0.265	1.706			-0.171	-0.214	1.696			-0.228	0.051	1.682			-0.250	0.231	1.657			-0.346	-0.077	1.683			-0.367	-0.278	1.699			-0.350	-0.497	1.681			-0.331	-0.578	1.662			-0.075	-0.005	1.705			0.056	-0.171	1.651
-0.161	-0.264	1.705			-0.172	-0.214	1.696			-0.228	0.052	1.682			-0.251	0.231	1.658			-0.347	-0.077	1.683			-0.368	-0.277	1.697			-0.350	-0.497	1.680			-0.331	-0.578	1.660			-0.075	-0.005	1.706			0.057	-0.171	1.652
-0.162	-0.263	1.704			-0.172	-0.213	1.695			-0.228	0.052	1.682			-0.251	0.232	1.658			-0.347	-0.076	1.683			-0.368	-0.277	1.695			-0.350	-0.497	1.677			-0.331	-0.577	1.658			-0.075	-0.005	1.706			0.057	-0.170	1.652
-0.162	-0.263	1.702			-0.172	-0.213	1.695			-0.227	0.053	1.682			-0.252	0.232	1.659			-0.347	-0.076	1.683			-0.368	-0.276	1.693			-0.350	-0.497	1.676			-0.331	-0.577	1.656			-0.075	-0.004	1.707			0.057	-0.169	1.652
-0.162	-0.262	1.701			-0.172	-0.212	1.694			-0.227	0.053	1.682			-0.252	0.232	1.659			-0.347	-0.076	1.682			-0.369	-0.275	1.691			-0.350	-0.496	1.674			-0.331	-0.577	1.655			-0.075	-0.004	1.707			0.057	-0.168	1.652
-0.162	-0.262	1.700			-0.172	-0.212	1.693			-0.227	0.054	1.682			-0.253	0.233	1.660			-0.347	-0.076	1.682			-0.369	-0.274	1.689			-0.350	-0.496	1.672			-0.331	-0.577	1.653			-0.075	-0.004	1.708			0.061	-0.157	1.631
-0.162	-0.262	1.699			-0.172	-0.211	1.693			-0.226	0.055	1.682			-0.253	0.233	1.660			-0.347	-0.075	1.681			-0.369	-0.273	1.688			-0.350	-0.496	1.670			-0.331	-0.577	1.651			-0.076	-0.004	1.708			0.063	-0.151	1.621
-0.162	-0.261	1.699			-0.172	-0.211	1.692			-0.226	0.055	1.682			-0.253	0.233	1.661			-0.347	-0.075	1.680			-0.368	-0.273	1.686			-0.350	-0.496	1.669			-0.330	-0.577	1.649			-0.080	-0.004	1.707			0.065	-0.132	1.582
-0.162	-0.261	1.698			-0.172	-0.210	1.692			-0.225	0.056	1.681			-0.254	0.234	1.661			-0.346	-0.075	1.680			-0.368	-0.272	1.684			-0.350	-0.496	1.668			-0.330	-0.576	1.648			-0.082	-0.003	1.706			0.066	-0.125	1.567
-0.162	-0.261	1.697			-0.172	-0.210	1.691			-0.223	0.058	1.680			-0.254	0.234	1.661			-0.346	-0.074	1.679			-0.368	-0.271	1.683			-0.350	-0.495	1.667			-0.330	-0.576	1.647			-0.084	-0.003	1.706			0.066	-0.121	1.555
-0.162	-0.261	1.696			-0.172	-0.209	1.690			-0.221	0.061	1.677			-0.254	0.235	1.662			-0.345	-0.074	1.679			-0.367	-0.271	1.682			-0.350	-0.495	1.666			-0.330	-0.576	1.645			-0.086	-0.002	1.704			0.066	-0.117	1.546
-0.162	-0.259	1.695			-0.172	-0.207	1.689			-0.219	0.065	1.674			-0.254	0.235	1.662			-0.345	-0.073	1.678			-0.367	-0.270	1.681			-0.350	-0.495	1.665			-0.330	-0.576	1.645			-0.055	0.006	1.704			0.066	-0.115	1.538
-0.162	-0.257	1.693			-0.171	-0.205	1.687			-0.218	0.072	1.669			-0.254	0.236	1.662			-0.345	-0.073	1.678			-0.366	-0.270	1.681			-0.349	-0.495	1.664			-0.329	-0.575	1.644			-0.044	0.009	1.704			0.066	-0.113	1.532
-0.161	-0.256	1.692			-0.171	-0.203	1.686			-0.217	0.076	1.665			-0.255	0.236	1.662			-0.344	-0.072	1.678			-0.366	-0.270	1.680			-0.349	-0.494	1.664			-0.329	-0.575	1.643			-0.040	0.011	1.703			0.065	-0.112	1.528
-0.161	-0.255	1.691			-0.171	-0.201	1.685			-0.216	0.079	1.663			-0.255	0.237	1.662			-0.344	-0.072	1.677			-0.364	-0.273	1.682			-0.349	-0.494	1.663			-0.329	-0.575	1.643			-0.037	0.012	1.702			0.065	-0.111	1.524
-0.161	-0.254	1.691			-0.170	-0.200	1.684			-0.216	0.080	1.662			-0.255	0.237	1.663			-0.344	-0.072	1.677			-0.362	-0.276	1.683			-0.349	-0.494	1.663			-0.329	-0.574	1.642			-0.035	0.012	1.702			0.065	-0.110	1.520
-0.161	-0.254	1.690			-0.170	-0.199	1.684			-0.215	0.082	1.661			-0.255	0.238	1.663			-0.344	-0.072	1.677			-0.360	-0.279	1.685			-0.348	-0.494	1.662			-0.328	-0.574	1.642			-0.034	0.013	1.701			0.064	-0.110	1.517
-0.161	-0.253	1.690			-0.170	-0.199	1.683			-0.215	0.083	1.661			-0.255	0.238	1.663			-0.344	-0.072	1.677			-0.359	-0.282	1.686			-0.348	-0.493	1.662			-0.328	-0.574	1.642			-0.033	0.013	1.700			0.065	-0.110	1.515
-0.161	-0.253	1.689			-0.170	-0.198	1.683			-0.215	0.083	1.660			-0.255	0.239	1.663			-0.343	-0.071	1.677			-0.358	-0.284	1.687			-0.348	-0.493	1.663			-0.328	-0.574	1.642			-0.032	0.013	1.700			0.065	-0.111	1.514
-0.161	-0.253	1.689			-0.170	-0.198	1.682			-0.215	0.084	1.660			-0.254	0.239	1.664			-0.343	-0.071	1.677			-0.357	-0.286	1.689			-0.347	-0.494	1.663			-0.327	-0.574	1.642			-0.031	0.014	1.699			0.066	-0.112	1.513
-0.161	-0.252	1.688			-0.170	-0.197	1.682			-0.214	0.085	1.660			-0.254	0.239	1.664			-0.343	-0.071	1.677			-0.356	-0.288	1.690			-0.347	-0.494	1.663			-0.327	-0.574	1.643			-0.030	0.014	1.698			0.066	-0.112	1.513
-0.161	-0.252	1.688			-0.170	-0.197	1.682			-0.214	0.086	1.660			-0.253	0.240	1.664			-0.343	-0.071	1.677			-0.355	-0.290	1.691			-0.346	-0.494	1.663			-0.326	-0.575	1.643			-0.030	0.014	1.697			0.067	-0.113	1.513
-0.160	-0.252	1.688			-0.170	-0.197	1.681			-0.214	0.086	1.660			-0.253	0.240	1.664			-0.343	-0.071	1.678			-0.354	-0.292	1.692			-0.345	-0.494	1.664			-0.325	-0.575	1.644			-0.030	0.014	1.696			0.067	-0.114	1.513
-0.160	-0.252	1.687			-0.169	-0.196	1.681			-0.214	0.086	1.661			-0.252	0.240	1.664			-0.343	-0.071	1.678			-0.353	-0.293	1.693			-0.345	-0.495	1.664			-0.325	-0.575	1.644			-0.030	0.014	1.695			0.067	-0.115	1.513
-0.160	-0.252	1.687			-0.169	-0.196	1.681			-0.213	0.086	1.662			-0.252	0.241	1.665			-0.342	-0.071	1.678			-0.353	-0.295	1.694			-0.344	-0.495	1.665			-0.324	-0.576	1.644			-0.030	0.013	1.695			0.068	-0.115	1.514
-0.160	-0.252	1.687			-0.169	-0.196	1.681			-0.213	0.086	1.662			-0.251	0.241	1.665			-0.342	-0.072	1.678			-0.352	-0.296	1.695			-0.344	-0.495	1.665			-0.324	-0.576	1.645			-0.030	0.013	1.694			0.068	-0.116	1.515
-0.160	-0.251	1.687			-0.169	-0.196	1.681			-0.213	0.086	1.663			-0.251	0.241	1.665			-0.342	-0.072	1.679			-0.351	-0.296	1.695			-0.343	-0.495	1.665			-0.324	-0.576	1.645			-0.030	0.013	1.693			0.069	-0.117	1.516
-0.159	-0.251	1.686			-0.169	-0.196	1.681			-0.213	0.086	1.664			-0.251	0.241	1.665			-0.342	-0.072	1.679			-0.351	-0.297	1.696			-0.343	-0.495	1.666			-0.323	-0.576	1.646			-0.031	0.013	1.692			0.069	-0.118	1.516
-0.159	-0.251	1.686			-0.168	-0.195	1.681			-0.213	0.085	1.665			-0.251	0.241	1.665			-0.342	-0.072	1.679			-0.351	-0.297	1.696			-0.343	-0.495	1.666			-0.323	-0.576	1.646			-0.031	0.013	1.692			0.070	-0.118	1.517
-0.159	-0.251	1.686			-0.168	-0.195	1.681			-0.213	0.085	1.666			-0.250	0.242	1.666			-0.341	-0.072	1.679			-0.350	-0.298	1.697			-0.342	-0.495	1.666			-0.322	-0.576	1.646			-0.032	0.013	1.691			0.071	-0.119	1.518
-0.159	-0.251	1.686			-0.168	-0.195	1.681			-0.212	0.085	1.667			-0.250	0.242	1.666			-0.341	-0.072	1.680			-0.350	-0.299	1.697			-0.342	-0.495	1.667			-0.322	-0.576	1.646			-0.032	0.012	1.691			0.071	-0.119	1.519
-0.159	-0.251	1.686			-0.168	-0.195	1.681			-0.212	0.084	1.668			-0.250	0.242	1.666			-0.341	-0.073	1.680			-0.350	-0.299	1.698			-0.341	-0.495	1.667			-0.321	-0.576	1.647			-0.033	0.012	1.690			0.072	-0.120	1.520
-0.158	-0.251	1.686			-0.168	-0.195	1.681			-0.212	0.084	1.668			-0.250	0.242	1.666			-0.341	-0.073	1.681			-0.349	-0.300	1.698			-0.341	-0.495	1.667			-0.321	-0.576	1.647			-0.034	0.012	1.690			0.072	-0.120	1.520
-0.158	-0.251	1.686			-0.167	-0.195	1.681			-0.212	0.083	1.669			-0.250	0.242	1.666			-0.341	-0.074	1.681			-0.349	-0.300	1.699			-0.340	-0.496	1.668			-0.321	-0.576	1.647			-0.035	0.012	1.689			0.072	-0.120	1.520
-0.158	-0.252	1.686			-0.167	-0.196	1.681			-0.212	0.083	1.670			-0.250	0.242	1.666			-0.341	-0.074	1.682			-0.349	-0.301	1.699			-0.340	-0.496	1.668			-0.320	-0.577	1.647			-0.035	0.011	1.689			0.073	-0.120	1.521
-0.158	-0.252	1.686			-0.167	-0.196	1.681			-0.212	0.082	1.671			-0.250	0.242	1.667			-0.341	-0.075	1.682			-0.349	-0.301	1.699			-0.340	-0.496	1.668			-0.320	-0.577	1.648			-0.036	0.011	1.689			0.073	-0.120	1.521
-0.157	-0.252	1.686			-0.167	-0.196	1.681			-0.212	0.082	1.672			-0.249	0.242	1.667			-0.341	-0.076	1.683			-0.348	-0.302	1.700			-0.339	-0.496	1.669			-0.320	-0.577	1.648			-0.037	0.011	1.688			0.073	-0.120	1.521
-0.157	-0.252	1.686			-0.166	-0.196	1.682			-0.212	0.081	1.672			-0.249	0.242	1.667			-0.341	-0.077	1.683			-0.348	-0.302	1.700			-0.339	-0.497	1.669			-0.319	-0.578	1.649			-0.037	0.011	1.688			0.074	-0.121	1.521
-0.157	-0.252	1.687			-0.166	-0.196	1.682			-0.212	0.081	1.673			-0.249	0.242	1.667			-0.341	-0.077	1.684			-0.348	-0.303	1.700			-0.339	-0.497	1.669			-0.319	-0.578	1.649			-0.038	0.010	1.688			0.074	-0.121	1.522
-0.157	-0.252	1.687			-0.166	-0.196	1.682			-0.212	0.080	1.674			-0.249	0.242	1.667			-0.341	-0.078	1.684			-0.348	-0.303	1.701			-0.338	-0.497	1.669			-0.318	-0.578	1.649			-0.039	0.010	1.687			0.074	-0.120	1.522
-0.156	-0.252	1.687			-0.166	-0.197	1.682			-0.212	0.079	1.675			-0.249	0.242	1.667			-0.341	-0.078	1.684			-0.347	-0.303	1.701			-0.338	-0.498	1.670			-0.318	-0.579	1.650			-0.040	0.010	1.687			0.074	-0.120	1.522
-0.156	-0.253	1.687			-0.165	-0.197	1.682			-0.212	0.079	1.676			-0.249	0.242	1.667			-0.341	-0.079	1.685			-0.347	-0.304	1.701			-0.337	-0.498	1.670			-0.318	-0.579	1.650			-0.040	0.010	1.687			0.075	-0.120	1.522
-0.156	-0.253	1.687			-0.165	-0.197	1.683			-0.212	0.078	1.676			-0.249	0.242	1.667			-0.341	-0.079	1.685			-0.347	-0.303	1.702			-0.337	-0.497	1.670			-0.318	-0.578	1.650			-0.041	0.009	1.687			0.075	-0.120	1.523
-0.156	-0.253	1.687			-0.165	-0.197	1.683			-0.212	0.077	1.677			-0.249	0.242	1.668			-0.341	-0.080	1.686			-0.347	-0.301	1.702			-0.337	-0.497	1.671			-0.317	-0.578	1.651			-0.042	0.009	1.686			0.075	-0.120	1.523
-0.156	-0.253	1.687			-0.165	-0.198	1.683			-0.212	0.076	1.678			-0.249	0.242	1.668			-0.341	-0.081	1.686			-0.348	-0.299	1.702			-0.336	-0.497	1.671			-0.317	-0.578	1.651			-0.042	0.009	1.686			0.075	-0.120	1.523
-0.155	-0.253	1.687			-0.165	-0.198	1.684			-0.212	0.075	1.679			-0.249	0.242	1.668			-0.341	-0.081	1.686			-0.348	-0.299	1.702			-0.336	-0.497	1.671			-0.317	-0.578	1.651			-0.043	0.009	1.686			0.075	-0.120	1.523
-0.155	-0.254	1.688			-0.165	-0.198	1.684			-0.213	0.075	1.679			-0.249	0.242	1.668			-0.341	-0.082	1.687			-0.347	-0.299	1.702			-0.336	-0.497	1.672			-0.317	-0.578	1.651			-0.043	0.009	1.686			0.075	-0.120	1.523
-0.155	-0.254	1.688			-0.164	-0.198	1.684			-0.213	0.074	1.680			-0.250	0.242	1.668			-0.341	-0.082	1.687			-0.347	-0.299	1.703			-0.336	-0.497	1.672			-0.316	-0.578	1.652			-0.044	0.008	1.685			0.075	-0.120	1.523
-0.155	-0.254	1.688			-0.164	-0.199	1.685			-0.213	0.073	1.681			-0.250	0.242	1.668			-0.341	-0.083	1.687			-0.347	-0.299	1.703			-0.335	-0.497	1.672			-0.316	-0.578	1.652			-0.044	0.008	1.685			0.075	-0.119	1.523
-0.155	-0.254	1.688			-0.164	-0.199	1.685			-0.213	0.073	1.681			-0.250	0.242	1.669			-0.341	-0.083	1.688			-0.347	-0.299	1.703			-0.335	-0.496	1.673			-0.316	-0.578	1.652			-0.045	0.008	1.685			0.075	-0.119	1.523
-0.154	-0.254	1.688			-0.164	-0.199	1.685			-0.213	0.072	1.682			-0.250	0.242	1.669			-0.342	-0.084	1.688			-0.347	-0.299	1.703			-0.335	-0.496	1.673			-0.316	-0.578	1.653			-0.045	0.008	1.685			0.075	-0.119	1.524
-0.154	-0.254	1.688			-0.164	-0.199	1.686			-0.213	0.071	1.682			-0.250	0.242	1.669			-0.342	-0.084	1.688			-0.346	-0.299	1.703			-0.335	-0.496	1.673			-0.316	-0.578	1.653			-0.046	0.008	1.685			0.075	-0.119	1.524
-0.154	-0.255	1.688			-0.163	-0.200	1.686			-0.213	0.071	1.683			-0.250	0.241	1.669			-0.342	-0.084	1.689			-0.346	-0.299	1.704			-0.335	-0.496	1.673			-0.316	-0.577	1.653			-0.046	0.008	1.685			0.074	-0.119	1.524
-0.154	-0.255	1.688			-0.163	-0.200	1.686			-0.213	0.070	1.683			-0.251	0.241	1.669			-0.342	-0.085	1.689			-0.346	-0.298	1.704			-0.334	-0.496	1.674			-0.315	-0.577	1.653			-0.047	0.007	1.685			0.074	-0.119	1.524
-0.154	-0.255	1.689			-0.163	-0.200	1.687			-0.213	0.070	1.684			-0.251	0.241	1.669			-0.342	-0.085	1.689			-0.346	-0.298	1.704			-0.334	-0.496	1.674			-0.315	-0.577	1.654			-0.047	0.007	1.685			0.074	-0.118	1.524
-0.154	-0.255	1.689			-0.163	-0.200	1.687			-0.213	0.069	1.684			-0.251	0.241	1.670			-0.342	-0.086	1.690			-0.346	-0.298	1.704			-0.334	-0.496	1.674			-0.315	-0.577	1.654			-0.047	0.007	1.684			0.074	-0.118	1.524
-0.154	-0.255	1.689			-0.163	-0.201	1.687			-0.213	0.069	1.685			-0.251	0.241	1.670			-0.342	-0.086	1.690			-0.345	-0.298	1.705			-0.334	-0.496	1.674			-0.315	-0.577	1.654			-0.048	0.007	1.684			0.074	-0.118	1.524
-0.153	-0.255	1.689			-0.163	-0.201	1.688			-0.213	0.068	1.685			-0.251	0.240	1.670			-0.343	-0.086	1.690			-0.345	-0.298	1.705			-0.334	-0.495	1.675			-0.315	-0.577	1.654			-0.048	0.007	1.684			0.073	-0.118	1.524
-0.153	-0.255	1.689			-0.163	-0.201	1.688			-0.213	0.068	1.685			-0.252	0.240	1.670			-0.343	-0.087	1.690			-0.345	-0.298	1.705			-0.334	-0.495	1.675			-0.315	-0.577	1.654			-0.048	0.007	1.684			0.073	-0.118	1.524
-0.153	-0.256	1.689			-0.163	-0.201	1.689			-0.214	0.068	1.686			-0.252	0.240	1.670			-0.343	-0.087	1.691			-0.345	-0.298	1.705			-0.333	-0.495	1.675			-0.315	-0.577	1.654			-0.049	0.007	1.684			0.073	-0.118	1.524
-0.153	-0.256	1.689			-0.163	-0.202	1.689			-0.214	0.067	1.686			-0.252	0.240	1.671			-0.343	-0.087	1.691			-0.345	-0.298	1.705			-0.333	-0.495	1.675			-0.315	-0.577	1.655			-0.049	0.006	1.684			0.073	-0.118	1.524
-0.153	-0.256	1.689			-0.162	-0.202	1.689			-0.214	0.067	1.686			-0.252	0.240	1.671			-0.343	-0.088	1.691			-0.345	-0.298	1.706			-0.333	-0.496	1.675			-0.314	-0.577	1.655			-0.049	0.006	1.684			0.073	-0.118	1.524
-0.153	-0.256	1.690			-0.162	-0.202	1.690			-0.214	0.067	1.687			-0.252	0.240	1.671			-0.343	-0.088	1.691			-0.345	-0.298	1.706			-0.333	-0.495	1.676			-0.314	-0.576	1.655			-0.050	0.006	1.684			0.072	-0.117	1.524
-0.153	-0.256	1.690			-0.162	-0.202	1.690			-0.214	0.066	1.687			-0.253	0.239	1.671			-0.343	-0.088	1.692			-0.345	-0.298	1.706			-0.333	-0.495	1.676			-0.314	-0.576	1.655			-0.050	0.006	1.684			0.072	-0.117	1.524
-0.153	-0.256	1.690			-0.162	-0.203	1.691			-0.214	0.066	1.687			-0.253	0.239	1.671			-0.343	-0.088	1.692			-0.345	-0.297	1.706			-0.333	-0.495	1.676			-0.314	-0.576	1.656			-0.050	0.006	1.684			0.072	-0.117	1.524
-0.153	-0.256	1.690			-0.162	-0.203	1.691			-0.214	0.066	1.688			-0.253	0.239	1.671			-0.343	-0.089	1.692			-0.345	-0.297	1.706			-0.333	-0.494	1.676			-0.314	-0.576	1.656			-0.051	0.006	1.684			0.072	-0.117	1.524
-0.152	-0.257	1.690			-0.162	-0.203	1.691			-0.214	0.065	1.688			-0.253	0.239	1.672			-0.344	-0.089	1.692			-0.345	-0.296	1.706			-0.333	-0.494	1.677			-0.314	-0.575	1.656			-0.051	0.006	1.684			0.072	-0.117	1.524
-0.152	-0.257	1.690			-0.162	-0.203	1.692			-0.214	0.065	1.688			-0.253	0.239	1.672			-0.344	-0.089	1.692			-0.345	-0.296	1.706			-0.333	-0.494	1.677			-0.314	-0.575	1.656			-0.051	0.006	1.684			0.072	-0.117	1.524
-0.152	-0.257	1.690			-0.162	-0.203	1.692			-0.214	0.065	1.688			-0.254	0.238	1.672			-0.344	-0.089	1.693			-0.345	-0.296	1.707			-0.332	-0.494	1.677			-0.314	-0.575	1.656			-0.051	0.006	1.684			0.072	-0.117	1.524
-0.152	-0.257	1.691			-0.162	-0.204	1.692			-0.215	0.065	1.689			-0.254	0.238	1.672			-0.344	-0.089	1.693			-0.345	-0.296	1.707			-0.332	-0.494	1.677			-0.314	-0.575	1.656			-0.051	0.006	1.684			0.072	-0.117	1.524
-0.152	-0.257	1.691			-0.162	-0.204	1.693			-0.215	0.064	1.689			-0.254	0.238	1.672			-0.344	-0.090	1.693			-0.344	-0.296	1.707			-0.332	-0.494	1.678			-0.314	-0.575	1.657			-0.052	0.005	1.684			0.072	-0.117	1.524
-0.152	-0.257	1.691			-0.162	-0.204	1.693			-0.215	0.064	1.689			-0.254	0.238	1.672			-0.344	-0.090	1.693			-0.344	-0.296	1.707			-0.332	-0.494	1.678			-0.314	-0.575	1.657			-0.052	0.005	1.684			0.071	-0.116	1.524
-0.152	-0.257	1.691			-0.162	-0.204	1.693			-0.215	0.064	1.689			-0.254	0.238	1.673			-0.344	-0.090	1.694			-0.344	-0.296	1.707			-0.332	-0.494	1.678			-0.314	-0.575	1.657			-0.052	0.005	1.684			0.071	-0.116	1.524
-0.152	-0.257	1.691			-0.162	-0.204	1.694			-0.215	0.064	1.689			-0.255	0.238	1.673			-0.344	-0.090	1.694			-0.344	-0.296	1.708			-0.332	-0.494	1.678			-0.314	-0.575	1.657			-0.052	0.005	1.684			0.071	-0.116	1.525
-0.152	-0.258	1.691			-0.162	-0.204	1.694			-0.215	0.064	1.689			-0.255	0.238	1.673			-0.344	-0.090	1.694			-0.344	-0.296	1.708			-0.332	-0.494	1.678			-0.314	-0.575	1.657			-0.052	0.005	1.684			0.071	-0.116	1.525
-0.152	-0.258	1.691			-0.162	-0.205	1.694			-0.215	0.063	1.690			-0.255	0.237	1.673			-0.344	-0.090	1.694			-0.344	-0.296	1.708			-0.332	-0.494	1.679			-0.314	-0.575	1.657			-0.052	0.005	1.684			0.071	-0.116	1.525
-0.152	-0.258	1.691			-0.162	-0.205	1.694			-0.215	0.063	1.690			-0.255	0.237	1.673			-0.345	-0.091	1.695			-0.344	-0.296	1.709			-0.332	-0.494	1.679			-0.314	-0.575	1.658			-0.053	0.005	1.684			0.071	-0.116	1.525
-0.152	-0.258	1.692			-0.162	-0.205	1.695			-0.215	0.063	1.690			-0.255	0.237	1.673			-0.345	-0.091	1.695			-0.344	-0.296	1.709			-0.332	-0.493	1.679			-0.314	-0.574	1.658			-0.053	0.005	1.684			0.071	-0.116	1.525
-0.152	-0.258	1.692			-0.162	-0.205	1.695			-0.215	0.063	1.690			-0.255	0.237	1.674			-0.345	-0.091	1.695			-0.344	-0.295	1.709			-0.332	-0.493	1.680			-0.313	-0.574	1.658			-0.053	0.005	1.684			0.071	-0.116	1.525
-0.152	-0.258	1.692			-0.162	-0.205	1.695			-0.216	0.063	1.690			-0.255	0.237	1.674			-0.345	-0.091	1.696			-0.344	-0.295	1.710			-0.332	-0.493	1.680			-0.313	-0.574	1.658			-0.053	0.005	1.684			0.071	-0.116	1.525
-0.152	-0.258	1.692			-0.162	-0.205	1.696			-0.216	0.063	1.690			-0.256	0.237	1.674			-0.345	-0.091	1.696			-0.345	-0.295	1.710			-0.332	-0.492	1.680			-0.313	-0.573	1.659			-0.053	0.005	1.684			0.071	-0.115	1.525
-0.151	-0.258	1.692			-0.162	-0.205	1.696			-0.216	0.062	1.691			-0.256	0.237	1.674			-0.345	-0.091	1.696			-0.345	-0.294	1.710			-0.332	-0.492	1.681			-0.313	-0.573	1.659			-0.053	0.005	1.684			0.071	-0.115	1.526
-0.151	-0.258	1.693			-0.162	-0.205	1.696			-0.216	0.062	1.691			-0.256	0.237	1.674			-0.345	-0.091	1.697			-0.345	-0.293	1.710			-0.332	-0.491	1.682			-0.313	-0.572	1.660			-0.053	0.005	1.684			0.071	-0.115	1.526
-0.151	-0.258	1.693			-0.161	-0.205	1.696			-0.216	0.062	1.691			-0.256	0.237	1.674			-0.345	-0.091	1.697			-0.345	-0.293	1.711			-0.332	-0.490	1.683			-0.313	-0.571	1.660			-0.053	0.005	1.684			0.071	-0.115	1.526
-0.151	-0.258	1.693			-0.161	-0.205	1.697			-0.216	0.062	1.691			-0.256	0.237	1.674			-0.345	-0.091	1.697			-0.345	-0.292	1.711			-0.332	-0.490	1.683			-0.314	-0.566	1.665			-0.053	0.005	1.684			0.071	-0.115	1.526
-0.151	-0.258	1.693			-0.161	-0.205	1.697			-0.216	0.062	1.691			-0.256	0.237	1.675			-0.344	-0.091	1.698			-0.345	-0.292	1.711			-0.332	-0.489	1.684			-0.314	-0.564	1.666			-0.053	0.005	1.684			0.072	-0.115	1.526
-0.151	-0.259	1.694			-0.161	-0.206	1.697			-0.216	0.062	1.691			-0.256	0.237	1.675			-0.344	-0.091	1.698			-0.345	-0.292	1.711			-0.331	-0.488	1.685			-0.314	-0.562	1.668			-0.054	0.005	1.684			0.072	-0.114	1.526
-0.151	-0.259	1.694			-0.161	-0.206	1.698			-0.216	0.062	1.692			-0.256	0.237	1.675			-0.344	-0.091	1.698			-0.346	-0.291	1.712			-0.331	-0.488	1.685			-0.315	-0.559	1.670			-0.054	0.005	1.684			0.072	-0.114	1.526
-0.151	-0.259	1.694			-0.161	-0.206	1.698			-0.216	0.061	1.692			-0.256	0.236	1.675			-0.344	-0.091	1.699			-0.346	-0.291	1.712			-0.331	-0.488	1.686			-0.315	-0.557	1.671			-0.054	0.005	1.684			0.071	-0.113	1.525
-0.151	-0.259	1.694			-0.161	-0.206	1.698			-0.216	0.061	1.692			-0.256	0.236	1.675			-0.344	-0.091	1.699			-0.346	-0.290	1.712			-0.331	-0.487	1.686			-0.315	-0.556	1.672			-0.054	0.004	1.684			0.071	-0.111	1.525
-0.151	-0.259	1.695			-0.161	-0.206	1.699			-0.216	0.061	1.692			-0.256	0.236	1.675			-0.344	-0.091	1.700			-0.346	-0.290	1.713			-0.331	-0.487	1.687			-0.324	-0.551	1.686			-0.054	0.004	1.684			0.070	-0.110	1.523
-0.151	-0.259	1.695			-0.161	-0.206	1.699			-0.216	0.061	1.692			-0.256	0.236	1.675			-0.344	-0.091	1.701			-0.346	-0.290	1.713			-0.331	-0.486	1.688			-0.325	-0.550	1.688			-0.054	0.004	1.684			0.070	-0.108	1.522
-0.151	-0.259	1.695			-0.161	-0.206	1.700			-0.216	0.061	1.693			-0.256	0.236	1.676			-0.344	-0.091	1.701			-0.346	-0.289	1.713			-0.331	-0.486	1.689			-0.325	-0.549	1.689			-0.054	0.004	1.684			0.069	-0.107	1.521
-0.150	-0.258	1.696			-0.161	-0.206	1.700			-0.216	0.061	1.693			-0.256	0.236	1.676			-0.344	-0.091	1.702			-0.346	-0.289	1.714			-0.329	-0.491	1.690			-0.324	-0.554	1.690			-0.054	0.004	1.684			0.069	-0.105	1.519
-0.150	-0.258	1.696			-0.161	-0.206	1.700			-0.216	0.061	1.693			-0.256	0.236	1.676			-0.344	-0.091	1.703			-0.346	-0.288	1.714			-0.329	-0.491	1.691			-0.325	-0.554	1.691			-0.054	0.004	1.684			0.068	-0.103	1.518
-0.150	-0.258	1.697			-0.161	-0.205	1.701			-0.216	0.060	1.693			-0.256	0.236	1.676			-0.344	-0.090	1.705			-0.346	-0.288	1.715			-0.329	-0.491	1.692			-0.325	-0.554	1.692			-0.054	0.004	1.684			0.068	-0.102	1.517
-0.150	-0.258	1.697			-0.161	-0.205	1.701			-0.216	0.060	1.694			-0.256	0.236	1.677			-0.344	-0.090	1.706			-0.346	-0.287	1.715			-0.329	-0.490	1.693			-0.325	-0.553	1.693			-0.054	0.004	1.685			0.068	-0.100	1.516
-0.150	-0.258	1.698			-0.161	-0.205	1.702			-0.216	0.060	1.694			-0.256	0.235	1.677			-0.344	-0.089	1.707			-0.346	-0.287	1.716			-0.329	-0.488	1.695			-0.325	-0.552	1.695			-0.054	0.004	1.685			0.068	-0.099	1.515
-0.151	-0.257	1.699			-0.161	-0.205	1.702			-0.216	0.060	1.695			-0.256	0.235	1.677			-0.344	-0.089	1.708			-0.346	-0.286	1.717			-0.328	-0.487	1.696			-0.325	-0.551	1.696			-0.054	0.004	1.685			0.067	-0.098	1.514
-0.151	-0.257	1.699			-0.161	-0.205	1.703			-0.216	0.060	1.695			-0.257	0.235	1.677			-0.344	-0.088	1.710			-0.346	-0.285	1.717			-0.328	-0.486	1.698			-0.325	-0.551	1.697			-0.054	0.004	1.685			0.067	-0.096	1.513
-0.151	-0.257	1.700			-0.161	-0.205	1.704			-0.217	0.059	1.696			-0.257	0.235	1.678			-0.345	-0.087	1.711			-0.346	-0.285	1.718			-0.328	-0.485	1.699			-0.325	-0.550	1.698			-0.054	0.004	1.685			0.066	-0.095	1.512
-0.151	-0.256	1.701			-0.161	-0.204	1.704			-0.217	0.059	1.696			-0.257	0.235	1.678			-0.345	-0.085	1.713			-0.345	-0.284	1.719			-0.327	-0.484	1.701			-0.325	-0.549	1.700			-0.054	0.004	1.685			0.066	-0.094	1.512
-0.151	-0.256	1.701			-0.161	-0.204	1.705			-0.217	0.059	1.697			-0.257	0.235	1.679			-0.345	-0.084	1.714			-0.346	-0.282	1.720			-0.325	-0.485	1.702			-0.323	-0.551	1.701			-0.054	0.004	1.685			0.065	-0.093	1.511
-0.151	-0.255	1.702			-0.161	-0.204	1.706			-0.217	0.059	1.697			-0.257	0.234	1.679			-0.345	-0.083	1.715			-0.346	-0.282	1.721			-0.324	-0.486	1.703			-0.322	-0.552	1.702			-0.055	0.004	1.685			0.064	-0.092	1.510
-0.151	-0.255	1.703			-0.161	-0.203	1.706			-0.217	0.059	1.698			-0.257	0.234	1.679			-0.345	-0.082	1.716			-0.346	-0.281	1.722			-0.322	-0.487	1.704			-0.320	-0.553	1.703			-0.055	0.005	1.685			0.064	-0.091	1.510
-0.152	-0.255	1.704			-0.162	-0.203	1.707			-0.217	0.058	1.698			-0.257	0.234	1.680			-0.345	-0.081	1.717			-0.343	-0.290	1.727			-0.320	-0.492	1.705			-0.318	-0.555	1.703			-0.055	0.005	1.685			0.063	-0.090	1.510
-0.152	-0.254	1.704			-0.162	-0.203	1.707			-0.217	0.058	1.699			-0.257	0.234	1.680			-0.345	-0.080	1.718			-0.341	-0.297	1.731			-0.317	-0.496	1.706			-0.316	-0.558	1.704			-0.055	0.004	1.685			0.063	-0.089	1.509
-0.152	-0.254	1.705			-0.162	-0.202	1.708			-0.217	0.058	1.699			-0.257	0.234	1.681			-0.346	-0.080	1.719			-0.340	-0.301	1.733			-0.315	-0.499	1.707			-0.314	-0.560	1.704			-0.055	0.004	1.685			0.062	-0.088	1.509
-0.152	-0.253	1.706			-0.162	-0.202	1.709			-0.217	0.058	1.700			-0.257	0.233	1.682			-0.346	-0.079	1.720			-0.338	-0.308	1.737			-0.314	-0.504	1.708			-0.313	-0.563	1.704			-0.055	0.004	1.685			0.062	-0.088	1.509
-0.152	-0.253	1.706			-0.162	-0.202	1.709			-0.217	0.057	1.700			-0.258	0.233	1.682			-0.346	-0.079	1.721			-0.336	-0.314	1.739			-0.312	-0.509	1.709			-0.311	-0.567	1.704			-0.055	0.004	1.685			0.062	-0.087	1.508
-0.152	-0.253	1.707			-0.162	-0.202	1.710			-0.217	0.057	1.701			-0.258	0.232	1.683			-0.346	-0.078	1.721			-0.335	-0.319	1.741			-0.311	-0.514	1.710			-0.309	-0.570	1.705			-0.055	0.004	1.685			0.061	-0.087	1.508
-0.152	-0.253	1.707			-0.162	-0.202	1.710			-0.217	0.057	1.701			-0.258	0.232	1.683			-0.346	-0.078	1.722			-0.334	-0.323	1.743			-0.310	-0.517	1.710			-0.308	-0.573	1.705			-0.055	0.004	1.685			0.061	-0.086	1.508
-0.152	-0.253	1.708			-0.162	-0.202	1.710			-0.217	0.057	1.702			-0.258	0.231	1.684			-0.346	-0.077	1.722			-0.333	-0.326	1.744			-0.309	-0.520	1.711			-0.307	-0.576	1.706			-0.056	0.004	1.685			0.060	-0.086	1.508
-0.152	-0.252	1.708			-0.162	-0.202	1.711			-0.217	0.056	1.702			-0.258	0.231	1.684			-0.346	-0.077	1.723			-0.332	-0.328	1.746			-0.309	-0.522	1.712			-0.307	-0.578	1.706			-0.056	0.004	1.685			0.060	-0.085	1.507
-0.152	-0.252	1.709			-0.162	-0.201	1.711			-0.217	0.056	1.703			-0.259	0.230	1.685			-0.346	-0.077	1.724			-0.332	-0.330	1.747			-0.308	-0.524	1.713			-0.306	-0.580	1.707			-0.056	0.004	1.684			0.060	-0.085	1.507
-0.152	-0.252	1.709			-0.162	-0.201	1.712			-0.218	0.056	1.703			-0.259	0.230	1.685			-0.346	-0.077	1.724			-0.331	-0.332	1.748			-0.307	-0.526	1.714			-0.305	-0.583	1.708			-0.056	0.004	1.684			0.059	-0.085	1.507
-0.152	-0.252	1.710			-0.162	-0.201	1.712			-0.218	0.055	1.704			-0.259	0.229	1.685			-0.346	-0.076	1.725			-0.331	-0.334	1.748			-0.307	-0.528	1.715			-0.304	-0.585	1.708			-0.057	0.004	1.684			0.059	-0.084	1.507
-0.152	-0.252	1.710			-0.162	-0.201	1.712			-0.218	0.055	1.704			-0.259	0.229	1.686			-0.346	-0.076	1.725			-0.330	-0.336	1.749			-0.306	-0.530	1.716			-0.303	-0.587	1.709			-0.057	0.003	1.684			0.059	-0.084	1.507
-0.152	-0.252	1.711			-0.162	-0.201	1.713			-0.218	0.055	1.704			-0.259	0.228	1.686			-0.346	-0.076	1.726			-0.330	-0.337	1.750			-0.305	-0.532	1.716			-0.302	-0.588	1.710			-0.057	0.003	1.684			0.058	-0.084	1.507
-0.152	-0.252	1.711			-0.162	-0.201	1.713			-0.218	0.055	1.705			-0.259	0.228	1.686			-0.346	-0.076	1.726			-0.329	-0.339	1.751			-0.305	-0.533	1.717			-0.301	-0.590	1.710			-0.057	0.003	1.683			0.058	-0.084	1.507
-0.152	-0.252	1.711			-0.162	-0.201	1.713			-0.218	0.054	1.705			-0.260	0.228	1.687			-0.346	-0.076	1.727			-0.329	-0.340	1.752			-0.304	-0.534	1.718			-0.301	-0.592	1.711			-0.058	0.003	1.683			0.057	-0.084	1.507
-0.152	-0.252	1.712			-0.162	-0.201	1.714			-0.218	0.054	1.705			-0.260	0.227	1.687			-0.346	-0.076	1.727			-0.328	-0.341	1.752			-0.304	-0.535	1.718			-0.300	-0.593	1.712			-0.058	0.003	1.683			0.057	-0.083	1.507
-0.151	-0.252	1.712			-0.162	-0.201	1.714			-0.218	0.054	1.706			-0.260	0.227	1.687			-0.346	-0.076	1.728			-0.328	-0.342	1.753			-0.303	-0.537	1.719			-0.299	-0.594	1.712			-0.058	0.002	1.683			0.057	-0.083	1.508
-0.151	-0.252	1.712			-0.162	-0.201	1.714			-0.218	0.053	1.706			-0.260	0.227	1.687			-0.346	-0.076	1.728			-0.328	-0.343	1.754			-0.303	-0.537	1.719			-0.298	-0.595	1.712			-0.058	0.002	1.683			0.056	-0.083	1.508
-0.151	-0.252	1.713			-0.162	-0.201	1.715			-0.218	0.053	1.706			-0.261	0.226	1.687			-0.346	-0.076	1.729			-0.328	-0.344	1.754			-0.302	-0.538	1.720			-0.298	-0.596	1.713			-0.059	0.002	1.682			0.056	-0.083	1.508
-0.151	-0.252	1.713			-0.162	-0.201	1.715			-0.218	0.053	1.707			-0.261	0.226	1.688			-0.346	-0.076	1.729			-0.327	-0.345	1.755			-0.302	-0.539	1.720			-0.298	-0.597	1.713			-0.059	0.002	1.682			0.055	-0.083	1.508
-0.151	-0.252	1.714			-0.161	-0.201	1.715			-0.219	0.052	1.707			-0.261	0.225	1.688			-0.346	-0.076	1.730			-0.327	-0.346	1.755			-0.302	-0.540	1.721			-0.297	-0.598	1.714			-0.059	0.001	1.682			0.055	-0.083	1.509
-0.151	-0.252	1.714			-0.161	-0.201	1.715			-0.219	0.052	1.707			-0.262	0.225	1.688			-0.346	-0.076	1.730			-0.327	-0.346	1.756			-0.302	-0.541	1.721			-0.297	-0.599	1.714			-0.059	0.001	1.682			0.054	-0.083	1.509
-0.151	-0.252	1.714			-0.161	-0.201	1.716			-0.219	0.052	1.707			-0.262	0.225	1.688			-0.346	-0.076	1.730			-0.327	-0.347	1.756			-0.302	-0.541	1.722			-0.297	-0.600	1.714			-0.060	0.001	1.681			0.054	-0.083	1.509
-0.151	-0.252	1.715			-0.161	-0.202	1.716			-0.219	0.051	1.708			-0.262	0.224	1.688			-0.346	-0.076	1.731			-0.326	-0.348	1.757			-0.302	-0.542	1.722			-0.296	-0.601	1.715			-0.060	0.001	1.681			0.054	-0.083	1.509
-0.151	-0.252	1.715			-0.161	-0.202	1.716			-0.219	0.051	1.708			-0.263	0.224	1.688			-0.346	-0.076	1.731			-0.326	-0.348	1.757			-0.301	-0.542	1.723			-0.296	-0.601	1.715			-0.060	0.001	1.681			0.053	-0.083	1.510
-0.150	-0.253	1.715			-0.161	-0.202	1.716			-0.220	0.051	1.708			-0.263	0.223	1.688			-0.346	-0.077	1.732			-0.326	-0.349	1.758			-0.301	-0.543	1.723			-0.296	-0.602	1.715			-0.061	0.000	1.681			0.053	-0.083	1.510
-0.150	-0.253	1.716			-0.161	-0.202	1.716			-0.220	0.050	1.708			-0.263	0.223	1.688			-0.346	-0.077	1.732			-0.326	-0.349	1.758			-0.301	-0.543	1.723			-0.295	-0.603	1.716			-0.061	0.000	1.681			0.053	-0.083	1.510
-0.150	-0.253	1.716			-0.161	-0.202	1.717			-0.220	0.050	1.709			-0.264	0.223	1.688			-0.346	-0.077	1.733			-0.326	-0.350	1.758			-0.301	-0.544	1.724			-0.295	-0.603	1.716			-0.061	-0.000	1.681			0.052	-0.083	1.511
-0.150	-0.253	1.716			-0.161	-0.202	1.717			-0.220	0.050	1.709			-0.264	0.222	1.688			-0.346	-0.077	1.733			-0.326	-0.350	1.759			-0.301	-0.544	1.724			-0.295	-0.604	1.716			-0.061	-0.000	1.680			0.052	-0.083	1.511
-0.150	-0.253	1.717			-0.161	-0.202	1.717			-0.220	0.049	1.709			-0.264	0.222	1.688			-0.346	-0.078	1.733			-0.325	-0.351	1.759			-0.300	-0.545	1.724			-0.294	-0.604	1.717			-0.062	-0.001	1.680			0.052	-0.083	1.511
-0.150	-0.254	1.717			-0.161	-0.203	1.717			-0.221	0.049	1.709			-0.265	0.222	1.688			-0.347	-0.078	1.734			-0.325	-0.351	1.759			-0.300	-0.545	1.725			-0.294	-0.605	1.717			-0.062	-0.001	1.680			0.051	-0.083	1.512
-0.150	-0.254	1.717			-0.161	-0.203	1.717			-0.221	0.049	1.709			-0.265	0.221	1.688			-0.347	-0.078	1.734			-0.325	-0.351	1.760			-0.300	-0.546	1.725			-0.294	-0.605	1.717			-0.062	-0.001	1.680			0.051	-0.084	1.512
-0.150	-0.254	1.717			-0.161	-0.203	1.717			-0.221	0.049	1.709			-0.266	0.221	1.688			-0.347	-0.078	1.734			-0.325	-0.352	1.760			-0.300	-0.546	1.725			-0.294	-0.606	1.718			-0.063	-0.001	1.680			0.051	-0.084	1.512
-0.150	-0.254	1.718			-0.161	-0.203	1.718			-0.221	0.048	1.709			-0.266	0.221	1.688			-0.347	-0.079	1.735			-0.325	-0.352	1.760			-0.300	-0.546	1.726			-0.294	-0.606	1.718			-0.063	-0.001	1.680			0.051	-0.084	1.512
-0.150	-0.254	1.718			-0.161	-0.203	1.718			-0.221	0.048	1.710			-0.266	0.220	1.688			-0.347	-0.079	1.735			-0.325	-0.352	1.761			-0.300	-0.546	1.726			-0.293	-0.607	1.718			-0.063	-0.002	1.680			0.051	-0.084	1.513
-0.149	-0.254	1.718			-0.161	-0.203	1.718			-0.221	0.048	1.710			-0.266	0.220	1.688			-0.347	-0.079	1.735			-0.325	-0.353	1.761			-0.300	-0.547	1.726			-0.293	-0.607	1.718			-0.063	-0.002	1.679			0.050	-0.084	1.513
-0.149	-0.255	1.718			-0.161	-0.204	1.718			-0.222	0.048	1.710			-0.267	0.220	1.688			-0.347	-0.079	1.735			-0.325	-0.353	1.761			-0.300	-0.547	1.726			-0.293	-0.608	1.718			-0.063	-0.002	1.679			0.050	-0.084	1.513
-0.149	-0.255	1.718			-0.161	-0.204	1.718			-0.222	0.048	1.710			-0.267	0.220	1.687			-0.347	-0.080	1.735			-0.325	-0.353	1.761			-0.300	-0.547	1.727			-0.293	-0.608	1.719			-0.064	-0.002	1.679			0.050	-0.084	1.513
-0.149	-0.255	1.719			-0.161	-0.204	1.718			-0.222	0.047	1.710			-0.267	0.219	1.687			-0.347	-0.080	1.736			-0.325	-0.353	1.762			-0.300	-0.547	1.727			-0.293	-0.608	1.719			-0.064	-0.002	1.679			0.050	-0.084	1.514
-0.149	-0.255	1.719			-0.161	-0.204	1.718			-0.222	0.047	1.710			-0.267	0.219	1.687			-0.347	-0.080	1.736			-0.325	-0.353	1.762			-0.300	-0.547	1.727			-0.293	-0.608	1.719			-0.064	-0.002	1.679			0.050	-0.084	1.514
-0.149	-0.255	1.719			-0.161	-0.204	1.718			-0.222	0.047	1.710			-0.268	0.219	1.687			-0.347	-0.080	1.736			-0.325	-0.353	1.762			-0.299	-0.547	1.727			-0.292	-0.609	1.719			-0.064	-0.002	1.679			0.050	-0.084	1.514
-0.149	-0.256	1.719			-0.161	-0.205	1.718			-0.222	0.047	1.710			-0.268	0.219	1.687			-0.347	-0.080	1.736			-0.324	-0.353	1.762			-0.299	-0.548	1.727			-0.292	-0.609	1.719			-0.064	-0.003	1.679			0.049	-0.085	1.514
-0.149	-0.256	1.719			-0.161	-0.205	1.718			-0.222	0.047	1.710			-0.268	0.219	1.687			-0.347	-0.081	1.736			-0.324	-0.353	1.762			-0.299	-0.548	1.727			-0.292	-0.609	1.719			-0.064	-0.003	1.679			0.049	-0.085	1.515
-0.149	-0.256	1.720			-0.161	-0.205	1.718			-0.222	0.047	1.710			-0.268	0.219	1.687			-0.347	-0.081	1.737			-0.324	-0.353	1.763			-0.299	-0.548	1.728			-0.292	-0.610	1.719			-0.065	-0.003	1.679			0.049	-0.085	1.515
-0.149	-0.256	1.720			-0.160	-0.205	1.718			-0.222	0.046	1.710			-0.268	0.218	1.687			-0.347	-0.081	1.737			-0.324	-0.353	1.763			-0.299	-0.548	1.728			-0.292	-0.610	1.720			-0.065	-0.003	1.679			0.049	-0.085	1.515
-0.148	-0.256	1.720			-0.160	-0.205	1.718			-0.222	0.046	1.710			-0.268	0.218	1.687			-0.348	-0.081	1.737			-0.324	-0.353	1.763			-0.299	-0.548	1.728			-0.292	-0.610	1.720			-0.065	-0.003	1.679			0.049	-0.085	1.515
-0.148	-0.257	1.720			-0.160	-0.205	1.718			-0.223	0.046	1.710			-0.268	0.218	1.687			-0.348	-0.082	1.737			-0.325	-0.353	1.763			-0.299	-0.548	1.728			-0.292	-0.610	1.720			-0.065	-0.003	1.679			0.049	-0.086	1.516
-0.148	-0.257	1.720			-0.160	-0.206	1.719			-0.223	0.046	1.711			-0.269	0.218	1.687			-0.348	-0.082	1.737			-0.325	-0.353	1.763			-0.299	-0.547	1.728			-0.291	-0.610	1.720			-0.065	-0.003	1.679			0.050	-0.087	1.516
-0.148	-0.257	1.720			-0.160	-0.206	1.719			-0.223	0.046	1.711			-0.269	0.218	1.687			-0.348	-0.082	1.737			-0.325	-0.351	1.763			-0.299	-0.546	1.729			-0.291	-0.610	1.720			-0.065	-0.003	1.679			0.053	-0.089	1.518
-0.148	-0.257	1.720			-0.160	-0.206	1.719			-0.223	0.046	1.711			-0.269	0.218	1.687			-0.348	-0.082	1.738			-0.326	-0.349	1.763			-0.302	-0.543	1.730			-0.293	-0.608	1.722			-0.065	-0.003	1.679			0.056	-0.092	1.520
-0.148	-0.257	1.721			-0.160	-0.206	1.719			-0.223	0.046	1.711			-0.269	0.218	1.687			-0.348	-0.083	1.738			-0.329	-0.325	1.759			-0.304	-0.537	1.730			-0.294	-0.607	1.722			-0.065	-0.003	1.679			0.059	-0.096	1.523
-0.148	-0.257	1.721			-0.160	-0.206	1.719			-0.223	0.046	1.711			-0.269	0.218	1.687			-0.348	-0.083	1.738			-0.329	-0.323	1.759			-0.305	-0.533	1.731			-0.295	-0.605	1.723			-0.065	-0.004	1.679			0.062	-0.100	1.526
-0.148	-0.258	1.721			-0.160	-0.206	1.719			-0.217	0.048	1.709			-0.269	0.218	1.687			-0.348	-0.083	1.738			-0.330	-0.321	1.758			-0.307	-0.530	1.731			-0.296	-0.602	1.723			-0.064	-0.004	1.679			0.064	-0.106	1.527
-0.148	-0.258	1.721			-0.160	-0.206	1.719			-0.224	0.061	1.699			-0.270	0.221	1.686			-0.348	-0.084	1.738			-0.330	-0.318	1.758			-0.308	-0.527	1.731			-0.297	-0.601	1.723			-0.063	-0.004	1.679			0.065	-0.111	1.527
-0.148	-0.258	1.721			-0.160	-0.206	1.718			-0.227	0.071	1.691			-0.271	0.225	1.683			-0.348	-0.084	1.738			-0.330	-0.314	1.757			-0.308	-0.524	1.731			-0.298	-0.599	1.723			-0.061	-0.004	1.679			0.053	-0.113	1.515
-0.148	-0.258	1.721			-0.161	-0.206	1.718			-0.228	0.074	1.688			-0.270	0.228	1.683			-0.348	-0.084	1.738			-0.330	-0.312	1.757			-0.309	-0.522	1.731			-0.299	-0.598	1.724			-0.060	-0.003	1.679			0.053	-0.114	1.514
-0.148	-0.258	1.721			-0.161	-0.206	1.717			-0.228	0.076	1.687			-0.269	0.228	1.682			-0.348	-0.085	1.738			-0.331	-0.310	1.756			-0.311	-0.520	1.730			-0.300	-0.595	1.724			-0.059	-0.003	1.679			0.053	-0.115	1.513
-0.148	-0.258	1.721			-0.161	-0.206	1.717			-0.228	0.077	1.686			-0.269	0.229	1.682			-0.347	-0.091	1.736			-0.331	-0.309	1.756			-0.313	-0.517	1.730			-0.303	-0.593	1.723			-0.058	-0.003	1.679			0.053	-0.116	1.512
-0.148	-0.258	1.721			-0.161	-0.206	1.716			-0.228	0.077	1.686			-0.268	0.230	1.682			-0.347	-0.094	1.735			-0.331	-0.308	1.756			-0.316	-0.519	1.726			-0.307	-0.596	1.718			-0.058	-0.003	1.679			0.053	-0.116	1.510
-0.148	-0.258	1.721			-0.161	-0.206	1.716			-0.227	0.078	1.686			-0.268	0.231	1.682			-0.347	-0.096	1.734			-0.331	-0.307	1.756			-0.318	-0.517	1.724			-0.310	-0.594	1.716			-0.057	-0.002	1.678			0.053	-0.116	1.507
-0.148	-0.259	1.720			-0.161	-0.206	1.716			-0.227	0.078	1.687			-0.268	0.231	1.682			-0.347	-0.097	1.734			-0.331	-0.306	1.755			-0.319	-0.517	1.721			-0.313	-0.593	1.711			-0.057	-0.002	1.678			0.053	-0.116	1.505
-0.148	-0.259	1.720			-0.161	-0.206	1.715			-0.226	0.077	1.687			-0.267	0.232	1.682			-0.340	-0.070	1.733			-0.332	-0.302	1.753			-0.321	-0.516	1.719			-0.315	-0.592	1.709			-0.057	-0.002	1.678			0.052	-0.115	1.502
-0.148	-0.258	1.719			-0.161	-0.206	1.715			-0.225	0.077	1.688			-0.267	0.232	1.682			-0.338	-0.058	1.733			-0.333	-0.300	1.752			-0.322	-0.517	1.715			-0.317	-0.593	1.705			-0.057	-0.001	1.678			0.052	-0.114	1.500
-0.149	-0.258	1.719			-0.161	-0.206	1.714			-0.224	0.077	1.689			-0.267	0.233	1.682			-0.337	-0.058	1.733			-0.334	-0.297	1.751			-0.324	-0.516	1.713			-0.319	-0.593	1.702			-0.056	-0.001	1.678			0.051	-0.113	1.497
-0.149	-0.258	1.718			-0.161	-0.205	1.714			-0.224	0.076	1.689			-0.266	0.233	1.682			-0.337	-0.057	1.732			-0.335	-0.296	1.750			-0.325	-0.515	1.711			-0.320	-0.592	1.700			-0.056	-0.001	1.677			0.050	-0.113	1.496
-0.149	-0.257	1.718			-0.161	-0.205	1.713			-0.223	0.076	1.690			-0.266	0.234	1.682			-0.337	-0.056	1.732			-0.335	-0.294	1.748			-0.326	-0.514	1.710			-0.322	-0.591	1.699			-0.056	-0.001	1.677			0.050	-0.112	1.494
-0.149	-0.257	1.717			-0.162	-0.205	1.712			-0.223	0.076	1.691			-0.265	0.234	1.681			-0.337	-0.055	1.732			-0.336	-0.293	1.747			-0.327	-0.513	1.708			-0.323	-0.590	1.697			-0.056	-0.000	1.676			0.049	-0.112	1.492
-0.150	-0.256	1.716			-0.162	-0.204	1.712			-0.222	0.075	1.691			-0.265	0.235	1.681			-0.336	-0.053	1.731			-0.337	-0.291	1.746			-0.328	-0.513	1.706			-0.324	-0.590	1.695			-0.056	-0.000	1.676			0.049	-0.111	1.491
-0.150	-0.256	1.715			-0.162	-0.204	1.711			-0.222	0.075	1.692			-0.264	0.235	1.681			-0.336	-0.052	1.730			-0.337	-0.290	1.746			-0.329	-0.513	1.704			-0.325	-0.590	1.693			-0.056	0.000	1.675			0.048	-0.111	1.489
-0.151	-0.255	1.714			-0.162	-0.203	1.711			-0.221	0.074	1.692			-0.264	0.236	1.681			-0.336	-0.051	1.730			-0.338	-0.289	1.745			-0.329	-0.513	1.703			-0.325	-0.590	1.692			-0.056	0.000	1.674			0.047	-0.110	1.488
-0.151	-0.254	1.714			-0.162	-0.203	1.710			-0.221	0.074	1.692			-0.264	0.236	1.681			-0.336	-0.050	1.729			-0.339	-0.289	1.744			-0.330	-0.513	1.702			-0.326	-0.590	1.690			-0.056	0.001	1.674			0.047	-0.110	1.487
-0.152	-0.254	1.713			-0.163	-0.202	1.710			-0.220	0.074	1.693			-0.263	0.237	1.681			-0.335	-0.049	1.729			-0.340	-0.288	1.743			-0.331	-0.513	1.700			-0.327	-0.590	1.689			-0.056	0.001	1.673			0.046	-0.110	1.486
-0.152	-0.253	1.712			-0.163	-0.202	1.709			-0.220	0.073	1.693			-0.263	0.237	1.681			-0.335	-0.049	1.728			-0.340	-0.288	1.742			-0.332	-0.511	1.700			-0.328	-0.588	1.688			-0.056	0.001	1.672			0.045	-0.110	1.486
-0.152	-0.253	1.712			-0.163	-0.201	1.709			-0.220	0.073	1.693			-0.263	0.237	1.681			-0.336	-0.048	1.727			-0.341	-0.287	1.741			-0.332	-0.511	1.699			-0.329	-0.588	1.688			-0.056	0.001	1.672			0.044	-0.109	1.485
-0.153	-0.252	1.711			-0.163	-0.201	1.708			-0.219	0.072	1.693			-0.263	0.237	1.680			-0.336	-0.048	1.727			-0.342	-0.288	1.740			-0.333	-0.510	1.698			-0.330	-0.586	1.687			-0.057	0.001	1.671			0.044	-0.109	1.484
-0.153	-0.252	1.710			-0.164	-0.200	1.708			-0.219	0.072	1.694			-0.262	0.237	1.680			-0.336	-0.048	1.726			-0.343	-0.290	1.740			-0.334	-0.509	1.698			-0.330	-0.585	1.687			-0.057	0.001	1.671			0.043	-0.109	1.484
-0.154	-0.251	1.710			-0.164	-0.200	1.707			-0.219	0.071	1.694			-0.262	0.238	1.680			-0.337	-0.048	1.725			-0.344	-0.292	1.739			-0.334	-0.509	1.698			-0.331	-0.584	1.687			-0.057	0.001	1.670			0.042	-0.109	1.484
-0.154	-0.251	1.709			-0.164	-0.200	1.707			-0.219	0.071	1.694			-0.262	0.238	1.680			-0.337	-0.048	1.724			-0.344	-0.295	1.739			-0.335	-0.509	1.697			-0.332	-0.583	1.686			-0.057	0.001	1.669			0.041	-0.110	1.484
-0.155	-0.251	1.709			-0.165	-0.199	1.707			-0.219	0.070	1.694			-0.262	0.238	1.679			-0.338	-0.049	1.723			-0.345	-0.298	1.739			-0.335	-0.509	1.697			-0.332	-0.583	1.686			-0.058	0.001	1.669			0.040	-0.110	1.485
-0.155	-0.250	1.709			-0.165	-0.199	1.706			-0.219	0.070	1.694			-0.262	0.238	1.679			-0.339	-0.050	1.722			-0.345	-0.303	1.740			-0.335	-0.511	1.697			-0.332	-0.584	1.686			-0.058	0.001	1.668			0.039	-0.111	1.486
-0.155	-0.250	1.708			-0.165	-0.199	1.706			-0.219	0.070	1.694			-0.262	0.238	1.679			-0.340	-0.052	1.722			-0.345	-0.308	1.740			-0.335	-0.514	1.696			-0.332	-0.585	1.685			-0.058	0.001	1.668			0.038	-0.112	1.487
-0.156	-0.250	1.708			-0.165	-0.199	1.706			-0.219	0.069	1.694			-0.262	0.238	1.679			-0.341	-0.053	1.721			-0.347	-0.304	1.739			-0.335	-0.517	1.696			-0.331	-0.593	1.685			-0.058	0.001	1.668			0.038	-0.113	1.490
-0.156	-0.250	1.708			-0.166	-0.199	1.706			-0.219	0.069	1.695			-0.262	0.238	1.679			-0.342	-0.055	1.721			-0.349	-0.301	1.738			-0.335	-0.519	1.695			-0.330	-0.598	1.685			-0.059	0.001	1.667			0.039	-0.115	1.495
-0.156	-0.249	1.708			-0.166	-0.198	1.705			-0.219	0.068	1.695			-0.262	0.238	1.679			-0.343	-0.057	1.720			-0.350	-0.298	1.737			-0.336	-0.516	1.696			-0.331	-0.595	1.686			-0.059	0.001	1.667			0.041	-0.116	1.501
-0.156	-0.249	1.707			-0.166	-0.198	1.705			-0.219	0.068	1.695			-0.262	0.238	1.678			-0.343	-0.059	1.720			-0.352	-0.296	1.736			-0.336	-0.516	1.696			-0.331	-0.596	1.686			-0.059	0.001	1.667			0.047	-0.118	1.510
-0.156	-0.249	1.707			-0.166	-0.198	1.705			-0.219	0.068	1.695			-0.262	0.238	1.678			-0.344	-0.061	1.720			-0.353	-0.294	1.736			-0.336	-0.516	1.696			-0.331	-0.596	1.686			-0.059	0.001	1.667			0.053	-0.120	1.520
-0.157	-0.249	1.707			-0.166	-0.198	1.705			-0.219	0.067	1.695			-0.261	0.238	1.678			-0.345	-0.062	1.719			-0.353	-0.293	1.735			-0.337	-0.517	1.696			-0.331	-0.597	1.685			-0.059	0.001	1.667			0.058	-0.121	1.530
-0.157	-0.249	1.707			-0.166	-0.198	1.705			-0.219	0.067	1.695			-0.261	0.238	1.678			-0.346	-0.064	1.719			-0.354	-0.292	1.735			-0.337	-0.518	1.695			-0.331	-0.599	1.685			-0.059	0.001	1.667			0.063	-0.121	1.540
-0.157	-0.249	1.707			-0.167	-0.198	1.705			-0.220	0.067	1.695			-0.262	0.238	1.678			-0.346	-0.066	1.719			-0.355	-0.291	1.735			-0.337	-0.519	1.695			-0.331	-0.600	1.685			-0.059	0.001	1.667			0.066	-0.122	1.546
-0.157	-0.249	1.706			-0.167	-0.198	1.705			-0.220	0.066	1.696			-0.262	0.238	1.678			-0.347	-0.067	1.719			-0.355	-0.290	1.735			-0.337	-0.519	1.695			-0.331	-0.600	1.685			-0.059	0.001	1.668			0.069	-0.123	1.551
-0.157	-0.249	1.706			-0.167	-0.198	1.704			-0.220	0.066	1.696			-0.262	0.238	1.678			-0.347	-0.069	1.720			-0.355	-0.290	1.735			-0.337	-0.519	1.695			-0.332	-0.600	1.685			-0.059	0.001	1.669			0.071	-0.124	1.553
-0.158	-0.249	1.706			-0.167	-0.197	1.704			-0.220	0.066	1.696			-0.262	0.238	1.678			-0.348	-0.070	1.720			-0.355	-0.289	1.735			-0.338	-0.519	1.695			-0.332	-0.601	1.685			-0.059	0.002	1.670			0.073	-0.125	1.554
-0.158	-0.248	1.706			-0.167	-0.197	1.704			-0.221	0.066	1.696			-0.262	0.239	1.679			-0.348	-0.071	1.720			-0.355	-0.289	1.735			-0.338	-0.521	1.695			-0.332	-0.602	1.685			-0.050	0.003	1.670			0.077	-0.126	1.547
-0.158	-0.248	1.706			-0.168	-0.197	1.704			-0.222	0.067	1.695			-0.263	0.239	1.679			-0.349	-0.073	1.720			-0.355	-0.288	1.735			-0.338	-0.522	1.695			-0.331	-0.604	1.684			-0.046	0.002	1.671			0.079	-0.126	1.538
-0.158	-0.248	1.706			-0.168	-0.197	1.704			-0.224	0.070	1.693			-0.264	0.239	1.680			-0.349	-0.074	1.720			-0.355	-0.288	1.736			-0.338	-0.523	1.695			-0.330	-0.605	1.682			-0.043	0.002	1.671			0.081	-0.126	1.532
-0.158	-0.248	1.706			-0.168	-0.197	1.704			-0.225	0.074	1.690			-0.265	0.239	1.681			-0.349	-0.074	1.721			-0.355	-0.287	1.736			-0.338	-0.523	1.696			-0.329	-0.606	1.682			-0.040	0.002	1.671			0.081	-0.124	1.524
-0.158	-0.248	1.705			-0.168	-0.196	1.704			-0.227	0.082	1.684			-0.268	0.242	1.682			-0.350	-0.075	1.721			-0.354	-0.287	1.736			-0.338	-0.523	1.696			-0.329	-0.605	1.681			-0.038	0.003	1.672			0.082	-0.122	1.517
-0.158	-0.248	1.705			-0.169	-0.196	1.703			-0.228	0.088	1.680			-0.270	0.245	1.683			-0.350	-0.076	1.721			-0.354	-0.286	1.736			-0.338	-0.523	1.698			-0.328	-0.605	1.681			-0.037	0.003	1.672			0.078	-0.117	1.506
-0.159	-0.248	1.705			-0.169	-0.196	1.703			-0.228	0.092	1.677			-0.272	0.247	1.684			-0.350	-0.077	1.721			-0.353	-0.288	1.737			-0.338	-0.523	1.698			-0.327	-0.605	1.680			-0.036	0.004	1.672			0.075	-0.114	1.499
-0.159	-0.248	1.705			-0.169	-0.196	1.703			-0.229	0.094	1.677			-0.272	0.248	1.685			-0.350	-0.077	1.721			-0.351	-0.290	1.738			-0.338	-0.524	1.698			-0.326	-0.606	1.680			-0.036	0.005	1.672			0.073	-0.111	1.493
-0.159	-0.248	1.705			-0.169	-0.195	1.702			-0.229	0.095	1.676			-0.272	0.249	1.685			-0.350	-0.078	1.722			-0.350	-0.292	1.739			-0.337	-0.521	1.701			-0.325	-0.603	1.680			-0.036	0.005	1.672			0.066	-0.107	1.486
-0.159	-0.248	1.705			-0.169	-0.195	1.702			-0.229	0.096	1.676			-0.271	0.249	1.685			-0.351	-0.079	1.722			-0.349	-0.291	1.740			-0.336	-0.515	1.704			-0.324	-0.596	1.681			-0.036	0.006	1.673			0.062	-0.104	1.481
-0.159	-0.248	1.705			-0.169	-0.195	1.702			-0.228	0.096	1.677			-0.269	0.248	1.685			-0.351	-0.079	1.722			-0.349	-0.291	1.740			-0.336	-0.510	1.706			-0.322	-0.591	1.682			-0.036	0.007	1.673			0.062	-0.103	1.480
-0.159	-0.248	1.705			-0.169	-0.195	1.702			-0.227	0.096	1.678			-0.267	0.248	1.686			-0.351	-0.080	1.722			-0.348	-0.292	1.740			-0.335	-0.508	1.708			-0.321	-0.589	1.683			-0.037	0.008	1.673			0.061	-0.102	1.478
-0.159	-0.248	1.705			-0.169	-0.195	1.702			-0.227	0.095	1.679			-0.266	0.247	1.686			-0.351	-0.082	1.722			-0.347	-0.293	1.741			-0.335	-0.507	1.709			-0.321	-0.587	1.683			-0.038	0.009	1.674			0.060	-0.101	1.476
-0.159	-0.248	1.705			-0.169	-0.195	1.702			-0.226	0.094	1.680			-0.266	0.247	1.686			-0.351	-0.087	1.723			-0.345	-0.294	1.742			-0.334	-0.506	1.709			-0.320	-0.586	1.683			-0.039	0.010	1.674			0.060	-0.101	1.475
-0.158	-0.248	1.705			-0.169	-0.195	1.702			-0.225	0.093	1.682			-0.265	0.247	1.686			-0.351	-0.089	1.723			-0.344	-0.295	1.743			-0.334	-0.505	1.710			-0.320	-0.586	1.683			-0.040	0.011	1.674			0.059	-0.100	1.474
-0.158	-0.249	1.705			-0.169	-0.195	1.702			-0.224	0.091	1.684			-0.264	0.246	1.686			-0.350	-0.093	1.723			-0.343	-0.297	1.744			-0.333	-0.507	1.710			-0.318	-0.587	1.682			-0.041	0.011	1.675			0.058	-0.099	1.473
-0.158	-0.249	1.705			-0.169	-0.195	1.702			-0.224	0.088	1.687			-0.264	0.246	1.687			-0.350	-0.096	1.723			-0.343	-0.299	1.745			-0.332	-0.508	1.710			-0.317	-0.588	1.682			-0.043	0.012	1.675			0.057	-0.099	1.472
-0.158	-0.250	1.705			-0.168	-0.196	1.702			-0.223	0.086	1.689			-0.263	0.246	1.687			-0.350	-0.099	1.724			-0.343	-0.301	1.746			-0.332	-0.508	1.710			-0.317	-0.588	1.681			-0.044	0.012	1.675			0.056	-0.098	1.471
-0.157	-0.250	1.705			-0.168	-0.196	1.702			-0.223	0.084	1.691			-0.263	0.246	1.687			-0.350	-0.102	1.724			-0.343	-0.303	1.747			-0.332	-0.508	1.711			-0.316	-0.588	1.681			-0.045	0.012	1.675			0.055	-0.098	1.471
-0.157	-0.250	1.705			-0.168	-0.196	1.702			-0.222	0.082	1.692			-0.263	0.245	1.687			-0.349	-0.102	1.725			-0.343	-0.302	1.747			-0.331	-0.504	1.712			-0.316	-0.583	1.683			-0.047	0.012	1.675			0.054	-0.098	1.470
-0.157	-0.250	1.705			-0.168	-0.196	1.702			-0.222	0.080	1.694			-0.263	0.245	1.687			-0.341	-0.068	1.734			-0.344	-0.299	1.747			-0.331	-0.500	1.714			-0.316	-0.580	1.684			-0.048	0.012	1.675			0.053	-0.098	1.470
-0.157	-0.251	1.705			-0.167	-0.196	1.703			-0.221	0.079	1.695			-0.262	0.245	1.687			-0.340	-0.067	1.734			-0.344	-0.297	1.747			-0.331	-0.498	1.714			-0.315	-0.578	1.685			-0.049	0.012	1.675			0.052	-0.098	1.471
-0.157	-0.251	1.705			-0.167	-0.197	1.703			-0.221	0.077	1.697			-0.262	0.245	1.688			-0.340	-0.066	1.735			-0.344	-0.295	1.747			-0.330	-0.497	1.715			-0.315	-0.576	1.685			-0.050	0.011	1.675			0.051	-0.099	1.471
-0.157	-0.251	1.705			-0.167	-0.197	1.703			-0.221	0.076	1.698			-0.262	0.244	1.688			-0.340	-0.065	1.735			-0.344	-0.294	1.747			-0.330	-0.496	1.716			-0.315	-0.575	1.686			-0.051	0.011	1.675			0.049	-0.099	1.472
-0.157	-0.251	1.706			-0.167	-0.197	1.704			-0.221	0.075	1.699			-0.262	0.244	1.688			-0.339	-0.064	1.736			-0.344	-0.293	1.747			-0.330	-0.494	1.716			-0.314	-0.574	1.686			-0.052	0.011	1.675			0.048	-0.100	1.474
-0.157	-0.251	1.706			-0.167	-0.197	1.704			-0.220	0.074	1.700			-0.261	0.244	1.688			-0.339	-0.063	1.736			-0.344	-0.293	1.748			-0.330	-0.495	1.716			-0.314	-0.575	1.686			-0.053	0.011	1.675			0.047	-0.101	1.475
-0.157	-0.251	1.706			-0.167	-0.197	1.705			-0.220	0.073	1.701			-0.261	0.244	1.688			-0.339	-0.062	1.737			-0.344	-0.293	1.748			-0.329	-0.495	1.716			-0.313	-0.574	1.686			-0.054	0.010	1.675			0.045	-0.102	1.477
-0.157	-0.251	1.706			-0.167	-0.197	1.705			-0.220	0.072	1.702			-0.261	0.243	1.688			-0.339	-0.062	1.737			-0.343	-0.293	1.748			-0.329	-0.495	1.716			-0.313	-0.574	1.686			-0.055	0.010	1.675			0.044	-0.103	1.479
-0.157	-0.251	1.706			-0.167	-0.197	1.705			-0.220	0.071	1.702			-0.261	0.243	1.688			-0.339	-0.061	1.737			-0.343	-0.293	1.748			-0.329	-0.495	1.717			-0.313	-0.574	1.686			-0.055	0.010	1.675			0.043	-0.105	1.482
-0.157	-0.251	1.707			-0.167	-0.197	1.706			-0.220	0.070	1.703			-0.261	0.243	1.688			-0.339	-0.060	1.738			-0.343	-0.294	1.749			-0.329	-0.494	1.717			-0.313	-0.573	1.687			-0.056	0.009	1.675			0.042	-0.106	1.485
-0.157	-0.251	1.707			-0.167	-0.197	1.706			-0.220	0.069	1.703			-0.261	0.242	1.688			-0.339	-0.060	1.738			-0.342	-0.295	1.749			-0.329	-0.495	1.717			-0.313	-0.574	1.687			-0.057	0.009	1.675			0.041	-0.108	1.488
-0.157	-0.251	1.707			-0.167	-0.197	1.707			-0.219	0.069	1.704			-0.261	0.242	1.689			-0.338	-0.059	1.738			-0.342	-0.298	1.750			-0.329	-0.496	1.717			-0.312	-0.575	1.687			-0.057	0.008	1.675			0.040	-0.110	1.492
-0.157	-0.251	1.707			-0.167	-0.197	1.707			-0.219	0.068	1.705			-0.261	0.242	1.689			-0.338	-0.059	1.738			-0.341	-0.301	1.751			-0.328	-0.498	1.717			-0.312	-0.577	1.687			-0.058	0.008	1.675			0.040	-0.112	1.497
-0.157	-0.250	1.708			-0.167	-0.197	1.707			-0.219	0.068	1.705			-0.261	0.242	1.689			-0.338	-0.059	1.738			-0.340	-0.305	1.752			-0.328	-0.501	1.717			-0.312	-0.580	1.687			-0.058	0.008	1.675			0.040	-0.114	1.501
-0.157	-0.250	1.708			-0.167	-0.197	1.708			-0.219	0.067	1.705			-0.261	0.241	1.689			-0.338	-0.059	1.738			-0.341	-0.304	1.752			-0.327	-0.503	1.717			-0.311	-0.582	1.686			-0.059	0.007	1.675			0.041	-0.116	1.508
-0.157	-0.250	1.708			-0.167	-0.197	1.708			-0.219	0.067	1.706			-0.260	0.241	1.689			-0.338	-0.059	1.738			-0.342	-0.302	1.752			-0.327	-0.505	1.716			-0.311	-0.583	1.686			-0.059	0.007	1.675			0.043	-0.118	1.514
-0.157	-0.251	1.708			-0.167	-0.197	1.708			-0.219	0.066	1.706			-0.260	0.241	1.689			-0.338	-0.060	1.738			-0.343	-0.300	1.751			-0.326	-0.507	1.715			-0.310	-0.586	1.685			-0.059	0.006	1.675			0.045	-0.120	1.520
-0.157	-0.251	1.708			-0.167	-0.197	1.709			-0.219	0.066	1.706			-0.260	0.241	1.689			-0.338	-0.060	1.738			-0.343	-0.297	1.750			-0.326	-0.509	1.715			-0.309	-0.588	1.685			-0.060	0.006	1.676			0.048	-0.121	1.526
-0.157	-0.251	1.709			-0.167	-0.197	1.709			-0.219	0.065	1.707			-0.260	0.241	1.689			-0.338	-0.061	1.738			-0.344	-0.294	1.750			-0.325	-0.510	1.715			-0.309	-0.588	1.685			-0.060	0.006	1.676			0.051	-0.123	1.532
-0.157	-0.251	1.709			-0.166	-0.197	1.710			-0.219	0.065	1.707			-0.260	0.240	1.689			-0.338	-0.061	1.738			-0.345	-0.292	1.750			-0.325	-0.510	1.715			-0.309	-0.588	1.685			-0.060	0.005	1.676			0.054	-0.124	1.538
-0.156	-0.251	1.709			-0.166	-0.198	1.710			-0.219	0.065	1.707			-0.260	0.240	1.689			-0.338	-0.062	1.738			-0.345	-0.290	1.749			-0.325	-0.510	1.715			-0.309	-0.588	1.685			-0.060	0.005	1.677			0.057	-0.124	1.544
-0.156	-0.251	1.709			-0.166	-0.198	1.710			-0.219	0.064	1.708			-0.260	0.240	1.689			-0.339	-0.063	1.738			-0.345	-0.289	1.749			-0.325	-0.509	1.715			-0.308	-0.588	1.685			-0.060	0.004	1.678			0.061	-0.125	1.549
-0.156	-0.251	1.709			-0.166	-0.198	1.711			-0.219	0.064	1.708			-0.260	0.240	1.689			-0.339	-0.063	1.738			-0.346	-0.288	1.749			-0.325	-0.508	1.715			-0.309	-0.587	1.685			-0.060	0.004	1.678			0.065	-0.125	1.555
-0.156	-0.251	1.709			-0.166	-0.198	1.711			-0.219	0.064	1.708			-0.260	0.240	1.689			-0.339	-0.064	1.738			-0.346	-0.288	1.749			-0.325	-0.507	1.715			-0.309	-0.586	1.686			-0.060	0.004	1.679			0.068	-0.125	1.560
-0.156	-0.251	1.710			-0.165	-0.198	1.711			-0.219	0.064	1.708			-0.260	0.240	1.689			-0.339	-0.065	1.738			-0.346	-0.287	1.749			-0.325	-0.506	1.715			-0.309	-0.585	1.686			-0.060	0.003	1.680			0.071	-0.126	1.564
-0.156	-0.251	1.710			-0.165	-0.198	1.712			-0.218	0.063	1.709			-0.260	0.240	1.689			-0.339	-0.066	1.738			-0.346	-0.287	1.749			-0.325	-0.507	1.715			-0.309	-0.586	1.686			-0.060	0.003	1.681			0.073	-0.126	1.568
-0.155	-0.251	1.710			-0.165	-0.198	1.712			-0.218	0.063	1.709			-0.260	0.240	1.690			-0.339	-0.067	1.738			-0.346	-0.286	1.749			-0.324	-0.509	1.714			-0.308	-0.587	1.685			-0.060	0.003	1.682			0.076	-0.127	1.570
-0.155	-0.251	1.710			-0.165	-0.198	1.712			-0.218	0.063	1.709			-0.260	0.239	1.690			-0.339	-0.068	1.738			-0.346	-0.286	1.750			-0.324	-0.511	1.714			-0.308	-0.589	1.685			-0.059	0.003	1.683			0.084	-0.134	1.570
-0.155	-0.251	1.710			-0.165	-0.198	1.713			-0.218	0.063	1.709			-0.260	0.239	1.690			-0.339	-0.069	1.739			-0.345	-0.285	1.750			-0.324	-0.511	1.714			-0.308	-0.590	1.685			-0.048	0.003	1.685			0.089	-0.138	1.569
-0.155	-0.251	1.711			-0.165	-0.198	1.713			-0.218	0.065	1.708			-0.260	0.239	1.691			-0.339	-0.069	1.739			-0.345	-0.285	1.750			-0.324	-0.511	1.714			-0.308	-0.590	1.685			-0.041	0.003	1.687			0.092	-0.142	1.568
-0.155	-0.251	1.711			-0.165	-0.198	1.713			-0.218	0.066	1.708			-0.260	0.239	1.691			-0.339	-0.070	1.739			-0.344	-0.284	1.750			-0.324	-0.511	1.714			-0.308	-0.590	1.685			-0.034	0.002	1.689			0.095	-0.145	1.566
-0.155	-0.251	1.711			-0.165	-0.198	1.713			-0.218	0.067	1.707			-0.260	0.239	1.692			-0.339	-0.071	1.740			-0.344	-0.283	1.751			-0.323	-0.512	1.714			-0.307	-0.591	1.685			-0.030	0.001	1.690			0.094	-0.147	1.559
-0.155	-0.250	1.711			-0.164	-0.197	1.713			-0.218	0.069	1.707			-0.260	0.239	1.693			-0.339	-0.071	1.740			-0.343	-0.283	1.751			-0.323	-0.513	1.714			-0.307	-0.591	1.685			-0.028	0.000	1.691			0.087	-0.136	1.537
-0.155	-0.250	1.711			-0.164	-0.197	1.714			-0.218	0.073	1.705			-0.260	0.239	1.694			-0.339	-0.072	1.740			-0.343	-0.282	1.751			-0.323	-0.514	1.714			-0.307	-0.593	1.685			-0.027	-0.001	1.691			0.083	-0.130	1.524
-0.154	-0.250	1.712			-0.164	-0.197	1.714			-0.218	0.077	1.704			-0.261	0.240	1.695			-0.339	-0.072	1.741			-0.342	-0.282	1.752			-0.323	-0.514	1.714			-0.307	-0.593	1.685			-0.024	0.000	1.691			0.079	-0.126	1.515
-0.154	-0.250	1.712			-0.164	-0.196	1.714			-0.217	0.079	1.703			-0.261	0.240	1.696			-0.339	-0.073	1.741			-0.342	-0.281	1.752			-0.322	-0.514	1.715			-0.307	-0.592	1.685			-0.022	0.001	1.691			0.077	-0.123	1.509
-0.154	-0.250	1.712			-0.164	-0.196	1.714			-0.217	0.080	1.702			-0.261	0.240	1.696			-0.339	-0.073	1.742			-0.341	-0.281	1.753			-0.322	-0.513	1.715			-0.307	-0.592	1.686			-0.020	0.002	1.691			0.074	-0.120	1.503
-0.154	-0.249	1.712			-0.163	-0.196	1.714			-0.216	0.081	1.700			-0.261	0.239	1.697			-0.339	-0.074	1.742			-0.340	-0.280	1.753			-0.322	-0.512	1.716			-0.307	-0.591	1.687			-0.019	0.003	1.691			0.070	-0.116	1.497
-0.153	-0.249	1.712			-0.163	-0.195	1.714			-0.215	0.083	1.699			-0.260	0.240	1.698			-0.339	-0.074	1.743			-0.340	-0.280	1.753			-0.322	-0.510	1.717			-0.307	-0.589	1.688			-0.018	0.003	1.691			0.066	-0.114	1.492
-0.153	-0.249	1.712			-0.163	-0.195	1.714			-0.215	0.084	1.699			-0.259	0.240	1.699			-0.338	-0.075	1.743			-0.339	-0.280	1.754			-0.321	-0.506	1.719			-0.307	-0.585	1.690			-0.018	0.004	1.691			0.062	-0.111	1.488
-0.153	-0.249	1.713			-0.162	-0.195	1.714			-0.214	0.085	1.699			-0.259	0.241	1.700			-0.338	-0.075	1.744			-0.338	-0.279	1.754			-0.321	-0.500	1.723			-0.307	-0.579	1.693			-0.019	0.006	1.691			0.058	-0.109	1.484
-0.152	-0.249	1.713			-0.162	-0.195	1.714			-0.213	0.086	1.699			-0.257	0.241	1.701			-0.338	-0.076	1.744			-0.338	-0.279	1.755			-0.319	-0.505	1.723			-0.306	-0.583	1.692			-0.020	0.007	1.691			0.055	-0.107	1.481
-0.152	-0.249	1.713			-0.162	-0.195	1.714			-0.212	0.087	1.700			-0.256	0.241	1.702			-0.338	-0.076	1.745			-0.337	-0.279	1.755			-0.318	-0.504	1.724			-0.305	-0.582	1.693			-0.021	0.008	1.691			0.050	-0.105	1.477
-0.152	-0.249	1.714			-0.161	-0.195	1.714			-0.211	0.087	1.700			-0.256	0.241	1.703			-0.338	-0.077	1.745			-0.337	-0.279	1.756			-0.318	-0.503	1.725			-0.305	-0.582	1.694			-0.022	0.009	1.691			0.050	-0.104	1.476
-0.151	-0.249	1.714			-0.161	-0.195	1.714			-0.210	0.086	1.702			-0.255	0.241	1.703			-0.338	-0.080	1.746			-0.336	-0.280	1.757			-0.317	-0.502	1.726			-0.305	-0.581	1.694			-0.024	0.010	1.691			0.049	-0.103	1.475
-0.150	-0.250	1.715			-0.160	-0.195	1.715			-0.210	0.086	1.703			-0.254	0.241	1.704			-0.338	-0.083	1.747			-0.335	-0.283	1.758			-0.317	-0.502	1.726			-0.305	-0.580	1.695			-0.025	0.011	1.691			0.048	-0.103	1.475
-0.150	-0.250	1.715			-0.159	-0.196	1.715			-0.209	0.085	1.705			-0.254	0.241	1.704			-0.338	-0.085	1.747			-0.334	-0.285	1.760			-0.317	-0.501	1.727			-0.305	-0.580	1.696			-0.027	0.011	1.691			0.048	-0.102	1.475
-0.149	-0.251	1.716			-0.159	-0.196	1.716			-0.208	0.083	1.707			-0.253	0.241	1.705			-0.338	-0.088	1.748			-0.333	-0.288	1.761			-0.317	-0.501	1.727			-0.305	-0.580	1.696			-0.028	0.011	1.691			0.047	-0.102	1.475
-0.148	-0.252	1.716			-0.158	-0.197	1.717			-0.208	0.082	1.708			-0.252	0.241	1.705			-0.338	-0.090	1.748			-0.332	-0.291	1.763			-0.316	-0.501	1.728			-0.305	-0.579	1.696			-0.030	0.012	1.690			0.047	-0.102	1.475
-0.147	-0.253	1.717			-0.157	-0.198	1.717			-0.207	0.081	1.710			-0.252	0.241	1.706			-0.337	-0.093	1.749			-0.331	-0.294	1.764			-0.316	-0.501	1.728			-0.304	-0.579	1.697			-0.031	0.012	1.690			0.046	-0.102	1.476
-0.146	-0.253	1.717			-0.156	-0.198	1.718			-0.207	0.080	1.712			-0.252	0.241	1.706			-0.337	-0.095	1.750			-0.330	-0.296	1.766			-0.316	-0.501	1.728			-0.304	-0.579	1.697			-0.032	0.012	1.690			0.046	-0.102	1.477
-0.146	-0.254	1.718			-0.155	-0.199	1.719			-0.206	0.078	1.713			-0.251	0.241	1.707			-0.337	-0.098	1.750			-0.330	-0.298	1.767			-0.316	-0.501	1.729			-0.304	-0.579	1.698			-0.033	0.011	1.690			0.046	-0.102	1.479
-0.145	-0.254	1.718			-0.154	-0.200	1.720			-0.206	0.077	1.715			-0.251	0.241	1.707			-0.337	-0.100	1.751			-0.328	-0.300	1.768			-0.316	-0.501	1.729			-0.304	-0.580	1.698			-0.034	0.011	1.690			0.046	-0.103	1.481
-0.144	-0.255	1.719			-0.153	-0.200	1.721			-0.205	0.076	1.716			-0.250	0.241	1.707			-0.336	-0.102	1.751			-0.327	-0.302	1.769			-0.315	-0.501	1.729			-0.304	-0.580	1.699			-0.035	0.011	1.690			0.047	-0.105	1.485
-0.143	-0.256	1.719			-0.153	-0.201	1.722			-0.205	0.075	1.717			-0.250	0.241	1.708			-0.336	-0.104	1.752			-0.327	-0.304	1.770			-0.315	-0.501	1.730			-0.304	-0.580	1.699			-0.036	0.011	1.690			0.048	-0.106	1.487
-0.143	-0.256	1.720			-0.152	-0.202	1.722			-0.205	0.074	1.718			-0.250	0.241	1.708			-0.328	-0.067	1.759			-0.327	-0.301	1.770			-0.315	-0.500	1.730			-0.304	-0.579	1.700			-0.037	0.011	1.690			0.049	-0.107	1.490
-0.142	-0.256	1.720			-0.151	-0.202	1.723			-0.204	0.073	1.720			-0.249	0.241	1.708			-0.325	-0.053	1.762			-0.328	-0.296	1.770			-0.315	-0.500	1.731			-0.304	-0.579	1.700			-0.037	0.010	1.690			0.050	-0.108	1.492
-0.142	-0.256	1.720			-0.151	-0.202	1.724			-0.204	0.072	1.720			-0.249	0.240	1.709			-0.323	-0.045	1.764			-0.328	-0.293	1.770			-0.314	-0.506	1.730			-0.303	-0.583	1.699			-0.038	0.010	1.690			0.050	-0.109	1.494
-0.142	-0.256	1.721			-0.151	-0.202	1.725			-0.204	0.071	1.721			-0.249	0.240	1.709			-0.322	-0.040	1.765			-0.329	-0.289	1.770			-0.314	-0.506	1.730			-0.302	-0.584	1.699			-0.039	0.010	1.690			0.051	-0.110	1.496
-0.142	-0.256	1.721			-0.150	-0.202	1.725			-0.203	0.070	1.722			-0.248	0.240	1.709			-0.321	-0.036	1.766			-0.330	-0.286	1.769			-0.314	-0.506	1.730			-0.302	-0.584	1.699			-0.039	0.009	1.690			0.051	-0.110	1.498
-0.142	-0.256	1.721			-0.150	-0.202	1.726			-0.203	0.070	1.723			-0.248	0.240	1.709			-0.320	-0.032	1.767			-0.330	-0.283	1.769			-0.314	-0.506	1.731			-0.302	-0.583	1.700			-0.040	0.009	1.690			0.051	-0.111	1.500
-0.141	-0.256	1.722			-0.150	-0.202	1.727			-0.203	0.069	1.724			-0.248	0.240	1.710			-0.320	-0.030	1.768			-0.330	-0.282	1.769			-0.314	-0.505	1.731			-0.302	-0.583	1.700			-0.040	0.009	1.690			0.052	-0.112	1.501
-0.141	-0.256	1.722			-0.150	-0.202	1.727			-0.203	0.068	1.724			-0.247	0.240	1.710			-0.320	-0.027	1.768			-0.330	-0.281	1.769			-0.314	-0.505	1.732			-0.302	-0.582	1.701			-0.041	0.009	1.690			0.052	-0.112	1.503
-0.141	-0.256	1.722			-0.149	-0.202	1.728			-0.202	0.068	1.725			-0.247	0.240	1.710			-0.319	-0.025	1.769			-0.330	-0.280	1.769			-0.314	-0.504	1.732			-0.302	-0.582	1.701			-0.041	0.008	1.690			0.053	-0.113	1.504
-0.141	-0.256	1.723			-0.149	-0.202	1.729			-0.202	0.067	1.725			-0.247	0.240	1.710			-0.319	-0.024	1.770			-0.330	-0.280	1.770			-0.314	-0.504	1.732			-0.302	-0.582	1.701			-0.041	0.008	1.690			0.053	-0.113	1.505
-0.141	-0.256	1.723			-0.149	-0.202	1.729			-0.202	0.067	1.726			-0.247	0.240	1.711			-0.318	-0.022	1.770			-0.331	-0.279	1.770			-0.314	-0.503	1.733			-0.302	-0.581	1.702			-0.042	0.008	1.690			0.053	-0.114	1.506
-0.141	-0.256	1.723			-0.149	-0.202	1.730			-0.202	0.066	1.726			-0.246	0.240	1.711			-0.318	-0.021	1.770			-0.331	-0.278	1.770			-0.315	-0.502	1.733			-0.302	-0.580	1.702			-0.042	0.008	1.690			0.053	-0.114	1.507
-0.141	-0.256	1.724			-0.149	-0.202	1.731			-0.202	0.066	1.727			-0.246	0.240	1.711			-0.318	-0.019	1.771			-0.331	-0.277	1.770			-0.315	-0.501	1.734			-0.302	-0.579	1.703			-0.042	0.007	1.690			0.054	-0.114	1.508
-0.141	-0.255	1.724			-0.149	-0.202	1.731			-0.201	0.065	1.727			-0.246	0.240	1.711			-0.318	-0.018	1.771			-0.331	-0.277	1.770			-0.315	-0.500	1.734			-0.302	-0.579	1.703			-0.043	0.007	1.690			0.054	-0.115	1.509
-0.141	-0.255	1.724			-0.149	-0.202	1.732			-0.201	0.065	1.728			-0.246	0.240	1.711			-0.317	-0.017	1.772			-0.331	-0.276	1.770			-0.315	-0.500	1.735			-0.302	-0.578	1.704			-0.043	0.007	1.690			0.054	-0.115	1.510
-0.141	-0.255	1.724			-0.149	-0.202	1.732			-0.201	0.065	1.728			-0.246	0.240	1.711			-0.317	-0.016	1.772			-0.331	-0.276	1.770			-0.315	-0.499	1.735			-0.302	-0.577	1.704			-0.043	0.007	1.690			0.054	-0.115	1.510
-0.142	-0.255	1.725			-0.149	-0.202	1.732			-0.201	0.064	1.728			-0.245	0.240	1.711			-0.317	-0.015	1.772			-0.332	-0.272	1.769			-0.315	-0.501	1.734			-0.300	-0.586	1.700			-0.043	0.006	1.690			0.055	-0.116	1.511
-0.142	-0.255	1.725			-0.149	-0.202	1.733			-0.201	0.064	1.729			-0.245	0.240	1.712			-0.317	-0.014	1.772			-0.332	-0.270	1.769			-0.315	-0.500	1.734			-0.300	-0.585	1.701			-0.044	0.006	1.690			0.055	-0.116	1.512
-0.142	-0.254	1.725			-0.149	-0.202	1.733			-0.201	0.064	1.729			-0.245	0.240	1.712			-0.317	-0.014	1.772			-0.332	-0.269	1.769			-0.315	-0.500	1.734			-0.300	-0.584	1.701			-0.044	0.006	1.690			0.055	-0.116	1.512
-0.142	-0.254	1.725			-0.149	-0.202	1.734			-0.201	0.063	1.729			-0.245	0.240	1.712			-0.320	-0.028	1.771			-0.332	-0.268	1.769			-0.315	-0.500	1.735			-0.300	-0.583	1.701			-0.044	0.006	1.690			0.055	-0.117	1.513
-0.142	-0.254	1.726			-0.149	-0.201	1.734			-0.200	0.063	1.729			-0.245	0.240	1.712			-0.320	-0.030	1.771			-0.333	-0.267	1.769			-0.315	-0.500	1.735			-0.300	-0.583	1.702			-0.044	0.006	1.690			0.055	-0.117	1.513
-0.142	-0.254	1.726			-0.149	-0.201	1.734			-0.200	0.063	1.730			-0.245	0.240	1.712			-0.320	-0.031	1.770			-0.333	-0.266	1.769			-0.315	-0.499	1.735			-0.300	-0.582	1.702			-0.044	0.005	1.690			0.055	-0.117	1.514
-0.142	-0.254	1.726			-0.149	-0.201	1.735			-0.200	0.063	1.730			-0.244	0.240	1.712			-0.321	-0.033	1.770			-0.333	-0.266	1.769			-0.315	-0.499	1.735			-0.300	-0.582	1.702			-0.044	0.005	1.690			0.056	-0.117	1.514
-0.142	-0.253	1.726			-0.149	-0.201	1.735			-0.200	0.063	1.730			-0.244	0.239	1.712			-0.322	-0.036	1.769			-0.333	-0.265	1.769			-0.315	-0.499	1.735			-0.300	-0.582	1.702			-0.045	0.005	1.690			0.056	-0.117	1.515
-0.142	-0.253	1.726			-0.149	-0.201	1.735			-0.200	0.062	1.730			-0.244	0.239	1.712			-0.322	-0.038	1.769			-0.333	-0.265	1.769			-0.315	-0.499	1.735			-0.300	-0.581	1.702			-0.045	0.005	1.690			0.056	-0.118	1.515
-0.142	-0.253	1.726			-0.149	-0.201	1.736			-0.200	0.062	1.730			-0.244	0.239	1.712			-0.323	-0.041	1.768			-0.333	-0.265	1.768			-0.315	-0.499	1.735			-0.300	-0.581	1.702			-0.045	0.005	1.690			0.056	-0.118	1.516
-0.142	-0.253	1.726			-0.149	-0.201	1.736			-0.200	0.062	1.731			-0.244	0.239	1.712			-0.323	-0.043	1.767			-0.333	-0.265	1.768			-0.315	-0.499	1.735			-0.299	-0.581	1.702			-0.045	0.004	1.690			0.056	-0.118	1.516
-0.142	-0.253	1.727			-0.149	-0.201	1.736			-0.200	0.062	1.731			-0.244	0.239	1.712			-0.323	-0.044	1.766			-0.332	-0.266	1.768			-0.315	-0.499	1.735			-0.299	-0.581	1.702			-0.045	0.004	1.690			0.057	-0.118	1.516
-0.143	-0.252	1.727			-0.149	-0.200	1.736			-0.200	0.062	1.731			-0.244	0.239	1.712			-0.323	-0.046	1.766			-0.332	-0.267	1.768			-0.314	-0.499	1.735			-0.299	-0.581	1.702			-0.045	0.004	1.690			0.057	-0.118	1.516
-0.143	-0.252	1.727			-0.149	-0.200	1.737			-0.200	0.061	1.731			-0.243	0.239	1.712			-0.324	-0.047	1.765			-0.332	-0.269	1.768			-0.311	-0.512	1.729			-0.297	-0.590	1.698			-0.045	0.004	1.690			0.057	-0.118	1.516
-0.143	-0.252	1.727			-0.149	-0.200	1.737			-0.200	0.061	1.731			-0.243	0.239	1.712			-0.324	-0.048	1.765			-0.331	-0.271	1.769			-0.309	-0.520	1.726			-0.295	-0.597	1.695			-0.045	0.004	1.690			0.057	-0.117	1.515
-0.143	-0.252	1.727			-0.149	-0.200	1.737			-0.200	0.061	1.731			-0.243	0.239	1.712			-0.324	-0.049	1.764			-0.330	-0.273	1.769			-0.309	-0.521	1.726			-0.295	-0.598	1.694			-0.045	0.003	1.690			0.057	-0.117	1.514
-0.143	-0.251	1.727			-0.149	-0.200	1.737			-0.200	0.061	1.731			-0.243	0.239	1.712			-0.324	-0.050	1.764			-0.330	-0.275	1.769			-0.309	-0.522	1.726			-0.294	-0.598	1.694			-0.045	0.003	1.690			0.057	-0.117	1.514
-0.143	-0.251	1.727			-0.149	-0.200	1.737			-0.200	0.061	1.731			-0.243	0.239	1.712			-0.324	-0.050	1.764			-0.329	-0.277	1.770			-0.308	-0.523	1.725			-0.294	-0.600	1.693			-0.045	0.003	1.690			0.057	-0.117	1.513
-0.143	-0.251	1.727			-0.149	-0.199	1.737			-0.200	0.061	1.731			-0.243	0.239	1.712			-0.324	-0.051	1.763			-0.329	-0.280	1.770			-0.308	-0.524	1.725			-0.294	-0.600	1.693			-0.045	0.003	1.689			0.056	-0.116	1.512
-0.143	-0.251	1.727			-0.149	-0.199	1.737			-0.200	0.061	1.731			-0.242	0.239	1.712			-0.324	-0.052	1.763			-0.328	-0.283	1.771			-0.308	-0.525	1.725			-0.293	-0.601	1.693			-0.045	0.002	1.689			0.056	-0.116	1.510
-0.143	-0.250	1.727			-0.149	-0.199	1.737			-0.200	0.061	1.731			-0.242	0.239	1.712			-0.324	-0.052	1.763			-0.327	-0.288	1.772			-0.307	-0.526	1.724			-0.293	-0.602	1.693			-0.045	0.002	1.689			0.055	-0.116	1.509
-0.143	-0.250	1.727			-0.149	-0.199	1.738			-0.200	0.060	1.731			-0.242	0.239	1.712			-0.324	-0.053	1.763			-0.327	-0.292	1.774			-0.307	-0.524	1.726			-0.293	-0.601	1.694			-0.045	0.002	1.688			0.054	-0.116	1.508
-0.143	-0.250	1.727			-0.149	-0.199	1.738			-0.200	0.060	1.731			-0.242	0.239	1.712			-0.325	-0.054	1.762			-0.326	-0.296	1.775			-0.307	-0.528	1.725			-0.292	-0.604	1.693			-0.045	0.002	1.688			0.053	-0.116	1.506
-0.143	-0.250	1.727			-0.149	-0.199	1.738			-0.200	0.060	1.731			-0.242	0.239	1.711			-0.325	-0.054	1.762			-0.325	-0.300	1.776			-0.307	-0.531	1.725			-0.292	-0.607	1.692			-0.045	0.002	1.687			0.053	-0.116	1.505
-0.143	-0.250	1.728			-0.149	-0.198	1.738			-0.200	0.060	1.731			-0.242	0.239	1.711			-0.325	-0.055	1.762			-0.324	-0.305	1.778			-0.307	-0.533	1.725			-0.291	-0.609	1.692			-0.045	0.001	1.687			0.052	-0.115	1.504
-0.143	-0.249	1.728			-0.149	-0.198	1.738			-0.200	0.060	1.731			-0.242	0.239	1.711			-0.325	-0.056	1.762			-0.323	-0.309	1.779			-0.306	-0.534	1.725			-0.291	-0.610	1.692			-0.045	0.001	1.686			0.052	-0.115	1.503
-0.143	-0.249	1.728			-0.149	-0.198	1.738			-0.200	0.060	1.731			-0.242	0.239	1.711			-0.325	-0.057	1.762			-0.322	-0.313	1.780			-0.306	-0.534	1.727			-0.291	-0.610	1.693			-0.045	0.001	1.686			0.051	-0.115	1.503
-0.143	-0.249	1.728			-0.149	-0.198	1.738			-0.200	0.060	1.731			-0.241	0.238	1.711			-0.325	-0.058	1.762			-0.321	-0.317	1.781			-0.306	-0.535	1.727			-0.291	-0.611	1.693			-0.045	0.001	1.686			0.051	-0.115	1.502
-0.143	-0.249	1.728			-0.149	-0.198	1.738			-0.200	0.060	1.731			-0.241	0.238	1.711			-0.325	-0.059	1.762			-0.320	-0.320	1.782			-0.306	-0.536	1.727			-0.291	-0.612	1.693			-0.045	0.001	1.685			0.050	-0.115	1.501
-0.143	-0.249	1.728			-0.149	-0.198	1.738			-0.200	0.060	1.730			-0.241	0.238	1.711			-0.325	-0.061	1.762			-0.319	-0.323	1.783			-0.306	-0.537	1.727			-0.291	-0.613	1.693			-0.045	0.001	1.685			0.050	-0.115	1.501
-0.143	-0.249	1.728			-0.149	-0.198	1.738			-0.200	0.059	1.730			-0.241	0.238	1.711			-0.325	-0.062	1.762			-0.318	-0.326	1.784			-0.306	-0.538	1.727			-0.290	-0.614	1.693			-0.044	0.000	1.685			0.050	-0.115	1.501
-0.143	-0.249	1.728			-0.149	-0.198	1.738			-0.200	0.059	1.730			-0.241	0.238	1.711			-0.325	-0.063	1.762			-0.318	-0.328	1.785			-0.306	-0.539	1.727			-0.290	-0.615	1.693			-0.044	0.000	1.684			0.050	-0.115	1.501
-0.143	-0.249	1.728			-0.149	-0.198	1.738			-0.200	0.059	1.730			-0.241	0.238	1.711			-0.325	-0.065	1.762			-0.317	-0.330	1.785			-0.306	-0.539	1.727			-0.290	-0.615	1.693			-0.044	0.000	1.684			0.050	-0.115	1.502
-0.143	-0.249	1.728			-0.149	-0.198	1.738			-0.200	0.059	1.730			-0.241	0.238	1.711			-0.325	-0.066	1.762			-0.317	-0.332	1.786			-0.306	-0.539	1.727			-0.290	-0.615	1.694			-0.044	0.000	1.684			0.051	-0.115	1.503
-0.143	-0.249	1.728			-0.149	-0.198	1.738			-0.200	0.059	1.730			-0.241	0.238	1.711			-0.325	-0.067	1.763			-0.319	-0.326	1.785			-0.307	-0.535	1.729			-0.291	-0.611	1.695			-0.044	0.000	1.684			0.053	-0.115	1.505
-0.143	-0.249	1.728			-0.149	-0.198	1.738			-0.200	0.059	1.730			-0.241	0.238	1.711			-0.324	-0.068	1.763			-0.320	-0.321	1.785			-0.307	-0.532	1.730			-0.292	-0.608	1.696			-0.044	-0.000	1.684			0.057	-0.115	1.509
-0.143	-0.249	1.728			-0.149	-0.197	1.738			-0.200	0.059	1.730			-0.241	0.238	1.711			-0.324	-0.068	1.763			-0.321	-0.318	1.784			-0.307	-0.532	1.730			-0.292	-0.608	1.696			-0.044	-0.000	1.684			0.060	-0.116	1.513
-0.143	-0.248	1.728			-0.149	-0.197	1.738			-0.200	0.059	1.730			-0.241	0.238	1.711			-0.324	-0.070	1.763			-0.322	-0.316	1.784			-0.307	-0.531	1.730			-0.292	-0.607	1.696			-0.044	-0.000	1.684			0.064	-0.117	1.517
-0.143	-0.248	1.728			-0.149	-0.197	1.738			-0.200	0.059	1.730			-0.241	0.238	1.711			-0.324	-0.071	1.763			-0.322	-0.314	1.784			-0.308	-0.529	1.730			-0.292	-0.606	1.696			-0.044	-0.000	1.684			0.068	-0.118	1.522
-0.143	-0.248	1.728			-0.149	-0.197	1.738			-0.200	0.059	1.730			-0.241	0.238	1.711			-0.325	-0.073	1.764			-0.323	-0.312	1.784			-0.308	-0.529	1.730			-0.292	-0.606	1.696			-0.044	-0.000	1.684			0.071	-0.120	1.526
-0.143	-0.249	1.728			-0.149	-0.197	1.738			-0.200	0.060	1.729			-0.241	0.238	1.711			-0.325	-0.074	1.764			-0.323	-0.310	1.784			-0.308	-0.529	1.730			-0.293	-0.606	1.696			-0.043	-0.000	1.684			0.073	-0.122	1.529
-0.142	-0.249	1.727			-0.149	-0.197	1.738			-0.203	0.071	1.721			-0.241	0.240	1.711			-0.325	-0.075	1.765			-0.323	-0.309	1.784			-0.308	-0.529	1.730			-0.293	-0.606	1.696			-0.043	-0.000	1.684			0.074	-0.123	1.530
-0.142	-0.249	1.727			-0.149	-0.197	1.737			-0.203	0.073	1.716			-0.241	0.240	1.711			-0.325	-0.077	1.765			-0.323	-0.308	1.784			-0.308	-0.528	1.731			-0.293	-0.605	1.696			-0.042	-0.000	1.684			0.069	-0.123	1.524
[truncated: 1,691 more rows]
[truncated: 30 more columns]
