# Supplementary material for: A natural user interface to integrate citizen science and physical exercise
Source: PLoS One. 2017 Feb 23;12(2):e0172587. doi: 10.1371/journal.pone.0172587 (PMC5322974; doi:10.1371/journal.pone.0172587)
Supplement: S1 Folder — Kinect raw data of each participant in the two kinect groups (KC and KNC). Data of each participant are saved in a binary file. Trajectories of points have been extracted form the binary file and saved in a text file. (ZIP) [file pone.0172587.s002.zip › Raw_data/Par36/Par36_Right_C_points.txt]

0.009	-0.332	1.637			0.023	-0.279	1.681			0.000	0.023	1.679			-0.034	0.186	1.642			-0.163	-0.064	1.728			-0.215	-0.300	1.741			-0.218	-0.506	1.701			-0.210	-0.581	1.676			0.141	-0.052	1.612			0.151	-0.206	1.500
0.009	-0.333	1.637			0.023	-0.279	1.681			-0.000	0.023	1.679			-0.035	0.186	1.642			-0.163	-0.064	1.728			-0.215	-0.300	1.741			-0.218	-0.506	1.701			-0.210	-0.581	1.676			0.141	-0.052	1.612			0.151	-0.206	1.500
0.009	-0.333	1.637			0.023	-0.279	1.681			-0.001	0.023	1.679			-0.035	0.186	1.643			-0.163	-0.064	1.729			-0.215	-0.300	1.742			-0.219	-0.506	1.701			-0.210	-0.581	1.676			0.141	-0.052	1.612			0.149	-0.204	1.497
0.009	-0.333	1.637			0.023	-0.279	1.681			-0.001	0.023	1.679			-0.035	0.186	1.643			-0.163	-0.064	1.729			-0.216	-0.300	1.742			-0.219	-0.506	1.701			-0.210	-0.582	1.676			0.140	-0.052	1.612			0.148	-0.203	1.495
0.008	-0.333	1.637			0.022	-0.279	1.681			-0.001	0.023	1.680			-0.035	0.186	1.643			-0.164	-0.064	1.730			-0.216	-0.301	1.742			-0.219	-0.506	1.701			-0.210	-0.582	1.676			0.140	-0.052	1.612			0.147	-0.202	1.494
0.008	-0.333	1.637			0.022	-0.279	1.681			-0.001	0.023	1.680			-0.036	0.186	1.643			-0.164	-0.064	1.730			-0.216	-0.301	1.742			-0.219	-0.507	1.701			-0.210	-0.582	1.676			0.140	-0.052	1.612			0.146	-0.201	1.493
0.008	-0.333	1.637			0.022	-0.279	1.681			-0.002	0.023	1.680			-0.036	0.186	1.643			-0.164	-0.064	1.730			-0.216	-0.301	1.743			-0.219	-0.507	1.701			-0.210	-0.582	1.676			0.140	-0.052	1.612			0.146	-0.205	1.500
0.008	-0.333	1.637			0.022	-0.279	1.681			-0.002	0.023	1.680			-0.036	0.186	1.644			-0.165	-0.064	1.731			-0.216	-0.301	1.743			-0.219	-0.506	1.701			-0.211	-0.581	1.676			0.139	-0.052	1.612			0.146	-0.208	1.506
0.008	-0.333	1.638			0.022	-0.279	1.681			-0.002	0.023	1.680			-0.036	0.186	1.644			-0.165	-0.064	1.731			-0.217	-0.301	1.743			-0.220	-0.505	1.702			-0.211	-0.580	1.677			0.139	-0.052	1.612			0.146	-0.210	1.510
0.007	-0.333	1.638			0.021	-0.279	1.681			-0.003	0.023	1.680			-0.036	0.186	1.644			-0.166	-0.064	1.732			-0.217	-0.301	1.744			-0.220	-0.503	1.703			-0.212	-0.579	1.678			0.139	-0.052	1.612			0.147	-0.212	1.513
0.007	-0.333	1.638			0.021	-0.279	1.681			-0.003	0.023	1.681			-0.037	0.186	1.644			-0.166	-0.064	1.732			-0.217	-0.301	1.744			-0.221	-0.502	1.704			-0.212	-0.577	1.679			0.138	-0.052	1.613			0.146	-0.212	1.514
0.007	-0.333	1.638			0.021	-0.279	1.681			-0.003	0.023	1.681			-0.037	0.186	1.644			-0.166	-0.064	1.733			-0.217	-0.301	1.744			-0.221	-0.501	1.705			-0.213	-0.576	1.680			0.138	-0.052	1.613			0.146	-0.213	1.515
0.006	-0.332	1.638			0.021	-0.279	1.682			-0.003	0.023	1.681			-0.037	0.187	1.645			-0.167	-0.064	1.733			-0.218	-0.301	1.745			-0.221	-0.501	1.705			-0.213	-0.576	1.680			0.138	-0.052	1.613			0.146	-0.214	1.517
0.006	-0.332	1.638			0.020	-0.279	1.682			-0.004	0.023	1.681			-0.037	0.187	1.645			-0.167	-0.064	1.733			-0.218	-0.301	1.745			-0.222	-0.500	1.706			-0.214	-0.575	1.681			0.137	-0.052	1.613			0.146	-0.214	1.518
0.006	-0.332	1.638			0.020	-0.279	1.682			-0.004	0.023	1.682			-0.037	0.187	1.645			-0.167	-0.064	1.734			-0.218	-0.301	1.745			-0.222	-0.499	1.706			-0.214	-0.574	1.681			0.137	-0.052	1.613			0.146	-0.215	1.520
0.006	-0.332	1.638			0.020	-0.279	1.682			-0.004	0.023	1.682			-0.038	0.187	1.646			-0.168	-0.064	1.734			-0.218	-0.301	1.745			-0.223	-0.498	1.707			-0.214	-0.573	1.682			0.137	-0.052	1.613			0.146	-0.216	1.521
0.005	-0.332	1.639			0.020	-0.279	1.682			-0.005	0.023	1.682			-0.038	0.187	1.646			-0.168	-0.064	1.735			-0.219	-0.301	1.746			-0.223	-0.498	1.707			-0.215	-0.573	1.682			0.137	-0.052	1.613			0.146	-0.216	1.522
0.005	-0.332	1.639			0.019	-0.278	1.682			-0.005	0.023	1.682			-0.038	0.187	1.646			-0.168	-0.064	1.735			-0.219	-0.301	1.746			-0.223	-0.497	1.708			-0.215	-0.573	1.683			0.136	-0.051	1.614			0.146	-0.217	1.523
0.005	-0.332	1.639			0.019	-0.278	1.682			-0.005	0.024	1.683			-0.038	0.187	1.647			-0.169	-0.064	1.735			-0.219	-0.301	1.746			-0.223	-0.497	1.708			-0.215	-0.572	1.683			0.136	-0.051	1.614			0.143	-0.200	1.501
0.005	-0.332	1.639			0.019	-0.278	1.683			-0.006	0.024	1.683			-0.038	0.187	1.647			-0.169	-0.064	1.736			-0.219	-0.301	1.747			-0.224	-0.497	1.708			-0.215	-0.572	1.683			0.136	-0.051	1.614			0.144	-0.204	1.507
0.004	-0.332	1.639			0.018	-0.278	1.683			-0.006	0.024	1.683			-0.039	0.187	1.648			-0.169	-0.064	1.736			-0.220	-0.301	1.747			-0.224	-0.497	1.708			-0.216	-0.572	1.684			0.135	-0.051	1.614			0.143	-0.194	1.495
0.004	-0.332	1.640			0.018	-0.278	1.683			-0.006	0.024	1.683			-0.039	0.187	1.648			-0.170	-0.064	1.737			-0.220	-0.301	1.747			-0.224	-0.496	1.709			-0.216	-0.572	1.684			0.135	-0.051	1.615			0.145	-0.200	1.505
0.004	-0.332	1.640			0.018	-0.278	1.683			-0.006	0.024	1.684			-0.039	0.187	1.648			-0.170	-0.064	1.737			-0.220	-0.301	1.747			-0.224	-0.496	1.709			-0.216	-0.571	1.684			0.135	-0.051	1.615			0.142	-0.197	1.491
0.003	-0.332	1.640			0.018	-0.278	1.683			-0.007	0.024	1.684			-0.039	0.188	1.649			-0.170	-0.064	1.737			-0.220	-0.301	1.748			-0.225	-0.496	1.709			-0.216	-0.571	1.684			0.135	-0.051	1.615			0.141	-0.192	1.485
0.003	-0.332	1.640			0.017	-0.278	1.684			-0.007	0.024	1.684			-0.040	0.188	1.649			-0.171	-0.064	1.738			-0.221	-0.301	1.748			-0.225	-0.495	1.709			-0.217	-0.571	1.685			0.134	-0.051	1.615			0.146	-0.199	1.500
0.003	-0.332	1.640			0.017	-0.278	1.684			-0.007	0.024	1.684			-0.040	0.188	1.650			-0.171	-0.064	1.738			-0.221	-0.301	1.748			-0.225	-0.495	1.710			-0.217	-0.570	1.685			0.134	-0.050	1.616			0.147	-0.197	1.489
0.003	-0.332	1.641			0.017	-0.278	1.684			-0.008	0.024	1.685			-0.040	0.188	1.650			-0.171	-0.064	1.738			-0.221	-0.301	1.748			-0.225	-0.493	1.710			-0.217	-0.569	1.686			0.134	-0.050	1.616			0.147	-0.192	1.484
0.003	-0.331	1.641			0.017	-0.278	1.684			-0.008	0.024	1.685			-0.040	0.188	1.651			-0.172	-0.064	1.739			-0.221	-0.301	1.749			-0.226	-0.493	1.711			-0.217	-0.568	1.686			0.134	-0.050	1.617			0.149	-0.198	1.496
0.002	-0.331	1.641			0.016	-0.278	1.685			-0.008	0.024	1.685			-0.040	0.188	1.651			-0.173	-0.064	1.740			-0.222	-0.302	1.749			-0.226	-0.492	1.711			-0.218	-0.567	1.686			0.133	-0.050	1.617			0.149	-0.190	1.489
0.002	-0.331	1.641			0.016	-0.278	1.685			-0.008	0.024	1.686			-0.041	0.188	1.652			-0.173	-0.064	1.740			-0.222	-0.302	1.749			-0.226	-0.491	1.711			-0.218	-0.566	1.687			0.133	-0.049	1.618			0.149	-0.185	1.484
0.002	-0.331	1.642			0.016	-0.277	1.685			-0.009	0.024	1.686			-0.041	0.188	1.652			-0.174	-0.064	1.741			-0.222	-0.302	1.749			-0.227	-0.490	1.712			-0.218	-0.566	1.687			0.133	-0.049	1.618			0.150	-0.181	1.480
0.002	-0.331	1.642			0.016	-0.277	1.685			-0.009	0.024	1.686			-0.041	0.188	1.653			-0.174	-0.064	1.741			-0.222	-0.302	1.750			-0.227	-0.490	1.712			-0.218	-0.565	1.687			0.133	-0.049	1.619			0.150	-0.178	1.477
0.002	-0.331	1.642			0.016	-0.277	1.686			-0.009	0.025	1.687			-0.041	0.188	1.653			-0.175	-0.064	1.742			-0.223	-0.302	1.750			-0.227	-0.489	1.712			-0.219	-0.565	1.688			0.132	-0.048	1.619			0.152	-0.175	1.475
0.001	-0.331	1.642			0.015	-0.277	1.686			-0.009	0.025	1.687			-0.042	0.188	1.654			-0.175	-0.064	1.742			-0.223	-0.302	1.751			-0.227	-0.489	1.712			-0.219	-0.564	1.688			0.132	-0.048	1.620			0.154	-0.172	1.472
0.001	-0.331	1.643			0.015	-0.277	1.686			-0.010	0.025	1.687			-0.042	0.188	1.655			-0.176	-0.064	1.743			-0.224	-0.302	1.751			-0.228	-0.489	1.713			-0.219	-0.564	1.688			0.132	-0.048	1.621			0.157	-0.169	1.470
0.001	-0.331	1.643			0.015	-0.277	1.687			-0.010	0.025	1.688			-0.042	0.188	1.655			-0.176	-0.064	1.743			-0.224	-0.303	1.752			-0.228	-0.489	1.713			-0.219	-0.564	1.688			0.132	-0.047	1.622			0.160	-0.166	1.468
0.001	-0.331	1.643			0.015	-0.277	1.687			-0.010	0.025	1.688			-0.042	0.188	1.656			-0.177	-0.065	1.744			-0.224	-0.303	1.752			-0.228	-0.490	1.713			-0.219	-0.565	1.689			0.131	-0.047	1.623			0.164	-0.163	1.466
0.001	-0.331	1.644			0.014	-0.277	1.687			-0.010	0.025	1.689			-0.042	0.188	1.656			-0.177	-0.065	1.744			-0.225	-0.303	1.753			-0.229	-0.490	1.714			-0.220	-0.565	1.689			0.131	-0.046	1.624			0.168	-0.159	1.466
0.001	-0.331	1.644			0.014	-0.277	1.688			-0.011	0.025	1.689			-0.043	0.188	1.657			-0.177	-0.065	1.744			-0.225	-0.303	1.753			-0.229	-0.490	1.714			-0.220	-0.565	1.690			0.130	-0.045	1.626			0.174	-0.154	1.468
0.000	-0.331	1.644			0.014	-0.277	1.688			-0.011	0.025	1.689			-0.043	0.188	1.657			-0.178	-0.065	1.744			-0.225	-0.304	1.754			-0.230	-0.491	1.715			-0.220	-0.566	1.690			0.130	-0.044	1.628			0.180	-0.150	1.471
0.000	-0.331	1.644			0.014	-0.277	1.688			-0.011	0.025	1.690			-0.043	0.188	1.658			-0.178	-0.065	1.745			-0.226	-0.304	1.754			-0.230	-0.491	1.715			-0.221	-0.566	1.691			0.130	-0.043	1.630			0.186	-0.146	1.475
0.000	-0.331	1.645			0.014	-0.277	1.688			-0.011	0.025	1.690			-0.043	0.188	1.658			-0.178	-0.065	1.745			-0.226	-0.304	1.755			-0.230	-0.492	1.716			-0.221	-0.567	1.691			0.129	-0.043	1.631			0.190	-0.143	1.477
0.000	-0.331	1.645			0.013	-0.277	1.689			-0.011	0.025	1.690			-0.043	0.188	1.659			-0.178	-0.065	1.745			-0.226	-0.304	1.755			-0.231	-0.494	1.716			-0.221	-0.569	1.691			0.129	-0.042	1.633			0.192	-0.141	1.478
0.000	-0.331	1.645			0.013	-0.277	1.689			-0.012	0.025	1.691			-0.043	0.188	1.659			-0.179	-0.065	1.745			-0.226	-0.304	1.756			-0.231	-0.495	1.717			-0.221	-0.570	1.692			0.129	-0.041	1.634			0.210	-0.144	1.464
-0.000	-0.331	1.646			0.013	-0.277	1.689			-0.012	0.025	1.691			-0.043	0.188	1.660			-0.179	-0.066	1.746			-0.227	-0.304	1.756			-0.232	-0.497	1.717			-0.222	-0.572	1.692			0.129	-0.041	1.636			0.222	-0.140	1.479
-0.000	-0.331	1.646			0.013	-0.277	1.690			-0.012	0.025	1.691			-0.043	0.188	1.660			-0.179	-0.066	1.746			-0.227	-0.304	1.756			-0.232	-0.498	1.717			-0.222	-0.573	1.692			0.129	-0.041	1.637			0.225	-0.139	1.479
-0.000	-0.331	1.646			0.013	-0.277	1.690			-0.012	0.025	1.691			-0.043	0.188	1.661			-0.179	-0.066	1.746			-0.227	-0.305	1.757			-0.232	-0.500	1.717			-0.222	-0.575	1.692			0.129	-0.041	1.639			0.229	-0.138	1.480
-0.000	-0.331	1.646			0.013	-0.277	1.691			-0.012	0.025	1.692			-0.043	0.188	1.661			-0.179	-0.066	1.746			-0.227	-0.305	1.757			-0.232	-0.501	1.717			-0.222	-0.576	1.692			0.129	-0.040	1.640			0.232	-0.137	1.483
-0.000	-0.331	1.647			0.012	-0.277	1.691			-0.012	0.025	1.692			-0.043	0.188	1.661			-0.179	-0.066	1.746			-0.228	-0.305	1.757			-0.232	-0.503	1.717			-0.222	-0.578	1.692			0.130	-0.040	1.641			0.238	-0.137	1.494
-0.000	-0.331	1.647			0.012	-0.277	1.691			-0.012	0.025	1.692			-0.043	0.188	1.662			-0.180	-0.066	1.746			-0.228	-0.305	1.757			-0.233	-0.504	1.716			-0.222	-0.579	1.692			0.130	-0.040	1.643			0.242	-0.137	1.500
-0.000	-0.331	1.647			0.012	-0.277	1.692			-0.012	0.025	1.693			-0.042	0.188	1.662			-0.180	-0.066	1.746			-0.228	-0.305	1.758			-0.233	-0.505	1.716			-0.223	-0.579	1.691			0.130	-0.040	1.644			0.245	-0.137	1.505
-0.000	-0.331	1.648			0.012	-0.277	1.692			-0.012	0.025	1.693			-0.042	0.188	1.663			-0.180	-0.066	1.746			-0.228	-0.305	1.758			-0.233	-0.505	1.716			-0.223	-0.580	1.691			0.131	-0.040	1.645			0.248	-0.137	1.509
-0.000	-0.331	1.648			0.012	-0.277	1.692			-0.012	0.025	1.693			-0.042	0.188	1.663			-0.180	-0.066	1.746			-0.228	-0.305	1.758			-0.233	-0.506	1.715			-0.223	-0.581	1.691			0.131	-0.040	1.646			0.250	-0.137	1.511
-0.000	-0.331	1.648			0.012	-0.277	1.693			-0.012	0.025	1.694			-0.042	0.189	1.663			-0.180	-0.066	1.746			-0.228	-0.305	1.758			-0.233	-0.507	1.715			-0.223	-0.581	1.691			0.132	-0.040	1.647			0.252	-0.136	1.514
0.000	-0.331	1.649			0.012	-0.278	1.693			-0.012	0.025	1.694			-0.041	0.189	1.663			-0.180	-0.066	1.746			-0.229	-0.305	1.758			-0.233	-0.507	1.715			-0.223	-0.582	1.690			0.132	-0.040	1.648			0.253	-0.136	1.516
0.000	-0.331	1.649			0.012	-0.278	1.693			-0.012	0.025	1.694			-0.041	0.189	1.664			-0.179	-0.067	1.746			-0.229	-0.305	1.758			-0.233	-0.508	1.714			-0.223	-0.582	1.690			0.132	-0.040	1.649			0.255	-0.136	1.518
0.000	-0.331	1.649			0.012	-0.278	1.693			-0.012	0.025	1.695			-0.040	0.189	1.664			-0.179	-0.067	1.746			-0.229	-0.305	1.758			-0.233	-0.508	1.714			-0.223	-0.583	1.689			0.133	-0.040	1.650			0.256	-0.136	1.519
0.000	-0.332	1.649			0.012	-0.278	1.694			-0.012	0.025	1.695			-0.040	0.189	1.664			-0.179	-0.067	1.746			-0.229	-0.305	1.758			-0.233	-0.509	1.713			-0.222	-0.583	1.689			0.133	-0.040	1.650			0.257	-0.136	1.521
0.000	-0.332	1.650			0.012	-0.278	1.694			-0.012	0.025	1.695			-0.039	0.189	1.664			-0.179	-0.067	1.745			-0.229	-0.305	1.758			-0.233	-0.509	1.713			-0.222	-0.583	1.689			0.133	-0.040	1.651			0.258	-0.135	1.522
0.000	-0.332	1.650			0.012	-0.278	1.694			-0.012	0.025	1.695			-0.039	0.189	1.664			-0.178	-0.067	1.745			-0.229	-0.305	1.758			-0.232	-0.509	1.713			-0.222	-0.583	1.688			0.134	-0.040	1.652			0.259	-0.135	1.523
0.001	-0.332	1.650			0.012	-0.278	1.695			-0.012	0.025	1.696			-0.038	0.189	1.665			-0.178	-0.067	1.745			-0.229	-0.305	1.758			-0.232	-0.509	1.712			-0.222	-0.583	1.688			0.134	-0.040	1.652			0.259	-0.135	1.524
0.001	-0.332	1.650			0.012	-0.278	1.695			-0.012	0.025	1.696			-0.038	0.189	1.665			-0.178	-0.067	1.744			-0.229	-0.305	1.758			-0.232	-0.509	1.712			-0.222	-0.583	1.687			0.135	-0.041	1.653			0.260	-0.135	1.524
0.001	-0.332	1.651			0.012	-0.278	1.695			-0.012	0.025	1.696			-0.037	0.189	1.665			-0.177	-0.067	1.744			-0.229	-0.305	1.758			-0.232	-0.508	1.712			-0.222	-0.582	1.687			0.135	-0.041	1.653			0.261	-0.135	1.525
0.001	-0.332	1.651			0.012	-0.278	1.695			-0.012	0.025	1.696			-0.037	0.189	1.665			-0.177	-0.067	1.744			-0.229	-0.305	1.758			-0.232	-0.508	1.712			-0.222	-0.582	1.687			0.136	-0.041	1.654			0.261	-0.135	1.526
0.001	-0.332	1.651			0.012	-0.278	1.695			-0.011	0.025	1.697			-0.036	0.189	1.665			-0.177	-0.067	1.744			-0.230	-0.305	1.758			-0.232	-0.507	1.711			-0.222	-0.582	1.687			0.136	-0.041	1.654			0.262	-0.135	1.526
0.001	-0.332	1.651			0.012	-0.278	1.696			-0.011	0.025	1.697			-0.036	0.189	1.665			-0.176	-0.067	1.744			-0.230	-0.305	1.758			-0.232	-0.506	1.712			-0.221	-0.580	1.687			0.137	-0.041	1.655			0.262	-0.135	1.527
0.001	-0.332	1.651			0.012	-0.279	1.696			-0.011	0.025	1.697			-0.036	0.189	1.665			-0.176	-0.068	1.743			-0.230	-0.305	1.758			-0.231	-0.505	1.712			-0.221	-0.579	1.687			0.138	-0.041	1.655			0.262	-0.135	1.527
0.002	-0.333	1.652			0.012	-0.279	1.696			-0.011	0.025	1.697			-0.035	0.189	1.665			-0.176	-0.068	1.743			-0.230	-0.305	1.758			-0.231	-0.504	1.712			-0.221	-0.579	1.687			0.138	-0.041	1.655			0.262	-0.136	1.528
0.002	-0.333	1.652			0.012	-0.279	1.696			-0.011	0.025	1.698			-0.035	0.189	1.665			-0.176	-0.068	1.743			-0.230	-0.305	1.758			-0.231	-0.504	1.712			-0.221	-0.578	1.687			0.139	-0.042	1.655			0.262	-0.137	1.528
0.002	-0.333	1.652			0.012	-0.279	1.697			-0.010	0.025	1.698			-0.034	0.189	1.665			-0.175	-0.068	1.743			-0.230	-0.305	1.758			-0.231	-0.503	1.712			-0.221	-0.578	1.687			0.139	-0.042	1.656			0.261	-0.138	1.529
0.002	-0.333	1.652			0.012	-0.279	1.697			-0.010	0.025	1.698			-0.034	0.189	1.665			-0.175	-0.068	1.743			-0.230	-0.305	1.758			-0.231	-0.503	1.712			-0.221	-0.578	1.687			0.140	-0.042	1.656			0.261	-0.140	1.529
0.002	-0.333	1.652			0.012	-0.279	1.697			-0.010	0.025	1.698			-0.033	0.189	1.665			-0.175	-0.068	1.742			-0.230	-0.305	1.758			-0.231	-0.503	1.712			-0.221	-0.578	1.687			0.141	-0.042	1.656			0.261	-0.141	1.529
0.003	-0.333	1.652			0.012	-0.279	1.697			-0.010	0.025	1.699			-0.033	0.189	1.665			-0.175	-0.068	1.742			-0.230	-0.305	1.758			-0.231	-0.503	1.712			-0.221	-0.578	1.687			0.141	-0.042	1.656			0.260	-0.142	1.529
0.003	-0.333	1.653			0.013	-0.279	1.697			-0.010	0.025	1.699			-0.032	0.189	1.666			-0.174	-0.068	1.742			-0.230	-0.305	1.758			-0.231	-0.503	1.712			-0.221	-0.578	1.687			0.142	-0.043	1.656			0.259	-0.144	1.530
0.003	-0.333	1.653			0.013	-0.279	1.697			-0.009	0.025	1.699			-0.032	0.189	1.666			-0.174	-0.068	1.742			-0.230	-0.304	1.758			-0.231	-0.503	1.712			-0.221	-0.578	1.687			0.142	-0.043	1.656			0.259	-0.144	1.530
0.003	-0.333	1.653			0.013	-0.279	1.698			-0.009	0.025	1.699			-0.031	0.189	1.666			-0.174	-0.068	1.742			-0.230	-0.304	1.758			-0.231	-0.503	1.712			-0.221	-0.578	1.687			0.143	-0.043	1.656			0.259	-0.145	1.530
0.003	-0.333	1.653			0.013	-0.279	1.698			-0.009	0.025	1.699			-0.031	0.189	1.665			-0.174	-0.068	1.742			-0.230	-0.304	1.758			-0.231	-0.503	1.712			-0.221	-0.578	1.687			0.144	-0.043	1.656			0.260	-0.145	1.530
0.003	-0.333	1.653			0.013	-0.279	1.698			-0.008	0.025	1.699			-0.030	0.189	1.665			-0.173	-0.068	1.742			-0.230	-0.304	1.758			-0.231	-0.503	1.712			-0.221	-0.578	1.687			0.144	-0.043	1.656			0.261	-0.145	1.530
0.004	-0.333	1.653			0.013	-0.279	1.698			-0.008	0.025	1.700			-0.029	0.189	1.665			-0.173	-0.068	1.741			-0.230	-0.304	1.758			-0.231	-0.503	1.712			-0.221	-0.578	1.687			0.145	-0.044	1.656			0.262	-0.146	1.529
0.004	-0.333	1.653			0.013	-0.279	1.698			-0.008	0.025	1.700			-0.028	0.189	1.665			-0.173	-0.067	1.741			-0.230	-0.304	1.757			-0.231	-0.504	1.711			-0.221	-0.578	1.687			0.146	-0.044	1.656			0.266	-0.148	1.528
0.004	-0.333	1.653			0.013	-0.279	1.698			-0.007	0.025	1.700			-0.027	0.189	1.665			-0.172	-0.067	1.741			-0.230	-0.304	1.757			-0.231	-0.504	1.711			-0.221	-0.579	1.687			0.148	-0.045	1.656			0.270	-0.149	1.528
0.004	-0.333	1.654			0.014	-0.279	1.698			-0.006	0.025	1.699			-0.026	0.189	1.664			-0.171	-0.067	1.741			-0.230	-0.303	1.757			-0.231	-0.504	1.711			-0.221	-0.579	1.687			0.149	-0.045	1.656			0.274	-0.150	1.527
0.005	-0.333	1.654			0.014	-0.279	1.698			-0.006	0.025	1.699			-0.024	0.189	1.664			-0.171	-0.067	1.740			-0.230	-0.303	1.757			-0.231	-0.504	1.711			-0.221	-0.578	1.687			0.151	-0.046	1.656			0.280	-0.152	1.526
0.005	-0.333	1.654			0.014	-0.279	1.698			-0.005	0.025	1.699			-0.023	0.189	1.663			-0.169	-0.066	1.739			-0.230	-0.302	1.757			-0.231	-0.504	1.711			-0.221	-0.578	1.686			0.152	-0.046	1.656			0.285	-0.154	1.526
0.005	-0.333	1.654			0.014	-0.279	1.698			-0.004	0.025	1.699			-0.021	0.189	1.663			-0.168	-0.066	1.738			-0.229	-0.301	1.756			-0.231	-0.504	1.711			-0.221	-0.579	1.686			0.154	-0.047	1.656			0.290	-0.156	1.525
0.006	-0.333	1.654			0.015	-0.279	1.698			-0.003	0.025	1.699			-0.019	0.189	1.662			-0.167	-0.065	1.737			-0.229	-0.301	1.755			-0.231	-0.504	1.711			-0.221	-0.579	1.686			0.156	-0.048	1.656			0.296	-0.158	1.526
0.006	-0.333	1.654			0.015	-0.279	1.698			-0.002	0.025	1.698			-0.017	0.189	1.661			-0.165	-0.065	1.736			-0.229	-0.300	1.755			-0.231	-0.504	1.710			-0.221	-0.579	1.686			0.158	-0.048	1.656			0.301	-0.159	1.526
0.007	-0.333	1.653			0.015	-0.279	1.698			-0.001	0.025	1.698			-0.015	0.189	1.660			-0.164	-0.064	1.734			-0.228	-0.299	1.754			-0.231	-0.504	1.710			-0.221	-0.579	1.686			0.159	-0.049	1.656			0.306	-0.161	1.527
0.008	-0.333	1.653			0.016	-0.279	1.698			0.000	0.025	1.697			-0.013	0.189	1.659			-0.162	-0.064	1.733			-0.228	-0.298	1.753			-0.231	-0.504	1.709			-0.221	-0.579	1.685			0.161	-0.049	1.656			0.311	-0.162	1.528
0.008	-0.333	1.653			0.017	-0.279	1.698			0.002	0.025	1.697			-0.011	0.189	1.658			-0.160	-0.063	1.731			-0.227	-0.297	1.751			-0.231	-0.504	1.708			-0.221	-0.579	1.685			0.163	-0.050	1.656			0.315	-0.164	1.530
0.009	-0.333	1.653			0.017	-0.279	1.698			0.003	0.025	1.696			-0.009	0.189	1.657			-0.159	-0.063	1.730			-0.227	-0.296	1.750			-0.230	-0.504	1.706			-0.221	-0.579	1.684			0.165	-0.051	1.656			0.320	-0.165	1.531
0.010	-0.333	1.652			0.018	-0.279	1.698			0.005	0.025	1.696			-0.006	0.189	1.656			-0.157	-0.062	1.728			-0.226	-0.295	1.748			-0.230	-0.505	1.704			-0.220	-0.579	1.682			0.167	-0.051	1.656			0.324	-0.166	1.533
0.011	-0.333	1.652			0.019	-0.279	1.697			0.006	0.025	1.695			-0.004	0.189	1.655			-0.155	-0.062	1.726			-0.225	-0.294	1.747			-0.229	-0.505	1.703			-0.220	-0.579	1.680			0.169	-0.052	1.657			0.328	-0.167	1.534
0.012	-0.333	1.652			0.019	-0.279	1.697			0.008	0.025	1.695			-0.002	0.189	1.654			-0.153	-0.061	1.724			-0.224	-0.294	1.745			-0.228	-0.505	1.700			-0.219	-0.578	1.678			0.170	-0.052	1.657			0.331	-0.168	1.535
0.013	-0.333	1.651			0.020	-0.280	1.696			0.010	0.025	1.694			0.000	0.189	1.653			-0.151	-0.061	1.723			-0.223	-0.293	1.743			-0.227	-0.505	1.698			-0.218	-0.578	1.676			0.172	-0.053	1.657			0.335	-0.170	1.537
0.014	-0.333	1.651			0.021	-0.280	1.696			0.011	0.025	1.693			0.002	0.189	1.652			-0.149	-0.060	1.721			-0.222	-0.292	1.741			-0.226	-0.504	1.696			-0.217	-0.577	1.674			0.174	-0.053	1.657			0.338	-0.171	1.538
0.015	-0.333	1.650			0.022	-0.280	1.696			0.013	0.025	1.693			0.004	0.189	1.651			-0.147	-0.060	1.719			-0.221	-0.291	1.739			-0.225	-0.503	1.693			-0.216	-0.577	1.672			0.176	-0.053	1.658			0.342	-0.172	1.540
0.016	-0.333	1.649			0.023	-0.280	1.695			0.014	0.025	1.692			0.006	0.189	1.651			-0.145	-0.060	1.717			-0.220	-0.291	1.737			-0.224	-0.503	1.691			-0.216	-0.576	1.670			0.177	-0.054	1.658			0.345	-0.173	1.541
0.017	-0.333	1.649			0.024	-0.280	1.695			0.016	0.025	1.692			0.008	0.189	1.650			-0.144	-0.059	1.716			-0.219	-0.290	1.735			-0.223	-0.502	1.689			-0.215	-0.576	1.668			0.179	-0.054	1.658			0.347	-0.174	1.542
0.018	-0.334	1.648			0.024	-0.280	1.694			0.017	0.025	1.691			0.010	0.189	1.649			-0.142	-0.059	1.714			-0.218	-0.289	1.734			-0.222	-0.502	1.687			-0.214	-0.576	1.666			0.180	-0.054	1.658			0.350	-0.175	1.544
0.019	-0.334	1.648			0.025	-0.280	1.694			0.019	0.025	1.690			0.011	0.188	1.648			-0.140	-0.059	1.713			-0.218	-0.289	1.732			-0.220	-0.501	1.685			-0.214	-0.576	1.664			0.182	-0.055	1.658			0.353	-0.176	1.545
0.020	-0.334	1.647			0.026	-0.280	1.693			0.021	0.025	1.690			0.013	0.188	1.647			-0.138	-0.058	1.712			-0.217	-0.288	1.731			-0.219	-0.501	1.683			-0.213	-0.576	1.663			0.184	-0.055	1.658			0.356	-0.177	1.546
0.021	-0.334	1.647			0.027	-0.280	1.693			0.023	0.025	1.689			0.015	0.188	1.647			-0.136	-0.058	1.710			-0.216	-0.287	1.729			-0.218	-0.500	1.681			-0.212	-0.575	1.661			0.185	-0.056	1.658			0.359	-0.177	1.547
0.022	-0.334	1.646			0.028	-0.280	1.692			0.025	0.025	1.688			0.016	0.188	1.646			-0.134	-0.057	1.709			-0.214	-0.287	1.728			-0.217	-0.499	1.680			-0.212	-0.574	1.660			0.187	-0.056	1.658			0.362	-0.178	1.547
0.023	-0.334	1.646			0.029	-0.280	1.691			0.027	0.025	1.687			0.018	0.188	1.645			-0.132	-0.057	1.708			-0.213	-0.286	1.727			-0.216	-0.498	1.679			-0.211	-0.574	1.659			0.188	-0.056	1.658			0.364	-0.179	1.548
0.024	-0.334	1.645			0.030	-0.280	1.691			0.028	0.025	1.687			0.020	0.188	1.644			-0.131	-0.057	1.707			-0.213	-0.285	1.726			-0.215	-0.498	1.677			-0.210	-0.574	1.658			0.190	-0.057	1.658			0.367	-0.180	1.549
0.025	-0.334	1.644			0.031	-0.280	1.690			0.030	0.025	1.686			0.022	0.188	1.643			-0.129	-0.056	1.706			-0.212	-0.285	1.725			-0.215	-0.498	1.676			-0.210	-0.574	1.657			0.191	-0.057	1.658			0.369	-0.181	1.549
0.026	-0.334	1.644			0.033	-0.280	1.689			0.031	0.025	1.686			0.023	0.188	1.642			-0.128	-0.056	1.705			-0.211	-0.284	1.724			-0.214	-0.498	1.675			-0.209	-0.574	1.657			0.193	-0.057	1.658			0.372	-0.181	1.550
0.028	-0.334	1.643			0.034	-0.280	1.689			0.033	0.025	1.685			0.025	0.188	1.642			-0.127	-0.056	1.704			-0.210	-0.284	1.723			-0.213	-0.497	1.674			-0.209	-0.574	1.656			0.194	-0.058	1.658			0.374	-0.182	1.550
0.029	-0.334	1.642			0.035	-0.280	1.688			0.034	0.025	1.684			0.027	0.188	1.641			-0.125	-0.056	1.703			-0.209	-0.284	1.722			-0.212	-0.497	1.674			-0.208	-0.574	1.655			0.196	-0.058	1.658			0.377	-0.183	1.550
0.030	-0.334	1.642			0.036	-0.280	1.687			0.036	0.025	1.684			0.028	0.188	1.640			-0.124	-0.055	1.703			-0.208	-0.283	1.722			-0.211	-0.497	1.673			-0.207	-0.573	1.654			0.197	-0.058	1.658			0.379	-0.184	1.550
0.031	-0.334	1.641			0.037	-0.280	1.687			0.037	0.025	1.683			0.030	0.188	1.639			-0.123	-0.055	1.702			-0.207	-0.283	1.721			-0.210	-0.497	1.672			-0.207	-0.573	1.654			0.198	-0.058	1.658			0.381	-0.185	1.550
0.032	-0.334	1.640			0.038	-0.280	1.686			0.039	0.025	1.682			0.031	0.188	1.638			-0.122	-0.055	1.701			-0.205	-0.282	1.720			-0.209	-0.497	1.671			-0.206	-0.573	1.653			0.199	-0.058	1.657			0.383	-0.185	1.550
0.033	-0.334	1.640			0.039	-0.280	1.685			0.040	0.025	1.682			0.033	0.188	1.637			-0.121	-0.055	1.701			-0.204	-0.282	1.719			-0.208	-0.497	1.671			-0.205	-0.573	1.653			0.201	-0.058	1.657			0.384	-0.186	1.550
0.034	-0.334	1.639			0.041	-0.280	1.685			0.042	0.025	1.681			0.035	0.188	1.637			-0.120	-0.054	1.700			-0.202	-0.282	1.718			-0.207	-0.497	1.670			-0.204	-0.573	1.652			0.202	-0.059	1.657			0.386	-0.187	1.550
0.035	-0.334	1.639			0.042	-0.280	1.684			0.043	0.025	1.680			0.036	0.188	1.636			-0.119	-0.054	1.699			-0.201	-0.282	1.718			-0.206	-0.497	1.670			-0.203	-0.573	1.652			0.203	-0.059	1.656			0.387	-0.187	1.550
0.036	-0.334	1.638			0.043	-0.280	1.684			0.044	0.025	1.680			0.038	0.188	1.635			-0.118	-0.054	1.699			-0.200	-0.281	1.717			-0.205	-0.496	1.669			-0.202	-0.573	1.651			0.204	-0.059	1.656			0.388	-0.188	1.550
0.037	-0.334	1.637			0.044	-0.280	1.683			0.045	0.025	1.679			0.039	0.188	1.634			-0.117	-0.054	1.698			-0.199	-0.281	1.716			-0.204	-0.496	1.669			-0.201	-0.572	1.651			0.205	-0.059	1.656			0.389	-0.188	1.550
0.038	-0.334	1.637			0.045	-0.280	1.683			0.047	0.025	1.679			0.041	0.188	1.634			-0.116	-0.053	1.698			-0.198	-0.281	1.716			-0.203	-0.495	1.669			-0.200	-0.572	1.651			0.206	-0.059	1.655			0.390	-0.189	1.550
0.039	-0.334	1.636			0.045	-0.280	1.682			0.048	0.026	1.678			0.042	0.188	1.633			-0.115	-0.053	1.697			-0.197	-0.281	1.715			-0.202	-0.495	1.668			-0.199	-0.571	1.650			0.207	-0.059	1.655			0.391	-0.189	1.550
0.040	-0.334	1.636			0.046	-0.280	1.681			0.049	0.026	1.678			0.043	0.188	1.632			-0.114	-0.053	1.697			-0.196	-0.281	1.715			-0.201	-0.495	1.668			-0.198	-0.571	1.650			0.208	-0.059	1.654			0.392	-0.189	1.550
0.040	-0.334	1.635			0.047	-0.280	1.681			0.050	0.026	1.677			0.044	0.188	1.632			-0.114	-0.053	1.697			-0.195	-0.280	1.714			-0.200	-0.494	1.668			-0.197	-0.571	1.650			0.210	-0.059	1.654			0.393	-0.190	1.550
0.041	-0.333	1.635			0.048	-0.280	1.680			0.051	0.026	1.677			0.045	0.188	1.631			-0.113	-0.053	1.696			-0.194	-0.280	1.714			-0.199	-0.494	1.667			-0.196	-0.570	1.649			0.211	-0.059	1.653			0.394	-0.190	1.550
0.042	-0.333	1.634			0.049	-0.280	1.680			0.052	0.026	1.676			0.046	0.188	1.631			-0.112	-0.053	1.696			-0.193	-0.280	1.713			-0.198	-0.493	1.667			-0.195	-0.570	1.649			0.212	-0.059	1.652			0.394	-0.191	1.550
0.043	-0.333	1.634			0.050	-0.280	1.679			0.052	0.026	1.675			0.047	0.188	1.630			-0.111	-0.053	1.695			-0.193	-0.280	1.713			-0.198	-0.492	1.667			-0.194	-0.569	1.649			0.212	-0.059	1.652			0.395	-0.191	1.550
0.043	-0.333	1.633			0.050	-0.280	1.679			0.053	0.026	1.675			0.048	0.188	1.630			-0.111	-0.052	1.695			-0.192	-0.280	1.713			-0.197	-0.492	1.667			-0.194	-0.569	1.648			0.213	-0.060	1.651			0.396	-0.192	1.550
0.044	-0.333	1.633			0.051	-0.280	1.678			0.054	0.026	1.674			0.049	0.188	1.629			-0.110	-0.052	1.695			-0.191	-0.280	1.712			-0.196	-0.491	1.667			-0.193	-0.568	1.648			0.214	-0.060	1.651			0.396	-0.193	1.549
0.045	-0.333	1.632			0.052	-0.280	1.678			0.055	0.025	1.673			0.050	0.188	1.629			-0.110	-0.052	1.694			-0.190	-0.280	1.712			-0.195	-0.491	1.666			-0.192	-0.567	1.648			0.215	-0.060	1.650			0.397	-0.193	1.549
0.045	-0.333	1.632			0.053	-0.280	1.677			0.056	0.025	1.673			0.050	0.188	1.628			-0.109	-0.052	1.694			-0.190	-0.280	1.711			-0.194	-0.490	1.666			-0.191	-0.567	1.648			0.216	-0.060	1.649			0.397	-0.194	1.548
0.046	-0.333	1.631			0.053	-0.280	1.677			0.056	0.026	1.672			0.051	0.188	1.628			-0.108	-0.052	1.693			-0.189	-0.279	1.711			-0.194	-0.489	1.666			-0.191	-0.566	1.647			0.217	-0.060	1.649			0.397	-0.194	1.547
0.046	-0.333	1.631			0.054	-0.280	1.676			0.057	0.026	1.672			0.052	0.188	1.627			-0.108	-0.052	1.693			-0.189	-0.279	1.711			-0.193	-0.489	1.666			-0.190	-0.566	1.647			0.217	-0.060	1.648			0.398	-0.195	1.546
0.047	-0.333	1.630			0.054	-0.280	1.676			0.058	0.026	1.671			0.053	0.188	1.627			-0.107	-0.052	1.692			-0.188	-0.279	1.710			-0.193	-0.488	1.665			-0.189	-0.565	1.647			0.218	-0.060	1.648			0.398	-0.196	1.546
0.048	-0.333	1.630			0.055	-0.280	1.675			0.058	0.026	1.671			0.054	0.188	1.626			-0.106	-0.052	1.691			-0.188	-0.279	1.710			-0.192	-0.487	1.665			-0.189	-0.564	1.647			0.218	-0.061	1.647			0.398	-0.196	1.545
0.048	-0.333	1.629			0.055	-0.280	1.675			0.059	0.026	1.671			0.054	0.188	1.626			-0.106	-0.052	1.691			-0.187	-0.279	1.710			-0.192	-0.487	1.665			-0.188	-0.564	1.646			0.219	-0.061	1.647			0.398	-0.197	1.544
0.049	-0.333	1.629			0.056	-0.280	1.674			0.059	0.026	1.670			0.055	0.188	1.625			-0.105	-0.051	1.690			-0.187	-0.279	1.709			-0.192	-0.487	1.665			-0.188	-0.564	1.646			0.219	-0.061	1.646			0.399	-0.197	1.544
0.049	-0.333	1.628			0.056	-0.280	1.674			0.060	0.026	1.670			0.056	0.188	1.625			-0.105	-0.051	1.690			-0.187	-0.279	1.709			-0.191	-0.486	1.664			-0.187	-0.563	1.646			0.220	-0.061	1.646			0.399	-0.197	1.543
0.050	-0.333	1.628			0.057	-0.280	1.673			0.060	0.026	1.670			0.057	0.188	1.625			-0.104	-0.051	1.689			-0.186	-0.279	1.709			-0.191	-0.486	1.664			-0.187	-0.563	1.645			0.220	-0.061	1.645			0.399	-0.198	1.543
0.050	-0.333	1.627			0.057	-0.280	1.673			0.060	0.026	1.669			0.057	0.188	1.624			-0.104	-0.051	1.688			-0.186	-0.278	1.708			-0.191	-0.486	1.664			-0.187	-0.563	1.645			0.221	-0.061	1.645			0.398	-0.198	1.543
0.051	-0.333	1.626			0.058	-0.280	1.672			0.061	0.026	1.669			0.058	0.189	1.624			-0.103	-0.051	1.687			-0.186	-0.278	1.708			-0.191	-0.486	1.664			-0.186	-0.562	1.645			0.221	-0.061	1.644			0.398	-0.198	1.542
0.051	-0.333	1.626			0.058	-0.279	1.672			0.061	0.026	1.668			0.059	0.189	1.623			-0.103	-0.051	1.687			-0.185	-0.278	1.707			-0.191	-0.485	1.663			-0.186	-0.562	1.644			0.221	-0.061	1.644			0.398	-0.199	1.542
0.051	-0.333	1.625			0.058	-0.279	1.671			0.061	0.026	1.668			0.059	0.189	1.623			-0.102	-0.051	1.686			-0.185	-0.278	1.707			-0.191	-0.485	1.663			-0.186	-0.562	1.644			0.222	-0.061	1.643			0.398	-0.199	1.541
0.052	-0.333	1.625			0.059	-0.279	1.671			0.062	0.026	1.668			0.060	0.189	1.623			-0.102	-0.051	1.686			-0.185	-0.278	1.706			-0.190	-0.485	1.662			-0.186	-0.562	1.643			0.222	-0.061	1.643			0.398	-0.199	1.541
0.052	-0.333	1.624			0.059	-0.279	1.670			0.062	0.026	1.667			0.060	0.189	1.622			-0.101	-0.051	1.685			-0.185	-0.278	1.706			-0.190	-0.485	1.662			-0.185	-0.561	1.643			0.222	-0.061	1.642			0.397	-0.199	1.541
0.053	-0.333	1.624			0.059	-0.279	1.670			0.062	0.026	1.667			0.061	0.189	1.622			-0.101	-0.050	1.684			-0.184	-0.278	1.705			-0.190	-0.484	1.662			-0.185	-0.561	1.642			0.222	-0.061	1.642			0.396	-0.199	1.540
0.053	-0.333	1.623			0.060	-0.279	1.669			0.062	0.026	1.667			0.061	0.189	1.622			-0.101	-0.050	1.684			-0.184	-0.277	1.705			-0.190	-0.484	1.661			-0.185	-0.561	1.642			0.223	-0.061	1.641			0.395	-0.199	1.540
0.053	-0.333	1.623			0.060	-0.279	1.669			0.063	0.026	1.666			0.061	0.189	1.622			-0.101	-0.050	1.684			-0.184	-0.277	1.705			-0.190	-0.484	1.661			-0.185	-0.561	1.641			0.223	-0.061	1.641			0.394	-0.199	1.539
0.053	-0.333	1.622			0.060	-0.279	1.668			0.063	0.026	1.666			0.062	0.189	1.622			-0.100	-0.050	1.683			-0.184	-0.277	1.704			-0.190	-0.484	1.660			-0.184	-0.561	1.641			0.223	-0.061	1.640			0.392	-0.198	1.538
0.054	-0.333	1.622			0.060	-0.279	1.668			0.063	0.026	1.666			0.062	0.190	1.621			-0.100	-0.050	1.683			-0.184	-0.277	1.704			-0.190	-0.484	1.660			-0.184	-0.560	1.641			0.223	-0.061	1.640			0.390	-0.198	1.538
0.054	-0.333	1.622			0.061	-0.279	1.668			0.063	0.027	1.666			0.062	0.190	1.621			-0.100	-0.050	1.682			-0.184	-0.277	1.703			-0.190	-0.484	1.660			-0.184	-0.560	1.640			0.223	-0.061	1.639			0.388	-0.198	1.537
0.054	-0.333	1.621			0.061	-0.279	1.667			0.063	0.027	1.665			0.062	0.190	1.621			-0.100	-0.050	1.682			-0.183	-0.277	1.703			-0.190	-0.484	1.659			-0.184	-0.560	1.640			0.223	-0.061	1.639			0.387	-0.197	1.536
0.054	-0.333	1.621			0.061	-0.279	1.667			0.063	0.027	1.665			0.062	0.190	1.621			-0.100	-0.050	1.682			-0.183	-0.277	1.703			-0.189	-0.484	1.659			-0.184	-0.560	1.639			0.223	-0.061	1.639			0.385	-0.197	1.535
0.054	-0.333	1.621			0.061	-0.279	1.667			0.063	0.027	1.665			0.063	0.190	1.621			-0.100	-0.050	1.681			-0.183	-0.277	1.702			-0.189	-0.483	1.659			-0.183	-0.560	1.639			0.223	-0.061	1.638			0.383	-0.196	1.534
0.055	-0.333	1.620			0.061	-0.279	1.666			0.063	0.027	1.665			0.063	0.190	1.621			-0.099	-0.050	1.681			-0.183	-0.277	1.702			-0.189	-0.483	1.659			-0.183	-0.560	1.638			0.223	-0.061	1.638			0.382	-0.196	1.534
0.055	-0.333	1.620			0.061	-0.279	1.666			0.063	0.027	1.664			0.063	0.190	1.620			-0.099	-0.050	1.681			-0.183	-0.277	1.702			-0.189	-0.483	1.659			-0.183	-0.560	1.638			0.223	-0.061	1.637			0.380	-0.195	1.533
0.055	-0.333	1.620			0.061	-0.279	1.666			0.063	0.027	1.664			0.063	0.191	1.620			-0.099	-0.050	1.680			-0.183	-0.277	1.701			-0.189	-0.483	1.658			-0.183	-0.560	1.638			0.223	-0.061	1.637			0.379	-0.195	1.532
0.055	-0.332	1.619			0.062	-0.279	1.665			0.063	0.027	1.664			0.062	0.191	1.620			-0.099	-0.050	1.680			-0.183	-0.277	1.701			-0.189	-0.483	1.658			-0.183	-0.560	1.638			0.223	-0.061	1.637			0.377	-0.194	1.532
0.055	-0.332	1.619			0.062	-0.279	1.665			0.063	0.027	1.664			0.062	0.191	1.620			-0.099	-0.050	1.680			-0.183	-0.277	1.701			-0.189	-0.483	1.658			-0.183	-0.560	1.637			0.223	-0.061	1.636			0.376	-0.193	1.531
0.055	-0.332	1.619			0.062	-0.279	1.665			0.063	0.027	1.663			0.062	0.191	1.620			-0.099	-0.050	1.680			-0.183	-0.277	1.701			-0.189	-0.483	1.658			-0.183	-0.560	1.637			0.222	-0.061	1.636			0.375	-0.193	1.531
0.055	-0.332	1.619			0.062	-0.279	1.665			0.063	0.027	1.663			0.062	0.191	1.620			-0.099	-0.050	1.680			-0.183	-0.277	1.701			-0.189	-0.483	1.658			-0.183	-0.560	1.637			0.222	-0.060	1.635			0.374	-0.192	1.531
0.055	-0.332	1.618			0.062	-0.279	1.664			0.063	0.027	1.663			0.061	0.192	1.620			-0.099	-0.050	1.679			-0.183	-0.277	1.700			-0.189	-0.483	1.658			-0.183	-0.560	1.637			0.222	-0.060	1.635			0.373	-0.192	1.531
0.055	-0.332	1.618			0.062	-0.279	1.664			0.063	0.028	1.663			0.061	0.192	1.620			-0.099	-0.050	1.679			-0.183	-0.277	1.700			-0.189	-0.483	1.658			-0.183	-0.560	1.637			0.221	-0.060	1.635			0.372	-0.192	1.530
0.055	-0.332	1.618			0.062	-0.279	1.664			0.062	0.028	1.663			0.060	0.192	1.620			-0.100	-0.050	1.679			-0.183	-0.277	1.700			-0.189	-0.483	1.658			-0.183	-0.560	1.637			0.221	-0.060	1.634			0.372	-0.191	1.530
0.055	-0.332	1.618			0.062	-0.279	1.664			0.062	0.028	1.662			0.060	0.192	1.620			-0.100	-0.050	1.679			-0.183	-0.277	1.700			-0.189	-0.483	1.658			-0.183	-0.560	1.637			0.221	-0.060	1.634			0.371	-0.191	1.530
0.055	-0.332	1.617			0.061	-0.279	1.663			0.062	0.028	1.662			0.060	0.192	1.620			-0.100	-0.050	1.679			-0.183	-0.277	1.700			-0.189	-0.483	1.658			-0.183	-0.560	1.637			0.220	-0.060	1.634			0.370	-0.191	1.530
0.055	-0.332	1.617			0.061	-0.279	1.663			0.062	0.028	1.662			0.059	0.192	1.620			-0.100	-0.050	1.679			-0.183	-0.277	1.700			-0.189	-0.483	1.658			-0.184	-0.560	1.637			0.220	-0.060	1.633			0.370	-0.190	1.530
0.055	-0.332	1.617			0.061	-0.279	1.663			0.061	0.028	1.662			0.059	0.192	1.620			-0.100	-0.050	1.678			-0.183	-0.277	1.700			-0.189	-0.483	1.658			-0.184	-0.560	1.637			0.220	-0.060	1.633			0.370	-0.190	1.529
0.054	-0.332	1.617			0.061	-0.279	1.663			0.061	0.028	1.662			0.058	0.192	1.620			-0.100	-0.050	1.678			-0.183	-0.277	1.699			-0.189	-0.483	1.658			-0.184	-0.560	1.637			0.219	-0.060	1.633			0.369	-0.190	1.529
0.054	-0.332	1.617			0.061	-0.279	1.663			0.061	0.028	1.661			0.058	0.192	1.620			-0.100	-0.050	1.678			-0.183	-0.277	1.699			-0.189	-0.484	1.658			-0.184	-0.560	1.637			0.219	-0.060	1.633			0.369	-0.190	1.529
0.054	-0.332	1.616			0.061	-0.279	1.662			0.061	0.028	1.661			0.058	0.193	1.620			-0.100	-0.050	1.678			-0.183	-0.277	1.699			-0.189	-0.484	1.658			-0.184	-0.560	1.637			0.219	-0.059	1.632			0.368	-0.189	1.529
0.054	-0.332	1.616			0.061	-0.279	1.662			0.060	0.028	1.661			0.057	0.193	1.620			-0.101	-0.050	1.678			-0.183	-0.278	1.699			-0.189	-0.484	1.658			-0.184	-0.560	1.637			0.218	-0.059	1.632			0.368	-0.189	1.529
0.054	-0.333	1.616			0.061	-0.279	1.662			0.060	0.028	1.661			0.057	0.193	1.620			-0.101	-0.050	1.678			-0.183	-0.278	1.699			-0.190	-0.484	1.658			-0.185	-0.560	1.637			0.218	-0.059	1.632			0.368	-0.189	1.529
0.054	-0.333	1.616			0.060	-0.279	1.662			0.060	0.028	1.661			0.056	0.193	1.620			-0.101	-0.050	1.678			-0.183	-0.278	1.699			-0.190	-0.484	1.658			-0.185	-0.561	1.637			0.218	-0.059	1.632			0.368	-0.189	1.529
0.054	-0.333	1.616			0.060	-0.279	1.662			0.059	0.028	1.661			0.056	0.193	1.620			-0.101	-0.050	1.678			-0.184	-0.278	1.699			-0.190	-0.484	1.658			-0.185	-0.561	1.637			0.218	-0.059	1.632			0.367	-0.188	1.529
0.053	-0.333	1.616			0.060	-0.279	1.662			0.059	0.028	1.660			0.056	0.193	1.620			-0.101	-0.051	1.678			-0.184	-0.278	1.699			-0.190	-0.484	1.658			-0.185	-0.561	1.637			0.217	-0.059	1.632			0.367	-0.188	1.529
0.053	-0.333	1.615			0.060	-0.279	1.662			0.059	0.028	1.660			0.055	0.193	1.620			-0.102	-0.051	1.677			-0.184	-0.278	1.699			-0.190	-0.485	1.658			-0.185	-0.561	1.637			0.217	-0.059	1.632			0.367	-0.188	1.529
0.053	-0.333	1.615			0.060	-0.279	1.661			0.059	0.028	1.660			0.055	0.193	1.620			-0.102	-0.051	1.677			-0.184	-0.278	1.699			-0.190	-0.485	1.657			-0.185	-0.561	1.637			0.217	-0.059	1.631			0.367	-0.188	1.529
0.053	-0.333	1.615			0.060	-0.279	1.661			0.058	0.028	1.660			0.054	0.193	1.620			-0.102	-0.051	1.677			-0.184	-0.278	1.698			-0.190	-0.485	1.657			-0.185	-0.561	1.637			0.216	-0.059	1.631			0.367	-0.187	1.529
0.053	-0.333	1.615			0.059	-0.279	1.661			0.058	0.028	1.660			0.054	0.193	1.620			-0.103	-0.051	1.677			-0.184	-0.278	1.698			-0.190	-0.486	1.657			-0.185	-0.561	1.636			0.216	-0.059	1.631			0.366	-0.187	1.529
0.052	-0.333	1.615			0.059	-0.279	1.661			0.058	0.028	1.660			0.053	0.193	1.620			-0.103	-0.051	1.677			-0.185	-0.278	1.698			-0.190	-0.486	1.657			-0.186	-0.561	1.636			0.216	-0.059	1.631			0.364	-0.187	1.529
0.052	-0.333	1.615			0.059	-0.279	1.661			0.057	0.028	1.660			0.053	0.193	1.619			-0.103	-0.051	1.677			-0.185	-0.279	1.698			-0.190	-0.486	1.657			-0.186	-0.562	1.636			0.215	-0.059	1.631			0.359	-0.186	1.527
0.052	-0.333	1.615			0.059	-0.279	1.661			0.057	0.028	1.660			0.052	0.193	1.619			-0.104	-0.051	1.677			-0.185	-0.279	1.698			-0.190	-0.486	1.657			-0.186	-0.562	1.636			0.215	-0.058	1.631			0.351	-0.185	1.526
0.052	-0.333	1.615			0.059	-0.279	1.661			0.057	0.028	1.660			0.052	0.193	1.619			-0.104	-0.051	1.677			-0.185	-0.279	1.698			-0.190	-0.486	1.657			-0.186	-0.562	1.636			0.215	-0.058	1.631			0.335	-0.187	1.526
0.052	-0.333	1.615			0.058	-0.279	1.661			0.056	0.028	1.659			0.052	0.193	1.619			-0.104	-0.051	1.677			-0.185	-0.279	1.698			-0.191	-0.487	1.657			-0.186	-0.562	1.636			0.215	-0.058	1.631			0.327	-0.187	1.525
0.052	-0.333	1.614			0.058	-0.279	1.660			0.056	0.028	1.659			0.051	0.193	1.619			-0.105	-0.051	1.677			-0.186	-0.279	1.697			-0.191	-0.487	1.657			-0.186	-0.562	1.636			0.214	-0.058	1.631			0.322	-0.187	1.524
0.052	-0.333	1.614			0.058	-0.279	1.660			0.056	0.028	1.659			0.051	0.193	1.619			-0.105	-0.052	1.677			-0.186	-0.280	1.697			-0.191	-0.487	1.656			-0.186	-0.562	1.636			0.214	-0.058	1.631			0.289	-0.186	1.463
0.051	-0.333	1.614			0.058	-0.279	1.660			0.055	0.028	1.659			0.050	0.193	1.619			-0.106	-0.052	1.677			-0.186	-0.280	1.697			-0.191	-0.487	1.656			-0.186	-0.562	1.636			0.213	-0.057	1.630			0.276	-0.181	1.455
0.051	-0.333	1.614			0.058	-0.279	1.660			0.055	0.028	1.659			0.050	0.193	1.620			-0.106	-0.052	1.677			-0.186	-0.280	1.697			-0.191	-0.487	1.656			-0.186	-0.563	1.636			0.212	-0.056	1.630			0.268	-0.178	1.450
0.051	-0.333	1.614			0.058	-0.279	1.660			0.055	0.028	1.659			0.049	0.193	1.620			-0.107	-0.052	1.677			-0.186	-0.281	1.696			-0.191	-0.487	1.656			-0.186	-0.563	1.635			0.210	-0.055	1.629			0.261	-0.176	1.446
0.051	-0.333	1.614			0.058	-0.279	1.660			0.054	0.028	1.659			0.049	0.193	1.620			-0.108	-0.053	1.677			-0.187	-0.281	1.696			-0.191	-0.488	1.656			-0.185	-0.563	1.635			0.209	-0.054	1.627			0.256	-0.175	1.443
0.051	-0.333	1.614			0.058	-0.279	1.660			0.054	0.028	1.659			0.048	0.193	1.620			-0.109	-0.053	1.677			-0.187	-0.282	1.696			-0.191	-0.488	1.656			-0.185	-0.564	1.635			0.207	-0.054	1.626			0.251	-0.174	1.440
0.051	-0.333	1.614			0.058	-0.279	1.660			0.054	0.028	1.659			0.047	0.193	1.620			-0.109	-0.053	1.678			-0.187	-0.282	1.696			-0.191	-0.489	1.655			-0.185	-0.564	1.634			0.204	-0.053	1.623			0.245	-0.177	1.435
0.050	-0.333	1.614			0.058	-0.279	1.660			0.053	0.028	1.659			0.046	0.193	1.620			-0.111	-0.054	1.679			-0.187	-0.283	1.696			-0.190	-0.489	1.655			-0.185	-0.564	1.634			0.202	-0.052	1.621			0.240	-0.179	1.431
0.050	-0.333	1.614			0.057	-0.279	1.660			0.053	0.028	1.659			0.045	0.193	1.620			-0.112	-0.054	1.680			-0.187	-0.284	1.696			-0.190	-0.489	1.655			-0.185	-0.565	1.634			0.200	-0.052	1.618			0.235	-0.179	1.429
0.050	-0.333	1.614			0.057	-0.279	1.660			0.052	0.028	1.659			0.044	0.194	1.621			-0.113	-0.055	1.681			-0.187	-0.285	1.697			-0.190	-0.489	1.655			-0.185	-0.565	1.634			0.197	-0.052	1.615			0.231	-0.180	1.427
0.050	-0.333	1.614			0.057	-0.279	1.660			0.052	0.028	1.659			0.043	0.194	1.621			-0.114	-0.055	1.682			-0.187	-0.285	1.698			-0.190	-0.489	1.656			-0.185	-0.565	1.634			0.195	-0.051	1.613			0.227	-0.180	1.425
0.049	-0.333	1.614			0.057	-0.279	1.660			0.051	0.028	1.659			0.041	0.194	1.621			-0.115	-0.056	1.683			-0.187	-0.286	1.699			-0.190	-0.490	1.657			-0.185	-0.565	1.634			0.193	-0.051	1.611			0.223	-0.180	1.423
0.049	-0.333	1.614			0.057	-0.279	1.660			0.050	0.028	1.659			0.040	0.194	1.621			-0.116	-0.056	1.684			-0.187	-0.287	1.700			-0.190	-0.490	1.658			-0.185	-0.565	1.635			0.191	-0.051	1.609			0.219	-0.181	1.421
0.048	-0.333	1.614			0.057	-0.279	1.660			0.050	0.028	1.659			0.038	0.194	1.622			-0.117	-0.056	1.685			-0.187	-0.288	1.701			-0.190	-0.491	1.659			-0.184	-0.566	1.636			0.189	-0.051	1.607			0.216	-0.181	1.420
0.048	-0.333	1.614			0.057	-0.279	1.660			0.049	0.028	1.659			0.037	0.194	1.622			-0.118	-0.057	1.687			-0.188	-0.289	1.703			-0.190	-0.492	1.661			-0.184	-0.567	1.638			0.188	-0.051	1.605			0.213	-0.181	1.419
0.048	-0.332	1.614			0.057	-0.279	1.660			0.049	0.028	1.659			0.036	0.195	1.622			-0.119	-0.057	1.688			-0.188	-0.289	1.704			-0.189	-0.493	1.662			-0.184	-0.568	1.640			0.186	-0.050	1.603			0.209	-0.181	1.418
0.047	-0.332	1.614			0.057	-0.279	1.659			0.048	0.028	1.659			0.034	0.195	1.622			-0.120	-0.057	1.689			-0.188	-0.290	1.706			-0.189	-0.494	1.664			-0.184	-0.569	1.643			0.185	-0.050	1.602			0.206	-0.181	1.417
0.047	-0.332	1.614			0.057	-0.279	1.659			0.048	0.028	1.659			0.033	0.195	1.622			-0.121	-0.058	1.690			-0.188	-0.290	1.707			-0.190	-0.494	1.668			-0.185	-0.569	1.646			0.184	-0.050	1.600			0.203	-0.181	1.417
0.047	-0.332	1.614			0.057	-0.279	1.659			0.047	0.028	1.658			0.031	0.195	1.622			-0.122	-0.058	1.691			-0.189	-0.291	1.708			-0.190	-0.494	1.671			-0.185	-0.569	1.648			0.182	-0.050	1.599			0.199	-0.181	1.416
0.046	-0.332	1.614			0.057	-0.279	1.659			0.047	0.028	1.658			0.030	0.195	1.622			-0.122	-0.058	1.691			-0.189	-0.291	1.709			-0.190	-0.495	1.673			-0.185	-0.570	1.650			0.181	-0.050	1.598			0.196	-0.181	1.416
0.046	-0.332	1.614			0.056	-0.279	1.659			0.046	0.028	1.658			0.029	0.195	1.622			-0.123	-0.058	1.692			-0.189	-0.291	1.711			-0.190	-0.495	1.675			-0.185	-0.570	1.652			0.180	-0.050	1.596			0.193	-0.181	1.416
0.045	-0.332	1.614			0.056	-0.279	1.659			0.046	0.028	1.658			0.027	0.195	1.622			-0.124	-0.058	1.693			-0.189	-0.292	1.711			-0.191	-0.495	1.677			-0.185	-0.571	1.654			0.179	-0.050	1.595			0.189	-0.182	1.417
0.045	-0.332	1.614			0.056	-0.279	1.659			0.045	0.028	1.658			0.026	0.195	1.623			-0.124	-0.058	1.693			-0.189	-0.292	1.712			-0.191	-0.495	1.678			-0.185	-0.571	1.655			0.178	-0.050	1.594			0.186	-0.182	1.417
0.044	-0.332	1.614			0.056	-0.279	1.659			0.044	0.028	1.658			0.025	0.195	1.623			-0.125	-0.058	1.694			-0.189	-0.292	1.713			-0.191	-0.495	1.680			-0.186	-0.571	1.656			0.177	-0.050	1.593			0.182	-0.182	1.419
0.044	-0.332	1.615			0.056	-0.278	1.659			0.044	0.028	1.658			0.024	0.194	1.623			-0.125	-0.059	1.695			-0.190	-0.292	1.714			-0.192	-0.496	1.681			-0.186	-0.571	1.657			0.175	-0.050	1.592			0.178	-0.182	1.420
0.044	-0.332	1.615			0.056	-0.278	1.659			0.043	0.028	1.657			0.023	0.194	1.623			-0.126	-0.059	1.695			-0.190	-0.292	1.715			-0.192	-0.496	1.681			-0.186	-0.571	1.658			0.174	-0.050	1.591			0.175	-0.183	1.422
0.043	-0.332	1.615			0.056	-0.278	1.659			0.042	0.028	1.657			0.022	0.194	1.623			-0.126	-0.059	1.696			-0.190	-0.292	1.715			-0.192	-0.496	1.682			-0.186	-0.572	1.659			0.173	-0.050	1.590			0.171	-0.183	1.424
0.043	-0.332	1.615			0.055	-0.278	1.659			0.041	0.028	1.657			0.021	0.194	1.623			-0.126	-0.059	1.696			-0.190	-0.293	1.716			-0.192	-0.497	1.683			-0.186	-0.572	1.660			0.172	-0.050	1.589			0.168	-0.184	1.426
0.042	-0.332	1.615			0.055	-0.278	1.659			0.040	0.028	1.657			0.020	0.194	1.623			-0.127	-0.059	1.697			-0.190	-0.293	1.716			-0.192	-0.497	1.684			-0.186	-0.572	1.660			0.171	-0.050	1.588			0.164	-0.197	1.449
0.042	-0.332	1.615			0.055	-0.278	1.659			0.040	0.028	1.657			0.020	0.194	1.623			-0.127	-0.059	1.697			-0.190	-0.293	1.717			-0.192	-0.497	1.684			-0.186	-0.572	1.661			0.171	-0.050	1.588			0.162	-0.204	1.461
0.041	-0.332	1.615			0.055	-0.278	1.659			0.039	0.028	1.657			0.019	0.194	1.623			-0.128	-0.059	1.697			-0.190	-0.293	1.717			-0.192	-0.497	1.685			-0.186	-0.572	1.661			0.170	-0.050	1.587			0.159	-0.204	1.462
0.041	-0.332	1.615			0.054	-0.278	1.659			0.038	0.028	1.656			0.018	0.194	1.623			-0.128	-0.059	1.698			-0.190	-0.293	1.718			-0.192	-0.497	1.685			-0.186	-0.572	1.662			0.169	-0.050	1.586			0.156	-0.204	1.463
0.040	-0.332	1.616			0.054	-0.278	1.659			0.038	0.028	1.656			0.017	0.194	1.623			-0.128	-0.059	1.698			-0.191	-0.293	1.718			-0.192	-0.497	1.686			-0.186	-0.572	1.663			0.169	-0.050	1.586			0.153	-0.204	1.462
0.040	-0.332	1.616			0.054	-0.278	1.659			0.037	0.028	1.656			0.016	0.194	1.623			-0.129	-0.059	1.699			-0.191	-0.293	1.719			-0.192	-0.498	1.686			-0.187	-0.572	1.663			0.168	-0.050	1.585			0.151	-0.203	1.462
0.039	-0.331	1.616			0.054	-0.278	1.659			0.036	0.028	1.656			0.015	0.194	1.623			-0.129	-0.059	1.699			-0.191	-0.293	1.719			-0.192	-0.498	1.687			-0.187	-0.573	1.664			0.167	-0.050	1.585			0.148	-0.202	1.462
0.039	-0.331	1.616			0.053	-0.278	1.660			0.036	0.028	1.656			0.015	0.194	1.623			-0.130	-0.059	1.700			-0.191	-0.293	1.720			-0.193	-0.498	1.687			-0.187	-0.573	1.664			0.167	-0.050	1.584			0.146	-0.201	1.461
0.038	-0.331	1.616			0.053	-0.277	1.660			0.035	0.028	1.656			0.014	0.194	1.623			-0.130	-0.059	1.700			-0.191	-0.293	1.720			-0.193	-0.498	1.687			-0.187	-0.573	1.665			0.166	-0.050	1.584			0.144	-0.200	1.460
0.038	-0.331	1.617			0.053	-0.277	1.660			0.034	0.028	1.656			0.013	0.194	1.623			-0.131	-0.059	1.700			-0.191	-0.293	1.721			-0.193	-0.497	1.688			-0.187	-0.572	1.665			0.166	-0.050	1.584			0.142	-0.200	1.460
0.037	-0.331	1.617			0.052	-0.277	1.660			0.034	0.028	1.656			0.013	0.194	1.623			-0.131	-0.059	1.701			-0.192	-0.294	1.722			-0.193	-0.498	1.689			-0.188	-0.570	1.668			0.165	-0.050	1.583			0.140	-0.199	1.459
0.037	-0.331	1.617			0.052	-0.277	1.660			0.033	0.028	1.656			0.012	0.194	1.623			-0.132	-0.059	1.701			-0.192	-0.294	1.722			-0.194	-0.498	1.690			-0.189	-0.568	1.669			0.165	-0.050	1.583			0.139	-0.198	1.459
0.036	-0.331	1.617			0.051	-0.277	1.660			0.033	0.028	1.656			0.011	0.194	1.623			-0.132	-0.059	1.702			-0.192	-0.294	1.723			-0.194	-0.498	1.690			-0.190	-0.567	1.671			0.164	-0.050	1.583			0.137	-0.198	1.459
0.036	-0.331	1.618			0.051	-0.277	1.660			0.032	0.028	1.655			0.011	0.194	1.623			-0.133	-0.059	1.702			-0.192	-0.294	1.723			-0.194	-0.498	1.691			-0.190	-0.566	1.672			0.164	-0.050	1.583			0.136	-0.197	1.458
0.035	-0.331	1.618			0.051	-0.277	1.660			0.031	0.028	1.655			0.010	0.194	1.623			-0.133	-0.059	1.703			-0.193	-0.294	1.724			-0.195	-0.498	1.691			-0.191	-0.566	1.673			0.163	-0.050	1.582			0.134	-0.197	1.458
0.035	-0.331	1.618			0.050	-0.277	1.661			0.031	0.028	1.655			0.010	0.194	1.623			-0.134	-0.059	1.703			-0.193	-0.294	1.725			-0.195	-0.498	1.692			-0.191	-0.566	1.673			0.163	-0.050	1.582			0.133	-0.197	1.459
0.034	-0.331	1.618			0.050	-0.277	1.661			0.030	0.028	1.655			0.009	0.194	1.623			-0.134	-0.059	1.704			-0.193	-0.294	1.725			-0.195	-0.498	1.692			-0.191	-0.566	1.674			0.162	-0.050	1.582			0.132	-0.197	1.459
0.034	-0.331	1.619			0.050	-0.276	1.661			0.030	0.028	1.655			0.009	0.193	1.623			-0.135	-0.059	1.704			-0.193	-0.294	1.726			-0.196	-0.499	1.693			-0.192	-0.566	1.675			0.162	-0.050	1.582			0.130	-0.197	1.459
0.034	-0.331	1.619			0.049	-0.276	1.661			0.029	0.028	1.655			0.008	0.193	1.623			-0.135	-0.059	1.704			-0.194	-0.294	1.727			-0.196	-0.499	1.693			-0.192	-0.566	1.675			0.161	-0.050	1.582			0.129	-0.197	1.459
0.033	-0.331	1.619			0.049	-0.276	1.661			0.028	0.028	1.655			0.008	0.193	1.623			-0.136	-0.059	1.705			-0.194	-0.294	1.727			-0.196	-0.499	1.694			-0.192	-0.566	1.676			0.161	-0.050	1.582			0.128	-0.197	1.459
0.033	-0.331	1.620			0.048	-0.276	1.662			0.028	0.027	1.656			0.008	0.193	1.623			-0.136	-0.059	1.705			-0.194	-0.294	1.728			-0.196	-0.499	1.694			-0.192	-0.567	1.676			0.160	-0.050	1.582			0.127	-0.197	1.460
0.032	-0.330	1.620			0.048	-0.276	1.662			0.027	0.027	1.656			0.007	0.193	1.623			-0.137	-0.059	1.706			-0.195	-0.294	1.728			-0.197	-0.500	1.694			-0.193	-0.567	1.677			0.160	-0.050	1.582			0.126	-0.198	1.460
0.032	-0.330	1.621			0.047	-0.276	1.662			0.027	0.027	1.656			0.007	0.193	1.623			-0.137	-0.059	1.706			-0.195	-0.294	1.729			-0.197	-0.500	1.695			-0.193	-0.568	1.677			0.159	-0.050	1.583			0.125	-0.198	1.460
0.031	-0.330	1.621			0.047	-0.276	1.663			0.026	0.027	1.656			0.006	0.193	1.624			-0.138	-0.059	1.707			-0.195	-0.295	1.730			-0.197	-0.500	1.695			-0.193	-0.569	1.677			0.159	-0.050	1.583			0.125	-0.198	1.461
0.031	-0.330	1.621			0.047	-0.275	1.663			0.026	0.027	1.656			0.006	0.193	1.624			-0.138	-0.059	1.707			-0.196	-0.295	1.730			-0.197	-0.500	1.696			-0.193	-0.569	1.678			0.158	-0.050	1.583			0.124	-0.198	1.461
0.030	-0.330	1.622			0.046	-0.275	1.663			0.025	0.027	1.656			0.006	0.193	1.624			-0.139	-0.059	1.708			-0.196	-0.295	1.731			-0.198	-0.500	1.696			-0.193	-0.569	1.678			0.158	-0.050	1.583			0.123	-0.198	1.461
0.030	-0.330	1.622			0.046	-0.275	1.664			0.025	0.027	1.657			0.005	0.193	1.624			-0.140	-0.059	1.708			-0.196	-0.295	1.731			-0.198	-0.500	1.697			-0.194	-0.569	1.679			0.157	-0.051	1.583			0.122	-0.199	1.462
0.030	-0.330	1.623			0.045	-0.275	1.664			0.024	0.027	1.657			0.005	0.193	1.624			-0.140	-0.059	1.709			-0.196	-0.295	1.732			-0.198	-0.500	1.697			-0.194	-0.569	1.679			0.157	-0.051	1.584			0.122	-0.199	1.462
0.029	-0.330	1.623			0.045	-0.275	1.665			0.024	0.027	1.657			0.005	0.193	1.624			-0.141	-0.059	1.710			-0.197	-0.295	1.732			-0.199	-0.500	1.698			-0.194	-0.569	1.680			0.156	-0.051	1.584			0.121	-0.199	1.462
0.029	-0.329	1.624			0.045	-0.275	1.665			0.023	0.027	1.657			0.004	0.192	1.624			-0.142	-0.059	1.710			-0.197	-0.295	1.733			-0.199	-0.499	1.699			-0.194	-0.569	1.680			0.156	-0.051	1.584			0.121	-0.199	1.462
0.029	-0.329	1.624			0.044	-0.275	1.665			0.023	0.027	1.658			0.004	0.192	1.625			-0.142	-0.059	1.711			-0.197	-0.295	1.733			-0.200	-0.499	1.700			-0.195	-0.569	1.680			0.155	-0.051	1.585			0.120	-0.199	1.463
0.028	-0.329	1.624			0.044	-0.275	1.666			0.022	0.027	1.658			0.004	0.192	1.625			-0.143	-0.059	1.712			-0.198	-0.295	1.734			-0.201	-0.498	1.701			-0.195	-0.569	1.681			0.155	-0.051	1.585			0.120	-0.199	1.463
0.028	-0.329	1.625			0.043	-0.275	1.666			0.022	0.027	1.658			0.003	0.192	1.625			-0.143	-0.060	1.712			-0.198	-0.295	1.734			-0.201	-0.498	1.701			-0.195	-0.569	1.681			0.155	-0.051	1.586			0.119	-0.200	1.464
0.027	-0.329	1.625			0.043	-0.274	1.667			0.021	0.027	1.658			0.003	0.192	1.626			-0.144	-0.060	1.713			-0.198	-0.295	1.735			-0.202	-0.498	1.702			-0.195	-0.569	1.682			0.154	-0.051	1.586			0.119	-0.200	1.464
0.027	-0.329	1.626			0.043	-0.274	1.667			0.021	0.027	1.659			0.003	0.192	1.626			-0.144	-0.060	1.713			-0.199	-0.295	1.735			-0.202	-0.498	1.703			-0.195	-0.569	1.682			0.154	-0.051	1.587			0.119	-0.200	1.465
0.027	-0.329	1.626			0.042	-0.274	1.668			0.020	0.027	1.659			0.002	0.192	1.626			-0.145	-0.060	1.714			-0.199	-0.295	1.736			-0.203	-0.498	1.703			-0.196	-0.569	1.682			0.153	-0.052	1.587			0.119	-0.200	1.466
0.026	-0.329	1.627			0.042	-0.274	1.668			0.020	0.027	1.659			0.002	0.192	1.627			-0.145	-0.060	1.714			-0.199	-0.296	1.736			-0.203	-0.498	1.704			-0.196	-0.569	1.683			0.153	-0.052	1.588			0.118	-0.200	1.466
0.026	-0.329	1.627			0.042	-0.274	1.669			0.020	0.027	1.660			0.002	0.192	1.627			-0.145	-0.060	1.715			-0.200	-0.296	1.737			-0.203	-0.498	1.704			-0.196	-0.569	1.683			0.153	-0.052	1.588			0.118	-0.201	1.467
0.026	-0.329	1.628			0.041	-0.274	1.669			0.019	0.027	1.660			0.001	0.192	1.628			-0.146	-0.060	1.715			-0.200	-0.296	1.737			-0.204	-0.497	1.705			-0.196	-0.569	1.683			0.152	-0.052	1.589			0.118	-0.201	1.467
0.026	-0.329	1.628			0.041	-0.274	1.669			0.019	0.027	1.661			0.001	0.192	1.628			-0.146	-0.060	1.715			-0.200	-0.296	1.737			-0.204	-0.497	1.705			-0.196	-0.569	1.683			0.152	-0.052	1.589			0.118	-0.201	1.468
0.025	-0.329	1.629			0.041	-0.274	1.670			0.018	0.027	1.661			0.001	0.192	1.629			-0.147	-0.060	1.716			-0.200	-0.296	1.738			-0.205	-0.497	1.706			-0.196	-0.569	1.684			0.152	-0.052	1.590			0.118	-0.201	1.469
0.025	-0.329	1.629			0.040	-0.274	1.670			0.018	0.027	1.661			0.000	0.192	1.629			-0.147	-0.060	1.716			-0.201	-0.296	1.738			-0.205	-0.497	1.706			-0.197	-0.569	1.684			0.151	-0.052	1.590			0.118	-0.201	1.469
0.025	-0.329	1.630			0.040	-0.274	1.671			0.018	0.027	1.662			-0.000	0.192	1.630			-0.147	-0.060	1.717			-0.201	-0.296	1.739			-0.205	-0.497	1.706			-0.197	-0.569	1.684			0.151	-0.052	1.591			0.118	-0.202	1.470
0.024	-0.329	1.630			0.040	-0.274	1.671			0.017	0.027	1.662			-0.000	0.192	1.630			-0.148	-0.060	1.717			-0.201	-0.296	1.739			-0.206	-0.497	1.707			-0.197	-0.569	1.684			0.151	-0.053	1.591			0.118	-0.202	1.470
0.024	-0.329	1.630			0.039	-0.274	1.672			0.017	0.027	1.663			-0.001	0.192	1.631			-0.148	-0.060	1.718			-0.201	-0.296	1.739			-0.206	-0.497	1.707			-0.197	-0.569	1.685			0.150	-0.053	1.592			0.118	-0.202	1.471
0.024	-0.329	1.631			0.039	-0.274	1.672			0.017	0.027	1.663			-0.001	0.192	1.631			-0.148	-0.060	1.718			-0.202	-0.296	1.740			-0.206	-0.497	1.707			-0.197	-0.569	1.685			0.150	-0.053	1.592			0.118	-0.202	1.471
0.024	-0.329	1.631			0.039	-0.274	1.672			0.017	0.027	1.663			-0.001	0.191	1.632			-0.148	-0.060	1.718			-0.202	-0.296	1.740			-0.206	-0.497	1.707			-0.197	-0.569	1.685			0.150	-0.053	1.593			0.118	-0.202	1.472
0.023	-0.329	1.632			0.039	-0.274	1.673			0.016	0.027	1.664			-0.001	0.191	1.632			-0.149	-0.060	1.719			-0.202	-0.296	1.740			-0.206	-0.497	1.708			-0.197	-0.569	1.685			0.150	-0.053	1.593			0.118	-0.202	1.472
0.023	-0.329	1.632			0.038	-0.274	1.673			0.016	0.027	1.664			-0.001	0.191	1.633			-0.149	-0.060	1.719			-0.202	-0.296	1.741			-0.207	-0.497	1.708			-0.197	-0.569	1.685			0.149	-0.053	1.594			0.118	-0.202	1.473
0.023	-0.329	1.632			0.038	-0.274	1.674			0.016	0.027	1.665			-0.002	0.191	1.634			-0.149	-0.060	1.720			-0.202	-0.296	1.741			-0.207	-0.496	1.708			-0.198	-0.569	1.686			0.149	-0.053	1.594			0.118	-0.203	1.473
0.023	-0.329	1.633			0.038	-0.274	1.674			0.016	0.027	1.665			-0.002	0.191	1.634			-0.149	-0.060	1.720			-0.202	-0.296	1.741			-0.207	-0.496	1.709			-0.198	-0.569	1.686			0.149	-0.053	1.595			0.118	-0.203	1.473
0.023	-0.329	1.633			0.038	-0.274	1.674			0.016	0.027	1.665			-0.002	0.191	1.635			-0.150	-0.060	1.720			-0.203	-0.296	1.741			-0.207	-0.496	1.709			-0.198	-0.569	1.686			0.149	-0.053	1.595			0.118	-0.203	1.474
0.023	-0.329	1.633			0.038	-0.274	1.675			0.015	0.027	1.666			-0.002	0.191	1.635			-0.150	-0.060	1.721			-0.203	-0.296	1.742			-0.207	-0.496	1.709			-0.198	-0.569	1.686			0.149	-0.054	1.596			0.118	-0.203	1.474
0.022	-0.329	1.634			0.037	-0.274	1.675			0.015	0.027	1.666			-0.002	0.191	1.636			-0.150	-0.060	1.721			-0.203	-0.296	1.742			-0.207	-0.496	1.710			-0.198	-0.569	1.686			0.149	-0.054	1.596			0.118	-0.203	1.475
0.022	-0.329	1.634			0.037	-0.274	1.675			0.015	0.027	1.667			-0.003	0.191	1.636			-0.150	-0.060	1.721			-0.203	-0.296	1.742			-0.208	-0.496	1.710			-0.198	-0.569	1.686			0.149	-0.054	1.596			0.118	-0.203	1.475
0.022	-0.329	1.634			0.037	-0.274	1.675			0.015	0.027	1.667			-0.003	0.191	1.637			-0.150	-0.060	1.722			-0.203	-0.296	1.742			-0.208	-0.496	1.710			-0.198	-0.569	1.687			0.148	-0.054	1.597			0.119	-0.203	1.476
0.022	-0.329	1.634			0.037	-0.274	1.676			0.015	0.027	1.667			-0.003	0.191	1.637			-0.150	-0.060	1.722			-0.203	-0.296	1.743			-0.208	-0.497	1.710			-0.198	-0.569	1.687			0.148	-0.054	1.597			0.119	-0.204	1.476
0.022	-0.329	1.635			0.037	-0.274	1.676			0.015	0.027	1.668			-0.003	0.191	1.637			-0.150	-0.060	1.722			-0.203	-0.296	1.743			-0.208	-0.497	1.710			-0.198	-0.569	1.687			0.148	-0.054	1.597			0.119	-0.204	1.477
0.022	-0.329	1.635			0.037	-0.274	1.676			0.015	0.027	1.668			-0.003	0.191	1.638			-0.150	-0.060	1.723			-0.204	-0.297	1.743			-0.208	-0.497	1.711			-0.198	-0.569	1.687			0.148	-0.054	1.598			0.119	-0.204	1.477
0.022	-0.329	1.635			0.037	-0.274	1.676			0.015	0.027	1.668			-0.003	0.191	1.638			-0.151	-0.060	1.723			-0.204	-0.297	1.743			-0.208	-0.497	1.711			-0.198	-0.569	1.687			0.148	-0.054	1.598			0.119	-0.204	1.477
0.021	-0.329	1.635			0.037	-0.274	1.677			0.014	0.027	1.668			-0.003	0.191	1.638			-0.151	-0.060	1.723			-0.204	-0.297	1.743			-0.208	-0.497	1.711			-0.198	-0.569	1.687			0.148	-0.054	1.598			0.119	-0.204	1.478
0.021	-0.329	1.636			0.036	-0.274	1.677			0.014	0.027	1.669			-0.003	0.191	1.639			-0.151	-0.060	1.723			-0.204	-0.297	1.743			-0.208	-0.498	1.711			-0.198	-0.570	1.687			0.148	-0.054	1.599			0.119	-0.204	1.478
0.021	-0.329	1.636			0.036	-0.274	1.677			0.014	0.027	1.669			-0.003	0.191	1.639			-0.151	-0.060	1.724			-0.204	-0.297	1.744			-0.208	-0.498	1.711			-0.198	-0.570	1.687			0.148	-0.054	1.599			0.120	-0.204	1.478
0.021	-0.329	1.636			0.036	-0.274	1.677			0.014	0.027	1.669			-0.004	0.191	1.639			-0.151	-0.060	1.724			-0.204	-0.297	1.744			-0.208	-0.498	1.711			-0.198	-0.570	1.687			0.148	-0.054	1.599			0.120	-0.204	1.479
0.021	-0.329	1.636			0.036	-0.274	1.677			0.014	0.027	1.669			-0.004	0.191	1.640			-0.151	-0.060	1.724			-0.204	-0.297	1.744			-0.208	-0.498	1.711			-0.198	-0.570	1.687			0.148	-0.054	1.599			0.120	-0.204	1.479
0.021	-0.329	1.636			0.036	-0.274	1.678			0.014	0.027	1.670			-0.004	0.191	1.640			-0.151	-0.060	1.724			-0.204	-0.297	1.744			-0.208	-0.498	1.711			-0.198	-0.570	1.687			0.148	-0.054	1.600			0.120	-0.205	1.479
0.021	-0.329	1.636			0.036	-0.274	1.678			0.014	0.027	1.670			-0.004	0.191	1.640			-0.151	-0.060	1.725			-0.204	-0.297	1.744			-0.208	-0.499	1.711			-0.198	-0.571	1.688			0.147	-0.054	1.600			0.120	-0.205	1.480
0.021	-0.329	1.637			0.036	-0.274	1.678			0.014	0.027	1.670			-0.004	0.191	1.640			-0.151	-0.060	1.725			-0.204	-0.297	1.744			-0.208	-0.499	1.712			-0.198	-0.571	1.688			0.147	-0.054	1.600			0.120	-0.205	1.480
0.021	-0.329	1.637			0.036	-0.274	1.678			0.014	0.027	1.670			-0.004	0.191	1.641			-0.151	-0.060	1.725			-0.204	-0.297	1.744			-0.208	-0.499	1.712			-0.199	-0.572	1.688			0.147	-0.054	1.600			0.120	-0.205	1.480
0.021	-0.329	1.637			0.036	-0.274	1.678			0.014	0.027	1.670			-0.004	0.191	1.641			-0.151	-0.060	1.725			-0.204	-0.297	1.745			-0.208	-0.499	1.712			-0.199	-0.572	1.688			0.147	-0.054	1.600			0.121	-0.205	1.481
0.021	-0.329	1.637			0.036	-0.274	1.678			0.014	0.027	1.670			-0.004	0.191	1.641			-0.151	-0.060	1.725			-0.204	-0.297	1.745			-0.208	-0.499	1.712			-0.199	-0.573	1.688			0.147	-0.054	1.601			0.121	-0.205	1.481
0.020	-0.329	1.637			0.035	-0.274	1.678			0.014	0.027	1.671			-0.004	0.191	1.641			-0.152	-0.060	1.725			-0.205	-0.297	1.745			-0.208	-0.499	1.712			-0.199	-0.573	1.688			0.147	-0.054	1.601			0.121	-0.205	1.481
0.020	-0.329	1.637			0.035	-0.274	1.678			0.014	0.027	1.671			-0.004	0.191	1.641			-0.152	-0.060	1.725			-0.205	-0.297	1.745			-0.208	-0.499	1.712			-0.199	-0.573	1.688			0.147	-0.055	1.601			0.121	-0.205	1.481
0.020	-0.329	1.637			0.035	-0.274	1.679			0.014	0.027	1.671			-0.005	0.191	1.642			-0.152	-0.060	1.725			-0.205	-0.297	1.745			-0.208	-0.499	1.712			-0.199	-0.573	1.688			0.147	-0.055	1.601			0.121	-0.205	1.481
0.020	-0.329	1.637			0.035	-0.274	1.679			0.014	0.026	1.671			-0.005	0.191	1.642			-0.152	-0.060	1.726			-0.205	-0.297	1.745			-0.208	-0.499	1.711			-0.199	-0.573	1.688			0.147	-0.055	1.601			0.121	-0.205	1.481
0.020	-0.329	1.637			0.035	-0.274	1.679			0.013	0.026	1.671			-0.005	0.191	1.642			-0.152	-0.060	1.726			-0.205	-0.297	1.745			-0.208	-0.499	1.711			-0.200	-0.573	1.688			0.147	-0.055	1.601			0.121	-0.205	1.482
0.020	-0.329	1.637			0.035	-0.274	1.679			0.013	0.026	1.671			-0.005	0.191	1.642			-0.152	-0.060	1.726			-0.205	-0.297	1.745			-0.208	-0.499	1.711			-0.200	-0.573	1.688			0.147	-0.055	1.601			0.122	-0.205	1.482
0.020	-0.329	1.638			0.035	-0.274	1.679			0.013	0.026	1.671			-0.005	0.191	1.642			-0.152	-0.060	1.726			-0.205	-0.297	1.745			-0.208	-0.499	1.711			-0.200	-0.574	1.688			0.147	-0.055	1.602			0.122	-0.205	1.482
0.020	-0.329	1.638			0.035	-0.274	1.679			0.013	0.026	1.671			-0.005	0.191	1.642			-0.152	-0.060	1.726			-0.205	-0.297	1.745			-0.208	-0.499	1.711			-0.200	-0.574	1.688			0.147	-0.055	1.602			0.122	-0.205	1.482
0.020	-0.329	1.638			0.034	-0.274	1.679			0.013	0.026	1.672			-0.005	0.191	1.642			-0.152	-0.060	1.726			-0.205	-0.297	1.745			-0.208	-0.499	1.711			-0.201	-0.574	1.688			0.147	-0.055	1.602			0.122	-0.205	1.481
0.019	-0.329	1.638			0.034	-0.274	1.679			0.013	0.026	1.672			-0.005	0.191	1.643			-0.152	-0.060	1.726			-0.205	-0.297	1.745			-0.208	-0.500	1.711			-0.201	-0.575	1.688			0.147	-0.055	1.602			0.122	-0.205	1.481
0.019	-0.329	1.638			0.034	-0.274	1.679			0.013	0.026	1.672			-0.005	0.191	1.643			-0.152	-0.060	1.726			-0.205	-0.297	1.745			-0.208	-0.500	1.710			-0.201	-0.575	1.688			0.147	-0.055	1.602			0.123	-0.205	1.481
0.019	-0.329	1.638			0.034	-0.274	1.679			0.013	0.026	1.672			-0.005	0.191	1.643			-0.152	-0.060	1.726			-0.205	-0.297	1.745			-0.208	-0.500	1.710			-0.201	-0.575	1.688			0.147	-0.055	1.602			0.123	-0.205	1.481
0.019	-0.329	1.638			0.034	-0.274	1.679			0.013	0.026	1.672			-0.005	0.191	1.643			-0.152	-0.060	1.726			-0.205	-0.297	1.745			-0.208	-0.500	1.710			-0.201	-0.576	1.688			0.147	-0.055	1.602			0.123	-0.204	1.480
0.019	-0.329	1.638			0.034	-0.274	1.679			0.013	0.026	1.672			-0.005	0.191	1.643			-0.152	-0.060	1.726			-0.205	-0.297	1.745			-0.208	-0.500	1.710			-0.202	-0.576	1.688			0.147	-0.055	1.602			0.124	-0.204	1.480
0.019	-0.329	1.638			0.034	-0.274	1.679			0.013	0.026	1.672			-0.005	0.191	1.643			-0.152	-0.060	1.726			-0.205	-0.297	1.745			-0.208	-0.500	1.709			-0.202	-0.576	1.687			0.147	-0.055	1.602			0.124	-0.204	1.480
0.019	-0.329	1.638			0.034	-0.274	1.679			0.013	0.026	1.672			-0.005	0.191	1.643			-0.152	-0.060	1.726			-0.205	-0.297	1.745			-0.208	-0.501	1.709			-0.202	-0.576	1.687			0.147	-0.055	1.602			0.125	-0.204	1.480
0.019	-0.329	1.638			0.034	-0.274	1.679			0.013	0.026	1.672			-0.005	0.191	1.643			-0.152	-0.060	1.726			-0.206	-0.297	1.745			-0.208	-0.501	1.709			-0.202	-0.576	1.687			0.147	-0.055	1.602			0.125	-0.204	1.479
0.019	-0.329	1.638			0.034	-0.274	1.679			0.013	0.026	1.672			-0.005	0.191	1.643			-0.152	-0.060	1.726			-0.206	-0.297	1.745			-0.208	-0.501	1.709			-0.202	-0.576	1.687			0.147	-0.055	1.602			0.126	-0.204	1.479
0.019	-0.329	1.638			0.034	-0.274	1.679			0.013	0.026	1.672			-0.005	0.191	1.643			-0.152	-0.060	1.726			-0.206	-0.297	1.745			-0.208	-0.501	1.708			-0.202	-0.576	1.687			0.147	-0.055	1.602			0.126	-0.204	1.479
0.019	-0.329	1.638			0.034	-0.274	1.679			0.013	0.026	1.672			-0.005	0.191	1.643			-0.152	-0.060	1.726			-0.206	-0.297	1.745			-0.208	-0.501	1.708			-0.202	-0.577	1.687			0.147	-0.055	1.603			0.127	-0.203	1.479
0.019	-0.329	1.638			0.034	-0.274	1.679			0.013	0.026	1.672			-0.005	0.191	1.643			-0.152	-0.060	1.726			-0.206	-0.297	1.745			-0.208	-0.501	1.708			-0.202	-0.577	1.687			0.147	-0.055	1.603			0.127	-0.203	1.479
0.019	-0.329	1.638			0.033	-0.274	1.679			0.013	0.026	1.672			-0.005	0.191	1.643			-0.152	-0.060	1.726			-0.206	-0.297	1.745			-0.208	-0.502	1.708			-0.202	-0.577	1.686			0.147	-0.055	1.603			0.128	-0.203	1.479
0.019	-0.329	1.638			0.033	-0.274	1.679			0.013	0.026	1.672			-0.005	0.191	1.643			-0.152	-0.060	1.726			-0.206	-0.297	1.745			-0.208	-0.502	1.707			-0.202	-0.577	1.686			0.147	-0.055	1.603			0.128	-0.203	1.479
0.018	-0.329	1.638			0.033	-0.274	1.679			0.013	0.026	1.672			-0.005	0.191	1.643			-0.152	-0.060	1.726			-0.206	-0.297	1.744			-0.208	-0.502	1.707			-0.202	-0.577	1.686			0.147	-0.055	1.603			0.129	-0.203	1.479
0.018	-0.329	1.638			0.033	-0.274	1.679			0.013	0.026	1.672			-0.005	0.191	1.643			-0.152	-0.060	1.725			-0.206	-0.297	1.744			-0.208	-0.502	1.707			-0.202	-0.577	1.686			0.147	-0.055	1.603			0.130	-0.203	1.479
0.018	-0.329	1.638			0.033	-0.274	1.679			0.013	0.026	1.672			-0.005	0.191	1.643			-0.152	-0.060	1.725			-0.206	-0.297	1.744			-0.208	-0.502	1.707			-0.202	-0.577	1.686			0.147	-0.055	1.603			0.130	-0.203	1.479
0.018	-0.329	1.638			0.033	-0.274	1.679			0.013	0.026	1.672			-0.005	0.191	1.643			-0.152	-0.060	1.725			-0.206	-0.297	1.744			-0.208	-0.502	1.707			-0.202	-0.577	1.686			0.147	-0.055	1.603			0.131	-0.203	1.479
0.018	-0.329	1.638			0.033	-0.275	1.679			0.013	0.026	1.672			-0.005	0.191	1.643			-0.152	-0.060	1.725			-0.206	-0.297	1.744			-0.208	-0.503	1.706			-0.202	-0.577	1.685			0.147	-0.055	1.603			0.131	-0.203	1.479
0.018	-0.329	1.638			0.033	-0.275	1.679			0.013	0.026	1.672			-0.005	0.191	1.643			-0.152	-0.060	1.725			-0.206	-0.297	1.744			-0.208	-0.503	1.706			-0.202	-0.577	1.685			0.147	-0.055	1.603			0.131	-0.203	1.479
0.018	-0.329	1.638			0.033	-0.275	1.679			0.013	0.026	1.673			-0.005	0.191	1.643			-0.152	-0.060	1.725			-0.206	-0.297	1.744			-0.208	-0.503	1.706			-0.202	-0.577	1.685			0.147	-0.054	1.603			0.132	-0.204	1.479
0.018	-0.329	1.638			0.033	-0.275	1.679			0.013	0.026	1.673			-0.005	0.191	1.643			-0.152	-0.060	1.725			-0.206	-0.297	1.744			-0.208	-0.503	1.706			-0.202	-0.577	1.685			0.147	-0.054	1.603			0.132	-0.204	1.479
0.018	-0.329	1.638			0.033	-0.275	1.679			0.013	0.026	1.673			-0.005	0.191	1.643			-0.152	-0.060	1.725			-0.206	-0.297	1.743			-0.208	-0.502	1.706			-0.202	-0.576	1.685			0.147	-0.054	1.603			0.133	-0.204	1.479
0.018	-0.329	1.638			0.033	-0.275	1.679			0.013	0.026	1.673			-0.005	0.190	1.643			-0.152	-0.060	1.725			-0.206	-0.297	1.743			-0.208	-0.502	1.706			-0.202	-0.576	1.685			0.147	-0.054	1.603			0.133	-0.204	1.479
0.018	-0.329	1.638			0.033	-0.275	1.679			0.013	0.026	1.673			-0.005	0.190	1.643			-0.152	-0.060	1.725			-0.206	-0.297	1.743			-0.208	-0.501	1.706			-0.201	-0.576	1.685			0.147	-0.054	1.603			0.133	-0.204	1.479
0.018	-0.329	1.638			0.033	-0.275	1.679			0.013	0.026	1.673			-0.005	0.190	1.643			-0.151	-0.060	1.725			-0.206	-0.297	1.743			-0.208	-0.501	1.706			-0.201	-0.576	1.685			0.147	-0.054	1.603			0.134	-0.204	1.479
0.018	-0.329	1.638			0.033	-0.275	1.679			0.013	0.026	1.673			-0.005	0.190	1.643			-0.151	-0.060	1.725			-0.206	-0.297	1.743			-0.208	-0.501	1.706			-0.201	-0.576	1.685			0.148	-0.054	1.603			0.138	-0.209	1.486
0.018	-0.329	1.638			0.033	-0.275	1.679			0.013	0.026	1.673			-0.005	0.190	1.643			-0.151	-0.060	1.725			-0.206	-0.297	1.743			-0.208	-0.501	1.706			-0.201	-0.576	1.685			0.148	-0.054	1.603			0.140	-0.212	1.490
0.018	-0.329	1.637			0.033	-0.275	1.679			0.014	0.026	1.673			-0.005	0.190	1.643			-0.151	-0.060	1.725			-0.206	-0.297	1.743			-0.207	-0.501	1.706			-0.201	-0.576	1.685			0.148	-0.054	1.603			0.141	-0.212	1.490
0.018	-0.329	1.637			0.033	-0.275	1.679			0.014	0.026	1.673			-0.005	0.190	1.642			-0.151	-0.060	1.725			-0.206	-0.297	1.743			-0.207	-0.501	1.706			-0.201	-0.576	1.685			0.148	-0.054	1.603			0.142	-0.212	1.490
0.018	-0.329	1.637			0.033	-0.275	1.679			0.014	0.026	1.673			-0.005	0.190	1.642			-0.151	-0.060	1.725			-0.206	-0.297	1.743			-0.207	-0.501	1.706			-0.201	-0.576	1.685			0.148	-0.054	1.603			0.145	-0.210	1.487
0.018	-0.329	1.637			0.033	-0.275	1.679			0.014	0.026	1.673			-0.005	0.190	1.642			-0.151	-0.060	1.725			-0.206	-0.297	1.743			-0.207	-0.501	1.706			-0.201	-0.576	1.685			0.148	-0.054	1.603			0.149	-0.207	1.483
0.018	-0.329	1.637			0.033	-0.275	1.679			0.014	0.026	1.673			-0.005	0.190	1.642			-0.151	-0.060	1.725			-0.206	-0.297	1.743			-0.207	-0.498	1.707			-0.201	-0.573	1.685			0.148	-0.054	1.603			0.154	-0.204	1.479
0.018	-0.329	1.637			0.033	-0.275	1.679			0.014	0.026	1.673			-0.005	0.190	1.642			-0.151	-0.060	1.725			-0.206	-0.297	1.743			-0.207	-0.496	1.707			-0.201	-0.571	1.686			0.148	-0.054	1.604			0.162	-0.202	1.478
0.018	-0.329	1.637			0.033	-0.275	1.679			0.014	0.026	1.673			-0.005	0.190	1.642			-0.151	-0.060	1.725			-0.206	-0.297	1.743			-0.206	-0.494	1.708			-0.201	-0.569	1.686			0.148	-0.054	1.604			0.172	-0.198	1.473
0.018	-0.329	1.637			0.033	-0.275	1.679			0.014	0.026	1.673			-0.005	0.190	1.642			-0.151	-0.060	1.725			-0.206	-0.297	1.743			-0.206	-0.492	1.709			-0.201	-0.568	1.687			0.149	-0.054	1.604			0.183	-0.194	1.470
0.018	-0.329	1.637			0.033	-0.275	1.679			0.014	0.026	1.673			-0.005	0.190	1.642			-0.151	-0.060	1.725			-0.206	-0.297	1.743			-0.206	-0.492	1.709			-0.201	-0.568	1.687			0.149	-0.054	1.605			0.192	-0.190	1.466
0.018	-0.329	1.637			0.033	-0.275	1.679			0.014	0.026	1.673			-0.005	0.190	1.642			-0.151	-0.060	1.725			-0.206	-0.297	1.743			-0.206	-0.491	1.709			-0.201	-0.567	1.687			0.150	-0.053	1.606			0.201	-0.185	1.463
0.018	-0.329	1.637			0.033	-0.275	1.679			0.014	0.026	1.673			-0.005	0.190	1.642			-0.151	-0.060	1.725			-0.206	-0.297	1.743			-0.206	-0.491	1.709			-0.201	-0.567	1.687			0.151	-0.053	1.607			0.206	-0.183	1.461
0.018	-0.329	1.637			0.033	-0.275	1.679			0.014	0.026	1.673			-0.005	0.190	1.642			-0.151	-0.060	1.725			-0.206	-0.297	1.743			-0.206	-0.491	1.709			-0.201	-0.567	1.687			0.152	-0.052	1.608			0.209	-0.182	1.460
0.018	-0.329	1.637			0.033	-0.275	1.679			0.014	0.026	1.673			-0.005	0.190	1.642			-0.151	-0.060	1.725			-0.206	-0.297	1.743			-0.206	-0.491	1.709			-0.201	-0.567	1.687			0.153	-0.052	1.610			0.214	-0.180	1.459
0.018	-0.329	1.637			0.033	-0.275	1.679			0.014	0.026	1.673			-0.005	0.190	1.642			-0.151	-0.060	1.725			-0.206	-0.297	1.744			-0.206	-0.491	1.710			-0.201	-0.567	1.688			0.154	-0.052	1.611			0.228	-0.180	1.465
0.018	-0.329	1.637			0.033	-0.275	1.679			0.014	0.026	1.673			-0.005	0.190	1.642			-0.151	-0.060	1.725			-0.206	-0.297	1.744			-0.207	-0.492	1.710			-0.201	-0.568	1.688			0.156	-0.051	1.613			0.245	-0.177	1.483
0.018	-0.329	1.637			0.033	-0.275	1.679			0.014	0.026	1.674			-0.005	0.190	1.642			-0.151	-0.060	1.725			-0.206	-0.297	1.744			-0.207	-0.492	1.710			-0.202	-0.569	1.688			0.157	-0.051	1.615			0.255	-0.176	1.493
0.018	-0.330	1.637			0.033	-0.275	1.679			0.014	0.026	1.674			-0.005	0.190	1.642			-0.151	-0.060	1.725			-0.206	-0.297	1.744			-0.207	-0.493	1.710			-0.202	-0.569	1.688			0.158	-0.051	1.618			0.265	-0.176	1.504
0.018	-0.330	1.637			0.033	-0.275	1.679			0.014	0.026	1.674			-0.005	0.190	1.642			-0.151	-0.060	1.725			-0.206	-0.297	1.744			-0.208	-0.494	1.710			-0.203	-0.570	1.688			0.160	-0.050	1.620			0.275	-0.173	1.514
0.018	-0.330	1.637			0.033	-0.275	1.679			0.014	0.026	1.674			-0.005	0.190	1.642			-0.151	-0.060	1.725			-0.207	-0.297	1.745			-0.209	-0.495	1.710			-0.203	-0.571	1.688			0.161	-0.050	1.622			0.284	-0.173	1.523
0.018	-0.330	1.637			0.033	-0.275	1.679			0.014	0.026	1.674			-0.005	0.190	1.642			-0.151	-0.060	1.725			-0.207	-0.297	1.745			-0.209	-0.495	1.710			-0.203	-0.571	1.688			0.163	-0.050	1.624			0.292	-0.173	1.531
0.018	-0.330	1.637			0.033	-0.275	1.679			0.014	0.026	1.674			-0.005	0.190	1.642			-0.151	-0.060	1.725			-0.207	-0.297	1.744			-0.210	-0.496	1.709			-0.204	-0.572	1.687			0.164	-0.050	1.627			0.299	-0.174	1.538
0.018	-0.330	1.637			0.032	-0.275	1.679			0.014	0.026	1.674			-0.005	0.190	1.642			-0.151	-0.061	1.724			-0.208	-0.297	1.744			-0.211	-0.496	1.709			-0.204	-0.572	1.687			0.166	-0.050	1.629			0.306	-0.175	1.543
0.018	-0.330	1.637			0.032	-0.276	1.679			0.014	0.026	1.674			-0.005	0.190	1.642			-0.151	-0.061	1.724			-0.209	-0.297	1.744			-0.212	-0.497	1.708			-0.205	-0.572	1.686			0.167	-0.050	1.632			0.313	-0.176	1.549
0.019	-0.330	1.637			0.032	-0.276	1.679			0.014	0.026	1.674			-0.005	0.190	1.642			-0.151	-0.061	1.723			-0.210	-0.297	1.743			-0.213	-0.497	1.706			-0.205	-0.572	1.684			0.169	-0.050	1.634			0.320	-0.178	1.556
0.019	-0.330	1.637			0.032	-0.276	1.679			0.014	0.026	1.675			-0.004	0.190	1.642			-0.151	-0.061	1.722			-0.211	-0.296	1.741			-0.214	-0.497	1.703			-0.206	-0.573	1.681			0.171	-0.050	1.636			0.326	-0.179	1.562
0.019	-0.330	1.637			0.032	-0.276	1.679			0.014	0.026	1.675			-0.004	0.190	1.642			-0.151	-0.061	1.721			-0.212	-0.296	1.739			-0.216	-0.497	1.700			-0.207	-0.573	1.678			0.172	-0.050	1.639			0.331	-0.180	1.568
0.019	-0.330	1.637			0.032	-0.276	1.679			0.014	0.026	1.675			-0.003	0.190	1.642			-0.150	-0.061	1.719			-0.213	-0.295	1.737			-0.217	-0.498	1.696			-0.208	-0.573	1.673			0.174	-0.050	1.642			0.336	-0.181	1.573
0.019	-0.330	1.637			0.032	-0.276	1.679			0.014	0.026	1.675			-0.001	0.191	1.642			-0.150	-0.061	1.718			-0.215	-0.295	1.734			-0.218	-0.498	1.691			-0.208	-0.573	1.669			0.176	-0.051	1.645			0.341	-0.183	1.578
0.019	-0.330	1.636			0.031	-0.276	1.679			0.015	0.026	1.675			0.000	0.191	1.642			-0.149	-0.060	1.715			-0.216	-0.294	1.731			-0.219	-0.498	1.686			-0.209	-0.572	1.663			0.178	-0.051	1.647			0.346	-0.184	1.583
0.019	-0.330	1.636			0.031	-0.276	1.679			0.015	0.026	1.675			0.002	0.191	1.642			-0.148	-0.060	1.713			-0.216	-0.293	1.728			-0.220	-0.498	1.681			-0.209	-0.572	1.658			0.180	-0.051	1.650			0.350	-0.185	1.588
0.020	-0.330	1.636			0.031	-0.276	1.679			0.015	0.026	1.675			0.005	0.192	1.642			-0.146	-0.059	1.710			-0.217	-0.292	1.724			-0.220	-0.498	1.675			-0.210	-0.571	1.652			0.182	-0.051	1.652			0.353	-0.187	1.592
0.020	-0.330	1.635			0.031	-0.276	1.679			0.015	0.026	1.675			0.008	0.193	1.642			-0.145	-0.059	1.707			-0.217	-0.291	1.720			-0.220	-0.497	1.670			-0.210	-0.570	1.647			0.184	-0.051	1.654			0.357	-0.188	1.596
0.021	-0.330	1.635			0.031	-0.276	1.679			0.016	0.026	1.675			0.012	0.193	1.642			-0.143	-0.058	1.705			-0.217	-0.290	1.717			-0.220	-0.497	1.665			-0.209	-0.569	1.642			0.186	-0.051	1.657			0.360	-0.190	1.600
0.021	-0.330	1.634			0.031	-0.276	1.679			0.017	0.026	1.676			0.016	0.193	1.642			-0.141	-0.057	1.702			-0.217	-0.289	1.713			-0.220	-0.496	1.660			-0.209	-0.569	1.638			0.188	-0.051	1.659			0.363	-0.191	1.604
0.022	-0.330	1.634			0.031	-0.276	1.679			0.019	0.026	1.676			0.021	0.193	1.642			-0.138	-0.057	1.699			-0.217	-0.287	1.710			-0.219	-0.496	1.656			-0.208	-0.568	1.633			0.190	-0.052	1.661			0.366	-0.193	1.607
0.023	-0.330	1.633			0.031	-0.276	1.678			0.021	0.026	1.676			0.025	0.193	1.642			-0.136	-0.056	1.696			-0.217	-0.286	1.707			-0.219	-0.495	1.652			-0.207	-0.567	1.629			0.192	-0.052	1.663			0.368	-0.195	1.610
0.024	-0.330	1.632			0.032	-0.276	1.678			0.024	0.026	1.676			0.029	0.193	1.641			-0.133	-0.055	1.694			-0.216	-0.285	1.704			-0.218	-0.495	1.648			-0.207	-0.566	1.625			0.194	-0.052	1.664			0.370	-0.196	1.612
0.025	-0.330	1.631			0.032	-0.276	1.678			0.026	0.026	1.676			0.033	0.193	1.641			-0.131	-0.054	1.692			-0.215	-0.284	1.701			-0.217	-0.494	1.645			-0.206	-0.566	1.622			0.196	-0.052	1.666			0.372	-0.197	1.615
0.026	-0.330	1.631			0.032	-0.277	1.677			0.030	0.026	1.676			0.038	0.193	1.641			-0.128	-0.054	1.690			-0.214	-0.283	1.699			-0.216	-0.493	1.641			-0.206	-0.565	1.619			0.197	-0.052	1.667			0.374	-0.199	1.617
0.027	-0.330	1.630			0.033	-0.277	1.677			0.033	0.026	1.676			0.042	0.193	1.641			-0.126	-0.053	1.688			-0.214	-0.282	1.697			-0.215	-0.492	1.639			-0.205	-0.565	1.617			0.199	-0.053	1.668			0.376	-0.200	1.619
0.028	-0.330	1.629			0.033	-0.277	1.676			0.035	0.026	1.676			0.045	0.193	1.640			-0.124	-0.053	1.686			-0.213	-0.281	1.695			-0.214	-0.491	1.636			-0.205	-0.564	1.615			0.201	-0.053	1.669			0.377	-0.201	1.620
0.030	-0.330	1.628			0.034	-0.277	1.675			0.038	0.026	1.676			0.049	0.193	1.640			-0.122	-0.052	1.685			-0.212	-0.280	1.693			-0.213	-0.489	1.634			-0.204	-0.563	1.613			0.203	-0.053	1.670			0.379	-0.202	1.622
0.031	-0.330	1.627			0.035	-0.277	1.675			0.040	0.026	1.675			0.052	0.193	1.639			-0.121	-0.052	1.684			-0.211	-0.280	1.691			-0.211	-0.487	1.632			-0.204	-0.562	1.611			0.205	-0.053	1.671			0.380	-0.203	1.623
0.032	-0.330	1.627			0.036	-0.277	1.674			0.042	0.026	1.675			0.056	0.193	1.639			-0.119	-0.051	1.683			-0.211	-0.279	1.690			-0.210	-0.486	1.631			-0.203	-0.562	1.610			0.206	-0.054	1.672			0.381	-0.204	1.624
0.033	-0.330	1.626			0.037	-0.277	1.674			0.045	0.026	1.675			0.058	0.192	1.638			-0.117	-0.051	1.682			-0.210	-0.278	1.689			-0.209	-0.485	1.630			-0.203	-0.561	1.609			0.208	-0.054	1.672			0.383	-0.205	1.625
0.034	-0.330	1.625			0.038	-0.277	1.673			0.047	0.026	1.674			0.061	0.192	1.638			-0.116	-0.050	1.681			-0.209	-0.278	1.688			-0.208	-0.485	1.628			-0.202	-0.560	1.607			0.210	-0.054	1.673			0.384	-0.206	1.626
0.035	-0.330	1.625			0.039	-0.277	1.672			0.049	0.026	1.674			0.063	0.192	1.637			-0.114	-0.050	1.680			-0.208	-0.277	1.687			-0.207	-0.484	1.628			-0.202	-0.560	1.606			0.212	-0.055	1.673			0.385	-0.208	1.626
0.036	-0.330	1.624			0.040	-0.277	1.672			0.051	0.026	1.674			0.065	0.192	1.637			-0.113	-0.050	1.679			-0.207	-0.277	1.686			-0.206	-0.483	1.627			-0.201	-0.560	1.606			0.213	-0.055	1.673			0.386	-0.209	1.627
0.037	-0.330	1.624			0.041	-0.278	1.671			0.052	0.026	1.673			0.067	0.192	1.636			-0.111	-0.049	1.679			-0.205	-0.276	1.685			-0.205	-0.483	1.626			-0.201	-0.560	1.605			0.215	-0.055	1.673			0.387	-0.210	1.626
0.038	-0.330	1.623			0.042	-0.278	1.671			0.054	0.026	1.673			0.069	0.192	1.636			-0.109	-0.049	1.678			-0.204	-0.275	1.685			-0.204	-0.483	1.626			-0.200	-0.559	1.605			0.217	-0.056	1.673			0.388	-0.211	1.626
0.039	-0.330	1.622			0.042	-0.278	1.670			0.056	0.026	1.672			0.071	0.192	1.635			-0.108	-0.049	1.677			-0.203	-0.275	1.684			-0.203	-0.483	1.626			-0.200	-0.559	1.605			0.218	-0.056	1.673			0.389	-0.212	1.626
0.040	-0.330	1.622			0.043	-0.278	1.670			0.058	0.026	1.672			0.073	0.191	1.635			-0.106	-0.048	1.677			-0.202	-0.274	1.684			-0.202	-0.482	1.626			-0.199	-0.559	1.605			0.220	-0.056	1.673			0.390	-0.213	1.625
0.041	-0.330	1.622			0.044	-0.278	1.669			0.059	0.026	1.672			0.075	0.191	1.634			-0.104	-0.048	1.676			-0.201	-0.274	1.683			-0.201	-0.482	1.625			-0.198	-0.559	1.605			0.221	-0.057	1.673			0.391	-0.214	1.624
0.042	-0.330	1.621			0.045	-0.278	1.669			0.061	0.026	1.671			0.076	0.191	1.634			-0.103	-0.048	1.676			-0.200	-0.274	1.683			-0.200	-0.482	1.626			-0.197	-0.559	1.605			0.223	-0.057	1.672			0.392	-0.215	1.623
0.043	-0.330	1.621			0.046	-0.278	1.668			0.062	0.026	1.671			0.078	0.191	1.633			-0.102	-0.048	1.675			-0.199	-0.273	1.683			-0.199	-0.482	1.626			-0.197	-0.558	1.606			0.224	-0.058	1.672			0.393	-0.216	1.622
0.044	-0.330	1.620			0.047	-0.278	1.668			0.063	0.026	1.670			0.079	0.191	1.633			-0.100	-0.048	1.675			-0.198	-0.273	1.682			-0.199	-0.481	1.627			-0.196	-0.558	1.606			0.226	-0.058	1.672			0.394	-0.217	1.621
0.045	-0.331	1.620			0.048	-0.278	1.667			0.065	0.026	1.670			0.081	0.191	1.633			-0.099	-0.048	1.674			-0.197	-0.272	1.682			-0.198	-0.481	1.627			-0.195	-0.557	1.607			0.227	-0.058	1.672			0.394	-0.218	1.620
0.046	-0.331	1.620			0.049	-0.278	1.667			0.066	0.026	1.670			0.082	0.191	1.632			-0.098	-0.047	1.674			-0.197	-0.272	1.682			-0.197	-0.480	1.628			-0.195	-0.557	1.607			0.228	-0.059	1.671			0.395	-0.219	1.620
0.046	-0.331	1.619			0.050	-0.278	1.667			0.067	0.026	1.669			0.084	0.191	1.632			-0.096	-0.047	1.673			-0.196	-0.272	1.682			-0.196	-0.479	1.628			-0.194	-0.556	1.608			0.229	-0.059	1.671			0.395	-0.220	1.619
0.047	-0.331	1.619			0.050	-0.279	1.666			0.069	0.026	1.669			0.085	0.191	1.632			-0.095	-0.047	1.673			-0.195	-0.271	1.682			-0.196	-0.479	1.629			-0.193	-0.556	1.609			0.230	-0.059	1.671			0.396	-0.221	1.618
0.048	-0.331	1.619			0.051	-0.279	1.666			0.070	0.026	1.669			0.087	0.191	1.631			-0.094	-0.047	1.673			-0.194	-0.271	1.681			-0.195	-0.478	1.629			-0.193	-0.555	1.609			0.231	-0.060	1.671			0.396	-0.221	1.618
0.048	-0.331	1.618			0.052	-0.279	1.666			0.071	0.026	1.668			0.089	0.191	1.631			-0.093	-0.046	1.672			-0.193	-0.270	1.681			-0.195	-0.478	1.630			-0.192	-0.555	1.609			0.232	-0.060	1.670			0.397	-0.222	1.618
0.049	-0.331	1.618			0.052	-0.279	1.665			0.072	0.026	1.668			0.090	0.191	1.631			-0.092	-0.046	1.672			-0.192	-0.270	1.681			-0.194	-0.477	1.630			-0.192	-0.555	1.610			0.232	-0.060	1.670			0.397	-0.222	1.618
0.049	-0.331	1.618			0.053	-0.279	1.665			0.073	0.026	1.668			0.092	0.191	1.631			-0.091	-0.046	1.672			-0.192	-0.269	1.681			-0.194	-0.477	1.631			-0.191	-0.554	1.610			0.233	-0.060	1.670			0.398	-0.223	1.618
0.050	-0.331	1.618			0.053	-0.279	1.665			0.075	0.026	1.667			0.094	0.191	1.631			-0.089	-0.046	1.671			-0.191	-0.269	1.681			-0.194	-0.477	1.631			-0.191	-0.554	1.610			0.234	-0.061	1.670			0.398	-0.224	1.618
0.050	-0.331	1.617			0.054	-0.279	1.665			0.076	0.026	1.667			0.095	0.191	1.630			-0.088	-0.046	1.671			-0.190	-0.269	1.681			-0.193	-0.477	1.631			-0.190	-0.554	1.611			0.234	-0.061	1.670			0.398	-0.224	1.617
0.051	-0.331	1.617			0.054	-0.279	1.664			0.077	0.026	1.667			0.097	0.191	1.631			-0.087	-0.045	1.671			-0.190	-0.268	1.680			-0.193	-0.476	1.631			-0.190	-0.554	1.611			0.235	-0.061	1.670			0.399	-0.225	1.617
0.051	-0.331	1.617			0.055	-0.279	1.664			0.078	0.026	1.667			0.099	0.191	1.631			-0.086	-0.045	1.670			-0.189	-0.268	1.680			-0.193	-0.476	1.631			-0.189	-0.554	1.611			0.236	-0.061	1.670			0.399	-0.225	1.617
0.052	-0.331	1.617			0.055	-0.279	1.664			0.079	0.026	1.666			0.101	0.191	1.631			-0.085	-0.045	1.670			-0.188	-0.267	1.680			-0.192	-0.476	1.631			-0.189	-0.554	1.611			0.236	-0.061	1.669			0.399	-0.225	1.617
0.052	-0.331	1.617			0.056	-0.279	1.664			0.080	0.026	1.666			0.104	0.190	1.631			-0.083	-0.045	1.670			-0.188	-0.267	1.680			-0.192	-0.476	1.631			-0.189	-0.554	1.611			0.237	-0.062	1.669			0.399	-0.226	1.617
0.052	-0.331	1.617			0.056	-0.279	1.664			0.081	0.027	1.666			0.106	0.190	1.631			-0.082	-0.044	1.669			-0.187	-0.266	1.680			-0.192	-0.476	1.631			-0.188	-0.553	1.611			0.238	-0.062	1.669			0.399	-0.227	1.617
0.053	-0.331	1.616			0.057	-0.279	1.664			0.082	0.027	1.666			0.109	0.190	1.631			-0.081	-0.044	1.669			-0.186	-0.266	1.679			-0.192	-0.476	1.631			-0.188	-0.553	1.611			0.238	-0.062	1.669			0.399	-0.227	1.617
0.053	-0.331	1.616			0.057	-0.279	1.663			0.084	0.027	1.666			0.111	0.190	1.631			-0.080	-0.044	1.668			-0.186	-0.265	1.679			-0.191	-0.476	1.631			-0.188	-0.553	1.611			0.239	-0.063	1.669			0.399	-0.228	1.617
0.054	-0.331	1.616			0.058	-0.279	1.663			0.085	0.027	1.666			0.113	0.190	1.631			-0.079	-0.044	1.668			-0.185	-0.265	1.679			-0.191	-0.476	1.631			-0.187	-0.553	1.611			0.240	-0.063	1.669			0.399	-0.228	1.617
0.054	-0.331	1.616			0.058	-0.279	1.663			0.086	0.027	1.666			0.116	0.190	1.632			-0.078	-0.043	1.668			-0.185	-0.264	1.679			-0.191	-0.475	1.631			-0.187	-0.553	1.611			0.241	-0.063	1.669			0.399	-0.228	1.618
0.054	-0.331	1.616			0.059	-0.279	1.663			0.088	0.027	1.666			0.118	0.190	1.632			-0.076	-0.043	1.667			-0.184	-0.264	1.678			-0.191	-0.475	1.631			-0.187	-0.553	1.611			0.242	-0.064	1.669			0.399	-0.229	1.618
0.055	-0.331	1.616			0.059	-0.279	1.663			0.089	0.027	1.665			0.120	0.190	1.632			-0.075	-0.042	1.667			-0.184	-0.263	1.678			-0.191	-0.475	1.631			-0.186	-0.553	1.611			0.243	-0.064	1.669			0.399	-0.229	1.618
0.055	-0.331	1.616			0.060	-0.279	1.663			0.090	0.027	1.665			0.122	0.190	1.632			-0.073	-0.042	1.666			-0.183	-0.262	1.678			-0.190	-0.475	1.631			-0.186	-0.553	1.611			0.244	-0.065	1.669			0.399	-0.230	1.619
0.056	-0.331	1.616			0.060	-0.279	1.663			0.092	0.027	1.665			0.125	0.189	1.632			-0.072	-0.042	1.666			-0.182	-0.261	1.677			-0.190	-0.475	1.631			-0.186	-0.553	1.611			0.245	-0.065	1.669			0.399	-0.230	1.619
0.056	-0.331	1.616			0.061	-0.279	1.663			0.093	0.027	1.665			0.127	0.189	1.632			-0.071	-0.041	1.665			-0.182	-0.261	1.677			-0.190	-0.475	1.631			-0.186	-0.553	1.611			0.247	-0.066	1.669			0.399	-0.230	1.619
0.057	-0.331	1.615			0.061	-0.279	1.662			0.094	0.027	1.665			0.129	0.189	1.632			-0.070	-0.041	1.665			-0.181	-0.260	1.676			-0.190	-0.475	1.631			-0.186	-0.553	1.611			0.248	-0.066	1.669			0.399	-0.231	1.620
0.057	-0.331	1.615			0.062	-0.279	1.662			0.095	0.027	1.665			0.131	0.189	1.632			-0.068	-0.040	1.664			-0.180	-0.259	1.676			-0.189	-0.475	1.630			-0.185	-0.553	1.611			0.249	-0.066	1.669			0.399	-0.231	1.620
0.058	-0.332	1.615			0.062	-0.279	1.662			0.097	0.027	1.665			0.133	0.189	1.632			-0.067	-0.040	1.664			-0.180	-0.259	1.675			-0.189	-0.475	1.630			-0.185	-0.552	1.610			0.250	-0.067	1.669			0.399	-0.231	1.620
0.059	-0.332	1.615			0.063	-0.279	1.662			0.098	0.027	1.665			0.135	0.189	1.632			-0.066	-0.040	1.664			-0.179	-0.258	1.675			-0.188	-0.475	1.629			-0.184	-0.552	1.610			0.251	-0.067	1.670			0.400	-0.231	1.620
0.059	-0.332	1.615			0.064	-0.279	1.662			0.099	0.027	1.665			0.136	0.189	1.632			-0.065	-0.039	1.663			-0.178	-0.257	1.675			-0.187	-0.475	1.628			-0.184	-0.552	1.610			0.253	-0.068	1.670			0.400	-0.232	1.621
0.060	-0.332	1.615			0.065	-0.279	1.662			0.100	0.027	1.665			0.138	0.189	1.632			-0.064	-0.039	1.663			-0.178	-0.257	1.674			-0.186	-0.475	1.627			-0.183	-0.552	1.609			0.254	-0.068	1.670			0.400	-0.232	1.621
0.061	-0.331	1.615			0.065	-0.279	1.662			0.101	0.027	1.665			0.139	0.189	1.632			-0.062	-0.039	1.663			-0.177	-0.256	1.674			-0.185	-0.475	1.626			-0.183	-0.552	1.608			0.255	-0.069	1.670			0.400	-0.232	1.620
0.061	-0.331	1.615			0.066	-0.279	1.662			0.102	0.028	1.664			0.140	0.189	1.632			-0.061	-0.039	1.662			-0.176	-0.256	1.673			-0.184	-0.475	1.625			-0.182	-0.552	1.608			0.257	-0.069	1.670			0.401	-0.233	1.619
0.062	-0.331	1.614			0.067	-0.279	1.661			0.103	0.028	1.664			0.142	0.189	1.632			-0.060	-0.038	1.662			-0.176	-0.255	1.672			-0.183	-0.475	1.624			-0.181	-0.552	1.607			0.258	-0.070	1.670			0.402	-0.232	1.617
0.063	-0.331	1.614			0.067	-0.279	1.661			0.103	0.028	1.664			0.143	0.189	1.632			-0.060	-0.038	1.662			-0.175	-0.255	1.672			-0.182	-0.476	1.624			-0.180	-0.552	1.606			0.260	-0.071	1.669			0.402	-0.232	1.615
0.063	-0.331	1.614			0.068	-0.279	1.661			0.104	0.028	1.664			0.143	0.189	1.632			-0.059	-0.038	1.661			-0.174	-0.255	1.672			-0.181	-0.476	1.623			-0.179	-0.552	1.606			0.261	-0.071	1.669			0.401	-0.231	1.612
0.064	-0.331	1.614			0.069	-0.279	1.661			0.105	0.028	1.664			0.144	0.189	1.632			-0.058	-0.038	1.661			-0.173	-0.254	1.671			-0.180	-0.476	1.622			-0.178	-0.551	1.605			0.262	-0.072	1.669			0.400	-0.230	1.608
0.065	-0.331	1.614			0.070	-0.278	1.661			0.106	0.028	1.664			0.145	0.189	1.632			-0.057	-0.038	1.661			-0.173	-0.254	1.671			-0.179	-0.476	1.622			-0.177	-0.551	1.604			0.263	-0.072	1.668			0.397	-0.228	1.603
0.065	-0.331	1.614			0.070	-0.278	1.661			0.107	0.028	1.664			0.146	0.189	1.632			-0.056	-0.038	1.661			-0.172	-0.254	1.670			-0.178	-0.476	1.621			-0.175	-0.549	1.604			0.264	-0.072	1.668			0.394	-0.227	1.598
0.066	-0.331	1.614			0.071	-0.278	1.661			0.108	0.028	1.664			0.147	0.189	1.632			-0.056	-0.037	1.660			-0.171	-0.254	1.670			-0.177	-0.476	1.621			-0.174	-0.548	1.604			0.265	-0.073	1.668			0.390	-0.226	1.592
0.067	-0.331	1.614			0.072	-0.278	1.661			0.108	0.028	1.664			0.147	0.189	1.632			-0.055	-0.037	1.660			-0.170	-0.254	1.670			-0.176	-0.476	1.621			-0.173	-0.547	1.603			0.266	-0.073	1.667			0.385	-0.225	1.586
0.068	-0.331	1.614			0.073	-0.278	1.661			0.109	0.028	1.663			0.148	0.189	1.632			-0.055	-0.037	1.660			-0.170	-0.254	1.669			-0.175	-0.475	1.621			-0.171	-0.546	1.603			0.267	-0.073	1.666			0.380	-0.224	1.580
0.068	-0.331	1.614			0.074	-0.278	1.660			0.110	0.028	1.663			0.148	0.189	1.632			-0.054	-0.037	1.660			-0.169	-0.254	1.669			-0.174	-0.475	1.621			-0.170	-0.545	1.603			0.267	-0.073	1.664			0.374	-0.223	1.574
0.069	-0.331	1.614			0.075	-0.278	1.660			0.110	0.028	1.663			0.148	0.189	1.631			-0.054	-0.037	1.660			-0.168	-0.254	1.670			-0.173	-0.475	1.621			-0.169	-0.544	1.603			0.267	-0.073	1.662			0.368	-0.223	1.569
0.070	-0.331	1.614			0.076	-0.278	1.660			0.111	0.028	1.663			0.147	0.188	1.630			-0.053	-0.037	1.660			-0.167	-0.254	1.670			-0.172	-0.475	1.621			-0.168	-0.544	1.604			0.268	-0.073	1.659			0.363	-0.222	1.563
0.070	-0.331	1.614			0.077	-0.278	1.660			0.111	0.028	1.663			0.147	0.188	1.629			-0.053	-0.037	1.660			-0.166	-0.254	1.671			-0.171	-0.475	1.622			-0.167	-0.543	1.604			0.268	-0.073	1.656			0.354	-0.232	1.541
0.071	-0.332	1.613			0.078	-0.279	1.660			0.112	0.028	1.662			0.146	0.188	1.628			-0.052	-0.037	1.660			-0.165	-0.254	1.672			-0.170	-0.476	1.624			-0.166	-0.543	1.605			0.267	-0.074	1.652			0.349	-0.238	1.528
0.071	-0.332	1.613			0.079	-0.279	1.660			0.112	0.028	1.662			0.145	0.187	1.627			-0.052	-0.037	1.661			-0.163	-0.255	1.673			-0.168	-0.476	1.626			-0.165	-0.542	1.607			0.267	-0.074	1.649			0.345	-0.242	1.517
0.072	-0.332	1.613			0.079	-0.279	1.660			0.113	0.028	1.662			0.144	0.187	1.626			-0.052	-0.037	1.661			-0.162	-0.255	1.675			-0.167	-0.477	1.628			-0.164	-0.543	1.610			0.267	-0.074	1.645			0.342	-0.245	1.508
0.072	-0.332	1.613			0.080	-0.279	1.660			0.113	0.028	1.662			0.142	0.187	1.624			-0.051	-0.037	1.662			-0.161	-0.256	1.677			-0.166	-0.478	1.631			-0.162	-0.543	1.614			0.267	-0.075	1.641			0.339	-0.247	1.501
0.073	-0.332	1.613			0.081	-0.279	1.660			0.113	0.028	1.661			0.141	0.187	1.623			-0.051	-0.037	1.662			-0.159	-0.256	1.680			-0.165	-0.478	1.634			-0.160	-0.544	1.618			0.266	-0.075	1.638			0.336	-0.248	1.496
0.073	-0.332	1.613			0.082	-0.279	1.660			0.114	0.028	1.661			0.140	0.186	1.621			-0.051	-0.037	1.663			-0.158	-0.257	1.682			-0.164	-0.479	1.637			-0.159	-0.544	1.622			0.266	-0.075	1.635			0.334	-0.249	1.492
0.074	-0.332	1.613			0.083	-0.279	1.660			0.114	0.027	1.660			0.138	0.186	1.620			-0.051	-0.037	1.664			-0.156	-0.257	1.685			-0.163	-0.480	1.640			-0.158	-0.544	1.626			0.265	-0.075	1.632			0.332	-0.250	1.488
0.074	-0.332	1.613			0.084	-0.279	1.659			0.114	0.027	1.660			0.137	0.186	1.619			-0.050	-0.038	1.665			-0.155	-0.258	1.687			-0.162	-0.480	1.643			-0.157	-0.543	1.629			0.264	-0.076	1.628			0.331	-0.251	1.485
0.074	-0.332	1.613			0.084	-0.279	1.659			0.114	0.027	1.659			0.136	0.186	1.617			-0.050	-0.038	1.665			-0.154	-0.258	1.690			-0.162	-0.480	1.647			-0.156	-0.543	1.632			0.264	-0.076	1.626			0.329	-0.251	1.482
0.075	-0.332	1.613			0.085	-0.279	1.659			0.115	0.027	1.659			0.135	0.185	1.616			-0.050	-0.038	1.666			-0.153	-0.258	1.692			-0.161	-0.479	1.651			-0.155	-0.544	1.635			0.264	-0.076	1.623			0.327	-0.251	1.478
0.075	-0.332	1.613			0.086	-0.279	1.659			0.115	0.027	1.658			0.134	0.185	1.615			-0.050	-0.038	1.667			-0.152	-0.259	1.694			-0.160	-0.478	1.655			-0.155	-0.544	1.638			0.263	-0.077	1.621			0.325	-0.252	1.475
0.075	-0.332	1.613			0.087	-0.279	1.659			0.115	0.027	1.658			0.133	0.185	1.614			-0.050	-0.038	1.668			-0.152	-0.259	1.696			-0.160	-0.477	1.657			-0.155	-0.544	1.641			0.263	-0.077	1.619			0.324	-0.252	1.473
0.076	-0.333	1.613			0.087	-0.280	1.659			0.115	0.027	1.657			0.132	0.185	1.613			-0.050	-0.038	1.669			-0.151	-0.259	1.698			-0.160	-0.477	1.659			-0.154	-0.544	1.643			0.262	-0.077	1.617			0.323	-0.253	1.470
0.076	-0.333	1.613			0.088	-0.280	1.659			0.116	0.027	1.656			0.132	0.185	1.612			-0.050	-0.038	1.669			-0.150	-0.259	1.700			-0.159	-0.477	1.662			-0.154	-0.544	1.645			0.262	-0.077	1.615			0.322	-0.253	1.468
0.076	-0.333	1.613			0.088	-0.280	1.659			0.116	0.027	1.656			0.131	0.185	1.611			-0.050	-0.038	1.670			-0.149	-0.259	1.701			-0.159	-0.477	1.664			-0.154	-0.544	1.647			0.262	-0.078	1.613			0.321	-0.254	1.466
0.077	-0.333	1.613			0.089	-0.280	1.658			0.116	0.026	1.655			0.131	0.185	1.610			-0.049	-0.038	1.670			-0.149	-0.259	1.702			-0.158	-0.476	1.665			-0.154	-0.544	1.648			0.262	-0.078	1.612			0.320	-0.254	1.464
0.077	-0.333	1.613			0.090	-0.280	1.658			0.116	0.026	1.654			0.130	0.185	1.610			-0.049	-0.038	1.671			-0.148	-0.260	1.703			-0.158	-0.476	1.667			-0.153	-0.543	1.650			0.261	-0.078	1.611			0.319	-0.255	1.462
0.077	-0.333	1.613			0.090	-0.280	1.658			0.116	0.026	1.654			0.130	0.185	1.609			-0.049	-0.039	1.671			-0.148	-0.260	1.705			-0.158	-0.475	1.668			-0.153	-0.543	1.651			0.261	-0.078	1.609			0.318	-0.255	1.460
0.077	-0.333	1.613			0.091	-0.280	1.658			0.117	0.026	1.653			0.130	0.185	1.608			-0.049	-0.039	1.672			-0.147	-0.260	1.706			-0.157	-0.474	1.670			-0.153	-0.543	1.652			0.261	-0.078	1.608			0.318	-0.256	1.458
0.078	-0.333	1.613			0.091	-0.280	1.658			0.117	0.026	1.652			0.130	0.185	1.607			-0.049	-0.039	1.672			-0.147	-0.260	1.706			-0.157	-0.474	1.671			-0.152	-0.543	1.653			0.261	-0.078	1.607			0.318	-0.256	1.457
0.078	-0.333	1.613			0.092	-0.280	1.658			0.117	0.026	1.652			0.130	0.185	1.607			-0.048	-0.039	1.672			-0.146	-0.260	1.707			-0.157	-0.474	1.672			-0.152	-0.543	1.653			0.261	-0.079	1.606			0.319	-0.256	1.456
0.078	-0.334	1.613			0.092	-0.280	1.658			0.117	0.026	1.651			0.130	0.185	1.606			-0.048	-0.039	1.673			-0.146	-0.260	1.708			-0.157	-0.474	1.672			-0.152	-0.542	1.654			0.261	-0.079	1.605			0.320	-0.256	1.457
0.079	-0.334	1.613			0.093	-0.281	1.657			0.118	0.025	1.650			0.131	0.185	1.605			-0.048	-0.039	1.673			-0.146	-0.260	1.708			-0.156	-0.474	1.673			-0.152	-0.542	1.655			0.261	-0.079	1.605			0.322	-0.256	1.458
0.079	-0.334	1.613			0.093	-0.281	1.657			0.118	0.025	1.650			0.131	0.185	1.605			-0.047	-0.039	1.673			-0.145	-0.260	1.709			-0.156	-0.474	1.674			-0.151	-0.542	1.655			0.261	-0.079	1.604			0.323	-0.256	1.460
0.079	-0.334	1.612			0.094	-0.281	1.657			0.119	0.025	1.649			0.132	0.185	1.604			-0.047	-0.039	1.673			-0.145	-0.260	1.710			-0.156	-0.473	1.674			-0.151	-0.542	1.656			0.261	-0.079	1.603			0.325	-0.256	1.460
0.080	-0.334	1.612			0.094	-0.281	1.657			0.119	0.025	1.648			0.132	0.185	1.603			-0.047	-0.039	1.674			-0.144	-0.259	1.710			-0.155	-0.473	1.675			-0.151	-0.542	1.656			0.261	-0.079	1.602			0.327	-0.256	1.461
0.080	-0.334	1.612			0.095	-0.281	1.657			0.119	0.025	1.647			0.133	0.185	1.603			-0.046	-0.039	1.674			-0.144	-0.259	1.711			-0.155	-0.473	1.675			-0.151	-0.541	1.657			0.261	-0.079	1.602			0.328	-0.257	1.461
0.081	-0.334	1.612			0.095	-0.281	1.656			0.120	0.025	1.647			0.134	0.185	1.602			-0.045	-0.039	1.674			-0.144	-0.259	1.711			-0.155	-0.473	1.675			-0.151	-0.541	1.657			0.262	-0.079	1.601			0.329	-0.257	1.462
0.081	-0.335	1.612			0.096	-0.281	1.656			0.121	0.025	1.646			0.135	0.185	1.602			-0.045	-0.039	1.674			-0.143	-0.259	1.711			-0.154	-0.473	1.675			-0.150	-0.541	1.657			0.262	-0.079	1.601			0.331	-0.257	1.463
0.081	-0.335	1.612			0.096	-0.281	1.656			0.121	0.025	1.646			0.136	0.186	1.601			-0.044	-0.039	1.674			-0.143	-0.259	1.711			-0.154	-0.473	1.675			-0.150	-0.540	1.657			0.262	-0.079	1.600			0.333	-0.257	1.464
0.082	-0.335	1.612			0.097	-0.281	1.656			0.122	0.025	1.645			0.137	0.186	1.601			-0.043	-0.039	1.674			-0.142	-0.259	1.712			-0.154	-0.472	1.675			-0.150	-0.540	1.657			0.263	-0.079	1.600			0.334	-0.257	1.465
0.082	-0.335	1.612			0.097	-0.281	1.656			0.122	0.025	1.644			0.138	0.186	1.600			-0.043	-0.038	1.674			-0.142	-0.258	1.712			-0.154	-0.472	1.675			-0.150	-0.540	1.657			0.263	-0.080	1.600			0.335	-0.257	1.466
0.083	-0.335	1.612			0.098	-0.282	1.655			0.123	0.025	1.644			0.138	0.186	1.600			-0.042	-0.038	1.674			-0.141	-0.258	1.712			-0.153	-0.471	1.675			-0.149	-0.540	1.656			0.264	-0.080	1.600			0.337	-0.257	1.467
0.083	-0.335	1.612			0.099	-0.282	1.655			0.124	0.025	1.643			0.139	0.186	1.600			-0.041	-0.038	1.674			-0.141	-0.258	1.712			-0.153	-0.471	1.675			-0.149	-0.539	1.656			0.264	-0.080	1.599			0.338	-0.257	1.468
0.084	-0.336	1.611			0.099	-0.282	1.655			0.124	0.025	1.643			0.140	0.186	1.599			-0.041	-0.038	1.674			-0.141	-0.258	1.712			-0.153	-0.471	1.674			-0.149	-0.539	1.655			0.265	-0.080	1.599			0.339	-0.257	1.468
0.084	-0.336	1.611			0.099	-0.282	1.655			0.125	0.025	1.642			0.141	0.186	1.599			-0.040	-0.038	1.674			-0.140	-0.258	1.712			-0.152	-0.471	1.674			-0.149	-0.539	1.655			0.265	-0.080	1.599			0.340	-0.257	1.469
0.084	-0.336	1.611			0.100	-0.282	1.655			0.125	0.025	1.642			0.142	0.186	1.599			-0.039	-0.038	1.674			-0.140	-0.258	1.711			-0.152	-0.471	1.673			-0.148	-0.539	1.654			0.266	-0.080	1.599			0.341	-0.256	1.470
0.085	-0.336	1.611			0.100	-0.282	1.655			0.126	0.024	1.642			0.142	0.186	1.598			-0.039	-0.038	1.674			-0.139	-0.257	1.711			-0.151	-0.471	1.673			-0.148	-0.540	1.654			0.266	-0.080	1.599			0.342	-0.256	1.471
0.085	-0.336	1.611			0.101	-0.282	1.654			0.126	0.024	1.641			0.143	0.186	1.598			-0.038	-0.038	1.674			-0.139	-0.257	1.711			-0.151	-0.472	1.672			-0.147	-0.541	1.653			0.266	-0.080	1.598			0.343	-0.256	1.471
0.086	-0.336	1.611			0.101	-0.282	1.654			0.127	0.024	1.641			0.144	0.187	1.598			-0.038	-0.038	1.674			-0.138	-0.257	1.711			-0.150	-0.472	1.672			-0.147	-0.542	1.653			0.267	-0.080	1.598			0.343	-0.256	1.472
0.086	-0.336	1.611			0.102	-0.282	1.654			0.127	0.024	1.641			0.144	0.187	1.598			-0.037	-0.038	1.674			-0.138	-0.257	1.711			-0.150	-0.472	1.671			-0.147	-0.543	1.652			0.267	-0.080	1.598			0.344	-0.256	1.472
0.086	-0.336	1.610			0.102	-0.282	1.654			0.128	0.024	1.640			0.145	0.187	1.597			-0.037	-0.038	1.674			-0.137	-0.257	1.711			-0.150	-0.473	1.671			-0.146	-0.544	1.652			0.268	-0.080	1.598			0.344	-0.256	1.472
0.087	-0.336	1.610			0.103	-0.282	1.654			0.128	0.024	1.640			0.145	0.187	1.597			-0.036	-0.038	1.674			-0.137	-0.257	1.711			-0.149	-0.473	1.670			-0.146	-0.544	1.651			0.269	-0.080	1.598			0.345	-0.256	1.473
0.087	-0.336	1.610			0.103	-0.282	1.653			0.128	0.024	1.640			0.146	0.187	1.597			-0.036	-0.038	1.673			-0.136	-0.257	1.710			-0.149	-0.473	1.670			-0.146	-0.545	1.651			0.269	-0.080	1.598			0.345	-0.256	1.473
0.088	-0.336	1.610			0.103	-0.282	1.653			0.129	0.024	1.640			0.146	0.187	1.597			-0.035	-0.038	1.673			-0.136	-0.257	1.710			-0.148	-0.473	1.670			-0.145	-0.545	1.651			0.270	-0.080	1.598			0.346	-0.256	1.473
0.088	-0.336	1.610			0.104	-0.282	1.653			0.129	0.024	1.639			0.147	0.187	1.596			-0.035	-0.038	1.673			-0.135	-0.257	1.710			-0.147	-0.473	1.669			-0.145	-0.546	1.650			0.270	-0.080	1.598			0.346	-0.256	1.473
0.088	-0.336	1.610			0.104	-0.282	1.653			0.129	0.024	1.639			0.147	0.187	1.596			-0.034	-0.038	1.673			-0.135	-0.256	1.710			-0.147	-0.473	1.669			-0.145	-0.546	1.650			0.271	-0.079	1.598			0.347	-0.256	1.473
0.089	-0.337	1.610			0.104	-0.282	1.653			0.129	0.024	1.639			0.148	0.187	1.596			-0.034	-0.038	1.673			-0.134	-0.256	1.710			-0.146	-0.473	1.668			-0.145	-0.547	1.650			0.272	-0.079	1.598			0.347	-0.256	1.473
0.089	-0.337	1.609			0.105	-0.282	1.653			0.130	0.024	1.639			0.148	0.187	1.596			-0.034	-0.038	1.673			-0.134	-0.256	1.709			-0.146	-0.473	1.668			-0.144	-0.547	1.649			0.272	-0.079	1.598			0.348	-0.255	1.474
0.089	-0.337	1.609			0.105	-0.282	1.652			0.130	0.024	1.639			0.148	0.187	1.596			-0.033	-0.038	1.673			-0.134	-0.256	1.709			-0.145	-0.473	1.668			-0.144	-0.547	1.649			0.272	-0.079	1.598			0.348	-0.255	1.474
0.090	-0.337	1.609			0.105	-0.282	1.652			0.130	0.024	1.638			0.149	0.187	1.596			-0.033	-0.038	1.673			-0.133	-0.256	1.709			-0.145	-0.473	1.667			-0.144	-0.547	1.649			0.273	-0.079	1.598			0.349	-0.255	1.474
0.090	-0.337	1.609			0.106	-0.282	1.652			0.130	0.024	1.638			0.149	0.187	1.595			-0.033	-0.038	1.673			-0.133	-0.256	1.709			-0.144	-0.473	1.667			-0.144	-0.547	1.649			0.273	-0.079	1.598			0.349	-0.255	1.475
0.090	-0.337	1.609			0.106	-0.282	1.652			0.131	0.024	1.638			0.149	0.187	1.595			-0.032	-0.038	1.673			-0.133	-0.256	1.709			-0.144	-0.473	1.667			-0.143	-0.547	1.649			0.274	-0.079	1.598			0.349	-0.254	1.475
0.091	-0.337	1.609			0.106	-0.282	1.652			0.131	0.024	1.638			0.149	0.187	1.595			-0.032	-0.038	1.673			-0.132	-0.256	1.708			-0.144	-0.472	1.667			-0.143	-0.547	1.648			0.274	-0.079	1.598			0.350	-0.254	1.476
0.091	-0.337	1.609			0.107	-0.282	1.652			0.131	0.024	1.638			0.149	0.187	1.595			-0.032	-0.038	1.673			-0.132	-0.256	1.708			-0.143	-0.472	1.667			-0.143	-0.547	1.648			0.274	-0.079	1.598			0.350	-0.254	1.476
0.091	-0.337	1.609			0.107	-0.282	1.652			0.131	0.024	1.638			0.150	0.187	1.595			-0.031	-0.038	1.673			-0.132	-0.256	1.708			-0.143	-0.472	1.666			-0.143	-0.547	1.648			0.274	-0.079	1.598			0.350	-0.254	1.476
0.092	-0.337	1.608			0.107	-0.282	1.651			0.131	0.024	1.638			0.150	0.187	1.595			-0.031	-0.038	1.673			-0.132	-0.256	1.708			-0.143	-0.472	1.666			-0.142	-0.547	1.648			0.275	-0.079	1.597			0.350	-0.253	1.477
0.092	-0.337	1.608			0.107	-0.282	1.651			0.132	0.024	1.638			0.150	0.187	1.595			-0.031	-0.038	1.673			-0.131	-0.256	1.708			-0.143	-0.472	1.666			-0.142	-0.548	1.647			0.275	-0.079	1.597			0.351	-0.253	1.477
0.092	-0.337	1.608			0.108	-0.282	1.651			0.132	0.024	1.637			0.150	0.187	1.595			-0.031	-0.038	1.673			-0.131	-0.256	1.707			-0.142	-0.472	1.666			-0.142	-0.548	1.647			0.275	-0.079	1.597			0.351	-0.253	1.477
0.092	-0.337	1.608			0.108	-0.282	1.651			0.132	0.024	1.637			0.150	0.187	1.595			-0.031	-0.038	1.673			-0.131	-0.256	1.707			-0.142	-0.471	1.666			-0.142	-0.548	1.647			0.275	-0.079	1.597			0.351	-0.253	1.478
0.092	-0.337	1.608			0.108	-0.282	1.651			0.132	0.024	1.637			0.150	0.187	1.595			-0.031	-0.038	1.672			-0.131	-0.256	1.707			-0.142	-0.471	1.665			-0.142	-0.548	1.647			0.276	-0.079	1.597			0.351	-0.253	1.478
0.093	-0.337	1.608			0.108	-0.282	1.651			0.132	0.024	1.637			0.150	0.187	1.594			-0.030	-0.038	1.672			-0.131	-0.256	1.707			-0.142	-0.472	1.665			-0.142	-0.548	1.647			0.276	-0.079	1.597			0.351	-0.252	1.478
0.093	-0.337	1.608			0.108	-0.282	1.651			0.132	0.024	1.637			0.150	0.187	1.594			-0.030	-0.038	1.672			-0.131	-0.256	1.706			-0.142	-0.472	1.665			-0.142	-0.549	1.646			0.276	-0.079	1.597			0.351	-0.252	1.479
0.093	-0.337	1.608			0.108	-0.282	1.651			0.132	0.024	1.637			0.150	0.187	1.594			-0.030	-0.038	1.672			-0.131	-0.256	1.706			-0.142	-0.472	1.664			-0.141	-0.549	1.646			0.276	-0.079	1.597			0.351	-0.251	1.479
0.093	-0.337	1.608			0.109	-0.282	1.651			0.132	0.024	1.637			0.150	0.187	1.594			-0.030	-0.038	1.672			-0.130	-0.256	1.706			-0.142	-0.473	1.664			-0.141	-0.550	1.646			0.276	-0.079	1.597			0.351	-0.251	1.480
0.093	-0.337	1.608			0.109	-0.282	1.651			0.132	0.024	1.637			0.150	0.187	1.594			-0.030	-0.038	1.672			-0.130	-0.256	1.705			-0.142	-0.473	1.664			-0.141	-0.550	1.646			0.276	-0.078	1.597			0.351	-0.251	1.480
0.093	-0.337	1.607			0.109	-0.282	1.651			0.132	0.024	1.637			0.150	0.187	1.594			-0.031	-0.038	1.672			-0.130	-0.257	1.705			-0.142	-0.473	1.664			-0.141	-0.550	1.645			0.276	-0.078	1.597			0.351	-0.250	1.480
0.094	-0.337	1.607			0.109	-0.282	1.650			0.132	0.024	1.637			0.150	0.187	1.594			-0.031	-0.038	1.672			-0.131	-0.257	1.705			-0.142	-0.473	1.664			-0.141	-0.550	1.645			0.276	-0.078	1.597			0.351	-0.250	1.481
0.094	-0.337	1.607			0.109	-0.282	1.650			0.132	0.024	1.637			0.149	0.187	1.594			-0.031	-0.038	1.672			-0.131	-0.257	1.704			-0.142	-0.473	1.663			-0.141	-0.551	1.645			0.276	-0.078	1.597			0.351	-0.250	1.481
0.094	-0.337	1.607			0.109	-0.282	1.650			0.132	0.024	1.637			0.149	0.187	1.594			-0.031	-0.038	1.671			-0.131	-0.257	1.704			-0.142	-0.473	1.663			-0.141	-0.551	1.645			0.276	-0.078	1.598			0.351	-0.249	1.482
0.094	-0.337	1.607			0.109	-0.282	1.650			0.132	0.024	1.637			0.148	0.188	1.594			-0.031	-0.038	1.671			-0.131	-0.257	1.704			-0.142	-0.473	1.663			-0.141	-0.551	1.645			0.276	-0.078	1.598			0.351	-0.249	1.482
0.094	-0.337	1.607			0.109	-0.282	1.650			0.132	0.024	1.637			0.147	0.188	1.595			-0.032	-0.038	1.671			-0.131	-0.257	1.704			-0.143	-0.473	1.663			-0.141	-0.551	1.645			0.276	-0.078	1.598			0.351	-0.249	1.482
0.094	-0.337	1.607			0.109	-0.282	1.650			0.131	0.024	1.637			0.146	0.188	1.595			-0.032	-0.038	1.671			-0.131	-0.257	1.703			-0.143	-0.473	1.663			-0.141	-0.551	1.644			0.276	-0.077	1.598			0.350	-0.248	1.483
0.094	-0.337	1.607			0.109	-0.282	1.650			0.131	0.024	1.637			0.146	0.188	1.595			-0.033	-0.038	1.671			-0.131	-0.258	1.703			-0.143	-0.473	1.663			-0.141	-0.551	1.644			0.275	-0.077	1.598			0.350	-0.248	1.483
0.094	-0.337	1.607			0.109	-0.282	1.650			0.131	0.024	1.637			0.145	0.188	1.595			-0.033	-0.038	1.671			-0.132	-0.258	1.703			-0.144	-0.473	1.663			-0.141	-0.551	1.644			0.275	-0.077	1.598			0.350	-0.247	1.484
0.094	-0.337	1.607			0.109	-0.282	1.650			0.130	0.024	1.637			0.144	0.188	1.595			-0.034	-0.038	1.671			-0.132	-0.258	1.703			-0.144	-0.473	1.663			-0.141	-0.551	1.644			0.275	-0.077	1.599			0.350	-0.247	1.484
0.094	-0.337	1.607			0.108	-0.282	1.650			0.130	0.024	1.637			0.143	0.188	1.595			-0.034	-0.038	1.671			-0.132	-0.258	1.703			-0.144	-0.472	1.663			-0.141	-0.550	1.644			0.274	-0.076	1.599			0.350	-0.247	1.485
0.094	-0.337	1.607			0.108	-0.282	1.650			0.130	0.024	1.637			0.142	0.188	1.596			-0.035	-0.038	1.671			-0.133	-0.258	1.702			-0.145	-0.472	1.663			-0.141	-0.550	1.644			0.274	-0.076	1.599			0.349	-0.246	1.485
0.093	-0.337	1.607			0.108	-0.282	1.650			0.129	0.024	1.637			0.142	0.188	1.596			-0.035	-0.038	1.671			-0.133	-0.258	1.702			-0.145	-0.472	1.663			-0.141	-0.550	1.644			0.273	-0.076	1.600			0.349	-0.246	1.485
0.093	-0.336	1.607			0.108	-0.282	1.650			0.129	0.024	1.637			0.141	0.189	1.596			-0.036	-0.038	1.671			-0.134	-0.258	1.702			-0.146	-0.472	1.662			-0.141	-0.550	1.643			0.272	-0.076	1.600			0.349	-0.246	1.486
0.093	-0.336	1.607			0.108	-0.282	1.650			0.128	0.024	1.637			0.140	0.189	1.596			-0.036	-0.038	1.671			-0.134	-0.258	1.702			-0.146	-0.472	1.662			-0.142	-0.550	1.643			0.272	-0.075	1.600			0.349	-0.246	1.486
0.093	-0.336	1.607			0.107	-0.282	1.650			0.128	0.024	1.638			0.139	0.189	1.597			-0.037	-0.038	1.671			-0.135	-0.259	1.702			-0.146	-0.472	1.662			-0.142	-0.550	1.643			0.271	-0.075	1.601			0.348	-0.245	1.486
0.093	-0.336	1.607			0.107	-0.282	1.650			0.128	0.024	1.638			0.138	0.189	1.597			-0.037	-0.038	1.671			-0.135	-0.259	1.702			-0.147	-0.472	1.662			-0.142	-0.550	1.643			0.271	-0.075	1.601			0.348	-0.245	1.487
0.092	-0.336	1.607			0.107	-0.282	1.651			0.127	0.024	1.638			0.137	0.189	1.597			-0.038	-0.038	1.671			-0.136	-0.259	1.702			-0.147	-0.473	1.662			-0.142	-0.550	1.643			0.270	-0.075	1.602			0.345	-0.241	1.491
0.092	-0.336	1.608			0.106	-0.282	1.651			0.127	0.024	1.638			0.136	0.188	1.598			-0.039	-0.038	1.671			-0.136	-0.259	1.702			-0.148	-0.473	1.662			-0.142	-0.551	1.643			0.270	-0.075	1.602			0.343	-0.238	1.494
0.092	-0.336	1.608			0.106	-0.282	1.651			0.126	0.024	1.638			0.135	0.188	1.598			-0.039	-0.039	1.671			-0.137	-0.259	1.701			-0.148	-0.473	1.662			-0.142	-0.551	1.642			0.269	-0.075	1.602			0.342	-0.237	1.496
0.091	-0.336	1.608			0.105	-0.282	1.651			0.126	0.024	1.639			0.135	0.188	1.598			-0.040	-0.039	1.671			-0.137	-0.259	1.701			-0.148	-0.474	1.662			-0.142	-0.551	1.642			0.269	-0.074	1.603			0.342	-0.236	1.497
0.091	-0.336	1.608			0.105	-0.282	1.651			0.126	0.024	1.639			0.134	0.188	1.599			-0.040	-0.039	1.671			-0.138	-0.259	1.701			-0.149	-0.474	1.662			-0.142	-0.551	1.642			0.268	-0.074	1.603			0.341	-0.235	1.498
0.091	-0.336	1.608			0.105	-0.282	1.652			0.125	0.024	1.639			0.133	0.188	1.599			-0.041	-0.039	1.671			-0.138	-0.259	1.701			-0.149	-0.474	1.662			-0.143	-0.552	1.642			0.268	-0.074	1.603			0.341	-0.235	1.498
0.090	-0.336	1.609			0.104	-0.282	1.652			0.124	0.024	1.640			0.132	0.188	1.599			-0.042	-0.039	1.671			-0.139	-0.260	1.702			-0.149	-0.474	1.662			-0.143	-0.552	1.642			0.267	-0.074	1.604			0.340	-0.234	1.499
0.090	-0.336	1.609			0.104	-0.281	1.652			0.124	0.024	1.640			0.131	0.188	1.600			-0.042	-0.039	1.671			-0.140	-0.260	1.702			-0.150	-0.474	1.662			-0.143	-0.552	1.642			0.267	-0.074	1.604			0.339	-0.234	1.500
0.090	-0.336	1.609			0.103	-0.281	1.652			0.123	0.024	1.641			0.131	0.188	1.600			-0.043	-0.039	1.671			-0.140	-0.260	1.702			-0.150	-0.474	1.662			-0.143	-0.552	1.641			0.266	-0.074	1.605			0.339	-0.235	1.498
0.089	-0.336	1.609			0.103	-0.282	1.653			0.123	0.024	1.641			0.130	0.188	1.600			-0.044	-0.039	1.671			-0.141	-0.260	1.702			-0.150	-0.475	1.662			-0.144	-0.551	1.641			0.265	-0.074	1.605			0.338	-0.236	1.495
0.089	-0.336	1.610			0.102	-0.282	1.653			0.122	0.024	1.641			0.129	0.188	1.601			-0.044	-0.039	1.671			-0.142	-0.260	1.702			-0.151	-0.475	1.662			-0.144	-0.551	1.641			0.265	-0.074	1.605			0.338	-0.237	1.495
0.089	-0.336	1.610			0.102	-0.282	1.653			0.122	0.024	1.642			0.129	0.188	1.601			-0.045	-0.039	1.671			-0.142	-0.260	1.702			-0.151	-0.475	1.662			-0.145	-0.551	1.641			0.264	-0.074	1.606			0.338	-0.237	1.495
0.088	-0.336	1.610			0.102	-0.282	1.653			0.121	0.024	1.642			0.128	0.188	1.601			-0.045	-0.040	1.672			-0.143	-0.260	1.702			-0.151	-0.475	1.663			-0.146	-0.550	1.641			0.263	-0.074	1.606			0.337	-0.237	1.495
0.088	-0.336	1.610			0.101	-0.282	1.654			0.120	0.024	1.643			0.127	0.188	1.601			-0.046	-0.040	1.672			-0.143	-0.261	1.702			-0.152	-0.475	1.663			-0.146	-0.550	1.641			0.263	-0.074	1.606			0.337	-0.238	1.494
0.087	-0.336	1.611			0.101	-0.282	1.654			0.120	0.024	1.643			0.127	0.188	1.602			-0.046	-0.040	1.672			-0.144	-0.261	1.702			-0.153	-0.475	1.663			-0.147	-0.549	1.641			0.262	-0.073	1.607			0.337	-0.238	1.494
0.087	-0.336	1.611			0.100	-0.282	1.654			0.119	0.024	1.643			0.126	0.188	1.602			-0.047	-0.040	1.672			-0.145	-0.261	1.703			-0.153	-0.476	1.663			-0.148	-0.549	1.642			0.262	-0.073	1.607			0.337	-0.237	1.494
0.087	-0.336	1.611			0.100	-0.282	1.655			0.119	0.024	1.644			0.126	0.188	1.602			-0.047	-0.040	1.672			-0.145	-0.261	1.703			-0.154	-0.476	1.664			-0.148	-0.549	1.642			0.261	-0.073	1.607			0.337	-0.237	1.494
0.086	-0.336	1.611			0.100	-0.282	1.655			0.119	0.024	1.644			0.126	0.188	1.602			-0.047	-0.040	1.672			-0.145	-0.261	1.703			-0.154	-0.477	1.664			-0.149	-0.549	1.642			0.261	-0.073	1.607			0.336	-0.237	1.494
0.086	-0.336	1.612			0.099	-0.282	1.655			0.118	0.024	1.644			0.125	0.188	1.603			-0.048	-0.040	1.672			-0.146	-0.261	1.703			-0.155	-0.478	1.664			-0.149	-0.549	1.642			0.260	-0.073	1.608			0.336	-0.237	1.494
0.086	-0.336	1.612			0.099	-0.282	1.655			0.118	0.024	1.645			0.125	0.188	1.603			-0.048	-0.040	1.672			-0.146	-0.261	1.703			-0.156	-0.478	1.665			-0.149	-0.550	1.642			0.260	-0.074	1.608			0.336	-0.237	1.495
0.086	-0.336	1.612			0.099	-0.282	1.656			0.117	0.024	1.645			0.124	0.188	1.603			-0.049	-0.040	1.672			-0.147	-0.261	1.703			-0.156	-0.479	1.665			-0.150	-0.550	1.643			0.260	-0.074	1.608			0.337	-0.239	1.492
0.085	-0.336	1.612			0.098	-0.282	1.656			0.117	0.024	1.645			0.124	0.188	1.603			-0.049	-0.040	1.673			-0.147	-0.261	1.703			-0.157	-0.480	1.665			-0.150	-0.550	1.643			0.259	-0.074	1.608			0.337	-0.241	1.489
0.085	-0.336	1.613			0.098	-0.282	1.656			0.117	0.024	1.646			0.124	0.188	1.604			-0.049	-0.040	1.673			-0.147	-0.261	1.704			-0.157	-0.480	1.665			-0.150	-0.550	1.643			0.259	-0.074	1.608			0.338	-0.242	1.487
0.085	-0.336	1.613			0.098	-0.282	1.656			0.116	0.024	1.646			0.123	0.188	1.604			-0.050	-0.040	1.673			-0.148	-0.261	1.704			-0.158	-0.481	1.666			-0.151	-0.550	1.643			0.258	-0.074	1.608			0.338	-0.243	1.486
0.085	-0.336	1.613			0.098	-0.282	1.656			0.116	0.024	1.646			0.123	0.187	1.604			-0.050	-0.040	1.673			-0.148	-0.261	1.704			-0.158	-0.481	1.666			-0.151	-0.550	1.644			0.258	-0.074	1.609			0.338	-0.243	1.486
0.084	-0.336	1.613			0.097	-0.282	1.657			0.116	0.024	1.646			0.123	0.187	1.604			-0.050	-0.040	1.673			-0.148	-0.261	1.704			-0.158	-0.481	1.666			-0.152	-0.549	1.644			0.258	-0.074	1.609			0.338	-0.244	1.485
0.084	-0.336	1.613			0.097	-0.282	1.657			0.116	0.024	1.647			0.123	0.187	1.604			-0.050	-0.040	1.673			-0.149	-0.261	1.704			-0.158	-0.481	1.666			-0.152	-0.549	1.645			0.258	-0.074	1.609			0.338	-0.244	1.485
0.084	-0.336	1.614			0.097	-0.282	1.657			0.115	0.024	1.647			0.122	0.187	1.605			-0.051	-0.040	1.674			-0.149	-0.261	1.705			-0.158	-0.481	1.667			-0.152	-0.549	1.645			0.257	-0.074	1.609			0.339	-0.245	1.485
0.084	-0.336	1.614			0.097	-0.282	1.657			0.115	0.024	1.647			0.122	0.187	1.605			-0.051	-0.040	1.674			-0.149	-0.261	1.705			-0.158	-0.481	1.667			-0.152	-0.548	1.645			0.257	-0.074	1.609			0.339	-0.245	1.485
0.084	-0.336	1.614			0.097	-0.282	1.657			0.115	0.024	1.647			0.122	0.187	1.605			-0.051	-0.040	1.674			-0.149	-0.261	1.705			-0.158	-0.480	1.667			-0.153	-0.548	1.645			0.257	-0.074	1.609			0.339	-0.245	1.485
0.083	-0.336	1.614			0.097	-0.282	1.658			0.115	0.024	1.648			0.122	0.187	1.605			-0.051	-0.040	1.674			-0.150	-0.261	1.705			-0.158	-0.479	1.667			-0.153	-0.548	1.646			0.257	-0.074	1.610			0.339	-0.245	1.485
0.083	-0.336	1.614			0.096	-0.282	1.658			0.115	0.024	1.648			0.122	0.187	1.605			-0.051	-0.040	1.674			-0.150	-0.261	1.705			-0.158	-0.479	1.668			-0.153	-0.548	1.646			0.257	-0.074	1.610			0.339	-0.245	1.486
0.083	-0.337	1.615			0.096	-0.282	1.658			0.115	0.024	1.648			0.122	0.187	1.606			-0.052	-0.040	1.674			-0.150	-0.261	1.706			-0.158	-0.479	1.668			-0.153	-0.548	1.646			0.257	-0.074	1.610			0.340	-0.245	1.487
0.083	-0.336	1.615			0.096	-0.282	1.658			0.115	0.024	1.648			0.122	0.187	1.606			-0.052	-0.040	1.675			-0.150	-0.261	1.706			-0.158	-0.479	1.668			-0.153	-0.548	1.646			0.256	-0.074	1.610			0.340	-0.245	1.488
0.083	-0.336	1.615			0.096	-0.282	1.658			0.115	0.024	1.648			0.121	0.187	1.606			-0.052	-0.040	1.675			-0.150	-0.261	1.706			-0.158	-0.478	1.668			-0.152	-0.548	1.646			0.256	-0.074	1.611			0.340	-0.245	1.489
0.083	-0.336	1.615			0.096	-0.282	1.659			0.115	0.024	1.649			0.121	0.187	1.606			-0.052	-0.040	1.675			-0.150	-0.261	1.706			-0.158	-0.478	1.668			-0.152	-0.548	1.646			0.256	-0.074	1.611			0.340	-0.244	1.490
0.083	-0.336	1.615			0.096	-0.282	1.659			0.115	0.024	1.649			0.121	0.187	1.607			-0.052	-0.040	1.675			-0.151	-0.261	1.706			-0.158	-0.478	1.669			-0.152	-0.548	1.646			0.257	-0.074	1.611			0.339	-0.243	1.491
0.082	-0.336	1.615			0.096	-0.282	1.659			0.115	0.024	1.649			0.121	0.187	1.607			-0.052	-0.040	1.675			-0.151	-0.261	1.706			-0.158	-0.478	1.669			-0.152	-0.548	1.647			0.257	-0.074	1.612			0.339	-0.241	1.492
0.082	-0.336	1.616			0.096	-0.282	1.659			0.114	0.024	1.649			0.121	0.187	1.607			-0.052	-0.040	1.675			-0.151	-0.261	1.707			-0.157	-0.478	1.669			-0.152	-0.548	1.647			0.257	-0.073	1.612			0.337	-0.238	1.494
0.082	-0.336	1.616			0.095	-0.282	1.659			0.114	0.024	1.650			0.121	0.187	1.608			-0.052	-0.040	1.676			-0.151	-0.261	1.707			-0.157	-0.477	1.669			-0.152	-0.548	1.647			0.257	-0.073	1.613			0.336	-0.235	1.495
0.082	-0.336	1.616			0.095	-0.282	1.659			0.114	0.024	1.650			0.121	0.187	1.608			-0.052	-0.040	1.676			-0.151	-0.261	1.707			-0.157	-0.477	1.669			-0.152	-0.548	1.647			0.257	-0.073	1.613			0.333	-0.234	1.490
0.082	-0.336	1.616			0.095	-0.282	1.660			0.114	0.024	1.650			0.121	0.187	1.608			-0.053	-0.040	1.676			-0.151	-0.261	1.707			-0.157	-0.476	1.669			-0.151	-0.548	1.648			0.257	-0.073	1.614			0.330	-0.233	1.486
0.082	-0.336	1.616			0.095	-0.282	1.660			0.114	0.024	1.651			0.121	0.188	1.609			-0.053	-0.040	1.676			-0.151	-0.261	1.707			-0.156	-0.475	1.670			-0.151	-0.548	1.648			0.257	-0.073	1.614			0.327	-0.233	1.483
0.082	-0.336	1.616			0.095	-0.282	1.660			0.114	0.024	1.651			0.121	0.188	1.609			-0.053	-0.040	1.676			-0.151	-0.261	1.707			-0.156	-0.474	1.670			-0.151	-0.547	1.648			0.257	-0.072	1.615			0.320	-0.234	1.477
0.082	-0.336	1.617			0.095	-0.282	1.660			0.114	0.024	1.652			0.120	0.188	1.610			-0.053	-0.040	1.677			-0.151	-0.261	1.707			-0.156	-0.473	1.670			-0.151	-0.547	1.648			0.257	-0.072	1.615			0.313	-0.235	1.472
0.082	-0.336	1.617			0.095	-0.282	1.660			0.114	0.024	1.652			0.120	0.188	1.611			-0.053	-0.040	1.677			-0.151	-0.262	1.707			-0.155	-0.473	1.670			-0.151	-0.547	1.649			0.256	-0.071	1.616			0.296	-0.236	1.465
0.082	-0.336	1.617			0.095	-0.282	1.661			0.113	0.024	1.653			0.119	0.188	1.612			-0.053	-0.040	1.677			-0.151	-0.262	1.707			-0.155	-0.472	1.670			-0.150	-0.546	1.649			0.256	-0.071	1.616			0.280	-0.237	1.458
0.081	-0.336	1.617			0.094	-0.281	1.661			0.113	0.024	1.653			0.119	0.188	1.612			-0.054	-0.040	1.678			-0.151	-0.262	1.708			-0.155	-0.471	1.670			-0.150	-0.546	1.649			0.256	-0.070	1.617			0.269	-0.238	1.454
0.081	-0.335	1.618			0.094	-0.281	1.661			0.113	0.025	1.654			0.118	0.189	1.613			-0.054	-0.040	1.679			-0.150	-0.262	1.708			-0.155	-0.470	1.671			-0.150	-0.545	1.649			0.255	-0.070	1.617			0.260	-0.239	1.451
0.081	-0.335	1.618			0.094	-0.281	1.662			0.112	0.025	1.655			0.117	0.189	1.614			-0.055	-0.041	1.680			-0.150	-0.263	1.708			-0.154	-0.470	1.671			-0.150	-0.546	1.650			0.255	-0.069	1.617			0.253	-0.240	1.449
0.081	-0.335	1.618			0.094	-0.281	1.662			0.111	0.025	1.655			0.116	0.189	1.615			-0.055	-0.041	1.680			-0.150	-0.263	1.709			-0.154	-0.471	1.671			-0.149	-0.546	1.650			0.254	-0.068	1.617			0.246	-0.241	1.449
0.081	-0.335	1.618			0.094	-0.281	1.662			0.111	0.025	1.656			0.114	0.190	1.616			-0.056	-0.041	1.682			-0.150	-0.264	1.709			-0.154	-0.471	1.671			-0.149	-0.547	1.650			0.253	-0.068	1.617			0.234	-0.243	1.447
0.080	-0.335	1.619			0.094	-0.281	1.662			0.110	0.025	1.657			0.113	0.190	1.617			-0.057	-0.041	1.683			-0.150	-0.265	1.710			-0.154	-0.472	1.672			-0.149	-0.548	1.650			0.252	-0.067	1.617			0.224	-0.244	1.446
0.080	-0.335	1.619			0.093	-0.281	1.663			0.109	0.025	1.657			0.111	0.190	1.617			-0.058	-0.041	1.684			-0.150	-0.265	1.711			-0.153	-0.472	1.673			-0.149	-0.548	1.651			0.250	-0.066	1.616			0.217	-0.245	1.445
0.080	-0.334	1.619			0.093	-0.280	1.663			0.107	0.026	1.658			0.109	0.190	1.618			-0.060	-0.042	1.686			-0.150	-0.266	1.712			-0.153	-0.473	1.674			-0.148	-0.549	1.652			0.248	-0.065	1.616			0.210	-0.246	1.444
0.080	-0.334	1.620			0.093	-0.280	1.663			0.106	0.026	1.659			0.106	0.191	1.619			-0.062	-0.042	1.688			-0.150	-0.267	1.713			-0.154	-0.475	1.675			-0.148	-0.551	1.653			0.246	-0.065	1.615			0.204	-0.247	1.444
0.079	-0.334	1.620			0.093	-0.280	1.664			0.104	0.026	1.660			0.104	0.191	1.619			-0.064	-0.042	1.690			-0.150	-0.267	1.714			-0.154	-0.477	1.677			-0.149	-0.553	1.654			0.243	-0.064	1.614			0.193	-0.248	1.446
0.079	-0.334	1.620			0.092	-0.280	1.664			0.102	0.026	1.660			0.100	0.191	1.620			-0.066	-0.042	1.692			-0.150	-0.268	1.715			-0.154	-0.479	1.679			-0.149	-0.555	1.657			0.241	-0.064	1.613			0.186	-0.248	1.446
0.078	-0.334	1.621			0.092	-0.280	1.664			0.100	0.026	1.661			0.097	0.192	1.620			-0.068	-0.042	1.694			-0.151	-0.269	1.717			-0.154	-0.481	1.681			-0.149	-0.557	1.659			0.238	-0.063	1.612			0.181	-0.248	1.446
0.077	-0.333	1.621			0.092	-0.280	1.665			0.098	0.027	1.662			0.093	0.192	1.621			-0.070	-0.042	1.696			-0.151	-0.270	1.718			-0.155	-0.483	1.683			-0.150	-0.559	1.661			0.235	-0.062	1.611			0.177	-0.249	1.446
0.077	-0.333	1.622			0.091	-0.280	1.665			0.095	0.027	1.662			0.087	0.191	1.622			-0.072	-0.042	1.698			-0.151	-0.271	1.720			-0.155	-0.485	1.685			-0.150	-0.562	1.663			0.232	-0.062	1.610			0.178	-0.243	1.455
0.076	-0.333	1.623			0.090	-0.279	1.666			0.093	0.027	1.663			0.082	0.191	1.622			-0.074	-0.043	1.701			-0.152	-0.272	1.722			-0.155	-0.486	1.687			-0.150	-0.563	1.665			0.228	-0.061	1.610			0.179	-0.239	1.461
0.074	-0.333	1.623			0.089	-0.279	1.666			0.091	0.027	1.664			0.076	0.191	1.623			-0.077	-0.043	1.703			-0.153	-0.273	1.723			-0.156	-0.488	1.689			-0.151	-0.565	1.667			0.225	-0.061	1.609			0.179	-0.237	1.465
0.073	-0.333	1.624			0.088	-0.279	1.667			0.089	0.027	1.664			0.071	0.191	1.624			-0.080	-0.044	1.706			-0.153	-0.274	1.725			-0.157	-0.490	1.691			-0.151	-0.567	1.669			0.222	-0.061	1.608			0.178	-0.234	1.468
0.072	-0.333	1.625			0.087	-0.279	1.667			0.086	0.027	1.665			0.067	0.190	1.624			-0.083	-0.044	1.709			-0.154	-0.275	1.728			-0.157	-0.491	1.693			-0.152	-0.567	1.672			0.218	-0.060	1.607			0.178	-0.233	1.470
0.071	-0.333	1.625			0.086	-0.279	1.668			0.083	0.027	1.666			0.063	0.190	1.625			-0.086	-0.045	1.711			-0.155	-0.276	1.730			-0.158	-0.492	1.695			-0.153	-0.567	1.674			0.215	-0.060	1.606			0.178	-0.231	1.473
0.069	-0.333	1.626			0.085	-0.279	1.669			0.081	0.027	1.666			0.059	0.190	1.626			-0.088	-0.045	1.713			-0.157	-0.277	1.732			-0.159	-0.492	1.698			-0.154	-0.567	1.676			0.212	-0.060	1.606			0.177	-0.229	1.474
0.068	-0.333	1.627			0.084	-0.279	1.669			0.079	0.027	1.667			0.055	0.191	1.626			-0.090	-0.045	1.715			-0.157	-0.278	1.734			-0.160	-0.493	1.701			-0.155	-0.567	1.678			0.210	-0.059	1.605			0.177	-0.228	1.476
0.066	-0.333	1.627			0.083	-0.279	1.670			0.076	0.027	1.668			0.052	0.191	1.627			-0.092	-0.046	1.717			-0.158	-0.279	1.735			-0.161	-0.493	1.704			-0.156	-0.568	1.681			0.207	-0.059	1.605			0.176	-0.227	1.478
0.065	-0.333	1.628			0.081	-0.279	1.670			0.074	0.028	1.668			0.049	0.191	1.628			-0.094	-0.046	1.718			-0.159	-0.279	1.737			-0.162	-0.494	1.706			-0.158	-0.569	1.684			0.205	-0.059	1.605			0.176	-0.226	1.479
0.064	-0.333	1.629			0.080	-0.279	1.671			0.072	0.028	1.669			0.046	0.191	1.628			-0.095	-0.046	1.719			-0.160	-0.280	1.739			-0.163	-0.494	1.708			-0.160	-0.569	1.687			0.203	-0.059	1.604			0.175	-0.225	1.480
0.062	-0.333	1.629			0.079	-0.279	1.672			0.070	0.028	1.669			0.044	0.191	1.629			-0.097	-0.046	1.721			-0.161	-0.281	1.740			-0.164	-0.495	1.710			-0.161	-0.570	1.688			0.201	-0.059	1.604			0.175	-0.225	1.482
0.061	-0.333	1.630			0.078	-0.279	1.672			0.069	0.028	1.670			0.042	0.191	1.629			-0.098	-0.047	1.722			-0.162	-0.281	1.742			-0.165	-0.495	1.711			-0.162	-0.571	1.690			0.199	-0.058	1.604			0.175	-0.224	1.483
0.060	-0.333	1.631			0.077	-0.279	1.673			0.067	0.028	1.670			0.040	0.191	1.629			-0.099	-0.047	1.723			-0.163	-0.282	1.743			-0.166	-0.496	1.713			-0.163	-0.571	1.692			0.198	-0.058	1.604			0.174	-0.223	1.484
0.059	-0.333	1.631			0.076	-0.279	1.673			0.066	0.028	1.670			0.039	0.191	1.630			-0.100	-0.047	1.724			-0.164	-0.282	1.745			-0.167	-0.496	1.715			-0.165	-0.572	1.693			0.196	-0.058	1.604			0.174	-0.223	1.484
0.058	-0.333	1.632			0.075	-0.279	1.674			0.064	0.028	1.671			0.037	0.191	1.630			-0.101	-0.047	1.724			-0.165	-0.282	1.746			-0.168	-0.496	1.716			-0.166	-0.572	1.695			0.195	-0.058	1.604			0.173	-0.222	1.485
0.057	-0.333	1.632			0.074	-0.279	1.674			0.063	0.028	1.671			0.036	0.191	1.630			-0.102	-0.047	1.725			-0.166	-0.283	1.747			-0.169	-0.497	1.717			-0.167	-0.572	1.696			0.194	-0.058	1.603			0.173	-0.222	1.486
0.056	-0.333	1.633			0.073	-0.279	1.675			0.062	0.028	1.671			0.035	0.191	1.631			-0.103	-0.047	1.726			-0.166	-0.283	1.748			-0.170	-0.497	1.718			-0.168	-0.572	1.697			0.192	-0.058	1.603			0.173	-0.222	1.487
0.055	-0.333	1.633			0.072	-0.279	1.675			0.061	0.028	1.672			0.034	0.191	1.631			-0.104	-0.048	1.727			-0.167	-0.283	1.749			-0.171	-0.497	1.720			-0.168	-0.572	1.698			0.191	-0.058	1.603			0.173	-0.221	1.487
0.054	-0.333	1.634			0.071	-0.279	1.676			0.060	0.028	1.672			0.033	0.191	1.631			-0.105	-0.048	1.727			-0.167	-0.283	1.750			-0.172	-0.497	1.721			-0.169	-0.573	1.699			0.190	-0.058	1.603			0.173	-0.221	1.488
0.053	-0.333	1.634			0.070	-0.279	1.676			0.059	0.028	1.672			0.032	0.191	1.631			-0.105	-0.048	1.728			-0.168	-0.283	1.750			-0.173	-0.497	1.722			-0.170	-0.572	1.700			0.190	-0.058	1.603			0.173	-0.221	1.489
0.052	-0.333	1.635			0.070	-0.279	1.676			0.059	0.028	1.672			0.031	0.191	1.632			-0.106	-0.048	1.728			-0.169	-0.284	1.751			-0.174	-0.496	1.723			-0.171	-0.572	1.700			0.189	-0.058	1.603			0.173	-0.220	1.489
0.052	-0.333	1.635			0.069	-0.279	1.677			0.058	0.028	1.673			0.030	0.191	1.632			-0.107	-0.048	1.729			-0.169	-0.284	1.752			-0.175	-0.496	1.723			-0.172	-0.572	1.701			0.188	-0.058	1.603			0.173	-0.220	1.490
0.051	-0.333	1.635			0.068	-0.279	1.677			0.057	0.028	1.673			0.029	0.191	1.632			-0.107	-0.048	1.729			-0.170	-0.284	1.752			-0.175	-0.496	1.724			-0.172	-0.572	1.702			0.187	-0.058	1.603			0.173	-0.220	1.490
0.051	-0.333	1.636			0.068	-0.279	1.677			0.057	0.028	1.673			0.028	0.191	1.632			-0.108	-0.048	1.730			-0.170	-0.284	1.753			-0.176	-0.496	1.725			-0.173	-0.572	1.702			0.187	-0.058	1.603			0.173	-0.220	1.491
0.050	-0.333	1.636			0.067	-0.279	1.678			0.056	0.028	1.673			0.028	0.191	1.632			-0.108	-0.048	1.730			-0.170	-0.284	1.753			-0.177	-0.496	1.725			-0.173	-0.573	1.703			0.186	-0.058	1.604			0.174	-0.219	1.491
0.049	-0.333	1.636			0.067	-0.279	1.678			0.055	0.028	1.673			0.027	0.191	1.633			-0.109	-0.048	1.731			-0.171	-0.284	1.754			-0.177	-0.496	1.725			-0.174	-0.573	1.703			0.185	-0.058	1.604			0.174	-0.219	1.492
0.049	-0.333	1.636			0.066	-0.279	1.678			0.055	0.028	1.673			0.027	0.191	1.633			-0.109	-0.048	1.731			-0.171	-0.284	1.754			-0.178	-0.496	1.726			-0.174	-0.573	1.703			0.185	-0.058	1.604			0.174	-0.219	1.492
0.049	-0.333	1.637			0.066	-0.279	1.678			0.054	0.028	1.674			0.027	0.190	1.633			-0.110	-0.048	1.731			-0.172	-0.284	1.755			-0.178	-0.497	1.726			-0.175	-0.573	1.704			0.185	-0.058	1.604			0.175	-0.219	1.493
0.048	-0.333	1.637			0.065	-0.279	1.679			0.054	0.028	1.674			0.027	0.190	1.633			-0.110	-0.048	1.731			-0.172	-0.284	1.755			-0.178	-0.497	1.726			-0.175	-0.573	1.704			0.184	-0.058	1.604			0.175	-0.219	1.493
0.048	-0.333	1.637			0.065	-0.279	1.679			0.053	0.028	1.674			0.027	0.190	1.633			-0.110	-0.048	1.731			-0.172	-0.284	1.755			-0.179	-0.497	1.726			-0.176	-0.573	1.704			0.184	-0.058	1.604			0.175	-0.219	1.493
0.047	-0.333	1.637			0.065	-0.279	1.679			0.053	0.028	1.674			0.027	0.190	1.633			-0.111	-0.048	1.732			-0.172	-0.284	1.755			-0.179	-0.497	1.726			-0.176	-0.573	1.704			0.184	-0.058	1.605			0.176	-0.219	1.494
0.047	-0.333	1.637			0.064	-0.279	1.679			0.053	0.028	1.674			0.028	0.190	1.633			-0.111	-0.048	1.732			-0.173	-0.284	1.756			-0.180	-0.497	1.726			-0.176	-0.573	1.704			0.184	-0.058	1.605			0.176	-0.220	1.494
0.047	-0.333	1.638			0.064	-0.279	1.679			0.052	0.028	1.674			0.029	0.190	1.633			-0.111	-0.048	1.732			-0.173	-0.284	1.756			-0.180	-0.497	1.727			-0.177	-0.573	1.704			0.183	-0.058	1.605			0.176	-0.220	1.495
0.047	-0.333	1.638			0.064	-0.279	1.679			0.052	0.028	1.674			0.029	0.190	1.633			-0.111	-0.048	1.731			-0.173	-0.284	1.756			-0.180	-0.497	1.727			-0.177	-0.573	1.705			0.183	-0.058	1.606			0.177	-0.220	1.495
0.046	-0.333	1.638			0.063	-0.279	1.679			0.052	0.028	1.674			0.030	0.190	1.633			-0.111	-0.048	1.731			-0.174	-0.284	1.756			-0.181	-0.497	1.727			-0.177	-0.573	1.704			0.183	-0.058	1.606			0.177	-0.220	1.495
0.046	-0.333	1.638			0.063	-0.279	1.680			0.052	0.028	1.674			0.031	0.190	1.633			-0.111	-0.048	1.731			-0.174	-0.283	1.756			-0.181	-0.496	1.727			-0.178	-0.572	1.704			0.184	-0.058	1.606			0.177	-0.221	1.495
0.046	-0.333	1.638			0.063	-0.279	1.680			0.052	0.027	1.675			0.031	0.190	1.633			-0.111	-0.048	1.731			-0.174	-0.283	1.756			-0.181	-0.496	1.727			-0.178	-0.572	1.704			0.184	-0.058	1.606			0.178	-0.221	1.496
0.046	-0.333	1.638			0.063	-0.279	1.680			0.052	0.027	1.675			0.032	0.190	1.633			-0.111	-0.047	1.731			-0.174	-0.283	1.755			-0.182	-0.495	1.727			-0.178	-0.572	1.704			0.184	-0.059	1.607			0.178	-0.221	1.496
0.045	-0.333	1.638			0.062	-0.279	1.680			0.052	0.027	1.675			0.033	0.190	1.633			-0.111	-0.047	1.731			-0.175	-0.283	1.755			-0.182	-0.495	1.727			-0.179	-0.571	1.704			0.184	-0.059	1.607			0.178	-0.221	1.496
0.045	-0.333	1.638			0.062	-0.279	1.680			0.052	0.027	1.675			0.033	0.190	1.633			-0.111	-0.047	1.730			-0.175	-0.282	1.755			-0.182	-0.495	1.727			-0.179	-0.571	1.704			0.184	-0.059	1.607			0.178	-0.222	1.496
0.045	-0.333	1.639			0.062	-0.279	1.680			0.052	0.027	1.675			0.034	0.189	1.633			-0.111	-0.047	1.730			-0.175	-0.282	1.755			-0.183	-0.494	1.727			-0.179	-0.570	1.704			0.185	-0.059	1.608			0.179	-0.222	1.496
0.045	-0.333	1.639			0.062	-0.279	1.680			0.052	0.027	1.675			0.034	0.189	1.633			-0.111	-0.047	1.730			-0.175	-0.282	1.755			-0.183	-0.494	1.727			-0.179	-0.570	1.704			0.185	-0.059	1.608			0.179	-0.222	1.496
0.045	-0.333	1.639			0.062	-0.279	1.680			0.052	0.027	1.675			0.035	0.189	1.633			-0.111	-0.047	1.730			-0.175	-0.282	1.755			-0.183	-0.494	1.727			-0.179	-0.570	1.704			0.185	-0.059	1.608			0.179	-0.222	1.496
0.044	-0.333	1.639			0.062	-0.279	1.680			0.052	0.027	1.675			0.035	0.189	1.633			-0.111	-0.047	1.730			-0.175	-0.282	1.755			-0.183	-0.493	1.727			-0.180	-0.569	1.704			0.186	-0.059	1.609			0.179	-0.222	1.497
0.044	-0.333	1.639			0.061	-0.279	1.680			0.052	0.027	1.675			0.036	0.189	1.633			-0.111	-0.046	1.729			-0.176	-0.281	1.755			-0.183	-0.493	1.727			-0.180	-0.569	1.704			0.186	-0.059	1.609			0.179	-0.223	1.497
0.044	-0.333	1.639			0.061	-0.279	1.681			0.052	0.027	1.675			0.036	0.189	1.633			-0.111	-0.046	1.729			-0.176	-0.281	1.754			-0.184	-0.492	1.727			-0.180	-0.569	1.704			0.186	-0.059	1.609			0.179	-0.223	1.497
0.044	-0.333	1.639			0.061	-0.279	1.681			0.053	0.026	1.675			0.036	0.189	1.633			-0.110	-0.046	1.729			-0.176	-0.281	1.754			-0.184	-0.492	1.726			-0.180	-0.568	1.704			0.186	-0.059	1.610			0.180	-0.223	1.497
0.044	-0.333	1.639			0.061	-0.279	1.681			0.053	0.026	1.675			0.037	0.189	1.633			-0.110	-0.046	1.729			-0.176	-0.281	1.754			-0.184	-0.491	1.726			-0.180	-0.567	1.704			0.187	-0.059	1.610			0.180	-0.223	1.497
0.044	-0.333	1.639			0.061	-0.279	1.681			0.053	0.026	1.675			0.037	0.189	1.633			-0.110	-0.046	1.729			-0.176	-0.281	1.754			-0.184	-0.491	1.726			-0.180	-0.567	1.703			0.187	-0.059	1.610			0.180	-0.223	1.497
0.044	-0.333	1.639			0.061	-0.279	1.681			0.053	0.026	1.676			0.037	0.189	1.633			-0.110	-0.046	1.729			-0.176	-0.281	1.754			-0.184	-0.491	1.726			-0.181	-0.566	1.703			0.187	-0.059	1.610			0.180	-0.223	1.497
0.044	-0.333	1.639			0.061	-0.279	1.681			0.053	0.026	1.676			0.038	0.189	1.633			-0.110	-0.046	1.729			-0.176	-0.281	1.754			-0.184	-0.491	1.726			-0.181	-0.566	1.703			0.187	-0.059	1.611			0.180	-0.223	1.497
0.044	-0.333	1.639			0.061	-0.279	1.681			0.053	0.026	1.676			0.038	0.189	1.633			-0.110	-0.046	1.729			-0.177	-0.280	1.754			-0.185	-0.491	1.726			-0.181	-0.566	1.703			0.188	-0.059	1.611			0.180	-0.223	1.497
0.043	-0.333	1.639			0.060	-0.279	1.681			0.053	0.026	1.676			0.038	0.189	1.633			-0.110	-0.046	1.728			-0.177	-0.280	1.754			-0.185	-0.491	1.726			-0.181	-0.565	1.703			0.188	-0.059	1.611			0.180	-0.223	1.497
0.043	-0.333	1.639			0.060	-0.279	1.681			0.054	0.026	1.676			0.038	0.189	1.633			-0.110	-0.046	1.728			-0.177	-0.280	1.754			-0.185	-0.490	1.726			-0.181	-0.565	1.703			0.188	-0.059	1.612			0.180	-0.223	1.497
0.043	-0.333	1.639			0.060	-0.279	1.681			0.054	0.026	1.676			0.038	0.189	1.633			-0.110	-0.046	1.728			-0.177	-0.280	1.754			-0.185	-0.490	1.726			-0.181	-0.564	1.703			0.188	-0.059	1.612			0.180	-0.223	1.498
0.043	-0.333	1.639			0.060	-0.279	1.681			0.054	0.026	1.676			0.039	0.189	1.633			-0.110	-0.046	1.728			-0.177	-0.280	1.754			-0.186	-0.489	1.726			-0.181	-0.564	1.703			0.189	-0.059	1.612			0.181	-0.223	1.498
0.043	-0.333	1.640			0.060	-0.279	1.681			0.054	0.026	1.676			0.039	0.189	1.633			-0.110	-0.046	1.728			-0.177	-0.280	1.753			-0.186	-0.489	1.726			-0.182	-0.564	1.703			0.189	-0.059	1.612			0.181	-0.223	1.498
0.043	-0.333	1.640			0.060	-0.279	1.681			0.054	0.026	1.676			0.039	0.189	1.634			-0.110	-0.046	1.728			-0.178	-0.280	1.753			-0.186	-0.490	1.725			-0.182	-0.564	1.703			0.189	-0.059	1.612			0.181	-0.223	1.498
0.043	-0.333	1.640			0.060	-0.279	1.681			0.054	0.026	1.676			0.039	0.189	1.634			-0.110	-0.046	1.728			-0.178	-0.280	1.753			-0.186	-0.490	1.725			-0.182	-0.564	1.703			0.189	-0.059	1.613			0.181	-0.223	1.498
0.043	-0.333	1.640			0.060	-0.279	1.681			0.054	0.026	1.677			0.039	0.189	1.634			-0.110	-0.046	1.728			-0.178	-0.280	1.753			-0.186	-0.490	1.725			-0.182	-0.563	1.703			0.189	-0.059	1.613			0.181	-0.223	1.498
0.043	-0.333	1.640			0.060	-0.279	1.681			0.055	0.026	1.677			0.039	0.189	1.634			-0.110	-0.046	1.728			-0.178	-0.279	1.753			-0.187	-0.490	1.725			-0.182	-0.563	1.702			0.189	-0.059	1.613			0.181	-0.223	1.498
0.043	-0.333	1.640			0.060	-0.279	1.682			0.055	0.025	1.677			0.039	0.189	1.634			-0.110	-0.046	1.728			-0.179	-0.279	1.753			-0.187	-0.490	1.725			-0.182	-0.564	1.702			0.189	-0.059	1.613			0.181	-0.223	1.499
0.043	-0.333	1.640			0.060	-0.279	1.682			0.055	0.025	1.677			0.040	0.189	1.634			-0.110	-0.046	1.728			-0.179	-0.279	1.753			-0.187	-0.490	1.725			-0.182	-0.563	1.702			0.189	-0.059	1.614			0.182	-0.223	1.499
0.043	-0.333	1.640			0.060	-0.279	1.682			0.055	0.025	1.677			0.040	0.189	1.634			-0.110	-0.046	1.727			-0.179	-0.279	1.753			-0.187	-0.490	1.725			-0.182	-0.563	1.702			0.189	-0.059	1.614			0.182	-0.223	1.499
0.043	-0.333	1.640			0.060	-0.279	1.682			0.055	0.025	1.677			0.040	0.189	1.635			-0.110	-0.046	1.727			-0.179	-0.279	1.753			-0.187	-0.490	1.724			-0.182	-0.563	1.702			0.190	-0.059	1.614			0.182	-0.223	1.499
0.043	-0.333	1.640			0.060	-0.279	1.682			0.055	0.025	1.677			0.040	0.189	1.635			-0.110	-0.046	1.727			-0.180	-0.279	1.753			-0.188	-0.490	1.724			-0.182	-0.563	1.701			0.190	-0.059	1.614			0.182	-0.223	1.500
0.043	-0.333	1.640			0.060	-0.279	1.682			0.055	0.025	1.677			0.040	0.189	1.635			-0.110	-0.046	1.727			-0.180	-0.279	1.753			-0.188	-0.490	1.724			-0.183	-0.563	1.701			0.190	-0.059	1.615			0.182	-0.223	1.500
0.043	-0.333	1.640			0.060	-0.279	1.682			0.055	0.025	1.677			0.040	0.189	1.635			-0.110	-0.046	1.727			-0.180	-0.279	1.753			-0.188	-0.490	1.724			-0.183	-0.563	1.701			0.190	-0.059	1.615			0.182	-0.222	1.500
0.043	-0.333	1.640			0.060	-0.279	1.682			0.055	0.025	1.677			0.040	0.189	1.635			-0.110	-0.046	1.727			-0.181	-0.279	1.753			-0.188	-0.490	1.724			-0.183	-0.563	1.701			0.190	-0.059	1.615			0.183	-0.222	1.500
0.043	-0.333	1.640			0.060	-0.279	1.682			0.055	0.025	1.678			0.040	0.189	1.636			-0.111	-0.046	1.727			-0.181	-0.279	1.753			-0.188	-0.490	1.724			-0.183	-0.562	1.701			0.190	-0.059	1.615			0.183	-0.222	1.500
0.043	-0.333	1.640			0.060	-0.279	1.682			0.055	0.025	1.678			0.040	0.189	1.636			-0.111	-0.046	1.727			-0.181	-0.279	1.753			-0.188	-0.490	1.724			-0.183	-0.562	1.701			0.190	-0.059	1.616			0.183	-0.222	1.501
0.043	-0.333	1.640			0.060	-0.279	1.682			0.055	0.025	1.678			0.040	0.189	1.636			-0.111	-0.046	1.727			-0.182	-0.279	1.752			-0.189	-0.490	1.724			-0.183	-0.562	1.701			0.190	-0.059	1.616			0.183	-0.222	1.501
0.043	-0.334	1.640			0.060	-0.279	1.682			0.055	0.025	1.678			0.040	0.189	1.636			-0.111	-0.046	1.727			-0.182	-0.279	1.752			-0.189	-0.490	1.724			-0.183	-0.562	1.700			0.190	-0.059	1.616			0.183	-0.222	1.501
0.043	-0.334	1.640			0.060	-0.279	1.683			0.055	0.025	1.678			0.040	0.189	1.636			-0.111	-0.046	1.727			-0.182	-0.279	1.752			-0.189	-0.490	1.723			-0.183	-0.562	1.700			0.190	-0.059	1.616			0.183	-0.222	1.501
0.043	-0.334	1.640			0.060	-0.279	1.683			0.055	0.025	1.678			0.040	0.189	1.636			-0.111	-0.046	1.727			-0.183	-0.279	1.752			-0.189	-0.490	1.723			-0.183	-0.562	1.700			0.190	-0.059	1.617			0.184	-0.222	1.502
0.043	-0.334	1.641			0.060	-0.279	1.683			0.055	0.025	1.678			0.040	0.189	1.637			-0.111	-0.046	1.727			-0.183	-0.279	1.753			-0.189	-0.490	1.723			-0.183	-0.562	1.700			0.190	-0.059	1.617			0.185	-0.221	1.502
0.043	-0.334	1.641			0.059	-0.279	1.683			0.055	0.025	1.678			0.040	0.189	1.637			-0.111	-0.046	1.727			-0.183	-0.279	1.753			-0.189	-0.489	1.723			-0.183	-0.562	1.700			0.190	-0.059	1.617			0.188	-0.220	1.503
0.043	-0.334	1.641			0.059	-0.279	1.683			0.055	0.025	1.679			0.040	0.189	1.637			-0.111	-0.046	1.727			-0.183	-0.279	1.753			-0.189	-0.489	1.723			-0.183	-0.561	1.700			0.190	-0.058	1.618			0.197	-0.222	1.500
0.043	-0.334	1.641			0.059	-0.279	1.683			0.055	0.025	1.679			0.040	0.189	1.637			-0.112	-0.046	1.727			-0.184	-0.279	1.753			-0.189	-0.489	1.723			-0.184	-0.561	1.700			0.190	-0.058	1.618			0.204	-0.223	1.497
0.043	-0.334	1.641			0.059	-0.279	1.683			0.055	0.025	1.679			0.040	0.189	1.637			-0.112	-0.046	1.727			-0.184	-0.279	1.753			-0.190	-0.489	1.723			-0.184	-0.561	1.700			0.190	-0.058	1.618			0.209	-0.223	1.495
0.043	-0.334	1.641			0.059	-0.279	1.683			0.055	0.025	1.679			0.040	0.189	1.637			-0.112	-0.046	1.727			-0.184	-0.279	1.753			-0.190	-0.489	1.723			-0.184	-0.561	1.700			0.190	-0.058	1.619			0.216	-0.223	1.493
0.043	-0.334	1.641			0.059	-0.279	1.683			0.055	0.025	1.679			0.040	0.189	1.638			-0.112	-0.046	1.727			-0.184	-0.279	1.753			-0.190	-0.488	1.723			-0.184	-0.561	1.699			0.190	-0.058	1.619			0.222	-0.222	1.493
0.043	-0.334	1.641			0.059	-0.279	1.684			0.055	0.025	1.679			0.040	0.189	1.638			-0.112	-0.047	1.727			-0.185	-0.279	1.754			-0.190	-0.488	1.723			-0.184	-0.560	1.699			0.190	-0.058	1.620			0.229	-0.220	1.495
0.043	-0.334	1.641			0.059	-0.279	1.684			0.055	0.025	1.679			0.040	0.189	1.638			-0.113	-0.047	1.727			-0.185	-0.279	1.754			-0.190	-0.488	1.723			-0.184	-0.560	1.699			0.189	-0.058	1.620			0.238	-0.218	1.505
0.043	-0.334	1.641			0.058	-0.279	1.684			0.055	0.025	1.679			0.040	0.189	1.638			-0.113	-0.047	1.727			-0.185	-0.279	1.754			-0.190	-0.488	1.723			-0.184	-0.560	1.700			0.189	-0.058	1.621			0.243	-0.216	1.511
0.042	-0.334	1.641			0.058	-0.279	1.684			0.055	0.025	1.679			0.040	0.189	1.638			-0.113	-0.047	1.727			-0.185	-0.279	1.754			-0.191	-0.488	1.723			-0.185	-0.560	1.700			0.190	-0.058	1.621			0.248	-0.216	1.516
0.042	-0.334	1.641			0.058	-0.279	1.684			0.054	0.025	1.680			0.040	0.189	1.638			-0.113	-0.047	1.727			-0.186	-0.279	1.755			-0.191	-0.488	1.723			-0.185	-0.560	1.700			0.190	-0.058	1.622			0.251	-0.215	1.520
0.042	-0.334	1.641			0.058	-0.279	1.684			0.054	0.025	1.680			0.040	0.189	1.638			-0.113	-0.047	1.727			-0.186	-0.279	1.755			-0.191	-0.487	1.723			-0.185	-0.560	1.700			0.190	-0.058	1.622			0.255	-0.215	1.524
0.042	-0.334	1.641			0.058	-0.279	1.684			0.054	0.025	1.680			0.040	0.189	1.638			-0.114	-0.047	1.727			-0.186	-0.279	1.755			-0.191	-0.487	1.723			-0.185	-0.560	1.700			0.190	-0.058	1.623			0.258	-0.214	1.526
0.042	-0.334	1.641			0.058	-0.279	1.684			0.054	0.025	1.680			0.040	0.189	1.638			-0.114	-0.047	1.727			-0.186	-0.279	1.755			-0.192	-0.487	1.723			-0.186	-0.560	1.700			0.191	-0.058	1.624			0.260	-0.214	1.528
0.042	-0.334	1.641			0.057	-0.279	1.684			0.054	0.025	1.680			0.040	0.189	1.638			-0.114	-0.047	1.727			-0.187	-0.279	1.755			-0.192	-0.487	1.723			-0.186	-0.560	1.700			0.191	-0.058	1.625			0.263	-0.213	1.529
0.042	-0.334	1.641			0.057	-0.279	1.684			0.054	0.025	1.680			0.040	0.189	1.638			-0.114	-0.047	1.726			-0.187	-0.279	1.755			-0.193	-0.487	1.722			-0.186	-0.560	1.700			0.191	-0.057	1.626			0.265	-0.213	1.530
0.042	-0.334	1.641			0.057	-0.279	1.684			0.054	0.025	1.680			0.040	0.189	1.638			-0.115	-0.048	1.726			-0.187	-0.279	1.755			-0.193	-0.488	1.722			-0.187	-0.560	1.700			0.192	-0.057	1.627			0.267	-0.213	1.531
0.042	-0.334	1.641			0.057	-0.279	1.684			0.054	0.025	1.680			0.040	0.189	1.638			-0.115	-0.048	1.725			-0.188	-0.279	1.754			-0.194	-0.488	1.721			-0.187	-0.561	1.699			0.192	-0.057	1.628			0.269	-0.213	1.532
0.042	-0.334	1.641			0.056	-0.280	1.684			0.054	0.025	1.680			0.040	0.189	1.638			-0.115	-0.048	1.725			-0.188	-0.279	1.754			-0.195	-0.488	1.719			-0.188	-0.561	1.698			0.193	-0.057	1.629			0.270	-0.213	1.536
0.041	-0.334	1.641			0.056	-0.280	1.684			0.054	0.025	1.680			0.040	0.189	1.638			-0.115	-0.048	1.724			-0.188	-0.279	1.753			-0.196	-0.487	1.718			-0.189	-0.561	1.696			0.193	-0.057	1.630			0.270	-0.213	1.539
0.041	-0.334	1.641			0.055	-0.280	1.684			0.054	0.025	1.680			0.040	0.189	1.638			-0.116	-0.048	1.724			-0.189	-0.280	1.752			-0.196	-0.487	1.716			-0.189	-0.561	1.694			0.193	-0.057	1.631			0.271	-0.213	1.542
0.041	-0.334	1.641			0.055	-0.280	1.684			0.054	0.025	1.680			0.039	0.189	1.638			-0.116	-0.048	1.723			-0.189	-0.280	1.752			-0.197	-0.487	1.714			-0.190	-0.560	1.692			0.193	-0.057	1.631			0.271	-0.213	1.544
0.040	-0.334	1.640			0.054	-0.280	1.684			0.053	0.025	1.680			0.039	0.189	1.638			-0.116	-0.049	1.723			-0.189	-0.280	1.751			-0.198	-0.486	1.713			-0.190	-0.560	1.690			0.193	-0.057	1.632			0.271	-0.213	1.546
0.039	-0.334	1.640			0.053	-0.280	1.683			0.053	0.025	1.680			0.039	0.189	1.638			-0.116	-0.049	1.722			-0.190	-0.280	1.750			-0.198	-0.486	1.711			-0.191	-0.560	1.688			0.194	-0.057	1.633			0.271	-0.214	1.548
0.039	-0.334	1.639			0.052	-0.280	1.683			0.053	0.025	1.680			0.039	0.189	1.637			-0.116	-0.049	1.722			-0.190	-0.280	1.750			-0.198	-0.485	1.710			-0.191	-0.559	1.686			0.194	-0.057	1.633			0.270	-0.214	1.549
0.038	-0.334	1.639			0.052	-0.280	1.683			0.053	0.025	1.680			0.039	0.188	1.637			-0.117	-0.049	1.721			-0.190	-0.280	1.749			-0.199	-0.485	1.708			-0.191	-0.559	1.685			0.194	-0.057	1.634			0.269	-0.214	1.550
0.038	-0.334	1.639			0.051	-0.280	1.682			0.052	0.025	1.680			0.038	0.188	1.637			-0.117	-0.049	1.721			-0.191	-0.281	1.748			-0.199	-0.484	1.707			-0.191	-0.558	1.683			0.194	-0.057	1.634			0.268	-0.214	1.551
0.037	-0.334	1.638			0.050	-0.280	1.682			0.052	0.025	1.680			0.038	0.188	1.637			-0.117	-0.049	1.721			-0.191	-0.281	1.748			-0.199	-0.484	1.706			-0.191	-0.558	1.682			0.194	-0.056	1.634			0.267	-0.214	1.552
0.036	-0.334	1.638			0.050	-0.280	1.682			0.052	0.025	1.680			0.038	0.188	1.637			-0.117	-0.049	1.720			-0.191	-0.281	1.747			-0.199	-0.483	1.705			-0.192	-0.558	1.681			0.194	-0.056	1.635			0.266	-0.214	1.552
0.035	-0.334	1.637			0.048	-0.280	1.681			0.051	0.025	1.680			0.038	0.188	1.636			-0.117	-0.049	1.720			-0.191	-0.281	1.747			-0.199	-0.483	1.704			-0.192	-0.557	1.681			0.193	-0.056	1.635			0.265	-0.215	1.553
0.034	-0.334	1.636			0.047	-0.281	1.681			0.051	0.025	1.680			0.037	0.188	1.636			-0.117	-0.050	1.720			-0.192	-0.281	1.746			-0.199	-0.483	1.703			-0.192	-0.557	1.680			0.193	-0.056	1.635			0.263	-0.215	1.552
0.033	-0.334	1.635			0.046	-0.281	1.680			0.051	0.025	1.680			0.037	0.188	1.636			-0.118	-0.050	1.719			-0.192	-0.281	1.746			-0.199	-0.483	1.703			-0.192	-0.557	1.679			0.193	-0.057	1.635			0.262	-0.215	1.552
0.032	-0.334	1.634			0.045	-0.281	1.679			0.051	0.025	1.680			0.037	0.188	1.635			-0.118	-0.050	1.719			-0.192	-0.281	1.745			-0.199	-0.482	1.702			-0.192	-0.557	1.679			0.193	-0.057	1.636			0.261	-0.215	1.552
0.031	-0.334	1.634			0.045	-0.281	1.679			0.050	0.025	1.680			0.037	0.187	1.635			-0.118	-0.050	1.718			-0.192	-0.282	1.745			-0.199	-0.482	1.702			-0.192	-0.557	1.678			0.192	-0.057	1.636			0.259	-0.215	1.552
0.030	-0.334	1.633			0.044	-0.281	1.678			0.050	0.025	1.680			0.037	0.187	1.635			-0.118	-0.050	1.718			-0.192	-0.282	1.744			-0.199	-0.482	1.701			-0.192	-0.557	1.678			0.192	-0.057	1.636			0.258	-0.216	1.551
0.029	-0.334	1.632			0.043	-0.281	1.678			0.050	0.025	1.679			0.036	0.187	1.634			-0.118	-0.050	1.718			-0.192	-0.282	1.744			-0.200	-0.482	1.701			-0.192	-0.557	1.678			0.192	-0.057	1.636			0.257	-0.216	1.551
0.029	-0.335	1.632			0.043	-0.281	1.677			0.049	0.025	1.679			0.036	0.187	1.634			-0.118	-0.050	1.717			-0.193	-0.282	1.744			-0.200	-0.482	1.701			-0.192	-0.556	1.677			0.192	-0.057	1.636			0.257	-0.216	1.551
0.028	-0.335	1.631			0.042	-0.282	1.677			0.049	0.025	1.679			0.036	0.187	1.634			-0.119	-0.051	1.717			-0.193	-0.282	1.743			-0.200	-0.482	1.700			-0.192	-0.556	1.677			0.191	-0.057	1.636			0.256	-0.216	1.551
0.028	-0.335	1.631			0.041	-0.282	1.676			0.049	0.025	1.679			0.036	0.187	1.633			-0.119	-0.051	1.716			-0.193	-0.282	1.743			-0.200	-0.481	1.700			-0.192	-0.556	1.677			0.191	-0.057	1.636			0.255	-0.216	1.550
0.027	-0.335	1.631			0.041	-0.282	1.676			0.049	0.025	1.679			0.036	0.187	1.633			-0.119	-0.051	1.716			-0.193	-0.282	1.743			-0.200	-0.481	1.700			-0.193	-0.556	1.676			0.191	-0.057	1.636			0.254	-0.216	1.550
0.027	-0.335	1.630			0.041	-0.282	1.676			0.048	0.025	1.679			0.036	0.187	1.632			-0.119	-0.051	1.716			-0.193	-0.282	1.742			-0.200	-0.481	1.699			-0.193	-0.556	1.676			0.191	-0.057	1.636			0.253	-0.216	1.550
0.027	-0.335	1.630			0.040	-0.282	1.675			0.048	0.025	1.678			0.036	0.187	1.632			-0.119	-0.051	1.715			-0.193	-0.282	1.742			-0.200	-0.481	1.699			-0.193	-0.556	1.676			0.191	-0.057	1.636			0.253	-0.217	1.549
0.026	-0.335	1.630			0.040	-0.282	1.675			0.048	0.025	1.678			0.036	0.187	1.632			-0.119	-0.051	1.715			-0.193	-0.282	1.742			-0.200	-0.481	1.699			-0.193	-0.556	1.675			0.190	-0.057	1.636			0.252	-0.217	1.549
0.026	-0.335	1.629			0.040	-0.282	1.675			0.048	0.025	1.678			0.035	0.187	1.632			-0.119	-0.051	1.714			-0.193	-0.282	1.741			-0.200	-0.481	1.699			-0.193	-0.556	1.675			0.190	-0.057	1.636			0.250	-0.217	1.548
0.026	-0.335	1.629			0.039	-0.282	1.675			0.048	0.025	1.678			0.035	0.187	1.631			-0.119	-0.051	1.714			-0.194	-0.282	1.740			-0.200	-0.481	1.698			-0.193	-0.556	1.675			0.190	-0.057	1.636			0.249	-0.217	1.546
0.026	-0.335	1.629			0.039	-0.282	1.674			0.048	0.025	1.678			0.035	0.187	1.631			-0.119	-0.051	1.713			-0.194	-0.283	1.740			-0.200	-0.480	1.698			-0.192	-0.555	1.675			0.190	-0.057	1.636			0.247	-0.217	1.544
0.025	-0.335	1.628			0.039	-0.282	1.674			0.048	0.025	1.677			0.035	0.187	1.631			-0.119	-0.051	1.713			-0.194	-0.283	1.739			-0.200	-0.480	1.698			-0.192	-0.555	1.674			0.190	-0.057	1.636			0.245	-0.217	1.542
0.025	-0.335	1.628			0.039	-0.282	1.674			0.047	0.025	1.677			0.035	0.187	1.630			-0.120	-0.051	1.712			-0.194	-0.283	1.739			-0.200	-0.480	1.697			-0.192	-0.555	1.674			0.190	-0.057	1.635			0.243	-0.217	1.540
0.025	-0.335	1.628			0.039	-0.282	1.674			0.047	0.025	1.677			0.035	0.188	1.630			-0.120	-0.051	1.712			-0.194	-0.283	1.738			-0.200	-0.480	1.697			-0.192	-0.555	1.674			0.190	-0.057	1.635			0.241	-0.217	1.538
0.025	-0.335	1.628			0.039	-0.282	1.674			0.047	0.025	1.677			0.035	0.188	1.630			-0.120	-0.051	1.711			-0.194	-0.283	1.738			-0.200	-0.479	1.697			-0.192	-0.555	1.674			0.190	-0.057	1.635			0.239	-0.218	1.535
0.025	-0.335	1.628			0.039	-0.282	1.673			0.047	0.025	1.676			0.035	0.188	1.630			-0.120	-0.051	1.711			-0.194	-0.283	1.737			-0.200	-0.479	1.697			-0.192	-0.555	1.673			0.190	-0.057	1.635			0.237	-0.218	1.533
0.026	-0.335	1.627			0.039	-0.282	1.673			0.047	0.025	1.676			0.035	0.188	1.630			-0.119	-0.051	1.710			-0.194	-0.283	1.737			-0.200	-0.479	1.696			-0.192	-0.554	1.673			0.189	-0.057	1.634			0.235	-0.218	1.531
0.026	-0.335	1.627			0.039	-0.282	1.673			0.047	0.025	1.676			0.035	0.188	1.629			-0.119	-0.051	1.710			-0.194	-0.283	1.736			-0.200	-0.479	1.696			-0.192	-0.554	1.673			0.189	-0.057	1.634			0.233	-0.218	1.529
0.026	-0.335	1.627			0.039	-0.282	1.673			0.047	0.025	1.676			0.035	0.188	1.629			-0.119	-0.051	1.709			-0.194	-0.283	1.736			-0.200	-0.479	1.696			-0.192	-0.554	1.673			0.189	-0.057	1.633			0.232	-0.218	1.527
0.027	-0.335	1.627			0.039	-0.282	1.673			0.047	0.025	1.675			0.035	0.188	1.629			-0.119	-0.051	1.709			-0.194	-0.283	1.736			-0.200	-0.479	1.696			-0.192	-0.554	1.673			0.189	-0.057	1.633			0.230	-0.219	1.525
0.027	-0.335	1.627			0.040	-0.282	1.672			0.047	0.025	1.675			0.035	0.188	1.629			-0.119	-0.051	1.709			-0.194	-0.283	1.735			-0.200	-0.478	1.696			-0.192	-0.554	1.673			0.189	-0.056	1.632			0.229	-0.218	1.524
0.027	-0.335	1.627			0.040	-0.282	1.672			0.047	0.025	1.675			0.035	0.188	1.629			-0.119	-0.052	1.708			-0.194	-0.283	1.735			-0.200	-0.478	1.696			-0.192	-0.554	1.672			0.188	-0.056	1.632			0.228	-0.218	1.522
0.028	-0.335	1.627			0.040	-0.282	1.672			0.047	0.025	1.675			0.035	0.188	1.629			-0.119	-0.052	1.708			-0.194	-0.283	1.735			-0.200	-0.478	1.695			-0.192	-0.554	1.672			0.188	-0.056	1.631			0.227	-0.218	1.521
0.028	-0.335	1.626			0.041	-0.282	1.672			0.047	0.025	1.675			0.035	0.188	1.629			-0.119	-0.052	1.708			-0.194	-0.283	1.734			-0.200	-0.478	1.695			-0.192	-0.554	1.673			0.188	-0.056	1.630			0.226	-0.218	1.520
0.029	-0.335	1.626			0.041	-0.282	1.672			0.047	0.025	1.674			0.035	0.188	1.628			-0.119	-0.052	1.707			-0.194	-0.283	1.734			-0.200	-0.478	1.696			-0.192	-0.554	1.673			0.187	-0.056	1.630			0.228	-0.221	1.516
0.029	-0.335	1.626			0.041	-0.282	1.672			0.047	0.025	1.674			0.035	0.188	1.628			-0.119	-0.052	1.707			-0.194	-0.283	1.734			-0.200	-0.478	1.696			-0.192	-0.554	1.673			0.187	-0.056	1.629			0.230	-0.224	1.513
0.030	-0.335	1.626			0.042	-0.282	1.671			0.047	0.025	1.674			0.035	0.188	1.628			-0.119	-0.052	1.707			-0.194	-0.283	1.734			-0.200	-0.478	1.696			-0.192	-0.554	1.673			0.187	-0.056	1.628			0.233	-0.227	1.511
0.030	-0.335	1.626			0.042	-0.282	1.671			0.047	0.025	1.674			0.035	0.188	1.628			-0.119	-0.052	1.707			-0.194	-0.283	1.734			-0.201	-0.478	1.696			-0.193	-0.554	1.674			0.187	-0.056	1.628			0.231	-0.225	1.509
0.030	-0.335	1.626			0.043	-0.282	1.671			0.047	0.025	1.673			0.035	0.188	1.628			-0.119	-0.052	1.706			-0.194	-0.283	1.733			-0.201	-0.478	1.696			-0.193	-0.554	1.674			0.186	-0.056	1.627			0.229	-0.224	1.508
0.031	-0.335	1.626			0.043	-0.282	1.671			0.047	0.025	1.673			0.035	0.188	1.628			-0.119	-0.052	1.706			-0.194	-0.283	1.733			-0.201	-0.478	1.696			-0.193	-0.554	1.674			0.186	-0.056	1.627			0.228	-0.223	1.508
0.031	-0.335	1.626			0.043	-0.282	1.671			0.047	0.025	1.673			0.035	0.188	1.628			-0.119	-0.052	1.706			-0.194	-0.283	1.733			-0.201	-0.478	1.696			-0.193	-0.554	1.674			0.186	-0.056	1.626			0.227	-0.225	1.504
0.032	-0.335	1.626			0.044	-0.282	1.671			0.047	0.025	1.673			0.035	0.188	1.628			-0.119	-0.052	1.706			-0.194	-0.283	1.733			-0.201	-0.477	1.696			-0.193	-0.554	1.674			0.186	-0.056	1.625			0.227	-0.226	1.500
0.032	-0.335	1.626			0.044	-0.282	1.671			0.047	0.025	1.673			0.035	0.188	1.628			-0.119	-0.052	1.706			-0.194	-0.283	1.733			-0.201	-0.477	1.696			-0.193	-0.554	1.675			0.185	-0.056	1.625			0.226	-0.227	1.495
0.032	-0.335	1.626			0.044	-0.282	1.671			0.047	0.025	1.672			0.035	0.188	1.628			-0.119	-0.052	1.705			-0.194	-0.283	1.733			-0.201	-0.477	1.696			-0.193	-0.553	1.675			0.185	-0.056	1.624			0.226	-0.228	1.492
0.032	-0.335	1.626			0.044	-0.282	1.670			0.047	0.025	1.672			0.035	0.188	1.628			-0.119	-0.052	1.705			-0.194	-0.283	1.733			-0.202	-0.477	1.697			-0.193	-0.553	1.675			0.185	-0.056	1.624			0.226	-0.228	1.490
0.032	-0.335	1.625			0.044	-0.282	1.670			0.047	0.025	1.672			0.035	0.188	1.627			-0.119	-0.052	1.705			-0.194	-0.283	1.733			-0.202	-0.477	1.697			-0.193	-0.553	1.675			0.185	-0.056	1.623			0.227	-0.227	1.489
0.032	-0.335	1.625			0.045	-0.282	1.670			0.047	0.025	1.672			0.035	0.188	1.627			-0.119	-0.052	1.705			-0.194	-0.283	1.732			-0.202	-0.477	1.697			-0.194	-0.553	1.675			0.185	-0.056	1.623			0.228	-0.227	1.488
0.032	-0.335	1.625			0.045	-0.282	1.670			0.047	0.025	1.672			0.035	0.188	1.627			-0.119	-0.052	1.705			-0.195	-0.283	1.732			-0.202	-0.477	1.697			-0.194	-0.553	1.675			0.184	-0.056	1.623			0.229	-0.226	1.487
0.033	-0.335	1.625			0.045	-0.282	1.670			0.047	0.025	1.671			0.035	0.188	1.627			-0.120	-0.052	1.705			-0.195	-0.283	1.732			-0.202	-0.477	1.697			-0.194	-0.553	1.675			0.184	-0.056	1.622			0.230	-0.225	1.488
0.033	-0.335	1.625			0.045	-0.282	1.670			0.047	0.025	1.671			0.035	0.188	1.627			-0.120	-0.052	1.705			-0.195	-0.283	1.732			-0.202	-0.477	1.697			-0.194	-0.553	1.675			0.184	-0.056	1.622			0.232	-0.223	1.489
0.033	-0.335	1.625			0.045	-0.282	1.670			0.047	0.025	1.671			0.035	0.188	1.627			-0.120	-0.052	1.704			-0.195	-0.283	1.732			-0.202	-0.477	1.697			-0.194	-0.553	1.675			0.184	-0.056	1.622			0.234	-0.221	1.490
0.033	-0.335	1.625			0.045	-0.282	1.670			0.047	0.025	1.671			0.035	0.188	1.627			-0.120	-0.052	1.704			-0.195	-0.283	1.732			-0.202	-0.477	1.697			-0.194	-0.553	1.676			0.184	-0.056	1.622			0.236	-0.220	1.492
0.033	-0.335	1.625			0.045	-0.282	1.670			0.047	0.025	1.671			0.035	0.188	1.627			-0.120	-0.052	1.704			-0.195	-0.283	1.732			-0.202	-0.477	1.697			-0.194	-0.552	1.676			0.184	-0.056	1.621			0.238	-0.218	1.493
0.033	-0.335	1.625			0.045	-0.282	1.670			0.047	0.025	1.671			0.035	0.188	1.627			-0.120	-0.052	1.704			-0.195	-0.283	1.732			-0.202	-0.477	1.697			-0.194	-0.552	1.676			0.184	-0.056	1.621			0.239	-0.217	1.494
0.033	-0.335	1.625			0.045	-0.282	1.669			0.047	0.025	1.671			0.035	0.188	1.627			-0.120	-0.052	1.704			-0.195	-0.283	1.732			-0.202	-0.478	1.697			-0.194	-0.552	1.676			0.184	-0.056	1.621			0.240	-0.217	1.495
0.033	-0.335	1.625			0.046	-0.282	1.669			0.047	0.025	1.670			0.035	0.188	1.627			-0.120	-0.052	1.704			-0.195	-0.283	1.732			-0.202	-0.479	1.697			-0.194	-0.552	1.676			0.184	-0.056	1.621			0.241	-0.216	1.496
0.033	-0.335	1.625			0.046	-0.282	1.669			0.047	0.025	1.670			0.035	0.189	1.627			-0.120	-0.052	1.704			-0.195	-0.283	1.732			-0.202	-0.479	1.697			-0.194	-0.553	1.676			0.184	-0.056	1.621			0.242	-0.215	1.496
0.033	-0.335	1.625			0.046	-0.282	1.669			0.047	0.025	1.670			0.035	0.189	1.627			-0.121	-0.052	1.704			-0.195	-0.283	1.732			-0.202	-0.480	1.697			-0.194	-0.553	1.676			0.183	-0.056	1.621			0.247	-0.212	1.503
0.033	-0.335	1.624			0.046	-0.282	1.669			0.047	0.025	1.670			0.035	0.189	1.627			-0.121	-0.053	1.703			-0.195	-0.283	1.732			-0.202	-0.480	1.697			-0.193	-0.554	1.676			0.183	-0.056	1.621			0.247	-0.211	1.506
0.033	-0.335	1.624			0.046	-0.282	1.669			0.047	0.025	1.670			0.035	0.189	1.627			-0.121	-0.053	1.703			-0.195	-0.283	1.732			-0.202	-0.481	1.697			-0.193	-0.554	1.676			0.183	-0.056	1.620			0.248	-0.211	1.507
0.033	-0.335	1.624			0.046	-0.282	1.669			0.047	0.025	1.670			0.035	0.189	1.627			-0.121	-0.053	1.703			-0.195	-0.283	1.732			-0.202	-0.481	1.697			-0.193	-0.554	1.676			0.183	-0.056	1.620			0.247	-0.210	1.508
0.033	-0.335	1.624			0.046	-0.282	1.669			0.047	0.025	1.670			0.035	0.189	1.627			-0.121	-0.053	1.703			-0.195	-0.283	1.732			-0.202	-0.481	1.697			-0.193	-0.554	1.675			0.183	-0.056	1.620			0.247	-0.210	1.509
0.034	-0.335	1.624			0.046	-0.282	1.669			0.047	0.025	1.669			0.035	0.189	1.626			-0.121	-0.053	1.703			-0.195	-0.283	1.732			-0.202	-0.481	1.697			-0.193	-0.554	1.675			0.183	-0.056	1.620			0.247	-0.210	1.509
0.034	-0.335	1.624			0.046	-0.282	1.669			0.047	0.025	1.669			0.035	0.189	1.626			-0.121	-0.053	1.703			-0.196	-0.283	1.732			-0.202	-0.481	1.696			-0.193	-0.553	1.675			0.183	-0.056	1.620			0.247	-0.209	1.510
0.034	-0.335	1.624			0.046	-0.282	1.669			0.047	0.025	1.669			0.034	0.189	1.626			-0.121	-0.053	1.703			-0.196	-0.283	1.732			-0.202	-0.481	1.696			-0.193	-0.553	1.675			0.183	-0.056	1.620			0.247	-0.209	1.510
0.034	-0.335	1.624			0.046	-0.282	1.669			0.047	0.025	1.669			0.034	0.189	1.626			-0.121	-0.053	1.703			-0.196	-0.283	1.732			-0.202	-0.482	1.696			-0.193	-0.553	1.676			0.183	-0.056	1.620			0.248	-0.209	1.510
0.034	-0.335	1.624			0.046	-0.282	1.669			0.047	0.025	1.669			0.034	0.189	1.626			-0.121	-0.053	1.703			-0.196	-0.284	1.732			-0.202	-0.482	1.696			-0.193	-0.553	1.676			0.183	-0.056	1.620			0.248	-0.209	1.510
0.034	-0.335	1.624			0.046	-0.282	1.669			0.047	0.025	1.669			0.034	0.189	1.626			-0.122	-0.053	1.703			-0.196	-0.284	1.732			-0.202	-0.482	1.696			-0.193	-0.553	1.676			0.183	-0.056	1.620			0.248	-0.209	1.510
0.034	-0.335	1.624			0.046	-0.282	1.669			0.047	0.025	1.669			0.034	0.189	1.626			-0.122	-0.053	1.703			-0.196	-0.284	1.732			-0.202	-0.482	1.696			-0.192	-0.553	1.676			0.183	-0.056	1.620			0.248	-0.209	1.510
0.034	-0.335	1.624			0.046	-0.282	1.669			0.047	0.025	1.669			0.034	0.189	1.626			-0.122	-0.053	1.703			-0.196	-0.284	1.732			-0.201	-0.483	1.697			-0.192	-0.553	1.676			0.183	-0.056	1.620			0.248	-0.208	1.510
0.034	-0.335	1.624			0.046	-0.282	1.669			0.047	0.025	1.669			0.034	0.189	1.626			-0.122	-0.053	1.703			-0.196	-0.284	1.732			-0.201	-0.483	1.697			-0.192	-0.553	1.676			0.183	-0.056	1.620			0.248	-0.208	1.510
0.034	-0.335	1.624			0.046	-0.282	1.669			0.047	0.025	1.669			0.034	0.189	1.626			-0.122	-0.053	1.703			-0.196	-0.284	1.732			-0.201	-0.483	1.697			-0.192	-0.553	1.676			0.183	-0.056	1.620			0.248	-0.208	1.510
0.034	-0.335	1.624			0.046	-0.282	1.668			0.047	0.025	1.669			0.034	0.189	1.626			-0.122	-0.053	1.703			-0.196	-0.284	1.732			-0.201	-0.484	1.697			-0.192	-0.553	1.676			0.183	-0.056	1.620			0.248	-0.208	1.510
0.034	-0.335	1.624			0.046	-0.282	1.668			0.047	0.025	1.669			0.034	0.189	1.626			-0.122	-0.053	1.703			-0.196	-0.284	1.732			-0.201	-0.484	1.697			-0.192	-0.554	1.677			0.183	-0.056	1.620			0.248	-0.208	1.510
0.034	-0.335	1.624			0.046	-0.282	1.668			0.047	0.025	1.669			0.034	0.189	1.626			-0.122	-0.053	1.703			-0.196	-0.284	1.732			-0.201	-0.484	1.697			-0.192	-0.554	1.677			0.183	-0.056	1.620			0.248	-0.208	1.510
0.034	-0.335	1.624			0.046	-0.282	1.668			0.047	0.025	1.669			0.034	0.189	1.626			-0.122	-0.053	1.703			-0.196	-0.284	1.732			-0.201	-0.485	1.697			-0.192	-0.554	1.677			0.183	-0.056	1.620			0.249	-0.208	1.510
0.034	-0.335	1.624			0.046	-0.282	1.668			0.047	0.025	1.668			0.034	0.189	1.626			-0.122	-0.054	1.703			-0.196	-0.284	1.733			-0.201	-0.485	1.698			-0.192	-0.554	1.677			0.183	-0.055	1.621			0.249	-0.208	1.510
0.034	-0.335	1.624			0.046	-0.282	1.668			0.046	0.025	1.668			0.033	0.189	1.626			-0.122	-0.054	1.703			-0.196	-0.284	1.733			-0.201	-0.485	1.698			-0.192	-0.554	1.677			0.183	-0.055	1.621			0.249	-0.208	1.510
0.034	-0.335	1.624			0.046	-0.282	1.668			0.046	0.025	1.668			0.033	0.189	1.626			-0.122	-0.054	1.703			-0.196	-0.284	1.733			-0.200	-0.485	1.698			-0.192	-0.555	1.678			0.183	-0.055	1.621			0.249	-0.209	1.510
0.034	-0.335	1.624			0.046	-0.282	1.668			0.046	0.025	1.668			0.033	0.189	1.627			-0.122	-0.054	1.703			-0.196	-0.284	1.733			-0.200	-0.485	1.698			-0.192	-0.555	1.678			0.183	-0.055	1.621			0.249	-0.209	1.510
0.034	-0.335	1.624			0.046	-0.282	1.668			0.046	0.026	1.668			0.033	0.189	1.627			-0.123	-0.054	1.703			-0.196	-0.284	1.733			-0.200	-0.485	1.698			-0.192	-0.555	1.678			0.183	-0.055	1.621			0.249	-0.209	1.510
0.034	-0.335	1.624			0.046	-0.282	1.668			0.046	0.026	1.669			0.033	0.190	1.627			-0.123	-0.054	1.704			-0.196	-0.284	1.733			-0.200	-0.486	1.699			-0.192	-0.555	1.678			0.183	-0.055	1.622			0.249	-0.209	1.510
0.034	-0.335	1.624			0.047	-0.282	1.668			0.046	0.026	1.669			0.033	0.190	1.627			-0.123	-0.054	1.704			-0.196	-0.284	1.734			-0.200	-0.486	1.699			-0.192	-0.555	1.678			0.183	-0.055	1.622			0.249	-0.209	1.510
0.034	-0.335	1.624			0.047	-0.282	1.668			0.046	0.026	1.669			0.033	0.190	1.627			-0.123	-0.054	1.704			-0.196	-0.285	1.734			-0.200	-0.486	1.699			-0.192	-0.555	1.679			0.183	-0.055	1.622			0.249	-0.209	1.510
0.034	-0.335	1.624			0.047	-0.282	1.668			0.046	0.026	1.669			0.033	0.190	1.628			-0.123	-0.054	1.705			-0.196	-0.285	1.734			-0.199	-0.487	1.699			-0.191	-0.555	1.679			0.184	-0.055	1.622			0.249	-0.209	1.510
0.034	-0.335	1.624			0.047	-0.282	1.668			0.046	0.026	1.669			0.033	0.190	1.628			-0.123	-0.054	1.705			-0.196	-0.285	1.734			-0.199	-0.487	1.699			-0.191	-0.555	1.679			0.184	-0.055	1.622			0.249	-0.209	1.510
0.034	-0.335	1.624			0.047	-0.282	1.669			0.046	0.026	1.669			0.033	0.190	1.628			-0.123	-0.054	1.705			-0.196	-0.285	1.735			-0.199	-0.487	1.700			-0.191	-0.555	1.679			0.184	-0.055	1.623			0.249	-0.209	1.510
0.034	-0.335	1.624			0.047	-0.282	1.669			0.046	0.026	1.669			0.033	0.190	1.628			-0.123	-0.054	1.705			-0.196	-0.285	1.735			-0.199	-0.487	1.700			-0.191	-0.555	1.680			0.184	-0.055	1.623			0.249	-0.209	1.510
0.034	-0.335	1.624			0.047	-0.282	1.669			0.046	0.026	1.669			0.033	0.190	1.628			-0.123	-0.054	1.705			-0.196	-0.285	1.735			-0.199	-0.487	1.700			-0.191	-0.555	1.680			0.184	-0.055	1.623			0.249	-0.209	1.510
0.034	-0.335	1.624			0.047	-0.282	1.669			0.046	0.026	1.670			0.032	0.190	1.629			-0.123	-0.054	1.706			-0.196	-0.285	1.736			-0.199	-0.487	1.700			-0.191	-0.555	1.680			0.184	-0.055	1.624			0.250	-0.212	1.524
0.034	-0.335	1.624			0.047	-0.282	1.669			0.046	0.026	1.670			0.032	0.190	1.629			-0.124	-0.054	1.706			-0.196	-0.285	1.736			-0.199	-0.487	1.701			-0.191	-0.555	1.681			0.184	-0.055	1.624			0.251	-0.212	1.526
0.034	-0.335	1.625			0.047	-0.282	1.669			0.046	0.026	1.670			0.032	0.190	1.629			-0.124	-0.054	1.706			-0.196	-0.285	1.736			-0.199	-0.487	1.701			-0.192	-0.555	1.681			0.184	-0.055	1.625			0.251	-0.212	1.527
0.034	-0.335	1.625			0.047	-0.282	1.670			0.046	0.026	1.670			0.032	0.190	1.630			-0.124	-0.054	1.707			-0.196	-0.285	1.737			-0.199	-0.487	1.702			-0.192	-0.555	1.681			0.185	-0.055	1.625			0.252	-0.212	1.527
0.035	-0.335	1.625			0.047	-0.282	1.670			0.046	0.026	1.671			0.032	0.190	1.630			-0.124	-0.054	1.707			-0.197	-0.285	1.737			-0.199	-0.486	1.702			-0.192	-0.555	1.681			0.185	-0.055	1.626			0.252	-0.212	1.528
0.035	-0.335	1.625			0.047	-0.282	1.670			0.046	0.026	1.671			0.032	0.190	1.630			-0.124	-0.054	1.707			-0.197	-0.285	1.737			-0.199	-0.486	1.702			-0.192	-0.555	1.682			0.185	-0.055	1.626			0.253	-0.212	1.528
0.035	-0.335	1.626			0.047	-0.281	1.670			0.046	0.026	1.671			0.032	0.190	1.631			-0.124	-0.054	1.708			-0.197	-0.285	1.737			-0.199	-0.486	1.703			-0.192	-0.555	1.682			0.185	-0.055	1.627			0.254	-0.213	1.527
0.035	-0.335	1.626			0.047	-0.281	1.671			0.046	0.026	1.672			0.032	0.190	1.631			-0.124	-0.054	1.708			-0.197	-0.285	1.738			-0.200	-0.486	1.703			-0.192	-0.555	1.682			0.185	-0.055	1.627			0.254	-0.213	1.527
0.035	-0.335	1.626			0.047	-0.281	1.671			0.046	0.026	1.672			0.032	0.190	1.631			-0.124	-0.054	1.709			-0.197	-0.285	1.738			-0.200	-0.486	1.703			-0.192	-0.555	1.682			0.186	-0.055	1.627			0.255	-0.213	1.526
0.035	-0.335	1.626			0.047	-0.281	1.671			0.046	0.026	1.672			0.031	0.190	1.632			-0.124	-0.054	1.709			-0.197	-0.285	1.738			-0.200	-0.485	1.704			-0.192	-0.555	1.682			0.186	-0.055	1.628			0.255	-0.213	1.526
0.035	-0.335	1.627			0.047	-0.281	1.671			0.045	0.026	1.673			0.031	0.190	1.632			-0.124	-0.054	1.709			-0.197	-0.285	1.739			-0.200	-0.485	1.704			-0.192	-0.555	1.683			0.186	-0.055	1.628			0.256	-0.213	1.526
0.035	-0.335	1.627			0.047	-0.281	1.672			0.045	0.026	1.673			0.031	0.190	1.633			-0.125	-0.054	1.710			-0.197	-0.285	1.739			-0.200	-0.485	1.704			-0.192	-0.555	1.683			0.186	-0.055	1.629			0.256	-0.213	1.526
0.035	-0.335	1.627			0.047	-0.281	1.672			0.045	0.026	1.673			0.031	0.190	1.633			-0.125	-0.054	1.710			-0.197	-0.285	1.739			-0.200	-0.485	1.704			-0.192	-0.555	1.683			0.186	-0.055	1.629			0.257	-0.213	1.525
0.035	-0.335	1.627			0.047	-0.281	1.672			0.045	0.026	1.674			0.031	0.190	1.633			-0.125	-0.054	1.710			-0.197	-0.285	1.740			-0.200	-0.485	1.705			-0.192	-0.555	1.683			0.186	-0.055	1.629			0.257	-0.214	1.522
0.035	-0.335	1.628			0.047	-0.281	1.673			0.045	0.026	1.674			0.031	0.190	1.634			-0.125	-0.054	1.711			-0.197	-0.286	1.740			-0.200	-0.485	1.705			-0.192	-0.555	1.683			0.186	-0.055	1.629			0.255	-0.217	1.514
0.035	-0.335	1.628			0.047	-0.281	1.673			0.045	0.026	1.674			0.031	0.190	1.634			-0.125	-0.054	1.711			-0.197	-0.286	1.740			-0.200	-0.485	1.705			-0.192	-0.555	1.683			0.186	-0.055	1.630			0.254	-0.219	1.509
0.035	-0.335	1.628			0.047	-0.281	1.673			0.045	0.026	1.675			0.030	0.190	1.634			-0.125	-0.054	1.712			-0.197	-0.286	1.741			-0.201	-0.484	1.706			-0.192	-0.555	1.684			0.186	-0.055	1.630			0.252	-0.222	1.503
0.035	-0.335	1.628			0.047	-0.281	1.673			0.044	0.026	1.675			0.030	0.190	1.635			-0.125	-0.054	1.712			-0.197	-0.286	1.741			-0.201	-0.485	1.706			-0.192	-0.555	1.684			0.186	-0.055	1.630			0.252	-0.224	1.501
0.035	-0.335	1.629			0.047	-0.281	1.674			0.044	0.026	1.675			0.030	0.190	1.635			-0.125	-0.054	1.713			-0.197	-0.286	1.742			-0.201	-0.485	1.707			-0.192	-0.555	1.685			0.186	-0.055	1.631			0.245	-0.221	1.503
0.035	-0.335	1.629			0.047	-0.281	1.674			0.044	0.026	1.676			0.030	0.190	1.635			-0.126	-0.055	1.713			-0.197	-0.286	1.742			-0.201	-0.485	1.708			-0.193	-0.555	1.685			0.186	-0.055	1.631			0.237	-0.226	1.498
0.035	-0.335	1.629			0.047	-0.281	1.674			0.044	0.026	1.676			0.030	0.190	1.636			-0.126	-0.055	1.713			-0.198	-0.286	1.743			-0.201	-0.485	1.709			-0.193	-0.555	1.686			0.186	-0.055	1.631			0.229	-0.225	1.498
0.035	-0.335	1.630			0.047	-0.281	1.674			0.044	0.026	1.676			0.029	0.190	1.636			-0.126	-0.055	1.714			-0.198	-0.286	1.743			-0.201	-0.484	1.710			-0.193	-0.555	1.687			0.186	-0.055	1.631			0.223	-0.225	1.498
0.034	-0.335	1.630			0.047	-0.281	1.675			0.044	0.026	1.677			0.029	0.190	1.636			-0.126	-0.055	1.714			-0.198	-0.286	1.744			-0.201	-0.484	1.711			-0.193	-0.555	1.688			0.186	-0.055	1.631			0.218	-0.224	1.499
0.034	-0.335	1.630			0.047	-0.281	1.675			0.043	0.026	1.677			0.029	0.190	1.637			-0.126	-0.055	1.715			-0.198	-0.286	1.744			-0.201	-0.485	1.712			-0.193	-0.555	1.689			0.186	-0.055	1.631			0.212	-0.224	1.499
0.034	-0.335	1.630			0.046	-0.281	1.675			0.043	0.026	1.677			0.028	0.190	1.637			-0.126	-0.055	1.716			-0.198	-0.286	1.745			-0.201	-0.486	1.712			-0.193	-0.555	1.689			0.186	-0.055	1.631			0.206	-0.224	1.500
0.034	-0.335	1.631			0.047	-0.281	1.675			0.043	0.026	1.678			0.027	0.190	1.637			-0.127	-0.055	1.716			-0.198	-0.286	1.745			-0.201	-0.487	1.713			-0.193	-0.556	1.690			0.185	-0.055	1.631			0.200	-0.224	1.500
0.034	-0.335	1.631			0.047	-0.281	1.676			0.043	0.026	1.678			0.027	0.190	1.638			-0.127	-0.055	1.717			-0.198	-0.287	1.745			-0.201	-0.487	1.714			-0.193	-0.556	1.690			0.184	-0.055	1.631			0.195	-0.224	1.500
0.034	-0.335	1.631			0.047	-0.281	1.676			0.043	0.026	1.678			0.026	0.190	1.638			-0.127	-0.055	1.718			-0.198	-0.287	1.746			-0.201	-0.487	1.714			-0.193	-0.556	1.691			0.184	-0.055	1.631			0.191	-0.224	1.500
0.034	-0.335	1.631			0.047	-0.281	1.676			0.042	0.026	1.678			0.025	0.190	1.639			-0.127	-0.055	1.718			-0.198	-0.287	1.746			-0.201	-0.488	1.715			-0.193	-0.556	1.692			0.183	-0.055	1.630			0.188	-0.224	1.500
0.034	-0.335	1.632			0.047	-0.281	1.676			0.042	0.026	1.679			0.024	0.189	1.639			-0.128	-0.055	1.719			-0.198	-0.286	1.747			-0.201	-0.488	1.715			-0.193	-0.557	1.692			0.182	-0.055	1.630			0.185	-0.224	1.500
0.034	-0.335	1.632			0.047	-0.281	1.677			0.042	0.025	1.679			0.023	0.189	1.639			-0.128	-0.055	1.720			-0.198	-0.286	1.747			-0.200	-0.488	1.716			-0.193	-0.557	1.693			0.181	-0.055	1.629			0.182	-0.225	1.500
0.034	-0.335	1.632			0.047	-0.281	1.677			0.042	0.025	1.679			0.022	0.189	1.639			-0.129	-0.055	1.721			-0.198	-0.286	1.748			-0.200	-0.489	1.717			-0.193	-0.557	1.694			0.180	-0.055	1.629			0.180	-0.225	1.500
0.034	-0.335	1.632			0.047	-0.281	1.677			0.041	0.025	1.679			0.021	0.189	1.640			-0.129	-0.055	1.722			-0.198	-0.286	1.749			-0.200	-0.489	1.718			-0.194	-0.557	1.695			0.179	-0.055	1.628			0.178	-0.225	1.500
0.034	-0.335	1.633			0.047	-0.281	1.677			0.041	0.025	1.680			0.019	0.189	1.640			-0.130	-0.055	1.723			-0.198	-0.286	1.749			-0.200	-0.490	1.719			-0.194	-0.557	1.696			0.178	-0.055	1.628			0.176	-0.225	1.500
0.034	-0.335	1.633			0.047	-0.281	1.677			0.040	0.025	1.680			0.018	0.189	1.640			-0.130	-0.055	1.725			-0.198	-0.285	1.750			-0.200	-0.490	1.720			-0.194	-0.557	1.698			0.177	-0.056	1.627			0.174	-0.225	1.500
0.034	-0.335	1.633			0.047	-0.281	1.678			0.039	0.025	1.680			0.016	0.189	1.641			-0.131	-0.055	1.726			-0.198	-0.285	1.751			-0.200	-0.491	1.721			-0.194	-0.556	1.699			0.176	-0.056	1.627			0.172	-0.225	1.500
0.034	-0.335	1.634			0.047	-0.281	1.678			0.039	0.025	1.681			0.015	0.189	1.641			-0.132	-0.055	1.727			-0.198	-0.285	1.751			-0.200	-0.491	1.723			-0.194	-0.557	1.700			0.175	-0.056	1.626			0.171	-0.225	1.501
0.034	-0.335	1.634			0.047	-0.281	1.678			0.038	0.025	1.681			0.013	0.188	1.641			-0.132	-0.055	1.728			-0.198	-0.285	1.752			-0.200	-0.491	1.724			-0.194	-0.558	1.701			0.174	-0.056	1.626			0.169	-0.225	1.501
0.034	-0.335	1.634			0.047	-0.281	1.678			0.037	0.024	1.681			0.012	0.188	1.641			-0.133	-0.056	1.729			-0.198	-0.285	1.752			-0.200	-0.492	1.725			-0.195	-0.559	1.702			0.173	-0.056	1.625			0.168	-0.226	1.501
0.033	-0.335	1.634			0.046	-0.281	1.678			0.035	0.024	1.681			0.010	0.188	1.641			-0.134	-0.056	1.730			-0.198	-0.284	1.753			-0.200	-0.492	1.726			-0.195	-0.559	1.704			0.172	-0.056	1.625			0.166	-0.226	1.501
0.033	-0.335	1.635			0.046	-0.281	1.679			0.034	0.024	1.681			0.008	0.188	1.641			-0.135	-0.056	1.731			-0.198	-0.284	1.754			-0.201	-0.493	1.727			-0.195	-0.559	1.704			0.171	-0.056	1.624			0.165	-0.226	1.501
0.033	-0.335	1.635			0.046	-0.281	1.679			0.033	0.024	1.682			0.006	0.188	1.641			-0.136	-0.056	1.732			-0.198	-0.284	1.754			-0.201	-0.493	1.727			-0.195	-0.559	1.705			0.169	-0.056	1.624			0.163	-0.226	1.501
0.033	-0.335	1.635			0.046	-0.281	1.679			0.031	0.024	1.682			0.004	0.187	1.641			-0.136	-0.057	1.733			-0.198	-0.284	1.755			-0.201	-0.494	1.728			-0.195	-0.559	1.706			0.168	-0.056	1.623			0.162	-0.227	1.501
0.033	-0.335	1.636			0.046	-0.281	1.679			0.030	0.024	1.682			0.002	0.187	1.641			-0.137	-0.057	1.734			-0.198	-0.284	1.755			-0.201	-0.494	1.729			-0.195	-0.559	1.707			0.167	-0.056	1.623			0.160	-0.227	1.501
0.032	-0.335	1.636			0.046	-0.281	1.679			0.029	0.023	1.682			0.000	0.187	1.641			-0.138	-0.057	1.735			-0.198	-0.284	1.756			-0.201	-0.495	1.729			-0.195	-0.560	1.708			0.166	-0.056	1.622			0.159	-0.227	1.501
0.032	-0.335	1.636			0.046	-0.281	1.680			0.028	0.023	1.682			-0.001	0.187	1.641			-0.139	-0.058	1.736			-0.198	-0.283	1.757			-0.201	-0.495	1.730			-0.195	-0.560	1.708			0.165	-0.056	1.622			0.158	-0.227	1.501
0.032	-0.335	1.636			0.046	-0.281	1.680			0.027	0.023	1.683			-0.003	0.187	1.641			-0.140	-0.058	1.736			-0.198	-0.283	1.757			-0.201	-0.496	1.730			-0.195	-0.561	1.709			0.163	-0.056	1.621			0.156	-0.228	1.501
0.032	-0.335	1.637			0.045	-0.281	1.680			0.025	0.023	1.683			-0.004	0.186	1.641			-0.141	-0.058	1.737			-0.198	-0.283	1.758			-0.201	-0.496	1.731			-0.195	-0.561	1.709			0.162	-0.056	1.621			0.155	-0.228	1.502
0.031	-0.335	1.637			0.045	-0.281	1.680			0.024	0.023	1.683			-0.006	0.186	1.641			-0.141	-0.058	1.738			-0.199	-0.283	1.758			-0.201	-0.497	1.731			-0.196	-0.562	1.710			0.161	-0.056	1.620			0.154	-0.229	1.502
0.031	-0.335	1.637			0.045	-0.281	1.681			0.024	0.023	1.683			-0.007	0.186	1.641			-0.142	-0.058	1.738			-0.199	-0.282	1.759			-0.201	-0.497	1.732			-0.196	-0.562	1.710			0.160	-0.056	1.620			0.152	-0.229	1.502
0.031	-0.335	1.638			0.045	-0.281	1.681			0.023	0.023	1.683			-0.008	0.186	1.641			-0.142	-0.058	1.739			-0.199	-0.282	1.759			-0.201	-0.498	1.732			-0.196	-0.562	1.711			0.159	-0.057	1.619			0.151	-0.230	1.502
0.030	-0.335	1.638			0.044	-0.281	1.681			0.022	0.023	1.683			-0.009	0.186	1.640			-0.143	-0.058	1.739			-0.199	-0.281	1.760			-0.201	-0.499	1.732			-0.196	-0.562	1.711			0.158	-0.057	1.619			0.150	-0.230	1.503
0.030	-0.335	1.638			0.044	-0.281	1.681			0.021	0.023	1.683			-0.010	0.186	1.640			-0.143	-0.058	1.740			-0.199	-0.281	1.760			-0.201	-0.499	1.733			-0.196	-0.562	1.712			0.157	-0.057	1.618			0.149	-0.230	1.503
0.030	-0.335	1.639			0.044	-0.281	1.681			0.020	0.023	1.683			-0.011	0.186	1.640			-0.144	-0.059	1.740			-0.199	-0.280	1.761			-0.201	-0.499	1.733			-0.196	-0.562	1.713			0.156	-0.057	1.618			0.148	-0.231	1.503
0.029	-0.335	1.639			0.044	-0.281	1.682			0.020	0.023	1.683			-0.012	0.186	1.640			-0.144	-0.059	1.741			-0.199	-0.280	1.761			-0.201	-0.499	1.734			-0.196	-0.562	1.713			0.155	-0.057	1.617			0.147	-0.231	1.503
0.029	-0.335	1.639			0.044	-0.281	1.682			0.019	0.023	1.683			-0.012	0.185	1.640			-0.144	-0.059	1.741			-0.199	-0.280	1.762			-0.202	-0.499	1.734			-0.196	-0.562	1.714			0.154	-0.057	1.617			0.146	-0.231	1.503
0.029	-0.335	1.639			0.043	-0.281	1.682			0.018	0.023	1.683			-0.013	0.185	1.640			-0.145	-0.059	1.742			-0.199	-0.279	1.762			-0.202	-0.500	1.735			-0.197	-0.562	1.714			0.153	-0.057	1.617			0.145	-0.232	1.504
0.029	-0.335	1.639			0.043	-0.281	1.682			0.018	0.023	1.683			-0.014	0.185	1.640			-0.145	-0.059	1.742			-0.200	-0.279	1.762			-0.202	-0.500	1.735			-0.197	-0.562	1.715			0.153	-0.057	1.616			0.145	-0.232	1.504
0.028	-0.335	1.640			0.043	-0.281	1.682			0.017	0.023	1.683			-0.014	0.185	1.640			-0.145	-0.059	1.742			-0.200	-0.278	1.763			-0.202	-0.500	1.735			-0.197	-0.562	1.715			0.152	-0.057	1.616			0.144	-0.232	1.504
0.028	-0.335	1.640			0.043	-0.281	1.682			0.017	0.023	1.683			-0.015	0.185	1.640			-0.146	-0.059	1.743			-0.200	-0.278	1.763			-0.202	-0.500	1.736			-0.197	-0.562	1.716			0.151	-0.057	1.616			0.143	-0.232	1.504
0.028	-0.335	1.640			0.042	-0.281	1.682			0.016	0.023	1.683			-0.015	0.185	1.640			-0.146	-0.059	1.743			-0.200	-0.278	1.763			-0.203	-0.500	1.736			-0.197	-0.562	1.716			0.151	-0.057	1.616			0.143	-0.233	1.504
0.027	-0.335	1.640			0.042	-0.281	1.683			0.016	0.023	1.683			-0.016	0.185	1.640			-0.146	-0.059	1.743			-0.200	-0.277	1.764			-0.203	-0.500	1.736			-0.197	-0.562	1.716			0.150	-0.057	1.615			0.142	-0.233	1.504
0.027	-0.335	1.640			0.042	-0.281	1.683			0.016	0.023	1.683			-0.016	0.185	1.640			-0.147	-0.059	1.743			-0.200	-0.277	1.764			-0.203	-0.501	1.736			-0.198	-0.562	1.717			0.150	-0.057	1.615			0.142	-0.233	1.505
0.027	-0.335	1.641			0.042	-0.281	1.683			0.015	0.023	1.683			-0.017	0.185	1.640			-0.147	-0.058	1.744			-0.200	-0.277	1.764			-0.203	-0.501	1.737			-0.198	-0.562	1.717			0.149	-0.057	1.615			0.141	-0.233	1.505
0.027	-0.335	1.641			0.042	-0.281	1.683			0.015	0.023	1.683			-0.017	0.185	1.640			-0.147	-0.058	1.744			-0.201	-0.277	1.764			-0.204	-0.501	1.737			-0.198	-0.562	1.717			0.149	-0.057	1.615			0.141	-0.233	1.505
0.027	-0.335	1.641			0.042	-0.281	1.683			0.015	0.023	1.683			-0.017	0.185	1.640			-0.147	-0.058	1.744			-0.201	-0.276	1.765			-0.204	-0.501	1.737			-0.198	-0.562	1.718			0.148	-0.058	1.614			0.140	-0.234	1.505
0.026	-0.335	1.641			0.041	-0.281	1.683			0.014	0.023	1.683			-0.018	0.185	1.640			-0.148	-0.058	1.744			-0.201	-0.276	1.765			-0.204	-0.501	1.737			-0.198	-0.562	1.718			0.148	-0.058	1.614			0.140	-0.234	1.505
0.026	-0.335	1.641			0.041	-0.281	1.683			0.014	0.023	1.683			-0.018	0.185	1.640			-0.148	-0.058	1.744			-0.201	-0.276	1.765			-0.205	-0.502	1.737			-0.199	-0.562	1.718			0.148	-0.058	1.614			0.139	-0.234	1.505
0.026	-0.335	1.641			0.041	-0.281	1.683			0.014	0.023	1.683			-0.018	0.185	1.640			-0.148	-0.058	1.745			-0.201	-0.276	1.765			-0.205	-0.502	1.737			-0.199	-0.562	1.719			0.147	-0.058	1.614			0.139	-0.234	1.506
0.026	-0.336	1.641			0.041	-0.281	1.683			0.014	0.023	1.683			-0.018	0.185	1.640			-0.148	-0.058	1.745			-0.201	-0.276	1.765			-0.205	-0.502	1.737			-0.199	-0.563	1.718			0.147	-0.058	1.614			0.139	-0.234	1.506
0.026	-0.336	1.642			0.041	-0.281	1.683			0.014	0.023	1.682			-0.018	0.185	1.640			-0.148	-0.058	1.745			-0.201	-0.275	1.766			-0.205	-0.502	1.737			-0.199	-0.563	1.719			0.147	-0.058	1.614			0.139	-0.234	1.506
0.026	-0.336	1.642			0.041	-0.281	1.684			0.014	0.023	1.682			-0.018	0.185	1.641			-0.149	-0.058	1.745			-0.201	-0.275	1.766			-0.205	-0.502	1.738			-0.200	-0.563	1.719			0.147	-0.058	1.613			0.138	-0.234	1.506
0.026	-0.336	1.642			0.041	-0.281	1.684			0.014	0.023	1.682			-0.018	0.185	1.641			-0.149	-0.058	1.745			-0.201	-0.275	1.766			-0.206	-0.502	1.738			-0.200	-0.563	1.719			0.146	-0.058	1.613			0.138	-0.235	1.506
0.025	-0.336	1.642			0.041	-0.281	1.684			0.014	0.023	1.682			-0.018	0.185	1.641			-0.149	-0.058	1.745			-0.202	-0.275	1.766			-0.206	-0.502	1.738			-0.200	-0.563	1.719			0.146	-0.058	1.613			0.138	-0.235	1.506
0.025	-0.336	1.642			0.041	-0.281	1.684			0.014	0.023	1.682			-0.017	0.185	1.641			-0.149	-0.058	1.745			-0.202	-0.275	1.766			-0.206	-0.502	1.738			-0.200	-0.563	1.719			0.146	-0.058	1.613			0.138	-0.235	1.507
0.025	-0.336	1.642			0.040	-0.281	1.684			0.014	0.023	1.682			-0.017	0.185	1.641			-0.149	-0.058	1.745			-0.202	-0.275	1.766			-0.206	-0.502	1.737			-0.200	-0.562	1.719			0.146	-0.058	1.613			0.138	-0.235	1.507
0.025	-0.336	1.642			0.040	-0.281	1.684			0.014	0.023	1.682			-0.017	0.185	1.641			-0.149	-0.058	1.745			-0.202	-0.275	1.766			-0.207	-0.502	1.737			-0.200	-0.562	1.719			0.146	-0.058	1.613			0.138	-0.235	1.507
0.025	-0.336	1.642			0.040	-0.281	1.684			0.014	0.023	1.681			-0.016	0.185	1.641			-0.149	-0.058	1.744			-0.202	-0.274	1.766			-0.207	-0.502	1.737			-0.201	-0.563	1.718			0.146	-0.058	1.613			0.138	-0.235	1.507
0.025	-0.336	1.642			0.040	-0.281	1.684			0.014	0.023	1.681			-0.016	0.185	1.641			-0.149	-0.057	1.744			-0.202	-0.274	1.766			-0.207	-0.502	1.737			-0.201	-0.564	1.718			0.146	-0.058	1.613			0.138	-0.235	1.507
0.025	-0.336	1.642			0.040	-0.281	1.684			0.014	0.023	1.681			-0.015	0.185	1.641			-0.149	-0.057	1.744			-0.202	-0.274	1.766			-0.207	-0.501	1.737			-0.201	-0.564	1.718			0.146	-0.058	1.613			0.138	-0.236	1.507
0.025	-0.336	1.642			0.040	-0.281	1.684			0.014	0.024	1.681			-0.015	0.185	1.641			-0.149	-0.057	1.743			-0.202	-0.273	1.766			-0.207	-0.501	1.737			-0.201	-0.564	1.718			0.146	-0.058	1.613			0.138	-0.236	1.507
0.025	-0.336	1.642			0.040	-0.281	1.684			0.014	0.024	1.681			-0.014	0.185	1.641			-0.149	-0.057	1.743			-0.202	-0.273	1.766			-0.207	-0.501	1.737			-0.202	-0.563	1.718			0.146	-0.058	1.612			0.138	-0.236	1.508
0.025	-0.336	1.642			0.040	-0.281	1.684			0.014	0.024	1.680			-0.014	0.185	1.640			-0.149	-0.057	1.743			-0.202	-0.273	1.766			-0.207	-0.501	1.737			-0.202	-0.563	1.718			0.146	-0.058	1.612			0.138	-0.236	1.508
0.024	-0.336	1.642			0.040	-0.281	1.684			0.015	0.024	1.680			-0.013	0.185	1.640			-0.149	-0.057	1.742			-0.202	-0.273	1.766			-0.207	-0.501	1.737			-0.202	-0.564	1.718			0.146	-0.058	1.612			0.138	-0.236	1.508
0.024	-0.336	1.642			0.040	-0.281	1.684			0.015	0.024	1.680			-0.013	0.186	1.640			-0.148	-0.056	1.742			-0.202	-0.273	1.765			-0.207	-0.501	1.737			-0.202	-0.564	1.718			0.146	-0.058	1.612			0.138	-0.236	1.508
0.024	-0.336	1.643			0.040	-0.281	1.684			0.015	0.024	1.680			-0.012	0.186	1.640			-0.148	-0.056	1.741			-0.202	-0.272	1.765			-0.207	-0.501	1.737			-0.202	-0.564	1.718			0.146	-0.058	1.612			0.138	-0.236	1.508
0.024	-0.336	1.643			0.040	-0.281	1.684			0.015	0.024	1.680			-0.012	0.186	1.640			-0.148	-0.056	1.741			-0.202	-0.272	1.765			-0.207	-0.501	1.737			-0.202	-0.564	1.718			0.146	-0.058	1.612			0.138	-0.236	1.508
0.024	-0.336	1.643			0.040	-0.281	1.684			0.015	0.024	1.680			-0.011	0.186	1.640			-0.148	-0.056	1.740			-0.202	-0.272	1.765			-0.207	-0.501	1.736			-0.203	-0.565	1.717			0.147	-0.058	1.612			0.139	-0.236	1.508
0.024	-0.336	1.643			0.040	-0.281	1.684			0.015	0.024	1.680			-0.011	0.186	1.640			-0.148	-0.056	1.739			-0.202	-0.272	1.765			-0.208	-0.501	1.736			-0.203	-0.565	1.717			0.147	-0.059	1.612			0.139	-0.236	1.508
0.024	-0.336	1.643			0.039	-0.281	1.684			0.015	0.024	1.679			-0.010	0.186	1.640			-0.147	-0.056	1.739			-0.202	-0.271	1.765			-0.208	-0.501	1.736			-0.203	-0.566	1.716			0.147	-0.059	1.612			0.139	-0.236	1.508
0.024	-0.336	1.643			0.039	-0.281	1.684			0.016	0.024	1.679			-0.010	0.186	1.640			-0.147	-0.056	1.738			-0.203	-0.271	1.765			-0.207	-0.502	1.735			-0.202	-0.566	1.716			0.147	-0.059	1.612			0.140	-0.236	1.507
0.024	-0.336	1.643			0.039	-0.281	1.684			0.016	0.024	1.679			-0.009	0.186	1.640			-0.147	-0.056	1.738			-0.203	-0.271	1.765			-0.207	-0.502	1.735			-0.203	-0.565	1.715			0.148	-0.059	1.612			0.143	-0.235	1.507
0.024	-0.336	1.643			0.039	-0.281	1.684			0.016	0.024	1.679			-0.009	0.186	1.640			-0.147	-0.056	1.737			-0.203	-0.271	1.765			-0.207	-0.502	1.734			-0.203	-0.565	1.714			0.148	-0.059	1.612			0.147	-0.233	1.505
0.024	-0.336	1.643			0.039	-0.281	1.684			0.016	0.024	1.679			-0.008	0.186	1.640			-0.147	-0.056	1.737			-0.203	-0.273	1.764			-0.207	-0.502	1.733			-0.203	-0.565	1.714			0.148	-0.059	1.612			0.153	-0.230	1.503
0.024	-0.336	1.643			0.039	-0.281	1.684			0.016	0.024	1.679			-0.008	0.186	1.640			-0.147	-0.056	1.736			-0.203	-0.274	1.764			-0.207	-0.501	1.732			-0.202	-0.565	1.713			0.149	-0.059	1.613			0.162	-0.226	1.502
0.024	-0.336	1.643			0.039	-0.281	1.684			0.016	0.024	1.679			-0.007	0.186	1.639			-0.147	-0.056	1.736			-0.204	-0.276	1.763			-0.208	-0.498	1.731			-0.202	-0.564	1.712			0.149	-0.059	1.613			0.174	-0.220	1.500
0.024	-0.336	1.642			0.039	-0.281	1.684			0.017	0.024	1.678			-0.007	0.185	1.639			-0.147	-0.056	1.736			-0.204	-0.278	1.763			-0.208	-0.495	1.730			-0.202	-0.563	1.711			0.150	-0.059	1.613			0.185	-0.215	1.499
0.024	-0.336	1.642			0.039	-0.281	1.684			0.017	0.023	1.678			-0.006	0.185	1.638			-0.147	-0.056	1.735			-0.205	-0.280	1.762			-0.209	-0.494	1.729			-0.202	-0.563	1.710			0.150	-0.059	1.614			0.203	-0.215	1.484
0.024	-0.336	1.642			0.039	-0.281	1.684			0.017	0.023	1.678			-0.005	0.183	1.636			-0.147	-0.057	1.735			-0.205	-0.282	1.762			-0.209	-0.492	1.729			-0.202	-0.563	1.710			0.151	-0.059	1.614			0.215	-0.214	1.476
0.024	-0.336	1.642			0.039	-0.281	1.684			0.018	0.022	1.678			-0.004	0.182	1.633			-0.147	-0.057	1.734			-0.206	-0.283	1.761			-0.210	-0.491	1.728			-0.203	-0.562	1.709			0.152	-0.059	1.615			0.223	-0.213	1.472
0.024	-0.336	1.642			0.038	-0.281	1.684			0.018	0.022	1.678			-0.002	0.180	1.631			-0.147	-0.057	1.734			-0.207	-0.284	1.761			-0.210	-0.490	1.727			-0.203	-0.562	1.708			0.154	-0.059	1.616			0.230	-0.212	1.469
0.023	-0.336	1.642			0.038	-0.281	1.684			0.018	0.021	1.677			-0.001	0.178	1.627			-0.147	-0.057	1.733			-0.207	-0.285	1.760			-0.210	-0.490	1.727			-0.203	-0.562	1.708			0.155	-0.059	1.617			0.241	-0.209	1.473
0.023	-0.336	1.642			0.038	-0.281	1.684			0.019	0.020	1.677			0.001	0.176	1.624			-0.147	-0.057	1.732			-0.208	-0.286	1.759			-0.211	-0.489	1.726			-0.203	-0.562	1.707			0.157	-0.059	1.618			0.248	-0.207	1.476
0.023	-0.336	1.642			0.038	-0.281	1.684			0.019	0.019	1.677			0.002	0.174	1.621			-0.147	-0.057	1.731			-0.209	-0.287	1.759			-0.211	-0.488	1.726			-0.203	-0.561	1.707			0.158	-0.060	1.619			0.255	-0.206	1.481
0.023	-0.336	1.642			0.038	-0.281	1.684			0.020	0.019	1.676			0.004	0.172	1.619			-0.147	-0.058	1.730			-0.209	-0.288	1.758			-0.212	-0.487	1.725			-0.203	-0.561	1.706			0.160	-0.060	1.620			0.260	-0.204	1.486
0.023	-0.336	1.642			0.037	-0.282	1.684			0.020	0.018	1.676			0.005	0.170	1.616			-0.148	-0.058	1.729			-0.210	-0.289	1.757			-0.213	-0.487	1.725			-0.204	-0.561	1.706			0.161	-0.061	1.621			0.265	-0.203	1.492
0.023	-0.336	1.642			0.037	-0.282	1.684			0.021	0.017	1.675			0.007	0.169	1.614			-0.148	-0.058	1.727			-0.211	-0.289	1.756			-0.214	-0.488	1.723			-0.204	-0.563	1.705			0.162	-0.061	1.623			0.269	-0.203	1.498
0.023	-0.336	1.642			0.037	-0.282	1.684			0.021	0.016	1.675			0.008	0.168	1.612			-0.148	-0.058	1.726			-0.213	-0.290	1.754			-0.215	-0.488	1.722			-0.205	-0.564	1.704			0.164	-0.062	1.624			0.273	-0.202	1.506
0.023	-0.336	1.642			0.037	-0.282	1.684			0.021	0.016	1.675			0.009	0.167	1.611			-0.148	-0.058	1.724			-0.214	-0.290	1.753			-0.216	-0.489	1.721			-0.205	-0.564	1.704			0.165	-0.062	1.625			0.275	-0.202	1.513
0.023	-0.336	1.642			0.036	-0.282	1.684			0.022	0.015	1.674			0.010	0.166	1.610			-0.148	-0.058	1.721			-0.215	-0.290	1.751			-0.217	-0.489	1.719			-0.206	-0.565	1.702			0.166	-0.062	1.626			0.277	-0.201	1.518
0.023	-0.336	1.642			0.036	-0.282	1.684			0.022	0.015	1.674			0.011	0.166	1.609			-0.148	-0.059	1.719			-0.216	-0.291	1.749			-0.218	-0.489	1.717			-0.207	-0.566	1.700			0.167	-0.063	1.627			0.278	-0.201	1.523
0.023	-0.336	1.642			0.036	-0.282	1.684			0.022	0.014	1.674			0.012	0.165	1.608			-0.148	-0.059	1.717			-0.217	-0.291	1.747			-0.220	-0.490	1.715			-0.208	-0.567	1.698			0.168	-0.063	1.629			0.280	-0.201	1.526
0.023	-0.337	1.642			0.036	-0.283	1.684			0.023	0.014	1.673			0.013	0.165	1.607			-0.148	-0.059	1.715			-0.219	-0.291	1.745			-0.221	-0.491	1.712			-0.208	-0.568	1.695			0.169	-0.063	1.630			0.280	-0.202	1.530
0.023	-0.337	1.642			0.035	-0.283	1.684			0.023	0.013	1.673			0.014	0.165	1.607			-0.148	-0.059	1.713			-0.220	-0.291	1.742			-0.221	-0.492	1.709			-0.209	-0.570	1.691			0.171	-0.063	1.632			0.281	-0.202	1.532
0.023	-0.337	1.642			0.035	-0.283	1.684			0.023	0.013	1.673			0.016	0.165	1.606			-0.147	-0.059	1.711			-0.221	-0.290	1.739			-0.222	-0.494	1.705			-0.209	-0.571	1.687			0.172	-0.063	1.633			0.279	-0.204	1.538
0.023	-0.337	1.641			0.035	-0.283	1.683			0.023	0.013	1.673			0.017	0.165	1.606			-0.147	-0.058	1.709			-0.222	-0.290	1.736			-0.223	-0.492	1.701			-0.210	-0.570	1.684			0.172	-0.063	1.634			0.276	-0.205	1.543
0.023	-0.337	1.641			0.034	-0.283	1.683			0.023	0.013	1.673			0.018	0.166	1.607			-0.147	-0.058	1.708			-0.223	-0.290	1.733			-0.223	-0.492	1.697			-0.210	-0.570	1.680			0.173	-0.063	1.635			0.272	-0.207	1.547
0.022	-0.337	1.641			0.034	-0.283	1.683			0.023	0.013	1.672			0.019	0.166	1.607			-0.147	-0.058	1.706			-0.223	-0.290	1.730			-0.224	-0.492	1.692			-0.210	-0.570	1.675			0.174	-0.063	1.636			0.268	-0.209	1.550
0.022	-0.337	1.641			0.033	-0.283	1.683			0.023	0.013	1.672			0.020	0.167	1.608			-0.147	-0.058	1.705			-0.224	-0.289	1.728			-0.224	-0.492	1.688			-0.210	-0.569	1.671			0.174	-0.063	1.637			0.260	-0.211	1.552
0.022	-0.337	1.640			0.033	-0.283	1.683			0.023	0.012	1.672			0.021	0.168	1.609			-0.147	-0.058	1.703			-0.224	-0.289	1.725			-0.224	-0.490	1.685			-0.210	-0.568	1.666			0.175	-0.063	1.638			0.257	-0.220	1.551
0.022	-0.337	1.640			0.032	-0.283	1.682			0.023	0.012	1.672			0.021	0.169	1.610			-0.146	-0.058	1.702			-0.224	-0.289	1.723			-0.224	-0.489	1.682			-0.210	-0.567	1.662			0.175	-0.063	1.639			0.248	-0.233	1.544
0.022	-0.337	1.640			0.032	-0.283	1.682			0.023	0.013	1.672			0.021	0.171	1.611			-0.146	-0.058	1.701			-0.225	-0.289	1.721			-0.224	-0.488	1.679			-0.210	-0.565	1.659			0.176	-0.063	1.640			0.241	-0.241	1.538
0.022	-0.337	1.639			0.032	-0.283	1.682			0.023	0.013	1.672			0.021	0.173	1.613			-0.146	-0.058	1.700			-0.225	-0.288	1.720			-0.224	-0.487	1.676			-0.209	-0.564	1.656			0.176	-0.062	1.641			0.217	-0.253	1.520
0.022	-0.337	1.639			0.031	-0.283	1.681			0.023	0.013	1.672			0.021	0.174	1.615			-0.146	-0.058	1.699			-0.225	-0.288	1.718			-0.224	-0.486	1.674			-0.209	-0.562	1.653			0.176	-0.062	1.641			0.208	-0.259	1.513
0.022	-0.337	1.638			0.031	-0.283	1.681			0.023	0.013	1.672			0.020	0.176	1.616			-0.146	-0.058	1.699			-0.225	-0.288	1.717			-0.224	-0.485	1.672			-0.209	-0.561	1.651			0.176	-0.062	1.642			0.202	-0.263	1.509
0.021	-0.337	1.638			0.030	-0.283	1.681			0.022	0.014	1.671			0.019	0.177	1.617			-0.146	-0.058	1.698			-0.225	-0.288	1.716			-0.224	-0.484	1.671			-0.209	-0.560	1.649			0.176	-0.061	1.642			0.197	-0.265	1.506
0.021	-0.337	1.637			0.030	-0.283	1.681			0.022	0.014	1.671			0.019	0.179	1.619			-0.147	-0.058	1.697			-0.226	-0.288	1.715			-0.224	-0.484	1.670			-0.209	-0.559	1.647			0.176	-0.061	1.642			0.193	-0.268	1.503
0.021	-0.337	1.637			0.030	-0.283	1.680			0.021	0.014	1.671			0.017	0.180	1.620			-0.147	-0.058	1.697			-0.226	-0.288	1.714			-0.224	-0.483	1.668			-0.208	-0.558	1.646			0.176	-0.061	1.643			0.190	-0.269	1.501
0.021	-0.336	1.636			0.029	-0.283	1.680			0.020	0.015	1.671			0.016	0.181	1.622			-0.147	-0.058	1.696			-0.226	-0.288	1.713			-0.224	-0.482	1.667			-0.208	-0.558	1.645			0.175	-0.060	1.642			0.186	-0.271	1.499
0.021	-0.336	1.636			0.029	-0.283	1.679			0.019	0.015	1.671			0.015	0.182	1.623			-0.147	-0.058	1.696			-0.226	-0.288	1.712			-0.224	-0.481	1.667			-0.208	-0.557	1.644			0.175	-0.060	1.642			0.183	-0.272	1.497
0.020	-0.336	1.635			0.028	-0.283	1.679			0.019	0.016	1.671			0.014	0.183	1.625			-0.147	-0.058	1.695			-0.226	-0.288	1.711			-0.223	-0.480	1.666			-0.208	-0.556	1.643			0.174	-0.059	1.642			0.181	-0.273	1.496
0.020	-0.336	1.635			0.028	-0.283	1.679			0.018	0.017	1.671			0.013	0.184	1.626			-0.148	-0.058	1.695			-0.226	-0.288	1.711			-0.223	-0.479	1.666			-0.208	-0.555	1.643			0.173	-0.059	1.641			0.178	-0.274	1.494
0.020	-0.336	1.634			0.028	-0.283	1.678			0.017	0.017	1.671			0.013	0.185	1.627			-0.148	-0.058	1.695			-0.226	-0.288	1.710			-0.224	-0.478	1.666			-0.208	-0.554	1.643			0.172	-0.058	1.641			0.176	-0.275	1.493
0.020	-0.336	1.634			0.027	-0.283	1.678			0.016	0.018	1.671			0.012	0.185	1.628			-0.149	-0.059	1.695			-0.226	-0.288	1.710			-0.224	-0.477	1.666			-0.209	-0.553	1.643			0.171	-0.058	1.640			0.174	-0.275	1.492
0.020	-0.336	1.633			0.027	-0.283	1.677			0.015	0.018	1.671			0.011	0.186	1.629			-0.149	-0.059	1.694			-0.226	-0.288	1.709			-0.224	-0.476	1.666			-0.209	-0.552	1.644			0.170	-0.057	1.640			0.172	-0.275	1.491
0.019	-0.336	1.633			0.027	-0.282	1.677			0.015	0.019	1.671			0.010	0.187	1.629			-0.150	-0.059	1.694			-0.226	-0.288	1.709			-0.224	-0.475	1.667			-0.210	-0.550	1.645			0.169	-0.057	1.640			0.170	-0.275	1.490
0.019	-0.336	1.632			0.027	-0.282	1.677			0.014	0.019	1.670			0.010	0.187	1.630			-0.150	-0.059	1.694			-0.227	-0.288	1.708			-0.225	-0.474	1.668			-0.210	-0.549	1.646			0.169	-0.057	1.639			0.168	-0.275	1.489
0.019	-0.336	1.632			0.026	-0.282	1.676			0.013	0.019	1.670			0.009	0.188	1.631			-0.151	-0.059	1.694			-0.227	-0.287	1.708			-0.225	-0.473	1.668			-0.211	-0.548	1.647			0.168	-0.056	1.639			0.169	-0.261	1.500
0.019	-0.335	1.632			0.026	-0.282	1.676			0.013	0.020	1.670			0.008	0.188	1.632			-0.151	-0.059	1.694			-0.227	-0.287	1.708			-0.225	-0.472	1.669			-0.211	-0.548	1.648			0.167	-0.056	1.638			0.169	-0.254	1.505
0.019	-0.335	1.631			0.026	-0.282	1.676			0.012	0.020	1.670			0.008	0.188	1.632			-0.152	-0.059	1.694			-0.227	-0.287	1.707			-0.225	-0.472	1.669			-0.212	-0.547	1.648			0.167	-0.056	1.638			0.169	-0.249	1.509
0.018	-0.335	1.631			0.025	-0.282	1.675			0.012	0.020	1.670			0.007	0.189	1.633			-0.152	-0.059	1.694			-0.227	-0.287	1.707			-0.226	-0.471	1.670			-0.212	-0.547	1.649			0.166	-0.055	1.638			0.169	-0.245	1.512
0.018	-0.335	1.631			0.025	-0.282	1.675			0.011	0.021	1.670			0.007	0.189	1.633			-0.153	-0.059	1.694			-0.227	-0.286	1.707			-0.226	-0.471	1.670			-0.212	-0.546	1.649			0.165	-0.055	1.638			0.169	-0.243	1.514
0.018	-0.335	1.630			0.025	-0.282	1.675			0.011	0.021	1.670			0.007	0.189	1.634			-0.153	-0.060	1.695			-0.227	-0.286	1.707			-0.226	-0.473	1.670			-0.212	-0.548	1.650			0.165	-0.055	1.637			0.169	-0.241	1.516
0.018	-0.335	1.630			0.025	-0.282	1.675			0.010	0.021	1.670			0.006	0.190	1.634			-0.154	-0.060	1.695			-0.227	-0.285	1.707			-0.226	-0.475	1.671			-0.212	-0.551	1.650			0.164	-0.055	1.637			0.169	-0.239	1.518
0.018	-0.335	1.630			0.024	-0.282	1.675			0.010	0.022	1.670			0.006	0.190	1.635			-0.154	-0.060	1.695			-0.227	-0.284	1.707			-0.227	-0.475	1.671			-0.213	-0.551	1.650			0.163	-0.055	1.637			0.169	-0.238	1.519
0.017	-0.335	1.630			0.024	-0.282	1.674			0.010	0.022	1.670			0.005	0.190	1.635			-0.155	-0.060	1.695			-0.227	-0.284	1.708			-0.227	-0.475	1.672			-0.213	-0.550	1.651			0.163	-0.055	1.637			0.168	-0.236	1.521
0.017	-0.335	1.629			0.024	-0.282	1.674			0.009	0.022	1.670			0.005	0.190	1.635			-0.155	-0.060	1.696			-0.228	-0.283	1.708			-0.227	-0.474	1.672			-0.213	-0.550	1.652			0.162	-0.055	1.637			0.168	-0.236	1.522
0.017	-0.335	1.629			0.024	-0.282	1.674			0.009	0.022	1.670			0.005	0.190	1.636			-0.156	-0.060	1.696			-0.228	-0.283	1.708			-0.228	-0.474	1.673			-0.214	-0.550	1.653			0.162	-0.055	1.637			0.168	-0.235	1.523
0.017	-0.335	1.629			0.023	-0.282	1.674			0.008	0.023	1.670			0.004	0.190	1.636			-0.157	-0.060	1.696			-0.228	-0.282	1.708			-0.229	-0.473	1.674			-0.214	-0.549	1.654			0.161	-0.054	1.637			0.167	-0.234	1.524
0.016	-0.335	1.629			0.023	-0.281	1.674			0.008	0.023	1.670			0.003	0.190	1.636			-0.158	-0.060	1.697			-0.228	-0.282	1.709			-0.229	-0.473	1.675			-0.215	-0.549	1.655			0.160	-0.054	1.636			0.167	-0.234	1.525
0.016	-0.335	1.629			0.023	-0.281	1.674			0.007	0.023	1.670			0.003	0.190	1.636			-0.158	-0.060	1.697			-0.228	-0.281	1.709			-0.230	-0.472	1.676			-0.215	-0.548	1.656			0.160	-0.054	1.636			0.166	-0.233	1.525
0.016	-0.335	1.629			0.022	-0.281	1.674			0.006	0.023	1.670			0.002	0.190	1.637			-0.159	-0.060	1.698			-0.229	-0.281	1.710			-0.230	-0.474	1.677			-0.216	-0.550	1.657			0.159	-0.054	1.636			0.166	-0.233	1.526
0.015	-0.335	1.629			0.022	-0.281	1.674			0.006	0.023	1.670			0.001	0.190	1.637			-0.160	-0.061	1.698			-0.229	-0.280	1.710			-0.230	-0.475	1.679			-0.216	-0.550	1.658			0.158	-0.054	1.636			0.166	-0.232	1.527
0.015	-0.335	1.629			0.022	-0.281	1.674			0.005	0.023	1.670			-0.001	0.190	1.636			-0.161	-0.061	1.699			-0.229	-0.280	1.710			-0.230	-0.477	1.680			-0.216	-0.550	1.660			0.157	-0.054	1.636			0.165	-0.232	1.528
0.014	-0.335	1.629			0.021	-0.281	1.674			0.004	0.023	1.670			-0.003	0.189	1.636			-0.162	-0.061	1.699			-0.230	-0.280	1.711			-0.230	-0.479	1.681			-0.217	-0.551	1.661			0.156	-0.054	1.636			0.165	-0.232	1.528
0.014	-0.335	1.629			0.021	-0.281	1.674			0.003	0.023	1.670			-0.005	0.188	1.635			-0.163	-0.061	1.700			-0.230	-0.280	1.712			-0.230	-0.482	1.682			-0.217	-0.553	1.663			0.155	-0.054	1.636			0.164	-0.232	1.529
0.013	-0.335	1.630			0.020	-0.281	1.674			0.002	0.023	1.670			-0.007	0.188	1.635			-0.165	-0.062	1.701			-0.230	-0.279	1.712			-0.230	-0.483	1.683			-0.218	-0.553	1.664			0.154	-0.054	1.636			0.164	-0.232	1.530
0.013	-0.335	1.630			0.019	-0.281	1.675			0.001	0.023	1.670			-0.010	0.187	1.634			-0.166	-0.062	1.701			-0.231	-0.279	1.713			-0.231	-0.483	1.685			-0.218	-0.553	1.665			0.153	-0.054	1.636			0.163	-0.232	1.530
0.012	-0.335	1.630			0.019	-0.282	1.675			0.000	0.022	1.670			-0.012	0.186	1.633			-0.168	-0.063	1.702			-0.231	-0.279	1.713			-0.232	-0.483	1.686			-0.218	-0.553	1.666			0.152	-0.054	1.636			0.163	-0.232	1.531
0.011	-0.336	1.631			0.018	-0.282	1.675			-0.001	0.022	1.670			-0.015	0.186	1.633			-0.170	-0.063	1.702			-0.232	-0.279	1.714			-0.232	-0.484	1.687			-0.219	-0.553	1.668			0.150	-0.054	1.636			0.162	-0.232	1.531
0.010	-0.336	1.631			0.017	-0.282	1.675			-0.002	0.022	1.670			-0.018	0.185	1.632			-0.171	-0.064	1.703			-0.232	-0.279	1.715			-0.233	-0.483	1.688			-0.219	-0.553	1.669			0.149	-0.054	1.635			0.162	-0.233	1.532
0.009	-0.336	1.631			0.016	-0.282	1.676			-0.003	0.022	1.670			-0.020	0.184	1.631			-0.173	-0.064	1.703			-0.233	-0.279	1.715			-0.234	-0.483	1.689			-0.219	-0.552	1.670			0.148	-0.054	1.635			0.161	-0.233	1.532
0.009	-0.336	1.632			0.016	-0.282	1.676			-0.005	0.021	1.670			-0.023	0.184	1.630			-0.174	-0.065	1.703			-0.233	-0.279	1.716			-0.235	-0.481	1.691			-0.220	-0.551	1.672			0.146	-0.054	1.635			0.161	-0.233	1.533
0.008	-0.336	1.632			0.015	-0.282	1.676			-0.006	0.021	1.670			-0.025	0.184	1.630			-0.175	-0.065	1.704			-0.234	-0.279	1.716			-0.236	-0.482	1.691			-0.221	-0.553	1.672			0.145	-0.054	1.635			0.160	-0.233	1.533
0.007	-0.336	1.632			0.014	-0.282	1.676			-0.007	0.021	1.670			-0.028	0.183	1.629			-0.177	-0.066	1.704			-0.234	-0.279	1.717			-0.236	-0.482	1.692			-0.221	-0.552	1.673			0.143	-0.054	1.635			0.160	-0.233	1.534
0.006	-0.336	1.633			0.013	-0.282	1.677			-0.008	0.021	1.670			-0.030	0.183	1.629			-0.178	-0.066	1.704			-0.235	-0.279	1.717			-0.237	-0.482	1.692			-0.222	-0.554	1.674			0.142	-0.054	1.634			0.159	-0.233	1.534
0.006	-0.337	1.633			0.013	-0.282	1.677			-0.009	0.020	1.669			-0.033	0.183	1.628			-0.179	-0.067	1.704			-0.235	-0.279	1.718			-0.237	-0.483	1.692			-0.222	-0.556	1.674			0.140	-0.054	1.634			0.159	-0.234	1.534
0.005	-0.337	1.633			0.012	-0.282	1.677			-0.010	0.020	1.669			-0.035	0.183	1.628			-0.181	-0.067	1.704			-0.236	-0.279	1.718			-0.237	-0.484	1.692			-0.222	-0.557	1.674			0.139	-0.054	1.634			0.158	-0.234	1.534
0.004	-0.337	1.633			0.011	-0.282	1.677			-0.012	0.020	1.669			-0.037	0.182	1.628			-0.182	-0.068	1.704			-0.237	-0.279	1.718			-0.238	-0.485	1.692			-0.223	-0.559	1.674			0.137	-0.054	1.633			0.158	-0.234	1.535
0.003	-0.337	1.633			0.010	-0.282	1.677			-0.013	0.020	1.669			-0.038	0.182	1.628			-0.183	-0.068	1.704			-0.237	-0.279	1.718			-0.238	-0.487	1.692			-0.223	-0.561	1.674			0.136	-0.053	1.633			0.158	-0.234	1.535
0.003	-0.337	1.634			0.009	-0.282	1.677			-0.014	0.020	1.669			-0.040	0.182	1.627			-0.184	-0.068	1.704			-0.238	-0.279	1.719			-0.238	-0.488	1.692			-0.224	-0.563	1.673			0.134	-0.053	1.633			0.157	-0.234	1.535
0.002	-0.337	1.634			0.009	-0.282	1.677			-0.015	0.020	1.669			-0.041	0.182	1.627			-0.185	-0.068	1.704			-0.239	-0.279	1.719			-0.239	-0.488	1.692			-0.224	-0.563	1.673			0.133	-0.053	1.633			0.157	-0.234	1.535
0.001	-0.337	1.634			0.008	-0.282	1.677			-0.016	0.019	1.668			-0.042	0.182	1.627			-0.186	-0.069	1.704			-0.240	-0.280	1.719			-0.239	-0.488	1.692			-0.225	-0.563	1.673			0.132	-0.053	1.632			0.156	-0.234	1.535
0.000	-0.337	1.634			0.007	-0.283	1.677			-0.017	0.019	1.668			-0.043	0.182	1.627			-0.187	-0.069	1.704			-0.240	-0.280	1.719			-0.240	-0.488	1.691			-0.225	-0.563	1.673			0.131	-0.053	1.632			0.156	-0.234	1.536
-0.000	-0.337	1.634			0.006	-0.283	1.677			-0.018	0.019	1.668			-0.044	0.181	1.627			-0.187	-0.069	1.704			-0.241	-0.280	1.719			-0.241	-0.489	1.691			-0.226	-0.564	1.673			0.130	-0.053	1.632			0.156	-0.234	1.536
-0.001	-0.337	1.634			0.005	-0.283	1.677			-0.019	0.019	1.668			-0.045	0.181	1.627			-0.188	-0.069	1.704			-0.242	-0.280	1.719			-0.241	-0.489	1.691			-0.226	-0.564	1.673			0.129	-0.053	1.632			0.156	-0.234	1.536
-0.002	-0.337	1.634			0.005	-0.283	1.677			-0.020	0.019	1.668			-0.046	0.181	1.626			-0.189	-0.069	1.704			-0.243	-0.280	1.718			-0.242	-0.489	1.690			-0.227	-0.565	1.672			0.128	-0.053	1.632			0.155	-0.234	1.536
-0.002	-0.337	1.634			0.004	-0.283	1.677			-0.021	0.019	1.668			-0.047	0.181	1.626			-0.189	-0.070	1.704			-0.244	-0.281	1.718			-0.243	-0.489	1.690			-0.227	-0.565	1.672			0.127	-0.052	1.632			0.155	-0.234	1.536
-0.003	-0.338	1.634			0.003	-0.283	1.677			-0.022	0.019	1.667			-0.048	0.181	1.626			-0.190	-0.070	1.703			-0.244	-0.281	1.718			-0.243	-0.489	1.689			-0.228	-0.565	1.671			0.127	-0.052	1.632			0.155	-0.234	1.536
-0.004	-0.338	1.634			0.002	-0.283	1.677			-0.023	0.019	1.667			-0.048	0.181	1.626			-0.191	-0.070	1.703			-0.245	-0.281	1.718			-0.244	-0.489	1.689			-0.228	-0.565	1.671			0.126	-0.052	1.631			0.155	-0.234	1.536
-0.004	-0.338	1.634			0.002	-0.283	1.677			-0.023	0.019	1.667			-0.049	0.181	1.626			-0.191	-0.070	1.703			-0.246	-0.281	1.718			-0.244	-0.490	1.688			-0.229	-0.566	1.671			0.125	-0.052	1.631			0.154	-0.234	1.536
-0.005	-0.338	1.634			0.001	-0.283	1.677			-0.024	0.019	1.667			-0.050	0.181	1.626			-0.192	-0.070	1.703			-0.246	-0.282	1.718			-0.245	-0.489	1.688			-0.229	-0.566	1.670			0.125	-0.052	1.631			0.154	-0.234	1.536
-0.006	-0.338	1.634			0.001	-0.283	1.677			-0.024	0.019	1.667			-0.050	0.181	1.626			-0.192	-0.070	1.703			-0.247	-0.282	1.717			-0.246	-0.489	1.687			-0.230	-0.566	1.670			0.124	-0.052	1.631			0.154	-0.234	1.536
-0.006	-0.338	1.634			-0.000	-0.283	1.677			-0.025	0.019	1.667			-0.051	0.181	1.626			-0.193	-0.070	1.703			-0.248	-0.282	1.717			-0.246	-0.488	1.687			-0.230	-0.565	1.669			0.123	-0.052	1.631			0.154	-0.234	1.537
-0.007	-0.338	1.634			-0.001	-0.283	1.677			-0.025	0.019	1.667			-0.051	0.181	1.626			-0.193	-0.070	1.702			-0.248	-0.283	1.717			-0.247	-0.487	1.686			-0.231	-0.564	1.669			0.123	-0.052	1.631			0.154	-0.234	1.537
-0.007	-0.338	1.634			-0.001	-0.283	1.677			-0.026	0.019	1.667			-0.052	0.181	1.626			-0.194	-0.070	1.702			-0.249	-0.283	1.717			-0.247	-0.488	1.685			-0.231	-0.565	1.668			0.123	-0.052	1.631			0.154	-0.234	1.537
-0.008	-0.338	1.633			-0.002	-0.283	1.677			-0.026	0.019	1.667			-0.052	0.181	1.626			-0.194	-0.070	1.702			-0.249	-0.283	1.716			-0.247	-0.488	1.685			-0.232	-0.565	1.668			0.122	-0.052	1.631			0.153	-0.234	1.537
-0.008	-0.338	1.633			-0.002	-0.283	1.677			-0.027	0.019	1.667			-0.052	0.181	1.626			-0.195	-0.070	1.702			-0.249	-0.284	1.716			-0.247	-0.488	1.684			-0.232	-0.565	1.668			0.122	-0.052	1.631			0.153	-0.234	1.537
-0.009	-0.338	1.633			-0.003	-0.283	1.677			-0.027	0.019	1.666			-0.052	0.181	1.626			-0.195	-0.071	1.702			-0.250	-0.284	1.716			-0.248	-0.487	1.684			-0.232	-0.564	1.667			0.122	-0.052	1.631			0.153	-0.234	1.537
-0.009	-0.338	1.633			-0.003	-0.283	1.677			-0.027	0.019	1.666			-0.052	0.181	1.626			-0.195	-0.071	1.702			-0.250	-0.285	1.715			-0.248	-0.488	1.684			-0.233	-0.565	1.666			0.121	-0.052	1.631			0.153	-0.234	1.537
-0.009	-0.338	1.633			-0.003	-0.283	1.677			-0.028	0.019	1.666			-0.052	0.181	1.626			-0.196	-0.071	1.702			-0.251	-0.285	1.715			-0.248	-0.487	1.683			-0.233	-0.565	1.666			0.121	-0.052	1.631			0.153	-0.234	1.537
-0.010	-0.338	1.633			-0.004	-0.283	1.677			-0.028	0.019	1.666			-0.051	0.181	1.626			-0.196	-0.071	1.701			-0.251	-0.285	1.715			-0.248	-0.488	1.683			-0.233	-0.565	1.665			0.121	-0.052	1.631			0.154	-0.234	1.537
-0.010	-0.338	1.633			-0.004	-0.283	1.677			-0.028	0.018	1.666			-0.051	0.182	1.626			-0.196	-0.071	1.701			-0.251	-0.286	1.715			-0.247	-0.488	1.682			-0.233	-0.565	1.664			0.121	-0.052	1.631			0.154	-0.234	1.537
-0.010	-0.338	1.633			-0.004	-0.283	1.677			-0.028	0.018	1.666			-0.050	0.182	1.626			-0.196	-0.071	1.701			-0.251	-0.286	1.714			-0.247	-0.489	1.681			-0.233	-0.566	1.664			0.121	-0.052	1.632			0.154	-0.234	1.537
-0.010	-0.338	1.633			-0.005	-0.283	1.677			-0.029	0.018	1.666			-0.050	0.182	1.626			-0.196	-0.071	1.701			-0.252	-0.287	1.714			-0.247	-0.489	1.681			-0.233	-0.567	1.663			0.121	-0.052	1.632			0.154	-0.234	1.537
-0.011	-0.338	1.633			-0.005	-0.283	1.677			-0.029	0.019	1.666			-0.049	0.182	1.626			-0.197	-0.071	1.701			-0.252	-0.288	1.714			-0.247	-0.490	1.680			-0.233	-0.567	1.662			0.121	-0.052	1.632			0.155	-0.234	1.537
-0.011	-0.338	1.633			-0.005	-0.283	1.677			-0.029	0.019	1.666			-0.049	0.182	1.627			-0.197	-0.071	1.701			-0.252	-0.288	1.714			-0.247	-0.491	1.680			-0.233	-0.568	1.661			0.121	-0.052	1.632			0.155	-0.233	1.537
-0.011	-0.338	1.633			-0.005	-0.283	1.677			-0.029	0.019	1.666			-0.048	0.182	1.627			-0.197	-0.071	1.700			-0.252	-0.289	1.714			-0.246	-0.491	1.679			-0.232	-0.568	1.661			0.121	-0.052	1.632			0.156	-0.233	1.538
-0.011	-0.338	1.633			-0.005	-0.283	1.677			-0.029	0.019	1.666			-0.048	0.183	1.627			-0.197	-0.071	1.700			-0.252	-0.289	1.713			-0.246	-0.492	1.679			-0.232	-0.569	1.660			0.121	-0.052	1.633			0.157	-0.233	1.538
-0.012	-0.338	1.633			-0.006	-0.283	1.677			-0.029	0.019	1.666			-0.047	0.183	1.627			-0.197	-0.071	1.700			-0.252	-0.290	1.713			-0.246	-0.492	1.679			-0.232	-0.569	1.660			0.121	-0.052	1.633			0.158	-0.232	1.538
-0.012	-0.338	1.633			-0.006	-0.283	1.677			-0.029	0.019	1.666			-0.047	0.183	1.627			-0.197	-0.071	1.700			-0.252	-0.290	1.713			-0.246	-0.493	1.678			-0.232	-0.570	1.659			0.122	-0.052	1.633			0.159	-0.232	1.539
-0.012	-0.338	1.633			-0.006	-0.283	1.677			-0.029	0.019	1.666			-0.046	0.183	1.628			-0.197	-0.071	1.700			-0.253	-0.290	1.713			-0.245	-0.493	1.678			-0.232	-0.570	1.659			0.122	-0.052	1.634			0.161	-0.231	1.539
-0.012	-0.338	1.633			-0.006	-0.283	1.677			-0.029	0.019	1.666			-0.045	0.183	1.628			-0.196	-0.071	1.700			-0.253	-0.291	1.713			-0.245	-0.493	1.678			-0.232	-0.570	1.659			0.122	-0.052	1.634			0.162	-0.230	1.540
-0.012	-0.338	1.633			-0.006	-0.283	1.677			-0.028	0.019	1.667			-0.045	0.184	1.628			-0.196	-0.070	1.700			-0.253	-0.291	1.713			-0.245	-0.493	1.678			-0.232	-0.570	1.659			0.123	-0.052	1.635			0.164	-0.229	1.541
-0.012	-0.338	1.633			-0.006	-0.283	1.677			-0.028	0.019	1.667			-0.044	0.184	1.629			-0.196	-0.070	1.700			-0.253	-0.291	1.713			-0.245	-0.494	1.678			-0.232	-0.571	1.658			0.123	-0.052	1.635			0.166	-0.228	1.541
-0.012	-0.337	1.634			-0.007	-0.283	1.677			-0.028	0.019	1.667			-0.044	0.184	1.629			-0.196	-0.070	1.699			-0.253	-0.292	1.713			-0.245	-0.494	1.678			-0.232	-0.571	1.658			0.124	-0.052	1.636			0.168	-0.228	1.542
-0.013	-0.337	1.634			-0.007	-0.283	1.677			-0.027	0.019	1.667			-0.043	0.184	1.629			-0.196	-0.070	1.699			-0.253	-0.292	1.713			-0.244	-0.495	1.677			-0.232	-0.572	1.658			0.124	-0.052	1.636			0.170	-0.227	1.543
-0.013	-0.337	1.634			-0.007	-0.283	1.677			-0.027	0.020	1.667			-0.042	0.184	1.630			-0.195	-0.070	1.699			-0.253	-0.292	1.713			-0.244	-0.495	1.677			-0.232	-0.572	1.657			0.125	-0.052	1.637			0.172	-0.226	1.545
-0.013	-0.337	1.634			-0.007	-0.283	1.677			-0.027	0.020	1.668			-0.042	0.184	1.630			-0.195	-0.070	1.699			-0.253	-0.293	1.713			-0.244	-0.495	1.677			-0.232	-0.572	1.657			0.126	-0.052	1.637			0.174	-0.224	1.547
-0.013	-0.337	1.634			-0.007	-0.283	1.677			-0.026	0.020	1.668			-0.041	0.184	1.631			-0.195	-0.070	1.699			-0.253	-0.293	1.712			-0.244	-0.496	1.677			-0.232	-0.572	1.657			0.126	-0.052	1.638			0.176	-0.223	1.548
-0.013	-0.337	1.634			-0.007	-0.283	1.677			-0.026	0.020	1.668			-0.040	0.184	1.631			-0.194	-0.070	1.699			-0.253	-0.293	1.712			-0.244	-0.496	1.677			-0.232	-0.573	1.657			0.127	-0.052	1.639			0.178	-0.223	1.549
-0.013	-0.337	1.634			-0.007	-0.283	1.677			-0.026	0.020	1.668			-0.039	0.184	1.631			-0.194	-0.070	1.699			-0.253	-0.294	1.712			-0.244	-0.496	1.677			-0.232	-0.573	1.657			0.128	-0.052	1.640			0.180	-0.222	1.551
-0.013	-0.337	1.634			-0.007	-0.283	1.677			-0.025	0.020	1.669			-0.038	0.184	1.631			-0.193	-0.069	1.699			-0.253	-0.294	1.712			-0.243	-0.497	1.677			-0.231	-0.573	1.657			0.128	-0.052	1.641			0.181	-0.221	1.552
-0.013	-0.337	1.634			-0.007	-0.283	1.677			-0.025	0.020	1.669			-0.036	0.183	1.631			-0.193	-0.069	1.699			-0.253	-0.294	1.712			-0.243	-0.497	1.677			-0.231	-0.574	1.657			0.129	-0.052	1.642			0.182	-0.221	1.553
-0.013	-0.337	1.634			-0.007	-0.283	1.678			-0.024	0.020	1.669			-0.035	0.183	1.631			-0.193	-0.069	1.699			-0.253	-0.294	1.712			-0.243	-0.497	1.677			-0.231	-0.574	1.656			0.130	-0.052	1.643			0.184	-0.220	1.554
-0.013	-0.337	1.634			-0.007	-0.283	1.678			-0.024	0.020	1.670			-0.033	0.182	1.631			-0.192	-0.069	1.699			-0.253	-0.295	1.712			-0.242	-0.498	1.677			-0.231	-0.574	1.656			0.131	-0.052	1.644			0.185	-0.220	1.555
-0.013	-0.337	1.635			-0.007	-0.283	1.678			-0.023	0.020	1.670			-0.032	0.182	1.631			-0.191	-0.069	1.699			-0.253	-0.295	1.712			-0.242	-0.498	1.677			-0.231	-0.574	1.657			0.132	-0.053	1.645			0.186	-0.219	1.557
-0.013	-0.337	1.635			-0.007	-0.283	1.678			-0.023	0.020	1.670			-0.030	0.182	1.631			-0.191	-0.069	1.699			-0.253	-0.295	1.712			-0.242	-0.498	1.677			-0.230	-0.575	1.657			0.133	-0.053	1.646			0.186	-0.219	1.558
-0.013	-0.337	1.635			-0.007	-0.283	1.678			-0.022	0.020	1.670			-0.028	0.181	1.631			-0.190	-0.069	1.698			-0.253	-0.295	1.712			-0.242	-0.498	1.677			-0.230	-0.575	1.657			0.134	-0.053	1.648			0.187	-0.219	1.559
-0.013	-0.337	1.635			-0.007	-0.283	1.679			-0.022	0.020	1.671			-0.026	0.181	1.630			-0.189	-0.069	1.698			-0.253	-0.295	1.712			-0.241	-0.498	1.677			-0.230	-0.574	1.657			0.135	-0.053	1.649			0.188	-0.218	1.560
-0.012	-0.337	1.636			-0.007	-0.283	1.679			-0.021	0.019	1.671			-0.025	0.180	1.630			-0.188	-0.068	1.698			-0.252	-0.296	1.712			-0.241	-0.498	1.677			-0.230	-0.574	1.657			0.135	-0.053	1.650			0.189	-0.218	1.561
-0.012	-0.338	1.636			-0.007	-0.283	1.679			-0.020	0.019	1.671			-0.024	0.180	1.630			-0.187	-0.068	1.698			-0.252	-0.296	1.712			-0.241	-0.498	1.677			-0.230	-0.575	1.658			0.136	-0.053	1.651			0.189	-0.218	1.561
-0.011	-0.338	1.636			-0.006	-0.283	1.680			-0.020	0.019	1.671			-0.022	0.179	1.630			-0.186	-0.068	1.698			-0.252	-0.296	1.712			-0.241	-0.498	1.677			-0.230	-0.575	1.658			0.137	-0.053	1.652			0.190	-0.218	1.562
-0.011	-0.338	1.637			-0.006	-0.283	1.680			-0.019	0.019	1.672			-0.021	0.179	1.630			-0.185	-0.068	1.698			-0.252	-0.296	1.712			-0.240	-0.498	1.677			-0.230	-0.575	1.658			0.138	-0.054	1.653			0.190	-0.218	1.563
-0.010	-0.338	1.637			-0.006	-0.283	1.681			-0.019	0.019	1.672			-0.020	0.179	1.631			-0.184	-0.067	1.698			-0.252	-0.296	1.712			-0.240	-0.498	1.677			-0.229	-0.575	1.658			0.139	-0.054	1.654			0.191	-0.218	1.563
-0.010	-0.338	1.638			-0.005	-0.283	1.681			-0.018	0.019	1.672			-0.019	0.179	1.631			-0.183	-0.067	1.698			-0.252	-0.296	1.712			-0.240	-0.498	1.677			-0.229	-0.575	1.658			0.140	-0.054	1.654			0.191	-0.218	1.564
-0.009	-0.338	1.638			-0.005	-0.283	1.682			-0.017	0.019	1.672			-0.018	0.179	1.631			-0.182	-0.067	1.697			-0.252	-0.296	1.712			-0.240	-0.498	1.677			-0.229	-0.575	1.659			0.140	-0.054	1.655			0.191	-0.218	1.564
-0.009	-0.338	1.639			-0.005	-0.283	1.682			-0.017	0.019	1.673			-0.017	0.179	1.632			-0.182	-0.067	1.697			-0.251	-0.296	1.712			-0.239	-0.498	1.677			-0.229	-0.575	1.659			0.141	-0.054	1.656			0.191	-0.219	1.564
-0.008	-0.338	1.639			-0.004	-0.283	1.682			-0.016	0.019	1.673			-0.016	0.179	1.632			-0.181	-0.067	1.697			-0.251	-0.296	1.712			-0.239	-0.497	1.677			-0.229	-0.575	1.659			0.141	-0.054	1.656			0.191	-0.219	1.565
-0.008	-0.338	1.639			-0.004	-0.283	1.683			-0.016	0.019	1.673			-0.015	0.179	1.633			-0.180	-0.067	1.697			-0.251	-0.297	1.712			-0.239	-0.497	1.677			-0.229	-0.574	1.660			0.142	-0.054	1.657			0.191	-0.220	1.565
-0.007	-0.338	1.640			-0.003	-0.283	1.683			-0.015	0.019	1.674			-0.015	0.179	1.633			-0.180	-0.066	1.697			-0.251	-0.297	1.712			-0.239	-0.497	1.677			-0.228	-0.574	1.660			0.142	-0.054	1.657			0.191	-0.220	1.565
-0.007	-0.338	1.640			-0.003	-0.283	1.683			-0.015	0.019	1.674			-0.014	0.179	1.634			-0.179	-0.066	1.697			-0.250	-0.297	1.712			-0.239	-0.496	1.677			-0.228	-0.573	1.660			0.143	-0.054	1.658			0.190	-0.221	1.565
-0.006	-0.338	1.640			-0.003	-0.283	1.684			-0.015	0.019	1.674			-0.014	0.179	1.635			-0.179	-0.066	1.697			-0.250	-0.297	1.712			-0.239	-0.495	1.678			-0.228	-0.572	1.660			0.143	-0.054	1.658			0.190	-0.221	1.565
-0.006	-0.338	1.640			-0.002	-0.283	1.684			-0.014	0.019	1.675			-0.013	0.180	1.636			-0.178	-0.066	1.697			-0.250	-0.297	1.712			-0.238	-0.494	1.678			-0.228	-0.571	1.660			0.143	-0.054	1.658			0.189	-0.222	1.565
-0.006	-0.338	1.641			-0.002	-0.283	1.684			-0.014	0.020	1.675			-0.013	0.180	1.637			-0.178	-0.066	1.697			-0.249	-0.297	1.712			-0.238	-0.493	1.678			-0.227	-0.570	1.661			0.143	-0.054	1.659			0.189	-0.222	1.564
-0.005	-0.338	1.641			-0.002	-0.283	1.684			-0.014	0.020	1.675			-0.013	0.181	1.637			-0.178	-0.066	1.697			-0.249	-0.297	1.712			-0.238	-0.492	1.678			-0.227	-0.569	1.661			0.144	-0.054	1.659			0.188	-0.223	1.564
-0.005	-0.338	1.641			-0.002	-0.284	1.685			-0.013	0.020	1.675			-0.013	0.181	1.638			-0.177	-0.066	1.697			-0.249	-0.297	1.712			-0.238	-0.492	1.678			-0.227	-0.569	1.661			0.144	-0.054	1.659			0.186	-0.223	1.563
-0.005	-0.338	1.641			-0.001	-0.284	1.685			-0.013	0.020	1.675			-0.013	0.181	1.639			-0.177	-0.066	1.697			-0.248	-0.296	1.712			-0.238	-0.490	1.679			-0.227	-0.567	1.662			0.144	-0.054	1.659			0.185	-0.224	1.562
-0.004	-0.338	1.641			-0.001	-0.284	1.685			-0.013	0.020	1.676			-0.013	0.182	1.640			-0.177	-0.066	1.697			-0.248	-0.296	1.712			-0.238	-0.488	1.679			-0.227	-0.566	1.662			0.144	-0.054	1.660			0.183	-0.224	1.561
-0.004	-0.338	1.642			-0.001	-0.284	1.685			-0.013	0.020	1.676			-0.013	0.182	1.641			-0.177	-0.066	1.697			-0.247	-0.296	1.712			-0.238	-0.487	1.680			-0.227	-0.564	1.663			0.145	-0.054	1.660			0.182	-0.225	1.560
-0.004	-0.338	1.642			-0.000	-0.284	1.685			-0.012	0.020	1.676			-0.013	0.182	1.641			-0.176	-0.066	1.697			-0.247	-0.296	1.712			-0.238	-0.487	1.680			-0.226	-0.564	1.663			0.145	-0.054	1.660			0.181	-0.226	1.559
-0.004	-0.338	1.642			-0.000	-0.284	1.686			-0.012	0.020	1.676			-0.014	0.183	1.642			-0.176	-0.066	1.697			-0.247	-0.296	1.712			-0.238	-0.486	1.680			-0.226	-0.563	1.663			0.145	-0.054	1.660			0.179	-0.226	1.558
-0.004	-0.338	1.642			-0.000	-0.284	1.686			-0.012	0.020	1.676			-0.014	0.183	1.643			-0.176	-0.066	1.697			-0.246	-0.296	1.712			-0.238	-0.485	1.681			-0.226	-0.562	1.663			0.145	-0.054	1.660			0.178	-0.227	1.557
-0.003	-0.338	1.642			0.000	-0.284	1.686			-0.012	0.021	1.677			-0.014	0.183	1.643			-0.176	-0.066	1.698			-0.246	-0.296	1.712			-0.238	-0.484	1.682			-0.226	-0.561	1.664			0.145	-0.054	1.660			0.176	-0.227	1.556
-0.003	-0.338	1.642			0.000	-0.284	1.686			-0.012	0.021	1.677			-0.015	0.184	1.644			-0.176	-0.066	1.698			-0.246	-0.295	1.712			-0.238	-0.483	1.682			-0.226	-0.560	1.664			0.144	-0.054	1.659			0.175	-0.228	1.555
-0.003	-0.338	1.642			0.001	-0.284	1.686			-0.012	0.021	1.677			-0.016	0.184	1.645			-0.176	-0.066	1.698			-0.245	-0.295	1.712			-0.238	-0.483	1.683			-0.226	-0.559	1.665			0.144	-0.054	1.659			0.174	-0.229	1.553
-0.003	-0.338	1.642			0.001	-0.284	1.686			-0.012	0.021	1.677			-0.017	0.184	1.645			-0.176	-0.066	1.698			-0.245	-0.295	1.712			-0.238	-0.482	1.684			-0.226	-0.559	1.666			0.144	-0.054	1.658			0.172	-0.229	1.552
-0.003	-0.338	1.643			0.001	-0.284	1.686			-0.012	0.021	1.677			-0.018	0.185	1.646			-0.176	-0.066	1.699			-0.245	-0.295	1.712			-0.238	-0.481	1.684			-0.226	-0.558	1.666			0.144	-0.054	1.658			0.171	-0.230	1.551
-0.003	-0.338	1.643			0.001	-0.284	1.686			-0.012	0.021	1.678			-0.019	0.185	1.646			-0.176	-0.066	1.699			-0.245	-0.295	1.713			-0.238	-0.481	1.685			-0.225	-0.558	1.666			0.143	-0.054	1.657			0.170	-0.230	1.549
-0.002	-0.338	1.643			0.001	-0.284	1.687			-0.012	0.021	1.678			-0.020	0.185	1.646			-0.177	-0.067	1.699			-0.244	-0.295	1.713			-0.238	-0.482	1.685			-0.225	-0.558	1.667			0.143	-0.054	1.656			0.169	-0.231	1.548
-0.002	-0.338	1.643			0.001	-0.284	1.687			-0.012	0.022	1.678			-0.022	0.185	1.647			-0.177	-0.067	1.700			-0.244	-0.294	1.713			-0.239	-0.481	1.686			-0.225	-0.557	1.667			0.142	-0.054	1.655			0.167	-0.231	1.546
-0.002	-0.338	1.643			0.002	-0.283	1.687			-0.012	0.022	1.678			-0.023	0.186	1.647			-0.177	-0.067	1.700			-0.244	-0.294	1.713			-0.239	-0.480	1.687			-0.226	-0.556	1.668			0.141	-0.053	1.654			0.166	-0.231	1.545
-0.002	-0.338	1.643			0.002	-0.283	1.687			-0.012	0.022	1.678			-0.024	0.186	1.647			-0.178	-0.067	1.701			-0.244	-0.294	1.714			-0.239	-0.479	1.688			-0.226	-0.555	1.669			0.141	-0.053	1.653			0.165	-0.231	1.543
-0.002	-0.338	1.643			0.002	-0.283	1.687			-0.012	0.022	1.678			-0.026	0.186	1.647			-0.179	-0.067	1.701			-0.244	-0.293	1.714			-0.239	-0.480	1.688			-0.226	-0.557	1.669			0.140	-0.053	1.652			0.163	-0.230	1.541
-0.002	-0.338	1.643			0.002	-0.283	1.687			-0.013	0.022	1.678			-0.028	0.186	1.647			-0.180	-0.068	1.702			-0.243	-0.293	1.714			-0.239	-0.482	1.688			-0.225	-0.559	1.669			0.139	-0.053	1.651			0.162	-0.230	1.539
-0.002	-0.338	1.643			0.002	-0.283	1.687			-0.013	0.022	1.678			-0.030	0.186	1.647			-0.180	-0.068	1.702			-0.243	-0.293	1.715			-0.240	-0.481	1.689			-0.226	-0.557	1.670			0.138	-0.053	1.650			0.161	-0.230	1.537
-0.002	-0.338	1.643			0.002	-0.283	1.686			-0.014	0.022	1.678			-0.032	0.187	1.647			-0.181	-0.068	1.703			-0.243	-0.292	1.715			-0.240	-0.480	1.690			-0.226	-0.556	1.670			0.137	-0.053	1.648			0.159	-0.230	1.535
-0.002	-0.338	1.642			0.002	-0.283	1.686			-0.014	0.023	1.678			-0.034	0.187	1.647			-0.182	-0.068	1.703			-0.243	-0.292	1.715			-0.240	-0.483	1.690			-0.226	-0.559	1.670			0.136	-0.052	1.647			0.158	-0.229	1.533
-0.002	-0.338	1.642			0.002	-0.283	1.686			-0.015	0.023	1.678			-0.035	0.187	1.647			-0.183	-0.069	1.704			-0.243	-0.291	1.715			-0.240	-0.485	1.690			-0.226	-0.561	1.670			0.134	-0.052	1.645			0.156	-0.229	1.531
-0.002	-0.338	1.642			0.002	-0.283	1.686			-0.016	0.023	1.678			-0.037	0.187	1.647			-0.184	-0.069	1.704			-0.243	-0.291	1.716			-0.240	-0.487	1.690			-0.226	-0.562	1.670			0.133	-0.052	1.644			0.155	-0.229	1.529
-0.002	-0.338	1.642			0.002	-0.283	1.686			-0.017	0.023	1.677			-0.039	0.187	1.646			-0.185	-0.069	1.705			-0.243	-0.291	1.716			-0.240	-0.489	1.690			-0.227	-0.564	1.670			0.132	-0.052	1.642			0.154	-0.228	1.528
-0.003	-0.338	1.641			0.002	-0.283	1.685			-0.018	0.023	1.677			-0.041	0.187	1.646			-0.185	-0.069	1.705			-0.243	-0.290	1.716			-0.240	-0.489	1.690			-0.227	-0.564	1.671			0.131	-0.051	1.641			0.153	-0.228	1.526
-0.003	-0.338	1.641			0.002	-0.283	1.685			-0.019	0.023	1.676			-0.042	0.187	1.646			-0.186	-0.070	1.705			-0.243	-0.290	1.716			-0.241	-0.489	1.690			-0.227	-0.563	1.671			0.129	-0.051	1.640			0.152	-0.228	1.524
-0.003	-0.337	1.640			0.002	-0.282	1.684			-0.020	0.023	1.676			-0.044	0.187	1.645			-0.187	-0.070	1.706			-0.243	-0.289	1.717			-0.241	-0.489	1.691			-0.227	-0.564	1.671			0.128	-0.051	1.638			0.151	-0.227	1.523
-0.004	-0.337	1.640			0.001	-0.282	1.684			-0.021	0.023	1.675			-0.046	0.187	1.645			-0.188	-0.070	1.706			-0.243	-0.289	1.717			-0.242	-0.490	1.691			-0.228	-0.564	1.671			0.127	-0.051	1.637			0.150	-0.227	1.522
-0.004	-0.337	1.639			0.001	-0.282	1.683			-0.023	0.023	1.675			-0.048	0.187	1.644			-0.189	-0.070	1.706			-0.244	-0.289	1.717			-0.242	-0.489	1.691			-0.228	-0.564	1.671			0.126	-0.051	1.636			0.150	-0.227	1.521
-0.005	-0.337	1.639			0.000	-0.282	1.683			-0.024	0.024	1.674			-0.050	0.187	1.643			-0.190	-0.071	1.706			-0.244	-0.289	1.717			-0.243	-0.490	1.691			-0.229	-0.565	1.671			0.125	-0.051	1.635			0.149	-0.227	1.520
-0.006	-0.337	1.638			-0.000	-0.282	1.682			-0.025	0.024	1.673			-0.052	0.187	1.642			-0.191	-0.071	1.706			-0.244	-0.289	1.717			-0.243	-0.490	1.691			-0.229	-0.565	1.671			0.124	-0.051	1.633			0.148	-0.226	1.519
-0.006	-0.337	1.637			-0.001	-0.282	1.681			-0.027	0.024	1.672			-0.054	0.186	1.642			-0.192	-0.071	1.706			-0.244	-0.289	1.717			-0.244	-0.490	1.691			-0.229	-0.565	1.671			0.123	-0.051	1.632			0.148	-0.226	1.518
-0.007	-0.337	1.636			-0.001	-0.282	1.680			-0.028	0.024	1.671			-0.056	0.186	1.641			-0.194	-0.071	1.706			-0.245	-0.289	1.717			-0.244	-0.491	1.691			-0.230	-0.566	1.671			0.122	-0.050	1.631			0.148	-0.226	1.517
-0.008	-0.337	1.635			-0.002	-0.281	1.679			-0.030	0.024	1.670			-0.058	0.186	1.639			-0.195	-0.072	1.705			-0.246	-0.290	1.717			-0.245	-0.491	1.691			-0.230	-0.566	1.671			0.121	-0.050	1.630			0.147	-0.225	1.516
-0.010	-0.336	1.634			-0.004	-0.281	1.678			-0.032	0.024	1.668			-0.060	0.186	1.637			-0.197	-0.072	1.704			-0.246	-0.290	1.716			-0.245	-0.492	1.691			-0.231	-0.567	1.671			0.119	-0.050	1.629			0.147	-0.225	1.515
-0.011	-0.336	1.633			-0.006	-0.281	1.676			-0.034	0.024	1.665			-0.063	0.186	1.635			-0.199	-0.073	1.702			-0.247	-0.291	1.715			-0.246	-0.492	1.690			-0.231	-0.567	1.671			0.118	-0.050	1.627			0.147	-0.225	1.515
-0.013	-0.336	1.631			-0.007	-0.281	1.675			-0.037	0.023	1.662			-0.066	0.185	1.632			-0.201	-0.073	1.699			-0.249	-0.292	1.714			-0.246	-0.492	1.689			-0.232	-0.567	1.670			0.116	-0.050	1.626			0.147	-0.224	1.514
-0.015	-0.336	1.630			-0.010	-0.281	1.672			-0.040	0.023	1.659			-0.069	0.185	1.627			-0.204	-0.074	1.696			-0.250	-0.293	1.712			-0.247	-0.492	1.688			-0.233	-0.568	1.669			0.114	-0.049	1.624			0.147	-0.224	1.513
-0.017	-0.336	1.628			-0.013	-0.281	1.669			-0.043	0.022	1.654			-0.074	0.184	1.622			-0.207	-0.075	1.692			-0.252	-0.294	1.709			-0.248	-0.492	1.687			-0.234	-0.568	1.668			0.112	-0.049	1.621			0.146	-0.223	1.512
-0.020	-0.337	1.625			-0.016	-0.281	1.666			-0.046	0.022	1.649			-0.078	0.183	1.615			-0.210	-0.076	1.688			-0.254	-0.295	1.705			-0.249	-0.491	1.685			-0.235	-0.567	1.667			0.110	-0.048	1.617			0.146	-0.223	1.510
-0.023	-0.337	1.623			-0.019	-0.281	1.662			-0.050	0.021	1.644			-0.082	0.182	1.608			-0.213	-0.078	1.683			-0.256	-0.296	1.701			-0.251	-0.490	1.683			-0.236	-0.567	1.666			0.106	-0.048	1.613			0.147	-0.222	1.508
-0.025	-0.337	1.620			-0.022	-0.281	1.658			-0.052	0.020	1.638			-0.086	0.180	1.599			-0.217	-0.079	1.678			-0.258	-0.297	1.697			-0.252	-0.490	1.681			-0.237	-0.566	1.665			0.102	-0.048	1.608			0.147	-0.222	1.506
-0.028	-0.337	1.617			-0.025	-0.281	1.653			-0.055	0.019	1.631			-0.089	0.179	1.591			-0.220	-0.080	1.673			-0.260	-0.297	1.692			-0.254	-0.489	1.679			-0.239	-0.566	1.663			0.099	-0.048	1.602			0.147	-0.221	1.503
-0.030	-0.337	1.614			-0.028	-0.281	1.648			-0.057	0.017	1.625			-0.092	0.177	1.583			-0.223	-0.081	1.668			-0.261	-0.297	1.687			-0.255	-0.488	1.677			-0.240	-0.565	1.662			0.096	-0.048	1.597			0.147	-0.221	1.499
-0.032	-0.337	1.611			-0.030	-0.280	1.643			-0.059	0.016	1.619			-0.095	0.176	1.576			-0.225	-0.081	1.662			-0.263	-0.297	1.682			-0.256	-0.487	1.675			-0.241	-0.564	1.660			0.093	-0.048	1.592			0.147	-0.221	1.496
-0.035	-0.337	1.607			-0.033	-0.280	1.637			-0.061	0.016	1.612			-0.097	0.175	1.569			-0.228	-0.081	1.657			-0.264	-0.297	1.677			-0.257	-0.485	1.673			-0.242	-0.563	1.660			0.091	-0.048	1.587			0.147	-0.220	1.492
-0.037	-0.337	1.604			-0.036	-0.280	1.631			-0.062	0.015	1.606			-0.098	0.175	1.562			-0.229	-0.081	1.651			-0.265	-0.297	1.673			-0.259	-0.484	1.671			-0.243	-0.562	1.658			0.089	-0.048	1.582			0.148	-0.220	1.489
-0.039	-0.337	1.599			-0.038	-0.280	1.624			-0.063	0.015	1.600			-0.099	0.174	1.557			-0.230	-0.080	1.646			-0.266	-0.296	1.669			-0.260	-0.483	1.668			-0.244	-0.561	1.656			0.088	-0.048	1.577			0.149	-0.219	1.486
-0.041	-0.337	1.595			-0.040	-0.279	1.618			-0.063	0.015	1.594			-0.099	0.174	1.551			-0.231	-0.079	1.640			-0.266	-0.296	1.666			-0.260	-0.482	1.666			-0.245	-0.560	1.654			0.087	-0.048	1.572			0.149	-0.218	1.483
-0.042	-0.337	1.590			-0.041	-0.279	1.611			-0.063	0.015	1.589			-0.098	0.175	1.545			-0.231	-0.078	1.635			-0.267	-0.295	1.662			-0.260	-0.483	1.662			-0.246	-0.561	1.650			0.087	-0.048	1.567			0.151	-0.218	1.481
-0.043	-0.336	1.585			-0.042	-0.278	1.604			-0.063	0.015	1.584			-0.095	0.175	1.538			-0.230	-0.077	1.629			-0.267	-0.295	1.659			-0.260	-0.486	1.656			-0.246	-0.563	1.646			0.088	-0.048	1.562			0.153	-0.217	1.478
-0.044	-0.336	1.579			-0.042	-0.278	1.598			-0.062	0.016	1.579			-0.092	0.176	1.532			-0.229	-0.075	1.624			-0.267	-0.295	1.656			-0.260	-0.490	1.651			-0.246	-0.566	1.642			0.089	-0.048	1.558			0.175	-0.221	1.460
-0.043	-0.335	1.574			-0.042	-0.277	1.592			-0.060	0.016	1.573			-0.087	0.176	1.526			-0.228	-0.074	1.619			-0.267	-0.295	1.652			-0.259	-0.494	1.646			-0.246	-0.569	1.637			0.092	-0.048	1.553			0.185	-0.223	1.451
-0.042	-0.335	1.569			-0.041	-0.277	1.586			-0.057	0.016	1.568			-0.081	0.176	1.519			-0.225	-0.073	1.613			-0.267	-0.296	1.649			-0.259	-0.498	1.641			-0.246	-0.572	1.632			0.096	-0.048	1.548			0.192	-0.224	1.444
-0.040	-0.334	1.563			-0.038	-0.276	1.580			-0.051	0.016	1.562			-0.074	0.176	1.513			-0.221	-0.072	1.608			-0.266	-0.297	1.645			-0.258	-0.501	1.636			-0.245	-0.576	1.627			0.101	-0.049	1.542			0.198	-0.225	1.440
-0.037	-0.334	1.558			-0.035	-0.276	1.574			-0.047	0.017	1.557			-0.067	0.177	1.508			-0.217	-0.071	1.603			-0.264	-0.297	1.642			-0.257	-0.505	1.631			-0.244	-0.579	1.622			0.106	-0.049	1.538			0.207	-0.225	1.437
-0.034	-0.334	1.553			-0.032	-0.276	1.569			-0.042	0.017	1.552			-0.060	0.177	1.503			-0.211	-0.070	1.598			-0.262	-0.298	1.638			-0.256	-0.508	1.626			-0.243	-0.581	1.616			0.112	-0.050	1.533			0.215	-0.225	1.435
-0.030	-0.334	1.549			-0.028	-0.275	1.564			-0.036	0.017	1.548			-0.054	0.177	1.499			-0.205	-0.069	1.593			-0.259	-0.298	1.634			-0.254	-0.511	1.622			-0.241	-0.583	1.612			0.118	-0.050	1.530			0.223	-0.226	1.429
-0.026	-0.333	1.545			-0.023	-0.275	1.559			-0.029	0.018	1.544			-0.047	0.178	1.495			-0.199	-0.068	1.589			-0.255	-0.298	1.631			-0.251	-0.513	1.618			-0.239	-0.585	1.607			0.124	-0.050	1.526			0.229	-0.227	1.425
-0.021	-0.333	1.540			-0.019	-0.275	1.555			-0.023	0.018	1.541			-0.040	0.179	1.493			-0.193	-0.066	1.586			-0.251	-0.298	1.628			-0.249	-0.515	1.614			-0.237	-0.585	1.603			0.130	-0.050	1.523			0.234	-0.228	1.422
-0.017	-0.332	1.537			-0.014	-0.274	1.551			-0.017	0.019	1.538			-0.035	0.180	1.490			-0.187	-0.065	1.583			-0.247	-0.297	1.625			-0.245	-0.514	1.610			-0.234	-0.586	1.598			0.136	-0.050	1.520			0.239	-0.228	1.420
-0.013	-0.332	1.534			-0.010	-0.274	1.548			-0.011	0.019	1.536			-0.029	0.180	1.488			-0.181	-0.064	1.581			-0.242	-0.297	1.622			-0.242	-0.514	1.607			-0.231	-0.585	1.594			0.141	-0.050	1.517			0.242	-0.228	1.418
-0.010	-0.331	1.531			-0.006	-0.274	1.545			-0.005	0.020	1.535			-0.024	0.181	1.486			-0.176	-0.063	1.579			-0.237	-0.297	1.620			-0.238	-0.514	1.604			-0.227	-0.586	1.590			0.146	-0.050	1.515			0.246	-0.229	1.415
-0.006	-0.331	1.528			-0.002	-0.273	1.543			0.001	0.020	1.534			-0.020	0.181	1.485			-0.171	-0.062	1.578			-0.232	-0.296	1.618			-0.232	-0.512	1.600			-0.223	-0.585	1.587			0.151	-0.050	1.513			0.249	-0.232	1.410
-0.004	-0.331	1.526			0.001	-0.273	1.541			0.005	0.020	1.534			-0.016	0.182	1.483			-0.166	-0.061	1.577			-0.227	-0.296	1.617			-0.226	-0.510	1.597			-0.219	-0.584	1.583			0.155	-0.050	1.512			0.252	-0.234	1.406
-0.001	-0.330	1.524			0.004	-0.273	1.540			0.009	0.021	1.533			-0.013	0.182	1.482			-0.162	-0.061	1.577			-0.222	-0.296	1.616			-0.221	-0.508	1.595			-0.215	-0.583	1.580			0.158	-0.050	1.510			0.254	-0.235	1.402
0.001	-0.330	1.522			0.007	-0.273	1.539			0.013	0.021	1.534			-0.010	0.182	1.481			-0.158	-0.060	1.577			-0.217	-0.295	1.615			-0.216	-0.507	1.593			-0.211	-0.582	1.578			0.161	-0.049	1.509			0.257	-0.237	1.400
0.003	-0.330	1.521			0.009	-0.272	1.538			0.017	0.021	1.534			-0.008	0.183	1.480			-0.154	-0.059	1.578			-0.212	-0.295	1.615			-0.212	-0.506	1.591			-0.207	-0.581	1.575			0.164	-0.049	1.508			0.258	-0.238	1.398
0.005	-0.329	1.519			0.012	-0.272	1.538			0.020	0.021	1.534			-0.005	0.183	1.480			-0.150	-0.059	1.579			-0.207	-0.294	1.616			-0.208	-0.505	1.590			-0.203	-0.580	1.573			0.167	-0.049	1.507			0.260	-0.239	1.394
0.007	-0.329	1.518			0.015	-0.272	1.537			0.023	0.022	1.534			-0.003	0.183	1.479			-0.146	-0.058	1.580			-0.203	-0.294	1.617			-0.204	-0.503	1.589			-0.199	-0.579	1.571			0.169	-0.049	1.506			0.261	-0.240	1.391
0.009	-0.329	1.517			0.018	-0.272	1.538			0.027	0.022	1.535			-0.001	0.183	1.479			-0.142	-0.058	1.582			-0.198	-0.293	1.618			-0.200	-0.501	1.589			-0.196	-0.577	1.570			0.172	-0.049	1.505			0.263	-0.241	1.389
0.011	-0.329	1.516			0.021	-0.272	1.538			0.030	0.022	1.535			0.000	0.183	1.479			-0.139	-0.058	1.584			-0.194	-0.293	1.619			-0.196	-0.499	1.589			-0.193	-0.576	1.569			0.174	-0.049	1.504			0.264	-0.242	1.387
0.014	-0.329	1.516			0.025	-0.272	1.539			0.033	0.022	1.536			0.002	0.183	1.480			-0.135	-0.058	1.585			-0.191	-0.293	1.620			-0.193	-0.498	1.590			-0.190	-0.575	1.569			0.176	-0.050	1.503			0.265	-0.243	1.385
0.017	-0.329	1.516			0.028	-0.273	1.540			0.036	0.022	1.536			0.004	0.183	1.480			-0.132	-0.058	1.587			-0.187	-0.292	1.622			-0.190	-0.497	1.590			-0.188	-0.574	1.568			0.179	-0.050	1.503			0.266	-0.243	1.383
0.020	-0.329	1.516			0.032	-0.273	1.541			0.039	0.022	1.537			0.006	0.183	1.481			-0.129	-0.058	1.589			-0.184	-0.292	1.623			-0.187	-0.496	1.591			-0.185	-0.573	1.569			0.181	-0.050	1.502			0.267	-0.245	1.380
0.023	-0.329	1.516			0.036	-0.273	1.543			0.042	0.022	1.538			0.008	0.183	1.482			-0.126	-0.058	1.591			-0.181	-0.292	1.625			-0.184	-0.495	1.591			-0.183	-0.572	1.570			0.183	-0.050	1.502			0.268	-0.246	1.377
0.027	-0.329	1.517			0.040	-0.274	1.545			0.044	0.022	1.539			0.010	0.183	1.483			-0.124	-0.058	1.592			-0.178	-0.292	1.627			-0.181	-0.496	1.593			-0.180	-0.572	1.571			0.185	-0.051	1.501			0.269	-0.246	1.375
0.031	-0.330	1.518			0.044	-0.274	1.546			0.047	0.022	1.540			0.012	0.183	1.485			-0.121	-0.058	1.594			-0.176	-0.292	1.629			-0.179	-0.497	1.594			-0.178	-0.571	1.572			0.188	-0.051	1.501			0.270	-0.247	1.373
0.034	-0.330	1.519			0.047	-0.274	1.548			0.049	0.022	1.541			0.014	0.182	1.486			-0.119	-0.058	1.595			-0.173	-0.291	1.630			-0.176	-0.497	1.595			-0.176	-0.571	1.573			0.191	-0.052	1.501			0.272	-0.248	1.372
0.038	-0.330	1.520			0.051	-0.275	1.550			0.052	0.022	1.542			0.017	0.182	1.487			-0.116	-0.058	1.597			-0.171	-0.291	1.632			-0.174	-0.498	1.597			-0.174	-0.570	1.575			0.193	-0.053	1.502			0.273	-0.249	1.370
0.041	-0.331	1.521			0.054	-0.275	1.552			0.054	0.022	1.543			0.019	0.182	1.489			-0.114	-0.058	1.598			-0.170	-0.291	1.633			-0.172	-0.498	1.598			-0.173	-0.570	1.576			0.196	-0.053	1.502			0.275	-0.250	1.369
0.044	-0.331	1.522			0.057	-0.276	1.554			0.056	0.021	1.544			0.022	0.181	1.490			-0.112	-0.058	1.599			-0.168	-0.291	1.634			-0.170	-0.498	1.599			-0.171	-0.570	1.578			0.198	-0.054	1.503			0.276	-0.250	1.368
0.047	-0.332	1.524			0.059	-0.276	1.555			0.058	0.021	1.545			0.024	0.181	1.492			-0.109	-0.058	1.600			-0.167	-0.291	1.635			-0.169	-0.497	1.600			-0.170	-0.570	1.579			0.200	-0.055	1.503			0.278	-0.251	1.367
0.049	-0.333	1.525			0.062	-0.277	1.557			0.060	0.020	1.547			0.027	0.181	1.493			-0.108	-0.058	1.601			-0.165	-0.291	1.636			-0.167	-0.497	1.601			-0.169	-0.570	1.580			0.203	-0.056	1.504			0.281	-0.252	1.368
0.052	-0.333	1.526			0.064	-0.278	1.558			0.062	0.020	1.548			0.030	0.180	1.495			-0.106	-0.058	1.602			-0.164	-0.291	1.637			-0.166	-0.497	1.602			-0.168	-0.570	1.582			0.205	-0.057	1.505			0.284	-0.253	1.369
0.054	-0.334	1.528			0.066	-0.278	1.560			0.064	0.020	1.549			0.033	0.180	1.496			-0.104	-0.058	1.603			-0.163	-0.290	1.638			-0.165	-0.497	1.604			-0.167	-0.570	1.583			0.207	-0.058	1.506			0.286	-0.254	1.370
0.056	-0.334	1.529			0.068	-0.278	1.561			0.066	0.019	1.550			0.037	0.180	1.498			-0.103	-0.058	1.603			-0.162	-0.290	1.639			-0.164	-0.496	1.605			-0.166	-0.570	1.584			0.209	-0.059	1.507			0.289	-0.255	1.371
0.057	-0.335	1.530			0.069	-0.279	1.562			0.067	0.019	1.552			0.040	0.180	1.499			-0.101	-0.058	1.604			-0.161	-0.290	1.640			-0.163	-0.496	1.605			-0.165	-0.570	1.585			0.210	-0.060	1.508			0.292	-0.256	1.373
0.059	-0.335	1.531			0.071	-0.279	1.564			0.069	0.018	1.553			0.044	0.179	1.500			-0.100	-0.058	1.605			-0.160	-0.290	1.640			-0.163	-0.495	1.606			-0.164	-0.570	1.585			0.212	-0.061	1.509			0.295	-0.256	1.375
0.061	-0.335	1.532			0.072	-0.280	1.565			0.070	0.018	1.554			0.048	0.179	1.502			-0.098	-0.058	1.605			-0.159	-0.290	1.641			-0.162	-0.495	1.607			-0.164	-0.569	1.586			0.214	-0.061	1.510			0.297	-0.257	1.377
0.062	-0.336	1.533			0.074	-0.280	1.566			0.072	0.018	1.555			0.052	0.179	1.504			-0.097	-0.057	1.605			-0.159	-0.289	1.641			-0.162	-0.495	1.608			-0.163	-0.569	1.587			0.215	-0.062	1.511			0.300	-0.257	1.380
0.063	-0.336	1.534			0.075	-0.280	1.567			0.073	0.018	1.556			0.056	0.179	1.505			-0.095	-0.057	1.605			-0.158	-0.289	1.642			-0.161	-0.494	1.608			-0.162	-0.569	1.587			0.217	-0.063	1.512			0.304	-0.257	1.384
0.064	-0.336	1.535			0.076	-0.281	1.568			0.074	0.018	1.557			0.060	0.179	1.506			-0.093	-0.057	1.606			-0.158	-0.288	1.642			-0.161	-0.494	1.609			-0.162	-0.569	1.588			0.218	-0.064	1.513			0.307	-0.257	1.389
0.066	-0.337	1.535			0.077	-0.281	1.569			0.076	0.017	1.557			0.063	0.178	1.507			-0.092	-0.056	1.606			-0.157	-0.287	1.643			-0.161	-0.493	1.610			-0.161	-0.568	1.588			0.220	-0.065	1.515			0.310	-0.257	1.394
0.067	-0.337	1.536			0.078	-0.281	1.569			0.077	0.017	1.558			0.066	0.178	1.508			-0.090	-0.056	1.606			-0.157	-0.287	1.643			-0.162	-0.492	1.610			-0.161	-0.568	1.589			0.221	-0.065	1.516			0.313	-0.257	1.398
0.067	-0.337	1.537			0.079	-0.281	1.570			0.078	0.017	1.559			0.068	0.178	1.509			-0.089	-0.056	1.606			-0.157	-0.286	1.643			-0.162	-0.491	1.611			-0.161	-0.567	1.589			0.222	-0.066	1.518			0.316	-0.256	1.403
0.068	-0.337	1.537			0.079	-0.282	1.571			0.079	0.017	1.560			0.070	0.178	1.510			-0.088	-0.055	1.606			-0.157	-0.285	1.643			-0.163	-0.490	1.611			-0.161	-0.566	1.590			0.224	-0.067	1.519			0.319	-0.256	1.407
0.069	-0.338	1.538			0.080	-0.282	1.572			0.080	0.017	1.560			0.072	0.178	1.510			-0.087	-0.055	1.606			-0.157	-0.285	1.643			-0.163	-0.489	1.611			-0.161	-0.566	1.590			0.225	-0.067	1.520			0.323	-0.254	1.416
0.070	-0.338	1.539			0.081	-0.282	1.572			0.080	0.017	1.561			0.073	0.178	1.511			-0.086	-0.055	1.606			-0.157	-0.284	1.643			-0.164	-0.489	1.611			-0.161	-0.566	1.590			0.226	-0.068	1.522			0.326	-0.251	1.426
0.070	-0.338	1.539			0.081	-0.282	1.573			0.081	0.017	1.562			0.075	0.178	1.511			-0.085	-0.055	1.606			-0.157	-0.283	1.643			-0.165	-0.488	1.611			-0.161	-0.565	1.590			0.227	-0.068	1.523			0.328	-0.249	1.432
0.071	-0.338	1.540			0.082	-0.282	1.574			0.082	0.017	1.562			0.076	0.178	1.511			-0.084	-0.054	1.606			-0.157	-0.283	1.643			-0.165	-0.488	1.611			-0.161	-0.565	1.590			0.228	-0.069	1.524			0.329	-0.249	1.436
0.072	-0.338	1.540			0.082	-0.282	1.574			0.082	0.017	1.563			0.077	0.178	1.512			-0.084	-0.054	1.606			-0.157	-0.282	1.644			-0.166	-0.487	1.611			-0.162	-0.564	1.590			0.229	-0.069	1.526			0.331	-0.249	1.439
0.072	-0.338	1.541			0.083	-0.282	1.575			0.083	0.017	1.564			0.078	0.178	1.512			-0.083	-0.054	1.606			-0.157	-0.282	1.643			-0.166	-0.487	1.611			-0.162	-0.564	1.589			0.230	-0.070	1.527			0.332	-0.249	1.442
0.073	-0.338	1.541			0.083	-0.282	1.576			0.083	0.017	1.565			0.079	0.178	1.512			-0.082	-0.054	1.606			-0.157	-0.281	1.643			-0.167	-0.486	1.610			-0.162	-0.564	1.589			0.230	-0.070	1.528			0.333	-0.249	1.445
0.073	-0.338	1.542			0.083	-0.283	1.576			0.084	0.017	1.565			0.080	0.178	1.513			-0.082	-0.054	1.606			-0.157	-0.281	1.643			-0.167	-0.486	1.610			-0.163	-0.564	1.589			0.231	-0.070	1.529			0.333	-0.250	1.447
0.073	-0.338	1.542			0.083	-0.283	1.577			0.084	0.017	1.566			0.081	0.178	1.513			-0.081	-0.053	1.606			-0.158	-0.281	1.643			-0.168	-0.486	1.610			-0.163	-0.563	1.589			0.232	-0.070	1.530			0.333	-0.250	1.449
0.074	-0.338	1.542			0.084	-0.283	1.578			0.085	0.016	1.567			0.082	0.177	1.513			-0.081	-0.053	1.606			-0.158	-0.280	1.643			-0.168	-0.486	1.610			-0.163	-0.563	1.589			0.232	-0.071	1.532			0.333	-0.251	1.452
0.074	-0.338	1.543			0.084	-0.283	1.578			0.085	0.016	1.567			0.083	0.177	1.513			-0.080	-0.053	1.606			-0.158	-0.280	1.643			-0.169	-0.486	1.610			-0.163	-0.563	1.588			0.233	-0.071	1.533			0.333	-0.252	1.454
0.074	-0.338	1.543			0.084	-0.283	1.579			0.085	0.016	1.568			0.084	0.177	1.514			-0.080	-0.053	1.607			-0.158	-0.280	1.644			-0.169	-0.485	1.610			-0.163	-0.563	1.588			0.233	-0.071	1.534			0.333	-0.253	1.456
0.074	-0.339	1.544			0.084	-0.283	1.579			0.085	0.016	1.569			0.084	0.177	1.514			-0.079	-0.053	1.607			-0.158	-0.279	1.644			-0.169	-0.485	1.610			-0.163	-0.563	1.588			0.234	-0.071	1.535			0.332	-0.254	1.457
0.075	-0.339	1.544			0.084	-0.283	1.580			0.086	0.016	1.569			0.085	0.177	1.514			-0.079	-0.053	1.607			-0.158	-0.279	1.644			-0.169	-0.485	1.610			-0.163	-0.563	1.588			0.234	-0.072	1.536			0.332	-0.255	1.458
0.075	-0.339	1.545			0.084	-0.283	1.581			0.086	0.016	1.570			0.085	0.177	1.515			-0.078	-0.053	1.607			-0.158	-0.279	1.644			-0.169	-0.485	1.610			-0.164	-0.562	1.588			0.234	-0.072	1.537			0.331	-0.255	1.460
0.075	-0.339	1.545			0.084	-0.283	1.581			0.086	0.016	1.570			0.086	0.177	1.515			-0.078	-0.052	1.607			-0.158	-0.279	1.644			-0.170	-0.485	1.610			-0.164	-0.562	1.588			0.235	-0.072	1.537			0.331	-0.256	1.461
0.075	-0.339	1.546			0.084	-0.283	1.582			0.086	0.016	1.571			0.086	0.177	1.515			-0.078	-0.052	1.607			-0.158	-0.278	1.644			-0.170	-0.485	1.610			-0.164	-0.562	1.588			0.235	-0.072	1.538			0.330	-0.257	1.462
0.075	-0.339	1.546			0.084	-0.283	1.583			0.086	0.016	1.572			0.086	0.177	1.516			-0.077	-0.052	1.608			-0.158	-0.278	1.644			-0.170	-0.484	1.610			-0.164	-0.562	1.588			0.235	-0.072	1.539			0.330	-0.258	1.462
0.075	-0.339	1.547			0.084	-0.283	1.583			0.086	0.016	1.572			0.087	0.177	1.516			-0.077	-0.052	1.608			-0.158	-0.278	1.645			-0.170	-0.484	1.610			-0.164	-0.562	1.588			0.236	-0.072	1.540			0.329	-0.259	1.463
0.075	-0.338	1.547			0.084	-0.283	1.584			0.086	0.016	1.573			0.087	0.177	1.517			-0.077	-0.051	1.608			-0.158	-0.277	1.645			-0.170	-0.484	1.610			-0.164	-0.562	1.588			0.236	-0.072	1.541			0.329	-0.260	1.464
0.075	-0.338	1.548			0.084	-0.283	1.585			0.087	0.016	1.573			0.088	0.177	1.517			-0.076	-0.051	1.608			-0.158	-0.277	1.645			-0.170	-0.483	1.610			-0.164	-0.561	1.588			0.236	-0.072	1.541			0.328	-0.260	1.464
0.075	-0.338	1.548			0.084	-0.283	1.585			0.087	0.016	1.574			0.089	0.177	1.518			-0.076	-0.051	1.609			-0.158	-0.277	1.645			-0.170	-0.483	1.610			-0.164	-0.560	1.589			0.236	-0.073	1.542			0.327	-0.261	1.464
0.075	-0.338	1.549			0.084	-0.283	1.586			0.087	0.016	1.574			0.090	0.177	1.519			-0.076	-0.051	1.609			-0.158	-0.277	1.645			-0.171	-0.482	1.611			-0.164	-0.559	1.589			0.237	-0.073	1.543			0.327	-0.262	1.465
0.075	-0.338	1.549			0.084	-0.283	1.586			0.087	0.016	1.575			0.091	0.178	1.521			-0.075	-0.050	1.609			-0.158	-0.276	1.646			-0.171	-0.482	1.611			-0.164	-0.559	1.589			0.237	-0.073	1.543			0.326	-0.263	1.465
0.075	-0.338	1.549			0.084	-0.283	1.587			0.088	0.016	1.575			0.093	0.178	1.523			-0.075	-0.050	1.610			-0.158	-0.276	1.646			-0.171	-0.481	1.611			-0.164	-0.558	1.589			0.237	-0.073	1.544			0.326	-0.264	1.464
0.075	-0.338	1.550			0.084	-0.283	1.587			0.088	0.017	1.576			0.094	0.178	1.524			-0.074	-0.050	1.610			-0.158	-0.275	1.646			-0.171	-0.481	1.612			-0.164	-0.558	1.590			0.237	-0.073	1.544			0.325	-0.265	1.464
0.075	-0.338	1.550			0.084	-0.283	1.588			0.089	0.017	1.576			0.096	0.179	1.526			-0.074	-0.049	1.610			-0.158	-0.275	1.646			-0.171	-0.481	1.612			-0.164	-0.558	1.590			0.238	-0.073	1.545			0.325	-0.266	1.464
0.075	-0.338	1.550			0.084	-0.283	1.588			0.089	0.017	1.576			0.097	0.179	1.527			-0.074	-0.049	1.610			-0.158	-0.275	1.647			-0.171	-0.480	1.612			-0.164	-0.557	1.590			0.238	-0.074	1.545			0.324	-0.267	1.464
0.075	-0.338	1.551			0.084	-0.283	1.588			0.089	0.017	1.577			0.099	0.179	1.528			-0.073	-0.049	1.611			-0.158	-0.274	1.647			-0.171	-0.480	1.612			-0.164	-0.557	1.590			0.238	-0.074	1.546			0.324	-0.268	1.464
0.075	-0.338	1.551			0.084	-0.283	1.589			0.090	0.017	1.577			0.100	0.179	1.529			-0.073	-0.049	1.611			-0.158	-0.274	1.647			-0.171	-0.480	1.613			-0.164	-0.557	1.590			0.239	-0.074	1.546			0.324	-0.269	1.463
0.075	-0.338	1.551			0.084	-0.283	1.589			0.090	0.017	1.577			0.101	0.179	1.531			-0.072	-0.048	1.611			-0.158	-0.274	1.647			-0.171	-0.480	1.613			-0.164	-0.557	1.590			0.239	-0.074	1.547			0.324	-0.270	1.463
0.075	-0.338	1.551			0.084	-0.283	1.589			0.091	0.017	1.577			0.102	0.180	1.532			-0.072	-0.048	1.611			-0.158	-0.273	1.647			-0.171	-0.480	1.613			-0.164	-0.557	1.591			0.239	-0.074	1.547			0.324	-0.270	1.462
0.075	-0.338	1.552			0.084	-0.283	1.589			0.091	0.018	1.578			0.103	0.180	1.533			-0.071	-0.048	1.611			-0.158	-0.273	1.647			-0.171	-0.479	1.613			-0.164	-0.556	1.591			0.240	-0.074	1.548			0.324	-0.271	1.462
0.075	-0.338	1.552			0.084	-0.283	1.590			0.091	0.018	1.578			0.104	0.180	1.533			-0.071	-0.047	1.612			-0.158	-0.272	1.648			-0.171	-0.479	1.613			-0.164	-0.556	1.591			0.240	-0.075	1.548			0.324	-0.271	1.461
0.075	-0.338	1.552			0.084	-0.283	1.590			0.092	0.018	1.578			0.105	0.180	1.534			-0.071	-0.047	1.612			-0.158	-0.272	1.648			-0.171	-0.479	1.613			-0.164	-0.556	1.591			0.240	-0.075	1.548			0.324	-0.272	1.461
0.075	-0.338	1.552			0.084	-0.283	1.590			0.092	0.018	1.578			0.106	0.181	1.535			-0.070	-0.047	1.612			-0.158	-0.272	1.648			-0.171	-0.479	1.613			-0.163	-0.556	1.591			0.241	-0.075	1.549			0.324	-0.272	1.461
0.075	-0.338	1.552			0.084	-0.283	1.590			0.093	0.018	1.578			0.107	0.181	1.536			-0.070	-0.047	1.612			-0.158	-0.272	1.648			-0.171	-0.479	1.613			-0.163	-0.556	1.591			0.241	-0.075	1.549			0.324	-0.273	1.460
0.075	-0.338	1.552			0.084	-0.283	1.590			0.093	0.019	1.578			0.108	0.181	1.536			-0.069	-0.047	1.612			-0.158	-0.271	1.648			-0.171	-0.479	1.613			-0.163	-0.556	1.590			0.241	-0.075	1.549			0.324	-0.273	1.460
0.075	-0.338	1.553			0.085	-0.283	1.590			0.093	0.019	1.579			0.108	0.181	1.537			-0.069	-0.046	1.612			-0.158	-0.271	1.648			-0.171	-0.479	1.613			-0.162	-0.555	1.590			0.241	-0.075	1.549			0.324	-0.273	1.460
0.075	-0.338	1.553			0.085	-0.283	1.591			0.094	0.019	1.579			0.109	0.182	1.537			-0.069	-0.046	1.612			-0.158	-0.271	1.648			-0.171	-0.479	1.613			-0.162	-0.555	1.590			0.242	-0.075	1.550			0.324	-0.274	1.460
0.075	-0.338	1.553			0.085	-0.283	1.591			0.094	0.019	1.579			0.110	0.182	1.538			-0.068	-0.046	1.612			-0.158	-0.270	1.648			-0.171	-0.479	1.613			-0.162	-0.555	1.590			0.242	-0.075	1.550			0.324	-0.274	1.460
0.075	-0.338	1.553			0.085	-0.283	1.591			0.094	0.019	1.579			0.110	0.182	1.538			-0.068	-0.046	1.612			-0.158	-0.270	1.648			-0.171	-0.479	1.614			-0.161	-0.555	1.590			0.242	-0.076	1.550			0.324	-0.274	1.460
0.075	-0.338	1.553			0.085	-0.283	1.591			0.095	0.020	1.579			0.111	0.182	1.539			-0.068	-0.046	1.612			-0.158	-0.270	1.648			-0.171	-0.479	1.614			-0.161	-0.555	1.590			0.242	-0.076	1.550			0.324	-0.274	1.460
0.075	-0.338	1.553			0.085	-0.282	1.591			0.095	0.020	1.579			0.111	0.182	1.539			-0.067	-0.046	1.612			-0.158	-0.270	1.648			-0.171	-0.479	1.614			-0.160	-0.555	1.590			0.242	-0.076	1.550			0.324	-0.274	1.460
0.076	-0.338	1.553			0.085	-0.282	1.591			0.095	0.020	1.579			0.112	0.182	1.540			-0.067	-0.045	1.612			-0.158	-0.270	1.648			-0.171	-0.478	1.614			-0.160	-0.555	1.590			0.243	-0.076	1.551			0.324	-0.274	1.459
0.076	-0.338	1.554			0.085	-0.282	1.591			0.096	0.020	1.579			0.112	0.183	1.540			-0.067	-0.045	1.612			-0.158	-0.269	1.648			-0.171	-0.478	1.614			-0.160	-0.555	1.590			0.243	-0.076	1.551			0.324	-0.274	1.459
0.076	-0.338	1.554			0.085	-0.282	1.591			0.096	0.020	1.579			0.112	0.183	1.541			-0.067	-0.045	1.612			-0.158	-0.269	1.648			-0.170	-0.478	1.614			-0.160	-0.554	1.590			0.243	-0.076	1.551			0.324	-0.274	1.459
0.076	-0.338	1.554			0.085	-0.282	1.591			0.096	0.021	1.579			0.113	0.183	1.541			-0.066	-0.045	1.612			-0.158	-0.269	1.648			-0.170	-0.478	1.614			-0.159	-0.554	1.590			0.244	-0.076	1.551			0.324	-0.274	1.459
0.076	-0.338	1.554			0.085	-0.282	1.592			0.097	0.021	1.579			0.113	0.183	1.542			-0.066	-0.045	1.612			-0.158	-0.269	1.648			-0.170	-0.478	1.614			-0.159	-0.554	1.590			0.244	-0.076	1.551			0.324	-0.273	1.458
0.076	-0.338	1.554			0.085	-0.282	1.592			0.097	0.021	1.579			0.114	0.183	1.542			-0.066	-0.045	1.613			-0.158	-0.269	1.648			-0.170	-0.478	1.614			-0.159	-0.554	1.590			0.244	-0.076	1.552			0.324	-0.273	1.458
0.076	-0.337	1.554			0.085	-0.282	1.592			0.097	0.021	1.580			0.114	0.183	1.543			-0.066	-0.045	1.613			-0.158	-0.269	1.649			-0.170	-0.478	1.614			-0.159	-0.554	1.590			0.245	-0.076	1.552			0.323	-0.272	1.458
0.076	-0.337	1.554			0.086	-0.282	1.592			0.098	0.022	1.580			0.114	0.183	1.543			-0.065	-0.045	1.613			-0.158	-0.268	1.649			-0.170	-0.479	1.614			-0.158	-0.554	1.590			0.245	-0.076	1.552			0.323	-0.271	1.457
0.076	-0.337	1.555			0.086	-0.282	1.592			0.098	0.022	1.580			0.115	0.183	1.544			-0.065	-0.045	1.613			-0.158	-0.268	1.649			-0.170	-0.479	1.614			-0.158	-0.554	1.590			0.245	-0.076	1.552			0.322	-0.270	1.457
0.076	-0.337	1.555			0.086	-0.282	1.592			0.098	0.022	1.580			0.115	0.184	1.544			-0.065	-0.044	1.613			-0.158	-0.268	1.649			-0.170	-0.479	1.615			-0.158	-0.554	1.590			0.245	-0.076	1.552			0.321	-0.269	1.456
0.076	-0.337	1.555			0.086	-0.281	1.592			0.098	0.022	1.580			0.115	0.184	1.545			-0.065	-0.044	1.613			-0.158	-0.268	1.649			-0.169	-0.479	1.615			-0.158	-0.554	1.590			0.246	-0.076	1.553			0.319	-0.268	1.456
0.076	-0.337	1.555			0.086	-0.281	1.593			0.099	0.023	1.581			0.115	0.184	1.546			-0.065	-0.044	1.613			-0.158	-0.268	1.649			-0.169	-0.479	1.615			-0.157	-0.554	1.591			0.246	-0.076	1.553			0.318	-0.267	1.455
0.077	-0.337	1.555			0.086	-0.281	1.593			0.099	0.023	1.581			0.115	0.184	1.547			-0.064	-0.044	1.614			-0.158	-0.268	1.649			-0.169	-0.479	1.615			-0.157	-0.554	1.591			0.246	-0.076	1.553			0.317	-0.266	1.455
0.077	-0.337	1.556			0.086	-0.281	1.593			0.099	0.023	1.581			0.115	0.184	1.547			-0.064	-0.044	1.614			-0.158	-0.268	1.650			-0.169	-0.479	1.616			-0.157	-0.555	1.591			0.246	-0.076	1.553			0.316	-0.265	1.454
0.077	-0.337	1.556			0.086	-0.281	1.593			0.099	0.023	1.582			0.115	0.184	1.548			-0.064	-0.044	1.614			-0.158	-0.267	1.650			-0.169	-0.479	1.616			-0.157	-0.555	1.591			0.246	-0.076	1.553			0.315	-0.264	1.454
0.077	-0.337	1.556			0.087	-0.281	1.594			0.100	0.023	1.582			0.115	0.184	1.549			-0.064	-0.044	1.615			-0.158	-0.267	1.650			-0.168	-0.479	1.616			-0.157	-0.555	1.591			0.246	-0.076	1.553			0.314	-0.263	1.454
0.077	-0.337	1.556			0.087	-0.281	1.594			0.100	0.024	1.583			0.115	0.184	1.550			-0.064	-0.044	1.615			-0.158	-0.267	1.651			-0.168	-0.480	1.616			-0.157	-0.555	1.592			0.247	-0.076	1.554			0.314	-0.263	1.454
0.077	-0.337	1.557			0.087	-0.281	1.594			0.100	0.024	1.583			0.115	0.184	1.550			-0.063	-0.044	1.616			-0.158	-0.267	1.651			-0.168	-0.480	1.617			-0.156	-0.555	1.592			0.247	-0.076	1.554			0.313	-0.262	1.454
0.077	-0.337	1.557			0.087	-0.281	1.595			0.100	0.024	1.583			0.115	0.184	1.551			-0.063	-0.044	1.616			-0.158	-0.267	1.652			-0.168	-0.480	1.617			-0.156	-0.555	1.593			0.247	-0.076	1.554			0.312	-0.261	1.455
0.077	-0.337	1.558			0.087	-0.281	1.595			0.100	0.024	1.584			0.115	0.185	1.552			-0.063	-0.044	1.617			-0.158	-0.267	1.652			-0.168	-0.480	1.618			-0.156	-0.555	1.594			0.247	-0.076	1.554			0.311	-0.260	1.455
0.077	-0.336	1.558			0.087	-0.281	1.596			0.100	0.024	1.584			0.115	0.185	1.552			-0.063	-0.044	1.617			-0.158	-0.267	1.653			-0.167	-0.480	1.619			-0.156	-0.555	1.594			0.247	-0.076	1.555			0.311	-0.259	1.456
0.077	-0.336	1.558			0.087	-0.281	1.596			0.100	0.024	1.585			0.115	0.185	1.553			-0.063	-0.044	1.618			-0.158	-0.267	1.653			-0.167	-0.480	1.619			-0.156	-0.556	1.595			0.247	-0.076	1.555			0.310	-0.259	1.456
0.077	-0.336	1.559			0.087	-0.280	1.597			0.101	0.024	1.585			0.114	0.185	1.554			-0.063	-0.043	1.618			-0.158	-0.267	1.654			-0.167	-0.480	1.620			-0.156	-0.556	1.596			0.247	-0.076	1.555			0.310	-0.258	1.457
0.077	-0.336	1.559			0.087	-0.280	1.597			0.101	0.024	1.586			0.114	0.185	1.554			-0.063	-0.043	1.619			-0.158	-0.267	1.654			-0.167	-0.480	1.621			-0.156	-0.556	1.597			0.247	-0.076	1.556			0.309	-0.257	1.458
0.077	-0.336	1.560			0.087	-0.280	1.598			0.100	0.025	1.586			0.114	0.185	1.555			-0.063	-0.043	1.619			-0.157	-0.266	1.655			-0.167	-0.480	1.621			-0.156	-0.556	1.598			0.247	-0.076	1.556			0.309	-0.257	1.459
0.077	-0.336	1.560			0.087	-0.280	1.598			0.100	0.025	1.587			0.114	0.185	1.555			-0.063	-0.043	1.620			-0.157	-0.266	1.655			-0.167	-0.481	1.622			-0.156	-0.556	1.598			0.247	-0.076	1.556			0.308	-0.257	1.459
0.077	-0.336	1.561			0.087	-0.280	1.599			0.100	0.025	1.587			0.114	0.185	1.556			-0.063	-0.043	1.620			-0.157	-0.266	1.656			-0.167	-0.481	1.622			-0.157	-0.556	1.599			0.247	-0.076	1.557			0.308	-0.256	1.460
0.077	-0.336	1.561			0.087	-0.280	1.599			0.100	0.025	1.587			0.113	0.185	1.556			-0.063	-0.043	1.621			-0.157	-0.266	1.656			-0.167	-0.481	1.623			-0.157	-0.557	1.599			0.247	-0.076	1.557			0.307	-0.256	1.461
0.077	-0.336	1.562			0.087	-0.280	1.600			0.100	0.025	1.588			0.113	0.185	1.557			-0.063	-0.043	1.621			-0.157	-0.266	1.657			-0.167	-0.481	1.623			-0.157	-0.557	1.600			0.246	-0.076	1.558			0.307	-0.256	1.462
0.077	-0.336	1.562			0.087	-0.280	1.600			0.100	0.025	1.588			0.113	0.186	1.557			-0.064	-0.043	1.622			-0.157	-0.267	1.657			-0.167	-0.481	1.624			-0.157	-0.557	1.601			0.246	-0.075	1.558			0.307	-0.255	1.462
0.077	-0.336	1.562			0.087	-0.280	1.600			0.100	0.025	1.589			0.113	0.186	1.558			-0.064	-0.043	1.622			-0.158	-0.267	1.658			-0.167	-0.481	1.624			-0.157	-0.557	1.601			0.246	-0.075	1.559			0.306	-0.255	1.463
0.077	-0.336	1.563			0.087	-0.280	1.601			0.100	0.025	1.589			0.113	0.186	1.558			-0.064	-0.043	1.623			-0.158	-0.267	1.658			-0.167	-0.481	1.625			-0.157	-0.557	1.601			0.246	-0.075	1.559			0.306	-0.255	1.463
0.077	-0.336	1.563			0.087	-0.280	1.601			0.100	0.025	1.589			0.112	0.186	1.559			-0.064	-0.043	1.623			-0.158	-0.267	1.658			-0.167	-0.482	1.625			-0.157	-0.557	1.602			0.246	-0.075	1.560			0.306	-0.254	1.464
0.077	-0.336	1.564			0.087	-0.280	1.602			0.100	0.025	1.590			0.112	0.186	1.559			-0.064	-0.043	1.624			-0.158	-0.267	1.659			-0.167	-0.482	1.625			-0.157	-0.558	1.602			0.246	-0.075	1.560			0.306	-0.254	1.464
0.077	-0.336	1.564			0.087	-0.280	1.602			0.100	0.025	1.590			0.112	0.186	1.559			-0.064	-0.043	1.624			-0.158	-0.267	1.659			-0.167	-0.482	1.626			-0.158	-0.558	1.603			0.246	-0.075	1.561			0.306	-0.254	1.465
0.077	-0.336	1.564			0.087	-0.280	1.602			0.100	0.025	1.591			0.112	0.186	1.560			-0.064	-0.043	1.625			-0.158	-0.267	1.659			-0.167	-0.482	1.626			-0.158	-0.558	1.603			0.246	-0.075	1.561			0.306	-0.254	1.465
0.077	-0.336	1.565			0.087	-0.280	1.603			0.100	0.025	1.591			0.112	0.186	1.560			-0.064	-0.044	1.625			-0.158	-0.267	1.660			-0.167	-0.482	1.626			-0.158	-0.558	1.604			0.246	-0.075	1.561			0.305	-0.254	1.465
0.076	-0.336	1.565			0.087	-0.280	1.603			0.099	0.025	1.591			0.112	0.186	1.561			-0.064	-0.044	1.625			-0.158	-0.267	1.660			-0.167	-0.482	1.627			-0.158	-0.558	1.604			0.246	-0.075	1.562			0.305	-0.254	1.466
0.076	-0.336	1.565			0.087	-0.280	1.604			0.099	0.025	1.592			0.111	0.186	1.561			-0.064	-0.044	1.626			-0.158	-0.267	1.660			-0.167	-0.482	1.627			-0.158	-0.558	1.604			0.245	-0.075	1.562			0.305	-0.253	1.466
0.076	-0.336	1.566			0.087	-0.280	1.604			0.099	0.025	1.592			0.111	0.186	1.561			-0.065	-0.044	1.626			-0.158	-0.267	1.661			-0.167	-0.482	1.627			-0.158	-0.558	1.605			0.245	-0.075	1.563			0.305	-0.253	1.466
0.076	-0.336	1.566			0.087	-0.280	1.604			0.099	0.025	1.593			0.111	0.186	1.562			-0.065	-0.044	1.627			-0.158	-0.267	1.661			-0.167	-0.482	1.628			-0.158	-0.558	1.605			0.245	-0.075	1.563			0.305	-0.253	1.467
0.076	-0.336	1.566			0.087	-0.280	1.605			0.099	0.025	1.593			0.111	0.186	1.562			-0.065	-0.044	1.627			-0.158	-0.267	1.662			-0.167	-0.482	1.628			-0.158	-0.558	1.605			0.245	-0.074	1.563			0.305	-0.253	1.467
0.076	-0.336	1.567			0.087	-0.280	1.605			0.099	0.025	1.593			0.111	0.186	1.562			-0.065	-0.044	1.628			-0.158	-0.267	1.662			-0.167	-0.482	1.628			-0.158	-0.558	1.606			0.245	-0.074	1.564			0.305	-0.253	1.468
0.076	-0.336	1.567			0.087	-0.280	1.606			0.099	0.025	1.594			0.110	0.186	1.563			-0.065	-0.044	1.628			-0.158	-0.267	1.662			-0.167	-0.482	1.629			-0.158	-0.558	1.606			0.245	-0.074	1.564			0.305	-0.252	1.469
0.076	-0.336	1.568			0.087	-0.280	1.606			0.099	0.025	1.594			0.110	0.186	1.563			-0.065	-0.044	1.629			-0.158	-0.267	1.663			-0.167	-0.482	1.629			-0.158	-0.558	1.606			0.245	-0.074	1.564			0.305	-0.252	1.469
0.076	-0.336	1.568			0.087	-0.280	1.606			0.098	0.025	1.595			0.110	0.186	1.563			-0.065	-0.044	1.629			-0.158	-0.268	1.663			-0.167	-0.482	1.629			-0.158	-0.558	1.607			0.245	-0.074	1.565			0.305	-0.252	1.469
0.076	-0.336	1.568			0.087	-0.280	1.607			0.098	0.025	1.595			0.110	0.186	1.564			-0.065	-0.044	1.629			-0.158	-0.268	1.664			-0.167	-0.482	1.630			-0.158	-0.558	1.607			0.245	-0.074	1.565			0.305	-0.252	1.470
0.076	-0.336	1.569			0.087	-0.280	1.607			0.098	0.025	1.596			0.110	0.186	1.564			-0.065	-0.044	1.630			-0.158	-0.268	1.664			-0.167	-0.482	1.630			-0.158	-0.558	1.607			0.245	-0.074	1.566			0.305	-0.252	1.470
0.076	-0.336	1.569			0.087	-0.280	1.608			0.098	0.025	1.596			0.110	0.186	1.565			-0.066	-0.044	1.630			-0.158	-0.268	1.664			-0.167	-0.483	1.631			-0.158	-0.558	1.608			0.245	-0.074	1.566			0.305	-0.252	1.470
0.076	-0.336	1.569			0.087	-0.280	1.608			0.098	0.025	1.596			0.110	0.186	1.565			-0.066	-0.044	1.631			-0.158	-0.268	1.665			-0.167	-0.483	1.631			-0.158	-0.558	1.608			0.245	-0.074	1.566			0.305	-0.252	1.471
0.076	-0.336	1.570			0.087	-0.280	1.608			0.098	0.025	1.597			0.109	0.186	1.565			-0.066	-0.044	1.631			-0.158	-0.268	1.665			-0.167	-0.483	1.631			-0.158	-0.558	1.608			0.245	-0.074	1.567			0.305	-0.252	1.471
0.076	-0.336	1.570			0.087	-0.280	1.609			0.098	0.025	1.597			0.109	0.186	1.566			-0.066	-0.044	1.631			-0.158	-0.268	1.665			-0.167	-0.483	1.632			-0.158	-0.559	1.609			0.245	-0.074	1.567			0.304	-0.251	1.471
0.076	-0.336	1.570			0.087	-0.280	1.609			0.098	0.025	1.598			0.109	0.186	1.566			-0.066	-0.044	1.632			-0.158	-0.268	1.666			-0.167	-0.483	1.632			-0.158	-0.559	1.609			0.245	-0.074	1.567			0.304	-0.251	1.471
0.076	-0.336	1.571			0.087	-0.280	1.610			0.097	0.025	1.598			0.109	0.186	1.567			-0.066	-0.044	1.632			-0.158	-0.268	1.666			-0.167	-0.483	1.632			-0.158	-0.559	1.609			0.245	-0.074	1.568			0.304	-0.251	1.470
0.076	-0.336	1.571			0.087	-0.280	1.610			0.097	0.025	1.599			0.109	0.186	1.567			-0.066	-0.044	1.633			-0.158	-0.268	1.666			-0.167	-0.483	1.632			-0.158	-0.559	1.610			0.245	-0.074	1.568			0.303	-0.250	1.470
0.076	-0.336	1.572			0.087	-0.280	1.611			0.097	0.025	1.599			0.109	0.186	1.568			-0.066	-0.044	1.633			-0.158	-0.268	1.667			-0.167	-0.483	1.633			-0.158	-0.559	1.610			0.245	-0.074	1.568			0.303	-0.249	1.469
0.076	-0.336	1.572			0.087	-0.280	1.611			0.097	0.025	1.600			0.109	0.186	1.568			-0.066	-0.044	1.634			-0.158	-0.268	1.667			-0.167	-0.483	1.633			-0.158	-0.559	1.610			0.245	-0.074	1.569			0.302	-0.247	1.469
0.076	-0.336	1.572			0.087	-0.280	1.612			0.097	0.025	1.601			0.108	0.186	1.569			-0.066	-0.044	1.634			-0.158	-0.268	1.668			-0.167	-0.483	1.633			-0.158	-0.559	1.611			0.245	-0.073	1.569			0.299	-0.246	1.472
0.076	-0.336	1.573			0.087	-0.280	1.612			0.097	0.025	1.601			0.108	0.186	1.569			-0.066	-0.044	1.635			-0.158	-0.268	1.668			-0.167	-0.483	1.633			-0.159	-0.559	1.611			0.245	-0.073	1.569			0.297	-0.243	1.472
0.076	-0.336	1.573			0.086	-0.280	1.612			0.097	0.025	1.602			0.108	0.186	1.570			-0.067	-0.044	1.635			-0.158	-0.269	1.668			-0.167	-0.483	1.634			-0.159	-0.559	1.611			0.245	-0.073	1.570			0.296	-0.241	1.471
0.076	-0.336	1.573			0.086	-0.280	1.613			0.096	0.025	1.602			0.107	0.186	1.571			-0.067	-0.044	1.636			-0.158	-0.269	1.669			-0.167	-0.483	1.634			-0.159	-0.559	1.611			0.244	-0.073	1.570			0.294	-0.240	1.471
0.075	-0.336	1.574			0.086	-0.280	1.613			0.096	0.025	1.603			0.107	0.186	1.571			-0.067	-0.044	1.636			-0.158	-0.269	1.669			-0.167	-0.483	1.634			-0.158	-0.559	1.612			0.244	-0.073	1.570			0.292	-0.238	1.471
0.075	-0.336	1.574			0.086	-0.280	1.614			0.096	0.025	1.603			0.106	0.185	1.572			-0.067	-0.044	1.637			-0.158	-0.269	1.670			-0.167	-0.483	1.635			-0.158	-0.559	1.612			0.244	-0.073	1.571			0.290	-0.237	1.472
0.074	-0.336	1.574			0.085	-0.280	1.615			0.096	0.025	1.604			0.106	0.185	1.573			-0.067	-0.045	1.638			-0.158	-0.269	1.671			-0.167	-0.483	1.635			-0.158	-0.559	1.612			0.243	-0.073	1.571			0.287	-0.236	1.472
0.073	-0.336	1.575			0.085	-0.280	1.615			0.096	0.026	1.605			0.105	0.185	1.573			-0.068	-0.045	1.638			-0.158	-0.269	1.671			-0.167	-0.483	1.635			-0.158	-0.559	1.613			0.242	-0.072	1.572			0.285	-0.235	1.472
0.072	-0.336	1.575			0.084	-0.280	1.616			0.095	0.026	1.605			0.104	0.185	1.574			-0.068	-0.045	1.639			-0.158	-0.270	1.672			-0.167	-0.483	1.636			-0.158	-0.559	1.613			0.241	-0.072	1.572			0.283	-0.234	1.472
0.072	-0.336	1.576			0.084	-0.280	1.616			0.095	0.026	1.606			0.103	0.185	1.575			-0.068	-0.045	1.640			-0.158	-0.270	1.673			-0.166	-0.483	1.636			-0.158	-0.559	1.614			0.240	-0.072	1.572			0.281	-0.233	1.473
0.071	-0.336	1.576			0.083	-0.281	1.617			0.094	0.026	1.607			0.102	0.185	1.576			-0.069	-0.045	1.641			-0.158	-0.270	1.674			-0.166	-0.483	1.637			-0.158	-0.559	1.614			0.239	-0.071	1.573			0.279	-0.232	1.473
0.070	-0.336	1.577			0.082	-0.281	1.618			0.094	0.026	1.608			0.100	0.185	1.577			-0.071	-0.045	1.643			-0.159	-0.271	1.675			-0.166	-0.483	1.638			-0.158	-0.559	1.615			0.237	-0.071	1.573			0.276	-0.231	1.473
0.069	-0.336	1.577			0.082	-0.281	1.618			0.093	0.026	1.609			0.097	0.186	1.577			-0.072	-0.046	1.645			-0.159	-0.272	1.676			-0.166	-0.483	1.639			-0.158	-0.559	1.616			0.236	-0.070	1.574			0.273	-0.229	1.473
0.068	-0.336	1.578			0.081	-0.281	1.619			0.091	0.025	1.610			0.094	0.186	1.578			-0.074	-0.046	1.647			-0.159	-0.272	1.678			-0.166	-0.484	1.640			-0.158	-0.560	1.617			0.234	-0.069	1.574			0.270	-0.228	1.473
0.068	-0.336	1.579			0.081	-0.281	1.620			0.090	0.025	1.612			0.091	0.185	1.578			-0.075	-0.047	1.648			-0.159	-0.273	1.679			-0.166	-0.484	1.641			-0.158	-0.560	1.619			0.232	-0.068	1.575			0.267	-0.226	1.473
0.067	-0.336	1.579			0.080	-0.281	1.621			0.088	0.025	1.613			0.086	0.185	1.578			-0.077	-0.047	1.650			-0.160	-0.274	1.680			-0.166	-0.485	1.642			-0.158	-0.561	1.620			0.231	-0.067	1.575			0.264	-0.225	1.472
0.066	-0.336	1.580			0.079	-0.281	1.622			0.086	0.025	1.614			0.081	0.185	1.578			-0.079	-0.048	1.652			-0.160	-0.275	1.681			-0.166	-0.486	1.643			-0.158	-0.562	1.621			0.229	-0.066	1.576			0.261	-0.224	1.472
0.066	-0.336	1.580			0.079	-0.281	1.622			0.084	0.025	1.615			0.076	0.185	1.578			-0.081	-0.048	1.654			-0.160	-0.276	1.683			-0.166	-0.486	1.644			-0.159	-0.562	1.622			0.227	-0.065	1.576			0.258	-0.223	1.472
0.065	-0.336	1.581			0.078	-0.281	1.623			0.082	0.025	1.617			0.071	0.185	1.578			-0.083	-0.049	1.656			-0.161	-0.278	1.684			-0.166	-0.487	1.645			-0.159	-0.563	1.623			0.226	-0.064	1.577			0.255	-0.222	1.471
0.064	-0.336	1.582			0.077	-0.281	1.624			0.081	0.024	1.618			0.066	0.185	1.578			-0.086	-0.050	1.658			-0.161	-0.279	1.686			-0.166	-0.488	1.646			-0.159	-0.564	1.624			0.224	-0.064	1.577			0.252	-0.221	1.470
0.063	-0.336	1.582			0.077	-0.281	1.625			0.079	0.024	1.619			0.062	0.184	1.578			-0.089	-0.051	1.660			-0.162	-0.281	1.687			-0.166	-0.489	1.647			-0.159	-0.564	1.625			0.222	-0.063	1.577			0.249	-0.221	1.470
0.063	-0.336	1.583			0.076	-0.281	1.625			0.077	0.024	1.620			0.058	0.184	1.578			-0.091	-0.051	1.662			-0.162	-0.282	1.689			-0.166	-0.490	1.648			-0.160	-0.565	1.626			0.220	-0.062	1.578			0.245	-0.220	1.469
0.062	-0.336	1.584			0.075	-0.281	1.626			0.075	0.024	1.621			0.054	0.184	1.579			-0.093	-0.052	1.664			-0.163	-0.283	1.690			-0.166	-0.490	1.649			-0.160	-0.565	1.627			0.218	-0.061	1.578			0.242	-0.220	1.468
0.061	-0.336	1.584			0.075	-0.281	1.627			0.074	0.024	1.622			0.050	0.184	1.579			-0.095	-0.053	1.666			-0.163	-0.283	1.691			-0.166	-0.491	1.650			-0.161	-0.566	1.628			0.216	-0.061	1.578			0.238	-0.219	1.467
0.061	-0.336	1.585			0.074	-0.281	1.628			0.072	0.024	1.623			0.047	0.183	1.579			-0.096	-0.053	1.668			-0.163	-0.284	1.692			-0.167	-0.492	1.652			-0.161	-0.566	1.629			0.214	-0.060	1.578			0.235	-0.219	1.466
0.060	-0.336	1.586			0.074	-0.281	1.628			0.070	0.024	1.624			0.044	0.183	1.579			-0.098	-0.054	1.669			-0.164	-0.285	1.694			-0.167	-0.493	1.653			-0.162	-0.567	1.631			0.211	-0.059	1.578			0.232	-0.219	1.466
0.059	-0.336	1.586			0.073	-0.281	1.629			0.068	0.023	1.625			0.041	0.183	1.579			-0.100	-0.054	1.671			-0.165	-0.285	1.695			-0.167	-0.494	1.654			-0.162	-0.568	1.632			0.209	-0.059	1.578			0.228	-0.219	1.465
0.059	-0.335	1.587			0.072	-0.281	1.630			0.067	0.023	1.626			0.038	0.183	1.580			-0.101	-0.055	1.672			-0.165	-0.286	1.697			-0.168	-0.495	1.656			-0.163	-0.568	1.634			0.207	-0.058	1.578			0.226	-0.219	1.464
0.058	-0.335	1.588			0.072	-0.281	1.630			0.065	0.023	1.627			0.036	0.183	1.580			-0.103	-0.055	1.674			-0.166	-0.286	1.698			-0.169	-0.495	1.658			-0.164	-0.568	1.635			0.205	-0.058	1.578			0.223	-0.219	1.464
0.057	-0.335	1.588			0.071	-0.281	1.631			0.063	0.023	1.627			0.033	0.182	1.580			-0.104	-0.055	1.675			-0.167	-0.287	1.700			-0.170	-0.495	1.661			-0.165	-0.568	1.637			0.203	-0.057	1.578			0.221	-0.218	1.463
0.056	-0.335	1.589			0.070	-0.281	1.631			0.062	0.023	1.628			0.031	0.182	1.580			-0.106	-0.056	1.677			-0.167	-0.287	1.701			-0.171	-0.494	1.663			-0.166	-0.567	1.639			0.202	-0.057	1.578			0.218	-0.218	1.463
0.056	-0.335	1.589			0.070	-0.281	1.632			0.060	0.023	1.629			0.029	0.182	1.581			-0.107	-0.056	1.678			-0.168	-0.287	1.702			-0.172	-0.494	1.665			-0.167	-0.567	1.642			0.200	-0.057	1.578			0.217	-0.218	1.463
0.055	-0.335	1.590			0.069	-0.281	1.633			0.059	0.023	1.629			0.027	0.182	1.581			-0.109	-0.057	1.680			-0.169	-0.288	1.704			-0.173	-0.494	1.666			-0.168	-0.566	1.644			0.199	-0.057	1.578			0.215	-0.218	1.462
0.054	-0.335	1.591			0.068	-0.281	1.633			0.058	0.023	1.630			0.026	0.182	1.581			-0.110	-0.057	1.681			-0.170	-0.288	1.705			-0.174	-0.494	1.668			-0.169	-0.566	1.645			0.197	-0.056	1.578			0.213	-0.217	1.462
0.053	-0.335	1.591			0.067	-0.281	1.634			0.056	0.023	1.630			0.024	0.182	1.581			-0.112	-0.057	1.682			-0.170	-0.288	1.706			-0.174	-0.494	1.669			-0.170	-0.566	1.647			0.196	-0.056	1.578			0.212	-0.217	1.462
0.052	-0.335	1.592			0.067	-0.280	1.634			0.055	0.023	1.631			0.023	0.182	1.581			-0.113	-0.058	1.683			-0.171	-0.289	1.707			-0.175	-0.494	1.671			-0.171	-0.566	1.649			0.195	-0.056	1.578			0.211	-0.217	1.462
0.052	-0.335	1.592			0.066	-0.280	1.635			0.054	0.022	1.632			0.021	0.182	1.582			-0.114	-0.058	1.684			-0.172	-0.289	1.709			-0.176	-0.494	1.672			-0.172	-0.566	1.650			0.194	-0.056	1.578			0.210	-0.217	1.462
0.051	-0.334	1.593			0.065	-0.280	1.635			0.053	0.022	1.632			0.020	0.182	1.582			-0.115	-0.058	1.685			-0.173	-0.289	1.710			-0.177	-0.494	1.673			-0.173	-0.566	1.651			0.193	-0.056	1.578			0.209	-0.217	1.462
0.050	-0.334	1.593			0.065	-0.280	1.636			0.052	0.022	1.633			0.019	0.182	1.582			-0.116	-0.058	1.686			-0.173	-0.289	1.710			-0.178	-0.494	1.674			-0.174	-0.566	1.652			0.192	-0.055	1.578			0.208	-0.217	1.461
0.050	-0.334	1.594			0.064	-0.280	1.636			0.051	0.022	1.633			0.018	0.182	1.582			-0.116	-0.058	1.686			-0.174	-0.290	1.711			-0.179	-0.494	1.675			-0.174	-0.567	1.653			0.191	-0.055	1.578			0.207	-0.216	1.461
0.049	-0.334	1.594			0.064	-0.280	1.637			0.050	0.022	1.633			0.017	0.182	1.582			-0.117	-0.059	1.687			-0.175	-0.290	1.712			-0.180	-0.494	1.675			-0.175	-0.566	1.653			0.190	-0.055	1.578			0.206	-0.216	1.461
0.049	-0.334	1.595			0.063	-0.280	1.637			0.049	0.022	1.634			0.016	0.182	1.582			-0.118	-0.059	1.687			-0.176	-0.290	1.713			-0.181	-0.494	1.676			-0.176	-0.566	1.654			0.190	-0.055	1.579			0.205	-0.216	1.461
0.048	-0.334	1.595			0.063	-0.280	1.638			0.049	0.022	1.634			0.016	0.182	1.582			-0.118	-0.059	1.688			-0.176	-0.290	1.714			-0.182	-0.494	1.677			-0.176	-0.566	1.655			0.189	-0.055	1.579			0.204	-0.216	1.461
0.048	-0.334	1.595			0.062	-0.280	1.638			0.048	0.022	1.634			0.015	0.182	1.583			-0.119	-0.059	1.688			-0.177	-0.291	1.714			-0.182	-0.494	1.677			-0.177	-0.567	1.655			0.189	-0.055	1.579			0.203	-0.216	1.461
0.047	-0.334	1.596			0.062	-0.280	1.638			0.047	0.022	1.635			0.015	0.182	1.583			-0.120	-0.059	1.689			-0.177	-0.291	1.715			-0.183	-0.494	1.678			-0.178	-0.567	1.656			0.188	-0.055	1.579			0.203	-0.216	1.461
0.047	-0.334	1.596			0.061	-0.280	1.639			0.047	0.022	1.635			0.015	0.182	1.583			-0.120	-0.059	1.689			-0.178	-0.291	1.715			-0.184	-0.494	1.678			-0.178	-0.567	1.656			0.188	-0.055	1.579			0.202	-0.216	1.461
0.047	-0.334	1.596			0.061	-0.280	1.639			0.046	0.022	1.635			0.016	0.182	1.584			-0.121	-0.059	1.689			-0.179	-0.291	1.716			-0.184	-0.494	1.678			-0.179	-0.567	1.656			0.187	-0.055	1.579			0.202	-0.216	1.461
0.046	-0.334	1.596			0.060	-0.280	1.639			0.046	0.022	1.636			0.017	0.182	1.584			-0.121	-0.059	1.689			-0.179	-0.291	1.716			-0.185	-0.494	1.678			-0.179	-0.567	1.657			0.187	-0.054	1.579			0.201	-0.216	1.461
0.046	-0.334	1.597			0.060	-0.280	1.639			0.046	0.022	1.636			0.019	0.183	1.585			-0.121	-0.059	1.689			-0.180	-0.291	1.716			-0.185	-0.495	1.678			-0.180	-0.567	1.657			0.186	-0.054	1.579			0.201	-0.216	1.461
0.046	-0.334	1.597			0.060	-0.280	1.640			0.045	0.022	1.636			0.021	0.183	1.586			-0.121	-0.059	1.689			-0.180	-0.291	1.717			-0.186	-0.494	1.679			-0.180	-0.567	1.657			0.186	-0.054	1.579			0.200	-0.216	1.461
0.046	-0.334	1.597			0.060	-0.280	1.640			0.045	0.022	1.636			0.024	0.183	1.587			-0.121	-0.059	1.689			-0.181	-0.291	1.717			-0.187	-0.494	1.679			-0.180	-0.567	1.657			0.186	-0.054	1.579			0.200	-0.216	1.461
0.045	-0.334	1.597			0.059	-0.280	1.640			0.045	0.022	1.636			0.027	0.183	1.588			-0.121	-0.059	1.689			-0.181	-0.291	1.717			-0.187	-0.494	1.679			-0.181	-0.567	1.657			0.186	-0.055	1.579			0.200	-0.216	1.461
0.045	-0.334	1.597			0.059	-0.280	1.640			0.045	0.022	1.636			0.029	0.183	1.589			-0.121	-0.058	1.688			-0.182	-0.291	1.717			-0.188	-0.493	1.679			-0.181	-0.566	1.657			0.186	-0.055	1.580			0.200	-0.216	1.461
0.045	-0.334	1.598			0.059	-0.280	1.640			0.045	0.022	1.636			0.032	0.184	1.590			-0.121	-0.058	1.688			-0.182	-0.291	1.717			-0.189	-0.492	1.679			-0.182	-0.566	1.657			0.186	-0.055	1.580			0.200	-0.216	1.461
0.045	-0.333	1.598			0.059	-0.280	1.641			0.045	0.022	1.636			0.034	0.184	1.591			-0.120	-0.058	1.687			-0.183	-0.290	1.717			-0.189	-0.491	1.679			-0.182	-0.565	1.657			0.186	-0.055	1.580			0.200	-0.216	1.462
0.045	-0.333	1.598			0.059	-0.280	1.641			0.046	0.023	1.636			0.036	0.184	1.592			-0.120	-0.057	1.686			-0.183	-0.290	1.716			-0.190	-0.490	1.679			-0.183	-0.565	1.657			0.186	-0.055	1.580			0.200	-0.216	1.462
0.044	-0.333	1.598			0.058	-0.280	1.641			0.046	0.023	1.636			0.039	0.184	1.593			-0.119	-0.056	1.685			-0.183	-0.289	1.716			-0.191	-0.489	1.678			-0.183	-0.564	1.657			0.186	-0.055	1.580			0.200	-0.216	1.462
0.044	-0.333	1.598			0.058	-0.280	1.641			0.047	0.023	1.636			0.040	0.184	1.594			-0.118	-0.056	1.685			-0.184	-0.289	1.716			-0.191	-0.488	1.678			-0.184	-0.563	1.657			0.187	-0.055	1.580			0.201	-0.216	1.462
0.044	-0.333	1.598			0.058	-0.280	1.641			0.047	0.023	1.636			0.042	0.185	1.595			-0.118	-0.055	1.684			-0.184	-0.288	1.715			-0.192	-0.487	1.678			-0.184	-0.563	1.657			0.187	-0.056	1.581			0.201	-0.216	1.463
0.044	-0.333	1.598			0.058	-0.279	1.641			0.048	0.024	1.636			0.044	0.185	1.595			-0.117	-0.055	1.683			-0.184	-0.288	1.715			-0.192	-0.487	1.678			-0.184	-0.563	1.657			0.188	-0.056	1.581			0.202	-0.216	1.463
0.044	-0.333	1.598			0.058	-0.279	1.641			0.049	0.024	1.636			0.046	0.185	1.596			-0.117	-0.054	1.683			-0.185	-0.287	1.715			-0.192	-0.487	1.678			-0.184	-0.563	1.657			0.188	-0.056	1.581			0.202	-0.216	1.463
0.044	-0.333	1.598			0.058	-0.279	1.641			0.049	0.024	1.636			0.047	0.185	1.596			-0.116	-0.054	1.682			-0.185	-0.287	1.714			-0.192	-0.487	1.678			-0.185	-0.563	1.656			0.189	-0.056	1.581			0.203	-0.216	1.463
0.044	-0.333	1.599			0.058	-0.279	1.642			0.050	0.024	1.636			0.049	0.185	1.597			-0.116	-0.053	1.682			-0.185	-0.286	1.714			-0.192	-0.487	1.677			-0.185	-0.563	1.656			0.190	-0.056	1.582			0.203	-0.216	1.464
0.044	-0.333	1.599			0.058	-0.279	1.642			0.050	0.025	1.635			0.050	0.185	1.597			-0.115	-0.053	1.681			-0.185	-0.286	1.714			-0.192	-0.487	1.677			-0.185	-0.563	1.656			0.191	-0.057	1.582			0.204	-0.216	1.464
0.044	-0.333	1.599			0.058	-0.279	1.642			0.051	0.025	1.635			0.051	0.185	1.598			-0.115	-0.053	1.681			-0.185	-0.286	1.713			-0.192	-0.486	1.676			-0.185	-0.562	1.655			0.191	-0.057	1.582			0.205	-0.216	1.464
0.044	-0.333	1.599			0.057	-0.279	1.642			0.052	0.025	1.635			0.053	0.185	1.598			-0.114	-0.052	1.680			-0.185	-0.285	1.713			-0.192	-0.486	1.676			-0.185	-0.562	1.655			0.192	-0.057	1.582			0.205	-0.217	1.464
0.044	-0.333	1.599			0.057	-0.279	1.642			0.053	0.025	1.635			0.054	0.185	1.598			-0.113	-0.052	1.680			-0.185	-0.285	1.712			-0.192	-0.485	1.676			-0.184	-0.561	1.655			0.193	-0.058	1.583			0.206	-0.217	1.465
0.044	-0.333	1.599			0.058	-0.279	1.642			0.053	0.025	1.635			0.056	0.185	1.599			-0.113	-0.052	1.679			-0.185	-0.284	1.712			-0.192	-0.484	1.675			-0.184	-0.561	1.654			0.194	-0.058	1.583			0.207	-0.217	1.465
0.044	-0.333	1.599			0.058	-0.279	1.642			0.054	0.025	1.635			0.057	0.185	1.599			-0.112	-0.051	1.679			-0.185	-0.284	1.712			-0.191	-0.483	1.675			-0.184	-0.559	1.654			0.194	-0.058	1.583			0.208	-0.217	1.465
0.044	-0.333	1.599			0.058	-0.279	1.642			0.055	0.025	1.635			0.058	0.185	1.599			-0.112	-0.051	1.679			-0.185	-0.284	1.711			-0.191	-0.481	1.674			-0.184	-0.558	1.653			0.195	-0.059	1.583			0.209	-0.217	1.465
0.044	-0.333	1.599			0.058	-0.279	1.642			0.056	0.025	1.635			0.060	0.184	1.599			-0.111	-0.051	1.678			-0.185	-0.283	1.711			-0.191	-0.480	1.674			-0.183	-0.557	1.653			0.196	-0.059	1.583			0.211	-0.217	1.464
0.044	-0.333	1.599			0.058	-0.279	1.642			0.057	0.025	1.634			0.061	0.184	1.599			-0.110	-0.050	1.678			-0.185	-0.283	1.711			-0.190	-0.478	1.674			-0.183	-0.555	1.653			0.197	-0.060	1.584			0.212	-0.217	1.464
0.044	-0.333	1.599			0.058	-0.279	1.642			0.058	0.025	1.634			0.063	0.183	1.599			-0.109	-0.050	1.677			-0.185	-0.282	1.710			-0.190	-0.476	1.673			-0.183	-0.553	1.653			0.198	-0.060	1.584			0.214	-0.217	1.464
0.045	-0.333	1.599			0.058	-0.279	1.642			0.059	0.025	1.634			0.065	0.183	1.598			-0.109	-0.050	1.677			-0.184	-0.282	1.710			-0.190	-0.475	1.673			-0.183	-0.552	1.652			0.199	-0.060	1.584			0.215	-0.217	1.464
0.045	-0.333	1.599			0.059	-0.279	1.642			0.060	0.025	1.634			0.066	0.182	1.598			-0.107	-0.049	1.676			-0.184	-0.281	1.710			-0.189	-0.475	1.673			-0.183	-0.552	1.652			0.200	-0.061	1.584			0.216	-0.217	1.463
0.045	-0.333	1.599			0.059	-0.280	1.642			0.061	0.024	1.634			0.068	0.182	1.597			-0.106	-0.049	1.676			-0.184	-0.280	1.709			-0.189	-0.475	1.673			-0.182	-0.552	1.652			0.201	-0.062	1.584			0.218	-0.217	1.463
0.046	-0.334	1.600			0.059	-0.280	1.642			0.062	0.024	1.634			0.070	0.181	1.597			-0.105	-0.048	1.675			-0.184	-0.279	1.709			-0.189	-0.475	1.673			-0.182	-0.552	1.652			0.202	-0.062	1.585			0.219	-0.217	1.463
0.046	-0.334	1.600			0.059	-0.280	1.643			0.063	0.024	1.633			0.072	0.181	1.597			-0.104	-0.048	1.675			-0.183	-0.279	1.709			-0.189	-0.475	1.673			-0.182	-0.552	1.652			0.203	-0.063	1.585			0.220	-0.217	1.463
0.046	-0.334	1.600			0.060	-0.280	1.643			0.064	0.024	1.633			0.073	0.180	1.596			-0.103	-0.047	1.674			-0.183	-0.278	1.708			-0.188	-0.475	1.672			-0.182	-0.552	1.651			0.204	-0.063	1.585			0.221	-0.217	1.463
0.047	-0.334	1.600			0.060	-0.280	1.643			0.065	0.024	1.633			0.075	0.179	1.596			-0.102	-0.047	1.674			-0.183	-0.277	1.708			-0.188	-0.476	1.672			-0.182	-0.553	1.651			0.205	-0.064	1.586			0.222	-0.217	1.463
0.047	-0.334	1.600			0.060	-0.280	1.643			0.066	0.024	1.633			0.077	0.179	1.596			-0.101	-0.046	1.674			-0.183	-0.277	1.708			-0.188	-0.476	1.672			-0.182	-0.553	1.651			0.206	-0.064	1.586			0.223	-0.217	1.463
0.047	-0.334	1.600			0.061	-0.280	1.643			0.066	0.023	1.633			0.078	0.178	1.596			-0.100	-0.046	1.673			-0.183	-0.276	1.708			-0.188	-0.476	1.672			-0.181	-0.553	1.651			0.206	-0.065	1.586			0.224	-0.218	1.463
0.048	-0.334	1.601			0.061	-0.280	1.643			0.067	0.023	1.633			0.079	0.178	1.596			-0.099	-0.046	1.673			-0.183	-0.275	1.707			-0.188	-0.476	1.672			-0.181	-0.553	1.651			0.207	-0.066	1.587			0.225	-0.218	1.463
0.048	-0.334	1.601			0.061	-0.280	1.643			0.068	0.023	1.633			0.081	0.177	1.595			-0.098	-0.045	1.673			-0.182	-0.275	1.707			-0.187	-0.476	1.672			-0.181	-0.553	1.651			0.208	-0.066	1.587			0.226	-0.218	1.463
0.048	-0.334	1.601			0.062	-0.280	1.644			0.069	0.023	1.633			0.082	0.177	1.596			-0.098	-0.045	1.673			-0.182	-0.274	1.707			-0.187	-0.476	1.672			-0.181	-0.553	1.651			0.209	-0.067	1.588			0.227	-0.218	1.463
0.049	-0.335	1.601			0.062	-0.280	1.644			0.070	0.023	1.633			0.083	0.177	1.596			-0.097	-0.045	1.672			-0.182	-0.274	1.707			-0.187	-0.475	1.672			-0.181	-0.553	1.651			0.210	-0.067	1.588			0.228	-0.219	1.464
0.049	-0.335	1.602			0.062	-0.280	1.644			0.070	0.022	1.633			0.084	0.176	1.596			-0.096	-0.044	1.672			-0.182	-0.273	1.707			-0.187	-0.475	1.672			-0.181	-0.553	1.651			0.210	-0.068	1.589			0.230	-0.219	1.465
0.049	-0.335	1.602			0.063	-0.281	1.644			0.071	0.022	1.634			0.085	0.176	1.596			-0.095	-0.044	1.672			-0.182	-0.272	1.706			-0.187	-0.475	1.672			-0.181	-0.553	1.651			0.211	-0.068	1.589			0.232	-0.220	1.465
0.050	-0.335	1.602			0.063	-0.281	1.645			0.072	0.022	1.634			0.087	0.176	1.597			-0.094	-0.044	1.672			-0.182	-0.272	1.706			-0.187	-0.475	1.671			-0.181	-0.553	1.651			0.211	-0.069	1.590			0.234	-0.220	1.467
0.050	-0.335	1.602			0.063	-0.281	1.645			0.073	0.022	1.634			0.088	0.176	1.597			-0.094	-0.043	1.672			-0.182	-0.271	1.706			-0.187	-0.475	1.671			-0.181	-0.553	1.651			0.212	-0.069	1.590			0.237	-0.221	1.469
0.050	-0.335	1.603			0.063	-0.281	1.645			0.074	0.022	1.635			0.089	0.176	1.598			-0.093	-0.043	1.672			-0.182	-0.271	1.706			-0.187	-0.475	1.671			-0.181	-0.552	1.651			0.213	-0.069	1.591			0.239	-0.222	1.471
0.050	-0.335	1.603			0.064	-0.281	1.645			0.075	0.022	1.635			0.090	0.176	1.599			-0.092	-0.043	1.672			-0.182	-0.270	1.706			-0.187	-0.475	1.671			-0.181	-0.552	1.651			0.214	-0.070	1.592			0.241	-0.222	1.472
0.051	-0.335	1.603			0.064	-0.281	1.646			0.076	0.022	1.636			0.091	0.176	1.600			-0.092	-0.042	1.672			-0.182	-0.270	1.706			-0.187	-0.475	1.671			-0.181	-0.552	1.651			0.215	-0.070	1.593			0.244	-0.223	1.473
0.051	-0.335	1.603			0.064	-0.281	1.646			0.076	0.022	1.636			0.092	0.177	1.601			-0.091	-0.042	1.672			-0.182	-0.269	1.706			-0.187	-0.475	1.671			-0.181	-0.552	1.651			0.216	-0.070	1.594			0.246	-0.223	1.475
0.051	-0.335	1.604			0.064	-0.281	1.646			0.077	0.022	1.637			0.093	0.177	1.602			-0.090	-0.042	1.672			-0.182	-0.269	1.705			-0.187	-0.475	1.671			-0.181	-0.552	1.650			0.217	-0.071	1.595			0.249	-0.222	1.475
0.051	-0.336	1.604			0.065	-0.281	1.646			0.078	0.022	1.638			0.095	0.177	1.604			-0.090	-0.042	1.672			-0.181	-0.268	1.705			-0.187	-0.475	1.671			-0.181	-0.552	1.650			0.218	-0.071	1.596			0.256	-0.226	1.487
0.052	-0.336	1.604			0.065	-0.281	1.646			0.078	0.022	1.638			0.096	0.178	1.606			-0.089	-0.041	1.672			-0.181	-0.267	1.705			-0.188	-0.475	1.671			-0.181	-0.553	1.650			0.219	-0.072	1.598			0.261	-0.225	1.488
0.052	-0.336	1.604			0.065	-0.282	1.647			0.079	0.023	1.639			0.098	0.179	1.608			-0.088	-0.041	1.672			-0.181	-0.267	1.705			-0.188	-0.476	1.670			-0.181	-0.553	1.650			0.220	-0.072	1.599			0.265	-0.225	1.489
0.052	-0.336	1.604			0.065	-0.282	1.647			0.080	0.023	1.640			0.100	0.179	1.610			-0.087	-0.040	1.672			-0.181	-0.266	1.705			-0.188	-0.477	1.670			-0.182	-0.554	1.649			0.223	-0.073	1.601			0.268	-0.225	1.489
0.053	-0.336	1.605			0.066	-0.282	1.647			0.081	0.023	1.641			0.103	0.180	1.612			-0.086	-0.040	1.672			-0.181	-0.265	1.704			-0.188	-0.478	1.669			-0.182	-0.555	1.648			0.225	-0.073	1.603			0.271	-0.224	1.491
0.053	-0.336	1.605			0.066	-0.282	1.648			0.082	0.024	1.642			0.105	0.181	1.615			-0.085	-0.040	1.672			-0.181	-0.265	1.704			-0.189	-0.479	1.668			-0.182	-0.555	1.648			0.227	-0.074	1.606			0.275	-0.224	1.492
0.054	-0.336	1.605			0.066	-0.282	1.648			0.083	0.024	1.643			0.108	0.181	1.617			-0.084	-0.039	1.672			-0.181	-0.264	1.703			-0.189	-0.479	1.668			-0.182	-0.556	1.647			0.230	-0.074	1.608			0.279	-0.225	1.494
0.055	-0.336	1.605			0.067	-0.282	1.648			0.084	0.024	1.644			0.112	0.182	1.620			-0.082	-0.039	1.672			-0.181	-0.263	1.703			-0.189	-0.480	1.667			-0.183	-0.557	1.646			0.233	-0.074	1.610			0.283	-0.225	1.496
0.055	-0.335	1.605			0.067	-0.281	1.649			0.086	0.025	1.645			0.115	0.183	1.622			-0.080	-0.038	1.672			-0.180	-0.262	1.702			-0.190	-0.481	1.666			-0.183	-0.557	1.646			0.235	-0.075	1.613			0.287	-0.226	1.498
0.056	-0.335	1.606			0.068	-0.281	1.649			0.088	0.025	1.647			0.118	0.184	1.624			-0.079	-0.038	1.671			-0.180	-0.261	1.701			-0.190	-0.481	1.664			-0.183	-0.558	1.644			0.237	-0.075	1.615			0.291	-0.227	1.501
0.056	-0.335	1.606			0.068	-0.281	1.649			0.090	0.026	1.648			0.121	0.184	1.626			-0.077	-0.037	1.671			-0.180	-0.260	1.700			-0.190	-0.483	1.662			-0.184	-0.558	1.643			0.240	-0.076	1.617			0.294	-0.227	1.503
0.057	-0.335	1.606			0.069	-0.281	1.649			0.091	0.026	1.649			0.125	0.185	1.629			-0.075	-0.037	1.671			-0.179	-0.259	1.699			-0.191	-0.485	1.659			-0.184	-0.559	1.641			0.242	-0.077	1.619			0.298	-0.228	1.505
0.058	-0.335	1.606			0.069	-0.281	1.650			0.093	0.027	1.650			0.129	0.185	1.631			-0.074	-0.036	1.670			-0.179	-0.258	1.698			-0.191	-0.486	1.656			-0.184	-0.559	1.639			0.244	-0.077	1.621			0.301	-0.229	1.507
0.058	-0.335	1.606			0.070	-0.281	1.650			0.095	0.027	1.651			0.132	0.186	1.633			-0.072	-0.036	1.670			-0.178	-0.257	1.696			-0.191	-0.488	1.654			-0.185	-0.559	1.637			0.246	-0.078	1.623			0.304	-0.230	1.510
0.059	-0.335	1.606			0.070	-0.281	1.650			0.097	0.028	1.652			0.136	0.186	1.634			-0.070	-0.036	1.669			-0.178	-0.256	1.694			-0.190	-0.489	1.651			-0.185	-0.560	1.634			0.248	-0.078	1.625			0.307	-0.231	1.513
0.060	-0.335	1.607			0.071	-0.281	1.651			0.098	0.028	1.653			0.139	0.187	1.636			-0.068	-0.035	1.669			-0.177	-0.255	1.693			-0.190	-0.490	1.648			-0.185	-0.560	1.631			0.250	-0.078	1.626			0.309	-0.232	1.515
0.061	-0.334	1.607			0.072	-0.281	1.651			0.100	0.029	1.654			0.142	0.187	1.638			-0.066	-0.035	1.668			-0.176	-0.254	1.691			-0.189	-0.491	1.645			-0.185	-0.560	1.628			0.252	-0.079	1.628			0.311	-0.232	1.517
0.062	-0.334	1.607			0.072	-0.281	1.651			0.102	0.029	1.655			0.145	0.187	1.640			-0.065	-0.035	1.668			-0.175	-0.254	1.689			-0.189	-0.491	1.642			-0.184	-0.560	1.625			0.253	-0.079	1.630			0.313	-0.233	1.519
0.063	-0.334	1.607			0.073	-0.281	1.651			0.103	0.029	1.656			0.147	0.188	1.641			-0.063	-0.035	1.667			-0.175	-0.253	1.687			-0.188	-0.491	1.640			-0.183	-0.559	1.622			0.255	-0.079	1.632			0.315	-0.234	1.521
0.064	-0.334	1.607			0.074	-0.280	1.652			0.105	0.030	1.657			0.150	0.188	1.643			-0.061	-0.034	1.667			-0.174	-0.252	1.686			-0.187	-0.491	1.638			-0.183	-0.559	1.620			0.257	-0.079	1.633			0.317	-0.234	1.522
0.065	-0.334	1.607			0.074	-0.280	1.652			0.107	0.030	1.658			0.153	0.188	1.645			-0.059	-0.034	1.666			-0.173	-0.252	1.684			-0.186	-0.491	1.635			-0.182	-0.558	1.617			0.258	-0.080	1.635			0.318	-0.235	1.524
0.066	-0.333	1.607			0.075	-0.280	1.652			0.109	0.031	1.659			0.156	0.188	1.647			-0.057	-0.034	1.666			-0.172	-0.251	1.683			-0.185	-0.491	1.633			-0.181	-0.558	1.615			0.260	-0.080	1.636			0.319	-0.235	1.525
0.067	-0.333	1.607			0.076	-0.280	1.652			0.110	0.031	1.660			0.159	0.189	1.649			-0.055	-0.034	1.665			-0.171	-0.251	1.681			-0.184	-0.491	1.630			-0.181	-0.557	1.613			0.261	-0.080	1.637			0.321	-0.236	1.526
0.067	-0.333	1.607			0.076	-0.280	1.653			0.112	0.032	1.661			0.162	0.189	1.652			-0.053	-0.034	1.665			-0.170	-0.250	1.680			-0.183	-0.491	1.628			-0.180	-0.557	1.611			0.263	-0.080	1.639			0.322	-0.236	1.527
0.068	-0.333	1.607			0.077	-0.280	1.653			0.114	0.032	1.663			0.165	0.189	1.654			-0.051	-0.034	1.664			-0.169	-0.250	1.679			-0.182	-0.491	1.626			-0.179	-0.556	1.608			0.264	-0.081	1.640			0.323	-0.237	1.528
0.069	-0.333	1.607			0.078	-0.280	1.653			0.116	0.033	1.664			0.168	0.189	1.657			-0.049	-0.033	1.664			-0.168	-0.249	1.678			-0.181	-0.491	1.625			-0.178	-0.555	1.607			0.265	-0.081	1.641			0.324	-0.237	1.529
0.070	-0.333	1.607			0.078	-0.280	1.653			0.117	0.034	1.665			0.171	0.190	1.660			-0.047	-0.033	1.664			-0.168	-0.249	1.676			-0.180	-0.491	1.623			-0.178	-0.554	1.605			0.266	-0.081	1.642			0.324	-0.238	1.530
0.070	-0.332	1.607			0.079	-0.280	1.653			0.119	0.034	1.666			0.174	0.190	1.662			-0.045	-0.033	1.664			-0.167	-0.248	1.675			-0.179	-0.490	1.621			-0.177	-0.554	1.603			0.267	-0.082	1.643			0.325	-0.238	1.531
0.071	-0.332	1.607			0.079	-0.279	1.653			0.121	0.035	1.667			0.177	0.190	1.665			-0.044	-0.033	1.663			-0.166	-0.248	1.674			-0.178	-0.489	1.620			-0.176	-0.553	1.602			0.268	-0.082	1.644			0.326	-0.238	1.531
0.072	-0.332	1.607			0.080	-0.279	1.654			0.122	0.035	1.669			0.179	0.190	1.667			-0.042	-0.033	1.663			-0.165	-0.247	1.674			-0.178	-0.489	1.618			-0.176	-0.552	1.600			0.269	-0.082	1.645			0.326	-0.239	1.532
0.072	-0.332	1.607			0.081	-0.279	1.654			0.124	0.036	1.670			0.181	0.190	1.669			-0.041	-0.033	1.663			-0.165	-0.247	1.673			-0.177	-0.489	1.617			-0.175	-0.552	1.599			0.270	-0.083	1.646			0.327	-0.239	1.533
0.073	-0.332	1.607			0.081	-0.279	1.654			0.125	0.036	1.671			0.183	0.190	1.671			-0.039	-0.032	1.663			-0.164	-0.246	1.672			-0.176	-0.488	1.616			-0.175	-0.551	1.598			0.271	-0.083	1.647			0.327	-0.239	1.534
0.073	-0.332	1.607			0.082	-0.279	1.654			0.126	0.036	1.672			0.185	0.190	1.673			-0.038	-0.032	1.663			-0.164	-0.246	1.672			-0.176	-0.488	1.615			-0.174	-0.550	1.596			0.272	-0.084	1.648			0.327	-0.239	1.534
0.074	-0.332	1.607			0.082	-0.279	1.654			0.127	0.037	1.673			0.186	0.190	1.674			-0.037	-0.032	1.663			-0.163	-0.245	1.671			-0.175	-0.488	1.614			-0.174	-0.550	1.595			0.272	-0.084	1.649			0.327	-0.239	1.535
0.074	-0.332	1.607			0.083	-0.279	1.654			0.128	0.037	1.673			0.187	0.190	1.676			-0.036	-0.032	1.663			-0.163	-0.245	1.670			-0.175	-0.488	1.613			-0.174	-0.549	1.594			0.273	-0.084	1.650			0.327	-0.239	1.535
0.075	-0.332	1.607			0.083	-0.279	1.655			0.129	0.037	1.674			0.188	0.190	1.677			-0.035	-0.032	1.663			-0.162	-0.245	1.670			-0.174	-0.487	1.612			-0.173	-0.549	1.594			0.273	-0.084	1.650			0.327	-0.239	1.536
0.075	-0.332	1.607			0.084	-0.279	1.655			0.130	0.038	1.675			0.189	0.191	1.678			-0.034	-0.032	1.663			-0.162	-0.244	1.670			-0.174	-0.487	1.612			-0.173	-0.548	1.593			0.274	-0.084	1.651			0.327	-0.239	1.537
0.076	-0.332	1.607			0.084	-0.279	1.655			0.130	0.038	1.676			0.190	0.191	1.679			-0.033	-0.032	1.664			-0.162	-0.244	1.669			-0.174	-0.487	1.611			-0.173	-0.548	1.592			0.274	-0.085	1.652			0.326	-0.239	1.538
0.076	-0.332	1.607			0.084	-0.279	1.655			0.131	0.038	1.676			0.191	0.191	1.680			-0.032	-0.031	1.664			-0.161	-0.244	1.669			-0.173	-0.486	1.611			-0.172	-0.547	1.591			0.275	-0.085	1.652			0.326	-0.239	1.538
0.076	-0.331	1.607			0.085	-0.279	1.655			0.132	0.038	1.677			0.192	0.191	1.681			-0.031	-0.031	1.664			-0.161	-0.243	1.669			-0.173	-0.486	1.610			-0.172	-0.546	1.591			0.275	-0.085	1.653			0.325	-0.239	1.539
0.077	-0.331	1.607			0.085	-0.279	1.656			0.132	0.038	1.677			0.192	0.191	1.682			-0.031	-0.031	1.664			-0.161	-0.243	1.668			-0.173	-0.486	1.610			-0.172	-0.546	1.591			0.276	-0.085	1.653			0.324	-0.239	1.539
0.077	-0.331	1.607			0.085	-0.279	1.656			0.133	0.038	1.678			0.193	0.191	1.683			-0.030	-0.031	1.664			-0.161	-0.243	1.668			-0.172	-0.486	1.609			-0.171	-0.545	1.591			0.276	-0.085	1.654			0.323	-0.239	1.539
0.077	-0.331	1.607			0.086	-0.279	1.656			0.133	0.039	1.678			0.193	0.191	1.684			-0.030	-0.031	1.665			-0.160	-0.243	1.668			-0.172	-0.486	1.609			-0.171	-0.545	1.590			0.276	-0.085	1.654			0.322	-0.239	1.539
0.078	-0.331	1.607			0.086	-0.279	1.656			0.134	0.039	1.679			0.193	0.191	1.684			-0.029	-0.031	1.665			-0.160	-0.243	1.668			-0.172	-0.486	1.609			-0.171	-0.544	1.590			0.277	-0.085	1.655			0.322	-0.239	1.539
0.078	-0.331	1.608			0.086	-0.279	1.657			0.134	0.039	1.679			0.192	0.191	1.685			-0.029	-0.031	1.665			-0.160	-0.242	1.669			-0.172	-0.485	1.609			-0.171	-0.544	1.591			0.277	-0.086	1.655			0.322	-0.240	1.538
0.078	-0.331	1.608			0.086	-0.279	1.657			0.134	0.039	1.680			0.192	0.191	1.685			-0.028	-0.031	1.666			-0.160	-0.242	1.669			-0.172	-0.485	1.610			-0.170	-0.543	1.591			0.277	-0.086	1.655			0.322	-0.241	1.536
0.078	-0.331	1.608			0.087	-0.279	1.657			0.134	0.039	1.680			0.191	0.191	1.685			-0.028	-0.031	1.666			-0.160	-0.242	1.669			-0.172	-0.485	1.611			-0.170	-0.543	1.592			0.277	-0.086	1.656			0.323	-0.242	1.534
0.078	-0.331	1.608			0.087	-0.279	1.657			0.134	0.039	1.681			0.191	0.191	1.685			-0.028	-0.031	1.666			-0.160	-0.242	1.670			-0.172	-0.485	1.611			-0.170	-0.543	1.592			0.277	-0.086	1.656			0.326	-0.243	1.532
0.079	-0.331	1.608			0.087	-0.279	1.657			0.134	0.039	1.681			0.190	0.191	1.685			-0.028	-0.031	1.666			-0.160	-0.242	1.670			-0.172	-0.484	1.612			-0.171	-0.543	1.593			0.276	-0.086	1.656			0.329	-0.245	1.530
0.079	-0.331	1.608			0.087	-0.279	1.658			0.134	0.039	1.681			0.189	0.191	1.684			-0.028	-0.031	1.667			-0.160	-0.242	1.671			-0.172	-0.484	1.613			-0.171	-0.542	1.594			0.276	-0.086	1.656			0.334	-0.246	1.528
0.079	-0.331	1.608			0.087	-0.279	1.658			0.134	0.039	1.681			0.187	0.191	1.684			-0.028	-0.031	1.667			-0.160	-0.242	1.672			-0.172	-0.484	1.614			-0.171	-0.542	1.595			0.276	-0.086	1.656			0.339	-0.248	1.527
0.079	-0.331	1.609			0.087	-0.279	1.658			0.134	0.039	1.681			0.186	0.191	1.682			-0.028	-0.031	1.667			-0.160	-0.242	1.672			-0.173	-0.484	1.615			-0.171	-0.542	1.596			0.276	-0.086	1.656			0.343	-0.250	1.526
0.079	-0.331	1.609			0.088	-0.279	1.658			0.134	0.039	1.681			0.185	0.191	1.681			-0.028	-0.031	1.667			-0.160	-0.242	1.673			-0.173	-0.484	1.616			-0.172	-0.541	1.597			0.276	-0.086	1.656			0.348	-0.251	1.526
0.079	-0.331	1.609			0.088	-0.279	1.658			0.133	0.039	1.681			0.184	0.191	1.680			-0.028	-0.031	1.668			-0.160	-0.242	1.673			-0.173	-0.484	1.618			-0.172	-0.541	1.598			0.276	-0.086	1.657			0.351	-0.253	1.526
0.079	-0.331	1.609			0.088	-0.279	1.658			0.133	0.038	1.681			0.183	0.190	1.679			-0.028	-0.032	1.668			-0.160	-0.242	1.674			-0.174	-0.483	1.619			-0.172	-0.541	1.599			0.276	-0.086	1.657			0.354	-0.254	1.527
0.079	-0.331	1.609			0.088	-0.279	1.659			0.133	0.038	1.681			0.182	0.190	1.677			-0.028	-0.032	1.668			-0.160	-0.242	1.675			-0.174	-0.483	1.620			-0.172	-0.542	1.601			0.276	-0.086	1.657			0.357	-0.255	1.527
0.079	-0.331	1.609			0.088	-0.279	1.659			0.132	0.038	1.681			0.181	0.190	1.676			-0.028	-0.032	1.668			-0.160	-0.242	1.675			-0.174	-0.483	1.621			-0.173	-0.542	1.601			0.276	-0.086	1.657			0.360	-0.257	1.528
0.079	-0.331	1.609			0.088	-0.279	1.659			0.132	0.038	1.680			0.180	0.190	1.675			-0.028	-0.032	1.668			-0.160	-0.242	1.676			-0.174	-0.483	1.622			-0.173	-0.542	1.602			0.275	-0.086	1.657			0.362	-0.258	1.528
0.080	-0.331	1.609			0.088	-0.279	1.659			0.132	0.038	1.680			0.180	0.189	1.673			-0.029	-0.032	1.668			-0.160	-0.242	1.676			-0.174	-0.483	1.622			-0.173	-0.542	1.603			0.275	-0.086	1.657			0.364	-0.259	1.529
0.080	-0.331	1.610			0.088	-0.279	1.659			0.132	0.037	1.679			0.179	0.189	1.672			-0.029	-0.032	1.669			-0.161	-0.243	1.676			-0.175	-0.483	1.623			-0.173	-0.542	1.604			0.275	-0.086	1.657			0.365	-0.260	1.529
0.080	-0.331	1.610			0.088	-0.279	1.659			0.131	0.037	1.679			0.179	0.189	1.671			-0.029	-0.032	1.669			-0.161	-0.243	1.677			-0.175	-0.483	1.624			-0.173	-0.542	1.605			0.275	-0.086	1.657			0.367	-0.261	1.530
0.080	-0.331	1.610			0.088	-0.279	1.659			0.131	0.037	1.679			0.178	0.189	1.670			-0.030	-0.032	1.669			-0.161	-0.243	1.677			-0.175	-0.483	1.624			-0.173	-0.542	1.606			0.275	-0.086	1.657			0.368	-0.262	1.530
0.080	-0.331	1.610			0.088	-0.279	1.659			0.131	0.037	1.678			0.178	0.188	1.669			-0.030	-0.032	1.669			-0.161	-0.243	1.678			-0.175	-0.483	1.625			-0.173	-0.542	1.606			0.275	-0.086	1.657			0.369	-0.262	1.530
0.080	-0.331	1.610			0.088	-0.279	1.659			0.130	0.037	1.678			0.177	0.188	1.667			-0.030	-0.033	1.669			-0.161	-0.243	1.678			-0.175	-0.483	1.625			-0.173	-0.541	1.607			0.275	-0.086	1.657			0.370	-0.263	1.530
0.080	-0.331	1.610			0.089	-0.279	1.659			0.130	0.036	1.677			0.177	0.188	1.666			-0.030	-0.033	1.669			-0.161	-0.243	1.678			-0.175	-0.483	1.626			-0.173	-0.541	1.607			0.275	-0.086	1.656			0.371	-0.264	1.530
0.080	-0.331	1.610			0.089	-0.279	1.659			0.130	0.036	1.677			0.176	0.187	1.665			-0.030	-0.033	1.669			-0.161	-0.243	1.678			-0.175	-0.483	1.626			-0.173	-0.541	1.608			0.275	-0.086	1.656			0.372	-0.265	1.530
0.080	-0.331	1.610			0.089	-0.279	1.659			0.129	0.036	1.676			0.176	0.187	1.663			-0.031	-0.033	1.669			-0.161	-0.243	1.679			-0.175	-0.483	1.626			-0.173	-0.541	1.608			0.275	-0.086	1.656			0.373	-0.266	1.531
0.080	-0.331	1.610			0.089	-0.279	1.660			0.129	0.036	1.676			0.175	0.187	1.662			-0.031	-0.033	1.669			-0.161	-0.243	1.679			-0.175	-0.483	1.627			-0.173	-0.541	1.608			0.275	-0.086	1.656			0.374	-0.267	1.531
0.080	-0.331	1.610			0.089	-0.279	1.660			0.129	0.035	1.675			0.175	0.187	1.661			-0.031	-0.033	1.669			-0.161	-0.243	1.679			-0.175	-0.483	1.627			-0.173	-0.541	1.609			0.274	-0.086	1.656			0.374	-0.267	1.531
0.080	-0.331	1.610			0.089	-0.279	1.660			0.129	0.035	1.674			0.175	0.186	1.660			-0.031	-0.033	1.668			-0.161	-0.243	1.679			-0.175	-0.483	1.627			-0.173	-0.541	1.609			0.274	-0.086	1.656			0.375	-0.268	1.531
0.080	-0.331	1.610			0.089	-0.279	1.660			0.128	0.035	1.674			0.174	0.186	1.658			-0.031	-0.033	1.668			-0.161	-0.244	1.680			-0.175	-0.483	1.628			-0.173	-0.541	1.610			0.274	-0.086	1.656			0.375	-0.269	1.531
0.080	-0.331	1.610			0.089	-0.279	1.660			0.128	0.035	1.673			0.174	0.186	1.657			-0.031	-0.033	1.668			-0.161	-0.244	1.680			-0.175	-0.483	1.628			-0.172	-0.541	1.610			0.274	-0.086	1.655			0.376	-0.269	1.531
0.080	-0.331	1.610			0.089	-0.279	1.660			0.128	0.034	1.673			0.174	0.186	1.656			-0.032	-0.034	1.668			-0.161	-0.244	1.680			-0.175	-0.483	1.628			-0.172	-0.541	1.610			0.274	-0.086	1.655			0.376	-0.270	1.531
0.080	-0.332	1.610			0.089	-0.279	1.660			0.128	0.034	1.672			0.173	0.186	1.655			-0.032	-0.034	1.668			-0.161	-0.244	1.680			-0.174	-0.483	1.629			-0.172	-0.541	1.610			0.274	-0.086	1.655			0.376	-0.270	1.531
0.080	-0.332	1.610			0.089	-0.279	1.660			0.128	0.034	1.671			0.173	0.186	1.654			-0.032	-0.034	1.668			-0.161	-0.244	1.680			-0.174	-0.483	1.629			-0.172	-0.541	1.611			0.274	-0.086	1.655			0.376	-0.270	1.531
0.080	-0.332	1.610			0.089	-0.279	1.660			0.127	0.034	1.671			0.173	0.186	1.653			-0.032	-0.034	1.668			-0.161	-0.244	1.680			-0.174	-0.483	1.630			-0.172	-0.541	1.611			0.274	-0.086	1.654			0.376	-0.271	1.531
0.080	-0.332	1.610			0.089	-0.279	1.660			0.127	0.034	1.670			0.172	0.186	1.652			-0.032	-0.034	1.667			-0.161	-0.244	1.680			-0.173	-0.483	1.630			-0.172	-0.541	1.611			0.274	-0.086	1.654			0.376	-0.271	1.531
0.080	-0.332	1.610			0.089	-0.279	1.660			0.127	0.033	1.670			0.172	0.185	1.651			-0.032	-0.034	1.667			-0.161	-0.244	1.681			-0.173	-0.483	1.630			-0.171	-0.541	1.612			0.274	-0.086	1.654			0.376	-0.271	1.531
0.080	-0.332	1.610			0.089	-0.279	1.659			0.127	0.033	1.669			0.172	0.185	1.651			-0.033	-0.034	1.667			-0.161	-0.245	1.681			-0.173	-0.483	1.631			-0.171	-0.541	1.612			0.274	-0.086	1.653			0.376	-0.271	1.530
0.080	-0.332	1.610			0.089	-0.279	1.659			0.127	0.033	1.668			0.172	0.185	1.650			-0.033	-0.035	1.667			-0.161	-0.245	1.681			-0.172	-0.483	1.631			-0.171	-0.541	1.612			0.274	-0.086	1.653			0.375	-0.271	1.530
0.080	-0.332	1.610			0.089	-0.279	1.659			0.127	0.033	1.668			0.172	0.185	1.649			-0.033	-0.035	1.667			-0.161	-0.245	1.681			-0.172	-0.483	1.631			-0.171	-0.541	1.612			0.274	-0.086	1.652			0.374	-0.271	1.530
0.080	-0.332	1.610			0.089	-0.279	1.659			0.126	0.033	1.667			0.171	0.185	1.648			-0.033	-0.035	1.666			-0.161	-0.245	1.681			-0.172	-0.483	1.632			-0.171	-0.541	1.612			0.274	-0.085	1.652			0.374	-0.271	1.529
0.080	-0.332	1.610			0.089	-0.279	1.659			0.126	0.033	1.667			0.171	0.185	1.647			-0.033	-0.035	1.666			-0.161	-0.245	1.681			-0.171	-0.483	1.632			-0.170	-0.541	1.613			0.274	-0.085	1.651			0.373	-0.271	1.529
0.080	-0.332	1.610			0.089	-0.279	1.659			0.126	0.032	1.666			0.171	0.185	1.646			-0.033	-0.035	1.666			-0.161	-0.245	1.681			-0.171	-0.483	1.632			-0.170	-0.541	1.613			0.273	-0.085	1.650			0.372	-0.271	1.529
0.080	-0.332	1.610			0.089	-0.279	1.659			0.126	0.032	1.666			0.171	0.185	1.645			-0.033	-0.035	1.666			-0.161	-0.245	1.681			-0.171	-0.483	1.632			-0.170	-0.541	1.613			0.273	-0.085	1.650			0.371	-0.271	1.528
0.080	-0.332	1.610			0.089	-0.279	1.659			0.126	0.032	1.665			0.171	0.185	1.644			-0.034	-0.035	1.666			-0.160	-0.245	1.681			-0.170	-0.483	1.632			-0.170	-0.541	1.613			0.273	-0.085	1.649			0.371	-0.271	1.528
0.081	-0.332	1.610			0.089	-0.279	1.658			0.126	0.032	1.665			0.170	0.185	1.644			-0.034	-0.035	1.665			-0.160	-0.246	1.681			-0.170	-0.483	1.633			-0.170	-0.541	1.613			0.273	-0.085	1.648			0.370	-0.271	1.527
0.081	-0.332	1.610			0.089	-0.279	1.658			0.126	0.032	1.664			0.170	0.184	1.643			-0.034	-0.035	1.665			-0.160	-0.246	1.681			-0.170	-0.483	1.633			-0.169	-0.541	1.614			0.273	-0.085	1.648			0.369	-0.271	1.527
0.081	-0.332	1.610			0.089	-0.279	1.658			0.126	0.032	1.664			0.170	0.184	1.642			-0.034	-0.036	1.665			-0.160	-0.246	1.681			-0.170	-0.483	1.633			-0.169	-0.541	1.614			0.273	-0.085	1.647			0.368	-0.270	1.526
0.081	-0.332	1.609			0.090	-0.280	1.658			0.126	0.031	1.663			0.170	0.184	1.641			-0.034	-0.036	1.665			-0.160	-0.246	1.681			-0.169	-0.483	1.633			-0.169	-0.541	1.614			0.273	-0.085	1.646			0.365	-0.270	1.526
0.081	-0.333	1.609			0.090	-0.280	1.657			0.126	0.031	1.663			0.170	0.184	1.641			-0.034	-0.036	1.664			-0.160	-0.246	1.681			-0.169	-0.483	1.633			-0.169	-0.541	1.614			0.273	-0.085	1.646			0.362	-0.268	1.527
0.081	-0.333	1.609			0.090	-0.280	1.657			0.126	0.031	1.662			0.170	0.184	1.640			-0.034	-0.036	1.664			-0.160	-0.246	1.681			-0.169	-0.483	1.633			-0.169	-0.541	1.614			0.273	-0.085	1.645			0.357	-0.265	1.528
0.081	-0.333	1.609			0.090	-0.280	1.657			0.126	0.031	1.662			0.169	0.184	1.640			-0.034	-0.036	1.664			-0.160	-0.247	1.681			-0.169	-0.483	1.633			-0.169	-0.541	1.614			0.273	-0.085	1.645			0.346	-0.261	1.534
0.081	-0.333	1.609			0.090	-0.280	1.657			0.126	0.031	1.661			0.169	0.184	1.639			-0.034	-0.036	1.664			-0.160	-0.247	1.681			-0.168	-0.483	1.634			-0.168	-0.541	1.614			0.273	-0.085	1.644			0.338	-0.255	1.531
0.081	-0.333	1.609			0.090	-0.280	1.656			0.126	0.031	1.661			0.169	0.184	1.639			-0.034	-0.036	1.664			-0.160	-0.247	1.681			-0.168	-0.483	1.634			-0.168	-0.541	1.614			0.273	-0.085	1.644			0.330	-0.250	1.524
0.081	-0.333	1.608			0.090	-0.280	1.656			0.126	0.031	1.661			0.169	0.184	1.638			-0.035	-0.036	1.663			-0.160	-0.247	1.681			-0.168	-0.483	1.634			-0.168	-0.541	1.614			0.273	-0.085	1.643			0.325	-0.247	1.517
0.081	-0.333	1.608			0.090	-0.280	1.656			0.126	0.031	1.660			0.169	0.184	1.638			-0.035	-0.036	1.663			-0.159	-0.248	1.681			-0.168	-0.483	1.634			-0.167	-0.541	1.614			0.273	-0.085	1.642			0.322	-0.246	1.513
0.081	-0.333	1.608			0.090	-0.280	1.655			0.126	0.031	1.660			0.169	0.184	1.638			-0.035	-0.036	1.663			-0.159	-0.248	1.680			-0.168	-0.483	1.634			-0.167	-0.542	1.614			0.273	-0.085	1.640			0.308	-0.243	1.511
0.081	-0.333	1.608			0.090	-0.280	1.655			0.126	0.030	1.660			0.169	0.184	1.637			-0.035	-0.036	1.663			-0.159	-0.248	1.680			-0.167	-0.483	1.634			-0.165	-0.542	1.613			0.272	-0.085	1.639			0.300	-0.242	1.509
0.081	-0.333	1.608			0.090	-0.280	1.655			0.126	0.030	1.659			0.168	0.184	1.637			-0.035	-0.037	1.663			-0.159	-0.249	1.680			-0.167	-0.484	1.633			-0.164	-0.541	1.612			0.272	-0.085	1.637			0.293	-0.240	1.507
0.081	-0.333	1.607			0.091	-0.280	1.655			0.126	0.030	1.659			0.168	0.184	1.636			-0.035	-0.037	1.662			-0.159	-0.249	1.680			-0.167	-0.484	1.633			-0.163	-0.542	1.612			0.271	-0.085	1.635			0.288	-0.238	1.505
0.081	-0.333	1.607			0.091	-0.280	1.654			0.125	0.030	1.659			0.167	0.184	1.636			-0.036	-0.037	1.662			-0.159	-0.249	1.679			-0.167	-0.484	1.633			-0.162	-0.542	1.611			0.270	-0.084	1.634			0.283	-0.237	1.504
0.081	-0.333	1.607			0.091	-0.280	1.654			0.125	0.030	1.658			0.166	0.184	1.636			-0.036	-0.037	1.662			-0.159	-0.250	1.679			-0.167	-0.483	1.633			-0.161	-0.542	1.610			0.269	-0.084	1.632			0.279	-0.236	1.502
0.081	-0.333	1.607			0.091	-0.280	1.654			0.125	0.030	1.658			0.164	0.185	1.635			-0.037	-0.037	1.662			-0.159	-0.250	1.679			-0.166	-0.483	1.633			-0.160	-0.542	1.610			0.268	-0.083	1.630			0.275	-0.235	1.500
0.081	-0.333	1.607			0.091	-0.280	1.654			0.124	0.030	1.657			0.161	0.185	1.634			-0.038	-0.037	1.662			-0.159	-0.250	1.679			-0.166	-0.483	1.633			-0.159	-0.543	1.609			0.266	-0.082	1.627			0.271	-0.233	1.499
0.081	-0.333	1.607			0.091	-0.280	1.654			0.122	0.030	1.657			0.157	0.186	1.633			-0.039	-0.037	1.663			-0.159	-0.251	1.680			-0.166	-0.482	1.634			-0.158	-0.544	1.609			0.265	-0.082	1.625			0.268	-0.232	1.498
0.081	-0.333	1.606			0.090	-0.280	1.653			0.120	0.030	1.656			0.150	0.186	1.632			-0.041	-0.038	1.663			-0.159	-0.252	1.681			-0.166	-0.482	1.634			-0.158	-0.544	1.609			0.263	-0.081	1.624			0.265	-0.231	1.496
0.080	-0.333	1.606			0.090	-0.280	1.653			0.119	0.030	1.656			0.143	0.186	1.630			-0.044	-0.038	1.664			-0.159	-0.254	1.682			-0.165	-0.482	1.635			-0.157	-0.545	1.610			0.261	-0.079	1.622			0.262	-0.230	1.495
0.080	-0.333	1.606			0.090	-0.280	1.653			0.116	0.030	1.655			0.136	0.187	1.628			-0.047	-0.039	1.665			-0.160	-0.255	1.684			-0.165	-0.482	1.635			-0.157	-0.547	1.611			0.259	-0.078	1.620			0.260	-0.229	1.494
0.079	-0.333	1.606			0.089	-0.280	1.653			0.113	0.029	1.655			0.128	0.187	1.626			-0.051	-0.040	1.666			-0.161	-0.257	1.686			-0.165	-0.482	1.637			-0.157	-0.548	1.613			0.256	-0.077	1.619			0.257	-0.228	1.494
0.078	-0.333	1.606			0.089	-0.280	1.652			0.109	0.029	1.655			0.121	0.187	1.623			-0.056	-0.041	1.668			-0.162	-0.260	1.688			-0.166	-0.481	1.640			-0.157	-0.549	1.615			0.254	-0.075	1.617			0.255	-0.227	1.493
0.077	-0.333	1.605			0.088	-0.280	1.652			0.106	0.029	1.655			0.113	0.187	1.621			-0.060	-0.042	1.669			-0.163	-0.262	1.691			-0.167	-0.480	1.642			-0.158	-0.549	1.617			0.251	-0.074	1.616			0.253	-0.226	1.492
0.076	-0.333	1.605			0.087	-0.280	1.652			0.102	0.028	1.654			0.107	0.187	1.619			-0.063	-0.043	1.671			-0.164	-0.263	1.693			-0.168	-0.480	1.644			-0.159	-0.550	1.620			0.248	-0.072	1.615			0.251	-0.225	1.491
0.075	-0.333	1.605			0.086	-0.280	1.652			0.099	0.028	1.654			0.101	0.187	1.617			-0.067	-0.043	1.672			-0.165	-0.265	1.695			-0.169	-0.480	1.647			-0.161	-0.552	1.623			0.245	-0.071	1.614			0.249	-0.224	1.490
0.074	-0.333	1.605			0.085	-0.280	1.652			0.096	0.027	1.654			0.096	0.186	1.616			-0.069	-0.044	1.673			-0.166	-0.266	1.696			-0.170	-0.481	1.649			-0.162	-0.553	1.625			0.242	-0.070	1.612			0.247	-0.223	1.490
0.072	-0.333	1.605			0.084	-0.280	1.651			0.093	0.027	1.654			0.092	0.186	1.614			-0.072	-0.044	1.675			-0.167	-0.268	1.698			-0.171	-0.481	1.652			-0.164	-0.554	1.628			0.239	-0.069	1.612			0.245	-0.222	1.489
0.071	-0.332	1.605			0.083	-0.280	1.651			0.091	0.027	1.654			0.088	0.186	1.613			-0.075	-0.045	1.676			-0.168	-0.269	1.700			-0.173	-0.481	1.654			-0.165	-0.555	1.630			0.237	-0.068	1.611			0.244	-0.222	1.489
0.070	-0.332	1.605			0.081	-0.280	1.651			0.088	0.026	1.654			0.085	0.186	1.613			-0.077	-0.045	1.677			-0.169	-0.270	1.702			-0.174	-0.481	1.656			-0.167	-0.556	1.632			0.235	-0.067	1.610			0.242	-0.221	1.488
0.068	-0.332	1.605			0.080	-0.280	1.651			0.086	0.026	1.654			0.082	0.186	1.612			-0.079	-0.046	1.678			-0.170	-0.271	1.703			-0.175	-0.481	1.658			-0.168	-0.557	1.634			0.233	-0.066	1.609			0.241	-0.220	1.488
0.067	-0.332	1.605			0.079	-0.280	1.651			0.084	0.026	1.654			0.080	0.186	1.611			-0.081	-0.046	1.679			-0.170	-0.272	1.704			-0.176	-0.482	1.660			-0.169	-0.558	1.636			0.231	-0.065	1.609			0.239	-0.220	1.487
0.066	-0.332	1.605			0.078	-0.279	1.651			0.082	0.026	1.654			0.077	0.186	1.611			-0.083	-0.046	1.680			-0.171	-0.273	1.705			-0.177	-0.482	1.661			-0.171	-0.559	1.638			0.229	-0.065	1.608			0.238	-0.219	1.487
0.065	-0.332	1.605			0.077	-0.279	1.651			0.080	0.026	1.655			0.075	0.186	1.610			-0.085	-0.047	1.680			-0.172	-0.273	1.707			-0.178	-0.483	1.663			-0.172	-0.559	1.639			0.227	-0.064	1.608			0.237	-0.219	1.486
0.064	-0.332	1.605			0.076	-0.279	1.651			0.079	0.025	1.655			0.073	0.186	1.609			-0.087	-0.047	1.681			-0.173	-0.274	1.708			-0.179	-0.483	1.664			-0.173	-0.560	1.641			0.226	-0.064	1.607			0.236	-0.218	1.486
0.062	-0.332	1.605			0.075	-0.279	1.651			0.077	0.025	1.655			0.072	0.186	1.609			-0.088	-0.047	1.682			-0.173	-0.274	1.708			-0.180	-0.483	1.665			-0.175	-0.560	1.642			0.224	-0.063	1.607			0.235	-0.218	1.485
0.061	-0.332	1.605			0.074	-0.279	1.651			0.076	0.025	1.655			0.070	0.186	1.609			-0.089	-0.047	1.682			-0.174	-0.275	1.709			-0.181	-0.483	1.666			-0.176	-0.561	1.643			0.223	-0.063	1.607			0.234	-0.217	1.485
0.061	-0.332	1.605			0.073	-0.279	1.651			0.075	0.025	1.655			0.068	0.186	1.608			-0.090	-0.047	1.682			-0.175	-0.275	1.710			-0.181	-0.483	1.667			-0.177	-0.561	1.644			0.222	-0.063	1.607			0.233	-0.217	1.485
0.060	-0.332	1.605			0.072	-0.279	1.651			0.074	0.025	1.655			0.067	0.186	1.608			-0.091	-0.048	1.683			-0.175	-0.276	1.711			-0.182	-0.483	1.667			-0.177	-0.562	1.645			0.221	-0.062	1.606			0.232	-0.216	1.485
0.059	-0.332	1.605			0.071	-0.279	1.651			0.073	0.025	1.655			0.066	0.186	1.608			-0.092	-0.048	1.683			-0.176	-0.276	1.711			-0.183	-0.484	1.668			-0.178	-0.562	1.645			0.220	-0.062	1.606			0.233	-0.219	1.483
0.058	-0.332	1.605			0.070	-0.279	1.651			0.072	0.025	1.655			0.065	0.186	1.608			-0.093	-0.048	1.683			-0.176	-0.276	1.712			-0.183	-0.484	1.669			-0.179	-0.563	1.646			0.219	-0.062	1.606			0.232	-0.222	1.479
0.058	-0.331	1.606			0.070	-0.279	1.651			0.071	0.025	1.655			0.065	0.186	1.608			-0.094	-0.048	1.684			-0.177	-0.276	1.712			-0.184	-0.484	1.669			-0.179	-0.563	1.647			0.219	-0.061	1.606			0.231	-0.225	1.475
0.057	-0.331	1.606			0.069	-0.279	1.651			0.070	0.025	1.655			0.066	0.187	1.609			-0.094	-0.048	1.684			-0.177	-0.277	1.712			-0.184	-0.484	1.669			-0.179	-0.563	1.647			0.218	-0.061	1.606			0.230	-0.228	1.470
0.056	-0.331	1.606			0.069	-0.279	1.651			0.070	0.025	1.655			0.067	0.187	1.610			-0.095	-0.048	1.684			-0.178	-0.277	1.713			-0.184	-0.484	1.670			-0.180	-0.563	1.647			0.217	-0.061	1.606			0.228	-0.231	1.466
0.056	-0.331	1.606			0.068	-0.279	1.651			0.069	0.025	1.655			0.069	0.187	1.611			-0.095	-0.048	1.684			-0.178	-0.276	1.713			-0.185	-0.483	1.670			-0.180	-0.562	1.647			0.217	-0.061	1.606			0.228	-0.232	1.464
0.055	-0.331	1.606			0.068	-0.279	1.651			0.069	0.025	1.655			0.072	0.187	1.613			-0.095	-0.048	1.684			-0.179	-0.276	1.713			-0.185	-0.482	1.670			-0.181	-0.561	1.647			0.216	-0.061	1.606			0.227	-0.234	1.461
0.055	-0.331	1.606			0.067	-0.279	1.651			0.069	0.025	1.655			0.074	0.187	1.614			-0.095	-0.047	1.684			-0.179	-0.276	1.712			-0.186	-0.482	1.670			-0.181	-0.561	1.647			0.216	-0.061	1.606			0.226	-0.235	1.459
0.055	-0.331	1.606			0.067	-0.279	1.651			0.068	0.025	1.655			0.076	0.187	1.616			-0.095	-0.047	1.683			-0.180	-0.275	1.712			-0.186	-0.482	1.669			-0.181	-0.561	1.647			0.216	-0.061	1.606			0.226	-0.236	1.458
0.054	-0.331	1.606			0.067	-0.279	1.651			0.068	0.025	1.655			0.078	0.187	1.617			-0.094	-0.047	1.682			-0.180	-0.275	1.712			-0.186	-0.481	1.669			-0.181	-0.560	1.647			0.216	-0.061	1.606			0.225	-0.237	1.456
0.054	-0.331	1.606			0.066	-0.279	1.651			0.068	0.025	1.655			0.081	0.187	1.618			-0.093	-0.046	1.682			-0.180	-0.274	1.711			-0.186	-0.481	1.669			-0.181	-0.560	1.646			0.216	-0.061	1.607			0.227	-0.237	1.456
0.054	-0.331	1.606			0.066	-0.279	1.651			0.068	0.025	1.655			0.083	0.188	1.619			-0.093	-0.046	1.681			-0.181	-0.273	1.711			-0.186	-0.481	1.668			-0.181	-0.560	1.645			0.216	-0.061	1.607			0.228	-0.238	1.455
0.054	-0.331	1.606			0.066	-0.279	1.651			0.069	0.026	1.655			0.085	0.188	1.620			-0.092	-0.046	1.681			-0.181	-0.273	1.710			-0.186	-0.481	1.667			-0.181	-0.559	1.645			0.216	-0.061	1.607			0.230	-0.239	1.454
0.053	-0.331	1.606			0.065	-0.279	1.651			0.069	0.026	1.655			0.087	0.188	1.621			-0.091	-0.045	1.680			-0.181	-0.272	1.709			-0.186	-0.479	1.666			-0.181	-0.558	1.644			0.216	-0.062	1.608			0.231	-0.239	1.453
0.053	-0.331	1.606			0.065	-0.279	1.651			0.069	0.026	1.655			0.088	0.188	1.622			-0.091	-0.045	1.680			-0.181	-0.272	1.709			-0.187	-0.478	1.666			-0.181	-0.556	1.643			0.217	-0.062	1.608			0.233	-0.240	1.452
0.053	-0.331	1.606			0.065	-0.279	1.651			0.070	0.026	1.654			0.090	0.188	1.623			-0.090	-0.045	1.679			-0.181	-0.271	1.708			-0.187	-0.476	1.665			-0.181	-0.555	1.643			0.217	-0.062	1.608			0.235	-0.240	1.450
0.053	-0.331	1.606			0.065	-0.279	1.651			0.070	0.027	1.654			0.091	0.188	1.623			-0.089	-0.044	1.679			-0.181	-0.270	1.707			-0.187	-0.475	1.664			-0.181	-0.554	1.642			0.217	-0.062	1.609			0.250	-0.233	1.459
0.052	-0.331	1.606			0.064	-0.279	1.651			0.071	0.027	1.654			0.092	0.188	1.624			-0.089	-0.044	1.678			-0.182	-0.270	1.707			-0.187	-0.474	1.664			-0.181	-0.553	1.642			0.218	-0.063	1.609			0.250	-0.231	1.457
0.052	-0.331	1.605			0.064	-0.279	1.651			0.072	0.027	1.654			0.093	0.188	1.625			-0.088	-0.044	1.678			-0.182	-0.269	1.706			-0.187	-0.474	1.663			-0.181	-0.552	1.641			0.218	-0.063	1.609			0.253	-0.230	1.468
0.052	-0.331	1.605			0.064	-0.279	1.651			0.072	0.027	1.654			0.095	0.188	1.625			-0.087	-0.043	1.677			-0.182	-0.269	1.706			-0.187	-0.473	1.663			-0.181	-0.551	1.641			0.218	-0.063	1.609			0.254	-0.229	1.474
0.052	-0.331	1.605			0.064	-0.279	1.651			0.073	0.028	1.654			0.096	0.188	1.626			-0.087	-0.043	1.677			-0.182	-0.268	1.705			-0.187	-0.473	1.662			-0.180	-0.551	1.640			0.219	-0.064	1.610			0.256	-0.228	1.478
0.052	-0.331	1.605			0.064	-0.279	1.651			0.074	0.028	1.653			0.097	0.189	1.626			-0.086	-0.043	1.676			-0.182	-0.268	1.704			-0.187	-0.473	1.662			-0.180	-0.551	1.640			0.219	-0.064	1.610			0.257	-0.227	1.480
0.052	-0.332	1.605			0.064	-0.279	1.651			0.074	0.028	1.653			0.098	0.189	1.626			-0.085	-0.043	1.676			-0.182	-0.267	1.704			-0.187	-0.473	1.661			-0.180	-0.550	1.640			0.220	-0.064	1.610			0.258	-0.226	1.482
0.052	-0.332	1.605			0.064	-0.279	1.651			0.075	0.028	1.653			0.098	0.189	1.627			-0.085	-0.042	1.675			-0.182	-0.267	1.703			-0.187	-0.472	1.661			-0.180	-0.549	1.639			0.220	-0.064	1.610			0.259	-0.225	1.483
0.052	-0.332	1.605			0.064	-0.279	1.650			0.076	0.029	1.653			0.099	0.189	1.627			-0.084	-0.042	1.675			-0.182	-0.267	1.702			-0.187	-0.471	1.660			-0.180	-0.549	1.639			0.221	-0.065	1.610			0.260	-0.225	1.483
0.052	-0.332	1.605			0.064	-0.279	1.650			0.076	0.029	1.653			0.100	0.189	1.627			-0.084	-0.042	1.674			-0.182	-0.266	1.702			-0.187	-0.471	1.660			-0.180	-0.549	1.639			0.221	-0.065	1.611			0.260	-0.224	1.484
0.052	-0.332	1.604			0.064	-0.279	1.650			0.077	0.029	1.653			0.101	0.189	1.628			-0.083	-0.042	1.674			-0.181	-0.266	1.701			-0.186	-0.471	1.660			-0.179	-0.549	1.638			0.222	-0.065	1.611			0.260	-0.223	1.484
0.052	-0.332	1.604			0.064	-0.279	1.650			0.077	0.029	1.652			0.101	0.189	1.628			-0.083	-0.042	1.674			-0.181	-0.266	1.701			-0.186	-0.471	1.659			-0.179	-0.549	1.638			0.222	-0.065	1.611			0.260	-0.222	1.485
0.052	-0.332	1.604			0.064	-0.279	1.650			0.078	0.029	1.652			0.102	0.189	1.628			-0.082	-0.042	1.673			-0.181	-0.265	1.700			-0.186	-0.472	1.658			-0.178	-0.549	1.637			0.223	-0.066	1.611			0.258	-0.221	1.484
0.052	-0.332	1.604			0.064	-0.279	1.650			0.078	0.029	1.652			0.102	0.189	1.628			-0.082	-0.041	1.673			-0.181	-0.265	1.699			-0.185	-0.472	1.657			-0.177	-0.550	1.636			0.223	-0.066	1.610			0.255	-0.220	1.483
0.052	-0.332	1.604			0.064	-0.279	1.650			0.079	0.030	1.652			0.103	0.189	1.628			-0.082	-0.041	1.673			-0.181	-0.265	1.699			-0.185	-0.473	1.657			-0.177	-0.550	1.635			0.224	-0.066	1.610			0.253	-0.220	1.482
0.053	-0.332	1.604			0.065	-0.279	1.649			0.079	0.030	1.652			0.103	0.189	1.629			-0.081	-0.041	1.673			-0.180	-0.265	1.698			-0.184	-0.473	1.656			-0.176	-0.551	1.635			0.224	-0.067	1.609			0.246	-0.219	1.480
0.053	-0.332	1.604			0.065	-0.279	1.649			0.079	0.030	1.652			0.103	0.189	1.629			-0.081	-0.041	1.672			-0.180	-0.265	1.698			-0.184	-0.474	1.656			-0.175	-0.551	1.634			0.224	-0.067	1.608			0.241	-0.219	1.478
0.053	-0.332	1.603			0.065	-0.279	1.649			0.080	0.030	1.651			0.104	0.189	1.629			-0.081	-0.041	1.672			-0.180	-0.265	1.697			-0.183	-0.474	1.655			-0.174	-0.552	1.633			0.225	-0.067	1.608			0.237	-0.219	1.477
0.053	-0.332	1.603			0.065	-0.279	1.649			0.080	0.030	1.651			0.104	0.189	1.629			-0.080	-0.041	1.672			-0.180	-0.265	1.697			-0.183	-0.475	1.655			-0.174	-0.552	1.632			0.225	-0.068	1.607			0.233	-0.219	1.475
0.053	-0.332	1.603			0.066	-0.279	1.649			0.080	0.030	1.651			0.104	0.189	1.629			-0.080	-0.041	1.672			-0.179	-0.265	1.696			-0.182	-0.475	1.654			-0.173	-0.552	1.632			0.225	-0.068	1.606			0.230	-0.219	1.474
0.054	-0.332	1.603			0.066	-0.279	1.649			0.080	0.030	1.651			0.104	0.189	1.629			-0.080	-0.041	1.672			-0.179	-0.265	1.696			-0.182	-0.475	1.654			-0.173	-0.552	1.632			0.225	-0.068	1.604			0.226	-0.219	1.473
0.054	-0.332	1.603			0.067	-0.279	1.648			0.081	0.030	1.651			0.104	0.189	1.629			-0.080	-0.041	1.672			-0.179	-0.264	1.696			-0.182	-0.474	1.655			-0.172	-0.551	1.632			0.225	-0.068	1.603			0.223	-0.219	1.472
0.054	-0.332	1.603			0.067	-0.279	1.648			0.081	0.030	1.651			0.104	0.189	1.629			-0.080	-0.040	1.672			-0.178	-0.264	1.696			-0.182	-0.474	1.656			-0.172	-0.551	1.632			0.224	-0.069	1.602			0.220	-0.219	1.471
0.054	-0.333	1.603			0.067	-0.279	1.648			0.081	0.030	1.651			0.104	0.189	1.629			-0.080	-0.040	1.672			-0.178	-0.265	1.696			-0.181	-0.474	1.656			-0.172	-0.551	1.632			0.224	-0.069	1.601			0.218	-0.218	1.470
0.055	-0.333	1.603			0.068	-0.279	1.648			0.081	0.030	1.651			0.103	0.189	1.629			-0.080	-0.040	1.672			-0.177	-0.265	1.696			-0.181	-0.475	1.657			-0.171	-0.551	1.632			0.224	-0.069	1.600			0.216	-0.218	1.470
0.055	-0.333	1.602			0.068	-0.279	1.648			0.081	0.030	1.651			0.103	0.189	1.629			-0.080	-0.040	1.673			-0.177	-0.265	1.696			-0.181	-0.475	1.658			-0.171	-0.551	1.633			0.223	-0.069	1.599			0.214	-0.218	1.469
0.055	-0.333	1.602			0.068	-0.279	1.648			0.081	0.031	1.651			0.102	0.189	1.629			-0.080	-0.040	1.674			-0.177	-0.265	1.696			-0.180	-0.476	1.658			-0.171	-0.552	1.634			0.223	-0.069	1.598			0.212	-0.218	1.469
0.055	-0.333	1.602			0.069	-0.279	1.648			0.081	0.031	1.651			0.101	0.189	1.629			-0.080	-0.040	1.674			-0.176	-0.265	1.696			-0.180	-0.476	1.660			-0.170	-0.552	1.634			0.223	-0.069	1.598			0.210	-0.218	1.468
0.055	-0.333	1.602			0.069	-0.279	1.648			0.081	0.031	1.651			0.100	0.189	1.628			-0.080	-0.040	1.675			-0.176	-0.265	1.696			-0.179	-0.476	1.661			-0.170	-0.551	1.636			0.222	-0.069	1.597			0.208	-0.218	1.468
0.055	-0.333	1.602			0.069	-0.279	1.647			0.081	0.031	1.650			0.099	0.188	1.628			-0.080	-0.039	1.676			-0.176	-0.265	1.697			-0.179	-0.476	1.663			-0.170	-0.551	1.637			0.222	-0.069	1.596			0.207	-0.219	1.467
0.056	-0.333	1.602			0.069	-0.279	1.647			0.082	0.031	1.650			0.099	0.188	1.628			-0.081	-0.039	1.676			-0.176	-0.265	1.697			-0.179	-0.476	1.664			-0.170	-0.552	1.638			0.221	-0.069	1.595			0.205	-0.219	1.467
0.056	-0.333	1.602			0.070	-0.279	1.647			0.082	0.031	1.650			0.098	0.188	1.628			-0.081	-0.039	1.677			-0.175	-0.265	1.698			-0.179	-0.476	1.665			-0.169	-0.552	1.639			0.221	-0.069	1.595			0.204	-0.219	1.467
0.056	-0.333	1.602			0.070	-0.279	1.647			0.082	0.031	1.650			0.096	0.188	1.628			-0.081	-0.039	1.678			-0.175	-0.266	1.698			-0.179	-0.475	1.667			-0.169	-0.551	1.641			0.220	-0.069	1.594			0.202	-0.220	1.467
0.056	-0.333	1.602			0.070	-0.279	1.647			0.081	0.031	1.650			0.095	0.188	1.628			-0.082	-0.039	1.678			-0.175	-0.266	1.699			-0.179	-0.474	1.669			-0.170	-0.549	1.643			0.220	-0.069	1.593			0.201	-0.220	1.467
0.056	-0.333	1.602			0.070	-0.279	1.647			0.081	0.031	1.650			0.094	0.188	1.627			-0.082	-0.039	1.679			-0.175	-0.266	1.699			-0.179	-0.474	1.670			-0.170	-0.549	1.644			0.219	-0.069	1.593			0.199	-0.221	1.467
0.056	-0.333	1.602			0.070	-0.279	1.647			0.081	0.031	1.650			0.093	0.188	1.627			-0.082	-0.039	1.680			-0.175	-0.266	1.700			-0.179	-0.474	1.671			-0.170	-0.550	1.645			0.218	-0.069	1.592			0.198	-0.221	1.467
0.056	-0.333	1.602			0.071	-0.279	1.647			0.081	0.031	1.650			0.092	0.188	1.627			-0.083	-0.039	1.680			-0.175	-0.266	1.701			-0.179	-0.475	1.672			-0.169	-0.550	1.646			0.218	-0.069	1.592			0.197	-0.222	1.467
0.056	-0.333	1.602			0.071	-0.279	1.647			0.081	0.031	1.650			0.091	0.188	1.627			-0.083	-0.039	1.681			-0.174	-0.266	1.701			-0.179	-0.475	1.673			-0.169	-0.550	1.647			0.217	-0.069	1.591			0.195	-0.222	1.468
0.056	-0.333	1.602			0.071	-0.279	1.647			0.080	0.030	1.650			0.090	0.187	1.627			-0.083	-0.039	1.682			-0.174	-0.266	1.702			-0.179	-0.475	1.674			-0.170	-0.550	1.648			0.217	-0.069	1.591			0.194	-0.222	1.468
0.056	-0.333	1.602			0.071	-0.279	1.647			0.080	0.030	1.650			0.089	0.187	1.627			-0.084	-0.039	1.682			-0.174	-0.267	1.702			-0.180	-0.474	1.674			-0.170	-0.550	1.648			0.216	-0.069	1.591			0.194	-0.223	1.468
0.056	-0.333	1.602			0.071	-0.279	1.647			0.080	0.030	1.650			0.088	0.187	1.627			-0.084	-0.039	1.683			-0.174	-0.267	1.703			-0.180	-0.474	1.675			-0.170	-0.549	1.649			0.216	-0.069	1.590			0.193	-0.223	1.468
0.056	-0.333	1.602			0.071	-0.279	1.647			0.080	0.030	1.650			0.087	0.187	1.627			-0.085	-0.039	1.683			-0.174	-0.267	1.703			-0.180	-0.474	1.676			-0.170	-0.549	1.650			0.215	-0.069	1.590			0.192	-0.223	1.468
0.056	-0.333	1.602			0.071	-0.279	1.647			0.079	0.030	1.650			0.086	0.187	1.627			-0.085	-0.039	1.683			-0.174	-0.267	1.704			-0.180	-0.474	1.676			-0.170	-0.549	1.651			0.214	-0.069	1.590			0.191	-0.223	1.468
0.056	-0.333	1.602			0.071	-0.279	1.647			0.079	0.030	1.650			0.085	0.187	1.627			-0.085	-0.039	1.684			-0.175	-0.267	1.704			-0.180	-0.474	1.677			-0.170	-0.549	1.651			0.214	-0.069	1.590			0.190	-0.223	1.468
0.056	-0.333	1.602			0.071	-0.279	1.647			0.079	0.030	1.650			0.084	0.187	1.627			-0.086	-0.039	1.684			-0.175	-0.268	1.705			-0.181	-0.474	1.678			-0.170	-0.549	1.652			0.213	-0.069	1.590			0.189	-0.223	1.468
0.056	-0.333	1.602			0.071	-0.279	1.647			0.078	0.030	1.650			0.083	0.187	1.627			-0.086	-0.039	1.685			-0.175	-0.268	1.705			-0.181	-0.474	1.678			-0.171	-0.549	1.652			0.213	-0.069	1.590			0.189	-0.223	1.468
0.056	-0.333	1.603			0.071	-0.279	1.647			0.077	0.030	1.650			0.082	0.188	1.627			-0.086	-0.039	1.685			-0.175	-0.268	1.706			-0.182	-0.474	1.679			-0.171	-0.549	1.653			0.212	-0.069	1.590			0.188	-0.223	1.468
0.056	-0.333	1.603			0.071	-0.279	1.647			0.077	0.030	1.651			0.082	0.187	1.627			-0.087	-0.039	1.686			-0.175	-0.268	1.706			-0.182	-0.474	1.679			-0.172	-0.548	1.654			0.212	-0.069	1.590			0.187	-0.224	1.468
0.056	-0.333	1.603			0.071	-0.279	1.648			0.076	0.030	1.651			0.081	0.187	1.627			-0.087	-0.039	1.686			-0.175	-0.268	1.707			-0.182	-0.473	1.680			-0.172	-0.548	1.654			0.211	-0.069	1.590			0.187	-0.224	1.468
0.056	-0.333	1.603			0.071	-0.279	1.648			0.075	0.030	1.651			0.080	0.188	1.627			-0.088	-0.039	1.686			-0.176	-0.268	1.707			-0.183	-0.473	1.681			-0.173	-0.548	1.655			0.210	-0.069	1.590			0.186	-0.224	1.468
0.056	-0.333	1.603			0.070	-0.279	1.648			0.075	0.030	1.651			0.079	0.188	1.627			-0.088	-0.039	1.687			-0.176	-0.268	1.708			-0.184	-0.473	1.681			-0.173	-0.548	1.655			0.210	-0.069	1.590			0.186	-0.224	1.469
0.055	-0.333	1.604			0.070	-0.279	1.648			0.074	0.030	1.652			0.079	0.188	1.628			-0.089	-0.039	1.687			-0.176	-0.268	1.708			-0.184	-0.474	1.682			-0.174	-0.549	1.656			0.209	-0.069	1.590			0.185	-0.224	1.469
0.055	-0.333	1.604			0.070	-0.279	1.648			0.073	0.030	1.652			0.078	0.188	1.628			-0.089	-0.039	1.688			-0.177	-0.268	1.708			-0.185	-0.474	1.682			-0.175	-0.549	1.656			0.209	-0.068	1.590			0.185	-0.224	1.469
0.055	-0.333	1.604			0.070	-0.279	1.649			0.072	0.030	1.652			0.077	0.188	1.628			-0.090	-0.039	1.688			-0.177	-0.269	1.709			-0.185	-0.475	1.682			-0.176	-0.550	1.657			0.208	-0.068	1.591			0.184	-0.224	1.469
0.054	-0.333	1.604			0.069	-0.279	1.649			0.071	0.030	1.653			0.076	0.188	1.628			-0.090	-0.039	1.688			-0.177	-0.269	1.709			-0.186	-0.475	1.683			-0.176	-0.550	1.657			0.207	-0.068	1.591			0.184	-0.224	1.469
0.054	-0.333	1.605			0.069	-0.279	1.649			0.070	0.030	1.653			0.076	0.188	1.629			-0.091	-0.039	1.689			-0.178	-0.269	1.710			-0.187	-0.475	1.683			-0.177	-0.550	1.658			0.207	-0.068	1.592			0.184	-0.224	1.470
0.054	-0.333	1.605			0.068	-0.279	1.650			0.069	0.030	1.654			0.075	0.188	1.629			-0.091	-0.039	1.689			-0.178	-0.269	1.710			-0.188	-0.475	1.683			-0.178	-0.550	1.658			0.206	-0.068	1.592			0.184	-0.223	1.470
0.053	-0.333	1.605			0.068	-0.279	1.650			0.068	0.030	1.654			0.074	0.188	1.629			-0.092	-0.039	1.689			-0.178	-0.269	1.710			-0.188	-0.475	1.684			-0.179	-0.550	1.658			0.205	-0.068	1.593			0.183	-0.223	1.471
0.053	-0.333	1.606			0.067	-0.279	1.650			0.068	0.030	1.654			0.074	0.188	1.630			-0.093	-0.039	1.690			-0.179	-0.269	1.711			-0.189	-0.475	1.684			-0.179	-0.550	1.659			0.205	-0.068	1.593			0.183	-0.223	1.471
0.052	-0.333	1.606			0.067	-0.279	1.651			0.067	0.030	1.655			0.073	0.188	1.630			-0.093	-0.039	1.690			-0.179	-0.269	1.711			-0.189	-0.475	1.684			-0.180	-0.550	1.659			0.204	-0.068	1.594			0.183	-0.223	1.472
0.052	-0.333	1.606			0.066	-0.279	1.651			0.066	0.030	1.655			0.072	0.188	1.631			-0.094	-0.040	1.690			-0.180	-0.269	1.711			-0.190	-0.475	1.684			-0.181	-0.550	1.659			0.203	-0.067	1.595			0.183	-0.222	1.473
0.051	-0.333	1.607			0.065	-0.279	1.651			0.065	0.030	1.656			0.072	0.189	1.631			-0.094	-0.040	1.691			-0.180	-0.269	1.712			-0.190	-0.475	1.684			-0.181	-0.551	1.659			0.203	-0.067	1.596			0.184	-0.222	1.473
0.051	-0.333	1.607			0.065	-0.279	1.652			0.064	0.030	1.656			0.071	0.189	1.632			-0.095	-0.040	1.691			-0.181	-0.269	1.712			-0.191	-0.475	1.684			-0.182	-0.551	1.659			0.202	-0.067	1.597			0.186	-0.221	1.474
0.050	-0.333	1.607			0.064	-0.279	1.652			0.064	0.030	1.657			0.071	0.189	1.632			-0.096	-0.040	1.691			-0.182	-0.270	1.712			-0.192	-0.475	1.684			-0.182	-0.551	1.660			0.202	-0.067	1.598			0.190	-0.219	1.475
0.050	-0.332	1.608			0.064	-0.279	1.653			0.063	0.030	1.657			0.070	0.189	1.633			-0.097	-0.040	1.692			-0.183	-0.270	1.713			-0.192	-0.475	1.684			-0.183	-0.551	1.660			0.201	-0.066	1.599			0.195	-0.217	1.475
0.049	-0.332	1.608			0.063	-0.279	1.653			0.062	0.030	1.658			0.070	0.189	1.633			-0.098	-0.040	1.692			-0.184	-0.270	1.713			-0.193	-0.475	1.684			-0.183	-0.551	1.660			0.201	-0.066	1.601			0.201	-0.215	1.476
0.049	-0.332	1.608			0.062	-0.279	1.654			0.061	0.030	1.658			0.069	0.189	1.634			-0.098	-0.041	1.692			-0.185	-0.270	1.714			-0.193	-0.475	1.684			-0.184	-0.550	1.659			0.200	-0.065	1.602			0.207	-0.212	1.477
0.048	-0.332	1.609			0.061	-0.279	1.654			0.061	0.030	1.659			0.069	0.189	1.634			-0.099	-0.041	1.693			-0.186	-0.271	1.714			-0.194	-0.475	1.684			-0.185	-0.550	1.659			0.200	-0.065	1.604			0.212	-0.211	1.480
0.048	-0.332	1.609			0.061	-0.279	1.654			0.060	0.030	1.660			0.068	0.189	1.635			-0.100	-0.041	1.693			-0.187	-0.271	1.714			-0.195	-0.475	1.684			-0.186	-0.550	1.659			0.199	-0.064	1.606			0.217	-0.209	1.482
0.047	-0.332	1.609			0.060	-0.279	1.655			0.059	0.030	1.660			0.068	0.189	1.635			-0.101	-0.042	1.693			-0.188	-0.271	1.715			-0.196	-0.475	1.684			-0.186	-0.550	1.659			0.199	-0.064	1.607			0.229	-0.205	1.476
0.047	-0.332	1.610			0.059	-0.279	1.655			0.059	0.030	1.661			0.067	0.190	1.636			-0.102	-0.042	1.694			-0.189	-0.272	1.715			-0.196	-0.474	1.683			-0.187	-0.550	1.659			0.199	-0.063	1.609			0.236	-0.203	1.473
0.046	-0.332	1.610			0.059	-0.279	1.656			0.058	0.030	1.661			0.067	0.190	1.637			-0.103	-0.042	1.694			-0.189	-0.272	1.715			-0.197	-0.474	1.683			-0.188	-0.550	1.658			0.199	-0.063	1.611			0.242	-0.202	1.471
0.046	-0.332	1.610			0.058	-0.279	1.656			0.058	0.030	1.662			0.067	0.190	1.637			-0.103	-0.042	1.694			-0.190	-0.272	1.716			-0.198	-0.474	1.683			-0.188	-0.549	1.658			0.199	-0.063	1.613			0.248	-0.201	1.471
0.045	-0.332	1.610			0.057	-0.279	1.656			0.057	0.030	1.662			0.066	0.190	1.637			-0.104	-0.043	1.694			-0.191	-0.272	1.716			-0.198	-0.473	1.683			-0.189	-0.549	1.658			0.200	-0.062	1.615			0.253	-0.201	1.472
0.045	-0.332	1.611			0.057	-0.279	1.656			0.057	0.030	1.663			0.066	0.190	1.638			-0.104	-0.043	1.694			-0.191	-0.273	1.716			-0.199	-0.474	1.682			-0.190	-0.549	1.658			0.200	-0.062	1.616			0.258	-0.201	1.474
0.045	-0.332	1.611			0.056	-0.279	1.657			0.056	0.030	1.663			0.066	0.190	1.638			-0.105	-0.043	1.694			-0.192	-0.273	1.716			-0.200	-0.474	1.682			-0.190	-0.549	1.657			0.200	-0.062	1.618			0.262	-0.202	1.475
0.045	-0.332	1.611			0.056	-0.279	1.657			0.056	0.030	1.663			0.066	0.190	1.639			-0.105	-0.043	1.694			-0.193	-0.273	1.716			-0.200	-0.474	1.681			-0.191	-0.550	1.657			0.201	-0.062	1.620			0.266	-0.203	1.477
0.044	-0.332	1.611			0.056	-0.279	1.657			0.056	0.030	1.664			0.065	0.190	1.639			-0.106	-0.044	1.694			-0.193	-0.273	1.716			-0.201	-0.474	1.681			-0.191	-0.550	1.657			0.201	-0.061	1.622			0.270	-0.204	1.480
0.044	-0.332	1.611			0.055	-0.279	1.658			0.056	0.030	1.664			0.065	0.190	1.640			-0.106	-0.044	1.694			-0.194	-0.273	1.716			-0.202	-0.474	1.680			-0.192	-0.550	1.656			0.201	-0.061	1.624			0.274	-0.205	1.484
0.044	-0.332	1.612			0.055	-0.279	1.658			0.055	0.030	1.664			0.065	0.190	1.640			-0.106	-0.044	1.694			-0.194	-0.273	1.716			-0.202	-0.475	1.680			-0.193	-0.551	1.656			0.202	-0.061	1.625			0.277	-0.207	1.487
0.044	-0.332	1.612			0.054	-0.279	1.658			0.055	0.030	1.665			0.065	0.190	1.641			-0.107	-0.044	1.694			-0.195	-0.273	1.716			-0.203	-0.476	1.679			-0.193	-0.551	1.655			0.202	-0.061	1.627			0.280	-0.208	1.490
0.044	-0.332	1.612			0.054	-0.279	1.658			0.055	0.030	1.665			0.066	0.190	1.641			-0.107	-0.044	1.694			-0.195	-0.273	1.716			-0.204	-0.476	1.678			-0.194	-0.552	1.654			0.203	-0.061	1.628			0.283	-0.209	1.494
0.043	-0.332	1.612			0.054	-0.279	1.659			0.055	0.030	1.665			0.066	0.190	1.642			-0.107	-0.044	1.694			-0.196	-0.273	1.716			-0.205	-0.477	1.677			-0.195	-0.553	1.653			0.203	-0.061	1.630			0.285	-0.211	1.497
0.043	-0.332	1.612			0.054	-0.279	1.659			0.055	0.030	1.665			0.066	0.190	1.642			-0.107	-0.044	1.694			-0.196	-0.273	1.716			-0.205	-0.478	1.676			-0.195	-0.554	1.652			0.204	-0.061	1.631			0.287	-0.212	1.500
0.043	-0.332	1.612			0.053	-0.279	1.659			0.055	0.030	1.666			0.066	0.190	1.643			-0.107	-0.045	1.694			-0.197	-0.273	1.716			-0.206	-0.479	1.674			-0.196	-0.555	1.650			0.204	-0.061	1.632			0.289	-0.213	1.503
0.043	-0.332	1.613			0.053	-0.279	1.659			0.055	0.030	1.666			0.067	0.190	1.643			-0.107	-0.045	1.694			-0.197	-0.273	1.716			-0.206	-0.481	1.673			-0.196	-0.557	1.649			0.204	-0.061	1.634			0.290	-0.213	1.505
0.043	-0.332	1.613			0.053	-0.279	1.659			0.055	0.031	1.666			0.067	0.190	1.644			-0.108	-0.045	1.693			-0.197	-0.274	1.716			-0.206	-0.483	1.671			-0.196	-0.558	1.648			0.205	-0.061	1.635			0.291	-0.214	1.507
0.043	-0.332	1.613			0.053	-0.279	1.660			0.055	0.031	1.667			0.068	0.190	1.644			-0.108	-0.045	1.693			-0.198	-0.274	1.716			-0.207	-0.484	1.670			-0.196	-0.559	1.647			0.205	-0.061	1.636			0.292	-0.215	1.509
0.043	-0.332	1.613			0.053	-0.279	1.660			0.055	0.031	1.667			0.068	0.190	1.645			-0.108	-0.045	1.693			-0.198	-0.274	1.715			-0.206	-0.485	1.669			-0.196	-0.560	1.646			0.206	-0.061	1.637			0.293	-0.216	1.510
0.043	-0.332	1.613			0.053	-0.279	1.660			0.055	0.031	1.667			0.069	0.190	1.645			-0.108	-0.045	1.693			-0.198	-0.274	1.715			-0.206	-0.487	1.667			-0.196	-0.561	1.645			0.206	-0.061	1.638			0.294	-0.216	1.512
0.043	-0.332	1.613			0.053	-0.279	1.660			0.055	0.031	1.667			0.069	0.190	1.645			-0.108	-0.046	1.692			-0.198	-0.274	1.715			-0.206	-0.488	1.667			-0.196	-0.561	1.644			0.206	-0.061	1.639			0.295	-0.217	1.513
0.043	-0.332	1.614			0.052	-0.279	1.660			0.055	0.031	1.668			0.070	0.190	1.646			-0.108	-0.046	1.692			-0.199	-0.274	1.715			-0.206	-0.489	1.666			-0.196	-0.562	1.643			0.207	-0.061	1.640			0.296	-0.217	1.515
0.043	-0.332	1.614			0.052	-0.279	1.660			0.055	0.031	1.668			0.070	0.190	1.646			-0.108	-0.046	1.692			-0.199	-0.274	1.715			-0.206	-0.489	1.665			-0.196	-0.563	1.643			0.207	-0.061	1.640			0.296	-0.218	1.516
0.043	-0.332	1.614			0.052	-0.279	1.661			0.056	0.031	1.668			0.071	0.190	1.647			-0.107	-0.046	1.692			-0.199	-0.274	1.715			-0.206	-0.490	1.665			-0.196	-0.563	1.642			0.207	-0.061	1.641			0.296	-0.219	1.517
0.043	-0.332	1.614			0.052	-0.279	1.661			0.056	0.031	1.669			0.071	0.190	1.647			-0.107	-0.046	1.691			-0.199	-0.273	1.715			-0.206	-0.490	1.664			-0.196	-0.563	1.642			0.208	-0.061	1.642			0.297	-0.219	1.519
0.044	-0.332	1.614			0.052	-0.279	1.661			0.056	0.031	1.669			0.072	0.190	1.647			-0.107	-0.046	1.691			-0.199	-0.273	1.714			-0.206	-0.490	1.664			-0.196	-0.563	1.642			0.208	-0.061	1.642			0.297	-0.220	1.520
0.044	-0.333	1.615			0.052	-0.279	1.661			0.056	0.031	1.669			0.072	0.190	1.647			-0.107	-0.046	1.691			-0.199	-0.273	1.714			-0.206	-0.490	1.664			-0.196	-0.563	1.642			0.208	-0.061	1.643			0.297	-0.220	1.521
0.044	-0.333	1.615			0.052	-0.279	1.661			0.057	0.031	1.669			0.073	0.190	1.648			-0.107	-0.046	1.691			-0.200	-0.273	1.714			-0.206	-0.490	1.664			-0.196	-0.564	1.641			0.208	-0.061	1.643			0.297	-0.221	1.521
0.044	-0.333	1.615			0.052	-0.279	1.662			0.057	0.031	1.670			0.073	0.190	1.648			-0.107	-0.046	1.691			-0.200	-0.273	1.714			-0.206	-0.489	1.664			-0.196	-0.564	1.641			0.209	-0.062	1.644			0.297	-0.221	1.522
0.044	-0.333	1.615			0.052	-0.279	1.662			0.057	0.031	1.670			0.074	0.190	1.648			-0.106	-0.046	1.690			-0.200	-0.273	1.714			-0.206	-0.489	1.664			-0.196	-0.564	1.641			0.209	-0.062	1.644			0.297	-0.222	1.523
0.044	-0.333	1.615			0.052	-0.279	1.662			0.058	0.031	1.670			0.074	0.190	1.648			-0.106	-0.046	1.690			-0.200	-0.273	1.714			-0.205	-0.490	1.663			-0.196	-0.564	1.641			0.209	-0.062	1.644			0.297	-0.222	1.523
0.044	-0.333	1.615			0.052	-0.279	1.662			0.058	0.031	1.670			0.075	0.190	1.648			-0.106	-0.046	1.690			-0.200	-0.273	1.714			-0.205	-0.490	1.663			-0.196	-0.564	1.641			0.209	-0.062	1.645			0.297	-0.223	1.524
0.044	-0.333	1.616			0.052	-0.279	1.662			0.058	0.031	1.670			0.075	0.190	1.649			-0.106	-0.046	1.690			-0.200	-0.273	1.714			-0.205	-0.490	1.663			-0.196	-0.564	1.641			0.210	-0.062	1.645			0.297	-0.223	1.524
0.045	-0.333	1.616			0.052	-0.279	1.662			0.058	0.031	1.670			0.075	0.190	1.649			-0.106	-0.046	1.690			-0.200	-0.273	1.714			-0.205	-0.490	1.663			-0.196	-0.564	1.641			0.210	-0.062	1.646			0.297	-0.224	1.525
0.045	-0.333	1.616			0.053	-0.280	1.662			0.059	0.031	1.671			0.076	0.190	1.649			-0.106	-0.046	1.690			-0.200	-0.273	1.714			-0.205	-0.490	1.663			-0.196	-0.565	1.641			0.210	-0.062	1.646			0.297	-0.224	1.525
0.045	-0.333	1.616			0.053	-0.280	1.663			0.059	0.031	1.671			0.076	0.190	1.649			-0.105	-0.046	1.689			-0.200	-0.273	1.713			-0.205	-0.490	1.663			-0.196	-0.565	1.641			0.210	-0.062	1.646			0.296	-0.224	1.526
0.045	-0.333	1.616			0.053	-0.280	1.663			0.059	0.031	1.671			0.076	0.190	1.649			-0.105	-0.046	1.689			-0.200	-0.273	1.713			-0.205	-0.490	1.664			-0.196	-0.565	1.641			0.211	-0.062	1.646			0.296	-0.225	1.526
0.045	-0.333	1.616			0.053	-0.280	1.663			0.059	0.031	1.671			0.076	0.190	1.649			-0.105	-0.046	1.689			-0.200	-0.273	1.713			-0.204	-0.490	1.664			-0.196	-0.565	1.642			0.211	-0.062	1.647			0.296	-0.225	1.527
0.045	-0.333	1.616			0.053	-0.280	1.663			0.060	0.031	1.671			0.076	0.190	1.648			-0.105	-0.046	1.689			-0.199	-0.273	1.713			-0.204	-0.489	1.664			-0.196	-0.564	1.642			0.211	-0.062	1.647			0.296	-0.226	1.527
0.045	-0.333	1.616			0.053	-0.280	1.663			0.060	0.031	1.671			0.076	0.190	1.647			-0.105	-0.046	1.689			-0.199	-0.273	1.713			-0.204	-0.489	1.664			-0.196	-0.564	1.642			0.211	-0.062	1.647			0.296	-0.226	1.527
0.045	-0.333	1.617			0.053	-0.280	1.663			0.060	0.031	1.671			0.076	0.189	1.646			-0.105	-0.046	1.689			-0.199	-0.273	1.713			-0.204	-0.489	1.664			-0.196	-0.565	1.642			0.211	-0.062	1.647			0.296	-0.227	1.527
0.045	-0.333	1.617			0.053	-0.280	1.663			0.060	0.031	1.671			0.076	0.189	1.645			-0.105	-0.046	1.689			-0.199	-0.273	1.713			-0.204	-0.489	1.664			-0.196	-0.565	1.642			0.212	-0.062	1.647			0.296	-0.227	1.527
0.046	-0.333	1.617			0.053	-0.280	1.663			0.060	0.030	1.671			0.076	0.189	1.643			-0.105	-0.046	1.689			-0.199	-0.273	1.713			-0.203	-0.489	1.664			-0.196	-0.565	1.642			0.212	-0.062	1.647			0.296	-0.228	1.526
0.046	-0.333	1.617			0.053	-0.280	1.664			0.060	0.030	1.671			0.075	0.189	1.642			-0.104	-0.046	1.689			-0.199	-0.273	1.713			-0.203	-0.489	1.664			-0.196	-0.565	1.642			0.212	-0.062	1.647			0.295	-0.229	1.525
0.046	-0.333	1.617			0.053	-0.280	1.664			0.060	0.030	1.672			0.075	0.188	1.640			-0.104	-0.046	1.689			-0.198	-0.273	1.713			-0.203	-0.489	1.664			-0.196	-0.565	1.642			0.212	-0.062	1.647			0.295	-0.230	1.525
0.046	-0.333	1.617			0.053	-0.280	1.664			0.061	0.030	1.672			0.074	0.188	1.639			-0.104	-0.046	1.689			-0.198	-0.273	1.713			-0.203	-0.489	1.664			-0.196	-0.565	1.642			0.212	-0.062	1.647			0.295	-0.231	1.524
0.046	-0.333	1.617			0.053	-0.280	1.664			0.061	0.030	1.672			0.074	0.188	1.637			-0.104	-0.046	1.689			-0.198	-0.273	1.713			-0.202	-0.489	1.664			-0.195	-0.565	1.643			0.212	-0.063	1.647			0.295	-0.231	1.523
0.046	-0.333	1.617			0.053	-0.280	1.664			0.061	0.030	1.672			0.074	0.187	1.636			-0.104	-0.046	1.689			-0.197	-0.273	1.712			-0.202	-0.488	1.664			-0.195	-0.564	1.643			0.213	-0.063	1.647			0.295	-0.232	1.523
0.046	-0.333	1.617			0.054	-0.280	1.664			0.061	0.030	1.672			0.073	0.187	1.635			-0.104	-0.046	1.688			-0.197	-0.273	1.712			-0.202	-0.488	1.664			-0.195	-0.564	1.643			0.213	-0.063	1.647			0.295	-0.233	1.522
0.046	-0.333	1.617			0.054	-0.280	1.664			0.061	0.029	1.671			0.073	0.187	1.633			-0.104	-0.046	1.688			-0.197	-0.273	1.712			-0.201	-0.488	1.665			-0.195	-0.564	1.643			0.213	-0.063	1.646			0.295	-0.233	1.521
0.046	-0.333	1.617			0.054	-0.280	1.664			0.061	0.029	1.671			0.073	0.187	1.632			-0.103	-0.047	1.688			-0.196	-0.273	1.712			-0.201	-0.488	1.665			-0.195	-0.564	1.643			0.213	-0.063	1.646			0.295	-0.234	1.520
0.046	-0.333	1.617			0.054	-0.280	1.664			0.062	0.029	1.671			0.073	0.186	1.631			-0.103	-0.047	1.688			-0.196	-0.273	1.712			-0.200	-0.487	1.665			-0.194	-0.564	1.643			0.214	-0.063	1.646			0.295	-0.234	1.519
0.047	-0.333	1.617			0.054	-0.280	1.664			0.062	0.029	1.671			0.072	0.186	1.629			-0.103	-0.047	1.688			-0.195	-0.273	1.712			-0.200	-0.487	1.665			-0.194	-0.563	1.643			0.214	-0.063	1.645			0.295	-0.235	1.518
0.047	-0.333	1.617			0.054	-0.280	1.664			0.062	0.028	1.671			0.072	0.186	1.628			-0.103	-0.047	1.688			-0.195	-0.273	1.712			-0.199	-0.486	1.665			-0.194	-0.563	1.644			0.214	-0.063	1.644			0.295	-0.235	1.518
0.047	-0.334	1.617			0.055	-0.280	1.664			0.063	0.028	1.670			0.072	0.186	1.627			-0.102	-0.047	1.688			-0.195	-0.274	1.712			-0.199	-0.486	1.666			-0.193	-0.563	1.644			0.215	-0.063	1.644			0.295	-0.236	1.517
0.047	-0.334	1.617			0.055	-0.281	1.664			0.063	0.028	1.670			0.073	0.185	1.625			-0.102	-0.046	1.688			-0.194	-0.273	1.712			-0.198	-0.485	1.666			-0.193	-0.562	1.644			0.215	-0.063	1.643			0.295	-0.236	1.517
0.047	-0.334	1.617			0.055	-0.281	1.663			0.063	0.027	1.670			0.073	0.185	1.624			-0.101	-0.046	1.688			-0.194	-0.273	1.711			-0.197	-0.484	1.666			-0.192	-0.561	1.644			0.215	-0.063	1.642			0.295	-0.236	1.516
0.048	-0.334	1.617			0.056	-0.281	1.663			0.064	0.027	1.669			0.073	0.185	1.623			-0.101	-0.046	1.687			-0.193	-0.273	1.711			-0.197	-0.484	1.666			-0.192	-0.561	1.644			0.216	-0.063	1.641			0.295	-0.237	1.516
0.048	-0.334	1.616			0.056	-0.281	1.663			0.065	0.027	1.668			0.074	0.185	1.622			-0.100	-0.046	1.687			-0.192	-0.273	1.711			-0.196	-0.482	1.666			-0.191	-0.559	1.644			0.216	-0.064	1.640			0.295	-0.237	1.515
0.049	-0.334	1.616			0.057	-0.281	1.662			0.066	0.027	1.667			0.075	0.185	1.622			-0.099	-0.046	1.686			-0.192	-0.273	1.711			-0.195	-0.482	1.666			-0.190	-0.559	1.644			0.217	-0.064	1.639			0.295	-0.237	1.514
0.049	-0.334	1.616			0.058	-0.281	1.662			0.067	0.027	1.666			0.076	0.185	1.621			-0.098	-0.046	1.685			-0.191	-0.273	1.710			-0.194	-0.481	1.666			-0.189	-0.558	1.644			0.218	-0.064	1.638			0.296	-0.238	1.514
0.050	-0.334	1.615			0.058	-0.281	1.661			0.068	0.026	1.665			0.077	0.185	1.620			-0.096	-0.046	1.684			-0.190	-0.272	1.710			-0.193	-0.481	1.665			-0.189	-0.558	1.644			0.219	-0.064	1.637			0.296	-0.238	1.513
0.051	-0.334	1.615			0.059	-0.281	1.661			0.069	0.026	1.664			0.078	0.185	1.620			-0.095	-0.045	1.683			-0.189	-0.272	1.709			-0.192	-0.480	1.665			-0.188	-0.558	1.643			0.221	-0.065	1.636			0.296	-0.239	1.512
0.051	-0.334	1.614			0.060	-0.281	1.660			0.070	0.026	1.663			0.080	0.185	1.619			-0.093	-0.045	1.681			-0.188	-0.272	1.708			-0.191	-0.480	1.664			-0.187	-0.557	1.643			0.222	-0.065	1.635			0.296	-0.239	1.511
0.052	-0.334	1.614			0.061	-0.281	1.660			0.071	0.026	1.662			0.082	0.185	1.619			-0.092	-0.045	1.680			-0.187	-0.271	1.707			-0.191	-0.480	1.664			-0.186	-0.557	1.642			0.223	-0.065	1.633			0.297	-0.239	1.511
0.053	-0.334	1.613			0.061	-0.281	1.659			0.073	0.026	1.661			0.084	0.185	1.618			-0.090	-0.045	1.679			-0.186	-0.271	1.706			-0.190	-0.480	1.663			-0.185	-0.557	1.642			0.224	-0.066	1.632			0.297	-0.239	1.511
0.054	-0.334	1.613			0.062	-0.281	1.659			0.074	0.027	1.660			0.085	0.185	1.618			-0.089	-0.045	1.678			-0.185	-0.270	1.705			-0.189	-0.480	1.662			-0.184	-0.557	1.641			0.225	-0.066	1.631			0.297	-0.240	1.510
0.054	-0.334	1.612			0.063	-0.281	1.658			0.075	0.027	1.659			0.087	0.185	1.618			-0.088	-0.044	1.676			-0.184	-0.270	1.704			-0.188	-0.479	1.662			-0.183	-0.557	1.640			0.226	-0.066	1.630			0.298	-0.240	1.510
0.055	-0.334	1.611			0.064	-0.281	1.657			0.076	0.027	1.658			0.089	0.185	1.618			-0.086	-0.044	1.675			-0.183	-0.269	1.703			-0.187	-0.479	1.661			-0.182	-0.557	1.639			0.227	-0.067	1.630			0.298	-0.240	1.510
0.056	-0.334	1.611			0.065	-0.281	1.657			0.077	0.027	1.657			0.091	0.186	1.618			-0.085	-0.044	1.674			-0.182	-0.269	1.701			-0.186	-0.479	1.659			-0.181	-0.557	1.638			0.228	-0.067	1.629			0.299	-0.240	1.510
0.057	-0.334	1.610			0.065	-0.281	1.656			0.078	0.027	1.656			0.093	0.186	1.617			-0.084	-0.044	1.673			-0.181	-0.269	1.700			-0.185	-0.479	1.658			-0.179	-0.557	1.637			0.229	-0.067	1.628			0.300	-0.240	1.510
0.057	-0.334	1.610			0.066	-0.281	1.655			0.079	0.027	1.655			0.095	0.186	1.617			-0.083	-0.044	1.672			-0.181	-0.268	1.699			-0.185	-0.479	1.657			-0.178	-0.556	1.636			0.230	-0.068	1.627			0.300	-0.240	1.510
0.058	-0.334	1.609			0.067	-0.281	1.655			0.080	0.027	1.654			0.097	0.186	1.617			-0.082	-0.043	1.671			-0.180	-0.268	1.698			-0.184	-0.479	1.657			-0.178	-0.556	1.635			0.231	-0.068	1.626			0.301	-0.240	1.510
0.059	-0.335	1.608			0.068	-0.281	1.654			0.081	0.028	1.653			0.098	0.187	1.617			-0.081	-0.043	1.670			-0.179	-0.268	1.697			-0.183	-0.479	1.656			-0.177	-0.556	1.634			0.232	-0.068	1.625			0.301	-0.240	1.510
0.059	-0.335	1.608			0.068	-0.281	1.653			0.082	0.028	1.652			0.099	0.187	1.617			-0.080	-0.043	1.669			-0.179	-0.267	1.696			-0.183	-0.479	1.655			-0.176	-0.556	1.633			0.233	-0.069	1.625			0.302	-0.240	1.510
0.060	-0.335	1.607			0.069	-0.281	1.653			0.083	0.028	1.651			0.100	0.187	1.617			-0.079	-0.043	1.668			-0.178	-0.267	1.695			-0.182	-0.478	1.654			-0.175	-0.556	1.632			0.233	-0.069	1.624			0.303	-0.240	1.510
0.061	-0.335	1.607			0.069	-0.281	1.652			0.083	0.028	1.651			0.101	0.187	1.616			-0.078	-0.043	1.668			-0.178	-0.267	1.694			-0.181	-0.478	1.653			-0.174	-0.556	1.631			0.234	-0.069	1.624			0.303	-0.241	1.510
0.061	-0.335	1.606			0.070	-0.281	1.652			0.084	0.028	1.650			0.102	0.187	1.616			-0.077	-0.043	1.667			-0.177	-0.267	1.694			-0.181	-0.479	1.652			-0.174	-0.556	1.630			0.235	-0.069	1.623			0.304	-0.241	1.510
0.062	-0.335	1.606			0.071	-0.281	1.651			0.085	0.028	1.649			0.103	0.187	1.616			-0.076	-0.043	1.666			-0.176	-0.266	1.693			-0.180	-0.479	1.651			-0.173	-0.556	1.630			0.235	-0.070	1.622			0.304	-0.241	1.510
0.062	-0.335	1.605			0.071	-0.281	1.651			0.085	0.028	1.648			0.104	0.187	1.616			-0.076	-0.043	1.665			-0.176	-0.266	1.692			-0.180	-0.479	1.650			-0.172	-0.556	1.629			0.236	-0.070	1.622			0.305	-0.241	1.510
0.063	-0.335	1.605			0.072	-0.281	1.650			0.086	0.029	1.647			0.105	0.187	1.615			-0.075	-0.043	1.664			-0.175	-0.266	1.691			-0.179	-0.479	1.650			-0.172	-0.556	1.628			0.236	-0.070	1.621			0.305	-0.241	1.510
0.063	-0.335	1.604			0.072	-0.281	1.650			0.087	0.029	1.646			0.105	0.188	1.615			-0.074	-0.042	1.664			-0.175	-0.266	1.690			-0.179	-0.479	1.649			-0.171	-0.556	1.627			0.237	-0.070	1.621			0.306	-0.241	1.510
0.064	-0.335	1.604			0.073	-0.281	1.649			0.088	0.029	1.645			0.106	0.188	1.615			-0.073	-0.042	1.663			-0.174	-0.266	1.689			-0.178	-0.478	1.648			-0.170	-0.555	1.627			0.238	-0.070	1.620			0.307	-0.241	1.510
0.065	-0.335	1.603			0.073	-0.281	1.648			0.088	0.029	1.644			0.107	0.188	1.614			-0.073	-0.042	1.662			-0.173	-0.266	1.688			-0.177	-0.477	1.648			-0.169	-0.553	1.626			0.238	-0.070	1.620			0.307	-0.242	1.510
0.065	-0.335	1.602			0.074	-0.281	1.648			0.089	0.029	1.643			0.108	0.188	1.613			-0.072	-0.042	1.661			-0.173	-0.266	1.688			-0.177	-0.476	1.647			-0.169	-0.553	1.626			0.239	-0.070	1.619			0.308	-0.242	1.510
0.066	-0.335	1.602			0.075	-0.281	1.647			0.090	0.029	1.642			0.108	0.188	1.613			-0.071	-0.042	1.660			-0.172	-0.266	1.686			-0.176	-0.476	1.646			-0.168	-0.552	1.625			0.239	-0.070	1.618			0.308	-0.242	1.510
0.067	-0.335	1.601			0.075	-0.281	1.646			0.090	0.029	1.641			0.109	0.188	1.612			-0.071	-0.042	1.659			-0.171	-0.266	1.685			-0.175	-0.475	1.646			-0.166	-0.551	1.624			0.240	-0.070	1.618			0.309	-0.242	1.510
0.067	-0.335	1.601			0.076	-0.281	1.645			0.091	0.030	1.640			0.109	0.189	1.611			-0.070	-0.043	1.657			-0.170	-0.266	1.684			-0.175	-0.474	1.645			-0.165	-0.551	1.624			0.241	-0.070	1.617			0.310	-0.242	1.510
0.068	-0.335	1.600			0.077	-0.280	1.645			0.092	0.030	1.638			0.110	0.189	1.609			-0.069	-0.043	1.656			-0.169	-0.266	1.682			-0.174	-0.474	1.644			-0.164	-0.551	1.623			0.242	-0.070	1.616			0.310	-0.242	1.510
0.069	-0.335	1.599			0.077	-0.280	1.643			0.093	0.030	1.636			0.110	0.189	1.607			-0.069	-0.043	1.654			-0.168	-0.266	1.680			-0.173	-0.474	1.643			-0.163	-0.551	1.622			0.243	-0.070	1.615			0.311	-0.242	1.509
0.070	-0.335	1.598			0.078	-0.280	1.642			0.093	0.030	1.634			0.110	0.189	1.604			-0.068	-0.043	1.651			-0.167	-0.267	1.678			-0.172	-0.474	1.642			-0.162	-0.551	1.621			0.244	-0.070	1.613			0.312	-0.243	1.509
0.071	-0.335	1.596			0.079	-0.280	1.640			0.094	0.030	1.631			0.110	0.189	1.601			-0.067	-0.043	1.649			-0.166	-0.267	1.676			-0.171	-0.474	1.641			-0.161	-0.551	1.620			0.245	-0.070	1.611			0.313	-0.243	1.508
0.072	-0.335	1.594			0.080	-0.280	1.639			0.096	0.030	1.628			0.110	0.189	1.597			-0.067	-0.044	1.646			-0.164	-0.268	1.673			-0.170	-0.474	1.640			-0.160	-0.551	1.619			0.246	-0.070	1.609			0.315	-0.243	1.507
0.073	-0.335	1.593			0.082	-0.280	1.636			0.097	0.030	1.624			0.111	0.189	1.593			-0.066	-0.044	1.643			-0.163	-0.268	1.670			-0.169	-0.474	1.639			-0.159	-0.551	1.618			0.247	-0.069	1.606			0.318	-0.243	1.503
0.075	-0.335	1.590			0.083	-0.280	1.634			0.098	0.030	1.620			0.111	0.189	1.588			-0.065	-0.044	1.639			-0.161	-0.269	1.667			-0.168	-0.473	1.637			-0.157	-0.550	1.617			0.248	-0.069	1.603			0.320	-0.244	1.498
0.077	-0.335	1.588			0.085	-0.279	1.631			0.099	0.031	1.616			0.111	0.188	1.583			-0.064	-0.045	1.635			-0.159	-0.270	1.663			-0.166	-0.472	1.635			-0.156	-0.550	1.616			0.250	-0.069	1.600			0.323	-0.244	1.492
0.078	-0.335	1.585			0.086	-0.279	1.627			0.100	0.031	1.611			0.111	0.188	1.578			-0.063	-0.046	1.631			-0.158	-0.271	1.660			-0.163	-0.473	1.631			-0.154	-0.550	1.614			0.251	-0.068	1.597			0.325	-0.245	1.484
0.080	-0.336	1.583			0.088	-0.279	1.624			0.102	0.030	1.607			0.111	0.188	1.573			-0.062	-0.046	1.626			-0.156	-0.271	1.657			-0.161	-0.473	1.628			-0.152	-0.551	1.612			0.253	-0.068	1.592			0.327	-0.245	1.477
0.081	-0.336	1.580			0.089	-0.279	1.621			0.103	0.030	1.603			0.111	0.187	1.568			-0.061	-0.047	1.623			-0.154	-0.272	1.653			-0.158	-0.474	1.625			-0.150	-0.551	1.609			0.254	-0.067	1.588			0.328	-0.245	1.473
0.083	-0.336	1.578			0.091	-0.279	1.617			0.104	0.030	1.599			0.111	0.187	1.563			-0.060	-0.047	1.619			-0.153	-0.273	1.651			-0.155	-0.474	1.623			-0.148	-0.552	1.607			0.255	-0.067	1.584			0.329	-0.245	1.469
0.084	-0.336	1.575			0.092	-0.279	1.614			0.105	0.030	1.596			0.111	0.187	1.558			-0.059	-0.048	1.616			-0.151	-0.273	1.648			-0.152	-0.475	1.620			-0.146	-0.552	1.605			0.257	-0.067	1.580			0.330	-0.245	1.467
0.085	-0.336	1.573			0.093	-0.279	1.611			0.106	0.029	1.593			0.111	0.186	1.554			-0.058	-0.048	1.614			-0.150	-0.274	1.646			-0.150	-0.475	1.618			-0.144	-0.552	1.603			0.257	-0.066	1.576			0.331	-0.244	1.464
0.086	-0.336	1.571			0.094	-0.279	1.608			0.107	0.029	1.590			0.111	0.186	1.550			-0.058	-0.049	1.611			-0.149	-0.274	1.644			-0.148	-0.475	1.616			-0.142	-0.552	1.601			0.258	-0.066	1.573			0.332	-0.244	1.462
0.086	-0.336	1.568			0.095	-0.279	1.605			0.107	0.029	1.587			0.110	0.186	1.547			-0.057	-0.049	1.609			-0.148	-0.275	1.643			-0.146	-0.475	1.614			-0.140	-0.552	1.599			0.259	-0.065	1.569			0.334	-0.243	1.460
0.087	-0.336	1.566			0.095	-0.279	1.603			0.108	0.029	1.585			0.110	0.186	1.544			-0.057	-0.049	1.608			-0.147	-0.275	1.641			-0.144	-0.474	1.613			-0.139	-0.552	1.598			0.259	-0.065	1.566			0.336	-0.243	1.455
0.087	-0.336	1.565			0.096	-0.279	1.600			0.108	0.028	1.583			0.110	0.185	1.541			-0.056	-0.049	1.606			-0.146	-0.276	1.640			-0.143	-0.474	1.611			-0.138	-0.552	1.596			0.259	-0.065	1.563			0.339	-0.241	1.454
0.088	-0.336	1.563			0.096	-0.279	1.598			0.108	0.028	1.581			0.109	0.185	1.538			-0.056	-0.050	1.605			-0.145	-0.276	1.639			-0.142	-0.474	1.611			-0.136	-0.552	1.595			0.259	-0.065	1.560			0.332	-0.238	1.454
0.088	-0.336	1.561			0.096	-0.279	1.596			0.109	0.028	1.579			0.109	0.185	1.536			-0.056	-0.050	1.604			-0.144	-0.276	1.638			-0.141	-0.473	1.610			-0.135	-0.551	1.595			0.259	-0.064	1.557			0.327	-0.237	1.454
0.088	-0.336	1.560			0.097	-0.279	1.594			0.109	0.028	1.578			0.108	0.185	1.534			-0.056	-0.050	1.603			-0.143	-0.277	1.637			-0.140	-0.473	1.609			-0.135	-0.551	1.594			0.259	-0.064	1.555			0.325	-0.236	1.448
0.088	-0.336	1.558			0.097	-0.279	1.593			0.109	0.027	1.576			0.107	0.185	1.532			-0.055	-0.050	1.602			-0.143	-0.277	1.636			-0.139	-0.473	1.609			-0.134	-0.550	1.593			0.259	-0.064	1.552			0.321	-0.234	1.448
0.088	-0.336	1.557			0.097	-0.279	1.591			0.109	0.027	1.575			0.105	0.184	1.530			-0.056	-0.050	1.601			-0.142	-0.277	1.636			-0.138	-0.473	1.609			-0.133	-0.550	1.593			0.258	-0.063	1.550			0.318	-0.233	1.447
0.087	-0.336	1.555			0.096	-0.279	1.590			0.108	0.027	1.574			0.102	0.184	1.528			-0.057	-0.051	1.601			-0.142	-0.278	1.636			-0.138	-0.473	1.609			-0.133	-0.550	1.592			0.257	-0.063	1.548			0.314	-0.235	1.438
0.087	-0.336	1.554			0.096	-0.279	1.588			0.108	0.026	1.573			0.099	0.184	1.526			-0.058	-0.051	1.601			-0.141	-0.278	1.636			-0.138	-0.473	1.609			-0.133	-0.551	1.592			0.256	-0.063	1.546			0.311	-0.236	1.432
0.086	-0.336	1.553			0.095	-0.279	1.587			0.106	0.026	1.572			0.096	0.184	1.524			-0.061	-0.051	1.602			-0.141	-0.279	1.637			-0.138	-0.474	1.610			-0.133	-0.551	1.593			0.254	-0.063	1.544			0.309	-0.236	1.428
0.085	-0.336	1.552			0.094	-0.279	1.586			0.104	0.025	1.572			0.092	0.184	1.523			-0.063	-0.051	1.603			-0.142	-0.280	1.638			-0.139	-0.474	1.612			-0.134	-0.551	1.594			0.252	-0.062	1.542			0.307	-0.237	1.425
0.083	-0.336	1.551			0.093	-0.279	1.585			0.101	0.024	1.572			0.088	0.184	1.522			-0.067	-0.052	1.604			-0.142	-0.281	1.640			-0.140	-0.474	1.614			-0.135	-0.551	1.595			0.250	-0.062	1.541			0.306	-0.237	1.423
0.081	-0.336	1.551			0.091	-0.279	1.585			0.099	0.023	1.572			0.083	0.183	1.521			-0.070	-0.052	1.606			-0.143	-0.282	1.642			-0.142	-0.474	1.616			-0.136	-0.551	1.597			0.247	-0.062	1.539			0.305	-0.237	1.421
0.078	-0.336	1.550			0.089	-0.279	1.585			0.095	0.022	1.572			0.078	0.183	1.520			-0.074	-0.053	1.609			-0.145	-0.283	1.644			-0.143	-0.475	1.618			-0.137	-0.552	1.598			0.244	-0.061	1.538			0.304	-0.237	1.420
0.076	-0.335	1.550			0.087	-0.279	1.584			0.092	0.022	1.572			0.073	0.182	1.520			-0.077	-0.053	1.611			-0.146	-0.284	1.647			-0.145	-0.475	1.619			-0.139	-0.553	1.600			0.241	-0.061	1.538			0.302	-0.237	1.419
0.073	-0.335	1.550			0.084	-0.279	1.585			0.089	0.021	1.573			0.069	0.182	1.520			-0.080	-0.054	1.613			-0.148	-0.285	1.649			-0.146	-0.477	1.621			-0.141	-0.554	1.601			0.238	-0.060	1.537			0.301	-0.237	1.418
0.071	-0.335	1.550			0.082	-0.279	1.585			0.086	0.020	1.574			0.065	0.182	1.520			-0.084	-0.054	1.615			-0.149	-0.286	1.651			-0.148	-0.478	1.623			-0.143	-0.555	1.603			0.235	-0.060	1.537			0.299	-0.237	1.417
0.068	-0.335	1.550			0.080	-0.279	1.585			0.083	0.020	1.574			0.061	0.181	1.520			-0.087	-0.055	1.617			-0.151	-0.287	1.653			-0.151	-0.478	1.625			-0.146	-0.556	1.605			0.232	-0.060	1.537			0.298	-0.237	1.417
0.066	-0.335	1.551			0.077	-0.279	1.586			0.080	0.020	1.575			0.057	0.181	1.521			-0.090	-0.055	1.619			-0.153	-0.288	1.655			-0.153	-0.479	1.627			-0.148	-0.556	1.607			0.229	-0.059	1.537			0.297	-0.237	1.416
0.064	-0.335	1.551			0.075	-0.279	1.586			0.078	0.019	1.576			0.054	0.181	1.521			-0.092	-0.055	1.620			-0.155	-0.288	1.658			-0.155	-0.480	1.629			-0.151	-0.557	1.609			0.226	-0.059	1.538			0.295	-0.237	1.417
0.061	-0.335	1.552			0.073	-0.280	1.587			0.075	0.019	1.577			0.050	0.180	1.522			-0.095	-0.056	1.622			-0.157	-0.289	1.660			-0.158	-0.480	1.631			-0.153	-0.557	1.610			0.223	-0.059	1.538			0.291	-0.239	1.415
0.058	-0.335	1.552			0.070	-0.280	1.588			0.072	0.019	1.578			0.047	0.180	1.522			-0.098	-0.056	1.624			-0.159	-0.289	1.662			-0.160	-0.480	1.632			-0.155	-0.558	1.612			0.220	-0.058	1.539			0.280	-0.235	1.439
0.056	-0.335	1.553			0.067	-0.280	1.589			0.069	0.018	1.579			0.045	0.180	1.523			-0.100	-0.056	1.625			-0.161	-0.290	1.663			-0.162	-0.481	1.633			-0.157	-0.558	1.613			0.217	-0.058	1.540			0.274	-0.232	1.450
0.053	-0.335	1.554			0.065	-0.280	1.590			0.066	0.018	1.580			0.042	0.180	1.524			-0.102	-0.056	1.627			-0.164	-0.290	1.665			-0.165	-0.481	1.635			-0.159	-0.559	1.614			0.215	-0.058	1.541			0.270	-0.231	1.457
0.051	-0.335	1.555			0.063	-0.280	1.591			0.064	0.018	1.582			0.040	0.180	1.525			-0.104	-0.056	1.628			-0.166	-0.290	1.667			-0.166	-0.482	1.636			-0.161	-0.559	1.615			0.212	-0.058	1.542			0.268	-0.229	1.461
0.049	-0.335	1.555			0.061	-0.280	1.592			0.061	0.018	1.583			0.037	0.180	1.526			-0.106	-0.056	1.630			-0.167	-0.290	1.668			-0.168	-0.482	1.637			-0.163	-0.559	1.616			0.210	-0.058	1.543			0.266	-0.228	1.463
0.047	-0.335	1.556			0.059	-0.280	1.593			0.059	0.018	1.584			0.035	0.180	1.528			-0.108	-0.057	1.631			-0.169	-0.291	1.669			-0.170	-0.482	1.638			-0.165	-0.560	1.617			0.207	-0.057	1.544			0.266	-0.227	1.465
0.045	-0.334	1.557			0.057	-0.280	1.595			0.058	0.018	1.585			0.033	0.180	1.529			-0.110	-0.057	1.632			-0.171	-0.291	1.671			-0.172	-0.483	1.639			-0.167	-0.560	1.618			0.205	-0.057	1.545			0.269	-0.229	1.461
0.044	-0.334	1.558			0.055	-0.280	1.596			0.056	0.018	1.586			0.031	0.180	1.530			-0.112	-0.057	1.634			-0.173	-0.291	1.672			-0.174	-0.483	1.640			-0.169	-0.560	1.619			0.204	-0.057	1.546			0.269	-0.229	1.461
0.042	-0.334	1.558			0.054	-0.280	1.597			0.054	0.018	1.587			0.029	0.179	1.531			-0.114	-0.057	1.635			-0.175	-0.291	1.673			-0.176	-0.483	1.640			-0.170	-0.560	1.620			0.202	-0.057	1.548			0.268	-0.228	1.462
0.041	-0.334	1.559			0.052	-0.280	1.598			0.052	0.018	1.589			0.027	0.179	1.533			-0.115	-0.057	1.636			-0.176	-0.291	1.674			-0.177	-0.483	1.641			-0.172	-0.560	1.620			0.200	-0.057	1.549			0.266	-0.229	1.459
0.040	-0.334	1.560			0.051	-0.280	1.599			0.051	0.018	1.590			0.025	0.179	1.534			-0.116	-0.057	1.637			-0.177	-0.291	1.675			-0.179	-0.483	1.642			-0.173	-0.560	1.621			0.199	-0.057	1.550			0.264	-0.229	1.457
0.038	-0.334	1.560			0.050	-0.280	1.599			0.049	0.018	1.591			0.024	0.179	1.535			-0.118	-0.057	1.638			-0.179	-0.291	1.676			-0.180	-0.483	1.643			-0.174	-0.560	1.622			0.197	-0.057	1.551			0.264	-0.229	1.457
0.037	-0.334	1.561			0.049	-0.280	1.600			0.048	0.018	1.592			0.023	0.179	1.536			-0.119	-0.057	1.639			-0.180	-0.291	1.677			-0.182	-0.483	1.643			-0.175	-0.560	1.622			0.196	-0.056	1.552			0.264	-0.228	1.458
0.036	-0.334	1.561			0.048	-0.280	1.601			0.047	0.018	1.593			0.022	0.179	1.537			-0.120	-0.057	1.640			-0.181	-0.291	1.677			-0.183	-0.483	1.644			-0.176	-0.560	1.623			0.195	-0.056	1.554			0.265	-0.228	1.458
0.036	-0.334	1.562			0.047	-0.280	1.602			0.046	0.018	1.594			0.020	0.179	1.538			-0.121	-0.057	1.641			-0.182	-0.291	1.678			-0.184	-0.483	1.644			-0.177	-0.561	1.623			0.194	-0.056	1.555			0.266	-0.229	1.458
0.035	-0.334	1.563			0.046	-0.280	1.603			0.045	0.018	1.595			0.020	0.179	1.539			-0.122	-0.058	1.642			-0.183	-0.291	1.679			-0.184	-0.484	1.645			-0.178	-0.561	1.624			0.193	-0.056	1.556			0.269	-0.227	1.460
0.034	-0.334	1.563			0.045	-0.280	1.604			0.044	0.018	1.596			0.019	0.179	1.540			-0.122	-0.058	1.642			-0.184	-0.291	1.679			-0.185	-0.484	1.645			-0.179	-0.561	1.624			0.192	-0.056	1.557			0.278	-0.218	1.469
0.033	-0.334	1.564			0.045	-0.280	1.605			0.043	0.018	1.597			0.018	0.179	1.541			-0.123	-0.058	1.643			-0.184	-0.291	1.680			-0.186	-0.484	1.646			-0.180	-0.561	1.624			0.191	-0.056	1.558			0.275	-0.218	1.472
0.033	-0.334	1.564			0.044	-0.280	1.605			0.042	0.018	1.597			0.018	0.179	1.542			-0.124	-0.058	1.644			-0.185	-0.291	1.681			-0.186	-0.484	1.646			-0.180	-0.561	1.625			0.190	-0.056	1.558			0.273	-0.217	1.474
0.032	-0.334	1.565			0.044	-0.280	1.606			0.042	0.018	1.598			0.018	0.179	1.544			-0.124	-0.058	1.645			-0.186	-0.291	1.681			-0.187	-0.485	1.646			-0.181	-0.561	1.625			0.190	-0.056	1.559			0.271	-0.217	1.476
0.032	-0.334	1.565			0.043	-0.280	1.607			0.041	0.018	1.599			0.018	0.179	1.545			-0.125	-0.057	1.645			-0.186	-0.291	1.682			-0.187	-0.485	1.647			-0.182	-0.562	1.625			0.189	-0.056	1.560			0.269	-0.216	1.477
0.031	-0.334	1.566			0.043	-0.280	1.608			0.041	0.018	1.600			0.019	0.179	1.546			-0.125	-0.057	1.646			-0.187	-0.291	1.682			-0.188	-0.485	1.647			-0.182	-0.562	1.626			0.189	-0.056	1.561			0.268	-0.216	1.479
0.031	-0.334	1.567			0.043	-0.280	1.608			0.041	0.018	1.600			0.021	0.179	1.548			-0.125	-0.057	1.647			-0.187	-0.291	1.682			-0.188	-0.485	1.648			-0.183	-0.562	1.626			0.189	-0.056	1.562			0.267	-0.216	1.479
0.031	-0.334	1.567			0.042	-0.280	1.609			0.041	0.018	1.601			0.022	0.180	1.550			-0.125	-0.057	1.647			-0.188	-0.291	1.683			-0.189	-0.485	1.648			-0.183	-0.561	1.627			0.188	-0.056	1.562			0.266	-0.216	1.480
0.031	-0.334	1.568			0.042	-0.280	1.610			0.041	0.018	1.602			0.025	0.180	1.551			-0.125	-0.057	1.648			-0.188	-0.291	1.683			-0.189	-0.484	1.649			-0.183	-0.561	1.627			0.188	-0.056	1.563			0.265	-0.215	1.481
0.031	-0.334	1.568			0.042	-0.280	1.611			0.041	0.018	1.602			0.027	0.180	1.553			-0.125	-0.057	1.648			-0.188	-0.291	1.684			-0.189	-0.484	1.649			-0.184	-0.561	1.628			0.189	-0.056	1.564			0.264	-0.215	1.481
0.031	-0.334	1.569			0.043	-0.280	1.611			0.042	0.018	1.603			0.029	0.180	1.554			-0.124	-0.056	1.649			-0.189	-0.291	1.684			-0.189	-0.484	1.650			-0.184	-0.560	1.628			0.189	-0.057	1.564			0.263	-0.215	1.482
0.031	-0.334	1.569			0.043	-0.280	1.612			0.043	0.019	1.603			0.031	0.180	1.556			-0.124	-0.056	1.649			-0.189	-0.290	1.684			-0.190	-0.483	1.650			-0.184	-0.560	1.629			0.189	-0.057	1.565			0.263	-0.215	1.482
0.031	-0.334	1.570			0.043	-0.280	1.613			0.043	0.019	1.604			0.032	0.180	1.557			-0.123	-0.056	1.650			-0.189	-0.290	1.685			-0.190	-0.483	1.651			-0.185	-0.560	1.629			0.189	-0.057	1.566			0.262	-0.215	1.483
0.031	-0.334	1.570			0.043	-0.280	1.613			0.044	0.019	1.605			0.034	0.180	1.558			-0.122	-0.055	1.650			-0.189	-0.290	1.685			-0.190	-0.483	1.651			-0.185	-0.560	1.629			0.189	-0.057	1.566			0.261	-0.215	1.483
0.031	-0.334	1.571			0.043	-0.280	1.614			0.045	0.020	1.605			0.036	0.181	1.559			-0.122	-0.055	1.650			-0.189	-0.289	1.685			-0.190	-0.483	1.651			-0.185	-0.560	1.629			0.190	-0.057	1.567			0.261	-0.215	1.483
0.031	-0.334	1.571			0.044	-0.280	1.614			0.046	0.020	1.606			0.037	0.181	1.560			-0.121	-0.055	1.650			-0.189	-0.289	1.685			-0.190	-0.483	1.652			-0.185	-0.560	1.630			0.190	-0.057	1.567			0.260	-0.215	1.483
0.032	-0.334	1.572			0.044	-0.280	1.615			0.046	0.020	1.606			0.038	0.181	1.561			-0.120	-0.054	1.651			-0.189	-0.289	1.686			-0.190	-0.484	1.652			-0.185	-0.560	1.630			0.191	-0.057	1.567			0.260	-0.215	1.483
0.032	-0.334	1.572			0.044	-0.280	1.615			0.047	0.020	1.606			0.039	0.181	1.562			-0.120	-0.054	1.651			-0.189	-0.288	1.686			-0.190	-0.484	1.652			-0.185	-0.560	1.630			0.191	-0.058	1.568			0.259	-0.215	1.483
0.032	-0.334	1.573			0.045	-0.280	1.615			0.048	0.021	1.607			0.040	0.181	1.562			-0.119	-0.054	1.651			-0.189	-0.288	1.686			-0.190	-0.484	1.652			-0.185	-0.560	1.630			0.191	-0.058	1.568			0.259	-0.216	1.483
0.033	-0.334	1.573			0.045	-0.280	1.616			0.048	0.021	1.607			0.041	0.182	1.563			-0.118	-0.054	1.651			-0.189	-0.288	1.686			-0.189	-0.483	1.653			-0.185	-0.560	1.631			0.192	-0.058	1.569			0.258	-0.216	1.483
0.033	-0.334	1.573			0.046	-0.280	1.616			0.049	0.021	1.607			0.042	0.182	1.564			-0.118	-0.053	1.651			-0.188	-0.287	1.686			-0.189	-0.484	1.653			-0.185	-0.560	1.631			0.192	-0.058	1.569			0.258	-0.216	1.483
0.034	-0.334	1.574			0.046	-0.280	1.617			0.050	0.021	1.608			0.043	0.182	1.564			-0.117	-0.053	1.651			-0.188	-0.287	1.687			-0.188	-0.484	1.653			-0.185	-0.561	1.631			0.193	-0.058	1.569			0.257	-0.216	1.483
0.034	-0.334	1.574			0.047	-0.280	1.617			0.050	0.022	1.608			0.044	0.182	1.565			-0.117	-0.053	1.651			-0.188	-0.287	1.687			-0.188	-0.484	1.653			-0.185	-0.561	1.631			0.193	-0.058	1.569			0.257	-0.216	1.483
0.035	-0.334	1.575			0.047	-0.280	1.617			0.051	0.022	1.608			0.044	0.182	1.565			-0.116	-0.053	1.652			-0.188	-0.286	1.687			-0.187	-0.484	1.653			-0.185	-0.561	1.631			0.194	-0.058	1.570			0.257	-0.216	1.482
0.035	-0.334	1.575			0.048	-0.280	1.618			0.051	0.022	1.609			0.045	0.182	1.565			-0.116	-0.053	1.652			-0.187	-0.286	1.687			-0.187	-0.485	1.653			-0.185	-0.561	1.631			0.194	-0.058	1.570			0.256	-0.216	1.482
0.036	-0.334	1.575			0.048	-0.280	1.618			0.052	0.022	1.609			0.045	0.182	1.566			-0.115	-0.053	1.652			-0.187	-0.286	1.687			-0.187	-0.485	1.654			-0.184	-0.561	1.632			0.195	-0.058	1.570			0.256	-0.216	1.482
0.036	-0.334	1.576			0.049	-0.280	1.619			0.052	0.022	1.609			0.046	0.182	1.566			-0.115	-0.052	1.652			-0.187	-0.286	1.687			-0.186	-0.485	1.654			-0.184	-0.561	1.632			0.195	-0.058	1.570			0.256	-0.216	1.482
0.037	-0.334	1.576			0.049	-0.280	1.619			0.053	0.022	1.609			0.046	0.182	1.567			-0.115	-0.052	1.652			-0.187	-0.286	1.688			-0.186	-0.484	1.654			-0.184	-0.561	1.632			0.195	-0.058	1.571			0.255	-0.216	1.481
0.038	-0.334	1.577			0.050	-0.280	1.620			0.053	0.022	1.610			0.046	0.182	1.567			-0.114	-0.052	1.652			-0.186	-0.286	1.688			-0.185	-0.485	1.654			-0.183	-0.561	1.632			0.196	-0.058	1.571			0.255	-0.216	1.481
0.038	-0.334	1.577			0.051	-0.280	1.620			0.053	0.022	1.610			0.047	0.182	1.567			-0.114	-0.052	1.653			-0.186	-0.286	1.688			-0.185	-0.485	1.654			-0.183	-0.562	1.633			0.196	-0.058	1.571			0.255	-0.216	1.481
0.039	-0.334	1.578			0.051	-0.280	1.621			0.054	0.022	1.611			0.046	0.183	1.568			-0.114	-0.052	1.653			-0.186	-0.286	1.688			-0.184	-0.485	1.655			-0.183	-0.562	1.633			0.196	-0.058	1.572			0.254	-0.216	1.481
0.039	-0.334	1.578			0.052	-0.280	1.621			0.054	0.022	1.611			0.046	0.183	1.568			-0.113	-0.052	1.653			-0.186	-0.286	1.689			-0.184	-0.485	1.655			-0.182	-0.562	1.633			0.197	-0.058	1.572			0.254	-0.216	1.480
0.039	-0.334	1.579			0.052	-0.280	1.622			0.055	0.022	1.611			0.046	0.183	1.569			-0.113	-0.053	1.654			-0.185	-0.286	1.689			-0.184	-0.485	1.655			-0.182	-0.562	1.633			0.197	-0.058	1.572			0.254	-0.216	1.480
0.040	-0.334	1.579			0.053	-0.280	1.622			0.055	0.023	1.612			0.045	0.183	1.569			-0.113	-0.053	1.654			-0.185	-0.286	1.689			-0.183	-0.486	1.655			-0.182	-0.562	1.634			0.197	-0.058	1.572			0.253	-0.216	1.480
0.040	-0.334	1.580			0.053	-0.280	1.623			0.055	0.023	1.612			0.044	0.183	1.570			-0.113	-0.053	1.655			-0.185	-0.286	1.690			-0.183	-0.486	1.656			-0.181	-0.562	1.634			0.197	-0.057	1.573			0.253	-0.215	1.480
0.041	-0.334	1.580			0.053	-0.280	1.623			0.055	0.023	1.613			0.043	0.183	1.571			-0.113	-0.053	1.656			-0.184	-0.287	1.691			-0.183	-0.486	1.656			-0.181	-0.563	1.634			0.198	-0.057	1.573			0.252	-0.215	1.479
0.041	-0.334	1.581			0.054	-0.280	1.624			0.055	0.023	1.613			0.042	0.183	1.571			-0.113	-0.053	1.657			-0.184	-0.287	1.691			-0.182	-0.486	1.656			-0.181	-0.563	1.635			0.198	-0.057	1.573			0.251	-0.215	1.479
0.041	-0.334	1.581			0.054	-0.280	1.624			0.055	0.022	1.614			0.041	0.183	1.572			-0.114	-0.054	1.658			-0.184	-0.287	1.692			-0.182	-0.486	1.657			-0.181	-0.563	1.635			0.198	-0.057	1.573			0.251	-0.216	1.478
0.042	-0.333	1.582			0.054	-0.279	1.625			0.055	0.022	1.615			0.040	0.184	1.573			-0.114	-0.054	1.659			-0.184	-0.288	1.693			-0.182	-0.486	1.658			-0.180	-0.563	1.636			0.198	-0.057	1.574			0.250	-0.216	1.478
0.042	-0.333	1.583			0.055	-0.279	1.625			0.055	0.022	1.616			0.039	0.184	1.574			-0.115	-0.055	1.660			-0.183	-0.288	1.694			-0.182	-0.487	1.659			-0.180	-0.563	1.637			0.197	-0.057	1.574			0.248	-0.216	1.478
0.042	-0.333	1.583			0.055	-0.279	1.626			0.055	0.022	1.617			0.037	0.184	1.574			-0.115	-0.055	1.662			-0.183	-0.288	1.695			-0.182	-0.487	1.660			-0.180	-0.563	1.638			0.197	-0.056	1.575			0.247	-0.216	1.477
0.043	-0.333	1.584			0.055	-0.279	1.626			0.055	0.022	1.617			0.036	0.184	1.575			-0.116	-0.056	1.663			-0.183	-0.289	1.696			-0.182	-0.487	1.661			-0.180	-0.564	1.638			0.197	-0.056	1.575			0.246	-0.217	1.477
0.043	-0.333	1.584			0.056	-0.279	1.627			0.054	0.022	1.618			0.034	0.184	1.576			-0.117	-0.056	1.665			-0.183	-0.289	1.697			-0.183	-0.487	1.662			-0.180	-0.564	1.639			0.197	-0.056	1.575			0.244	-0.217	1.477
0.043	-0.333	1.585			0.056	-0.279	1.628			0.054	0.022	1.619			0.033	0.184	1.577			-0.118	-0.056	1.666			-0.184	-0.289	1.698			-0.183	-0.487	1.664			-0.180	-0.564	1.641			0.196	-0.056	1.576			0.243	-0.217	1.477
0.043	-0.333	1.586			0.056	-0.279	1.628			0.053	0.022	1.620			0.031	0.183	1.578			-0.118	-0.057	1.667			-0.184	-0.290	1.699			-0.184	-0.487	1.666			-0.180	-0.563	1.642			0.195	-0.055	1.577			0.241	-0.218	1.477
0.043	-0.333	1.586			0.056	-0.279	1.629			0.053	0.022	1.621			0.029	0.183	1.579			-0.119	-0.057	1.669			-0.184	-0.290	1.700			-0.184	-0.487	1.667			-0.180	-0.563	1.643			0.195	-0.055	1.577			0.240	-0.218	1.477
0.043	-0.333	1.587			0.056	-0.279	1.630			0.052	0.022	1.622			0.028	0.183	1.580			-0.120	-0.058	1.670			-0.185	-0.290	1.701			-0.185	-0.487	1.668			-0.181	-0.563	1.644			0.194	-0.055	1.578			0.238	-0.218	1.477
0.043	-0.333	1.588			0.056	-0.279	1.631			0.051	0.021	1.624			0.026	0.183	1.581			-0.121	-0.058	1.672			-0.185	-0.290	1.702			-0.186	-0.486	1.670			-0.181	-0.562	1.646			0.193	-0.055	1.579			0.237	-0.219	1.477
0.043	-0.333	1.589			0.056	-0.279	1.631			0.051	0.021	1.625			0.025	0.183	1.581			-0.122	-0.058	1.673			-0.186	-0.290	1.703			-0.187	-0.486	1.672			-0.182	-0.562	1.647			0.192	-0.055	1.580			0.235	-0.219	1.478
0.043	-0.333	1.590			0.056	-0.279	1.632			0.050	0.021	1.626			0.024	0.182	1.582			-0.123	-0.058	1.675			-0.186	-0.290	1.705			-0.188	-0.486	1.673			-0.182	-0.562	1.648			0.191	-0.054	1.581			0.233	-0.219	1.478
0.043	-0.333	1.591			0.055	-0.279	1.634			0.049	0.020	1.627			0.023	0.182	1.582			-0.125	-0.059	1.677			-0.187	-0.290	1.706			-0.189	-0.486	1.675			-0.183	-0.562	1.650			0.190	-0.054	1.582			0.231	-0.220	1.478
0.042	-0.333	1.592			0.055	-0.279	1.635			0.047	0.020	1.628			0.021	0.181	1.583			-0.126	-0.059	1.679			-0.188	-0.290	1.707			-0.189	-0.485	1.676			-0.183	-0.561	1.651			0.189	-0.054	1.583			0.228	-0.221	1.479
0.042	-0.333	1.594			0.055	-0.279	1.636			0.046	0.019	1.629			0.020	0.180	1.583			-0.128	-0.059	1.680			-0.188	-0.290	1.708			-0.190	-0.485	1.677			-0.183	-0.561	1.652			0.187	-0.055	1.584			0.226	-0.221	1.480
0.042	-0.333	1.595			0.054	-0.280	1.637			0.045	0.018	1.630			0.018	0.179	1.583			-0.129	-0.059	1.682			-0.189	-0.290	1.709			-0.191	-0.485	1.678			-0.184	-0.561	1.653			0.186	-0.055	1.585			0.224	-0.222	1.480
0.041	-0.333	1.596			0.054	-0.280	1.638			0.044	0.018	1.631			0.017	0.177	1.583			-0.131	-0.060	1.683			-0.190	-0.291	1.710			-0.192	-0.485	1.679			-0.184	-0.561	1.654			0.185	-0.055	1.586			0.221	-0.223	1.481
0.040	-0.334	1.598			0.053	-0.280	1.640			0.043	0.017	1.632			0.015	0.175	1.583			-0.132	-0.060	1.685			-0.191	-0.291	1.711			-0.192	-0.485	1.680			-0.185	-0.561	1.655			0.183	-0.055	1.587			0.219	-0.224	1.482
0.040	-0.334	1.599			0.052	-0.280	1.641			0.041	0.016	1.633			0.014	0.174	1.583			-0.134	-0.060	1.686			-0.193	-0.291	1.712			-0.193	-0.485	1.682			-0.185	-0.561	1.656			0.182	-0.056	1.588			0.217	-0.225	1.483
0.039	-0.334	1.601			0.052	-0.281	1.642			0.040	0.014	1.634			0.013	0.172	1.583			-0.135	-0.061	1.688			-0.194	-0.291	1.714			-0.194	-0.485	1.683			-0.186	-0.561	1.658			0.181	-0.056	1.589			0.215	-0.226	1.484
0.038	-0.334	1.602			0.051	-0.281	1.644			0.038	0.014	1.635			0.012	0.171	1.583			-0.137	-0.061	1.689			-0.196	-0.292	1.715			-0.196	-0.485	1.685			-0.187	-0.561	1.660			0.180	-0.057	1.590			0.213	-0.226	1.485
0.038	-0.335	1.604			0.050	-0.281	1.645			0.037	0.013	1.636			0.011	0.170	1.583			-0.138	-0.061	1.690			-0.197	-0.292	1.716			-0.197	-0.484	1.687			-0.188	-0.560	1.662			0.178	-0.057	1.591			0.211	-0.227	1.486
0.037	-0.335	1.605			0.049	-0.281	1.646			0.036	0.012	1.637			0.010	0.169	1.583			-0.139	-0.062	1.692			-0.198	-0.292	1.718			-0.198	-0.484	1.688			-0.189	-0.559	1.664			0.177	-0.057	1.592			0.209	-0.228	1.487
0.036	-0.335	1.606			0.048	-0.282	1.647			0.035	0.011	1.637			0.009	0.168	1.583			-0.140	-0.062	1.693			-0.200	-0.292	1.719			-0.200	-0.484	1.690			-0.190	-0.560	1.665			0.176	-0.058	1.593			0.207	-0.228	1.488
0.035	-0.335	1.608			0.047	-0.282	1.648			0.034	0.011	1.638			0.008	0.167	1.583			-0.141	-0.062	1.693			-0.201	-0.292	1.720			-0.201	-0.485	1.691			-0.192	-0.561	1.667			0.175	-0.058	1.594			0.205	-0.229	1.489
0.035	-0.335	1.609			0.047	-0.282	1.649			0.033	0.010	1.639			0.008	0.167	1.583			-0.142	-0.062	1.694			-0.203	-0.293	1.721			-0.202	-0.486	1.693			-0.193	-0.562	1.669			0.174	-0.059	1.595			0.203	-0.230	1.490
0.034	-0.336	1.610			0.046	-0.282	1.650			0.032	0.010	1.639			0.007	0.166	1.583			-0.143	-0.062	1.695			-0.204	-0.293	1.722			-0.203	-0.487	1.694			-0.194	-0.563	1.670			0.173	-0.059	1.596			0.202	-0.230	1.491
0.033	-0.336	1.611			0.045	-0.282	1.651			0.031	0.009	1.640			0.006	0.166	1.583			-0.144	-0.062	1.696			-0.205	-0.293	1.724			-0.205	-0.487	1.696			-0.195	-0.563	1.672			0.172	-0.059	1.597			0.200	-0.231	1.492
0.032	-0.336	1.612			0.044	-0.282	1.652			0.030	0.009	1.641			0.006	0.165	1.584			-0.145	-0.063	1.696			-0.206	-0.294	1.725			-0.207	-0.487	1.697			-0.196	-0.563	1.673			0.171	-0.060	1.598			0.199	-0.231	1.493
0.032	-0.336	1.613			0.043	-0.283	1.653			0.029	0.009	1.642			0.005	0.165	1.584			-0.146	-0.063	1.697			-0.208	-0.294	1.725			-0.209	-0.487	1.699			-0.197	-0.563	1.675			0.170	-0.060	1.599			0.198	-0.231	1.493
0.031	-0.336	1.614			0.043	-0.283	1.654			0.027	0.009	1.643			0.005	0.165	1.585			-0.146	-0.063	1.698			-0.209	-0.294	1.726			-0.210	-0.487	1.700			-0.199	-0.563	1.676			0.169	-0.060	1.600			0.197	-0.232	1.494
0.031	-0.336	1.615			0.042	-0.283	1.655			0.026	0.008	1.644			0.004	0.165	1.585			-0.147	-0.063	1.698			-0.210	-0.294	1.727			-0.211	-0.487	1.701			-0.199	-0.563	1.677			0.168	-0.060	1.601			0.196	-0.232	1.495
0.030	-0.336	1.616			0.041	-0.283	1.655			0.025	0.008	1.644			0.003	0.164	1.586			-0.148	-0.063	1.699			-0.211	-0.295	1.728			-0.212	-0.488	1.701			-0.200	-0.564	1.678			0.168	-0.061	1.602			0.195	-0.232	1.495
0.029	-0.336	1.616			0.040	-0.283	1.656			0.025	0.008	1.645			0.003	0.164	1.587			-0.148	-0.063	1.700			-0.211	-0.295	1.729			-0.213	-0.489	1.702			-0.201	-0.564	1.678			0.167	-0.061	1.602			0.194	-0.232	1.496
0.029	-0.337	1.617			0.040	-0.283	1.657			0.024	0.008	1.646			0.002	0.164	1.587			-0.149	-0.063	1.700			-0.212	-0.295	1.729			-0.214	-0.489	1.703			-0.202	-0.565	1.679			0.166	-0.061	1.603			0.193	-0.232	1.497
0.028	-0.337	1.618			0.039	-0.283	1.657			0.023	0.008	1.646			0.002	0.164	1.588			-0.149	-0.063	1.701			-0.213	-0.295	1.730			-0.215	-0.490	1.703			-0.202	-0.566	1.679			0.165	-0.061	1.604			0.192	-0.232	1.497
0.028	-0.337	1.618			0.039	-0.283	1.658			0.022	0.008	1.647			0.001	0.164	1.589			-0.150	-0.063	1.701			-0.213	-0.295	1.730			-0.216	-0.490	1.704			-0.203	-0.566	1.680			0.165	-0.061	1.605			0.192	-0.233	1.498
0.027	-0.337	1.619			0.038	-0.283	1.659			0.022	0.008	1.647			0.001	0.164	1.590			-0.151	-0.063	1.702			-0.214	-0.295	1.731			-0.217	-0.489	1.704			-0.204	-0.565	1.681			0.164	-0.061	1.605			0.191	-0.233	1.498
0.027	-0.337	1.619			0.037	-0.283	1.659			0.021	0.008	1.648			0.000	0.164	1.591			-0.151	-0.063	1.702			-0.215	-0.295	1.731			-0.218	-0.490	1.705			-0.205	-0.565	1.681			0.164	-0.062	1.606			0.190	-0.233	1.499
0.026	-0.337	1.620			0.037	-0.283	1.660			0.020	0.008	1.648			-0.000	0.164	1.591			-0.152	-0.063	1.703			-0.215	-0.296	1.732			-0.218	-0.490	1.705			-0.205	-0.565	1.682			0.163	-0.062	1.607			0.190	-0.233	1.499
0.026	-0.337	1.620			0.037	-0.284	1.660			0.020	0.008	1.649			-0.001	0.164	1.592			-0.152	-0.063	1.703			-0.216	-0.296	1.732			-0.219	-0.490	1.706			-0.205	-0.565	1.682			0.163	-0.062	1.607			0.189	-0.233	1.500
0.026	-0.337	1.621			0.036	-0.284	1.661			0.019	0.008	1.649			-0.001	0.164	1.593			-0.152	-0.063	1.703			-0.216	-0.296	1.732			-0.219	-0.490	1.706			-0.206	-0.565	1.683			0.162	-0.062	1.608			0.188	-0.233	1.500
0.025	-0.337	1.621			0.036	-0.284	1.661			0.019	0.008	1.650			-0.002	0.164	1.594			-0.153	-0.063	1.704			-0.216	-0.296	1.733			-0.219	-0.490	1.706			-0.206	-0.566	1.683			0.162	-0.062	1.608			0.188	-0.233	1.501
0.025	-0.337	1.622			0.035	-0.284	1.662			0.018	0.008	1.651			-0.003	0.165	1.594			-0.153	-0.063	1.704			-0.217	-0.296	1.733			-0.220	-0.490	1.707			-0.207	-0.566	1.683			0.161	-0.062	1.609			0.187	-0.233	1.501
0.024	-0.337	1.622			0.035	-0.284	1.662			0.017	0.008	1.652			-0.004	0.165	1.595			-0.154	-0.063	1.705			-0.217	-0.296	1.733			-0.220	-0.490	1.707			-0.207	-0.566	1.684			0.161	-0.062	1.609			0.186	-0.232	1.502
0.024	-0.337	1.623			0.034	-0.284	1.663			0.016	0.008	1.653			-0.006	0.165	1.596			-0.154	-0.063	1.705			-0.218	-0.296	1.734			-0.220	-0.490	1.707			-0.207	-0.566	1.684			0.160	-0.062	1.610			0.186	-0.232	1.502
0.024	-0.337	1.623			0.034	-0.284	1.663			0.015	0.008	1.654			-0.008	0.166	1.597			-0.155	-0.064	1.706			-0.218	-0.296	1.734			-0.220	-0.490	1.708			-0.207	-0.566	1.684			0.159	-0.062	1.610			0.185	-0.232	1.503
0.023	-0.337	1.624			0.033	-0.284	1.664			0.014	0.008	1.655			-0.011	0.166	1.598			-0.156	-0.064	1.707			-0.218	-0.296	1.734			-0.220	-0.491	1.708			-0.208	-0.566	1.685			0.158	-0.062	1.611			0.185	-0.232	1.503
0.022	-0.337	1.624			0.033	-0.284	1.665			0.013	0.008	1.656			-0.014	0.166	1.599			-0.157	-0.064	1.709			-0.218	-0.296	1.734			-0.220	-0.491	1.708			-0.208	-0.566	1.685			0.157	-0.062	1.612			0.184	-0.232	1.504
0.022	-0.337	1.625			0.032	-0.284	1.665			0.011	0.009	1.658			-0.017	0.166	1.601			-0.158	-0.065	1.710			-0.219	-0.296	1.735			-0.220	-0.491	1.708			-0.208	-0.567	1.685			0.157	-0.061	1.612			0.183	-0.232	1.504
0.021	-0.337	1.625			0.031	-0.284	1.666			0.010	0.009	1.659			-0.021	0.166	1.602			-0.160	-0.065	1.712			-0.219	-0.296	1.735			-0.220	-0.492	1.708			-0.208	-0.568	1.685			0.156	-0.061	1.613			0.183	-0.232	1.505
0.020	-0.337	1.626			0.031	-0.284	1.667			0.009	0.009	1.660			-0.023	0.166	1.603			-0.161	-0.065	1.715			-0.219	-0.296	1.735			-0.220	-0.493	1.708			-0.208	-0.568	1.685			0.155	-0.061	1.614			0.182	-0.232	1.505
0.020	-0.337	1.627			0.030	-0.284	1.668			0.007	0.009	1.661			-0.026	0.167	1.604			-0.163	-0.066	1.717			-0.219	-0.296	1.735			-0.219	-0.494	1.708			-0.208	-0.569	1.685			0.154	-0.061	1.614			0.181	-0.232	1.506
0.019	-0.337	1.628			0.029	-0.284	1.669			0.006	0.009	1.663			-0.029	0.167	1.605			-0.164	-0.066	1.719			-0.219	-0.296	1.736			-0.219	-0.495	1.708			-0.208	-0.570	1.685			0.153	-0.060	1.615			0.180	-0.231	1.506
0.018	-0.337	1.628			0.029	-0.284	1.669			0.005	0.010	1.664			-0.031	0.167	1.607			-0.165	-0.067	1.721			-0.219	-0.296	1.736			-0.219	-0.495	1.709			-0.209	-0.570	1.685			0.152	-0.060	1.615			0.179	-0.231	1.507
0.017	-0.337	1.629			0.028	-0.284	1.670			0.004	0.010	1.665			-0.033	0.167	1.608			-0.166	-0.067	1.723			-0.219	-0.297	1.737			-0.219	-0.495	1.709			-0.209	-0.570	1.685			0.151	-0.060	1.616			0.178	-0.231	1.508
0.017	-0.337	1.630			0.027	-0.283	1.671			0.003	0.010	1.666			-0.035	0.167	1.609			-0.167	-0.067	1.725			-0.219	-0.297	1.738			-0.219	-0.495	1.710			-0.209	-0.570	1.686			0.150	-0.060	1.616			0.177	-0.231	1.508
0.016	-0.336	1.631			0.027	-0.283	1.672			0.002	0.010	1.667			-0.037	0.167	1.610			-0.168	-0.067	1.726			-0.219	-0.297	1.739			-0.219	-0.496	1.711			-0.209	-0.571	1.686			0.150	-0.059	1.617			0.176	-0.232	1.509
0.015	-0.336	1.632			0.026	-0.283	1.673			0.001	0.010	1.668			-0.039	0.167	1.611			-0.168	-0.068	1.728			-0.219	-0.298	1.740			-0.219	-0.497	1.712			-0.209	-0.571	1.686			0.149	-0.059	1.617			0.175	-0.232	1.510
0.015	-0.336	1.632			0.026	-0.283	1.674			0.000	0.011	1.669			-0.040	0.167	1.612			-0.169	-0.068	1.730			-0.219	-0.298	1.742			-0.218	-0.497	1.713			-0.209	-0.572	1.687			0.148	-0.059	1.617			0.173	-0.232	1.510
0.014	-0.336	1.633			0.025	-0.283	1.675			-0.001	0.011	1.670			-0.042	0.167	1.613			-0.170	-0.068	1.731			-0.218	-0.298	1.743			-0.218	-0.498	1.714			-0.208	-0.572	1.688			0.148	-0.059	1.618			0.172	-0.232	1.511
0.014	-0.336	1.634			0.025	-0.283	1.675			-0.001	0.011	1.671			-0.043	0.167	1.614			-0.170	-0.068	1.733			-0.218	-0.299	1.744			-0.217	-0.499	1.715			-0.208	-0.573	1.688			0.147	-0.059	1.618			0.170	-0.232	1.511
0.013	-0.336	1.635			0.024	-0.283	1.676			-0.002	0.011	1.671			-0.044	0.167	1.615			-0.171	-0.068	1.734			-0.218	-0.299	1.746			-0.217	-0.500	1.716			-0.208	-0.574	1.690			0.147	-0.059	1.618			0.169	-0.232	1.511
0.013	-0.336	1.636			0.024	-0.283	1.677			-0.002	0.011	1.672			-0.045	0.167	1.616			-0.171	-0.069	1.735			-0.218	-0.299	1.747			-0.216	-0.500	1.717			-0.208	-0.574	1.691			0.146	-0.058	1.618			0.168	-0.232	1.512
0.012	-0.336	1.637			0.024	-0.283	1.678			-0.003	0.011	1.673			-0.046	0.167	1.616			-0.172	-0.069	1.737			-0.218	-0.300	1.749			-0.216	-0.501	1.719			-0.208	-0.574	1.692			0.145	-0.058	1.619			0.166	-0.232	1.512
0.012	-0.336	1.638			0.023	-0.283	1.679			-0.003	0.011	1.673			-0.047	0.167	1.617			-0.172	-0.069	1.738			-0.217	-0.300	1.750			-0.215	-0.501	1.720			-0.208	-0.575	1.693			0.145	-0.058	1.619			0.165	-0.232	1.513
0.011	-0.336	1.638			0.023	-0.283	1.679			-0.004	0.012	1.674			-0.048	0.167	1.617			-0.172	-0.069	1.739			-0.217	-0.301	1.752			-0.215	-0.502	1.721			-0.207	-0.576	1.694			0.144	-0.058	1.619			0.164	-0.232	1.513
0.011	-0.336	1.639			0.023	-0.283	1.680			-0.004	0.012	1.674			-0.048	0.167	1.618			-0.172	-0.069	1.740			-0.217	-0.301	1.754			-0.214	-0.503	1.723			-0.207	-0.576	1.696			0.144	-0.058	1.620			0.163	-0.232	1.513
0.011	-0.336	1.640			0.023	-0.283	1.681			-0.005	0.012	1.675			-0.049	0.167	1.619			-0.173	-0.069	1.741			-0.216	-0.302	1.755			-0.214	-0.503	1.724			-0.207	-0.577	1.697			0.143	-0.058	1.620			0.162	-0.232	1.514
0.010	-0.337	1.641			0.022	-0.283	1.682			-0.005	0.012	1.676			-0.050	0.167	1.619			-0.173	-0.070	1.742			-0.216	-0.302	1.757			-0.213	-0.503	1.725			-0.207	-0.577	1.698			0.142	-0.058	1.620			0.161	-0.233	1.514
0.010	-0.337	1.642			0.022	-0.283	1.682			-0.005	0.012	1.676			-0.050	0.167	1.620			-0.173	-0.070	1.743			-0.216	-0.302	1.758			-0.213	-0.504	1.726			-0.206	-0.577	1.700			0.142	-0.058	1.620			0.160	-0.233	1.514
0.010	-0.337	1.642			0.022	-0.283	1.683			-0.006	0.012	1.677			-0.051	0.167	1.620			-0.173	-0.070	1.743			-0.216	-0.302	1.759			-0.213	-0.504	1.727			-0.206	-0.577	1.701			0.141	-0.058	1.620			0.159	-0.233	1.515
0.010	-0.337	1.643			0.022	-0.283	1.684			-0.006	0.012	1.677			-0.051	0.167	1.621			-0.173	-0.070	1.744			-0.215	-0.302	1.760			-0.212	-0.504	1.728			-0.206	-0.577	1.702			0.141	-0.058	1.621			0.158	-0.233	1.515
0.009	-0.337	1.644			0.022	-0.283	1.685			-0.006	0.012	1.678			-0.051	0.167	1.621			-0.173	-0.070	1.745			-0.215	-0.303	1.761			-0.212	-0.504	1.729			-0.206	-0.577	1.703			0.141	-0.058	1.621			0.158	-0.233	1.515
0.009	-0.337	1.644			0.022	-0.283	1.685			-0.006	0.012	1.678			-0.051	0.167	1.622			-0.173	-0.070	1.746			-0.215	-0.303	1.762			-0.212	-0.504	1.729			-0.205	-0.577	1.704			0.140	-0.058	1.621			0.157	-0.233	1.515
0.009	-0.337	1.645			0.022	-0.283	1.686			-0.006	0.012	1.679			-0.051	0.167	1.622			-0.173	-0.070	1.746			-0.214	-0.303	1.763			-0.211	-0.504	1.730			-0.205	-0.578	1.705			0.140	-0.057	1.621			0.156	-0.233	1.516
0.009	-0.337	1.646			0.022	-0.283	1.686			-0.006	0.012	1.679			-0.051	0.167	1.623			-0.173	-0.070	1.747			-0.214	-0.303	1.764			-0.211	-0.504	1.731			-0.205	-0.578	1.706			0.140	-0.057	1.621			0.156	-0.233	1.516
0.009	-0.337	1.646			0.022	-0.283	1.687			-0.006	0.012	1.679			-0.050	0.167	1.624			-0.172	-0.070	1.748			-0.214	-0.303	1.765			-0.211	-0.502	1.732			-0.205	-0.576	1.708			0.139	-0.057	1.621			0.155	-0.233	1.516
0.009	-0.337	1.647			0.022	-0.283	1.687			-0.006	0.012	1.680			-0.049	0.167	1.625			-0.172	-0.070	1.748			-0.214	-0.303	1.766			-0.211	-0.502	1.733			-0.205	-0.576	1.708			0.139	-0.057	1.621			0.154	-0.233	1.516
0.009	-0.337	1.647			0.022	-0.283	1.688			-0.005	0.012	1.680			-0.047	0.168	1.626			-0.171	-0.069	1.749			-0.213	-0.303	1.766			-0.211	-0.503	1.734			-0.205	-0.576	1.709			0.139	-0.058	1.621			0.154	-0.233	1.517
0.009	-0.337	1.648			0.022	-0.283	1.689			-0.005	0.012	1.681			-0.045	0.168	1.626			-0.171	-0.069	1.750			-0.213	-0.303	1.767			-0.211	-0.503	1.734			-0.204	-0.577	1.709			0.139	-0.058	1.622			0.153	-0.233	1.517
0.009	-0.338	1.648			0.022	-0.283	1.689			-0.005	0.012	1.681			-0.044	0.168	1.627			-0.170	-0.069	1.750			-0.213	-0.303	1.767			-0.210	-0.503	1.735			-0.204	-0.577	1.710			0.139	-0.058	1.622			0.152	-0.234	1.517
0.009	-0.338	1.649			0.022	-0.284	1.689			-0.004	0.012	1.681			-0.042	0.168	1.628			-0.170	-0.069	1.750			-0.213	-0.302	1.768			-0.210	-0.503	1.735			-0.204	-0.577	1.710			0.139	-0.058	1.622			0.152	-0.234	1.517
0.009	-0.338	1.649			0.023	-0.284	1.690			-0.004	0.012	1.682			-0.041	0.168	1.629			-0.169	-0.068	1.751			-0.213	-0.302	1.768			-0.210	-0.503	1.736			-0.204	-0.577	1.711			0.138	-0.058	1.622			0.151	-0.234	1.518
0.009	-0.338	1.650			0.023	-0.284	1.690			-0.003	0.012	1.682			-0.039	0.168	1.629			-0.169	-0.068	1.751			-0.213	-0.302	1.769			-0.210	-0.503	1.736			-0.204	-0.577	1.711			0.138	-0.058	1.622			0.151	-0.234	1.518
0.009	-0.338	1.650			0.023	-0.284	1.691			-0.003	0.012	1.682			-0.038	0.168	1.630			-0.168	-0.068	1.751			-0.212	-0.302	1.769			-0.210	-0.502	1.737			-0.204	-0.577	1.712			0.138	-0.058	1.622			0.150	-0.234	1.518
0.009	-0.338	1.650			0.023	-0.284	1.691			-0.002	0.012	1.682			-0.037	0.168	1.630			-0.168	-0.068	1.752			-0.212	-0.302	1.770			-0.210	-0.502	1.737			-0.204	-0.577	1.713			0.138	-0.058	1.622			0.150	-0.234	1.518
0.009	-0.338	1.651			0.023	-0.284	1.691			-0.002	0.012	1.683			-0.036	0.168	1.631			-0.168	-0.067	1.752			-0.212	-0.302	1.770			-0.210	-0.502	1.737			-0.204	-0.577	1.713			0.138	-0.059	1.622			0.150	-0.234	1.519
0.009	-0.338	1.651			0.023	-0.284	1.692			-0.001	0.012	1.683			-0.035	0.169	1.631			-0.167	-0.067	1.752			-0.212	-0.302	1.770			-0.210	-0.503	1.738			-0.204	-0.577	1.713			0.138	-0.059	1.622			0.149	-0.234	1.519
0.009	-0.338	1.651			0.023	-0.284	1.692			-0.001	0.012	1.683			-0.034	0.168	1.631			-0.167	-0.067	1.753			-0.212	-0.301	1.771			-0.210	-0.502	1.738			-0.204	-0.577	1.714			0.138	-0.059	1.622			0.149	-0.234	1.520
0.009	-0.338	1.652			0.023	-0.284	1.692			-0.001	0.012	1.683			-0.033	0.168	1.632			-0.167	-0.067	1.753			-0.212	-0.301	1.771			-0.210	-0.502	1.739			-0.204	-0.577	1.714			0.138	-0.059	1.622			0.148	-0.235	1.520
0.010	-0.338	1.652			0.024	-0.284	1.692			-0.000	0.012	1.683			-0.033	0.168	1.632			-0.166	-0.067	1.753			-0.212	-0.300	1.771			-0.210	-0.501	1.739			-0.204	-0.576	1.715			0.138	-0.060	1.622			0.148	-0.235	1.521
0.010	-0.338	1.652			0.024	-0.284	1.693			0.000	0.011	1.683			-0.032	0.168	1.632			-0.166	-0.067	1.753			-0.212	-0.300	1.772			-0.211	-0.500	1.740			-0.204	-0.575	1.716			0.138	-0.060	1.622			0.147	-0.235	1.521
0.010	-0.339	1.653			0.024	-0.284	1.693			0.001	0.011	1.683			-0.032	0.168	1.632			-0.166	-0.067	1.753			-0.212	-0.299	1.772			-0.211	-0.499	1.741			-0.204	-0.574	1.717			0.138	-0.060	1.622			0.147	-0.235	1.522
0.010	-0.339	1.653			0.024	-0.284	1.693			0.001	0.011	1.683			-0.031	0.168	1.633			-0.166	-0.066	1.754			-0.212	-0.299	1.772			-0.211	-0.499	1.742			-0.204	-0.574	1.718			0.138	-0.061	1.622			0.147	-0.236	1.523
0.010	-0.339	1.653			0.024	-0.284	1.693			0.001	0.011	1.683			-0.031	0.168	1.633			-0.166	-0.066	1.754			-0.212	-0.299	1.772			-0.211	-0.499	1.742			-0.204	-0.574	1.718			0.138	-0.061	1.622			0.146	-0.236	1.524
0.010	-0.339	1.654			0.024	-0.284	1.693			0.001	0.011	1.684			-0.031	0.168	1.633			-0.166	-0.066	1.754			-0.212	-0.298	1.773			-0.211	-0.498	1.743			-0.204	-0.573	1.719			0.138	-0.061	1.622			0.146	-0.236	1.525
0.010	-0.339	1.654			0.024	-0.284	1.694			0.001	0.011	1.684			-0.030	0.168	1.633			-0.165	-0.066	1.754			-0.211	-0.298	1.773			-0.211	-0.497	1.744			-0.204	-0.573	1.720			0.138	-0.061	1.622			0.146	-0.237	1.526
0.010	-0.339	1.654			0.024	-0.284	1.694			0.001	0.011	1.684			-0.030	0.168	1.634			-0.165	-0.066	1.755			-0.211	-0.297	1.773			-0.211	-0.496	1.745			-0.205	-0.572	1.721			0.138	-0.061	1.622			0.146	-0.237	1.527
0.011	-0.339	1.655			0.025	-0.284	1.694			0.002	0.011	1.684			-0.030	0.168	1.634			-0.165	-0.066	1.755			-0.211	-0.297	1.774			-0.211	-0.496	1.746			-0.205	-0.571	1.722			0.138	-0.062	1.622			0.146	-0.237	1.528
0.011	-0.339	1.655			0.025	-0.284	1.694			0.002	0.011	1.684			-0.030	0.168	1.634			-0.165	-0.066	1.755			-0.211	-0.297	1.774			-0.211	-0.494	1.747			-0.205	-0.570	1.723			0.138	-0.062	1.622			0.145	-0.237	1.528
0.011	-0.339	1.656			0.025	-0.284	1.694			0.002	0.011	1.684			-0.030	0.168	1.635			-0.165	-0.066	1.756			-0.211	-0.296	1.774			-0.211	-0.493	1.748			-0.205	-0.569	1.724			0.137	-0.062	1.622			0.145	-0.237	1.529
0.011	-0.339	1.656			0.025	-0.284	1.695			0.002	0.011	1.684			-0.031	0.168	1.635			-0.165	-0.066	1.756			-0.211	-0.296	1.775			-0.211	-0.491	1.750			-0.205	-0.567	1.725			0.137	-0.062	1.622			0.145	-0.238	1.530
0.011	-0.339	1.657			0.025	-0.284	1.695			0.002	0.011	1.684			-0.031	0.168	1.636			-0.165	-0.066	1.756			-0.211	-0.296	1.775			-0.211	-0.490	1.751			-0.205	-0.566	1.726			0.137	-0.062	1.622			0.145	-0.238	1.531
0.011	-0.339	1.657			0.025	-0.284	1.695			0.002	0.011	1.685			-0.031	0.169	1.637			-0.165	-0.065	1.757			-0.211	-0.296	1.776			-0.211	-0.488	1.752			-0.205	-0.564	1.727			0.137	-0.062	1.622			0.145	-0.238	1.531
0.011	-0.339	1.658			0.025	-0.284	1.695			0.002	0.011	1.685			-0.031	0.169	1.638			-0.165	-0.065	1.757			-0.211	-0.296	1.776			-0.210	-0.490	1.751			-0.205	-0.565	1.727			0.137	-0.062	1.622			0.145	-0.238	1.531
0.012	-0.340	1.658			0.025	-0.284	1.695			0.002	0.011	1.685			-0.031	0.169	1.639			-0.165	-0.065	1.758			-0.211	-0.295	1.777			-0.209	-0.489	1.752			-0.205	-0.564	1.728			0.137	-0.063	1.622			0.144	-0.238	1.532
0.012	-0.340	1.658			0.025	-0.284	1.696			0.003	0.011	1.685			-0.031	0.169	1.640			-0.164	-0.065	1.758			-0.211	-0.295	1.777			-0.207	-0.491	1.751			-0.204	-0.565	1.727			0.137	-0.063	1.622			0.144	-0.238	1.532
0.012	-0.340	1.659			0.026	-0.284	1.696			0.003	0.011	1.685			-0.031	0.170	1.641			-0.164	-0.065	1.759			-0.211	-0.295	1.778			-0.205	-0.493	1.750			-0.203	-0.566	1.726			0.137	-0.063	1.622			0.144	-0.238	1.532
0.012	-0.340	1.659			0.026	-0.284	1.696			0.004	0.012	1.686			-0.031	0.170	1.642			-0.163	-0.065	1.759			-0.210	-0.295	1.779			-0.203	-0.494	1.749			-0.203	-0.566	1.725			0.137	-0.063	1.622			0.144	-0.238	1.532
0.013	-0.339	1.660			0.027	-0.284	1.696			0.006	0.012	1.687			-0.030	0.171	1.643			-0.162	-0.064	1.760			-0.210	-0.296	1.779			-0.201	-0.495	1.748			-0.202	-0.566	1.724			0.138	-0.063	1.622			0.144	-0.237	1.531
0.013	-0.339	1.660			0.028	-0.284	1.697			0.008	0.013	1.687			-0.028	0.171	1.644			-0.160	-0.064	1.761			-0.209	-0.296	1.780			-0.199	-0.495	1.747			-0.197	-0.566	1.719			0.139	-0.063	1.621			0.144	-0.237	1.530
0.014	-0.339	1.660			0.029	-0.284	1.697			0.010	0.013	1.688			-0.027	0.172	1.645			-0.158	-0.063	1.762			-0.208	-0.296	1.781			-0.197	-0.494	1.746			-0.194	-0.564	1.717			0.140	-0.063	1.621			0.145	-0.236	1.529
0.015	-0.339	1.660			0.031	-0.284	1.697			0.013	0.014	1.688			-0.025	0.172	1.646			-0.155	-0.062	1.762			-0.206	-0.296	1.782			-0.195	-0.493	1.745			-0.191	-0.562	1.715			0.142	-0.063	1.620			0.145	-0.236	1.528
0.017	-0.339	1.661			0.032	-0.283	1.697			0.015	0.014	1.688			-0.022	0.173	1.647			-0.152	-0.061	1.763			-0.204	-0.296	1.782			-0.193	-0.493	1.744			-0.187	-0.562	1.712			0.143	-0.063	1.619			0.146	-0.235	1.526
0.018	-0.338	1.661			0.034	-0.283	1.697			0.018	0.015	1.689			-0.020	0.173	1.648			-0.149	-0.060	1.764			-0.201	-0.296	1.783			-0.187	-0.493	1.740			-0.183	-0.563	1.709			0.145	-0.063	1.619			0.147	-0.234	1.524
0.019	-0.338	1.661			0.036	-0.283	1.697			0.021	0.015	1.689			-0.018	0.174	1.649			-0.146	-0.060	1.764			-0.198	-0.295	1.783			-0.183	-0.491	1.737			-0.180	-0.562	1.707			0.147	-0.063	1.618			0.148	-0.234	1.523
0.021	-0.338	1.661			0.038	-0.282	1.697			0.024	0.016	1.689			-0.016	0.174	1.649			-0.144	-0.059	1.764			-0.195	-0.295	1.784			-0.179	-0.489	1.736			-0.177	-0.561	1.705			0.150	-0.063	1.617			0.149	-0.233	1.521
0.023	-0.337	1.661			0.040	-0.282	1.697			0.026	0.016	1.689			-0.014	0.175	1.650			-0.141	-0.059	1.765			-0.192	-0.295	1.784			-0.176	-0.487	1.735			-0.174	-0.559	1.704			0.152	-0.063	1.616			0.150	-0.232	1.519
0.024	-0.337	1.660			0.042	-0.282	1.697			0.029	0.017	1.689			-0.012	0.175	1.650			-0.139	-0.059	1.765			-0.190	-0.295	1.784			-0.172	-0.486	1.733			-0.171	-0.558	1.703			0.154	-0.063	1.616			0.151	-0.232	1.518
0.026	-0.337	1.660			0.044	-0.281	1.696			0.031	0.017	1.689			-0.011	0.176	1.651			-0.137	-0.058	1.765			-0.187	-0.295	1.784			-0.169	-0.484	1.733			-0.169	-0.556	1.702			0.155	-0.063	1.615			0.152	-0.231	1.516
0.028	-0.336	1.660			0.046	-0.281	1.696			0.033	0.017	1.689			-0.009	0.176	1.651			-0.136	-0.058	1.765			-0.185	-0.295	1.784			-0.167	-0.483	1.732			-0.167	-0.556	1.701			0.157	-0.063	1.614			0.153	-0.231	1.515
0.029	-0.336	1.660			0.048	-0.281	1.696			0.035	0.017	1.689			-0.008	0.176	1.651			-0.134	-0.058	1.766			-0.183	-0.295	1.785			-0.165	-0.482	1.732			-0.165	-0.555	1.701			0.158	-0.063	1.614			0.155	-0.230	1.514
0.031	-0.336	1.660			0.050	-0.281	1.696			0.036	0.018	1.689			-0.006	0.176	1.651			-0.132	-0.058	1.766			-0.180	-0.295	1.785			-0.163	-0.482	1.731			-0.163	-0.554	1.700			0.160	-0.063	1.613			0.156	-0.230	1.512
0.032	-0.336	1.659			0.051	-0.281	1.696			0.038	0.018	1.688			-0.005	0.177	1.652			-0.131	-0.058	1.766			-0.178	-0.295	1.785			-0.161	-0.481	1.731			-0.161	-0.554	1.700			0.161	-0.063	1.613			0.157	-0.229	1.511
0.033	-0.335	1.659			0.053	-0.280	1.696			0.039	0.018	1.688			-0.004	0.177	1.652			-0.129	-0.058	1.766			-0.176	-0.295	1.785			-0.160	-0.481	1.731			-0.160	-0.553	1.699			0.162	-0.063	1.612			0.158	-0.229	1.510
0.034	-0.335	1.659			0.054	-0.280	1.696			0.041	0.018	1.688			-0.002	0.177	1.652			-0.128	-0.058	1.766			-0.175	-0.296	1.785			-0.159	-0.480	1.730			-0.158	-0.553	1.700			0.163	-0.063	1.611			0.159	-0.229	1.509
0.036	-0.335	1.659			0.055	-0.280	1.695			0.042	0.018	1.688			-0.001	0.177	1.652			-0.126	-0.058	1.766			-0.173	-0.296	1.786			-0.158	-0.479	1.731			-0.157	-0.553	1.700			0.164	-0.063	1.611			0.160	-0.229	1.508
0.037	-0.335	1.659			0.057	-0.280	1.695			0.043	0.019	1.688			-0.000	0.177	1.652			-0.125	-0.058	1.766			-0.172	-0.296	1.786			-0.157	-0.479	1.731			-0.155	-0.552	1.702			0.165	-0.063	1.610			0.160	-0.229	1.508
0.038	-0.335	1.658			0.058	-0.280	1.695			0.045	0.019	1.688			0.001	0.177	1.652			-0.124	-0.058	1.767			-0.170	-0.295	1.787			-0.156	-0.478	1.732			-0.154	-0.551	1.703			0.166	-0.063	1.610			0.161	-0.229	1.507
0.039	-0.335	1.658			0.059	-0.280	1.695			0.046	0.019	1.688			0.002	0.177	1.652			-0.123	-0.058	1.767			-0.169	-0.295	1.788			-0.155	-0.477	1.733			-0.153	-0.551	1.706			0.167	-0.063	1.609			0.162	-0.229	1.506
0.040	-0.334	1.658			0.060	-0.280	1.695			0.047	0.019	1.687			0.003	0.177	1.652			-0.122	-0.058	1.767			-0.168	-0.295	1.789			-0.154	-0.476	1.734			-0.152	-0.550	1.708			0.168	-0.063	1.609			0.163	-0.229	1.506
0.041	-0.334	1.657			0.062	-0.280	1.694			0.048	0.019	1.687			0.004	0.177	1.651			-0.120	-0.058	1.767			-0.166	-0.295	1.790			-0.153	-0.476	1.736			-0.151	-0.550	1.711			0.169	-0.063	1.608			0.164	-0.229	1.505
0.043	-0.334	1.657			0.063	-0.279	1.694			0.049	0.019	1.687			0.005	0.177	1.651			-0.119	-0.058	1.768			-0.165	-0.295	1.791			-0.153	-0.475	1.738			-0.151	-0.550	1.713			0.169	-0.063	1.608			0.165	-0.229	1.505
0.044	-0.334	1.657			0.065	-0.279	1.694			0.050	0.019	1.687			0.006	0.177	1.651			-0.118	-0.058	1.768			-0.164	-0.294	1.792			-0.152	-0.475	1.741			-0.150	-0.550	1.716			0.170	-0.063	1.607			0.167	-0.229	1.504
0.046	-0.334	1.656			0.066	-0.279	1.693			0.051	0.019	1.687			0.008	0.178	1.650			-0.116	-0.058	1.768			-0.162	-0.294	1.793			-0.152	-0.474	1.744			-0.149	-0.549	1.719			0.171	-0.063	1.606			0.168	-0.228	1.504
0.048	-0.334	1.655			0.068	-0.279	1.693			0.052	0.019	1.687			0.009	0.178	1.649			-0.115	-0.058	1.769			-0.161	-0.294	1.794			-0.152	-0.474	1.746			-0.149	-0.549	1.722			0.172	-0.063	1.606			0.170	-0.228	1.503
0.050	-0.334	1.655			0.070	-0.279	1.692			0.053	0.019	1.687			0.010	0.178	1.648			-0.113	-0.058	1.769			-0.159	-0.293	1.796			-0.152	-0.473	1.749			-0.148	-0.548	1.724			0.174	-0.063	1.605			0.171	-0.229	1.502
0.051	-0.333	1.654			0.072	-0.279	1.691			0.055	0.019	1.686			0.012	0.178	1.647			-0.111	-0.059	1.770			-0.157	-0.293	1.797			-0.152	-0.472	1.751			-0.148	-0.548	1.726			0.175	-0.063	1.604			0.173	-0.229	1.502
0.053	-0.333	1.653			0.075	-0.279	1.691			0.056	0.019	1.686			0.013	0.178	1.646			-0.108	-0.059	1.770			-0.155	-0.292	1.798			-0.151	-0.472	1.754			-0.147	-0.547	1.729			0.177	-0.063	1.603			0.175	-0.229	1.501
0.055	-0.333	1.653			0.077	-0.279	1.690			0.058	0.020	1.686			0.015	0.178	1.645			-0.106	-0.059	1.771			-0.153	-0.292	1.800			-0.151	-0.472	1.756			-0.147	-0.547	1.731			0.179	-0.063	1.601			0.177	-0.229	1.500
0.057	-0.333	1.652			0.079	-0.279	1.690			0.061	0.020	1.685			0.017	0.178	1.644			-0.103	-0.060	1.772			-0.147	-0.294	1.803			-0.150	-0.472	1.757			-0.146	-0.548	1.732			0.181	-0.063	1.600			0.179	-0.229	1.498
0.059	-0.333	1.652			0.082	-0.279	1.689			0.063	0.020	1.684			0.020	0.178	1.642			-0.100	-0.060	1.773			-0.143	-0.293	1.805			-0.149	-0.472	1.759			-0.145	-0.548	1.734			0.184	-0.063	1.598			0.181	-0.229	1.497
0.061	-0.333	1.652			0.084	-0.279	1.689			0.067	0.020	1.683			0.022	0.178	1.641			-0.097	-0.061	1.773			-0.139	-0.293	1.807			-0.147	-0.471	1.760			-0.144	-0.547	1.736			0.186	-0.063	1.596			0.183	-0.230	1.496
0.063	-0.333	1.651			0.087	-0.279	1.688			0.070	0.020	1.682			0.025	0.178	1.639			-0.094	-0.061	1.774			-0.136	-0.292	1.808			-0.145	-0.471	1.761			-0.143	-0.547	1.737			0.188	-0.063	1.594			0.185	-0.230	1.495
0.065	-0.333	1.651			0.089	-0.279	1.688			0.073	0.021	1.681			0.028	0.178	1.638			-0.091	-0.061	1.774			-0.134	-0.292	1.809			-0.144	-0.471	1.762			-0.142	-0.547	1.738			0.190	-0.064	1.593			0.187	-0.230	1.493
0.067	-0.333	1.651			0.090	-0.279	1.687			0.076	0.021	1.681			0.030	0.179	1.636			-0.089	-0.062	1.775			-0.132	-0.292	1.810			-0.143	-0.471	1.763			-0.141	-0.547	1.739			0.192	-0.064	1.591			0.189	-0.231	1.492
0.068	-0.333	1.651			0.092	-0.279	1.687			0.078	0.021	1.680			0.032	0.179	1.636			-0.087	-0.062	1.775			-0.130	-0.293	1.811			-0.142	-0.471	1.764			-0.140	-0.548	1.740			0.194	-0.064	1.590			0.190	-0.231	1.491
0.069	-0.334	1.651			0.093	-0.279	1.687			0.080	0.021	1.680			0.034	0.179	1.635			-0.085	-0.062	1.776			-0.128	-0.293	1.812			-0.141	-0.471	1.764			-0.140	-0.548	1.740			0.195	-0.064	1.589			0.191	-0.231	1.490
0.070	-0.334	1.651			0.094	-0.279	1.687			0.081	0.021	1.679			0.035	0.179	1.634			-0.083	-0.062	1.776			-0.127	-0.293	1.812			-0.140	-0.472	1.764			-0.140	-0.548	1.741			0.196	-0.064	1.588			0.192	-0.231	1.490
0.071	-0.334	1.651			0.095	-0.279	1.687			0.083	0.021	1.679			0.036	0.179	1.634			-0.082	-0.062	1.777			-0.126	-0.293	1.813			-0.140	-0.473	1.764			-0.140	-0.550	1.742			0.197	-0.065	1.588			0.193	-0.231	1.489
0.072	-0.334	1.651			0.096	-0.279	1.687			0.084	0.021	1.679			0.037	0.179	1.634			-0.081	-0.062	1.777			-0.126	-0.293	1.813			-0.140	-0.473	1.764			-0.140	-0.551	1.742			0.198	-0.065	1.587			0.194	-0.231	1.489
0.072	-0.334	1.652			0.096	-0.279	1.687			0.084	0.022	1.679			0.038	0.179	1.633			-0.080	-0.062	1.777			-0.126	-0.294	1.814			-0.140	-0.474	1.764			-0.141	-0.552	1.743			0.199	-0.065	1.587			0.194	-0.231	1.488
0.071	-0.334	1.653			0.095	-0.279	1.688			0.084	0.022	1.680			0.038	0.179	1.634			-0.080	-0.062	1.778			-0.127	-0.294	1.814			-0.140	-0.476	1.764			-0.142	-0.553	1.743			0.199	-0.065	1.588			0.194	-0.231	1.489
0.070	-0.334	1.654			0.093	-0.279	1.689			0.083	0.022	1.682			0.038	0.179	1.635			-0.081	-0.062	1.778			-0.129	-0.295	1.815			-0.142	-0.477	1.763			-0.144	-0.554	1.743			0.198	-0.065	1.589			0.193	-0.231	1.489
0.067	-0.334	1.657			0.090	-0.279	1.692			0.081	0.022	1.684			0.037	0.179	1.636			-0.083	-0.062	1.780			-0.132	-0.295	1.815			-0.143	-0.478	1.763			-0.145	-0.556	1.743			0.196	-0.065	1.592			0.190	-0.231	1.491
0.063	-0.334	1.659			0.086	-0.279	1.695			0.077	0.022	1.687			0.036	0.179	1.638			-0.086	-0.061	1.781			-0.135	-0.296	1.816			-0.145	-0.479	1.763			-0.147	-0.557	1.743			0.194	-0.065	1.595			0.187	-0.231	1.494
0.060	-0.334	1.662			0.083	-0.279	1.697			0.073	0.022	1.690			0.033	0.180	1.641			-0.090	-0.061	1.783			-0.139	-0.296	1.817			-0.148	-0.480	1.764			-0.149	-0.557	1.743			0.191	-0.065	1.599			0.183	-0.230	1.498
0.056	-0.334	1.665			0.078	-0.279	1.700			0.069	0.021	1.693			0.030	0.180	1.644			-0.095	-0.061	1.784			-0.145	-0.296	1.818			-0.151	-0.481	1.764			-0.151	-0.558	1.744			0.188	-0.065	1.603			0.179	-0.231	1.504
0.052	-0.334	1.668			0.074	-0.279	1.703			0.065	0.021	1.696			0.027	0.180	1.647			-0.100	-0.060	1.786			-0.150	-0.296	1.819			-0.155	-0.481	1.765			-0.160	-0.559	1.746			0.185	-0.065	1.607			0.175	-0.231	1.508
0.049	-0.334	1.670			0.070	-0.279	1.706			0.062	0.021	1.698			0.024	0.180	1.651			-0.104	-0.060	1.788			-0.157	-0.296	1.821			-0.159	-0.482	1.766			-0.167	-0.560	1.749			0.181	-0.065	1.611			0.171	-0.231	1.512
0.045	-0.334	1.673			0.067	-0.279	1.708			0.058	0.021	1.700			0.021	0.180	1.654			-0.109	-0.059	1.789			-0.163	-0.296	1.822			-0.164	-0.483	1.768			-0.174	-0.561	1.751			0.178	-0.065	1.615			0.166	-0.231	1.515
0.042	-0.334	1.675			0.063	-0.279	1.711			0.055	0.020	1.703			0.018	0.180	1.657			-0.114	-0.059	1.791			-0.167	-0.296	1.824			-0.169	-0.484	1.770			-0.180	-0.562	1.753			0.174	-0.065	1.619			0.163	-0.231	1.518
0.039	-0.334	1.677			0.060	-0.279	1.713			0.052	0.020	1.705			0.014	0.179	1.661			-0.118	-0.059	1.792			-0.172	-0.296	1.825			-0.174	-0.485	1.771			-0.184	-0.563	1.754			0.171	-0.066	1.622			0.159	-0.231	1.521
0.036	-0.334	1.679			0.056	-0.280	1.715			0.049	0.020	1.707			0.011	0.179	1.664			-0.122	-0.059	1.794			-0.176	-0.296	1.826			-0.178	-0.486	1.773			-0.188	-0.564	1.756			0.168	-0.066	1.626			0.156	-0.231	1.523
0.033	-0.334	1.681			0.053	-0.280	1.717			0.046	0.019	1.709			0.008	0.178	1.668			-0.126	-0.059	1.795			-0.181	-0.296	1.828			-0.184	-0.489	1.774			-0.192	-0.566	1.757			0.165	-0.066	1.629			0.153	-0.231	1.526
0.030	-0.334	1.683			0.050	-0.280	1.719			0.043	0.019	1.711			0.005	0.178	1.670			-0.129	-0.058	1.796			-0.185	-0.296	1.829			-0.188	-0.492	1.775			-0.195	-0.567	1.757			0.162	-0.067	1.632			0.150	-0.231	1.528
0.027	-0.335	1.685			0.047	-0.280	1.721			0.039	0.019	1.713			0.002	0.178	1.673			-0.132	-0.058	1.797			-0.189	-0.296	1.830			-0.193	-0.493	1.777			-0.198	-0.568	1.758			0.160	-0.067	1.635			0.147	-0.231	1.530
0.025	-0.335	1.686			0.044	-0.280	1.723			0.036	0.019	1.715			-0.001	0.178	1.676			-0.136	-0.058	1.798			-0.192	-0.296	1.831			-0.196	-0.494	1.778			-0.201	-0.569	1.759			0.157	-0.067	1.638			0.145	-0.231	1.532
0.022	-0.335	1.688			0.042	-0.280	1.724			0.033	0.018	1.717			-0.003	0.178	1.678			-0.139	-0.058	1.799			-0.195	-0.296	1.832			-0.200	-0.495	1.779			-0.203	-0.570	1.759			0.155	-0.067	1.641			0.143	-0.231	1.534
0.020	-0.335	1.689			0.039	-0.281	1.726			0.030	0.018	1.718			-0.006	0.178	1.681			-0.141	-0.058	1.800			-0.198	-0.296	1.833			-0.203	-0.496	1.779			-0.206	-0.571	1.760			0.152	-0.067	1.643			0.141	-0.231	1.536
0.018	-0.335	1.691			0.037	-0.281	1.727			0.027	0.018	1.720			-0.008	0.178	1.683			-0.144	-0.058	1.801			-0.201	-0.296	1.834			-0.205	-0.497	1.780			-0.208	-0.572	1.760			0.150	-0.068	1.646			0.139	-0.231	1.538
0.016	-0.335	1.692			0.034	-0.281	1.729			0.025	0.018	1.722			-0.010	0.178	1.685			-0.146	-0.058	1.802			-0.203	-0.296	1.834			-0.208	-0.497	1.781			-0.210	-0.572	1.761			0.148	-0.068	1.648			0.137	-0.231	1.539
0.014	-0.335	1.693			0.032	-0.281	1.730			0.022	0.018	1.723			-0.012	0.178	1.687			-0.148	-0.058	1.803			-0.206	-0.296	1.835			-0.211	-0.497	1.782			-0.211	-0.572	1.761			0.146	-0.068	1.650			0.136	-0.231	1.541
0.012	-0.336	1.694			0.031	-0.281	1.731			0.020	0.018	1.725			-0.014	0.178	1.689			-0.150	-0.058	1.804			-0.208	-0.296	1.835			-0.213	-0.497	1.783			-0.213	-0.573	1.762			0.145	-0.068	1.652			0.134	-0.231	1.542
0.011	-0.336	1.695			0.029	-0.281	1.732			0.018	0.017	1.726			-0.015	0.177	1.690			-0.152	-0.059	1.804			-0.210	-0.296	1.836			-0.215	-0.497	1.784			-0.215	-0.573	1.762			0.143	-0.068	1.653			0.133	-0.231	1.544
0.009	-0.336	1.695			0.027	-0.282	1.733			0.016	0.017	1.727			-0.017	0.177	1.692			-0.154	-0.059	1.805			-0.212	-0.297	1.836			-0.218	-0.497	1.785			-0.216	-0.573	1.763			0.142	-0.068	1.655			0.131	-0.231	1.545
0.008	-0.336	1.696			0.026	-0.282	1.734			0.014	0.017	1.728			-0.019	0.177	1.694			-0.156	-0.059	1.806			-0.214	-0.297	1.837			-0.219	-0.497	1.786			-0.217	-0.573	1.763			0.140	-0.068	1.657			0.130	-0.231	1.546
0.006	-0.336	1.697			0.024	-0.282	1.735			0.012	0.017	1.729			-0.021	0.176	1.695			-0.158	-0.060	1.807			-0.215	-0.297	1.837			-0.221	-0.497	1.786			-0.219	-0.573	1.763			0.139	-0.068	1.658			0.129	-0.231	1.547
0.005	-0.336	1.698			0.023	-0.282	1.736			0.010	0.017	1.730			-0.023	0.176	1.696			-0.160	-0.060	1.807			-0.217	-0.298	1.838			-0.223	-0.497	1.787			-0.220	-0.573	1.764			0.138	-0.068	1.659			0.127	-0.231	1.548
0.004	-0.336	1.698			0.022	-0.282	1.737			0.009	0.017	1.731			-0.025	0.176	1.697			-0.162	-0.060	1.808			-0.218	-0.298	1.838			-0.224	-0.497	1.788			-0.221	-0.572	1.764			0.136	-0.068	1.660			0.126	-0.231	1.549
0.003	-0.336	1.699			0.021	-0.282	1.737			0.007	0.017	1.732			-0.027	0.176	1.699			-0.164	-0.061	1.809			-0.220	-0.298	1.839			-0.225	-0.497	1.788			-0.222	-0.572	1.765			0.135	-0.068	1.662			0.125	-0.231	1.550
0.002	-0.336	1.699			0.019	-0.282	1.738			0.006	0.016	1.733			-0.030	0.176	1.700			-0.166	-0.061	1.809			-0.221	-0.299	1.839			-0.227	-0.496	1.789			-0.223	-0.572	1.765			0.134	-0.068	1.663			0.124	-0.231	1.550
0.001	-0.337	1.700			0.018	-0.282	1.739			0.004	0.016	1.734			-0.032	0.176	1.700			-0.168	-0.062	1.810			-0.222	-0.299	1.840			-0.228	-0.496	1.790			-0.224	-0.572	1.765			0.132	-0.068	1.663			0.122	-0.231	1.551
-0.000	-0.337	1.700			0.018	-0.283	1.739			0.003	0.016	1.734			-0.035	0.176	1.701			-0.170	-0.062	1.811			-0.223	-0.300	1.840			-0.229	-0.496	1.790			-0.224	-0.572	1.766			0.131	-0.068	1.664			0.121	-0.231	1.552
-0.001	-0.337	1.701			0.017	-0.283	1.740			0.001	0.016	1.735			-0.037	0.175	1.702			-0.171	-0.063	1.812			-0.224	-0.301	1.841			-0.229	-0.496	1.791			-0.225	-0.572	1.766			0.129	-0.068	1.665			0.120	-0.230	1.553
-0.002	-0.337	1.701			0.016	-0.283	1.740			-0.000	0.016	1.736			-0.040	0.175	1.702			-0.173	-0.063	1.813			-0.225	-0.301	1.841			-0.230	-0.495	1.792			-0.226	-0.571	1.767			0.128	-0.067	1.665			0.119	-0.230	1.553
-0.003	-0.337	1.702			0.015	-0.283	1.741			-0.002	0.016	1.736			-0.042	0.175	1.703			-0.175	-0.064	1.814			-0.226	-0.302	1.842			-0.231	-0.495	1.792			-0.226	-0.571	1.767			0.126	-0.067	1.666			0.117	-0.230	1.554
-0.004	-0.337	1.702			0.014	-0.283	1.741			-0.003	0.016	1.737			-0.045	0.175	1.703			-0.177	-0.064	1.815			-0.227	-0.302	1.843			-0.231	-0.496	1.793			-0.227	-0.572	1.768			0.124	-0.067	1.666			0.116	-0.230	1.555
-0.004	-0.337	1.703			0.013	-0.283	1.742			-0.005	0.016	1.737			-0.048	0.175	1.704			-0.178	-0.065	1.816			-0.227	-0.303	1.843			-0.232	-0.496	1.794			-0.227	-0.572	1.768			0.122	-0.067	1.667			0.115	-0.230	1.556
-0.005	-0.337	1.703			0.013	-0.283	1.742			-0.007	0.016	1.738			-0.050	0.175	1.704			-0.180	-0.065	1.817			-0.228	-0.303	1.844			-0.233	-0.495	1.796			-0.228	-0.571	1.770			0.121	-0.066	1.667			0.113	-0.230	1.556
-0.006	-0.337	1.704			0.012	-0.283	1.743			-0.009	0.016	1.738			-0.053	0.174	1.704			-0.181	-0.066	1.819			-0.229	-0.304	1.845			-0.234	-0.495	1.798			-0.229	-0.571	1.771			0.119	-0.066	1.667			0.111	-0.230	1.557
-0.007	-0.337	1.704			0.011	-0.283	1.743			-0.011	0.016	1.739			-0.055	0.174	1.704			-0.183	-0.066	1.820			-0.230	-0.304	1.846			-0.234	-0.497	1.799			-0.229	-0.572	1.772			0.116	-0.066	1.667			0.109	-0.230	1.560
-0.008	-0.337	1.705			0.010	-0.283	1.744			-0.013	0.016	1.740			-0.058	0.174	1.704			-0.184	-0.067	1.822			-0.231	-0.304	1.847			-0.234	-0.497	1.800			-0.229	-0.572	1.772			0.114	-0.065	1.667			0.102	-0.232	1.566
-0.009	-0.337	1.705			0.009	-0.283	1.744			-0.015	0.016	1.741			-0.061	0.173	1.705			-0.186	-0.067	1.824			-0.232	-0.304	1.847			-0.235	-0.496	1.802			-0.230	-0.571	1.774			0.112	-0.065	1.666			0.057	-0.225	1.550
-0.010	-0.337	1.706			0.008	-0.283	1.745			-0.018	0.016	1.742			-0.065	0.172	1.705			-0.188	-0.068	1.826			-0.233	-0.305	1.848			-0.235	-0.495	1.803			-0.230	-0.570	1.775			0.109	-0.064	1.666			0.010	-0.232	1.536
-0.011	-0.337	1.706			0.007	-0.282	1.745			-0.020	0.016	1.743			-0.068	0.172	1.705			-0.189	-0.069	1.828			-0.234	-0.305	1.849			-0.235	-0.494	1.804			-0.230	-0.569	1.776			0.107	-0.064	1.665			-0.002	-0.232	1.533
-0.012	-0.337	1.707			0.007	-0.282	1.746			-0.022	0.016	1.744			-0.070	0.172	1.705			-0.191	-0.069	1.830			-0.234	-0.305	1.849			-0.235	-0.493	1.805			-0.230	-0.569	1.777			0.104	-0.063	1.664			-0.011	-0.231	1.531
-0.013	-0.337	1.707			0.006	-0.282	1.746			-0.024	0.016	1.744			-0.073	0.171	1.706			-0.192	-0.070	1.831			-0.235	-0.305	1.850			-0.235	-0.493	1.806			-0.231	-0.568	1.777			0.101	-0.063	1.663			-0.018	-0.230	1.529
-0.013	-0.337	1.708			0.006	-0.282	1.746			-0.025	0.016	1.745			-0.075	0.171	1.706			-0.193	-0.070	1.833			-0.236	-0.305	1.850			-0.235	-0.494	1.807			-0.231	-0.569	1.778			0.098	-0.062	1.662			-0.024	-0.230	1.528
-0.014	-0.337	1.708			0.005	-0.282	1.747			-0.027	0.017	1.745			-0.077	0.171	1.706			-0.194	-0.071	1.834			-0.236	-0.305	1.851			-0.235	-0.495	1.808			-0.231	-0.570	1.778			0.095	-0.062	1.661			-0.030	-0.229	1.527
-0.014	-0.337	1.708			0.005	-0.282	1.747			-0.028	0.017	1.746			-0.079	0.171	1.706			-0.195	-0.071	1.836			-0.237	-0.305	1.851			-0.235	-0.496	1.808			-0.231	-0.571	1.779			0.092	-0.061	1.660			-0.046	-0.227	1.525
-0.015	-0.337	1.709			0.004	-0.282	1.747			-0.029	0.017	1.746			-0.081	0.170	1.707			-0.196	-0.071	1.837			-0.237	-0.305	1.852			-0.235	-0.498	1.809			-0.232	-0.572	1.779			0.089	-0.061	1.659			-0.057	-0.226	1.524
[truncated: 730 more rows]
[truncated: 30 more columns]
