# Supplementary material for: A natural user interface to integrate citizen science and physical exercise
Source: PLoS One. 2017 Feb 23;12(2):e0172587. doi: 10.1371/journal.pone.0172587 (PMC5322974; doi:10.1371/journal.pone.0172587)
Supplement: S1 Folder — Kinect raw data of each participant in the two kinect groups (KC and KNC). Data of each participant are saved in a binary file. Trajectories of points have been extracted form the binary file and saved in a text file. (ZIP) [file pone.0172587.s002.zip › Raw_data/Par37/Par37_Right_NC_points.txt]

-0.004	-0.289	1.772			0.011	-0.223	1.801			-0.004	0.101	1.780			-0.060	0.255	1.827			-0.151	-0.049	1.871			-0.199	-0.279	1.927			-0.228	-0.476	1.901			-0.235	-0.547	1.886			0.113	-0.023	1.719			0.093	-0.003	1.444
-0.004	-0.289	1.772			0.011	-0.222	1.800			-0.004	0.103	1.779			-0.061	0.255	1.828			-0.151	-0.048	1.871			-0.199	-0.279	1.927			-0.228	-0.475	1.901			-0.235	-0.547	1.887			0.114	-0.022	1.718			0.092	-0.003	1.443
-0.004	-0.288	1.772			0.011	-0.221	1.799			-0.003	0.105	1.778			-0.062	0.256	1.829			-0.151	-0.048	1.872			-0.199	-0.279	1.927			-0.228	-0.473	1.902			-0.235	-0.546	1.887			0.114	-0.020	1.716			0.092	-0.002	1.442
-0.004	-0.287	1.772			0.010	-0.221	1.798			-0.003	0.104	1.777			-0.062	0.256	1.830			-0.151	-0.048	1.872			-0.199	-0.279	1.928			-0.228	-0.472	1.902			-0.235	-0.545	1.887			0.115	-0.020	1.715			0.091	-0.002	1.442
-0.004	-0.287	1.772			0.010	-0.220	1.797			-0.003	0.103	1.776			-0.063	0.256	1.831			-0.152	-0.048	1.872			-0.199	-0.279	1.928			-0.228	-0.471	1.902			-0.235	-0.544	1.887			0.115	-0.020	1.714			0.091	-0.002	1.441
-0.005	-0.286	1.772			0.010	-0.219	1.796			-0.003	0.102	1.776			-0.063	0.256	1.831			-0.152	-0.048	1.872			-0.199	-0.279	1.928			-0.228	-0.469	1.903			-0.235	-0.544	1.888			0.116	-0.020	1.713			0.090	-0.003	1.440
-0.005	-0.286	1.772			0.009	-0.219	1.796			-0.003	0.100	1.775			-0.064	0.256	1.832			-0.152	-0.048	1.873			-0.199	-0.279	1.928			-0.228	-0.468	1.903			-0.235	-0.543	1.888			0.116	-0.020	1.713			0.090	-0.002	1.440
-0.005	-0.286	1.772			0.009	-0.219	1.795			-0.003	0.099	1.775			-0.064	0.256	1.832			-0.152	-0.047	1.873			-0.199	-0.279	1.928			-0.227	-0.467	1.903			-0.235	-0.542	1.888			0.116	-0.021	1.712			0.093	-0.003	1.439
-0.005	-0.285	1.772			0.008	-0.219	1.794			-0.003	0.097	1.775			-0.065	0.256	1.833			-0.152	-0.047	1.873			-0.199	-0.278	1.928			-0.227	-0.466	1.903			-0.235	-0.541	1.888			0.116	-0.021	1.711			0.094	-0.003	1.439
-0.005	-0.285	1.772			0.008	-0.219	1.793			-0.004	0.096	1.775			-0.065	0.256	1.834			-0.153	-0.046	1.874			-0.199	-0.278	1.929			-0.227	-0.464	1.903			-0.235	-0.540	1.888			0.116	-0.022	1.711			0.096	-0.004	1.439
-0.005	-0.285	1.772			0.007	-0.219	1.793			-0.004	0.094	1.775			-0.065	0.256	1.834			-0.153	-0.046	1.874			-0.199	-0.278	1.929			-0.227	-0.463	1.903			-0.235	-0.539	1.888			0.116	-0.023	1.710			0.098	-0.004	1.439
-0.006	-0.285	1.772			0.007	-0.219	1.792			-0.006	0.091	1.775			-0.065	0.256	1.834			-0.153	-0.045	1.874			-0.199	-0.278	1.929			-0.226	-0.462	1.902			-0.235	-0.538	1.887			0.115	-0.024	1.710			0.100	-0.004	1.440
-0.006	-0.285	1.772			0.006	-0.220	1.792			-0.007	0.089	1.775			-0.066	0.256	1.835			-0.153	-0.045	1.875			-0.199	-0.277	1.929			-0.226	-0.461	1.902			-0.235	-0.537	1.887			0.115	-0.025	1.710			0.100	-0.004	1.440
-0.006	-0.285	1.772			0.005	-0.221	1.791			-0.009	0.086	1.777			-0.066	0.256	1.835			-0.154	-0.044	1.875			-0.199	-0.277	1.929			-0.226	-0.460	1.902			-0.235	-0.537	1.887			0.113	-0.028	1.710			0.100	-0.005	1.441
-0.007	-0.286	1.772			0.003	-0.224	1.792			-0.018	0.051	1.797			-0.065	0.251	1.836			-0.154	-0.044	1.875			-0.199	-0.277	1.929			-0.225	-0.460	1.902			-0.235	-0.536	1.887			0.108	-0.047	1.721			0.098	-0.013	1.458
-0.008	-0.286	1.772			0.002	-0.226	1.792			-0.020	0.037	1.804			-0.065	0.245	1.837			-0.154	-0.044	1.875			-0.199	-0.277	1.929			-0.225	-0.459	1.901			-0.235	-0.536	1.886			0.106	-0.061	1.727			0.094	-0.019	1.467
-0.008	-0.286	1.772			0.000	-0.228	1.793			-0.022	0.033	1.806			-0.065	0.244	1.838			-0.154	-0.044	1.875			-0.199	-0.277	1.929			-0.225	-0.458	1.901			-0.235	-0.535	1.886			0.104	-0.067	1.730			0.093	-0.021	1.472
-0.008	-0.287	1.772			-0.000	-0.229	1.794			-0.022	0.030	1.808			-0.065	0.244	1.838			-0.154	-0.043	1.875			-0.199	-0.277	1.929			-0.225	-0.458	1.901			-0.235	-0.535	1.886			0.103	-0.070	1.731			0.092	-0.022	1.473
-0.009	-0.287	1.772			-0.001	-0.230	1.794			-0.023	0.029	1.809			-0.065	0.244	1.838			-0.154	-0.043	1.876			-0.199	-0.277	1.929			-0.225	-0.458	1.901			-0.235	-0.535	1.886			0.103	-0.072	1.732			0.092	-0.022	1.475
-0.009	-0.287	1.772			-0.001	-0.231	1.795			-0.023	0.028	1.810			-0.065	0.244	1.839			-0.155	-0.043	1.876			-0.199	-0.277	1.929			-0.225	-0.457	1.901			-0.235	-0.534	1.886			0.102	-0.074	1.733			0.091	-0.023	1.476
-0.009	-0.287	1.772			-0.001	-0.232	1.795			-0.020	0.020	1.808			-0.063	0.236	1.838			-0.155	-0.043	1.876			-0.199	-0.277	1.929			-0.225	-0.457	1.901			-0.235	-0.534	1.886			0.104	-0.081	1.733			0.091	-0.024	1.477
-0.010	-0.287	1.772			-0.002	-0.234	1.796			-0.023	0.014	1.811			-0.064	0.233	1.839			-0.155	-0.043	1.876			-0.199	-0.276	1.929			-0.225	-0.457	1.901			-0.235	-0.534	1.886			0.101	-0.088	1.737			0.091	-0.026	1.481
-0.010	-0.287	1.772			-0.003	-0.235	1.797			-0.027	-0.011	1.804			-0.060	0.208	1.836			-0.155	-0.043	1.876			-0.199	-0.276	1.929			-0.225	-0.456	1.901			-0.235	-0.534	1.886			0.098	-0.108	1.734			0.092	-0.025	1.485
-0.008	-0.266	1.771			0.002	-0.206	1.796			-0.014	0.076	1.787			-0.057	0.259	1.833			-0.156	-0.040	1.877			-0.198	-0.275	1.929			-0.224	-0.455	1.902			-0.235	-0.532	1.887			0.108	-0.014	1.739			0.115	-0.028	1.531
-0.007	-0.256	1.771			0.004	-0.194	1.794			-0.011	0.111	1.780			-0.053	0.273	1.830			-0.157	-0.039	1.878			-0.198	-0.274	1.929			-0.224	-0.454	1.902			-0.235	-0.526	1.889			0.112	0.024	1.734			0.106	-0.027	1.536
-0.007	-0.251	1.770			0.005	-0.189	1.794			-0.009	0.116	1.778			-0.051	0.275	1.829			-0.157	-0.040	1.879			-0.195	-0.259	1.930			-0.224	-0.453	1.903			-0.235	-0.525	1.889			0.115	0.035	1.733			0.093	-0.024	1.538
-0.006	-0.248	1.770			0.006	-0.187	1.793			-0.008	0.119	1.776			-0.049	0.276	1.827			-0.157	-0.040	1.879			-0.195	-0.257	1.930			-0.219	-0.449	1.901			-0.231	-0.522	1.886			0.117	0.041	1.733			0.070	-0.013	1.532
-0.005	-0.247	1.770			0.007	-0.185	1.793			-0.007	0.121	1.775			-0.048	0.277	1.826			-0.157	-0.040	1.879			-0.195	-0.256	1.930			-0.217	-0.447	1.901			-0.226	-0.516	1.889			0.118	0.045	1.732			0.034	-0.008	1.519
-0.004	-0.247	1.769			0.008	-0.185	1.791			-0.006	0.123	1.774			-0.047	0.277	1.826			-0.155	-0.049	1.875			-0.194	-0.256	1.930			-0.216	-0.446	1.902			-0.226	-0.515	1.889			0.119	0.049	1.731			0.011	-0.016	1.522
-0.002	-0.247	1.768			0.009	-0.185	1.790			-0.005	0.125	1.773			-0.046	0.277	1.825			-0.154	-0.055	1.872			-0.194	-0.256	1.931			-0.216	-0.446	1.902			-0.225	-0.515	1.889			0.119	0.051	1.730			-0.004	-0.020	1.521
0.000	-0.249	1.767			0.011	-0.186	1.788			-0.004	0.127	1.772			-0.046	0.277	1.824			-0.153	-0.061	1.868			-0.193	-0.257	1.931			-0.215	-0.445	1.902			-0.224	-0.515	1.889			0.120	0.054	1.729			-0.011	-0.021	1.521
0.002	-0.250	1.766			0.013	-0.187	1.787			-0.003	0.128	1.771			-0.045	0.277	1.823			-0.153	-0.064	1.867			-0.193	-0.256	1.932			-0.214	-0.445	1.902			-0.224	-0.515	1.889			0.120	0.055	1.727			-0.018	-0.022	1.522
0.004	-0.252	1.765			0.014	-0.189	1.785			-0.003	0.128	1.770			-0.045	0.277	1.822			-0.152	-0.066	1.865			-0.192	-0.255	1.933			-0.213	-0.444	1.904			-0.223	-0.514	1.890			0.120	0.056	1.726			-0.023	-0.023	1.524
0.006	-0.253	1.763			0.016	-0.190	1.783			-0.002	0.129	1.769			-0.045	0.276	1.821			-0.152	-0.069	1.864			-0.191	-0.255	1.934			-0.212	-0.443	1.905			-0.223	-0.514	1.890			0.120	0.056	1.724			-0.027	-0.023	1.526
0.008	-0.255	1.762			0.017	-0.192	1.782			-0.001	0.129	1.768			-0.044	0.276	1.821			-0.151	-0.071	1.862			-0.190	-0.255	1.935			-0.210	-0.442	1.907			-0.222	-0.513	1.892			0.119	0.056	1.723			-0.031	-0.024	1.528
0.009	-0.257	1.761			0.018	-0.193	1.780			-0.000	0.129	1.767			-0.044	0.275	1.820			-0.151	-0.074	1.861			-0.189	-0.256	1.937			-0.209	-0.444	1.909			-0.221	-0.515	1.893			0.118	0.054	1.721			-0.037	-0.024	1.529
0.010	-0.259	1.760			0.019	-0.195	1.779			0.001	0.128	1.766			-0.044	0.274	1.819			-0.151	-0.076	1.860			-0.187	-0.256	1.939			-0.208	-0.445	1.912			-0.220	-0.516	1.895			0.116	0.052	1.718			-0.043	-0.024	1.529
0.012	-0.261	1.758			0.020	-0.197	1.777			0.001	0.128	1.765			-0.044	0.273	1.818			-0.151	-0.078	1.859			-0.185	-0.257	1.942			-0.207	-0.445	1.914			-0.219	-0.518	1.898			0.115	0.050	1.716			-0.052	-0.024	1.529
0.013	-0.263	1.757			0.022	-0.199	1.776			0.002	0.127	1.765			-0.044	0.272	1.818			-0.150	-0.079	1.857			-0.184	-0.257	1.944			-0.206	-0.448	1.917			-0.217	-0.520	1.901			0.113	0.048	1.714			-0.059	-0.024	1.528
0.014	-0.266	1.756			0.022	-0.201	1.775			0.002	0.126	1.764			-0.044	0.271	1.817			-0.150	-0.081	1.856			-0.182	-0.258	1.947			-0.204	-0.449	1.920			-0.215	-0.520	1.903			0.112	0.046	1.712			-0.065	-0.024	1.528
0.014	-0.268	1.755			0.023	-0.203	1.774			0.003	0.126	1.764			-0.044	0.270	1.816			-0.150	-0.083	1.855			-0.180	-0.259	1.949			-0.202	-0.449	1.923			-0.213	-0.519	1.907			0.111	0.044	1.711			-0.069	-0.024	1.528
0.015	-0.269	1.754			0.024	-0.205	1.773			0.004	0.125	1.763			-0.044	0.269	1.816			-0.149	-0.084	1.855			-0.179	-0.260	1.951			-0.201	-0.450	1.927			-0.211	-0.518	1.910			0.110	0.043	1.710			-0.073	-0.025	1.528
0.016	-0.271	1.753			0.025	-0.206	1.772			0.004	0.124	1.762			-0.045	0.268	1.815			-0.149	-0.085	1.854			-0.178	-0.260	1.952			-0.200	-0.450	1.930			-0.209	-0.517	1.913			0.109	0.041	1.709			-0.077	-0.025	1.528
0.016	-0.273	1.752			0.025	-0.208	1.771			0.005	0.122	1.762			-0.045	0.267	1.815			-0.149	-0.087	1.853			-0.176	-0.262	1.955			-0.197	-0.477	1.937			-0.206	-0.527	1.918			0.108	0.040	1.708			-0.080	-0.025	1.528
0.017	-0.274	1.752			0.026	-0.209	1.770			0.005	0.121	1.762			-0.045	0.266	1.814			-0.149	-0.088	1.852			-0.175	-0.263	1.956			-0.196	-0.489	1.940			-0.204	-0.535	1.921			0.107	0.039	1.707			-0.082	-0.025	1.528
0.017	-0.275	1.751			0.026	-0.210	1.770			0.005	0.120	1.761			-0.045	0.265	1.813			-0.148	-0.089	1.851			-0.174	-0.263	1.958			-0.195	-0.484	1.946			-0.202	-0.535	1.927			0.107	0.038	1.706			-0.085	-0.025	1.528
0.018	-0.276	1.751			0.027	-0.211	1.769			0.006	0.119	1.761			-0.045	0.264	1.813			-0.148	-0.090	1.851			-0.173	-0.264	1.959			-0.195	-0.481	1.950			-0.201	-0.536	1.930			0.106	0.037	1.706			-0.087	-0.026	1.528
0.018	-0.277	1.750			0.027	-0.212	1.769			0.006	0.117	1.761			-0.046	0.262	1.813			-0.148	-0.091	1.850			-0.172	-0.265	1.960			-0.195	-0.479	1.952			-0.200	-0.535	1.932			0.106	0.036	1.705			-0.089	-0.026	1.528
0.019	-0.278	1.750			0.028	-0.213	1.769			0.006	0.116	1.761			-0.046	0.261	1.812			-0.148	-0.092	1.850			-0.172	-0.265	1.962			-0.194	-0.477	1.953			-0.199	-0.535	1.933			0.105	0.035	1.705			-0.090	-0.027	1.528
0.019	-0.279	1.749			0.028	-0.214	1.768			0.006	0.115	1.760			-0.046	0.260	1.812			-0.148	-0.093	1.849			-0.171	-0.266	1.963			-0.194	-0.476	1.955			-0.198	-0.535	1.935			0.105	0.034	1.704			-0.091	-0.028	1.528
0.019	-0.280	1.749			0.028	-0.215	1.768			0.006	0.114	1.760			-0.046	0.259	1.811			-0.148	-0.094	1.849			-0.170	-0.266	1.964			-0.194	-0.474	1.956			-0.197	-0.535	1.936			0.104	0.033	1.704			-0.091	-0.028	1.528
0.019	-0.281	1.749			0.028	-0.216	1.768			0.006	0.113	1.760			-0.046	0.258	1.811			-0.148	-0.095	1.848			-0.170	-0.267	1.965			-0.194	-0.473	1.956			-0.197	-0.535	1.937			0.104	0.032	1.704			-0.091	-0.029	1.528
0.020	-0.281	1.748			0.029	-0.216	1.767			0.006	0.112	1.760			-0.047	0.258	1.811			-0.148	-0.096	1.848			-0.169	-0.267	1.966			-0.194	-0.472	1.957			-0.196	-0.536	1.937			0.104	0.031	1.704			-0.092	-0.030	1.528
0.020	-0.282	1.748			0.029	-0.217	1.767			0.006	0.111	1.760			-0.047	0.257	1.810			-0.147	-0.097	1.847			-0.169	-0.268	1.966			-0.195	-0.476	1.953			-0.195	-0.538	1.937			0.103	0.030	1.703			-0.092	-0.031	1.528
0.020	-0.283	1.748			0.029	-0.218	1.767			0.006	0.110	1.760			-0.047	0.256	1.810			-0.147	-0.097	1.847			-0.168	-0.269	1.968			-0.195	-0.476	1.951			-0.195	-0.538	1.937			0.103	0.029	1.703			-0.092	-0.032	1.527
0.020	-0.283	1.748			0.029	-0.219	1.767			0.007	0.109	1.760			-0.047	0.255	1.810			-0.147	-0.098	1.847			-0.168	-0.269	1.968			-0.196	-0.477	1.950			-0.195	-0.537	1.936			0.103	0.029	1.703			-0.091	-0.032	1.527
0.020	-0.284	1.748			0.029	-0.219	1.767			0.007	0.108	1.760			-0.047	0.254	1.810			-0.147	-0.099	1.846			-0.167	-0.269	1.969			-0.196	-0.474	1.948			-0.196	-0.537	1.935			0.103	0.028	1.703			-0.090	-0.033	1.527
0.020	-0.284	1.748			0.030	-0.220	1.767			0.007	0.107	1.760			-0.048	0.253	1.809			-0.147	-0.099	1.846			-0.167	-0.269	1.969			-0.196	-0.472	1.946			-0.197	-0.537	1.934			0.103	0.027	1.703			-0.089	-0.034	1.527
0.021	-0.285	1.748			0.030	-0.220	1.767			0.007	0.106	1.760			-0.048	0.253	1.809			-0.147	-0.100	1.846			-0.167	-0.269	1.970			-0.196	-0.470	1.944			-0.198	-0.537	1.933			0.103	0.026	1.703			-0.088	-0.035	1.527
0.021	-0.286	1.748			0.030	-0.221	1.767			0.007	0.105	1.760			-0.048	0.252	1.809			-0.147	-0.101	1.846			-0.166	-0.269	1.970			-0.197	-0.469	1.943			-0.200	-0.537	1.932			0.103	0.026	1.703			-0.087	-0.036	1.527
0.021	-0.286	1.748			0.030	-0.222	1.767			0.007	0.105	1.760			-0.048	0.251	1.809			-0.147	-0.101	1.845			-0.166	-0.269	1.970			-0.197	-0.468	1.942			-0.201	-0.537	1.931			0.103	0.025	1.703			-0.086	-0.036	1.527
0.021	-0.287	1.748			0.030	-0.222	1.767			0.007	0.104	1.760			-0.048	0.251	1.809			-0.147	-0.102	1.845			-0.166	-0.270	1.971			-0.197	-0.468	1.941			-0.203	-0.538	1.930			0.103	0.025	1.703			-0.084	-0.037	1.527
0.021	-0.288	1.748			0.030	-0.223	1.767			0.007	0.104	1.760			-0.048	0.250	1.809			-0.146	-0.102	1.845			-0.166	-0.270	1.971			-0.198	-0.468	1.940			-0.204	-0.539	1.929			0.103	0.024	1.703			-0.083	-0.037	1.527
0.021	-0.288	1.748			0.030	-0.224	1.767			0.008	0.103	1.760			-0.049	0.250	1.809			-0.146	-0.102	1.845			-0.166	-0.270	1.971			-0.198	-0.467	1.939			-0.205	-0.539	1.928			0.103	0.023	1.703			-0.082	-0.038	1.526
0.021	-0.289	1.748			0.030	-0.224	1.767			0.008	0.103	1.761			-0.049	0.249	1.809			-0.146	-0.103	1.845			-0.166	-0.268	1.971			-0.198	-0.467	1.938			-0.206	-0.540	1.928			0.103	0.023	1.703			-0.081	-0.038	1.526
0.021	-0.289	1.748			0.030	-0.225	1.767			0.008	0.102	1.761			-0.049	0.249	1.809			-0.146	-0.103	1.844			-0.166	-0.267	1.971			-0.199	-0.468	1.937			-0.207	-0.540	1.927			0.103	0.022	1.703			-0.080	-0.039	1.526
0.021	-0.290	1.748			0.030	-0.225	1.767			0.008	0.102	1.761			-0.049	0.248	1.809			-0.146	-0.104	1.844			-0.166	-0.266	1.972			-0.199	-0.468	1.937			-0.207	-0.540	1.927			0.103	0.022	1.704			-0.080	-0.039	1.526
0.021	-0.290	1.748			0.030	-0.225	1.768			0.008	0.101	1.761			-0.049	0.248	1.809			-0.146	-0.104	1.844			-0.166	-0.265	1.972			-0.199	-0.467	1.936			-0.208	-0.540	1.926			0.103	0.022	1.704			-0.079	-0.039	1.526
0.021	-0.291	1.748			0.030	-0.226	1.768			0.008	0.101	1.761			-0.049	0.247	1.809			-0.146	-0.104	1.844			-0.166	-0.263	1.972			-0.199	-0.467	1.936			-0.208	-0.540	1.926			0.103	0.021	1.704			-0.078	-0.040	1.526
0.021	-0.291	1.748			0.030	-0.226	1.768			0.008	0.101	1.761			-0.049	0.247	1.809			-0.146	-0.105	1.844			-0.166	-0.263	1.972			-0.199	-0.467	1.936			-0.209	-0.540	1.926			0.103	0.021	1.704			-0.078	-0.040	1.526
0.021	-0.291	1.749			0.030	-0.227	1.768			0.008	0.100	1.761			-0.049	0.246	1.809			-0.146	-0.105	1.844			-0.166	-0.263	1.973			-0.199	-0.466	1.937			-0.209	-0.540	1.926			0.103	0.020	1.704			-0.077	-0.040	1.526
0.021	-0.292	1.749			0.030	-0.227	1.768			0.008	0.100	1.762			-0.050	0.246	1.809			-0.146	-0.105	1.844			-0.166	-0.263	1.973			-0.199	-0.464	1.937			-0.209	-0.539	1.926			0.103	0.020	1.704			-0.077	-0.041	1.526
0.021	-0.292	1.749			0.030	-0.227	1.768			0.009	0.099	1.762			-0.050	0.246	1.809			-0.145	-0.106	1.844			-0.167	-0.263	1.973			-0.198	-0.463	1.938			-0.209	-0.539	1.926			0.103	0.020	1.704			-0.076	-0.041	1.526
0.021	-0.292	1.749			0.030	-0.228	1.768			0.009	0.099	1.762			-0.050	0.245	1.809			-0.145	-0.106	1.844			-0.167	-0.264	1.973			-0.198	-0.463	1.938			-0.209	-0.538	1.926			0.103	0.019	1.704			-0.076	-0.041	1.525
0.021	-0.293	1.749			0.030	-0.228	1.769			0.009	0.099	1.762			-0.050	0.245	1.809			-0.145	-0.106	1.844			-0.167	-0.264	1.973			-0.198	-0.461	1.939			-0.208	-0.537	1.926			0.103	0.019	1.704			-0.076	-0.041	1.525
0.021	-0.293	1.749			0.030	-0.228	1.769			0.009	0.098	1.762			-0.050	0.245	1.809			-0.145	-0.106	1.844			-0.167	-0.264	1.973			-0.198	-0.461	1.939			-0.208	-0.537	1.926			0.103	0.019	1.705			-0.075	-0.042	1.525
0.021	-0.293	1.749			0.030	-0.228	1.769			0.009	0.098	1.762			-0.050	0.245	1.809			-0.145	-0.107	1.844			-0.167	-0.264	1.974			-0.198	-0.460	1.939			-0.208	-0.537	1.926			0.103	0.019	1.705			-0.075	-0.042	1.525
0.020	-0.293	1.750			0.030	-0.229	1.769			0.009	0.098	1.763			-0.050	0.244	1.809			-0.145	-0.107	1.844			-0.168	-0.265	1.974			-0.198	-0.460	1.939			-0.208	-0.537	1.926			0.103	0.018	1.705			-0.074	-0.042	1.525
0.020	-0.294	1.750			0.030	-0.229	1.769			0.009	0.097	1.763			-0.050	0.244	1.809			-0.141	-0.093	1.852			-0.168	-0.261	1.977			-0.198	-0.459	1.939			-0.208	-0.536	1.926			0.103	0.018	1.705			-0.073	-0.042	1.524
0.020	-0.294	1.750			0.030	-0.229	1.769			0.009	0.097	1.763			-0.050	0.244	1.809			-0.140	-0.089	1.855			-0.168	-0.262	1.976			-0.199	-0.460	1.939			-0.209	-0.536	1.926			0.103	0.018	1.705			-0.073	-0.043	1.524
0.020	-0.294	1.750			0.030	-0.229	1.770			0.009	0.097	1.763			-0.050	0.244	1.809			-0.139	-0.085	1.857			-0.169	-0.262	1.976			-0.199	-0.461	1.939			-0.209	-0.537	1.926			0.103	0.018	1.705			-0.072	-0.043	1.524
0.020	-0.294	1.750			0.030	-0.230	1.770			0.009	0.097	1.763			-0.050	0.243	1.809			-0.138	-0.082	1.858			-0.169	-0.263	1.976			-0.200	-0.462	1.939			-0.209	-0.537	1.926			0.104	0.018	1.705			-0.071	-0.043	1.524
0.020	-0.294	1.751			0.030	-0.230	1.770			0.009	0.096	1.763			-0.050	0.243	1.809			-0.137	-0.079	1.860			-0.169	-0.263	1.975			-0.200	-0.462	1.939			-0.209	-0.537	1.926			0.104	0.018	1.705			-0.070	-0.043	1.523
0.020	-0.294	1.751			0.030	-0.230	1.770			0.009	0.096	1.763			-0.050	0.243	1.809			-0.137	-0.077	1.861			-0.169	-0.264	1.975			-0.200	-0.462	1.938			-0.210	-0.538	1.926			0.104	0.017	1.705			-0.070	-0.044	1.523
0.020	-0.295	1.751			0.030	-0.230	1.770			0.009	0.096	1.764			-0.050	0.243	1.809			-0.136	-0.075	1.863			-0.170	-0.264	1.975			-0.200	-0.463	1.938			-0.210	-0.538	1.925			0.104	0.017	1.706			-0.069	-0.044	1.523
0.020	-0.295	1.751			0.030	-0.230	1.770			0.009	0.096	1.764			-0.050	0.243	1.809			-0.134	-0.025	1.900			-0.169	-0.255	1.971			-0.200	-0.463	1.937			-0.209	-0.537	1.924			0.104	0.017	1.706			-0.068	-0.044	1.523
0.020	-0.295	1.752			0.030	-0.230	1.770			0.010	0.096	1.764			-0.050	0.242	1.809			-0.134	-0.014	1.907			-0.168	-0.248	1.968			-0.201	-0.463	1.937			-0.209	-0.537	1.924			0.104	0.017	1.706			-0.068	-0.044	1.522
0.019	-0.294	1.752			0.030	-0.230	1.770			0.010	0.095	1.764			-0.050	0.242	1.809			-0.133	-0.007	1.913			-0.168	-0.246	1.967			-0.201	-0.463	1.936			-0.209	-0.537	1.923			0.104	0.017	1.706			-0.067	-0.044	1.522
0.018	-0.294	1.753			0.030	-0.230	1.771			0.010	0.095	1.764			-0.050	0.242	1.809			-0.133	-0.001	1.917			-0.168	-0.242	1.966			-0.201	-0.463	1.936			-0.209	-0.537	1.923			0.104	0.017	1.706			-0.067	-0.044	1.522
0.018	-0.294	1.754			0.030	-0.230	1.771			0.010	0.095	1.764			-0.050	0.242	1.809			-0.133	0.004	1.921			-0.168	-0.239	1.965			-0.201	-0.463	1.936			-0.209	-0.537	1.922			0.105	0.016	1.706			-0.066	-0.044	1.521
0.017	-0.293	1.754			0.030	-0.230	1.771			0.010	0.095	1.764			-0.050	0.242	1.809			-0.133	0.008	1.924			-0.168	-0.238	1.965			-0.201	-0.463	1.935			-0.209	-0.537	1.922			0.105	0.016	1.706			-0.066	-0.045	1.521
0.017	-0.293	1.755			0.030	-0.230	1.771			0.010	0.095	1.764			-0.050	0.242	1.809			-0.132	0.012	1.926			-0.168	-0.236	1.964			-0.200	-0.455	1.936			-0.208	-0.530	1.922			0.105	0.016	1.706			-0.065	-0.045	1.521
0.017	-0.292	1.755			0.029	-0.230	1.771			0.011	0.095	1.764			-0.050	0.242	1.809			-0.132	0.015	1.929			-0.168	-0.234	1.963			-0.200	-0.453	1.936			-0.208	-0.528	1.922			0.105	0.016	1.706			-0.065	-0.045	1.521
0.016	-0.292	1.756			0.029	-0.229	1.771			0.011	0.095	1.764			-0.050	0.241	1.809			-0.132	0.018	1.931			-0.167	-0.233	1.963			-0.200	-0.453	1.936			-0.208	-0.528	1.921			0.105	0.016	1.706			-0.065	-0.045	1.520
0.016	-0.292	1.756			0.029	-0.229	1.771			0.011	0.095	1.764			-0.050	0.241	1.809			-0.132	0.021	1.933			-0.167	-0.232	1.962			-0.200	-0.452	1.936			-0.208	-0.528	1.921			0.106	0.016	1.706			-0.064	-0.045	1.520
0.016	-0.291	1.757			0.029	-0.229	1.771			0.011	0.094	1.764			-0.050	0.241	1.809			-0.131	0.023	1.935			-0.167	-0.231	1.962			-0.200	-0.452	1.935			-0.208	-0.527	1.921			0.106	0.016	1.707			-0.064	-0.045	1.520
0.015	-0.291	1.757			0.029	-0.229	1.771			0.012	0.094	1.764			-0.050	0.241	1.809			-0.131	0.025	1.936			-0.167	-0.230	1.961			-0.200	-0.452	1.935			-0.208	-0.527	1.921			0.106	0.016	1.707			-0.064	-0.045	1.520
0.015	-0.291	1.757			0.029	-0.229	1.771			0.012	0.094	1.764			-0.050	0.241	1.809			-0.131	0.028	1.938			-0.167	-0.229	1.961			-0.200	-0.451	1.935			-0.208	-0.527	1.921			0.106	0.016	1.707			-0.063	-0.045	1.519
0.015	-0.290	1.758			0.028	-0.228	1.771			0.012	0.094	1.764			-0.050	0.241	1.809			-0.131	0.030	1.939			-0.167	-0.228	1.961			-0.199	-0.451	1.935			-0.207	-0.527	1.921			0.106	0.016	1.707			-0.063	-0.045	1.519
0.015	-0.290	1.758			0.028	-0.228	1.771			0.013	0.094	1.764			-0.050	0.241	1.809			-0.131	0.031	1.941			-0.167	-0.227	1.960			-0.199	-0.453	1.935			-0.206	-0.527	1.921			0.107	0.016	1.706			-0.063	-0.045	1.519
0.014	-0.290	1.758			0.028	-0.228	1.771			0.013	0.094	1.764			-0.050	0.241	1.809			-0.130	0.033	1.942			-0.167	-0.227	1.960			-0.199	-0.454	1.935			-0.206	-0.527	1.921			0.107	0.016	1.706			-0.062	-0.045	1.519
0.014	-0.290	1.758			0.028	-0.228	1.771			0.013	0.094	1.764			-0.050	0.241	1.809			-0.130	0.034	1.943			-0.167	-0.226	1.960			-0.198	-0.456	1.934			-0.206	-0.527	1.921			0.107	0.015	1.706			-0.062	-0.045	1.519
0.014	-0.289	1.759			0.027	-0.227	1.771			0.014	0.094	1.764			-0.050	0.240	1.809			-0.130	0.035	1.943			-0.167	-0.225	1.960			-0.197	-0.456	1.934			-0.205	-0.527	1.921			0.107	0.015	1.706			-0.062	-0.045	1.519
0.014	-0.289	1.759			0.027	-0.227	1.771			0.014	0.094	1.764			-0.050	0.240	1.809			-0.130	0.036	1.944			-0.166	-0.225	1.959			-0.196	-0.456	1.934			-0.205	-0.527	1.920			0.107	0.015	1.706			-0.062	-0.045	1.518
0.014	-0.289	1.759			0.027	-0.227	1.771			0.014	0.094	1.764			-0.050	0.240	1.809			-0.130	0.036	1.944			-0.166	-0.224	1.959			-0.194	-0.451	1.936			-0.203	-0.523	1.922			0.107	0.015	1.706			-0.062	-0.045	1.518
0.013	-0.289	1.759			0.027	-0.227	1.771			0.014	0.094	1.764			-0.050	0.240	1.809			-0.130	0.037	1.944			-0.166	-0.224	1.959			-0.193	-0.452	1.937			-0.202	-0.523	1.922			0.108	0.015	1.706			-0.061	-0.045	1.518
0.013	-0.289	1.760			0.026	-0.226	1.771			0.014	0.094	1.763			-0.050	0.240	1.809			-0.130	0.037	1.945			-0.166	-0.223	1.959			-0.192	-0.452	1.937			-0.202	-0.523	1.921			0.108	0.015	1.706			-0.061	-0.046	1.518
0.013	-0.288	1.760			0.026	-0.226	1.771			0.015	0.094	1.763			-0.050	0.240	1.809			-0.130	0.037	1.945			-0.166	-0.223	1.959			-0.191	-0.453	1.938			-0.201	-0.523	1.921			0.108	0.015	1.706			-0.061	-0.046	1.518
0.013	-0.288	1.760			0.026	-0.226	1.771			0.015	0.094	1.763			-0.050	0.240	1.809			-0.130	0.037	1.945			-0.166	-0.222	1.959			-0.190	-0.453	1.938			-0.201	-0.523	1.921			0.108	0.015	1.706			-0.061	-0.046	1.518
0.013	-0.288	1.760			0.026	-0.226	1.771			0.015	0.094	1.763			-0.050	0.240	1.808			-0.130	0.037	1.944			-0.165	-0.222	1.958			-0.189	-0.452	1.939			-0.200	-0.523	1.922			0.108	0.015	1.705			-0.061	-0.046	1.518
0.013	-0.288	1.760			0.025	-0.225	1.770			0.015	0.094	1.763			-0.050	0.240	1.808			-0.130	0.037	1.944			-0.165	-0.221	1.958			-0.187	-0.450	1.940			-0.199	-0.521	1.923			0.108	0.015	1.705			-0.061	-0.046	1.518
0.013	-0.288	1.760			0.025	-0.225	1.770			0.015	0.094	1.763			-0.050	0.239	1.808			-0.130	0.036	1.944			-0.165	-0.221	1.958			-0.186	-0.448	1.942			-0.198	-0.520	1.923			0.108	0.015	1.705			-0.061	-0.046	1.518
0.013	-0.287	1.760			0.025	-0.225	1.770			0.015	0.094	1.763			-0.050	0.239	1.808			-0.130	0.036	1.944			-0.164	-0.221	1.958			-0.185	-0.447	1.942			-0.197	-0.519	1.924			0.108	0.015	1.705			-0.061	-0.045	1.518
0.013	-0.287	1.761			0.025	-0.225	1.770			0.016	0.094	1.763			-0.050	0.239	1.808			-0.130	0.036	1.943			-0.164	-0.221	1.958			-0.183	-0.443	1.944			-0.195	-0.516	1.925			0.109	0.015	1.705			-0.061	-0.045	1.518
0.012	-0.287	1.761			0.024	-0.225	1.770			0.016	0.094	1.763			-0.050	0.239	1.808			-0.130	0.035	1.943			-0.164	-0.220	1.958			-0.181	-0.440	1.944			-0.194	-0.514	1.926			0.109	0.015	1.705			-0.061	-0.045	1.518
0.012	-0.287	1.761			0.024	-0.224	1.770			0.016	0.094	1.763			-0.050	0.239	1.807			-0.130	0.035	1.942			-0.163	-0.220	1.958			-0.180	-0.437	1.945			-0.193	-0.512	1.926			0.109	0.015	1.705			-0.061	-0.045	1.518
0.012	-0.287	1.761			0.024	-0.224	1.770			0.016	0.094	1.763			-0.049	0.239	1.807			-0.130	0.034	1.942			-0.163	-0.220	1.958			-0.179	-0.443	1.942			-0.193	-0.512	1.927			0.109	0.015	1.704			-0.062	-0.045	1.518
0.012	-0.287	1.761			0.024	-0.224	1.769			0.016	0.094	1.763			-0.049	0.239	1.807			-0.130	0.034	1.942			-0.163	-0.220	1.958			-0.179	-0.447	1.941			-0.192	-0.513	1.927			0.109	0.015	1.704			-0.062	-0.045	1.518
0.012	-0.287	1.761			0.024	-0.224	1.769			0.016	0.094	1.762			-0.049	0.239	1.807			-0.130	0.033	1.941			-0.162	-0.220	1.958			-0.178	-0.445	1.942			-0.192	-0.512	1.927			0.109	0.015	1.704			-0.062	-0.045	1.518
0.012	-0.286	1.761			0.024	-0.224	1.769			0.016	0.094	1.762			-0.049	0.239	1.806			-0.130	0.033	1.941			-0.162	-0.220	1.958			-0.178	-0.448	1.941			-0.192	-0.513	1.927			0.109	0.015	1.704			-0.062	-0.045	1.518
0.012	-0.286	1.761			0.023	-0.224	1.769			0.016	0.094	1.762			-0.048	0.239	1.806			-0.130	0.032	1.940			-0.161	-0.219	1.958			-0.178	-0.451	1.940			-0.192	-0.514	1.927			0.109	0.015	1.704			-0.062	-0.045	1.518
0.012	-0.286	1.761			0.023	-0.223	1.769			0.016	0.094	1.762			-0.048	0.239	1.806			-0.130	0.032	1.940			-0.161	-0.219	1.958			-0.178	-0.451	1.940			-0.191	-0.514	1.927			0.109	0.015	1.704			-0.062	-0.045	1.518
0.012	-0.286	1.761			0.023	-0.223	1.769			0.017	0.094	1.762			-0.048	0.239	1.805			-0.130	0.031	1.939			-0.161	-0.219	1.958			-0.178	-0.452	1.940			-0.191	-0.515	1.927			0.109	0.015	1.704			-0.062	-0.045	1.518
0.012	-0.286	1.761			0.023	-0.223	1.769			0.017	0.094	1.762			-0.048	0.239	1.805			-0.130	0.031	1.939			-0.160	-0.219	1.958			-0.178	-0.453	1.940			-0.191	-0.516	1.927			0.109	0.015	1.704			-0.063	-0.045	1.518
0.012	-0.286	1.761			0.023	-0.223	1.769			0.017	0.094	1.762			-0.047	0.239	1.805			-0.130	0.030	1.938			-0.160	-0.219	1.958			-0.179	-0.455	1.940			-0.191	-0.516	1.927			0.109	0.015	1.703			-0.063	-0.045	1.518
0.012	-0.286	1.761			0.023	-0.223	1.768			0.017	0.094	1.762			-0.047	0.239	1.804			-0.130	0.030	1.938			-0.160	-0.219	1.958			-0.179	-0.457	1.940			-0.191	-0.517	1.926			0.110	0.015	1.703			-0.063	-0.045	1.518
0.012	-0.286	1.761			0.022	-0.223	1.768			0.017	0.094	1.762			-0.047	0.240	1.804			-0.130	0.029	1.937			-0.159	-0.219	1.958			-0.179	-0.458	1.940			-0.191	-0.517	1.926			0.110	0.015	1.703			-0.063	-0.045	1.518
0.012	-0.286	1.761			0.022	-0.223	1.768			0.017	0.094	1.761			-0.047	0.240	1.804			-0.130	0.029	1.937			-0.159	-0.219	1.958			-0.179	-0.459	1.940			-0.190	-0.518	1.926			0.110	0.015	1.703			-0.063	-0.045	1.518
0.012	-0.286	1.761			0.022	-0.223	1.768			0.017	0.094	1.761			-0.047	0.240	1.804			-0.130	0.028	1.936			-0.159	-0.219	1.958			-0.179	-0.460	1.940			-0.190	-0.520	1.925			0.110	0.015	1.703			-0.063	-0.045	1.518
0.012	-0.286	1.761			0.022	-0.222	1.768			0.017	0.094	1.761			-0.046	0.240	1.803			-0.130	0.028	1.936			-0.158	-0.219	1.958			-0.179	-0.460	1.940			-0.190	-0.520	1.924			0.110	0.015	1.703			-0.063	-0.045	1.518
0.012	-0.285	1.761			0.022	-0.222	1.768			0.017	0.094	1.761			-0.046	0.240	1.803			-0.130	0.027	1.935			-0.158	-0.219	1.958			-0.179	-0.461	1.939			-0.190	-0.522	1.924			0.110	0.015	1.703			-0.064	-0.045	1.518
0.012	-0.285	1.761			0.022	-0.222	1.768			0.017	0.094	1.761			-0.046	0.240	1.803			-0.130	0.027	1.935			-0.158	-0.219	1.958			-0.179	-0.461	1.939			-0.190	-0.522	1.924			0.110	0.015	1.703			-0.064	-0.045	1.518
0.012	-0.285	1.761			0.022	-0.222	1.767			0.017	0.094	1.761			-0.046	0.240	1.803			-0.130	0.027	1.935			-0.158	-0.219	1.958			-0.179	-0.462	1.939			-0.190	-0.523	1.923			0.110	0.015	1.702			-0.065	-0.045	1.518
0.012	-0.285	1.761			0.022	-0.222	1.767			0.017	0.094	1.761			-0.046	0.240	1.802			-0.130	0.026	1.935			-0.157	-0.219	1.958			-0.178	-0.458	1.941			-0.190	-0.522	1.924			0.110	0.015	1.702			-0.066	-0.045	1.518
0.012	-0.285	1.761			0.021	-0.222	1.767			0.017	0.094	1.761			-0.045	0.240	1.802			-0.131	0.026	1.934			-0.157	-0.219	1.958			-0.178	-0.459	1.940			-0.190	-0.523	1.924			0.110	0.015	1.702			-0.067	-0.045	1.518
0.011	-0.285	1.761			0.021	-0.222	1.767			0.017	0.094	1.761			-0.045	0.240	1.802			-0.131	0.026	1.934			-0.157	-0.219	1.958			-0.156	-0.451	1.882			-0.159	-0.519	1.854			0.110	0.015	1.702			-0.068	-0.045	1.518
0.011	-0.285	1.761			0.021	-0.222	1.767			0.017	0.094	1.760			-0.045	0.240	1.802			-0.131	0.025	1.934			-0.157	-0.219	1.958			-0.152	-0.430	1.917			-0.161	-0.500	1.899			0.109	0.015	1.701			-0.069	-0.045	1.519
0.011	-0.285	1.761			0.021	-0.222	1.767			0.017	0.094	1.760			-0.045	0.240	1.802			-0.131	0.025	1.933			-0.157	-0.219	1.958			-0.141	-0.433	1.870			-0.140	-0.505	1.838			0.109	0.015	1.701			-0.070	-0.045	1.519
0.011	-0.285	1.761			0.021	-0.222	1.767			0.017	0.094	1.760			-0.045	0.240	1.802			-0.131	0.025	1.933			-0.157	-0.219	1.958			-0.137	-0.433	1.855			-0.133	-0.506	1.817			0.109	0.015	1.701			-0.072	-0.045	1.519
0.011	-0.285	1.761			0.021	-0.222	1.767			0.017	0.094	1.760			-0.045	0.240	1.801			-0.131	0.024	1.933			-0.157	-0.219	1.958			-0.134	-0.434	1.846			-0.129	-0.507	1.806			0.109	0.014	1.700			-0.074	-0.044	1.520
0.011	-0.285	1.761			0.021	-0.222	1.766			0.017	0.094	1.760			-0.045	0.240	1.801			-0.131	0.024	1.932			-0.156	-0.219	1.958			-0.132	-0.434	1.840			-0.126	-0.507	1.799			0.108	0.014	1.700			-0.076	-0.044	1.520
0.011	-0.285	1.761			0.021	-0.222	1.766			0.017	0.094	1.760			-0.045	0.240	1.801			-0.132	0.024	1.932			-0.156	-0.219	1.958			-0.142	-0.417	1.907			-0.142	-0.473	1.880			0.108	0.014	1.699			-0.078	-0.044	1.521
0.011	-0.285	1.761			0.020	-0.222	1.766			0.017	0.094	1.760			-0.045	0.240	1.801			-0.132	0.024	1.932			-0.156	-0.219	1.958			-0.147	-0.429	1.930			-0.146	-0.480	1.899			0.108	0.014	1.699			-0.080	-0.044	1.522
0.011	-0.285	1.761			0.020	-0.222	1.766			0.017	0.094	1.759			-0.044	0.240	1.801			-0.132	0.023	1.931			-0.156	-0.219	1.958			-0.138	-0.434	1.878			-0.139	-0.516	1.852			0.107	0.014	1.699			-0.083	-0.043	1.523
0.011	-0.285	1.761			0.020	-0.222	1.766			0.016	0.094	1.759			-0.044	0.241	1.801			-0.132	0.023	1.931			-0.156	-0.219	1.958			-0.136	-0.435	1.863			-0.136	-0.530	1.834			0.107	0.014	1.698			-0.085	-0.043	1.524
0.011	-0.285	1.761			0.020	-0.221	1.766			0.016	0.094	1.759			-0.044	0.241	1.801			-0.132	0.023	1.931			-0.156	-0.220	1.958			-0.134	-0.437	1.849			-0.134	-0.543	1.815			0.105	0.014	1.697			-0.090	-0.043	1.526
0.011	-0.285	1.761			0.020	-0.221	1.766			0.016	0.094	1.759			-0.044	0.241	1.801			-0.132	0.023	1.931			-0.156	-0.220	1.958			-0.134	-0.437	1.849			-0.134	-0.543	1.815			0.105	0.014	1.697			-0.090	-0.043	1.526
0.011	-0.285	1.761			0.020	-0.221	1.765			0.016	0.094	1.759			-0.044	0.241	1.801			-0.133	0.023	1.930			-0.156	-0.220	1.958			-0.133	-0.437	1.844			-0.132	-0.548	1.809			0.105	0.014	1.697			-0.092	-0.042	1.527
0.011	-0.285	1.761			0.020	-0.221	1.765			0.015	0.094	1.759			-0.044	0.241	1.800			-0.133	0.022	1.930			-0.156	-0.220	1.958			-0.132	-0.437	1.840			-0.132	-0.551	1.803			0.104	0.014	1.696			-0.094	-0.042	1.528
0.011	-0.285	1.761			0.020	-0.221	1.765			0.015	0.094	1.759			-0.044	0.241	1.800			-0.133	0.022	1.930			-0.156	-0.220	1.958			-0.132	-0.437	1.837			-0.131	-0.554	1.799			0.104	0.014	1.696			-0.096	-0.042	1.529
0.011	-0.285	1.761			0.020	-0.221	1.765			0.015	0.095	1.758			-0.044	0.241	1.800			-0.133	0.022	1.930			-0.156	-0.220	1.958			-0.131	-0.437	1.834			-0.130	-0.557	1.796			0.103	0.013	1.695			-0.098	-0.042	1.530
0.011	-0.285	1.760			0.020	-0.221	1.765			0.015	0.095	1.758			-0.044	0.241	1.800			-0.133	0.022	1.930			-0.156	-0.220	1.958			-0.131	-0.437	1.832			-0.129	-0.559	1.793			0.103	0.013	1.695			-0.099	-0.042	1.531
0.011	-0.285	1.760			0.020	-0.221	1.765			0.014	0.095	1.758			-0.044	0.241	1.800			-0.134	0.022	1.929			-0.156	-0.220	1.958			-0.130	-0.437	1.830			-0.129	-0.560	1.790			0.102	0.013	1.695			-0.101	-0.041	1.532
0.012	-0.285	1.760			0.020	-0.221	1.765			0.014	0.095	1.758			-0.044	0.242	1.800			-0.134	0.022	1.929			-0.156	-0.220	1.958			-0.130	-0.437	1.828			-0.128	-0.562	1.788			0.102	0.013	1.694			-0.103	-0.041	1.533
0.012	-0.284	1.760			0.020	-0.221	1.764			0.014	0.095	1.758			-0.044	0.242	1.800			-0.134	0.022	1.929			-0.156	-0.220	1.958			-0.129	-0.437	1.826			-0.128	-0.563	1.785			0.101	0.013	1.694			-0.104	-0.041	1.534
0.012	-0.284	1.760			0.020	-0.221	1.764			0.013	0.095	1.758			-0.044	0.242	1.800			-0.134	0.021	1.929			-0.156	-0.220	1.958			-0.129	-0.437	1.825			-0.127	-0.565	1.783			0.101	0.013	1.694			-0.106	-0.041	1.535
0.012	-0.284	1.760			0.020	-0.221	1.764			0.013	0.096	1.757			-0.044	0.242	1.800			-0.134	0.021	1.929			-0.156	-0.220	1.958			-0.129	-0.437	1.823			-0.127	-0.566	1.781			0.100	0.013	1.694			-0.107	-0.040	1.536
0.012	-0.284	1.759			0.019	-0.221	1.764			0.013	0.096	1.757			-0.044	0.243	1.800			-0.135	0.021	1.928			-0.156	-0.220	1.958			-0.129	-0.437	1.822			-0.126	-0.567	1.780			0.100	0.013	1.693			-0.109	-0.040	1.537
0.012	-0.284	1.759			0.019	-0.221	1.764			0.013	0.096	1.757			-0.044	0.243	1.800			-0.135	0.021	1.928			-0.156	-0.220	1.958			-0.129	-0.437	1.821			-0.126	-0.568	1.778			0.099	0.013	1.693			-0.110	-0.040	1.538
0.012	-0.284	1.759			0.019	-0.221	1.764			0.012	0.096	1.757			-0.044	0.243	1.800			-0.135	0.021	1.928			-0.156	-0.220	1.958			-0.129	-0.437	1.821			-0.126	-0.569	1.777			0.099	0.013	1.693			-0.111	-0.039	1.540
0.012	-0.284	1.759			0.019	-0.221	1.763			0.012	0.096	1.757			-0.044	0.244	1.800			-0.135	0.021	1.928			-0.156	-0.220	1.958			-0.129	-0.437	1.820			-0.126	-0.570	1.776			0.098	0.013	1.693			-0.113	-0.039	1.541
0.012	-0.284	1.759			0.019	-0.221	1.763			0.012	0.097	1.757			-0.044	0.244	1.800			-0.135	0.021	1.928			-0.156	-0.220	1.958			-0.129	-0.437	1.820			-0.126	-0.571	1.775			0.098	0.013	1.693			-0.114	-0.039	1.541
0.012	-0.284	1.758			0.019	-0.221	1.763			0.012	0.097	1.757			-0.044	0.245	1.800			-0.136	0.021	1.928			-0.156	-0.219	1.958			-0.130	-0.437	1.821			-0.127	-0.571	1.775			0.097	0.013	1.693			-0.115	-0.039	1.542
0.012	-0.284	1.758			0.019	-0.221	1.763			0.011	0.097	1.757			-0.044	0.245	1.801			-0.136	0.022	1.928			-0.156	-0.219	1.958			-0.130	-0.437	1.821			-0.127	-0.572	1.775			0.097	0.013	1.693			-0.116	-0.039	1.543
0.012	-0.284	1.758			0.019	-0.220	1.763			0.011	0.098	1.757			-0.044	0.246	1.801			-0.136	0.022	1.927			-0.157	-0.219	1.958			-0.131	-0.437	1.822			-0.128	-0.572	1.776			0.096	0.013	1.692			-0.117	-0.038	1.544
0.012	-0.284	1.758			0.019	-0.220	1.763			0.011	0.098	1.757			-0.044	0.246	1.801			-0.136	0.022	1.927			-0.157	-0.219	1.958			-0.131	-0.437	1.822			-0.128	-0.573	1.776			0.096	0.013	1.692			-0.118	-0.038	1.545
0.012	-0.284	1.758			0.019	-0.220	1.763			0.011	0.098	1.757			-0.044	0.246	1.801			-0.136	0.022	1.927			-0.157	-0.219	1.958			-0.132	-0.437	1.823			-0.128	-0.573	1.776			0.095	0.013	1.692			-0.119	-0.038	1.546
0.012	-0.284	1.758			0.019	-0.220	1.763			0.011	0.099	1.757			-0.044	0.247	1.802			-0.137	0.022	1.927			-0.157	-0.219	1.958			-0.132	-0.437	1.824			-0.129	-0.573	1.777			0.095	0.013	1.692			-0.120	-0.038	1.546
0.012	-0.284	1.758			0.020	-0.220	1.763			0.010	0.099	1.757			-0.044	0.247	1.802			-0.137	0.022	1.927			-0.157	-0.219	1.958			-0.132	-0.437	1.824			-0.129	-0.573	1.777			0.094	0.013	1.692			-0.120	-0.038	1.547
0.012	-0.283	1.758			0.020	-0.220	1.763			0.010	0.099	1.757			-0.044	0.248	1.802			-0.137	0.022	1.927			-0.157	-0.219	1.958			-0.132	-0.437	1.824			-0.129	-0.573	1.778			0.094	0.013	1.692			-0.121	-0.038	1.547
0.013	-0.283	1.758			0.020	-0.220	1.762			0.010	0.100	1.757			-0.044	0.248	1.803			-0.137	0.022	1.927			-0.157	-0.219	1.958			-0.132	-0.437	1.824			-0.129	-0.573	1.778			0.094	0.013	1.692			-0.121	-0.038	1.548
0.013	-0.283	1.757			0.020	-0.220	1.762			0.010	0.100	1.757			-0.044	0.249	1.803			-0.137	0.023	1.927			-0.157	-0.218	1.958			-0.133	-0.437	1.826			-0.130	-0.573	1.780			0.093	0.013	1.693			-0.121	-0.037	1.548
0.013	-0.283	1.757			0.020	-0.220	1.762			0.010	0.100	1.757			-0.044	0.249	1.804			-0.137	0.023	1.927			-0.157	-0.218	1.958			-0.133	-0.437	1.827			-0.131	-0.572	1.781			0.093	0.013	1.693			-0.121	-0.037	1.547
0.013	-0.283	1.757			0.020	-0.220	1.762			0.009	0.101	1.757			-0.044	0.250	1.804			-0.138	0.023	1.927			-0.158	-0.218	1.958			-0.133	-0.437	1.827			-0.131	-0.571	1.783			0.093	0.013	1.693			-0.121	-0.036	1.547
0.013	-0.283	1.757			0.020	-0.220	1.762			0.009	0.101	1.757			-0.044	0.250	1.805			-0.138	0.023	1.927			-0.158	-0.218	1.958			-0.134	-0.437	1.829			-0.132	-0.571	1.785			0.093	0.013	1.693			-0.119	-0.035	1.545
0.013	-0.283	1.757			0.020	-0.219	1.762			0.009	0.102	1.757			-0.044	0.251	1.805			-0.138	0.023	1.927			-0.158	-0.218	1.958			-0.134	-0.436	1.830			-0.132	-0.570	1.786			0.093	0.014	1.693			-0.116	-0.034	1.543
0.013	-0.283	1.757			0.020	-0.219	1.762			0.009	0.102	1.758			-0.044	0.251	1.806			-0.138	0.024	1.927			-0.158	-0.217	1.958			-0.135	-0.436	1.832			-0.133	-0.570	1.787			0.093	0.014	1.694			-0.111	-0.033	1.540
0.013	-0.283	1.757			0.020	-0.219	1.762			0.009	0.102	1.758			-0.044	0.251	1.806			-0.138	0.024	1.927			-0.158	-0.217	1.959			-0.142	-0.444	1.890			-0.143	-0.545	1.850			0.093	0.014	1.694			-0.105	-0.032	1.535
0.013	-0.282	1.757			0.020	-0.219	1.763			0.009	0.103	1.758			-0.044	0.252	1.807			-0.138	0.024	1.927			-0.158	-0.217	1.959			-0.144	-0.446	1.901			-0.166	-0.531	1.911			0.093	0.014	1.695			-0.097	-0.032	1.530
0.013	-0.282	1.757			0.020	-0.218	1.763			0.009	0.103	1.758			-0.045	0.252	1.807			-0.138	0.024	1.928			-0.158	-0.217	1.959			-0.145	-0.447	1.910			-0.174	-0.526	1.932			0.094	0.015	1.695			-0.085	-0.031	1.523
0.013	-0.282	1.757			0.020	-0.218	1.763			0.008	0.103	1.759			-0.045	0.252	1.807			-0.139	0.024	1.928			-0.158	-0.217	1.959			-0.146	-0.448	1.917			-0.178	-0.523	1.944			0.095	0.015	1.696			-0.051	-0.032	1.525
0.013	-0.281	1.757			0.020	-0.218	1.763			0.008	0.103	1.759			-0.045	0.252	1.808			-0.139	0.024	1.928			-0.159	-0.217	1.960			-0.147	-0.449	1.922			-0.181	-0.521	1.952			0.096	0.016	1.697			-0.036	-0.033	1.525
0.013	-0.281	1.757			0.020	-0.217	1.763			0.008	0.103	1.760			-0.045	0.253	1.808			-0.139	0.025	1.928			-0.159	-0.217	1.960			-0.154	-0.453	1.931			-0.187	-0.517	1.962			0.097	0.016	1.698			-0.027	-0.034	1.526
0.013	-0.281	1.758			0.020	-0.217	1.764			0.008	0.103	1.760			-0.045	0.253	1.809			-0.139	0.025	1.929			-0.159	-0.217	1.960			-0.159	-0.455	1.937			-0.189	-0.516	1.968			0.098	0.017	1.698			-0.022	-0.034	1.523
0.013	-0.280	1.758			0.020	-0.217	1.764			0.008	0.103	1.760			-0.045	0.253	1.809			-0.139	0.025	1.929			-0.159	-0.217	1.960			-0.162	-0.457	1.942			-0.191	-0.516	1.972			0.100	0.017	1.699			-0.017	-0.035	1.521
0.013	-0.280	1.758			0.020	-0.217	1.764			0.008	0.103	1.761			-0.045	0.253	1.809			-0.139	0.025	1.929			-0.159	-0.217	1.961			-0.164	-0.458	1.945			-0.193	-0.517	1.973			0.101	0.018	1.700			-0.012	-0.036	1.521
0.013	-0.280	1.758			0.020	-0.216	1.765			0.008	0.103	1.761			-0.045	0.253	1.810			-0.140	0.025	1.929			-0.159	-0.217	1.961			-0.166	-0.459	1.948			-0.194	-0.519	1.968			0.103	0.018	1.700			-0.008	-0.037	1.519
0.013	-0.280	1.758			0.020	-0.216	1.765			0.008	0.103	1.762			-0.045	0.253	1.810			-0.140	0.025	1.930			-0.159	-0.217	1.961			-0.168	-0.461	1.950			-0.195	-0.521	1.964			0.104	0.019	1.701			-0.006	-0.035	1.510
0.012	-0.279	1.758			0.020	-0.216	1.766			0.008	0.103	1.762			-0.045	0.253	1.810			-0.140	0.025	1.930			-0.160	-0.217	1.962			-0.170	-0.462	1.952			-0.195	-0.523	1.959			0.106	0.019	1.702			0.000	-0.037	1.511
0.012	-0.279	1.758			0.020	-0.216	1.766			0.007	0.103	1.763			-0.045	0.252	1.811			-0.140	0.025	1.930			-0.160	-0.217	1.962			-0.172	-0.463	1.953			-0.196	-0.524	1.956			0.107	0.019	1.702			0.005	-0.038	1.512
0.012	-0.279	1.759			0.020	-0.216	1.767			0.007	0.102	1.764			-0.045	0.252	1.811			-0.140	0.024	1.931			-0.160	-0.217	1.963			-0.174	-0.465	1.954			-0.197	-0.526	1.953			0.108	0.020	1.703			0.007	-0.037	1.502
0.012	-0.279	1.759			0.020	-0.216	1.767			0.007	0.101	1.765			-0.045	0.252	1.811			-0.140	0.024	1.932			-0.160	-0.217	1.964			-0.176	-0.466	1.954			-0.201	-0.529	1.949			0.109	0.020	1.703			0.009	-0.036	1.496
0.012	-0.279	1.759			0.020	-0.216	1.768			0.007	0.101	1.766			-0.045	0.252	1.812			-0.140	0.024	1.932			-0.160	-0.218	1.964			-0.178	-0.468	1.954			-0.205	-0.531	1.947			0.110	0.021	1.703			0.010	-0.036	1.491
0.012	-0.279	1.759			0.020	-0.216	1.768			0.007	0.100	1.767			-0.046	0.252	1.812			-0.141	0.023	1.933			-0.161	-0.218	1.965			-0.179	-0.469	1.953			-0.208	-0.532	1.946			0.111	0.022	1.704			0.012	-0.035	1.487
0.012	-0.278	1.760			0.020	-0.215	1.769			0.007	0.099	1.768			-0.046	0.251	1.812			-0.141	0.023	1.934			-0.161	-0.219	1.966			-0.175	-0.467	1.928			-0.208	-0.527	1.946			0.112	0.024	1.704			0.014	-0.035	1.484
0.011	-0.278	1.760			0.020	-0.216	1.770			0.006	0.098	1.769			-0.046	0.251	1.813			-0.141	0.022	1.934			-0.161	-0.219	1.967			-0.172	-0.466	1.913			-0.210	-0.521	1.944			0.113	0.025	1.705			0.016	-0.035	1.481
0.011	-0.278	1.760			0.020	-0.216	1.771			0.006	0.098	1.770			-0.047	0.251	1.813			-0.141	0.022	1.935			-0.161	-0.220	1.967			-0.159	-0.455	1.879			-0.178	-0.515	1.880			0.113	0.027	1.705			0.018	-0.035	1.479
0.011	-0.278	1.760			0.020	-0.216	1.771			0.006	0.097	1.771			-0.047	0.250	1.813			-0.141	0.022	1.936			-0.162	-0.221	1.970			-0.155	-0.450	1.868			-0.176	-0.536	1.858			0.114	0.029	1.706			0.020	-0.035	1.478
0.011	-0.278	1.761			0.020	-0.216	1.772			0.006	0.096	1.771			-0.047	0.250	1.813			-0.142	0.021	1.937			-0.162	-0.221	1.972			-0.152	-0.446	1.861			-0.175	-0.540	1.852			0.114	0.030	1.706			0.022	-0.035	1.476
0.010	-0.278	1.761			0.020	-0.215	1.773			0.006	0.096	1.772			-0.048	0.250	1.814			-0.142	0.021	1.937			-0.163	-0.222	1.974			-0.150	-0.444	1.855			-0.174	-0.543	1.846			0.114	0.032	1.707			0.031	-0.032	1.480
0.010	-0.277	1.761			0.020	-0.215	1.773			0.006	0.096	1.773			-0.048	0.250	1.814			-0.142	0.021	1.938			-0.163	-0.222	1.976			-0.148	-0.442	1.851			-0.173	-0.545	1.841			0.114	0.034	1.707			0.040	-0.041	1.506
0.010	-0.277	1.762			0.020	-0.215	1.774			0.006	0.095	1.773			-0.048	0.249	1.814			-0.142	0.020	1.939			-0.164	-0.222	1.978			-0.147	-0.440	1.848			-0.172	-0.547	1.836			0.115	0.035	1.708			0.044	-0.039	1.508
0.009	-0.275	1.762			0.020	-0.214	1.775			0.005	0.095	1.774			-0.048	0.249	1.814			-0.143	0.020	1.939			-0.164	-0.222	1.979			-0.146	-0.438	1.844			-0.171	-0.548	1.832			0.115	0.036	1.709			0.046	-0.038	1.506
0.008	-0.272	1.763			0.019	-0.212	1.776			0.004	0.096	1.775			-0.049	0.250	1.814			-0.143	0.021	1.940			-0.165	-0.222	1.980			-0.170	-0.447	1.901			-0.186	-0.532	1.891			0.115	0.038	1.709			0.048	-0.036	1.503
0.007	-0.270	1.764			0.018	-0.209	1.777			0.002	0.097	1.776			-0.049	0.250	1.814			-0.144	0.021	1.941			-0.165	-0.221	1.981			-0.179	-0.450	1.923			-0.199	-0.522	1.925			0.115	0.039	1.710			0.050	-0.035	1.502
0.006	-0.268	1.764			0.018	-0.207	1.778			0.001	0.098	1.776			-0.049	0.251	1.814			-0.145	0.022	1.941			-0.165	-0.221	1.982			-0.184	-0.451	1.934			-0.205	-0.517	1.940			0.115	0.040	1.710			0.051	-0.034	1.499
0.005	-0.266	1.765			0.017	-0.205	1.779			-0.000	0.099	1.777			-0.050	0.252	1.814			-0.146	0.023	1.942			-0.166	-0.220	1.983			-0.186	-0.451	1.941			-0.212	-0.512	1.951			0.115	0.041	1.711			0.053	-0.032	1.496
0.004	-0.264	1.765			0.017	-0.204	1.780			-0.001	0.101	1.777			-0.050	0.253	1.815			-0.147	0.023	1.942			-0.166	-0.219	1.984			-0.189	-0.451	1.947			-0.213	-0.510	1.955			0.115	0.043	1.711			0.054	-0.031	1.494
0.004	-0.262	1.765			0.016	-0.202	1.780			-0.002	0.102	1.777			-0.051	0.254	1.815			-0.148	0.024	1.943			-0.167	-0.218	1.984			-0.190	-0.451	1.951			-0.214	-0.515	1.959			0.114	0.044	1.712			0.055	-0.030	1.493
0.003	-0.261	1.766			0.016	-0.201	1.781			-0.003	0.103	1.777			-0.051	0.256	1.815			-0.149	0.025	1.943			-0.170	-0.211	1.978			-0.194	-0.446	1.955			-0.215	-0.513	1.963			0.114	0.046	1.712			0.057	-0.029	1.494
0.003	-0.259	1.766			0.015	-0.199	1.781			-0.004	0.105	1.778			-0.052	0.257	1.815			-0.149	0.026	1.944			-0.172	-0.205	1.973			-0.196	-0.441	1.957			-0.216	-0.510	1.965			0.113	0.047	1.712			0.059	-0.028	1.495
0.002	-0.258	1.766			0.015	-0.198	1.782			-0.005	0.107	1.778			-0.052	0.259	1.815			-0.150	0.027	1.944			-0.173	-0.204	1.974			-0.198	-0.441	1.959			-0.220	-0.530	1.966			0.112	0.048	1.712			0.061	-0.027	1.497
0.002	-0.257	1.766			0.014	-0.197	1.782			-0.006	0.108	1.778			-0.053	0.260	1.815			-0.151	0.029	1.944			-0.173	-0.203	1.974			-0.198	-0.441	1.963			-0.221	-0.530	1.968			0.112	0.050	1.712			0.063	-0.028	1.499
0.001	-0.256	1.767			0.014	-0.196	1.782			-0.007	0.109	1.778			-0.053	0.261	1.815			-0.152	0.029	1.945			-0.173	-0.202	1.975			-0.199	-0.439	1.967			-0.220	-0.526	1.971			0.111	0.051	1.712			0.063	-0.028	1.500
0.001	-0.255	1.767			0.014	-0.195	1.783			-0.008	0.110	1.778			-0.053	0.262	1.816			-0.152	0.030	1.945			-0.173	-0.201	1.975			-0.199	-0.438	1.970			-0.221	-0.526	1.972			0.111	0.052	1.713			0.064	-0.028	1.501
0.001	-0.254	1.767			0.014	-0.194	1.783			-0.008	0.111	1.778			-0.054	0.263	1.816			-0.153	0.031	1.945			-0.174	-0.200	1.975			-0.200	-0.439	1.971			-0.222	-0.521	1.974			0.110	0.053	1.713			0.065	-0.028	1.503
0.000	-0.254	1.767			0.013	-0.194	1.783			-0.009	0.112	1.778			-0.054	0.263	1.816			-0.154	0.031	1.946			-0.174	-0.200	1.976			-0.199	-0.432	1.976			-0.217	-0.512	1.974			0.110	0.053	1.713			0.065	-0.028	1.503
0.000	-0.253	1.767			0.013	-0.193	1.783			-0.009	0.112	1.778			-0.054	0.264	1.816			-0.154	0.032	1.946			-0.174	-0.199	1.977			-0.200	-0.433	1.975			-0.219	-0.508	1.976			0.110	0.054	1.713			0.066	-0.028	1.504
-0.000	-0.252	1.768			0.013	-0.192	1.784			-0.009	0.113	1.779			-0.054	0.264	1.816			-0.155	0.033	1.946			-0.174	-0.199	1.977			-0.201	-0.434	1.976			-0.217	-0.507	1.974			0.109	0.055	1.713			0.066	-0.029	1.504
-0.000	-0.252	1.768			0.013	-0.192	1.784			-0.010	0.113	1.779			-0.054	0.265	1.816			-0.155	0.033	1.946			-0.174	-0.198	1.978			-0.202	-0.435	1.976			-0.200	-0.498	1.963			0.108	0.056	1.714			0.065	-0.029	1.504
-0.000	-0.251	1.768			0.012	-0.191	1.784			-0.010	0.114	1.779			-0.054	0.265	1.816			-0.156	0.033	1.947			-0.175	-0.198	1.978			-0.203	-0.435	1.976			-0.192	-0.494	1.958			0.108	0.056	1.714			0.064	-0.030	1.503
-0.001	-0.251	1.768			0.012	-0.191	1.784			-0.011	0.114	1.779			-0.055	0.266	1.816			-0.156	0.034	1.947			-0.174	-0.198	1.979			-0.201	-0.438	1.972			-0.195	-0.491	1.962			0.107	0.057	1.714			0.063	-0.031	1.502
-0.001	-0.250	1.768			0.012	-0.191	1.784			-0.011	0.114	1.779			-0.055	0.266	1.816			-0.156	0.034	1.947			-0.174	-0.198	1.979			-0.201	-0.439	1.972			-0.200	-0.491	1.965			0.106	0.058	1.714			0.061	-0.031	1.501
-0.001	-0.250	1.768			0.012	-0.190	1.785			-0.011	0.115	1.779			-0.055	0.266	1.816			-0.157	0.035	1.947			-0.174	-0.198	1.980			-0.202	-0.439	1.973			-0.205	-0.492	1.967			0.105	0.058	1.715			0.061	-0.031	1.501
-0.001	-0.250	1.768			0.012	-0.190	1.785			-0.012	0.115	1.780			-0.055	0.267	1.816			-0.157	0.035	1.948			-0.174	-0.197	1.980			-0.201	-0.441	1.971			-0.209	-0.489	1.970			0.106	0.057	1.716			0.060	-0.032	1.500
-0.001	-0.249	1.769			0.012	-0.190	1.785			-0.012	0.115	1.780			-0.055	0.267	1.816			-0.158	0.035	1.948			-0.173	-0.198	1.981			-0.201	-0.442	1.971			-0.220	-0.506	1.978			0.106	0.057	1.718			0.058	-0.031	1.499
-0.002	-0.249	1.769			0.011	-0.189	1.785			-0.013	0.115	1.780			-0.055	0.267	1.816			-0.158	0.035	1.948			-0.173	-0.198	1.982			-0.202	-0.442	1.972			-0.225	-0.502	1.983			0.106	0.056	1.719			0.057	-0.031	1.498
-0.002	-0.249	1.769			0.011	-0.189	1.785			-0.013	0.115	1.780			-0.055	0.267	1.817			-0.159	0.036	1.949			-0.173	-0.198	1.982			-0.203	-0.443	1.973			-0.229	-0.498	1.988			0.106	0.056	1.720			0.056	-0.031	1.497
-0.002	-0.248	1.769			0.011	-0.189	1.786			-0.014	0.115	1.781			-0.055	0.268	1.817			-0.159	0.036	1.949			-0.173	-0.198	1.983			-0.203	-0.443	1.974			-0.232	-0.496	1.992			0.106	0.056	1.721			0.054	-0.031	1.496
-0.002	-0.248	1.769			0.011	-0.188	1.786			-0.014	0.115	1.781			-0.055	0.268	1.817			-0.160	0.036	1.949			-0.173	-0.198	1.984			-0.202	-0.444	1.973			-0.233	-0.494	1.994			0.106	0.055	1.722			0.053	-0.031	1.495
-0.002	-0.248	1.770			0.011	-0.188	1.786			-0.014	0.115	1.781			-0.055	0.268	1.817			-0.160	0.036	1.950			-0.173	-0.198	1.984			-0.203	-0.445	1.974			-0.235	-0.493	1.997			0.106	0.055	1.723			0.052	-0.030	1.494
-0.002	-0.248	1.770			0.011	-0.188	1.787			-0.015	0.116	1.782			-0.055	0.268	1.818			-0.161	0.036	1.950			-0.172	-0.199	1.985			-0.203	-0.446	1.975			-0.237	-0.491	1.999			0.106	0.055	1.723			0.050	-0.030	1.492
-0.002	-0.248	1.770			0.011	-0.188	1.787			-0.015	0.116	1.782			-0.055	0.268	1.818			-0.161	0.037	1.950			-0.172	-0.199	1.986			-0.203	-0.446	1.976			-0.238	-0.490	2.001			0.106	0.055	1.724			0.049	-0.030	1.492
-0.002	-0.248	1.770			0.010	-0.188	1.787			-0.016	0.115	1.782			-0.055	0.268	1.818			-0.162	0.037	1.951			-0.172	-0.199	1.987			-0.204	-0.447	1.977			-0.239	-0.489	2.003			0.106	0.055	1.724			0.048	-0.030	1.492
-0.002	-0.248	1.771			0.010	-0.188	1.788			-0.016	0.115	1.783			-0.055	0.268	1.818			-0.162	0.037	1.951			-0.171	-0.200	1.988			-0.204	-0.447	1.978			-0.241	-0.488	2.006			0.106	0.054	1.724			0.047	-0.031	1.492
-0.002	-0.248	1.771			0.010	-0.188	1.788			-0.016	0.115	1.783			-0.055	0.268	1.819			-0.162	0.037	1.951			-0.171	-0.200	1.989			-0.204	-0.447	1.978			-0.242	-0.487	2.008			0.106	0.051	1.725			0.046	-0.032	1.493
-0.002	-0.249	1.772			0.010	-0.188	1.788			-0.017	0.115	1.783			-0.055	0.268	1.819			-0.163	0.037	1.952			-0.171	-0.200	1.990			-0.204	-0.448	1.979			-0.243	-0.486	2.009			0.105	0.050	1.725			0.045	-0.033	1.493
-0.002	-0.249	1.772			0.010	-0.189	1.789			-0.017	0.115	1.784			-0.055	0.268	1.819			-0.163	0.037	1.952			-0.171	-0.201	1.991			-0.205	-0.448	1.980			-0.244	-0.486	2.010			0.105	0.050	1.725			0.044	-0.033	1.494
-0.002	-0.249	1.773			0.010	-0.189	1.789			-0.017	0.115	1.784			-0.055	0.268	1.819			-0.163	0.037	1.952			-0.170	-0.201	1.991			-0.205	-0.449	1.980			-0.245	-0.485	2.011			0.105	0.050	1.726			0.043	-0.034	1.494
-0.002	-0.249	1.773			0.010	-0.189	1.789			-0.018	0.114	1.784			-0.055	0.268	1.820			-0.164	0.037	1.952			-0.170	-0.201	1.992			-0.205	-0.449	1.980			-0.245	-0.484	2.012			0.105	0.049	1.726			0.043	-0.035	1.494
-0.002	-0.250	1.773			0.010	-0.189	1.790			-0.018	0.114	1.785			-0.056	0.268	1.820			-0.164	0.037	1.953			-0.170	-0.202	1.992			-0.205	-0.450	1.979			-0.235	-0.506	1.991			0.105	0.049	1.726			0.042	-0.035	1.494
-0.003	-0.250	1.774			0.010	-0.189	1.790			-0.018	0.114	1.785			-0.056	0.268	1.820			-0.164	0.037	1.953			-0.170	-0.202	1.993			-0.206	-0.450	1.979			-0.231	-0.515	1.983			0.105	0.049	1.726			0.042	-0.036	1.494
-0.003	-0.250	1.774			0.010	-0.190	1.790			-0.018	0.114	1.785			-0.056	0.268	1.820			-0.165	0.037	1.953			-0.170	-0.203	1.993			-0.206	-0.451	1.979			-0.228	-0.514	1.985			0.104	0.049	1.726			0.041	-0.036	1.494
-0.003	-0.250	1.774			0.010	-0.190	1.790			-0.019	0.114	1.785			-0.056	0.267	1.821			-0.165	0.037	1.953			-0.171	-0.203	1.993			-0.206	-0.451	1.979			-0.226	-0.514	1.987			0.104	0.049	1.726			0.041	-0.036	1.494
-0.003	-0.250	1.774			0.009	-0.190	1.791			-0.019	0.114	1.785			-0.056	0.267	1.821			-0.165	0.037	1.953			-0.171	-0.204	1.993			-0.206	-0.452	1.978			-0.224	-0.513	1.988			0.104	0.049	1.726			0.041	-0.036	1.494
-0.003	-0.251	1.774			0.009	-0.190	1.791			-0.020	0.113	1.786			-0.057	0.267	1.821			-0.166	0.037	1.954			-0.172	-0.204	1.993			-0.207	-0.452	1.978			-0.223	-0.518	1.983			0.103	0.049	1.726			0.040	-0.037	1.494
-0.003	-0.251	1.775			0.008	-0.190	1.791			-0.021	0.113	1.786			-0.058	0.267	1.821			-0.167	0.037	1.954			-0.172	-0.205	1.992			-0.207	-0.453	1.977			-0.222	-0.523	1.980			0.101	0.050	1.726			0.040	-0.037	1.494
-0.004	-0.251	1.775			0.008	-0.191	1.791			-0.022	0.113	1.786			-0.059	0.267	1.821			-0.167	0.036	1.954			-0.173	-0.206	1.992			-0.208	-0.454	1.976			-0.222	-0.527	1.976			0.100	0.051	1.724			0.040	-0.037	1.494
-0.005	-0.251	1.775			0.007	-0.191	1.791			-0.023	0.113	1.786			-0.060	0.266	1.821			-0.168	0.036	1.954			-0.174	-0.206	1.991			-0.208	-0.454	1.975			-0.222	-0.530	1.974			0.098	0.052	1.723			0.039	-0.037	1.494
-0.005	-0.252	1.775			0.006	-0.191	1.791			-0.024	0.112	1.786			-0.062	0.266	1.821			-0.169	0.036	1.954			-0.176	-0.207	1.991			-0.209	-0.455	1.974			-0.221	-0.532	1.972			0.096	0.052	1.723			0.039	-0.037	1.495
-0.006	-0.252	1.775			0.005	-0.191	1.791			-0.025	0.112	1.786			-0.063	0.265	1.821			-0.170	0.036	1.954			-0.177	-0.208	1.990			-0.210	-0.456	1.973			-0.222	-0.535	1.970			0.095	0.053	1.722			0.038	-0.037	1.494
-0.007	-0.252	1.775			0.005	-0.192	1.791			-0.026	0.111	1.786			-0.064	0.264	1.821			-0.171	0.035	1.955			-0.178	-0.209	1.990			-0.211	-0.457	1.972			-0.222	-0.537	1.968			0.094	0.053	1.721			0.037	-0.037	1.494
-0.008	-0.253	1.776			0.004	-0.192	1.792			-0.027	0.110	1.786			-0.066	0.263	1.821			-0.172	0.035	1.955			-0.179	-0.210	1.989			-0.212	-0.458	1.970			-0.223	-0.540	1.965			0.092	0.053	1.721			0.035	-0.038	1.494
-0.009	-0.254	1.776			0.003	-0.193	1.792			-0.028	0.109	1.786			-0.067	0.262	1.821			-0.173	0.034	1.955			-0.181	-0.212	1.989			-0.213	-0.460	1.969			-0.223	-0.542	1.964			0.091	0.053	1.720			0.033	-0.039	1.495
-0.010	-0.254	1.776			0.002	-0.194	1.792			-0.029	0.107	1.787			-0.069	0.260	1.821			-0.174	0.033	1.955			-0.182	-0.214	1.989			-0.214	-0.461	1.968			-0.224	-0.545	1.962			0.090	0.053	1.720			0.031	-0.039	1.495
-0.011	-0.255	1.776			0.001	-0.195	1.792			-0.030	0.106	1.787			-0.070	0.259	1.820			-0.174	0.032	1.956			-0.184	-0.215	1.989			-0.215	-0.463	1.967			-0.224	-0.547	1.960			0.089	0.053	1.719			0.028	-0.040	1.495
-0.012	-0.256	1.776			-0.000	-0.196	1.792			-0.030	0.105	1.787			-0.071	0.257	1.820			-0.175	0.031	1.956			-0.185	-0.217	1.989			-0.216	-0.462	1.968			-0.226	-0.545	1.962			0.088	0.053	1.719			0.025	-0.040	1.492
-0.013	-0.257	1.776			-0.001	-0.197	1.792			-0.031	0.103	1.788			-0.072	0.256	1.820			-0.176	0.030	1.956			-0.186	-0.218	1.988			-0.217	-0.462	1.968			-0.227	-0.544	1.963			0.087	0.053	1.718			0.022	-0.039	1.489
-0.014	-0.258	1.777			-0.002	-0.198	1.792			-0.032	0.102	1.788			-0.073	0.255	1.820			-0.177	0.029	1.956			-0.187	-0.220	1.988			-0.215	-0.450	1.971			-0.224	-0.532	1.966			0.084	0.041	1.720			0.018	-0.039	1.486
-0.015	-0.259	1.777			-0.004	-0.199	1.793			-0.033	0.100	1.788			-0.074	0.254	1.819			-0.178	0.028	1.957			-0.189	-0.221	1.988			-0.216	-0.449	1.972			-0.225	-0.529	1.969			0.082	0.034	1.721			0.016	-0.038	1.483
-0.017	-0.260	1.777			-0.005	-0.200	1.793			-0.035	0.099	1.789			-0.074	0.254	1.819			-0.179	0.027	1.957			-0.190	-0.222	1.988			-0.218	-0.453	1.972			-0.226	-0.532	1.968			0.080	0.029	1.722			0.013	-0.037	1.481
-0.018	-0.261	1.777			-0.006	-0.202	1.793			-0.038	0.098	1.789			-0.075	0.253	1.819			-0.181	0.026	1.958			-0.191	-0.223	1.988			-0.219	-0.456	1.971			-0.226	-0.532	1.968			0.079	0.024	1.722			0.012	-0.037	1.479
-0.019	-0.262	1.777			-0.008	-0.202	1.794			-0.040	0.097	1.790			-0.075	0.253	1.819			-0.184	0.025	1.958			-0.192	-0.224	1.988			-0.216	-0.443	1.974			-0.221	-0.508	1.970			0.078	0.022	1.723			0.010	-0.036	1.478
-0.020	-0.263	1.778			-0.009	-0.203	1.794			-0.047	0.096	1.791			-0.075	0.252	1.819			-0.188	0.024	1.959			-0.193	-0.224	1.988			-0.219	-0.448	1.973			-0.226	-0.511	1.969			0.078	0.020	1.723			0.009	-0.036	1.477
-0.022	-0.264	1.778			-0.011	-0.204	1.794			-0.052	0.096	1.792			-0.075	0.252	1.819			-0.192	0.023	1.960			-0.195	-0.225	1.988			-0.221	-0.451	1.973			-0.227	-0.511	1.969			0.077	0.021	1.722			0.008	-0.036	1.477
-0.023	-0.264	1.778			-0.012	-0.204	1.795			-0.055	0.095	1.793			-0.075	0.252	1.819			-0.195	0.023	1.961			-0.196	-0.225	1.988			-0.218	-0.441	1.976			-0.227	-0.507	1.970			0.076	0.022	1.721			0.007	-0.039	1.481
-0.023	-0.264	1.778			-0.013	-0.205	1.795			-0.058	0.095	1.794			-0.075	0.252	1.819			-0.198	0.022	1.961			-0.197	-0.226	1.988			-0.217	-0.435	1.978			-0.226	-0.503	1.971			0.075	0.024	1.720			0.006	-0.039	1.481
-0.024	-0.265	1.778			-0.014	-0.205	1.795			-0.061	0.094	1.794			-0.075	0.251	1.819			-0.201	0.021	1.962			-0.197	-0.226	1.988			-0.215	-0.430	1.980			-0.218	-0.492	1.970			0.074	0.024	1.720			0.006	-0.039	1.480
-0.025	-0.265	1.778			-0.015	-0.205	1.796			-0.063	0.094	1.795			-0.075	0.251	1.819			-0.203	0.021	1.963			-0.198	-0.227	1.988			-0.214	-0.426	1.982			-0.215	-0.486	1.971			0.074	0.024	1.720			0.005	-0.038	1.479
-0.026	-0.265	1.778			-0.015	-0.206	1.796			-0.065	0.094	1.796			-0.075	0.251	1.819			-0.206	0.020	1.963			-0.199	-0.227	1.989			-0.213	-0.423	1.983			-0.212	-0.481	1.971			0.074	0.023	1.720			0.004	-0.038	1.478
-0.026	-0.266	1.778			-0.016	-0.206	1.796			-0.067	0.093	1.796			-0.075	0.251	1.819			-0.208	0.020	1.964			-0.200	-0.227	1.989			-0.212	-0.421	1.984			-0.211	-0.478	1.971			0.073	0.023	1.720			0.003	-0.038	1.477
-0.027	-0.266	1.778			-0.017	-0.206	1.797			-0.069	0.093	1.797			-0.075	0.251	1.819			-0.210	0.019	1.965			-0.201	-0.228	1.989			-0.211	-0.419	1.985			-0.209	-0.476	1.971			0.073	0.023	1.719			0.002	-0.038	1.476
-0.028	-0.266	1.778			-0.017	-0.206	1.797			-0.070	0.093	1.797			-0.075	0.250	1.819			-0.212	0.019	1.965			-0.201	-0.228	1.989			-0.213	-0.421	1.986			-0.214	-0.483	1.972			0.073	0.024	1.719			0.002	-0.038	1.476
-0.028	-0.266	1.778			-0.018	-0.206	1.797			-0.072	0.092	1.798			-0.075	0.250	1.819			-0.213	0.019	1.966			-0.202	-0.228	1.989			-0.217	-0.436	1.982			-0.217	-0.495	1.967			0.072	0.025	1.719			0.001	-0.037	1.475
-0.029	-0.266	1.778			-0.018	-0.206	1.797			-0.073	0.092	1.798			-0.075	0.250	1.819			-0.215	0.018	1.966			-0.202	-0.229	1.989			-0.215	-0.432	1.984			-0.214	-0.489	1.969			0.072	0.025	1.719			0.001	-0.037	1.474
-0.029	-0.266	1.778			-0.019	-0.207	1.798			-0.074	0.092	1.798			-0.075	0.250	1.819			-0.216	0.018	1.966			-0.203	-0.229	1.989			-0.216	-0.432	1.985			-0.217	-0.492	1.970			0.072	0.026	1.718			0.000	-0.037	1.473
-0.030	-0.266	1.778			-0.019	-0.207	1.798			-0.075	0.092	1.798			-0.075	0.250	1.819			-0.217	0.018	1.967			-0.203	-0.229	1.989			-0.213	-0.428	1.986			-0.212	-0.469	1.970			0.072	0.025	1.718			-0.000	-0.037	1.473
-0.030	-0.266	1.778			-0.020	-0.207	1.798			-0.076	0.092	1.799			-0.075	0.250	1.819			-0.218	0.017	1.967			-0.203	-0.229	1.989			-0.212	-0.425	1.987			-0.211	-0.467	1.970			0.071	0.026	1.718			-0.001	-0.037	1.472
-0.031	-0.267	1.778			-0.020	-0.207	1.798			-0.077	0.092	1.799			-0.075	0.250	1.819			-0.219	0.017	1.967			-0.203	-0.229	1.990			-0.213	-0.427	1.986			-0.211	-0.468	1.969			0.071	0.028	1.718			-0.001	-0.036	1.472
-0.031	-0.267	1.778			-0.021	-0.207	1.799			-0.078	0.092	1.799			-0.075	0.250	1.819			-0.220	0.017	1.967			-0.204	-0.229	1.990			-0.216	-0.436	1.982			-0.224	-0.484	1.963			0.071	0.029	1.717			-0.001	-0.036	1.471
-0.031	-0.267	1.778			-0.021	-0.207	1.799			-0.079	0.092	1.799			-0.074	0.250	1.819			-0.222	0.017	1.967			-0.204	-0.229	1.990			-0.218	-0.442	1.978			-0.229	-0.492	1.960			0.070	0.031	1.716			-0.001	-0.036	1.470
-0.032	-0.267	1.778			-0.021	-0.207	1.799			-0.080	0.092	1.799			-0.074	0.251	1.819			-0.222	0.017	1.968			-0.204	-0.228	1.990			-0.219	-0.443	1.978			-0.231	-0.497	1.961			0.070	0.031	1.716			-0.000	-0.038	1.471
-0.032	-0.267	1.778			-0.022	-0.207	1.799			-0.080	0.093	1.799			-0.074	0.251	1.819			-0.224	0.017	1.968			-0.204	-0.228	1.990			-0.220	-0.443	1.978			-0.233	-0.501	1.960			0.070	0.031	1.716			0.003	-0.044	1.481
-0.032	-0.267	1.778			-0.022	-0.207	1.799			-0.081	0.093	1.798			-0.074	0.251	1.819			-0.224	0.017	1.968			-0.205	-0.228	1.990			-0.220	-0.444	1.978			-0.234	-0.504	1.960			0.070	0.031	1.716			0.004	-0.046	1.485
-0.033	-0.267	1.778			-0.022	-0.207	1.799			-0.082	0.093	1.798			-0.073	0.252	1.819			-0.225	0.018	1.968			-0.205	-0.227	1.990			-0.221	-0.448	1.976			-0.238	-0.506	1.960			0.069	0.032	1.716			0.005	-0.047	1.486
-0.033	-0.267	1.778			-0.022	-0.207	1.800			-0.082	0.094	1.798			-0.073	0.252	1.819			-0.226	0.018	1.968			-0.205	-0.227	1.990			-0.222	-0.451	1.973			-0.241	-0.508	1.959			0.069	0.033	1.715			0.006	-0.047	1.486
-0.033	-0.267	1.778			-0.023	-0.207	1.800			-0.083	0.094	1.798			-0.073	0.253	1.819			-0.227	0.018	1.968			-0.206	-0.226	1.989			-0.223	-0.453	1.971			-0.245	-0.509	1.958			0.069	0.034	1.715			0.007	-0.047	1.485
-0.033	-0.267	1.778			-0.023	-0.207	1.800			-0.083	0.095	1.798			-0.073	0.253	1.819			-0.227	0.018	1.968			-0.206	-0.226	1.989			-0.223	-0.455	1.970			-0.247	-0.511	1.959			0.068	0.035	1.714			0.007	-0.047	1.485
-0.034	-0.267	1.778			-0.023	-0.207	1.800			-0.083	0.095	1.798			-0.073	0.253	1.819			-0.228	0.018	1.968			-0.206	-0.226	1.989			-0.224	-0.458	1.968			-0.249	-0.512	1.958			0.068	0.036	1.714			0.007	-0.047	1.485
-0.034	-0.267	1.778			-0.023	-0.207	1.800			-0.083	0.095	1.797			-0.073	0.253	1.819			-0.228	0.018	1.968			-0.206	-0.226	1.989			-0.225	-0.460	1.967			-0.251	-0.513	1.958			0.068	0.036	1.714			0.007	-0.048	1.484
-0.034	-0.267	1.778			-0.023	-0.207	1.800			-0.083	0.095	1.797			-0.073	0.253	1.819			-0.229	0.018	1.968			-0.207	-0.226	1.988			-0.225	-0.462	1.966			-0.253	-0.514	1.958			0.068	0.037	1.713			0.008	-0.048	1.483
-0.034	-0.267	1.778			-0.024	-0.207	1.800			-0.084	0.095	1.797			-0.072	0.253	1.819			-0.229	0.018	1.968			-0.207	-0.226	1.987			-0.226	-0.464	1.965			-0.255	-0.515	1.957			0.068	0.038	1.713			0.008	-0.048	1.482
-0.034	-0.267	1.778			-0.024	-0.207	1.800			-0.084	0.095	1.797			-0.072	0.253	1.819			-0.230	0.018	1.967			-0.207	-0.226	1.987			-0.226	-0.465	1.964			-0.256	-0.516	1.957			0.068	0.038	1.713			0.008	-0.048	1.481
-0.034	-0.267	1.778			-0.024	-0.207	1.800			-0.084	0.095	1.797			-0.072	0.254	1.819			-0.230	0.018	1.967			-0.207	-0.225	1.988			-0.226	-0.463	1.965			-0.255	-0.517	1.957			0.068	0.039	1.713			0.008	-0.047	1.480
-0.035	-0.267	1.778			-0.024	-0.207	1.800			-0.084	0.095	1.797			-0.072	0.254	1.819			-0.230	0.018	1.967			-0.207	-0.225	1.988			-0.227	-0.464	1.964			-0.256	-0.518	1.957			0.067	0.039	1.713			0.008	-0.047	1.479
-0.035	-0.267	1.778			-0.024	-0.207	1.800			-0.083	0.095	1.796			-0.072	0.254	1.819			-0.230	0.018	1.967			-0.207	-0.225	1.989			-0.222	-0.446	1.968			-0.250	-0.510	1.959			0.067	0.040	1.713			0.007	-0.047	1.478
-0.035	-0.267	1.778			-0.024	-0.207	1.800			-0.083	0.095	1.796			-0.072	0.254	1.819			-0.231	0.018	1.967			-0.207	-0.225	1.989			-0.222	-0.444	1.969			-0.249	-0.510	1.960			0.067	0.040	1.713			0.007	-0.046	1.477
-0.035	-0.267	1.778			-0.024	-0.207	1.800			-0.083	0.096	1.796			-0.072	0.254	1.819			-0.231	0.018	1.967			-0.207	-0.225	1.988			-0.225	-0.449	1.970			-0.249	-0.511	1.958			0.067	0.041	1.713			0.008	-0.046	1.476
-0.035	-0.267	1.778			-0.024	-0.207	1.800			-0.083	0.096	1.796			-0.072	0.254	1.819			-0.231	0.018	1.967			-0.208	-0.225	1.988			-0.226	-0.452	1.970			-0.249	-0.513	1.957			0.067	0.041	1.712			0.008	-0.046	1.475
-0.035	-0.267	1.778			-0.024	-0.207	1.800			-0.083	0.096	1.796			-0.072	0.254	1.819			-0.231	0.018	1.967			-0.208	-0.225	1.988			-0.227	-0.455	1.969			-0.250	-0.514	1.955			0.067	0.041	1.712			0.008	-0.047	1.475
-0.035	-0.267	1.777			-0.024	-0.207	1.800			-0.082	0.096	1.795			-0.072	0.254	1.819			-0.231	0.018	1.967			-0.208	-0.225	1.987			-0.226	-0.455	1.971			-0.249	-0.515	1.956			0.067	0.042	1.712			0.008	-0.047	1.475
-0.035	-0.267	1.777			-0.024	-0.207	1.800			-0.081	0.095	1.795			-0.073	0.254	1.819			-0.231	0.018	1.967			-0.208	-0.225	1.987			-0.227	-0.458	1.969			-0.250	-0.517	1.956			0.067	0.042	1.712			0.008	-0.048	1.475
-0.035	-0.267	1.777			-0.024	-0.207	1.800			-0.079	0.095	1.795			-0.073	0.253	1.819			-0.230	0.017	1.967			-0.208	-0.226	1.987			-0.228	-0.462	1.968			-0.252	-0.518	1.956			0.067	0.042	1.712			0.008	-0.048	1.475
-0.035	-0.267	1.777			-0.024	-0.207	1.800			-0.076	0.094	1.795			-0.074	0.253	1.819			-0.228	0.017	1.966			-0.208	-0.226	1.986			-0.228	-0.465	1.967			-0.252	-0.521	1.955			0.067	0.043	1.712			0.008	-0.048	1.474
-0.035	-0.267	1.777			-0.024	-0.207	1.799			-0.073	0.093	1.795			-0.075	0.252	1.819			-0.227	0.016	1.966			-0.208	-0.227	1.986			-0.229	-0.468	1.966			-0.252	-0.523	1.955			0.067	0.043	1.712			0.008	-0.048	1.474
-0.035	-0.267	1.777			-0.023	-0.207	1.799			-0.071	0.092	1.795			-0.076	0.252	1.819			-0.225	0.016	1.966			-0.208	-0.228	1.986			-0.229	-0.470	1.965			-0.253	-0.525	1.955			0.067	0.042	1.713			0.008	-0.048	1.473
-0.035	-0.267	1.777			-0.023	-0.208	1.799			-0.069	0.091	1.795			-0.077	0.251	1.819			-0.223	0.015	1.966			-0.208	-0.229	1.985			-0.229	-0.473	1.965			-0.253	-0.527	1.955			0.067	0.041	1.713			0.007	-0.048	1.473
-0.035	-0.268	1.776			-0.023	-0.208	1.799			-0.066	0.090	1.795			-0.078	0.251	1.819			-0.222	0.014	1.966			-0.206	-0.232	1.976			-0.229	-0.475	1.963			-0.254	-0.529	1.954			0.067	0.041	1.713			0.007	-0.047	1.472
-0.035	-0.268	1.776			-0.022	-0.208	1.799			-0.064	0.089	1.795			-0.079	0.250	1.819			-0.220	0.014	1.966			-0.206	-0.234	1.972			-0.229	-0.476	1.963			-0.253	-0.531	1.954			0.067	0.041	1.713			0.006	-0.047	1.472
-0.035	-0.268	1.776			-0.022	-0.208	1.799			-0.062	0.088	1.795			-0.080	0.250	1.819			-0.219	0.013	1.966			-0.206	-0.235	1.970			-0.229	-0.478	1.961			-0.254	-0.532	1.953			0.067	0.041	1.713			0.005	-0.047	1.471
-0.035	-0.268	1.776			-0.022	-0.208	1.799			-0.061	0.087	1.795			-0.081	0.250	1.819			-0.217	0.013	1.966			-0.205	-0.236	1.968			-0.229	-0.472	1.961			-0.252	-0.532	1.953			0.067	0.041	1.713			0.004	-0.046	1.471
-0.035	-0.268	1.776			-0.021	-0.209	1.799			-0.059	0.087	1.795			-0.082	0.249	1.819			-0.216	0.012	1.966			-0.205	-0.237	1.967			-0.228	-0.469	1.960			-0.251	-0.532	1.953			0.067	0.040	1.713			0.002	-0.046	1.471
-0.035	-0.268	1.776			-0.021	-0.209	1.799			-0.058	0.086	1.795			-0.084	0.249	1.819			-0.204	0.011	1.957			-0.205	-0.237	1.967			-0.228	-0.466	1.960			-0.250	-0.531	1.953			0.067	0.040	1.713			0.000	-0.045	1.470
-0.036	-0.268	1.776			-0.021	-0.209	1.799			-0.057	0.085	1.795			-0.085	0.248	1.820			-0.197	0.011	1.951			-0.205	-0.237	1.966			-0.228	-0.463	1.960			-0.249	-0.531	1.953			0.067	0.039	1.713			-0.003	-0.045	1.470
-0.036	-0.268	1.775			-0.021	-0.209	1.798			-0.056	0.085	1.795			-0.087	0.248	1.820			-0.192	0.010	1.947			-0.205	-0.237	1.965			-0.228	-0.461	1.959			-0.249	-0.530	1.952			0.067	0.039	1.713			-0.008	-0.047	1.472
-0.036	-0.268	1.775			-0.021	-0.209	1.798			-0.055	0.084	1.795			-0.090	0.247	1.821			-0.185	0.009	1.942			-0.205	-0.238	1.964			-0.228	-0.457	1.959			-0.247	-0.530	1.952			0.067	0.037	1.713			-0.018	-0.049	1.476
-0.036	-0.268	1.775			-0.021	-0.209	1.798			-0.055	0.084	1.795			-0.090	0.247	1.821			-0.185	0.009	1.942			-0.205	-0.238	1.964			-0.228	-0.457	1.959			-0.247	-0.530	1.952			0.067	0.037	1.713			-0.018	-0.049	1.476
-0.036	-0.268	1.775			-0.020	-0.210	1.798			-0.054	0.084	1.795			-0.092	0.247	1.821			-0.183	0.009	1.940			-0.205	-0.238	1.964			-0.228	-0.456	1.959			-0.247	-0.529	1.951			0.067	0.036	1.713			-0.022	-0.049	1.476
-0.036	-0.269	1.774			-0.020	-0.210	1.798			-0.054	0.084	1.795			-0.094	0.246	1.821			-0.181	0.009	1.939			-0.205	-0.238	1.963			-0.228	-0.455	1.959			-0.246	-0.529	1.951			0.067	0.036	1.712			-0.027	-0.049	1.476
-0.036	-0.269	1.774			-0.020	-0.211	1.798			-0.053	0.083	1.795			-0.095	0.246	1.822			-0.179	0.008	1.938			-0.205	-0.238	1.963			-0.228	-0.455	1.959			-0.245	-0.529	1.950			0.066	0.034	1.712			-0.031	-0.049	1.476
-0.037	-0.270	1.773			-0.020	-0.211	1.797			-0.053	0.083	1.794			-0.097	0.245	1.822			-0.178	0.008	1.937			-0.205	-0.238	1.962			-0.228	-0.455	1.958			-0.245	-0.530	1.949			0.066	0.034	1.712			-0.035	-0.048	1.476
-0.037	-0.271	1.773			-0.020	-0.212	1.797			-0.052	0.083	1.794			-0.099	0.245	1.822			-0.177	0.008	1.936			-0.205	-0.238	1.962			-0.228	-0.455	1.958			-0.244	-0.531	1.948			0.066	0.033	1.711			-0.039	-0.047	1.476
-0.037	-0.272	1.772			-0.020	-0.213	1.797			-0.052	0.083	1.794			-0.101	0.244	1.822			-0.176	0.008	1.935			-0.204	-0.239	1.961			-0.228	-0.455	1.958			-0.244	-0.531	1.947			0.066	0.032	1.711			-0.043	-0.047	1.476
-0.037	-0.273	1.772			-0.020	-0.213	1.797			-0.052	0.082	1.794			-0.102	0.244	1.822			-0.174	0.008	1.934			-0.204	-0.239	1.961			-0.229	-0.455	1.958			-0.244	-0.532	1.947			0.066	0.031	1.710			-0.046	-0.046	1.476
-0.037	-0.274	1.771			-0.020	-0.214	1.796			-0.052	0.082	1.793			-0.103	0.244	1.822			-0.173	0.008	1.934			-0.204	-0.239	1.961			-0.229	-0.455	1.958			-0.244	-0.533	1.946			0.066	0.030	1.710			-0.049	-0.045	1.476
-0.038	-0.274	1.771			-0.019	-0.215	1.796			-0.052	0.082	1.793			-0.105	0.243	1.822			-0.173	0.007	1.933			-0.204	-0.239	1.960			-0.229	-0.457	1.958			-0.243	-0.534	1.946			0.065	0.029	1.709			-0.051	-0.045	1.476
-0.038	-0.275	1.771			-0.019	-0.215	1.795			-0.052	0.082	1.793			-0.106	0.243	1.822			-0.172	0.007	1.932			-0.204	-0.239	1.960			-0.230	-0.459	1.959			-0.243	-0.536	1.946			0.065	0.028	1.709			-0.053	-0.048	1.481
-0.038	-0.276	1.770			-0.020	-0.216	1.795			-0.052	0.082	1.792			-0.107	0.243	1.822			-0.171	0.007	1.932			-0.204	-0.238	1.960			-0.230	-0.459	1.959			-0.243	-0.536	1.946			0.065	0.027	1.709			-0.054	-0.050	1.484
-0.038	-0.277	1.770			-0.020	-0.217	1.795			-0.052	0.082	1.792			-0.108	0.243	1.822			-0.170	0.007	1.931			-0.204	-0.238	1.960			-0.230	-0.460	1.960			-0.243	-0.538	1.947			0.065	0.027	1.708			-0.055	-0.052	1.486
-0.039	-0.277	1.769			-0.020	-0.217	1.794			-0.052	0.082	1.791			-0.108	0.242	1.822			-0.170	0.007	1.931			-0.204	-0.238	1.960			-0.231	-0.462	1.960			-0.243	-0.539	1.947			0.064	0.026	1.708			-0.055	-0.053	1.489
-0.039	-0.278	1.769			-0.020	-0.218	1.794			-0.052	0.081	1.791			-0.109	0.242	1.822			-0.169	0.007	1.930			-0.204	-0.238	1.960			-0.231	-0.463	1.961			-0.243	-0.540	1.948			0.064	0.025	1.707			-0.055	-0.057	1.507
-0.039	-0.279	1.768			-0.020	-0.219	1.794			-0.053	0.081	1.790			-0.110	0.242	1.822			-0.169	0.007	1.930			-0.204	-0.238	1.960			-0.231	-0.464	1.962			-0.243	-0.541	1.949			0.064	0.025	1.707			-0.055	-0.060	1.517
-0.039	-0.279	1.768			-0.020	-0.219	1.793			-0.053	0.081	1.790			-0.111	0.242	1.822			-0.168	0.007	1.929			-0.204	-0.238	1.960			-0.232	-0.465	1.962			-0.243	-0.542	1.949			0.064	0.024	1.706			-0.055	-0.060	1.518
-0.039	-0.280	1.768			-0.020	-0.220	1.793			-0.053	0.081	1.790			-0.111	0.242	1.822			-0.168	0.007	1.929			-0.204	-0.238	1.960			-0.232	-0.466	1.963			-0.243	-0.543	1.950			0.063	0.024	1.706			-0.056	-0.061	1.519
-0.039	-0.281	1.767			-0.020	-0.220	1.793			-0.054	0.081	1.789			-0.112	0.242	1.822			-0.167	0.007	1.928			-0.204	-0.238	1.960			-0.232	-0.467	1.963			-0.243	-0.544	1.951			0.063	0.023	1.705			-0.056	-0.062	1.520
-0.039	-0.281	1.767			-0.020	-0.221	1.792			-0.054	0.081	1.789			-0.112	0.241	1.821			-0.167	0.007	1.928			-0.204	-0.237	1.960			-0.232	-0.468	1.964			-0.243	-0.545	1.952			0.063	0.022	1.705			-0.057	-0.062	1.521
-0.039	-0.282	1.767			-0.020	-0.221	1.792			-0.054	0.081	1.788			-0.113	0.241	1.821			-0.167	0.007	1.928			-0.204	-0.237	1.960			-0.233	-0.469	1.964			-0.243	-0.546	1.952			0.063	0.022	1.705			-0.057	-0.063	1.522
-0.040	-0.282	1.766			-0.020	-0.222	1.792			-0.054	0.081	1.788			-0.113	0.241	1.821			-0.167	0.007	1.927			-0.204	-0.237	1.960			-0.233	-0.470	1.965			-0.244	-0.547	1.953			0.062	0.021	1.704			-0.057	-0.063	1.523
-0.040	-0.283	1.766			-0.020	-0.222	1.791			-0.055	0.081	1.788			-0.114	0.241	1.821			-0.167	0.007	1.927			-0.204	-0.237	1.960			-0.233	-0.471	1.965			-0.244	-0.548	1.953			0.062	0.021	1.704			-0.057	-0.064	1.524
-0.040	-0.283	1.766			-0.020	-0.222	1.791			-0.055	0.081	1.787			-0.114	0.241	1.821			-0.167	0.007	1.927			-0.204	-0.237	1.960			-0.233	-0.471	1.965			-0.244	-0.549	1.953			0.062	0.021	1.703			-0.056	-0.064	1.525
-0.040	-0.283	1.766			-0.020	-0.223	1.791			-0.055	0.081	1.787			-0.115	0.241	1.821			-0.167	0.007	1.926			-0.204	-0.236	1.960			-0.233	-0.472	1.966			-0.244	-0.549	1.954			0.062	0.020	1.703			-0.056	-0.065	1.526
-0.040	-0.284	1.766			-0.020	-0.223	1.790			-0.055	0.081	1.787			-0.115	0.241	1.821			-0.167	0.007	1.926			-0.204	-0.236	1.960			-0.234	-0.472	1.966			-0.244	-0.549	1.954			0.062	0.020	1.703			-0.056	-0.065	1.527
-0.040	-0.284	1.765			-0.020	-0.223	1.790			-0.055	0.081	1.786			-0.115	0.241	1.821			-0.167	0.007	1.926			-0.204	-0.236	1.960			-0.234	-0.473	1.966			-0.244	-0.550	1.954			0.062	0.019	1.702			-0.056	-0.065	1.527
-0.040	-0.284	1.765			-0.020	-0.224	1.790			-0.056	0.081	1.786			-0.116	0.241	1.820			-0.167	0.007	1.926			-0.204	-0.236	1.961			-0.234	-0.473	1.966			-0.244	-0.550	1.954			0.061	0.019	1.702			-0.056	-0.066	1.528
-0.040	-0.285	1.765			-0.021	-0.224	1.790			-0.056	0.081	1.786			-0.116	0.241	1.820			-0.167	0.007	1.926			-0.204	-0.236	1.961			-0.234	-0.474	1.966			-0.244	-0.551	1.954			0.061	0.019	1.702			-0.056	-0.066	1.528
-0.040	-0.285	1.765			-0.021	-0.224	1.789			-0.056	0.081	1.785			-0.116	0.241	1.820			-0.167	0.007	1.926			-0.204	-0.235	1.961			-0.234	-0.474	1.966			-0.244	-0.551	1.954			0.061	0.019	1.702			-0.055	-0.066	1.528
-0.040	-0.285	1.765			-0.021	-0.225	1.789			-0.056	0.081	1.785			-0.116	0.240	1.820			-0.167	0.008	1.926			-0.204	-0.235	1.961			-0.233	-0.469	1.967			-0.244	-0.546	1.954			0.061	0.018	1.702			-0.055	-0.066	1.528
-0.040	-0.286	1.765			-0.021	-0.225	1.789			-0.056	0.081	1.785			-0.117	0.240	1.820			-0.167	0.008	1.925			-0.204	-0.235	1.961			-0.233	-0.469	1.967			-0.244	-0.546	1.954			0.061	0.018	1.701			-0.054	-0.067	1.530
-0.040	-0.286	1.764			-0.021	-0.225	1.789			-0.056	0.081	1.785			-0.117	0.240	1.820			-0.167	0.008	1.925			-0.204	-0.235	1.961			-0.233	-0.469	1.967			-0.244	-0.547	1.953			0.061	0.018	1.701			-0.053	-0.067	1.532
-0.040	-0.286	1.764			-0.021	-0.225	1.789			-0.056	0.081	1.785			-0.117	0.240	1.820			-0.167	0.008	1.925			-0.204	-0.235	1.962			-0.233	-0.468	1.966			-0.244	-0.545	1.953			0.061	0.018	1.701			-0.052	-0.067	1.533
-0.040	-0.286	1.764			-0.021	-0.226	1.789			-0.057	0.081	1.784			-0.117	0.240	1.820			-0.168	0.008	1.925			-0.204	-0.234	1.962			-0.233	-0.468	1.966			-0.244	-0.545	1.953			0.061	0.017	1.701			-0.052	-0.067	1.534
-0.040	-0.287	1.764			-0.021	-0.226	1.788			-0.057	0.081	1.784			-0.117	0.240	1.819			-0.168	0.008	1.925			-0.204	-0.234	1.962			-0.233	-0.468	1.965			-0.247	-0.542	1.953			0.061	0.017	1.701			-0.051	-0.067	1.534
-0.040	-0.287	1.764			-0.021	-0.226	1.788			-0.057	0.081	1.784			-0.118	0.240	1.819			-0.168	0.008	1.925			-0.204	-0.234	1.963			-0.233	-0.469	1.966			-0.247	-0.541	1.953			0.061	0.017	1.701			-0.051	-0.067	1.534
-0.041	-0.287	1.764			-0.021	-0.226	1.788			-0.057	0.081	1.784			-0.118	0.240	1.819			-0.168	0.008	1.925			-0.204	-0.234	1.963			-0.233	-0.469	1.966			-0.247	-0.541	1.953			0.061	0.017	1.700			-0.051	-0.067	1.533
-0.041	-0.287	1.764			-0.021	-0.226	1.788			-0.057	0.081	1.784			-0.118	0.240	1.819			-0.168	0.008	1.925			-0.204	-0.233	1.963			-0.233	-0.470	1.966			-0.247	-0.541	1.953			0.060	0.017	1.700			-0.050	-0.067	1.534
-0.041	-0.287	1.764			-0.021	-0.226	1.788			-0.057	0.081	1.784			-0.118	0.240	1.819			-0.168	0.008	1.925			-0.204	-0.233	1.964			-0.233	-0.470	1.966			-0.247	-0.541	1.953			0.060	0.017	1.700			-0.050	-0.068	1.534
-0.041	-0.288	1.764			-0.021	-0.227	1.788			-0.057	0.081	1.784			-0.118	0.240	1.819			-0.169	0.008	1.925			-0.204	-0.233	1.964			-0.232	-0.470	1.967			-0.247	-0.541	1.954			0.060	0.016	1.700			-0.050	-0.068	1.535
-0.041	-0.288	1.764			-0.021	-0.227	1.788			-0.057	0.081	1.784			-0.118	0.240	1.819			-0.169	0.008	1.925			-0.204	-0.233	1.964			-0.232	-0.470	1.967			-0.247	-0.542	1.954			0.060	0.016	1.700			-0.050	-0.068	1.536
-0.041	-0.288	1.764			-0.021	-0.227	1.788			-0.057	0.081	1.783			-0.118	0.240	1.819			-0.169	0.008	1.925			-0.204	-0.233	1.965			-0.232	-0.471	1.967			-0.247	-0.543	1.955			0.060	0.016	1.700			-0.050	-0.068	1.537
-0.041	-0.288	1.764			-0.021	-0.227	1.788			-0.057	0.081	1.783			-0.118	0.240	1.818			-0.169	0.009	1.925			-0.204	-0.232	1.965			-0.232	-0.470	1.968			-0.246	-0.542	1.956			0.060	0.016	1.700			-0.049	-0.068	1.537
-0.041	-0.288	1.764			-0.021	-0.227	1.788			-0.058	0.081	1.783			-0.118	0.240	1.818			-0.169	0.009	1.926			-0.204	-0.232	1.965			-0.232	-0.470	1.969			-0.246	-0.542	1.957			0.060	0.016	1.700			-0.049	-0.068	1.538
-0.041	-0.288	1.764			-0.021	-0.227	1.787			-0.058	0.081	1.783			-0.118	0.240	1.818			-0.170	0.009	1.926			-0.204	-0.232	1.966			-0.231	-0.469	1.969			-0.246	-0.542	1.957			0.060	0.016	1.700			-0.048	-0.068	1.539
-0.041	-0.289	1.764			-0.021	-0.227	1.787			-0.058	0.081	1.783			-0.118	0.239	1.818			-0.170	0.009	1.926			-0.204	-0.232	1.966			-0.231	-0.468	1.970			-0.245	-0.541	1.958			0.060	0.016	1.700			-0.048	-0.068	1.540
-0.041	-0.289	1.764			-0.021	-0.228	1.787			-0.058	0.081	1.783			-0.119	0.239	1.818			-0.170	0.009	1.926			-0.204	-0.232	1.966			-0.230	-0.468	1.970			-0.245	-0.541	1.959			0.060	0.016	1.699			-0.047	-0.068	1.541
-0.041	-0.289	1.764			-0.021	-0.228	1.787			-0.058	0.081	1.783			-0.119	0.239	1.818			-0.170	0.009	1.926			-0.204	-0.231	1.966			-0.230	-0.466	1.971			-0.245	-0.540	1.960			0.060	0.015	1.699			-0.047	-0.068	1.541
-0.041	-0.289	1.764			-0.021	-0.228	1.787			-0.058	0.081	1.783			-0.119	0.239	1.818			-0.170	0.009	1.926			-0.203	-0.231	1.967			-0.229	-0.465	1.972			-0.244	-0.539	1.961			0.060	0.015	1.699			-0.046	-0.067	1.541
-0.041	-0.289	1.764			-0.021	-0.228	1.787			-0.058	0.081	1.783			-0.119	0.239	1.818			-0.171	0.009	1.926			-0.203	-0.231	1.967			-0.229	-0.464	1.972			-0.244	-0.538	1.961			0.060	0.015	1.699			-0.046	-0.067	1.542
-0.041	-0.289	1.764			-0.021	-0.228	1.787			-0.058	0.081	1.783			-0.119	0.239	1.818			-0.171	0.009	1.926			-0.203	-0.231	1.967			-0.228	-0.462	1.973			-0.243	-0.537	1.962			0.060	0.015	1.699			-0.045	-0.067	1.542
-0.041	-0.289	1.764			-0.021	-0.228	1.787			-0.058	0.081	1.783			-0.119	0.239	1.818			-0.171	0.009	1.926			-0.203	-0.231	1.968			-0.228	-0.461	1.973			-0.243	-0.536	1.963			0.060	0.015	1.699			-0.045	-0.067	1.543
-0.041	-0.289	1.764			-0.021	-0.228	1.787			-0.058	0.081	1.783			-0.119	0.239	1.818			-0.171	0.009	1.926			-0.203	-0.231	1.968			-0.228	-0.461	1.973			-0.242	-0.537	1.963			0.060	0.015	1.699			-0.045	-0.067	1.543
-0.041	-0.289	1.764			-0.021	-0.228	1.787			-0.058	0.081	1.783			-0.119	0.239	1.817			-0.171	0.009	1.926			-0.203	-0.230	1.968			-0.226	-0.457	1.974			-0.241	-0.533	1.964			0.060	0.015	1.699			-0.044	-0.067	1.543
-0.041	-0.290	1.764			-0.021	-0.228	1.787			-0.058	0.081	1.783			-0.119	0.239	1.817			-0.171	0.009	1.926			-0.203	-0.230	1.968			-0.225	-0.453	1.974			-0.240	-0.530	1.965			0.060	0.015	1.699			-0.044	-0.067	1.544
-0.041	-0.290	1.764			-0.021	-0.228	1.787			-0.058	0.081	1.783			-0.118	0.239	1.817			-0.171	0.010	1.926			-0.203	-0.230	1.968			-0.225	-0.450	1.974			-0.239	-0.527	1.965			0.060	0.015	1.699			-0.043	-0.067	1.544
-0.040	-0.290	1.764			-0.021	-0.228	1.787			-0.058	0.081	1.783			-0.118	0.239	1.817			-0.171	0.010	1.926			-0.203	-0.230	1.969			-0.225	-0.453	1.973			-0.239	-0.527	1.965			0.060	0.015	1.699			-0.043	-0.067	1.544
-0.040	-0.290	1.764			-0.021	-0.228	1.787			-0.058	0.081	1.783			-0.118	0.239	1.817			-0.172	0.010	1.926			-0.203	-0.230	1.969			-0.225	-0.453	1.973			-0.239	-0.526	1.965			0.060	0.015	1.699			-0.049	-0.064	1.525
-0.040	-0.290	1.764			-0.021	-0.228	1.787			-0.058	0.081	1.783			-0.118	0.239	1.817			-0.172	0.010	1.927			-0.203	-0.230	1.969			-0.225	-0.452	1.973			-0.239	-0.526	1.966			0.060	0.014	1.699			-0.053	-0.062	1.514
-0.040	-0.290	1.764			-0.021	-0.229	1.787			-0.058	0.081	1.782			-0.118	0.239	1.817			-0.171	0.010	1.928			-0.203	-0.229	1.970			-0.224	-0.451	1.973			-0.238	-0.525	1.966			0.060	0.014	1.699			-0.053	-0.061	1.511
-0.040	-0.290	1.764			-0.021	-0.229	1.787			-0.058	0.081	1.782			-0.118	0.239	1.817			-0.171	0.011	1.929			-0.202	-0.229	1.970			-0.224	-0.451	1.973			-0.238	-0.525	1.966			0.060	0.014	1.699			-0.054	-0.061	1.510
-0.040	-0.290	1.764			-0.021	-0.229	1.787			-0.058	0.081	1.782			-0.118	0.239	1.817			-0.171	0.011	1.930			-0.202	-0.229	1.971			-0.225	-0.452	1.973			-0.238	-0.525	1.966			0.060	0.014	1.699			-0.054	-0.061	1.509
-0.040	-0.290	1.764			-0.021	-0.229	1.787			-0.058	0.081	1.782			-0.118	0.239	1.817			-0.171	0.012	1.930			-0.202	-0.228	1.971			-0.226	-0.454	1.973			-0.238	-0.524	1.965			0.060	0.014	1.699			-0.053	-0.062	1.512
-0.040	-0.290	1.764			-0.021	-0.229	1.787			-0.058	0.082	1.782			-0.118	0.239	1.817			-0.171	0.012	1.931			-0.202	-0.228	1.971			-0.225	-0.454	1.972			-0.238	-0.525	1.965			0.060	0.014	1.699			-0.052	-0.062	1.512
-0.040	-0.290	1.764			-0.021	-0.229	1.787			-0.058	0.082	1.782			-0.118	0.239	1.817			-0.171	0.013	1.932			-0.201	-0.228	1.971			-0.225	-0.454	1.972			-0.238	-0.525	1.965			0.060	0.014	1.699			-0.052	-0.062	1.513
-0.040	-0.290	1.764			-0.021	-0.229	1.787			-0.058	0.082	1.782			-0.118	0.239	1.817			-0.171	0.013	1.933			-0.201	-0.228	1.972			-0.225	-0.454	1.972			-0.238	-0.525	1.965			0.060	0.014	1.699			-0.050	-0.062	1.514
-0.040	-0.290	1.764			-0.021	-0.229	1.786			-0.058	0.082	1.782			-0.118	0.239	1.817			-0.170	0.013	1.934			-0.201	-0.227	1.972			-0.225	-0.453	1.972			-0.238	-0.525	1.965			0.060	0.014	1.699			-0.049	-0.062	1.515
-0.040	-0.291	1.764			-0.021	-0.229	1.786			-0.058	0.082	1.782			-0.118	0.239	1.817			-0.170	0.014	1.935			-0.201	-0.227	1.972			-0.225	-0.453	1.972			-0.237	-0.525	1.965			0.060	0.014	1.699			-0.049	-0.062	1.515
-0.040	-0.291	1.764			-0.021	-0.229	1.786			-0.058	0.082	1.782			-0.118	0.239	1.817			-0.170	0.014	1.936			-0.201	-0.227	1.972			-0.225	-0.452	1.972			-0.237	-0.524	1.965			0.060	0.014	1.699			-0.049	-0.062	1.514
-0.040	-0.291	1.764			-0.021	-0.229	1.786			-0.057	0.082	1.782			-0.118	0.239	1.817			-0.170	0.014	1.937			-0.200	-0.227	1.972			-0.225	-0.452	1.972			-0.237	-0.524	1.965			0.060	0.014	1.699			-0.049	-0.060	1.510
-0.039	-0.291	1.764			-0.021	-0.229	1.786			-0.057	0.082	1.782			-0.118	0.239	1.817			-0.170	0.014	1.938			-0.200	-0.227	1.973			-0.223	-0.443	1.974			-0.236	-0.517	1.966			0.060	0.014	1.699			-0.049	-0.060	1.507
-0.039	-0.291	1.764			-0.021	-0.229	1.786			-0.057	0.082	1.782			-0.118	0.239	1.817			-0.170	0.014	1.938			-0.200	-0.227	1.973			-0.222	-0.440	1.975			-0.235	-0.515	1.966			0.060	0.014	1.699			-0.049	-0.058	1.505
-0.039	-0.291	1.764			-0.021	-0.229	1.786			-0.057	0.082	1.782			-0.118	0.239	1.817			-0.170	0.014	1.939			-0.200	-0.227	1.973			-0.222	-0.436	1.975			-0.235	-0.511	1.966			0.060	0.014	1.699			-0.050	-0.058	1.503
-0.039	-0.291	1.764			-0.021	-0.229	1.786			-0.057	0.082	1.782			-0.118	0.239	1.817			-0.170	0.014	1.939			-0.200	-0.227	1.973			-0.221	-0.435	1.976			-0.234	-0.512	1.966			0.060	0.014	1.700			-0.048	-0.059	1.506
-0.039	-0.291	1.764			-0.021	-0.229	1.786			-0.057	0.082	1.782			-0.118	0.239	1.817			-0.170	0.014	1.939			-0.199	-0.227	1.973			-0.222	-0.445	1.973			-0.236	-0.514	1.965			0.061	0.014	1.700			-0.048	-0.059	1.506
-0.039	-0.291	1.764			-0.021	-0.229	1.786			-0.056	0.082	1.782			-0.118	0.239	1.817			-0.169	0.014	1.940			-0.199	-0.227	1.974			-0.222	-0.447	1.973			-0.237	-0.518	1.964			0.061	0.014	1.700			-0.048	-0.059	1.505
-0.039	-0.291	1.764			-0.021	-0.229	1.786			-0.056	0.082	1.782			-0.117	0.239	1.817			-0.169	0.014	1.940			-0.199	-0.228	1.974			-0.223	-0.453	1.972			-0.237	-0.524	1.963			0.061	0.014	1.700			-0.048	-0.059	1.505
-0.038	-0.291	1.764			-0.020	-0.229	1.786			-0.056	0.083	1.782			-0.117	0.239	1.817			-0.169	0.014	1.940			-0.198	-0.228	1.974			-0.223	-0.452	1.972			-0.237	-0.524	1.963			0.061	0.014	1.700			-0.049	-0.058	1.502
-0.038	-0.291	1.765			-0.020	-0.229	1.786			-0.056	0.083	1.782			-0.117	0.239	1.817			-0.169	0.014	1.941			-0.198	-0.228	1.975			-0.223	-0.452	1.972			-0.237	-0.524	1.963			0.061	0.014	1.700			-0.049	-0.058	1.502
-0.038	-0.291	1.765			-0.020	-0.229	1.786			-0.056	0.083	1.782			-0.117	0.239	1.817			-0.169	0.014	1.941			-0.198	-0.228	1.975			-0.223	-0.451	1.972			-0.237	-0.524	1.963			0.061	0.015	1.700			-0.049	-0.058	1.501
-0.038	-0.291	1.765			-0.020	-0.229	1.786			-0.055	0.083	1.782			-0.117	0.238	1.818			-0.169	0.014	1.941			-0.198	-0.228	1.975			-0.223	-0.451	1.973			-0.237	-0.524	1.963			0.061	0.015	1.700			-0.049	-0.058	1.501
-0.038	-0.291	1.765			-0.020	-0.229	1.786			-0.055	0.083	1.782			-0.117	0.238	1.818			-0.169	0.014	1.942			-0.197	-0.228	1.975			-0.223	-0.451	1.973			-0.237	-0.524	1.963			0.062	0.015	1.701			-0.045	-0.059	1.507
-0.038	-0.291	1.765			-0.020	-0.229	1.786			-0.055	0.083	1.782			-0.117	0.238	1.818			-0.169	0.013	1.942			-0.197	-0.229	1.976			-0.223	-0.450	1.973			-0.237	-0.524	1.963			0.062	0.015	1.701			-0.045	-0.059	1.507
-0.038	-0.291	1.765			-0.020	-0.229	1.786			-0.055	0.083	1.782			-0.117	0.238	1.818			-0.169	0.013	1.942			-0.197	-0.229	1.976			-0.223	-0.450	1.973			-0.237	-0.524	1.963			0.062	0.015	1.701			-0.044	-0.060	1.508
-0.037	-0.291	1.765			-0.020	-0.229	1.786			-0.055	0.083	1.782			-0.117	0.238	1.818			-0.169	0.013	1.943			-0.197	-0.229	1.976			-0.223	-0.450	1.973			-0.237	-0.524	1.963			0.062	0.015	1.701			-0.043	-0.060	1.508
-0.037	-0.291	1.765			-0.019	-0.229	1.786			-0.055	0.083	1.782			-0.117	0.238	1.818			-0.169	0.013	1.943			-0.197	-0.229	1.976			-0.224	-0.455	1.974			-0.237	-0.527	1.963			0.062	0.015	1.701			-0.043	-0.060	1.509
-0.037	-0.291	1.765			-0.019	-0.229	1.786			-0.054	0.083	1.782			-0.117	0.238	1.818			-0.168	0.013	1.943			-0.197	-0.229	1.976			-0.224	-0.455	1.974			-0.237	-0.528	1.963			0.062	0.015	1.701			-0.041	-0.061	1.511
-0.037	-0.291	1.765			-0.019	-0.229	1.787			-0.054	0.083	1.783			-0.116	0.238	1.819			-0.168	0.013	1.943			-0.197	-0.229	1.976			-0.224	-0.455	1.974			-0.237	-0.528	1.963			0.062	0.015	1.701			-0.041	-0.061	1.512
-0.037	-0.291	1.766			-0.019	-0.229	1.787			-0.054	0.083	1.783			-0.116	0.238	1.819			-0.168	0.013	1.943			-0.196	-0.229	1.976			-0.224	-0.455	1.974			-0.237	-0.528	1.963			0.062	0.015	1.702			-0.041	-0.062	1.512
-0.037	-0.291	1.766			-0.019	-0.229	1.787			-0.054	0.083	1.783			-0.116	0.238	1.819			-0.168	0.013	1.944			-0.196	-0.229	1.977			-0.224	-0.455	1.975			-0.237	-0.529	1.963			0.063	0.015	1.702			-0.041	-0.062	1.512
-0.037	-0.291	1.766			-0.019	-0.229	1.787			-0.054	0.083	1.783			-0.116	0.238	1.819			-0.168	0.013	1.944			-0.196	-0.229	1.977			-0.224	-0.455	1.976			-0.237	-0.529	1.963			0.063	0.015	1.702			-0.038	-0.063	1.519
-0.037	-0.290	1.766			-0.019	-0.229	1.787			-0.054	0.083	1.783			-0.116	0.238	1.819			-0.168	0.013	1.944			-0.196	-0.229	1.977			-0.224	-0.456	1.977			-0.237	-0.529	1.963			0.063	0.015	1.702			-0.036	-0.064	1.524
-0.037	-0.290	1.766			-0.019	-0.229	1.787			-0.053	0.083	1.783			-0.116	0.238	1.819			-0.168	0.013	1.944			-0.196	-0.229	1.977			-0.224	-0.456	1.978			-0.237	-0.529	1.963			0.063	0.015	1.702			-0.035	-0.064	1.526
-0.037	-0.290	1.766			-0.019	-0.228	1.787			-0.053	0.083	1.783			-0.116	0.238	1.819			-0.168	0.013	1.944			-0.196	-0.229	1.977			-0.225	-0.456	1.979			-0.237	-0.529	1.963			0.063	0.015	1.702			-0.035	-0.065	1.526
-0.037	-0.290	1.767			-0.019	-0.228	1.787			-0.053	0.083	1.783			-0.116	0.238	1.819			-0.168	0.012	1.944			-0.196	-0.229	1.977			-0.225	-0.456	1.980			-0.237	-0.529	1.963			0.063	0.015	1.702			-0.035	-0.065	1.527
-0.036	-0.289	1.767			-0.019	-0.228	1.787			-0.053	0.083	1.783			-0.115	0.238	1.819			-0.167	0.012	1.944			-0.195	-0.230	1.977			-0.225	-0.456	1.981			-0.237	-0.530	1.964			0.063	0.015	1.702			-0.035	-0.065	1.527
-0.036	-0.289	1.767			-0.019	-0.228	1.787			-0.053	0.083	1.783			-0.115	0.238	1.820			-0.167	0.012	1.944			-0.195	-0.230	1.977			-0.225	-0.456	1.983			-0.237	-0.530	1.964			0.063	0.015	1.703			-0.034	-0.065	1.528
-0.036	-0.289	1.767			-0.018	-0.228	1.787			-0.053	0.083	1.783			-0.115	0.238	1.820			-0.167	0.012	1.944			-0.195	-0.230	1.977			-0.225	-0.456	1.984			-0.237	-0.530	1.964			0.063	0.015	1.703			-0.034	-0.066	1.528
-0.036	-0.289	1.767			-0.018	-0.228	1.788			-0.052	0.083	1.783			-0.115	0.238	1.820			-0.167	0.012	1.944			-0.195	-0.230	1.978			-0.221	-0.461	1.978			-0.237	-0.530	1.964			0.064	0.015	1.703			-0.034	-0.066	1.529
-0.036	-0.289	1.767			-0.018	-0.228	1.788			-0.052	0.083	1.783			-0.115	0.238	1.820			-0.167	0.012	1.944			-0.195	-0.230	1.978			-0.223	-0.461	1.982			-0.238	-0.531	1.968			0.064	0.015	1.703			-0.033	-0.066	1.530
-0.036	-0.289	1.767			-0.018	-0.228	1.788			-0.052	0.083	1.784			-0.115	0.238	1.820			-0.167	0.011	1.944			-0.195	-0.230	1.978			-0.224	-0.461	1.984			-0.239	-0.532	1.972			0.064	0.015	1.703			-0.036	-0.066	1.520
-0.036	-0.289	1.767			-0.018	-0.228	1.788			-0.052	0.083	1.784			-0.114	0.238	1.820			-0.166	0.011	1.944			-0.195	-0.230	1.978			-0.224	-0.461	1.986			-0.239	-0.532	1.972			0.064	0.015	1.703			-0.034	-0.067	1.525
-0.036	-0.289	1.767			-0.018	-0.228	1.788			-0.052	0.083	1.784			-0.114	0.238	1.820			-0.166	0.011	1.944			-0.195	-0.230	1.978			-0.227	-0.464	1.992			-0.239	-0.537	1.972			0.064	0.015	1.703			-0.037	-0.068	1.518
-0.036	-0.289	1.768			-0.018	-0.228	1.788			-0.052	0.083	1.784			-0.114	0.238	1.820			-0.166	0.011	1.944			-0.195	-0.230	1.978			-0.230	-0.465	1.998			-0.238	-0.535	1.970			0.064	0.015	1.703			-0.034	-0.068	1.522
-0.036	-0.289	1.768			-0.018	-0.228	1.788			-0.052	0.083	1.784			-0.113	0.238	1.820			-0.166	0.011	1.944			-0.195	-0.230	1.978			-0.225	-0.470	1.993			-0.238	-0.535	1.970			0.065	0.015	1.704			-0.035	-0.069	1.521
-0.036	-0.289	1.768			-0.018	-0.228	1.788			-0.051	0.083	1.784			-0.113	0.238	1.820			-0.166	0.011	1.944			-0.195	-0.230	1.978			-0.226	-0.469	1.994			-0.238	-0.535	1.970			0.065	0.015	1.704			-0.034	-0.069	1.523
-0.036	-0.288	1.768			-0.018	-0.227	1.788			-0.051	0.083	1.785			-0.113	0.238	1.820			-0.166	0.010	1.943			-0.195	-0.230	1.978			-0.223	-0.471	1.991			-0.238	-0.535	1.969			0.065	0.015	1.704			-0.034	-0.070	1.523
-0.035	-0.288	1.768			-0.018	-0.227	1.788			-0.051	0.083	1.785			-0.112	0.238	1.820			-0.166	0.010	1.943			-0.195	-0.230	1.978			-0.224	-0.468	1.993			-0.240	-0.533	1.977			0.066	0.016	1.704			-0.035	-0.068	1.514
-0.035	-0.288	1.768			-0.018	-0.227	1.789			-0.051	0.083	1.785			-0.112	0.238	1.820			-0.166	0.010	1.943			-0.195	-0.231	1.978			-0.225	-0.467	1.995			-0.240	-0.532	1.977			0.066	0.016	1.705			-0.036	-0.067	1.508
-0.035	-0.288	1.768			-0.017	-0.227	1.789			-0.051	0.083	1.785			-0.112	0.238	1.820			-0.165	0.010	1.943			-0.194	-0.231	1.978			-0.225	-0.466	1.996			-0.240	-0.532	1.978			0.066	0.016	1.705			-0.036	-0.066	1.503
-0.035	-0.288	1.768			-0.017	-0.227	1.789			-0.051	0.082	1.785			-0.111	0.238	1.820			-0.165	0.009	1.943			-0.194	-0.231	1.978			-0.226	-0.465	1.996			-0.240	-0.532	1.978			0.067	0.016	1.705			-0.037	-0.064	1.499
-0.035	-0.288	1.768			-0.017	-0.227	1.789			-0.051	0.082	1.786			-0.111	0.238	1.819			-0.165	0.009	1.943			-0.194	-0.231	1.978			-0.226	-0.463	1.996			-0.239	-0.531	1.977			0.067	0.016	1.706			-0.036	-0.063	1.496
-0.035	-0.287	1.769			-0.017	-0.227	1.789			-0.051	0.082	1.786			-0.111	0.238	1.819			-0.165	0.009	1.943			-0.194	-0.231	1.978			-0.226	-0.461	1.996			-0.239	-0.531	1.977			0.068	0.016	1.706			-0.036	-0.063	1.495
-0.035	-0.287	1.769			-0.017	-0.227	1.790			-0.051	0.082	1.786			-0.110	0.238	1.819			-0.165	0.009	1.943			-0.194	-0.231	1.978			-0.226	-0.460	1.995			-0.239	-0.530	1.977			0.068	0.016	1.707			-0.036	-0.063	1.495
-0.035	-0.286	1.769			-0.017	-0.226	1.790			-0.050	0.082	1.787			-0.110	0.238	1.819			-0.165	0.009	1.942			-0.194	-0.231	1.978			-0.226	-0.459	1.994			-0.238	-0.530	1.976			0.069	0.016	1.707			-0.035	-0.061	1.492
-0.035	-0.286	1.769			-0.017	-0.226	1.790			-0.050	0.082	1.787			-0.110	0.238	1.819			-0.165	0.009	1.942			-0.194	-0.231	1.978			-0.226	-0.457	1.993			-0.238	-0.529	1.975			0.069	0.017	1.707			-0.034	-0.061	1.491
-0.035	-0.286	1.769			-0.017	-0.226	1.790			-0.050	0.082	1.787			-0.109	0.238	1.819			-0.165	0.009	1.942			-0.194	-0.231	1.978			-0.225	-0.456	1.992			-0.238	-0.529	1.975			0.069	0.017	1.708			-0.032	-0.059	1.489
-0.035	-0.285	1.770			-0.017	-0.225	1.791			-0.050	0.081	1.787			-0.109	0.238	1.819			-0.165	0.009	1.942			-0.194	-0.231	1.978			-0.225	-0.455	1.991			-0.238	-0.528	1.975			0.070	0.018	1.708			-0.031	-0.058	1.487
-0.035	-0.285	1.770			-0.017	-0.225	1.791			-0.050	0.081	1.787			-0.108	0.238	1.819			-0.164	0.008	1.942			-0.194	-0.231	1.977			-0.225	-0.459	1.988			-0.251	-0.507	1.985			0.070	0.018	1.709			-0.030	-0.056	1.485
-0.035	-0.284	1.770			-0.017	-0.225	1.791			-0.049	0.081	1.788			-0.108	0.238	1.819			-0.164	0.008	1.941			-0.194	-0.231	1.977			-0.226	-0.461	1.985			-0.254	-0.502	1.988			0.071	0.019	1.710			-0.028	-0.055	1.483
-0.035	-0.284	1.770			-0.017	-0.225	1.791			-0.049	0.081	1.788			-0.107	0.238	1.819			-0.164	0.008	1.941			-0.194	-0.231	1.976			-0.226	-0.462	1.983			-0.257	-0.498	1.990			0.071	0.020	1.710			-0.027	-0.053	1.481
-0.034	-0.284	1.770			-0.016	-0.224	1.791			-0.049	0.081	1.788			-0.107	0.238	1.819			-0.163	0.008	1.941			-0.194	-0.231	1.976			-0.226	-0.464	1.980			-0.252	-0.518	1.982			0.072	0.021	1.711			-0.025	-0.052	1.480
-0.034	-0.283	1.770			-0.016	-0.224	1.792			-0.049	0.081	1.788			-0.106	0.238	1.819			-0.163	0.008	1.940			-0.194	-0.231	1.975			-0.226	-0.466	1.978			-0.249	-0.527	1.979			0.072	0.022	1.712			-0.024	-0.050	1.479
-0.034	-0.283	1.770			-0.016	-0.224	1.792			-0.048	0.081	1.788			-0.106	0.238	1.818			-0.163	0.008	1.940			-0.194	-0.231	1.976			-0.226	-0.467	1.976			-0.248	-0.533	1.976			0.072	0.023	1.713			-0.022	-0.049	1.477
-0.034	-0.283	1.770			-0.016	-0.224	1.792			-0.048	0.081	1.789			-0.105	0.238	1.818			-0.163	0.008	1.940			-0.194	-0.231	1.975			-0.226	-0.468	1.972			-0.249	-0.532	1.975			0.073	0.024	1.714			-0.020	-0.048	1.476
-0.034	-0.283	1.770			-0.016	-0.224	1.792			-0.048	0.081	1.789			-0.104	0.238	1.818			-0.162	0.008	1.939			-0.194	-0.231	1.975			-0.226	-0.469	1.968			-0.252	-0.529	1.974			0.073	0.025	1.714			-0.018	-0.046	1.475
-0.034	-0.283	1.771			-0.016	-0.224	1.792			-0.048	0.081	1.789			-0.103	0.238	1.818			-0.162	0.009	1.939			-0.194	-0.231	1.975			-0.226	-0.470	1.966			-0.255	-0.526	1.973			0.073	0.026	1.715			-0.016	-0.045	1.475
-0.034	-0.282	1.771			-0.016	-0.224	1.792			-0.047	0.081	1.789			-0.102	0.238	1.818			-0.162	0.009	1.939			-0.194	-0.231	1.975			-0.226	-0.471	1.964			-0.258	-0.524	1.972			0.073	0.027	1.716			-0.014	-0.044	1.474
-0.034	-0.282	1.771			-0.016	-0.223	1.792			-0.047	0.081	1.789			-0.101	0.239	1.818			-0.162	0.009	1.938			-0.194	-0.230	1.975			-0.226	-0.471	1.963			-0.259	-0.523	1.972			0.074	0.028	1.717			-0.010	-0.044	1.475
-0.034	-0.282	1.771			-0.015	-0.223	1.793			-0.047	0.081	1.790			-0.100	0.239	1.818			-0.161	0.009	1.938			-0.194	-0.230	1.974			-0.227	-0.471	1.962			-0.262	-0.521	1.970			0.074	0.029	1.718			-0.007	-0.043	1.474
-0.033	-0.282	1.771			-0.015	-0.223	1.793			-0.046	0.081	1.790			-0.099	0.239	1.817			-0.161	0.009	1.938			-0.194	-0.229	1.974			-0.227	-0.471	1.961			-0.264	-0.519	1.968			0.074	0.031	1.719			-0.004	-0.043	1.474
-0.033	-0.282	1.771			-0.015	-0.223	1.793			-0.046	0.082	1.790			-0.098	0.239	1.817			-0.161	0.010	1.937			-0.194	-0.228	1.974			-0.227	-0.471	1.960			-0.266	-0.516	1.966			0.074	0.032	1.720			-0.000	-0.043	1.474
-0.033	-0.282	1.771			-0.015	-0.223	1.793			-0.046	0.082	1.790			-0.097	0.240	1.817			-0.161	0.011	1.937			-0.194	-0.226	1.974			-0.227	-0.470	1.959			-0.267	-0.513	1.964			0.074	0.034	1.720			0.006	-0.045	1.480
-0.032	-0.281	1.771			-0.014	-0.222	1.793			-0.047	0.084	1.790			-0.097	0.241	1.817			-0.161	0.012	1.936			-0.194	-0.224	1.973			-0.227	-0.464	1.961			-0.265	-0.513	1.963			0.074	0.035	1.720			0.012	-0.047	1.488
-0.032	-0.281	1.771			-0.014	-0.222	1.793			-0.047	0.086	1.789			-0.096	0.242	1.817			-0.161	0.013	1.935			-0.194	-0.223	1.972			-0.227	-0.464	1.960			-0.266	-0.511	1.962			0.073	0.037	1.720			0.020	-0.046	1.495
-0.032	-0.281	1.771			-0.014	-0.222	1.793			-0.047	0.087	1.789			-0.095	0.243	1.817			-0.161	0.014	1.934			-0.194	-0.221	1.971			-0.227	-0.463	1.960			-0.264	-0.510	1.957			0.073	0.039	1.720			0.025	-0.046	1.498
-0.032	-0.281	1.771			-0.014	-0.221	1.793			-0.047	0.089	1.789			-0.095	0.244	1.817			-0.161	0.016	1.934			-0.194	-0.219	1.970			-0.228	-0.461	1.961			-0.261	-0.511	1.957			0.073	0.040	1.720			0.029	-0.046	1.502
-0.031	-0.280	1.771			-0.013	-0.221	1.793			-0.047	0.090	1.789			-0.094	0.245	1.817			-0.161	0.017	1.933			-0.194	-0.218	1.969			-0.228	-0.459	1.962			-0.260	-0.512	1.956			0.072	0.042	1.720			0.034	-0.045	1.505
-0.031	-0.280	1.771			-0.013	-0.220	1.793			-0.047	0.092	1.788			-0.094	0.246	1.817			-0.161	0.019	1.932			-0.194	-0.216	1.969			-0.228	-0.458	1.963			-0.257	-0.513	1.956			0.072	0.043	1.720			0.037	-0.044	1.506
-0.031	-0.280	1.771			-0.013	-0.220	1.793			-0.047	0.094	1.788			-0.093	0.247	1.817			-0.161	0.020	1.931			-0.194	-0.214	1.968			-0.228	-0.454	1.964			-0.255	-0.513	1.956			0.072	0.044	1.720			0.039	-0.043	1.507
-0.031	-0.280	1.771			-0.013	-0.220	1.793			-0.048	0.096	1.787			-0.093	0.249	1.817			-0.161	0.022	1.930			-0.194	-0.212	1.968			-0.228	-0.453	1.965			-0.253	-0.513	1.956			0.071	0.045	1.720			0.041	-0.042	1.508
-0.031	-0.280	1.771			-0.013	-0.219	1.793			-0.048	0.098	1.787			-0.093	0.250	1.817			-0.162	0.023	1.930			-0.195	-0.210	1.967			-0.228	-0.451	1.966			-0.252	-0.514	1.957			0.071	0.046	1.720			0.043	-0.041	1.508
-0.031	-0.279	1.771			-0.013	-0.219	1.793			-0.049	0.099	1.786			-0.093	0.252	1.817			-0.162	0.025	1.929			-0.195	-0.208	1.967			-0.228	-0.450	1.967			-0.250	-0.514	1.957			0.071	0.047	1.720			0.045	-0.040	1.509
-0.030	-0.279	1.771			-0.013	-0.218	1.793			-0.049	0.101	1.785			-0.093	0.253	1.817			-0.162	0.027	1.928			-0.195	-0.207	1.966			-0.228	-0.449	1.968			-0.249	-0.514	1.957			0.070	0.048	1.719			0.047	-0.040	1.509
-0.030	-0.279	1.771			-0.013	-0.218	1.793			-0.049	0.102	1.785			-0.093	0.254	1.817			-0.163	0.028	1.927			-0.195	-0.205	1.965			-0.228	-0.448	1.968			-0.248	-0.526	1.958			0.070	0.048	1.719			0.049	-0.039	1.509
-0.030	-0.279	1.771			-0.013	-0.217	1.793			-0.050	0.104	1.784			-0.093	0.255	1.818			-0.163	0.029	1.926			-0.195	-0.204	1.965			-0.228	-0.447	1.968			-0.248	-0.532	1.958			0.070	0.049	1.719			0.050	-0.038	1.509
-0.030	-0.279	1.771			-0.013	-0.217	1.792			-0.050	0.105	1.784			-0.093	0.256	1.818			-0.163	0.031	1.926			-0.195	-0.203	1.965			-0.228	-0.446	1.968			-0.247	-0.535	1.958			0.070	0.050	1.719			0.051	-0.037	1.508
-0.030	-0.279	1.771			-0.013	-0.217	1.792			-0.050	0.106	1.784			-0.093	0.257	1.818			-0.163	0.032	1.925			-0.195	-0.202	1.964			-0.228	-0.446	1.968			-0.246	-0.538	1.958			0.070	0.050	1.719			0.053	-0.036	1.507
-0.030	-0.279	1.771			-0.013	-0.216	1.792			-0.050	0.107	1.783			-0.093	0.258	1.818			-0.163	0.033	1.925			-0.195	-0.201	1.964			-0.228	-0.445	1.968			-0.245	-0.540	1.958			0.069	0.051	1.719			0.054	-0.036	1.506
-0.030	-0.279	1.771			-0.013	-0.216	1.792			-0.050	0.108	1.783			-0.093	0.259	1.818			-0.163	0.034	1.924			-0.196	-0.200	1.963			-0.228	-0.444	1.968			-0.245	-0.542	1.958			0.069	0.051	1.719			0.054	-0.035	1.505
-0.030	-0.278	1.771			-0.014	-0.216	1.792			-0.051	0.109	1.782			-0.093	0.260	1.818			-0.164	0.035	1.923			-0.196	-0.199	1.963			-0.228	-0.444	1.968			-0.244	-0.544	1.958			0.069	0.052	1.719			0.055	-0.034	1.504
-0.030	-0.278	1.771			-0.014	-0.216	1.792			-0.051	0.110	1.782			-0.093	0.261	1.818			-0.164	0.036	1.923			-0.196	-0.198	1.962			-0.228	-0.443	1.968			-0.244	-0.545	1.958			0.069	0.052	1.719			0.056	-0.034	1.504
-0.030	-0.278	1.771			-0.014	-0.215	1.791			-0.051	0.110	1.782			-0.094	0.261	1.818			-0.164	0.037	1.923			-0.196	-0.197	1.962			-0.228	-0.443	1.968			-0.243	-0.547	1.958			0.069	0.053	1.719			0.057	-0.036	1.505
-0.030	-0.278	1.771			-0.014	-0.215	1.791			-0.051	0.111	1.782			-0.094	0.262	1.819			-0.164	0.038	1.922			-0.196	-0.197	1.961			-0.228	-0.442	1.968			-0.243	-0.548	1.958			0.069	0.053	1.719			0.058	-0.036	1.506
-0.030	-0.278	1.771			-0.014	-0.215	1.791			-0.051	0.112	1.781			-0.094	0.262	1.819			-0.164	0.038	1.922			-0.196	-0.196	1.961			-0.228	-0.442	1.967			-0.244	-0.533	1.955			0.068	0.053	1.719			0.059	-0.035	1.508
-0.030	-0.278	1.771			-0.014	-0.215	1.791			-0.051	0.112	1.781			-0.094	0.263	1.819			-0.164	0.039	1.921			-0.196	-0.196	1.961			-0.228	-0.441	1.967			-0.244	-0.537	1.955			0.068	0.054	1.719			0.060	-0.035	1.511
-0.030	-0.278	1.771			-0.015	-0.214	1.791			-0.051	0.113	1.781			-0.094	0.263	1.819			-0.164	0.040	1.921			-0.196	-0.195	1.961			-0.228	-0.441	1.967			-0.243	-0.538	1.955			0.068	0.054	1.719			0.061	-0.035	1.513
-0.029	-0.278	1.771			-0.015	-0.214	1.790			-0.051	0.113	1.781			-0.094	0.264	1.819			-0.164	0.040	1.921			-0.196	-0.194	1.960			-0.228	-0.441	1.967			-0.241	-0.529	1.955			0.068	0.054	1.719			0.062	-0.035	1.515
-0.029	-0.278	1.771			-0.015	-0.214	1.790			-0.051	0.114	1.781			-0.095	0.264	1.819			-0.164	0.041	1.920			-0.196	-0.194	1.960			-0.228	-0.440	1.967			-0.240	-0.523	1.954			0.068	0.055	1.719			0.063	-0.034	1.517
-0.029	-0.278	1.771			-0.015	-0.214	1.790			-0.051	0.114	1.780			-0.095	0.265	1.819			-0.164	0.041	1.920			-0.196	-0.194	1.960			-0.228	-0.440	1.967			-0.239	-0.522	1.955			0.068	0.055	1.719			0.064	-0.034	1.519
-0.029	-0.278	1.771			-0.016	-0.213	1.790			-0.051	0.115	1.780			-0.095	0.265	1.820			-0.164	0.042	1.920			-0.196	-0.193	1.960			-0.228	-0.440	1.967			-0.239	-0.527	1.955			0.068	0.055	1.719			0.065	-0.034	1.520
-0.029	-0.278	1.771			-0.016	-0.213	1.789			-0.051	0.115	1.780			-0.095	0.266	1.820			-0.164	0.042	1.920			-0.196	-0.193	1.960			-0.228	-0.439	1.967			-0.239	-0.526	1.956			0.068	0.055	1.719			0.064	-0.033	1.519
-0.029	-0.278	1.771			-0.016	-0.213	1.789			-0.051	0.115	1.780			-0.095	0.266	1.820			-0.165	0.043	1.919			-0.196	-0.192	1.960			-0.227	-0.439	1.968			-0.238	-0.525	1.956			0.068	0.056	1.719			0.064	-0.033	1.518
-0.029	-0.278	1.771			-0.016	-0.213	1.789			-0.052	0.116	1.780			-0.095	0.266	1.820			-0.165	0.043	1.919			-0.196	-0.192	1.960			-0.227	-0.439	1.968			-0.238	-0.524	1.957			0.067	0.056	1.719			0.063	-0.033	1.516
-0.029	-0.278	1.771			-0.016	-0.213	1.789			-0.052	0.116	1.780			-0.096	0.266	1.820			-0.165	0.043	1.919			-0.196	-0.192	1.960			-0.227	-0.438	1.969			-0.237	-0.523	1.957			0.067	0.056	1.719			0.063	-0.032	1.517
-0.029	-0.277	1.771			-0.017	-0.213	1.789			-0.052	0.116	1.780			-0.096	0.267	1.820			-0.165	0.044	1.919			-0.196	-0.191	1.960			-0.227	-0.438	1.969			-0.237	-0.518	1.956			0.067	0.056	1.719			0.063	-0.032	1.516
-0.029	-0.277	1.771			-0.017	-0.212	1.789			-0.052	0.116	1.780			-0.096	0.267	1.820			-0.165	0.044	1.919			-0.196	-0.191	1.960			-0.226	-0.438	1.970			-0.237	-0.517	1.957			0.067	0.056	1.719			0.063	-0.031	1.516
-0.029	-0.277	1.771			-0.017	-0.212	1.788			-0.052	0.117	1.779			-0.096	0.267	1.821			-0.165	0.045	1.919			-0.196	-0.191	1.960			-0.226	-0.438	1.971			-0.237	-0.517	1.958			0.067	0.056	1.719			0.063	-0.031	1.516
-0.029	-0.277	1.771			-0.017	-0.212	1.788			-0.052	0.117	1.779			-0.096	0.267	1.821			-0.165	0.045	1.918			-0.195	-0.191	1.960			-0.225	-0.437	1.972			-0.236	-0.516	1.959			0.067	0.057	1.719			0.062	-0.031	1.514
-0.029	-0.277	1.771			-0.017	-0.212	1.788			-0.052	0.117	1.779			-0.096	0.267	1.821			-0.165	0.045	1.918			-0.195	-0.190	1.961			-0.225	-0.437	1.973			-0.236	-0.515	1.960			0.067	0.057	1.719			0.061	-0.031	1.512
-0.029	-0.277	1.771			-0.017	-0.212	1.788			-0.052	0.117	1.779			-0.097	0.268	1.821			-0.165	0.045	1.918			-0.195	-0.190	1.961			-0.223	-0.432	1.976			-0.234	-0.510	1.963			0.067	0.057	1.719			0.060	-0.031	1.510
-0.029	-0.277	1.771			-0.017	-0.212	1.788			-0.052	0.118	1.779			-0.097	0.268	1.821			-0.165	0.046	1.918			-0.195	-0.190	1.961			-0.222	-0.428	1.979			-0.233	-0.505	1.965			0.067	0.057	1.719			0.059	-0.030	1.508
-0.029	-0.277	1.771			-0.017	-0.211	1.788			-0.052	0.118	1.779			-0.097	0.268	1.822			-0.165	0.046	1.918			-0.195	-0.190	1.961			-0.221	-0.423	1.981			-0.232	-0.500	1.967			0.067	0.057	1.720			0.058	-0.030	1.506
-0.029	-0.277	1.771			-0.018	-0.211	1.788			-0.052	0.118	1.779			-0.097	0.268	1.822			-0.165	0.046	1.918			-0.195	-0.189	1.962			-0.221	-0.424	1.981			-0.232	-0.500	1.968			0.067	0.057	1.720			0.057	-0.030	1.504
-0.029	-0.277	1.771			-0.018	-0.211	1.788			-0.052	0.118	1.779			-0.098	0.268	1.822			-0.165	0.046	1.918			-0.195	-0.189	1.962			-0.220	-0.424	1.982			-0.232	-0.500	1.969			0.066	0.057	1.720			0.057	-0.030	1.503
-0.029	-0.277	1.771			-0.018	-0.211	1.788			-0.052	0.118	1.779			-0.098	0.269	1.822			-0.165	0.047	1.918			-0.195	-0.189	1.962			-0.220	-0.424	1.983			-0.232	-0.500	1.969			0.066	0.057	1.720			0.056	-0.030	1.502
-0.029	-0.277	1.771			-0.018	-0.211	1.787			-0.052	0.118	1.780			-0.098	0.269	1.823			-0.166	0.047	1.918			-0.195	-0.189	1.962			-0.220	-0.424	1.983			-0.232	-0.500	1.970			0.066	0.057	1.720			0.056	-0.030	1.500
-0.029	-0.277	1.771			-0.018	-0.211	1.787			-0.053	0.119	1.780			-0.098	0.269	1.823			-0.166	0.047	1.918			-0.195	-0.189	1.963			-0.220	-0.424	1.984			-0.231	-0.500	1.971			0.066	0.057	1.720			0.055	-0.030	1.499
-0.029	-0.277	1.772			-0.018	-0.211	1.787			-0.053	0.119	1.780			-0.099	0.269	1.823			-0.166	0.048	1.918			-0.195	-0.189	1.963			-0.219	-0.424	1.984			-0.231	-0.500	1.971			0.066	0.058	1.720			0.055	-0.030	1.498
-0.029	-0.277	1.772			-0.018	-0.211	1.787			-0.053	0.119	1.780			-0.099	0.269	1.824			-0.166	0.048	1.918			-0.195	-0.188	1.964			-0.219	-0.424	1.984			-0.231	-0.500	1.971			0.066	0.058	1.720			0.054	-0.030	1.497
-0.029	-0.277	1.772			-0.018	-0.211	1.787			-0.053	0.119	1.780			-0.099	0.269	1.824			-0.166	0.048	1.918			-0.195	-0.188	1.964			-0.219	-0.424	1.985			-0.231	-0.500	1.972			0.066	0.058	1.720			0.054	-0.030	1.496
-0.029	-0.277	1.772			-0.018	-0.211	1.787			-0.053	0.116	1.780			-0.099	0.266	1.824			-0.166	0.047	1.918			-0.196	-0.191	1.966			-0.219	-0.426	1.985			-0.232	-0.502	1.972			0.066	0.058	1.720			0.054	-0.030	1.496
-0.029	-0.277	1.772			-0.018	-0.211	1.787			-0.053	0.112	1.781			-0.098	0.264	1.825			-0.166	0.045	1.919			-0.196	-0.194	1.967			-0.220	-0.432	1.984			-0.233	-0.509	1.972			0.066	0.058	1.720			0.054	-0.030	1.495
-0.029	-0.277	1.772			-0.019	-0.211	1.788			-0.053	0.109	1.781			-0.098	0.261	1.825			-0.166	0.044	1.919			-0.196	-0.197	1.968			-0.221	-0.437	1.984			-0.234	-0.514	1.972			0.066	0.058	1.720			0.054	-0.030	1.495
-0.029	-0.277	1.772			-0.019	-0.212	1.788			-0.053	0.106	1.781			-0.097	0.258	1.826			-0.167	0.042	1.919			-0.196	-0.199	1.969			-0.221	-0.442	1.983			-0.234	-0.518	1.972			0.066	0.058	1.720			0.054	-0.029	1.494
-0.029	-0.277	1.773			-0.019	-0.212	1.788			-0.054	0.104	1.781			-0.097	0.256	1.826			-0.167	0.040	1.919			-0.197	-0.201	1.970			-0.222	-0.445	1.982			-0.235	-0.522	1.972			0.066	0.058	1.720			0.054	-0.029	1.494
-0.029	-0.277	1.773			-0.019	-0.212	1.788			-0.054	0.102	1.780			-0.096	0.254	1.826			-0.167	0.039	1.919			-0.197	-0.203	1.970			-0.222	-0.448	1.982			-0.236	-0.525	1.972			0.066	0.058	1.721			0.053	-0.029	1.493
-0.029	-0.278	1.773			-0.020	-0.213	1.788			-0.054	0.100	1.780			-0.096	0.252	1.826			-0.167	0.037	1.919			-0.197	-0.205	1.971			-0.222	-0.444	1.982			-0.235	-0.521	1.972			0.065	0.058	1.721			0.053	-0.029	1.493
-0.029	-0.278	1.773			-0.020	-0.213	1.788			-0.054	0.098	1.780			-0.096	0.251	1.827			-0.167	0.036	1.919			-0.197	-0.207	1.971			-0.223	-0.447	1.982			-0.237	-0.527	1.972			0.065	0.058	1.721			0.053	-0.029	1.493
-0.029	-0.278	1.774			-0.020	-0.214	1.788			-0.054	0.096	1.780			-0.096	0.250	1.827			-0.167	0.034	1.919			-0.198	-0.208	1.972			-0.224	-0.450	1.982			-0.237	-0.529	1.972			0.065	0.058	1.721			0.053	-0.029	1.492
-0.029	-0.279	1.774			-0.020	-0.214	1.788			-0.054	0.095	1.780			-0.095	0.248	1.827			-0.168	0.033	1.919			-0.198	-0.209	1.972			-0.224	-0.452	1.981			-0.238	-0.533	1.971			0.065	0.058	1.721			0.053	-0.029	1.492
-0.029	-0.279	1.774			-0.021	-0.215	1.788			-0.055	0.094	1.780			-0.095	0.247	1.827			-0.168	0.032	1.919			-0.198	-0.211	1.972			-0.225	-0.454	1.981			-0.238	-0.536	1.971			0.065	0.058	1.721			0.054	-0.029	1.492
-0.029	-0.279	1.774			-0.021	-0.215	1.788			-0.055	0.092	1.780			-0.095	0.246	1.827			-0.168	0.031	1.918			-0.198	-0.212	1.972			-0.226	-0.456	1.981			-0.238	-0.537	1.971			0.065	0.058	1.721			0.054	-0.028	1.492
-0.029	-0.279	1.774			-0.021	-0.216	1.788			-0.055	0.091	1.779			-0.095	0.246	1.827			-0.168	0.029	1.918			-0.198	-0.213	1.972			-0.226	-0.458	1.982			-0.236	-0.534	1.968			0.065	0.058	1.722			0.054	-0.028	1.492
-0.029	-0.280	1.775			-0.022	-0.216	1.787			-0.055	0.090	1.779			-0.095	0.245	1.828			-0.168	0.028	1.918			-0.198	-0.214	1.972			-0.227	-0.459	1.982			-0.236	-0.535	1.968			0.065	0.058	1.722			0.054	-0.028	1.492
-0.029	-0.280	1.775			-0.022	-0.217	1.787			-0.055	0.089	1.779			-0.095	0.244	1.828			-0.168	0.028	1.918			-0.198	-0.215	1.972			-0.227	-0.460	1.982			-0.236	-0.536	1.967			0.065	0.058	1.722			0.055	-0.027	1.493
-0.029	-0.280	1.775			-0.022	-0.217	1.787			-0.055	0.089	1.779			-0.095	0.244	1.828			-0.169	0.027	1.918			-0.198	-0.216	1.972			-0.226	-0.447	1.983			-0.236	-0.510	1.970			0.065	0.058	1.722			0.055	-0.026	1.493
-0.029	-0.280	1.775			-0.022	-0.218	1.787			-0.055	0.088	1.779			-0.096	0.243	1.829			-0.173	-0.019	1.913			-0.202	-0.248	1.979			-0.233	-0.469	1.990			-0.235	-0.518	1.968			0.065	0.058	1.722			0.053	-0.022	1.487
-0.029	-0.281	1.775			-0.023	-0.218	1.787			-0.055	0.087	1.779			-0.096	0.242	1.829			-0.174	-0.028	1.912			-0.203	-0.261	1.981			-0.233	-0.472	1.991			-0.236	-0.523	1.967			0.065	0.058	1.722			0.050	-0.020	1.483
-0.029	-0.281	1.775			-0.023	-0.219	1.787			-0.055	0.086	1.778			-0.096	0.242	1.830			-0.175	-0.039	1.911			-0.204	-0.269	1.983			-0.234	-0.475	1.991			-0.236	-0.528	1.967			0.065	0.058	1.722			0.044	-0.016	1.478
-0.029	-0.282	1.775			-0.023	-0.220	1.786			-0.056	0.085	1.778			-0.097	0.241	1.830			-0.176	-0.047	1.910			-0.205	-0.275	1.983			-0.234	-0.477	1.990			-0.237	-0.531	1.967			0.065	0.057	1.722			0.047	-0.015	1.479
-0.029	-0.282	1.775			-0.024	-0.220	1.786			-0.056	0.085	1.778			-0.098	0.241	1.831			-0.177	-0.051	1.909			-0.206	-0.279	1.984			-0.235	-0.478	1.990			-0.238	-0.534	1.966			0.065	0.057	1.722			0.047	-0.015	1.477
-0.029	-0.283	1.775			-0.024	-0.221	1.786			-0.057	0.083	1.779			-0.099	0.241	1.832			-0.177	-0.055	1.909			-0.206	-0.282	1.985			-0.235	-0.478	1.990			-0.238	-0.535	1.966			0.065	0.057	1.722			0.046	-0.015	1.475
-0.029	-0.283	1.776			-0.024	-0.221	1.786			-0.058	0.082	1.779			-0.101	0.241	1.833			-0.177	-0.058	1.908			-0.206	-0.284	1.986			-0.235	-0.478	1.989			-0.238	-0.536	1.966			0.065	0.057	1.722			0.045	-0.015	1.472
-0.029	-0.283	1.776			-0.025	-0.221	1.786			-0.059	0.082	1.780			-0.102	0.241	1.833			-0.177	-0.060	1.908			-0.207	-0.286	1.986			-0.235	-0.478	1.988			-0.239	-0.537	1.965			0.067	0.056	1.721			0.050	-0.018	1.468
-0.029	-0.283	1.776			-0.025	-0.222	1.786			-0.060	0.081	1.780			-0.103	0.241	1.834			-0.178	-0.062	1.909			-0.207	-0.288	1.987			-0.235	-0.477	1.987			-0.240	-0.538	1.965			0.068	0.055	1.720			0.054	-0.021	1.465
-0.030	-0.283	1.776			-0.025	-0.221	1.786			-0.063	0.094	1.782			-0.107	0.249	1.837			-0.178	-0.063	1.909			-0.208	-0.289	1.988			-0.236	-0.477	1.986			-0.240	-0.538	1.964			0.070	0.053	1.719			0.058	-0.022	1.462
-0.030	-0.283	1.776			-0.025	-0.221	1.786			-0.063	0.094	1.782			-0.107	0.249	1.837			-0.178	-0.064	1.909			-0.208	-0.290	1.988			-0.236	-0.476	1.985			-0.241	-0.539	1.963			0.074	0.052	1.718			0.061	-0.024	1.460
-0.030	-0.282	1.776			-0.026	-0.220	1.787			-0.062	0.102	1.784			-0.109	0.254	1.837			-0.178	-0.065	1.909			-0.209	-0.290	1.989			-0.236	-0.475	1.984			-0.242	-0.539	1.963			0.078	0.050	1.717			0.063	-0.024	1.458
-0.030	-0.281	1.776			-0.026	-0.218	1.788			-0.061	0.104	1.788			-0.109	0.255	1.836			-0.178	-0.067	1.908			-0.209	-0.291	1.989			-0.236	-0.475	1.982			-0.243	-0.539	1.962			0.082	0.045	1.720			0.074	-0.028	1.461
-0.030	-0.280	1.777			-0.026	-0.217	1.789			-0.061	0.106	1.791			-0.109	0.256	1.836			-0.178	-0.067	1.907			-0.210	-0.292	1.988			-0.237	-0.474	1.981			-0.244	-0.540	1.961			0.086	0.041	1.722			0.079	-0.028	1.462
-0.031	-0.278	1.777			-0.026	-0.215	1.791			-0.060	0.107	1.795			-0.108	0.257	1.835			-0.179	-0.068	1.906			-0.211	-0.292	1.988			-0.237	-0.473	1.978			-0.244	-0.540	1.960			0.089	0.037	1.724			0.087	-0.031	1.464
-0.031	-0.277	1.778			-0.026	-0.214	1.793			-0.059	0.108	1.797			-0.108	0.257	1.834			-0.178	-0.068	1.905			-0.211	-0.291	1.986			-0.237	-0.473	1.976			-0.245	-0.541	1.957			0.093	0.034	1.727			0.091	-0.030	1.465
-0.030	-0.276	1.779			-0.025	-0.212	1.795			-0.057	0.109	1.801			-0.107	0.258	1.833			-0.178	-0.068	1.902			-0.212	-0.291	1.985			-0.238	-0.472	1.973			-0.246	-0.542	1.953			0.097	0.031	1.729			0.095	-0.029	1.466
-0.030	-0.274	1.779			-0.024	-0.211	1.798			-0.055	0.109	1.806			-0.105	0.258	1.831			-0.177	-0.067	1.900			-0.213	-0.290	1.983			-0.239	-0.472	1.969			-0.247	-0.543	1.950			0.101	0.028	1.732			0.100	-0.027	1.469
-0.029	-0.273	1.780			-0.022	-0.209	1.801			-0.051	0.111	1.811			-0.103	0.258	1.829			-0.176	-0.067	1.898			-0.214	-0.289	1.980			-0.240	-0.472	1.965			-0.248	-0.544	1.945			0.105	0.026	1.735			0.105	-0.024	1.472
-0.027	-0.271	1.781			-0.019	-0.208	1.804			-0.035	0.106	1.811			-0.096	0.255	1.828			-0.175	-0.066	1.895			-0.215	-0.288	1.977			-0.241	-0.472	1.960			-0.251	-0.544	1.935			0.118	0.019	1.736			0.112	-0.022	1.471
-0.025	-0.270	1.782			-0.016	-0.208	1.806			-0.025	0.103	1.810			-0.089	0.253	1.826			-0.174	-0.066	1.893			-0.216	-0.288	1.973			-0.242	-0.474	1.952			-0.253	-0.545	1.928			0.128	0.014	1.736			0.122	-0.023	1.469
-0.023	-0.270	1.784			-0.012	-0.210	1.810			-0.021	0.084	1.825			-0.082	0.251	1.825			-0.172	-0.065	1.890			-0.216	-0.287	1.969			-0.243	-0.480	1.943			-0.255	-0.546	1.921			0.134	0.001	1.745			0.143	-0.035	1.483
-0.019	-0.278	1.786			-0.008	-0.219	1.816			-0.019	0.075	1.833			-0.075	0.250	1.824			-0.169	-0.064	1.886			-0.216	-0.286	1.964			-0.244	-0.483	1.937			-0.256	-0.547	1.916			0.121	-0.025	1.759			0.145	-0.034	1.488
-0.015	-0.283	1.788			-0.004	-0.225	1.820			-0.017	0.070	1.839			-0.067	0.249	1.824			-0.166	-0.063	1.883			-0.215	-0.285	1.959			-0.245	-0.483	1.931			-0.257	-0.547	1.911			0.117	-0.036	1.765			0.158	-0.046	1.499
-0.011	-0.288	1.789			0.001	-0.231	1.823			0.002	0.071	1.836			-0.061	0.248	1.824			-0.162	-0.062	1.879			-0.214	-0.285	1.954			-0.245	-0.484	1.925			-0.258	-0.547	1.906			0.116	-0.041	1.769			0.161	-0.045	1.502
-0.008	-0.292	1.790			0.004	-0.235	1.825			0.004	0.069	1.838			-0.055	0.247	1.824			-0.158	-0.061	1.876			-0.212	-0.284	1.949			-0.241	-0.497	1.908			-0.263	-0.547	1.901			0.116	-0.045	1.772			0.164	-0.043	1.505
-0.004	-0.296	1.790			0.008	-0.238	1.826			0.006	0.068	1.839			-0.049	0.247	1.823			-0.153	-0.061	1.872			-0.211	-0.284	1.945			-0.240	-0.505	1.898			-0.262	-0.555	1.888			0.117	-0.048	1.774			0.169	-0.042	1.508
-0.000	-0.299	1.791			0.012	-0.242	1.828			0.016	0.059	1.837			-0.043	0.246	1.823			-0.148	-0.061	1.868			-0.209	-0.284	1.941			-0.238	-0.502	1.892			-0.260	-0.556	1.880			0.118	-0.051	1.776			0.184	-0.052	1.516
0.004	-0.302	1.791			0.016	-0.245	1.828			0.024	0.062	1.832			-0.036	0.245	1.823			-0.141	-0.062	1.863			-0.208	-0.284	1.937			-0.235	-0.500	1.886			-0.258	-0.557	1.875			0.120	-0.052	1.779			0.193	-0.057	1.521
0.009	-0.305	1.791			0.020	-0.247	1.829			0.033	0.064	1.828			-0.031	0.244	1.823			-0.134	-0.064	1.858			-0.207	-0.284	1.933			-0.231	-0.507	1.878			-0.258	-0.559	1.870			0.124	-0.052	1.782			0.200	-0.061	1.524
0.013	-0.307	1.791			0.025	-0.249	1.829			0.053	0.061	1.824			-0.026	0.244	1.823			-0.127	-0.066	1.853			-0.205	-0.282	1.928			-0.229	-0.509	1.872			-0.256	-0.561	1.864			0.128	-0.051	1.786			0.204	-0.054	1.527
0.017	-0.309	1.790			0.030	-0.251	1.829			0.059	0.061	1.824			-0.021	0.243	1.823			-0.123	-0.067	1.850			-0.203	-0.280	1.923			-0.228	-0.511	1.868			-0.255	-0.562	1.861			0.132	-0.049	1.789			0.208	-0.050	1.530
0.020	-0.310	1.790			0.033	-0.253	1.830			0.064	0.061	1.824			-0.017	0.243	1.823			-0.119	-0.068	1.847			-0.201	-0.278	1.920			-0.226	-0.512	1.864			-0.254	-0.563	1.856			0.137	-0.047	1.791			0.222	-0.058	1.542
0.023	-0.311	1.790			0.036	-0.254	1.830			0.069	0.061	1.824			-0.013	0.242	1.824			-0.115	-0.068	1.844			-0.200	-0.278	1.917			-0.225	-0.515	1.860			-0.252	-0.566	1.852			0.141	-0.045	1.794			0.230	-0.062	1.546
0.025	-0.312	1.790			0.039	-0.255	1.830			0.072	0.061	1.824			-0.009	0.242	1.824			-0.113	-0.069	1.843			-0.199	-0.279	1.913			-0.224	-0.517	1.857			-0.249	-0.569	1.845			0.145	-0.041	1.796			0.234	-0.056	1.547
0.028	-0.313	1.790			0.041	-0.256	1.831			0.080	0.060	1.825			-0.007	0.242	1.824			-0.111	-0.069	1.841			-0.198	-0.279	1.910			-0.223	-0.519	1.853			-0.247	-0.572	1.840			0.149	-0.039	1.798			0.242	-0.061	1.557
0.030	-0.313	1.790			0.044	-0.256	1.831			0.086	0.058	1.825			-0.004	0.241	1.824			-0.109	-0.069	1.839			-0.198	-0.280	1.907			-0.222	-0.521	1.850			-0.245	-0.573	1.836			0.152	-0.037	1.800			0.248	-0.064	1.564
0.032	-0.314	1.790			0.045	-0.257	1.831			0.089	0.058	1.825			-0.002	0.241	1.824			-0.107	-0.069	1.838			-0.197	-0.280	1.904			-0.221	-0.522	1.846			-0.243	-0.575	1.833			0.154	-0.035	1.802			0.253	-0.066	1.570
0.033	-0.314	1.789			0.047	-0.257	1.831			0.091	0.059	1.826			0.000	0.241	1.824			-0.106	-0.069	1.837			-0.196	-0.280	1.901			-0.214	-0.503	1.842			-0.237	-0.567	1.829			0.157	-0.033	1.803			0.257	-0.068	1.575
0.035	-0.314	1.789			0.049	-0.257	1.831			0.092	0.060	1.826			0.002	0.241	1.824			-0.104	-0.069	1.836			-0.195	-0.280	1.898			-0.214	-0.506	1.837			-0.236	-0.569	1.825			0.159	-0.031	1.804			0.260	-0.070	1.580
0.036	-0.314	1.789			0.050	-0.257	1.831			0.088	0.063	1.827			0.004	0.240	1.824			-0.104	-0.068	1.835			-0.194	-0.280	1.895			-0.210	-0.494	1.833			-0.232	-0.563	1.822			0.161	-0.030	1.806			0.263	-0.071	1.585
0.037	-0.313	1.788			0.050	-0.256	1.831			0.084	0.065	1.828			0.005	0.240	1.824			-0.103	-0.067	1.834			-0.194	-0.280	1.893			-0.208	-0.486	1.830			-0.229	-0.558	1.819			0.163	-0.029	1.806			0.266	-0.073	1.589
0.037	-0.311	1.787			0.049	-0.255	1.831			0.064	0.068	1.828			0.007	0.240	1.824			-0.104	-0.065	1.833			-0.194	-0.280	1.890			-0.206	-0.481	1.828			-0.226	-0.554	1.816			0.164	-0.027	1.807			0.268	-0.074	1.593
0.036	-0.310	1.786			0.048	-0.253	1.830			0.054	0.069	1.828			0.008	0.240	1.824			-0.105	-0.062	1.832			-0.193	-0.279	1.887			-0.205	-0.476	1.826			-0.225	-0.550	1.813			0.166	-0.026	1.808			0.270	-0.075	1.599
0.036	-0.308	1.785			0.046	-0.251	1.829			0.046	0.070	1.828			0.009	0.240	1.824			-0.106	-0.060	1.831			-0.193	-0.279	1.885			-0.208	-0.485	1.819			-0.225	-0.553	1.809			0.167	-0.026	1.809			0.271	-0.076	1.603
0.034	-0.306	1.785			0.043	-0.249	1.829			0.039	0.071	1.828			0.010	0.240	1.824			-0.107	-0.058	1.831			-0.193	-0.278	1.882			-0.209	-0.484	1.817			-0.225	-0.553	1.806			0.168	-0.025	1.809			0.272	-0.076	1.607
0.032	-0.304	1.784			0.040	-0.248	1.828			0.032	0.070	1.828			0.011	0.240	1.824			-0.109	-0.055	1.830			-0.194	-0.278	1.879			-0.210	-0.482	1.814			-0.224	-0.552	1.804			0.169	-0.024	1.810			0.272	-0.077	1.610
0.030	-0.303	1.783			0.036	-0.246	1.827			0.027	0.070	1.828			0.011	0.240	1.824			-0.111	-0.053	1.829			-0.194	-0.277	1.876			-0.211	-0.480	1.812			-0.225	-0.552	1.801			0.169	-0.023	1.810			0.273	-0.077	1.613
0.027	-0.301	1.782			0.033	-0.245	1.827			0.023	0.069	1.827			0.010	0.240	1.823			-0.113	-0.051	1.828			-0.195	-0.276	1.873			-0.212	-0.479	1.811			-0.226	-0.551	1.798			0.170	-0.023	1.810			0.273	-0.078	1.616
0.025	-0.300	1.782			0.030	-0.244	1.826			0.019	0.069	1.827			0.009	0.240	1.823			-0.115	-0.049	1.827			-0.196	-0.275	1.870			-0.213	-0.477	1.809			-0.227	-0.550	1.795			0.169	-0.022	1.810			0.273	-0.078	1.618
0.021	-0.298	1.781			0.026	-0.243	1.826			0.015	0.069	1.827			0.008	0.240	1.822			-0.118	-0.047	1.826			-0.198	-0.274	1.868			-0.215	-0.476	1.807			-0.229	-0.549	1.792			0.169	-0.021	1.809			0.271	-0.081	1.617
0.018	-0.296	1.780			0.022	-0.242	1.825			0.012	0.069	1.826			0.006	0.240	1.821			-0.121	-0.044	1.825			-0.199	-0.273	1.865			-0.217	-0.475	1.806			-0.230	-0.549	1.789			0.168	-0.021	1.808			0.269	-0.084	1.617
0.015	-0.295	1.779			0.019	-0.240	1.825			0.009	0.069	1.826			0.004	0.241	1.820			-0.125	-0.042	1.824			-0.201	-0.272	1.862			-0.219	-0.474	1.805			-0.232	-0.548	1.787			0.166	-0.020	1.807			0.266	-0.086	1.614
0.012	-0.293	1.779			0.016	-0.239	1.824			0.005	0.069	1.825			0.002	0.241	1.819			-0.128	-0.040	1.823			-0.203	-0.271	1.860			-0.221	-0.473	1.804			-0.233	-0.548	1.785			0.165	-0.020	1.806			0.263	-0.088	1.612
0.009	-0.292	1.778			0.012	-0.238	1.823			0.002	0.069	1.824			-0.001	0.241	1.817			-0.131	-0.038	1.823			-0.205	-0.270	1.858			-0.224	-0.472	1.803			-0.235	-0.547	1.783			0.163	-0.019	1.805			0.261	-0.089	1.611
0.006	-0.290	1.777			0.009	-0.237	1.823			-0.003	0.069	1.823			-0.004	0.242	1.816			-0.133	-0.036	1.822			-0.207	-0.269	1.856			-0.226	-0.471	1.802			-0.237	-0.547	1.782			0.161	-0.019	1.804			0.259	-0.091	1.610
0.003	-0.289	1.777			0.006	-0.235	1.822			-0.007	0.069	1.822			-0.007	0.242	1.814			-0.136	-0.034	1.821			-0.209	-0.268	1.854			-0.228	-0.470	1.802			-0.239	-0.546	1.781			0.160	-0.018	1.803			0.257	-0.092	1.609
0.000	-0.287	1.776			0.002	-0.234	1.821			-0.011	0.069	1.821			-0.009	0.242	1.812			-0.140	-0.033	1.820			-0.212	-0.267	1.852			-0.231	-0.470	1.801			-0.241	-0.545	1.780			0.158	-0.018	1.802			0.255	-0.093	1.609
-0.002	-0.286	1.775			-0.001	-0.233	1.821			-0.015	0.069	1.820			-0.012	0.243	1.811			-0.143	-0.031	1.819			-0.214	-0.266	1.851			-0.233	-0.469	1.801			-0.243	-0.544	1.779			0.155	-0.017	1.801			0.253	-0.093	1.608
-0.005	-0.285	1.775			-0.003	-0.232	1.820			-0.018	0.069	1.819			-0.015	0.243	1.809			-0.146	-0.030	1.818			-0.216	-0.265	1.849			-0.235	-0.468	1.801			-0.246	-0.544	1.779			0.153	-0.016	1.799			0.251	-0.093	1.608
-0.008	-0.283	1.774			-0.006	-0.231	1.819			-0.021	0.069	1.818			-0.017	0.243	1.808			-0.149	-0.029	1.817			-0.219	-0.264	1.848			-0.238	-0.467	1.800			-0.248	-0.543	1.778			0.151	-0.016	1.798			0.249	-0.093	1.608
-0.011	-0.282	1.773			-0.009	-0.230	1.819			-0.024	0.069	1.817			-0.020	0.244	1.806			-0.152	-0.028	1.816			-0.222	-0.263	1.846			-0.240	-0.466	1.800			-0.251	-0.543	1.778			0.148	-0.015	1.797			0.247	-0.093	1.609
-0.013	-0.281	1.772			-0.012	-0.229	1.818			-0.026	0.069	1.816			-0.023	0.244	1.804			-0.156	-0.027	1.815			-0.224	-0.262	1.845			-0.243	-0.466	1.800			-0.253	-0.542	1.777			0.146	-0.015	1.797			0.245	-0.094	1.608
-0.016	-0.280	1.772			-0.015	-0.228	1.817			-0.029	0.069	1.815			-0.025	0.244	1.803			-0.159	-0.026	1.814			-0.227	-0.262	1.843			-0.245	-0.465	1.799			-0.255	-0.542	1.776			0.144	-0.014	1.796			0.244	-0.094	1.609
-0.018	-0.278	1.771			-0.017	-0.227	1.816			-0.031	0.068	1.814			-0.027	0.245	1.802			-0.162	-0.025	1.813			-0.229	-0.261	1.842			-0.247	-0.465	1.799			-0.257	-0.541	1.776			0.142	-0.014	1.795			0.242	-0.095	1.610
-0.020	-0.277	1.770			-0.019	-0.226	1.816			-0.033	0.068	1.813			-0.029	0.245	1.800			-0.166	-0.024	1.813			-0.231	-0.261	1.840			-0.249	-0.464	1.798			-0.259	-0.541	1.775			0.139	-0.013	1.795			0.241	-0.095	1.610
-0.023	-0.276	1.770			-0.022	-0.225	1.815			-0.036	0.068	1.812			-0.031	0.245	1.799			-0.169	-0.023	1.812			-0.234	-0.260	1.839			-0.251	-0.464	1.797			-0.261	-0.540	1.774			0.137	-0.013	1.794			0.240	-0.095	1.611
-0.025	-0.275	1.769			-0.024	-0.224	1.814			-0.038	0.068	1.810			-0.033	0.246	1.798			-0.172	-0.023	1.811			-0.236	-0.260	1.837			-0.253	-0.463	1.796			-0.263	-0.540	1.773			0.135	-0.013	1.794			0.239	-0.095	1.611
-0.027	-0.274	1.768			-0.026	-0.223	1.813			-0.040	0.068	1.809			-0.035	0.246	1.797			-0.174	-0.022	1.810			-0.239	-0.260	1.836			-0.255	-0.463	1.795			-0.265	-0.540	1.772			0.134	-0.013	1.793			0.238	-0.095	1.612
-0.029	-0.273	1.768			-0.028	-0.222	1.813			-0.042	0.068	1.808			-0.036	0.246	1.796			-0.177	-0.022	1.810			-0.241	-0.259	1.834			-0.257	-0.463	1.794			-0.267	-0.539	1.770			0.132	-0.013	1.793			0.237	-0.095	1.612
-0.031	-0.273	1.767			-0.030	-0.222	1.812			-0.044	0.067	1.807			-0.038	0.246	1.795			-0.179	-0.021	1.809			-0.243	-0.259	1.832			-0.259	-0.463	1.792			-0.269	-0.539	1.768			0.130	-0.012	1.793			0.237	-0.095	1.612
-0.032	-0.272	1.766			-0.032	-0.221	1.811			-0.045	0.067	1.806			-0.040	0.247	1.794			-0.181	-0.021	1.808			-0.245	-0.259	1.831			-0.260	-0.462	1.791			-0.270	-0.539	1.766			0.129	-0.012	1.793			0.236	-0.094	1.612
-0.034	-0.271	1.766			-0.034	-0.221	1.811			-0.047	0.067	1.805			-0.041	0.247	1.793			-0.183	-0.021	1.808			-0.247	-0.259	1.829			-0.262	-0.462	1.789			-0.272	-0.538	1.765			0.127	-0.012	1.792			0.236	-0.094	1.612
-0.035	-0.271	1.765			-0.035	-0.220	1.810			-0.048	0.067	1.804			-0.043	0.247	1.793			-0.185	-0.021	1.807			-0.249	-0.259	1.828			-0.263	-0.462	1.787			-0.273	-0.538	1.763			0.126	-0.012	1.792			0.235	-0.093	1.611
-0.037	-0.270	1.765			-0.037	-0.220	1.810			-0.050	0.067	1.803			-0.044	0.247	1.792			-0.187	-0.020	1.806			-0.250	-0.259	1.827			-0.265	-0.462	1.786			-0.274	-0.538	1.761			0.124	-0.013	1.792			0.235	-0.093	1.611
-0.038	-0.270	1.765			-0.038	-0.220	1.809			-0.052	0.067	1.802			-0.045	0.247	1.791			-0.189	-0.020	1.806			-0.252	-0.259	1.825			-0.266	-0.462	1.784			-0.275	-0.538	1.759			0.122	-0.013	1.792			0.234	-0.092	1.611
-0.039	-0.270	1.764			-0.040	-0.219	1.809			-0.053	0.066	1.801			-0.047	0.247	1.791			-0.191	-0.020	1.805			-0.253	-0.259	1.824			-0.267	-0.462	1.783			-0.276	-0.538	1.758			0.121	-0.013	1.792			0.234	-0.092	1.611
-0.041	-0.269	1.764			-0.041	-0.219	1.808			-0.055	0.066	1.800			-0.048	0.247	1.790			-0.192	-0.020	1.805			-0.254	-0.259	1.823			-0.268	-0.462	1.781			-0.277	-0.538	1.757			0.119	-0.013	1.792			0.233	-0.092	1.611
-0.042	-0.269	1.763			-0.042	-0.219	1.808			-0.056	0.066	1.800			-0.049	0.247	1.790			-0.194	-0.020	1.804			-0.256	-0.259	1.822			-0.271	-0.473	1.775			-0.278	-0.541	1.753			0.118	-0.014	1.792			0.233	-0.092	1.611
-0.043	-0.269	1.763			-0.044	-0.219	1.808			-0.057	0.066	1.799			-0.050	0.248	1.789			-0.195	-0.020	1.804			-0.257	-0.259	1.821			-0.272	-0.473	1.774			-0.279	-0.541	1.752			0.116	-0.015	1.792			0.233	-0.092	1.611
-0.044	-0.269	1.763			-0.045	-0.219	1.807			-0.058	0.066	1.798			-0.052	0.248	1.789			-0.197	-0.020	1.803			-0.258	-0.259	1.820			-0.273	-0.473	1.773			-0.279	-0.541	1.751			0.114	-0.015	1.792			0.232	-0.092	1.611
-0.045	-0.269	1.763			-0.046	-0.219	1.807			-0.059	0.066	1.798			-0.053	0.248	1.788			-0.198	-0.020	1.803			-0.258	-0.259	1.819			-0.273	-0.473	1.772			-0.280	-0.541	1.750			0.113	-0.016	1.792			0.232	-0.092	1.611
-0.046	-0.269	1.762			-0.047	-0.219	1.806			-0.060	0.065	1.797			-0.055	0.248	1.788			-0.199	-0.020	1.803			-0.259	-0.260	1.818			-0.274	-0.473	1.771			-0.281	-0.541	1.749			0.111	-0.016	1.791			0.232	-0.092	1.611
-0.047	-0.269	1.762			-0.048	-0.219	1.806			-0.061	0.065	1.797			-0.056	0.248	1.787			-0.201	-0.020	1.802			-0.260	-0.260	1.817			-0.275	-0.473	1.770			-0.281	-0.541	1.749			0.110	-0.016	1.791			0.231	-0.092	1.611
-0.048	-0.269	1.762			-0.049	-0.218	1.806			-0.062	0.065	1.796			-0.057	0.248	1.787			-0.202	-0.020	1.802			-0.261	-0.260	1.816			-0.275	-0.473	1.769			-0.282	-0.541	1.748			0.108	-0.017	1.791			0.230	-0.092	1.611
-0.049	-0.269	1.761			-0.050	-0.218	1.806			-0.063	0.065	1.796			-0.059	0.248	1.786			-0.203	-0.020	1.801			-0.262	-0.260	1.816			-0.276	-0.473	1.769			-0.282	-0.541	1.747			0.107	-0.017	1.791			0.229	-0.092	1.612
-0.050	-0.269	1.761			-0.051	-0.218	1.805			-0.064	0.065	1.795			-0.060	0.248	1.786			-0.205	-0.020	1.801			-0.263	-0.260	1.815			-0.277	-0.473	1.768			-0.283	-0.541	1.747			0.106	-0.017	1.791			0.229	-0.092	1.612
-0.052	-0.269	1.761			-0.052	-0.218	1.805			-0.064	0.065	1.795			-0.061	0.248	1.786			-0.206	-0.021	1.801			-0.264	-0.260	1.814			-0.277	-0.472	1.768			-0.283	-0.541	1.746			0.104	-0.018	1.791			0.226	-0.094	1.614
-0.053	-0.269	1.761			-0.053	-0.218	1.805			-0.065	0.065	1.794			-0.062	0.248	1.785			-0.207	-0.021	1.800			-0.264	-0.261	1.814			-0.278	-0.472	1.767			-0.284	-0.541	1.746			0.103	-0.018	1.791			0.227	-0.094	1.610
-0.054	-0.269	1.761			-0.054	-0.218	1.805			-0.066	0.064	1.794			-0.064	0.248	1.785			-0.209	-0.021	1.800			-0.265	-0.261	1.813			-0.279	-0.471	1.767			-0.285	-0.541	1.746			0.102	-0.018	1.791			0.226	-0.094	1.610
-0.055	-0.269	1.760			-0.055	-0.218	1.804			-0.067	0.064	1.793			-0.065	0.248	1.784			-0.210	-0.021	1.800			-0.266	-0.261	1.813			-0.280	-0.471	1.767			-0.285	-0.541	1.746			0.101	-0.019	1.791			0.223	-0.098	1.612
-0.056	-0.269	1.760			-0.056	-0.219	1.804			-0.068	0.064	1.793			-0.066	0.248	1.784			-0.211	-0.021	1.800			-0.267	-0.261	1.812			-0.281	-0.470	1.767			-0.286	-0.541	1.746			0.100	-0.019	1.791			0.224	-0.097	1.607
-0.056	-0.269	1.760			-0.057	-0.219	1.804			-0.068	0.064	1.792			-0.067	0.248	1.784			-0.212	-0.021	1.799			-0.268	-0.261	1.812			-0.282	-0.470	1.767			-0.287	-0.541	1.746			0.099	-0.019	1.791			0.224	-0.096	1.603
-0.057	-0.269	1.760			-0.058	-0.219	1.804			-0.069	0.064	1.792			-0.068	0.248	1.783			-0.213	-0.021	1.799			-0.269	-0.262	1.812			-0.283	-0.469	1.767			-0.288	-0.540	1.746			0.098	-0.019	1.791			0.224	-0.096	1.602
-0.058	-0.269	1.760			-0.059	-0.219	1.803			-0.070	0.063	1.791			-0.069	0.248	1.783			-0.214	-0.022	1.799			-0.270	-0.262	1.811			-0.283	-0.469	1.767			-0.289	-0.540	1.746			0.097	-0.020	1.791			0.223	-0.096	1.602
-0.059	-0.269	1.760			-0.060	-0.219	1.803			-0.071	0.063	1.791			-0.070	0.248	1.783			-0.215	-0.022	1.799			-0.270	-0.262	1.811			-0.284	-0.468	1.767			-0.290	-0.540	1.746			0.096	-0.020	1.791			0.222	-0.096	1.602
-0.060	-0.269	1.760			-0.061	-0.219	1.803			-0.072	0.063	1.790			-0.071	0.248	1.783			-0.216	-0.022	1.799			-0.271	-0.262	1.811			-0.285	-0.468	1.767			-0.291	-0.540	1.746			0.095	-0.020	1.791			0.221	-0.096	1.602
-0.060	-0.269	1.760			-0.061	-0.219	1.803			-0.072	0.063	1.790			-0.072	0.248	1.782			-0.217	-0.022	1.799			-0.272	-0.262	1.811			-0.286	-0.468	1.767			-0.292	-0.540	1.746			0.094	-0.020	1.791			0.221	-0.096	1.602
-0.061	-0.269	1.759			-0.062	-0.219	1.803			-0.073	0.063	1.790			-0.073	0.248	1.782			-0.218	-0.022	1.799			-0.273	-0.263	1.811			-0.287	-0.467	1.768			-0.293	-0.540	1.746			0.093	-0.020	1.791			0.220	-0.096	1.603
-0.062	-0.269	1.759			-0.063	-0.219	1.802			-0.074	0.063	1.789			-0.074	0.248	1.782			-0.219	-0.022	1.798			-0.273	-0.263	1.810			-0.287	-0.467	1.768			-0.293	-0.540	1.746			0.093	-0.021	1.791			0.218	-0.095	1.603
-0.062	-0.269	1.759			-0.063	-0.219	1.802			-0.075	0.063	1.789			-0.075	0.248	1.782			-0.219	-0.022	1.798			-0.274	-0.263	1.810			-0.288	-0.467	1.768			-0.294	-0.540	1.746			0.092	-0.021	1.791			0.217	-0.094	1.603
-0.063	-0.269	1.759			-0.064	-0.219	1.802			-0.075	0.063	1.789			-0.076	0.248	1.782			-0.220	-0.022	1.798			-0.275	-0.263	1.810			-0.289	-0.467	1.768			-0.295	-0.540	1.746			0.091	-0.021	1.791			0.216	-0.093	1.603
-0.063	-0.269	1.759			-0.064	-0.219	1.802			-0.076	0.063	1.789			-0.076	0.248	1.782			-0.221	-0.023	1.798			-0.275	-0.263	1.810			-0.289	-0.467	1.768			-0.295	-0.540	1.747			0.090	-0.021	1.791			0.214	-0.092	1.603
-0.064	-0.270	1.759			-0.065	-0.219	1.802			-0.076	0.063	1.788			-0.077	0.248	1.782			-0.221	-0.023	1.798			-0.276	-0.264	1.810			-0.290	-0.467	1.768			-0.296	-0.540	1.747			0.090	-0.021	1.790			0.212	-0.091	1.602
-0.064	-0.270	1.759			-0.065	-0.219	1.802			-0.077	0.062	1.788			-0.078	0.248	1.782			-0.222	-0.023	1.799			-0.277	-0.264	1.810			-0.290	-0.467	1.768			-0.296	-0.540	1.747			0.089	-0.021	1.790			0.211	-0.089	1.601
-0.065	-0.270	1.759			-0.066	-0.219	1.802			-0.078	0.062	1.788			-0.079	0.248	1.782			-0.222	-0.023	1.799			-0.277	-0.264	1.811			-0.291	-0.466	1.768			-0.297	-0.540	1.747			0.088	-0.021	1.790			0.209	-0.088	1.600
-0.065	-0.270	1.759			-0.066	-0.219	1.802			-0.078	0.062	1.788			-0.081	0.248	1.783			-0.223	-0.023	1.799			-0.278	-0.264	1.811			-0.291	-0.466	1.768			-0.297	-0.540	1.747			0.088	-0.021	1.790			0.207	-0.086	1.600
-0.066	-0.270	1.759			-0.067	-0.219	1.802			-0.079	0.062	1.788			-0.082	0.248	1.783			-0.223	-0.023	1.799			-0.278	-0.264	1.811			-0.292	-0.466	1.769			-0.297	-0.540	1.748			0.087	-0.021	1.790			0.206	-0.086	1.600
-0.066	-0.270	1.759			-0.067	-0.219	1.802			-0.080	0.062	1.788			-0.083	0.248	1.783			-0.224	-0.024	1.799			-0.279	-0.265	1.811			-0.292	-0.466	1.769			-0.298	-0.541	1.748			0.086	-0.020	1.790			0.204	-0.086	1.600
-0.067	-0.270	1.759			-0.067	-0.219	1.802			-0.081	0.062	1.788			-0.084	0.248	1.784			-0.224	-0.024	1.799			-0.279	-0.265	1.812			-0.292	-0.466	1.770			-0.298	-0.541	1.749			0.085	-0.020	1.790			0.202	-0.086	1.599
-0.067	-0.270	1.759			-0.068	-0.219	1.802			-0.081	0.062	1.789			-0.085	0.248	1.784			-0.225	-0.024	1.800			-0.280	-0.265	1.812			-0.293	-0.466	1.770			-0.298	-0.541	1.749			0.084	-0.019	1.789			0.200	-0.086	1.599
-0.067	-0.270	1.759			-0.068	-0.219	1.802			-0.082	0.062	1.789			-0.086	0.247	1.785			-0.225	-0.024	1.800			-0.280	-0.265	1.813			-0.293	-0.466	1.771			-0.299	-0.541	1.750			0.083	-0.018	1.789			0.198	-0.085	1.598
-0.068	-0.270	1.759			-0.068	-0.219	1.802			-0.082	0.062	1.789			-0.087	0.247	1.785			-0.226	-0.024	1.800			-0.280	-0.266	1.813			-0.294	-0.467	1.772			-0.299	-0.542	1.751			0.083	-0.018	1.789			0.196	-0.084	1.597
-0.068	-0.270	1.760			-0.069	-0.220	1.802			-0.083	0.063	1.789			-0.087	0.247	1.786			-0.226	-0.025	1.801			-0.281	-0.266	1.814			-0.294	-0.467	1.773			-0.299	-0.542	1.752			0.082	-0.017	1.789			0.194	-0.083	1.595
-0.068	-0.270	1.760			-0.069	-0.220	1.802			-0.084	0.063	1.789			-0.088	0.247	1.786			-0.226	-0.025	1.801			-0.281	-0.266	1.815			-0.295	-0.467	1.774			-0.300	-0.542	1.753			0.081	-0.017	1.789			0.192	-0.082	1.594
-0.069	-0.271	1.760			-0.069	-0.220	1.802			-0.084	0.063	1.789			-0.089	0.247	1.787			-0.227	-0.025	1.801			-0.281	-0.266	1.816			-0.295	-0.467	1.775			-0.300	-0.543	1.754			0.081	-0.016	1.788			0.191	-0.081	1.594
-0.069	-0.271	1.760			-0.069	-0.220	1.802			-0.084	0.063	1.790			-0.089	0.247	1.787			-0.227	-0.025	1.802			-0.281	-0.267	1.816			-0.295	-0.467	1.776			-0.300	-0.543	1.755			0.080	-0.015	1.788			0.189	-0.080	1.593
-0.069	-0.271	1.760			-0.070	-0.220	1.802			-0.085	0.063	1.790			-0.090	0.247	1.787			-0.227	-0.025	1.802			-0.282	-0.267	1.817			-0.296	-0.467	1.777			-0.301	-0.543	1.756			0.080	-0.015	1.788			0.188	-0.079	1.592
-0.069	-0.271	1.760			-0.070	-0.220	1.802			-0.085	0.063	1.790			-0.091	0.247	1.788			-0.227	-0.026	1.802			-0.282	-0.267	1.818			-0.296	-0.468	1.778			-0.301	-0.543	1.757			0.079	-0.014	1.787			0.187	-0.078	1.591
-0.069	-0.271	1.760			-0.070	-0.220	1.803			-0.085	0.063	1.790			-0.091	0.247	1.788			-0.227	-0.026	1.803			-0.282	-0.267	1.819			-0.297	-0.468	1.780			-0.301	-0.544	1.758			0.079	-0.014	1.787			0.186	-0.076	1.589
-0.070	-0.271	1.760			-0.070	-0.220	1.803			-0.086	0.063	1.790			-0.091	0.247	1.789			-0.228	-0.026	1.803			-0.282	-0.267	1.820			-0.297	-0.468	1.781			-0.302	-0.544	1.760			0.078	-0.013	1.787			0.185	-0.075	1.588
-0.070	-0.271	1.760			-0.070	-0.220	1.803			-0.086	0.063	1.790			-0.092	0.247	1.789			-0.228	-0.026	1.803			-0.282	-0.267	1.821			-0.297	-0.468	1.782			-0.302	-0.544	1.761			0.078	-0.013	1.786			0.184	-0.074	1.582
-0.070	-0.271	1.760			-0.070	-0.220	1.803			-0.085	0.063	1.791			-0.092	0.247	1.789			-0.228	-0.026	1.804			-0.281	-0.267	1.822			-0.297	-0.468	1.783			-0.302	-0.544	1.762			0.078	-0.012	1.785			0.183	-0.074	1.578
-0.070	-0.271	1.760			-0.070	-0.220	1.803			-0.085	0.063	1.791			-0.093	0.246	1.789			-0.228	-0.026	1.804			-0.281	-0.267	1.823			-0.297	-0.467	1.784			-0.302	-0.544	1.763			0.078	-0.012	1.785			0.183	-0.073	1.575
-0.070	-0.271	1.761			-0.069	-0.220	1.803			-0.085	0.063	1.791			-0.093	0.246	1.790			-0.228	-0.026	1.805			-0.281	-0.267	1.824			-0.297	-0.467	1.786			-0.302	-0.543	1.764			0.077	-0.011	1.784			0.182	-0.073	1.571
-0.070	-0.271	1.761			-0.069	-0.220	1.803			-0.085	0.063	1.791			-0.093	0.246	1.790			-0.228	-0.026	1.805			-0.280	-0.267	1.825			-0.297	-0.467	1.787			-0.302	-0.543	1.766			0.077	-0.011	1.783			0.182	-0.072	1.568
-0.070	-0.271	1.761			-0.069	-0.220	1.804			-0.084	0.063	1.791			-0.093	0.246	1.790			-0.227	-0.027	1.806			-0.280	-0.267	1.827			-0.297	-0.467	1.788			-0.302	-0.543	1.767			0.077	-0.010	1.782			0.182	-0.072	1.565
-0.070	-0.271	1.761			-0.068	-0.220	1.804			-0.084	0.063	1.791			-0.094	0.246	1.790			-0.227	-0.027	1.806			-0.279	-0.267	1.828			-0.296	-0.466	1.788			-0.302	-0.543	1.768			0.077	-0.010	1.781			0.181	-0.071	1.562
-0.070	-0.271	1.761			-0.068	-0.220	1.804			-0.083	0.063	1.791			-0.094	0.246	1.791			-0.227	-0.027	1.807			-0.278	-0.267	1.829			-0.296	-0.466	1.790			-0.301	-0.542	1.769			0.077	-0.009	1.780			0.181	-0.071	1.559
-0.069	-0.271	1.761			-0.067	-0.220	1.804			-0.082	0.063	1.791			-0.094	0.246	1.791			-0.227	-0.027	1.808			-0.277	-0.267	1.831			-0.295	-0.465	1.791			-0.301	-0.542	1.770			0.077	-0.009	1.779			0.180	-0.071	1.554
-0.069	-0.271	1.761			-0.067	-0.220	1.804			-0.079	0.062	1.791			-0.094	0.246	1.791			-0.226	-0.027	1.808			-0.276	-0.267	1.832			-0.295	-0.465	1.792			-0.301	-0.541	1.771			0.076	-0.009	1.777			0.180	-0.083	1.579
-0.069	-0.271	1.762			-0.066	-0.220	1.804			-0.077	0.062	1.790			-0.094	0.246	1.791			-0.226	-0.027	1.809			-0.275	-0.267	1.834			-0.294	-0.464	1.793			-0.300	-0.541	1.772			0.076	-0.009	1.775			0.177	-0.084	1.578
-0.069	-0.271	1.762			-0.065	-0.220	1.804			-0.076	0.061	1.790			-0.094	0.246	1.791			-0.225	-0.027	1.810			-0.274	-0.267	1.835			-0.293	-0.463	1.795			-0.300	-0.540	1.773			0.076	-0.010	1.772			0.164	-0.080	1.547
-0.068	-0.271	1.762			-0.064	-0.220	1.804			-0.074	0.061	1.789			-0.094	0.246	1.791			-0.225	-0.027	1.811			-0.273	-0.267	1.837			-0.292	-0.463	1.797			-0.300	-0.539	1.774			0.075	-0.011	1.770			0.148	-0.051	1.519
-0.068	-0.271	1.762			-0.063	-0.220	1.804			-0.073	0.060	1.789			-0.094	0.246	1.791			-0.224	-0.028	1.812			-0.272	-0.268	1.840			-0.291	-0.461	1.799			-0.299	-0.538	1.776			0.075	-0.012	1.768			0.141	-0.042	1.509
-0.067	-0.271	1.762			-0.062	-0.219	1.803			-0.071	0.060	1.789			-0.094	0.246	1.791			-0.224	-0.028	1.814			-0.271	-0.268	1.842			-0.290	-0.461	1.802			-0.299	-0.537	1.779			0.075	-0.013	1.767			0.137	-0.036	1.503
-0.067	-0.271	1.762			-0.060	-0.219	1.803			-0.069	0.060	1.788			-0.094	0.246	1.791			-0.223	-0.028	1.816			-0.269	-0.268	1.845			-0.289	-0.460	1.804			-0.298	-0.536	1.781			0.074	-0.013	1.765			0.134	-0.032	1.498
-0.066	-0.271	1.762			-0.059	-0.219	1.803			-0.067	0.060	1.788			-0.094	0.245	1.791			-0.222	-0.028	1.818			-0.268	-0.268	1.847			-0.287	-0.459	1.807			-0.298	-0.535	1.785			0.074	-0.014	1.764			0.132	-0.029	1.494
-0.065	-0.270	1.762			-0.057	-0.219	1.802			-0.066	0.060	1.787			-0.094	0.245	1.791			-0.221	-0.028	1.820			-0.267	-0.268	1.850			-0.286	-0.458	1.810			-0.298	-0.534	1.789			0.073	-0.014	1.763			0.130	-0.026	1.491
-0.064	-0.270	1.762			-0.056	-0.219	1.802			-0.064	0.060	1.787			-0.093	0.245	1.791			-0.221	-0.028	1.822			-0.265	-0.267	1.853			-0.285	-0.457	1.814			-0.297	-0.533	1.794			0.073	-0.015	1.762			0.128	-0.024	1.489
-0.063	-0.270	1.762			-0.055	-0.219	1.802			-0.063	0.060	1.787			-0.093	0.245	1.791			-0.220	-0.028	1.823			-0.264	-0.267	1.855			-0.284	-0.457	1.818			-0.297	-0.532	1.798			0.073	-0.015	1.761			0.126	-0.022	1.486
-0.063	-0.270	1.762			-0.054	-0.218	1.802			-0.062	0.060	1.787			-0.093	0.245	1.791			-0.219	-0.028	1.825			-0.263	-0.267	1.858			-0.283	-0.456	1.821			-0.297	-0.532	1.802			0.073	-0.015	1.760			0.125	-0.021	1.484
-0.062	-0.270	1.762			-0.053	-0.218	1.801			-0.061	0.060	1.787			-0.093	0.245	1.791			-0.218	-0.028	1.826			-0.262	-0.267	1.860			-0.282	-0.456	1.824			-0.297	-0.531	1.806			0.072	-0.015	1.760			0.123	-0.020	1.482
-0.061	-0.269	1.763			-0.051	-0.218	1.801			-0.060	0.060	1.787			-0.092	0.245	1.791			-0.218	-0.027	1.828			-0.260	-0.267	1.862			-0.281	-0.456	1.827			-0.297	-0.531	1.809			0.072	-0.016	1.759			0.122	-0.018	1.480
-0.060	-0.269	1.763			-0.050	-0.218	1.801			-0.059	0.060	1.787			-0.092	0.245	1.792			-0.217	-0.027	1.830			-0.259	-0.267	1.864			-0.280	-0.455	1.830			-0.297	-0.530	1.812			0.072	-0.016	1.758			0.121	-0.017	1.479
-0.060	-0.269	1.763			-0.050	-0.217	1.800			-0.059	0.060	1.787			-0.091	0.245	1.792			-0.216	-0.027	1.832			-0.259	-0.267	1.866			-0.279	-0.455	1.832			-0.296	-0.530	1.815			0.072	-0.016	1.758			0.119	-0.016	1.477
-0.059	-0.269	1.763			-0.048	-0.217	1.800			-0.058	0.061	1.786			-0.091	0.245	1.792			-0.215	-0.027	1.833			-0.258	-0.267	1.868			-0.278	-0.455	1.834			-0.296	-0.530	1.818			0.072	-0.016	1.757			0.118	-0.015	1.476
-0.058	-0.268	1.762			-0.047	-0.216	1.800			-0.056	0.062	1.786			-0.091	0.245	1.792			-0.214	-0.027	1.834			-0.257	-0.267	1.869			-0.277	-0.454	1.836			-0.295	-0.529	1.820			0.072	-0.016	1.757			0.118	-0.014	1.475
-0.057	-0.267	1.762			-0.046	-0.215	1.799			-0.055	0.063	1.786			-0.090	0.245	1.792			-0.213	-0.027	1.836			-0.256	-0.266	1.871			-0.276	-0.454	1.838			-0.295	-0.529	1.822			0.072	-0.016	1.756			0.117	-0.013	1.474
-0.055	-0.266	1.762			-0.044	-0.214	1.799			-0.053	0.065	1.785			-0.090	0.245	1.792			-0.212	-0.027	1.837			-0.255	-0.266	1.872			-0.276	-0.454	1.839			-0.294	-0.529	1.824			0.072	-0.015	1.756			0.117	-0.012	1.473
-0.054	-0.265	1.762			-0.043	-0.213	1.798			-0.050	0.067	1.784			-0.089	0.246	1.793			-0.211	-0.027	1.837			-0.254	-0.266	1.874			-0.275	-0.454	1.841			-0.294	-0.529	1.825			0.073	-0.015	1.755			0.116	-0.011	1.472
-0.053	-0.264	1.762			-0.041	-0.212	1.797			-0.048	0.069	1.784			-0.088	0.246	1.793			-0.210	-0.027	1.838			-0.254	-0.266	1.875			-0.274	-0.453	1.842			-0.294	-0.528	1.826			0.073	-0.014	1.754			0.116	-0.010	1.471
-0.052	-0.264	1.762			-0.040	-0.211	1.797			-0.047	0.070	1.783			-0.088	0.246	1.793			-0.209	-0.028	1.839			-0.253	-0.266	1.876			-0.274	-0.453	1.843			-0.293	-0.528	1.828			0.074	-0.014	1.753			0.116	-0.010	1.471
-0.050	-0.263	1.761			-0.038	-0.210	1.796			-0.045	0.072	1.782			-0.087	0.246	1.793			-0.208	-0.028	1.840			-0.252	-0.266	1.877			-0.273	-0.453	1.844			-0.293	-0.528	1.829			0.074	-0.013	1.752			0.116	-0.009	1.470
-0.049	-0.261	1.761			-0.037	-0.209	1.795			-0.043	0.073	1.782			-0.087	0.246	1.793			-0.207	-0.027	1.841			-0.252	-0.266	1.878			-0.273	-0.453	1.845			-0.293	-0.528	1.830			0.075	-0.012	1.752			0.116	-0.009	1.470
-0.048	-0.260	1.761			-0.035	-0.208	1.795			-0.042	0.074	1.781			-0.086	0.246	1.793			-0.206	-0.027	1.842			-0.251	-0.266	1.879			-0.273	-0.453	1.846			-0.292	-0.528	1.831			0.076	-0.011	1.751			0.116	-0.009	1.469
-0.047	-0.259	1.761			-0.034	-0.206	1.794			-0.040	0.075	1.781			-0.086	0.246	1.793			-0.205	-0.027	1.842			-0.250	-0.265	1.880			-0.272	-0.453	1.847			-0.292	-0.528	1.831			0.077	-0.011	1.750			0.117	-0.009	1.469
-0.045	-0.257	1.760			-0.032	-0.205	1.793			-0.038	0.077	1.780			-0.085	0.246	1.794			-0.203	-0.026	1.844			-0.249	-0.265	1.881			-0.271	-0.453	1.848			-0.291	-0.528	1.832			0.079	-0.010	1.749			0.117	-0.008	1.468
-0.045	-0.257	1.760			-0.032	-0.205	1.793			-0.038	0.077	1.780			-0.085	0.246	1.794			-0.203	-0.026	1.844			-0.249	-0.265	1.881			-0.271	-0.453	1.848			-0.291	-0.528	1.832			0.079	-0.010	1.749			0.117	-0.008	1.468
-0.044	-0.257	1.760			-0.031	-0.204	1.793			-0.036	0.078	1.779			-0.085	0.246	1.794			-0.202	-0.026	1.844			-0.249	-0.265	1.882			-0.270	-0.453	1.848			-0.291	-0.528	1.833			0.080	-0.009	1.748			0.117	-0.008	1.468
-0.043	-0.256	1.760			-0.030	-0.203	1.792			-0.035	0.079	1.779			-0.084	0.246	1.794			-0.201	-0.026	1.844			-0.248	-0.265	1.882			-0.270	-0.453	1.849			-0.290	-0.528	1.833			0.081	-0.008	1.748			0.118	-0.008	1.468
-0.042	-0.255	1.760			-0.029	-0.202	1.792			-0.034	0.079	1.778			-0.084	0.247	1.794			-0.200	-0.026	1.845			-0.248	-0.264	1.883			-0.269	-0.454	1.849			-0.290	-0.529	1.833			0.081	-0.008	1.747			0.118	-0.008	1.468
-0.041	-0.255	1.759			-0.028	-0.202	1.791			-0.033	0.080	1.778			-0.084	0.247	1.794			-0.199	-0.026	1.845			-0.247	-0.264	1.883			-0.269	-0.454	1.849			-0.290	-0.529	1.833			0.082	-0.007	1.747			0.118	-0.009	1.468
-0.041	-0.254	1.759			-0.028	-0.201	1.791			-0.032	0.080	1.777			-0.083	0.247	1.794			-0.199	-0.026	1.845			-0.247	-0.264	1.884			-0.268	-0.454	1.849			-0.289	-0.529	1.833			0.083	-0.007	1.746			0.119	-0.009	1.468
-0.040	-0.254	1.759			-0.027	-0.201	1.790			-0.031	0.081	1.777			-0.083	0.247	1.794			-0.198	-0.026	1.846			-0.246	-0.264	1.884			-0.268	-0.455	1.849			-0.289	-0.529	1.833			0.084	-0.006	1.746			0.119	-0.009	1.468
-0.040	-0.253	1.759			-0.027	-0.200	1.790			-0.031	0.081	1.777			-0.083	0.247	1.794			-0.197	-0.026	1.846			-0.246	-0.264	1.884			-0.267	-0.455	1.849			-0.288	-0.530	1.833			0.084	-0.006	1.745			0.119	-0.009	1.468
-0.039	-0.253	1.759			-0.026	-0.200	1.790			-0.030	0.082	1.777			-0.083	0.247	1.794			-0.197	-0.026	1.846			-0.246	-0.264	1.885			-0.267	-0.455	1.849			-0.288	-0.530	1.833			0.085	-0.005	1.745			0.136	-0.034	1.477
-0.039	-0.252	1.759			-0.026	-0.199	1.789			-0.030	0.082	1.776			-0.082	0.247	1.795			-0.196	-0.026	1.846			-0.245	-0.264	1.885			-0.267	-0.456	1.849			-0.288	-0.530	1.832			0.086	-0.005	1.744			0.150	-0.065	1.495
-0.038	-0.252	1.759			-0.025	-0.199	1.789			-0.029	0.082	1.776			-0.082	0.247	1.795			-0.195	-0.026	1.846			-0.245	-0.264	1.885			-0.266	-0.456	1.849			-0.287	-0.531	1.832			0.086	-0.004	1.744			0.156	-0.077	1.502
-0.038	-0.252	1.759			-0.025	-0.199	1.789			-0.029	0.083	1.776			-0.082	0.247	1.795			-0.195	-0.026	1.846			-0.245	-0.264	1.886			-0.266	-0.456	1.849			-0.287	-0.531	1.832			0.087	-0.004	1.744			0.159	-0.085	1.507
-0.038	-0.252	1.759			-0.024	-0.199	1.788			-0.028	0.083	1.776			-0.082	0.247	1.795			-0.194	-0.026	1.846			-0.244	-0.263	1.886			-0.266	-0.456	1.849			-0.287	-0.531	1.832			0.087	-0.004	1.744			0.161	-0.089	1.509
-0.037	-0.251	1.759			-0.024	-0.198	1.788			-0.028	0.083	1.776			-0.081	0.247	1.795			-0.194	-0.026	1.846			-0.244	-0.263	1.886			-0.265	-0.456	1.849			-0.287	-0.531	1.832			0.088	-0.004	1.743			0.163	-0.092	1.510
-0.037	-0.251	1.758			-0.024	-0.198	1.788			-0.027	0.084	1.776			-0.081	0.247	1.795			-0.193	-0.026	1.846			-0.244	-0.263	1.886			-0.265	-0.456	1.849			-0.286	-0.531	1.832			0.088	-0.003	1.743			0.164	-0.095	1.512
-0.037	-0.251	1.758			-0.023	-0.198	1.788			-0.027	0.084	1.775			-0.081	0.247	1.795			-0.193	-0.026	1.846			-0.244	-0.263	1.886			-0.264	-0.455	1.849			-0.278	-0.517	1.836			0.088	-0.003	1.743			0.166	-0.098	1.514
-0.036	-0.251	1.758			-0.023	-0.198	1.788			-0.027	0.084	1.775			-0.081	0.247	1.795			-0.193	-0.026	1.846			-0.243	-0.263	1.887			-0.263	-0.456	1.849			-0.277	-0.517	1.837			0.089	-0.003	1.743			0.167	-0.102	1.517
-0.036	-0.251	1.758			-0.023	-0.198	1.787			-0.026	0.084	1.775			-0.081	0.247	1.795			-0.192	-0.026	1.846			-0.243	-0.263	1.887			-0.263	-0.457	1.849			-0.276	-0.520	1.836			0.089	-0.003	1.743			0.167	-0.107	1.521
-0.036	-0.251	1.758			-0.023	-0.198	1.787			-0.026	0.085	1.775			-0.080	0.247	1.795			-0.192	-0.026	1.846			-0.243	-0.263	1.887			-0.263	-0.457	1.848			-0.268	-0.519	1.835			0.089	-0.002	1.742			0.168	-0.112	1.530
-0.036	-0.251	1.758			-0.023	-0.198	1.787			-0.026	0.085	1.775			-0.080	0.247	1.795			-0.192	-0.026	1.846			-0.243	-0.263	1.887			-0.262	-0.458	1.848			-0.268	-0.521	1.835			0.089	-0.002	1.742			0.168	-0.117	1.537
-0.035	-0.252	1.758			-0.023	-0.198	1.787			-0.026	0.085	1.775			-0.080	0.247	1.795			-0.191	-0.026	1.846			-0.242	-0.263	1.887			-0.262	-0.458	1.848			-0.268	-0.523	1.834			0.090	-0.002	1.742			0.169	-0.121	1.543
-0.035	-0.252	1.758			-0.023	-0.198	1.787			-0.026	0.085	1.775			-0.080	0.247	1.795			-0.191	-0.026	1.846			-0.242	-0.263	1.887			-0.262	-0.458	1.848			-0.268	-0.524	1.834			0.090	-0.002	1.742			0.169	-0.124	1.549
-0.035	-0.253	1.758			-0.023	-0.199	1.787			-0.026	0.085	1.775			-0.080	0.247	1.796			-0.190	-0.026	1.846			-0.242	-0.263	1.887			-0.261	-0.458	1.848			-0.269	-0.525	1.834			0.090	-0.002	1.742			0.170	-0.127	1.554
-0.035	-0.254	1.757			-0.023	-0.200	1.786			-0.026	0.085	1.775			-0.080	0.247	1.796			-0.190	-0.026	1.846			-0.242	-0.263	1.887			-0.261	-0.458	1.848			-0.269	-0.526	1.833			0.090	-0.002	1.742			0.170	-0.130	1.558
-0.035	-0.254	1.757			-0.023	-0.200	1.786			-0.026	0.085	1.775			-0.079	0.247	1.796			-0.190	-0.026	1.846			-0.242	-0.263	1.887			-0.261	-0.459	1.848			-0.270	-0.526	1.833			0.090	-0.001	1.742			0.170	-0.132	1.562
-0.035	-0.255	1.757			-0.023	-0.201	1.786			-0.027	0.084	1.776			-0.079	0.247	1.796			-0.189	-0.026	1.846			-0.242	-0.263	1.887			-0.261	-0.459	1.848			-0.270	-0.527	1.833			0.091	-0.001	1.742			0.171	-0.134	1.565
-0.035	-0.256	1.757			-0.023	-0.201	1.786			-0.027	0.084	1.776			-0.079	0.247	1.796			-0.189	-0.026	1.845			-0.241	-0.263	1.887			-0.261	-0.459	1.848			-0.270	-0.528	1.832			0.091	-0.001	1.742			0.171	-0.136	1.569
-0.035	-0.256	1.757			-0.023	-0.202	1.786			-0.028	0.084	1.776			-0.078	0.247	1.796			-0.189	-0.026	1.845			-0.241	-0.263	1.887			-0.261	-0.459	1.848			-0.271	-0.528	1.832			0.091	-0.001	1.742			0.171	-0.137	1.574
-0.035	-0.257	1.757			-0.023	-0.203	1.786			-0.028	0.084	1.776			-0.078	0.247	1.796			-0.189	-0.026	1.845			-0.241	-0.263	1.887			-0.260	-0.459	1.848			-0.272	-0.528	1.832			0.091	-0.001	1.742			0.171	-0.139	1.578
-0.035	-0.257	1.757			-0.024	-0.203	1.786			-0.028	0.083	1.777			-0.078	0.247	1.796			-0.188	-0.026	1.845			-0.241	-0.262	1.887			-0.260	-0.459	1.848			-0.272	-0.529	1.832			0.091	-0.001	1.742			0.172	-0.140	1.582
-0.035	-0.258	1.757			-0.024	-0.204	1.787			-0.029	0.083	1.777			-0.078	0.247	1.796			-0.188	-0.026	1.845			-0.241	-0.262	1.887			-0.260	-0.459	1.848			-0.273	-0.529	1.831			0.091	-0.001	1.742			0.172	-0.141	1.586
-0.035	-0.259	1.757			-0.024	-0.204	1.787			-0.029	0.083	1.777			-0.077	0.247	1.796			-0.188	-0.026	1.845			-0.241	-0.262	1.887			-0.260	-0.459	1.847			-0.273	-0.530	1.831			0.091	-0.001	1.742			0.172	-0.142	1.590
-0.036	-0.259	1.757			-0.024	-0.205	1.787			-0.030	0.082	1.777			-0.077	0.247	1.796			-0.188	-0.026	1.845			-0.241	-0.262	1.887			-0.260	-0.459	1.847			-0.274	-0.530	1.831			0.091	-0.001	1.742			0.172	-0.143	1.593
-0.036	-0.260	1.757			-0.024	-0.205	1.787			-0.030	0.082	1.778			-0.077	0.247	1.796			-0.188	-0.026	1.844			-0.241	-0.262	1.886			-0.260	-0.459	1.847			-0.274	-0.530	1.831			0.091	-0.001	1.743			0.172	-0.144	1.597
-0.036	-0.260	1.757			-0.024	-0.206	1.787			-0.031	0.082	1.778			-0.077	0.247	1.796			-0.188	-0.026	1.844			-0.241	-0.262	1.886			-0.260	-0.459	1.847			-0.275	-0.530	1.830			0.091	-0.002	1.743			0.172	-0.145	1.599
-0.036	-0.261	1.757			-0.024	-0.207	1.787			-0.031	0.082	1.778			-0.076	0.247	1.796			-0.187	-0.026	1.844			-0.240	-0.262	1.886			-0.260	-0.459	1.847			-0.275	-0.530	1.830			0.090	-0.002	1.743			0.172	-0.146	1.602
-0.036	-0.262	1.757			-0.025	-0.207	1.788			-0.032	0.081	1.779			-0.076	0.247	1.796			-0.187	-0.026	1.844			-0.240	-0.262	1.886			-0.260	-0.459	1.847			-0.276	-0.530	1.830			0.090	-0.002	1.743			0.172	-0.147	1.604
-0.036	-0.262	1.757			-0.025	-0.208	1.788			-0.032	0.081	1.779			-0.076	0.247	1.796			-0.187	-0.026	1.844			-0.240	-0.262	1.886			-0.260	-0.459	1.847			-0.275	-0.530	1.830			0.090	-0.002	1.744			0.172	-0.147	1.606
-0.036	-0.263	1.757			-0.025	-0.209	1.788			-0.033	0.081	1.779			-0.076	0.247	1.796			-0.187	-0.026	1.844			-0.240	-0.262	1.886			-0.260	-0.459	1.847			-0.275	-0.529	1.830			0.090	-0.002	1.744			0.172	-0.148	1.608
-0.036	-0.264	1.757			-0.025	-0.209	1.788			-0.033	0.080	1.780			-0.075	0.247	1.796			-0.187	-0.026	1.844			-0.240	-0.262	1.886			-0.260	-0.459	1.847			-0.275	-0.529	1.830			0.090	-0.002	1.744			0.172	-0.148	1.609
-0.036	-0.264	1.757			-0.025	-0.210	1.789			-0.034	0.080	1.780			-0.075	0.247	1.796			-0.187	-0.026	1.844			-0.240	-0.262	1.886			-0.260	-0.459	1.847			-0.275	-0.529	1.830			0.090	-0.002	1.744			0.172	-0.149	1.611
-0.036	-0.265	1.757			-0.025	-0.210	1.789			-0.034	0.080	1.780			-0.075	0.247	1.796			-0.187	-0.026	1.844			-0.240	-0.262	1.886			-0.260	-0.459	1.847			-0.275	-0.529	1.830			0.089	-0.002	1.745			0.172	-0.149	1.613
-0.036	-0.265	1.757			-0.025	-0.211	1.789			-0.035	0.080	1.780			-0.075	0.247	1.796			-0.187	-0.026	1.844			-0.240	-0.262	1.886			-0.259	-0.459	1.847			-0.275	-0.529	1.830			0.089	-0.002	1.745			0.172	-0.149	1.614
-0.036	-0.266	1.757			-0.026	-0.211	1.789			-0.035	0.080	1.781			-0.074	0.247	1.796			-0.186	-0.026	1.844			-0.240	-0.262	1.886			-0.259	-0.459	1.847			-0.275	-0.529	1.830			0.089	-0.003	1.745			0.172	-0.150	1.615
-0.036	-0.266	1.757			-0.026	-0.212	1.790			-0.035	0.079	1.781			-0.074	0.247	1.796			-0.186	-0.026	1.844			-0.240	-0.262	1.886			-0.259	-0.459	1.847			-0.275	-0.529	1.830			0.089	-0.003	1.745			0.171	-0.150	1.616
-0.037	-0.267	1.757			-0.026	-0.212	1.790			-0.035	0.079	1.781			-0.074	0.247	1.796			-0.186	-0.026	1.843			-0.239	-0.262	1.886			-0.259	-0.458	1.847			-0.275	-0.529	1.830			0.089	-0.003	1.746			0.171	-0.150	1.617
-0.037	-0.267	1.757			-0.026	-0.213	1.790			-0.036	0.079	1.781			-0.074	0.247	1.796			-0.186	-0.026	1.843			-0.239	-0.262	1.886			-0.259	-0.458	1.847			-0.275	-0.529	1.830			0.089	-0.003	1.746			0.171	-0.150	1.618
-0.037	-0.267	1.758			-0.026	-0.213	1.790			-0.036	0.079	1.781			-0.074	0.247	1.796			-0.186	-0.026	1.843			-0.239	-0.262	1.886			-0.259	-0.458	1.847			-0.275	-0.529	1.830			0.088	-0.003	1.746			0.171	-0.150	1.619
-0.037	-0.268	1.758			-0.026	-0.213	1.791			-0.036	0.079	1.782			-0.073	0.247	1.796			-0.186	-0.026	1.843			-0.239	-0.262	1.886			-0.259	-0.458	1.847			-0.275	-0.529	1.830			0.088	-0.003	1.746			0.171	-0.150	1.620
-0.037	-0.268	1.758			-0.026	-0.214	1.791			-0.036	0.079	1.782			-0.073	0.247	1.796			-0.186	-0.026	1.843			-0.239	-0.262	1.886			-0.259	-0.458	1.847			-0.275	-0.529	1.830			0.088	-0.003	1.746			0.171	-0.150	1.620
-0.037	-0.268	1.758			-0.026	-0.214	1.791			-0.037	0.079	1.782			-0.073	0.247	1.796			-0.186	-0.026	1.843			-0.239	-0.262	1.886			-0.259	-0.458	1.847			-0.275	-0.529	1.830			0.088	-0.003	1.747			0.170	-0.150	1.621
-0.037	-0.269	1.758			-0.026	-0.214	1.791			-0.037	0.079	1.782			-0.072	0.247	1.797			-0.186	-0.026	1.843			-0.239	-0.262	1.886			-0.259	-0.458	1.847			-0.275	-0.529	1.830			0.088	-0.003	1.747			0.170	-0.150	1.621
-0.037	-0.269	1.758			-0.026	-0.215	1.791			-0.037	0.078	1.782			-0.072	0.247	1.797			-0.186	-0.026	1.843			-0.239	-0.262	1.886			-0.258	-0.458	1.847			-0.275	-0.529	1.831			0.088	-0.003	1.747			0.170	-0.149	1.621
-0.037	-0.269	1.758			-0.026	-0.215	1.792			-0.037	0.078	1.782			-0.072	0.247	1.797			-0.185	-0.026	1.843			-0.238	-0.262	1.886			-0.259	-0.456	1.849			-0.275	-0.529	1.832			0.088	-0.003	1.747			0.170	-0.149	1.621
-0.037	-0.270	1.758			-0.026	-0.215	1.792			-0.037	0.078	1.782			-0.072	0.247	1.797			-0.185	-0.027	1.843			-0.238	-0.262	1.886			-0.258	-0.456	1.850			-0.275	-0.528	1.833			0.088	-0.003	1.747			0.169	-0.149	1.621
-0.037	-0.270	1.758			-0.026	-0.215	1.792			-0.037	0.078	1.782			-0.071	0.247	1.797			-0.185	-0.027	1.843			-0.238	-0.262	1.886			-0.258	-0.455	1.850			-0.275	-0.528	1.833			0.088	-0.003	1.747			0.169	-0.149	1.621
-0.037	-0.270	1.758			-0.026	-0.215	1.792			-0.037	0.078	1.782			-0.071	0.247	1.797			-0.185	-0.027	1.843			-0.238	-0.262	1.886			-0.258	-0.455	1.850			-0.275	-0.528	1.833			0.088	-0.003	1.748			0.169	-0.149	1.621
-0.037	-0.270	1.758			-0.026	-0.216	1.792			-0.037	0.078	1.783			-0.071	0.247	1.797			-0.185	-0.027	1.843			-0.238	-0.262	1.886			-0.258	-0.454	1.851			-0.275	-0.528	1.833			0.088	-0.004	1.748			0.169	-0.148	1.621
-0.037	-0.270	1.758			-0.026	-0.216	1.792			-0.037	0.078	1.783			-0.071	0.247	1.797			-0.185	-0.027	1.843			-0.238	-0.262	1.886			-0.258	-0.454	1.851			-0.275	-0.527	1.834			0.088	-0.004	1.748			0.169	-0.148	1.622
-0.036	-0.271	1.758			-0.026	-0.216	1.792			-0.037	0.078	1.783			-0.070	0.247	1.797			-0.185	-0.027	1.843			-0.237	-0.262	1.886			-0.258	-0.453	1.851			-0.275	-0.527	1.834			0.088	-0.004	1.748			0.169	-0.148	1.622
-0.036	-0.271	1.758			-0.026	-0.216	1.793			-0.037	0.078	1.783			-0.070	0.247	1.797			-0.185	-0.027	1.843			-0.237	-0.262	1.886			-0.257	-0.453	1.851			-0.275	-0.527	1.834			0.088	-0.004	1.748			0.168	-0.148	1.622
-0.036	-0.271	1.758			-0.025	-0.216	1.793			-0.037	0.078	1.783			-0.070	0.247	1.797			-0.185	-0.027	1.843			-0.237	-0.263	1.886			-0.257	-0.453	1.852			-0.275	-0.527	1.834			0.088	-0.004	1.748			0.168	-0.148	1.622
-0.036	-0.271	1.758			-0.025	-0.216	1.793			-0.037	0.078	1.783			-0.070	0.247	1.797			-0.184	-0.027	1.843			-0.237	-0.263	1.886			-0.257	-0.453	1.852			-0.275	-0.527	1.834			0.088	-0.004	1.748			0.168	-0.147	1.622
-0.036	-0.271	1.758			-0.025	-0.217	1.793			-0.037	0.078	1.783			-0.070	0.247	1.797			-0.184	-0.027	1.843			-0.237	-0.263	1.886			-0.257	-0.453	1.852			-0.274	-0.527	1.834			0.088	-0.004	1.749			0.168	-0.147	1.623
-0.036	-0.271	1.759			-0.025	-0.217	1.793			-0.036	0.078	1.783			-0.069	0.247	1.798			-0.184	-0.027	1.843			-0.237	-0.263	1.887			-0.257	-0.453	1.852			-0.274	-0.528	1.835			0.088	-0.004	1.749			0.168	-0.147	1.623
-0.036	-0.271	1.759			-0.025	-0.217	1.793			-0.036	0.078	1.783			-0.069	0.247	1.798			-0.184	-0.028	1.843			-0.236	-0.263	1.887			-0.257	-0.453	1.852			-0.274	-0.528	1.835			0.088	-0.004	1.749			0.168	-0.147	1.623
-0.036	-0.272	1.759			-0.025	-0.217	1.793			-0.036	0.078	1.784			-0.069	0.247	1.798			-0.184	-0.028	1.843			-0.236	-0.263	1.887			-0.257	-0.454	1.853			-0.274	-0.529	1.835			0.088	-0.004	1.749			0.168	-0.147	1.623
-0.036	-0.272	1.759			-0.024	-0.217	1.794			-0.035	0.078	1.784			-0.069	0.247	1.798			-0.184	-0.028	1.843			-0.236	-0.263	1.887			-0.257	-0.454	1.853			-0.274	-0.529	1.836			0.088	-0.004	1.749			0.168	-0.147	1.624
-0.035	-0.272	1.759			-0.024	-0.217	1.794			-0.035	0.078	1.784			-0.069	0.247	1.798			-0.184	-0.028	1.843			-0.236	-0.263	1.887			-0.257	-0.454	1.853			-0.274	-0.530	1.836			0.089	-0.004	1.750			0.168	-0.147	1.624
-0.035	-0.272	1.759			-0.024	-0.217	1.794			-0.034	0.078	1.784			-0.068	0.248	1.798			-0.183	-0.028	1.843			-0.236	-0.263	1.887			-0.257	-0.454	1.853			-0.273	-0.528	1.837			0.089	-0.004	1.750			0.168	-0.146	1.625
-0.035	-0.272	1.759			-0.024	-0.217	1.794			-0.034	0.078	1.784			-0.068	0.248	1.798			-0.183	-0.028	1.844			-0.236	-0.263	1.887			-0.257	-0.454	1.853			-0.272	-0.529	1.838			0.089	-0.004	1.750			0.168	-0.146	1.625
-0.035	-0.272	1.759			-0.023	-0.217	1.794			-0.034	0.078	1.784			-0.068	0.248	1.799			-0.183	-0.028	1.844			-0.236	-0.264	1.887			-0.257	-0.455	1.854			-0.272	-0.530	1.838			0.089	0.002	1.711			0.169	-0.147	1.626
-0.035	-0.272	1.759			-0.022	-0.217	1.794			-0.033	0.078	1.785			-0.068	0.248	1.799			-0.183	-0.029	1.844			-0.235	-0.264	1.887			-0.256	-0.455	1.854			-0.272	-0.530	1.839			0.089	0.003	1.703			0.170	-0.147	1.627
-0.034	-0.272	1.760			-0.021	-0.217	1.794			-0.033	0.078	1.785			-0.068	0.248	1.799			-0.183	-0.029	1.844			-0.235	-0.264	1.888			-0.256	-0.455	1.854			-0.272	-0.530	1.839			0.090	0.004	1.697			0.170	-0.148	1.628
-0.034	-0.272	1.760			-0.020	-0.218	1.794			-0.033	0.078	1.785			-0.067	0.248	1.799			-0.182	-0.029	1.844			-0.235	-0.264	1.888			-0.256	-0.455	1.854			-0.272	-0.531	1.839			0.090	0.005	1.692			0.171	-0.148	1.629
-0.034	-0.272	1.760			-0.019	-0.218	1.795			-0.032	0.078	1.785			-0.067	0.248	1.799			-0.182	-0.029	1.844			-0.235	-0.264	1.888			-0.256	-0.455	1.854			-0.272	-0.531	1.840			0.090	0.006	1.688			0.171	-0.148	1.630
-0.034	-0.272	1.760			-0.018	-0.218	1.795			-0.032	0.078	1.786			-0.067	0.248	1.800			-0.182	-0.029	1.844			-0.235	-0.264	1.888			-0.256	-0.456	1.854			-0.272	-0.531	1.840			0.090	0.006	1.684			0.172	-0.148	1.630
-0.033	-0.272	1.760			-0.017	-0.218	1.795			-0.031	0.078	1.786			-0.067	0.248	1.800			-0.182	-0.029	1.844			-0.235	-0.264	1.888			-0.256	-0.456	1.855			-0.272	-0.531	1.840			0.090	0.007	1.681			0.173	-0.149	1.630
-0.033	-0.273	1.761			-0.016	-0.218	1.795			-0.031	0.078	1.787			-0.066	0.248	1.800			-0.182	-0.029	1.844			-0.235	-0.264	1.888			-0.256	-0.456	1.855			-0.271	-0.532	1.840			0.090	0.007	1.679			0.175	-0.148	1.628
-0.033	-0.272	1.761			-0.015	-0.218	1.795			-0.029	0.076	1.788			-0.066	0.248	1.800			-0.181	-0.030	1.844			-0.235	-0.264	1.888			-0.256	-0.456	1.855			-0.271	-0.532	1.840			0.091	0.007	1.676			0.179	-0.149	1.627
-0.032	-0.272	1.761			-0.015	-0.218	1.796			-0.021	0.070	1.790			-0.066	0.248	1.800			-0.181	-0.030	1.844			-0.235	-0.264	1.888			-0.256	-0.456	1.855			-0.271	-0.532	1.840			0.094	0.005	1.674			0.191	-0.154	1.625
-0.031	-0.270	1.762			-0.013	-0.217	1.796			-0.016	0.066	1.791			-0.065	0.248	1.800			-0.181	-0.030	1.844			-0.234	-0.264	1.889			-0.256	-0.456	1.855			-0.271	-0.532	1.840			0.111	0.034	1.679			0.194	-0.150	1.625
-0.030	-0.270	1.763			-0.012	-0.217	1.797			-0.012	0.063	1.792			-0.065	0.248	1.800			-0.181	-0.030	1.844			-0.234	-0.264	1.889			-0.256	-0.456	1.855			-0.271	-0.532	1.840			0.113	0.006	1.726			0.200	-0.144	1.626
-0.029	-0.269	1.763			-0.012	-0.217	1.798			-0.009	0.061	1.793			-0.064	0.248	1.801			-0.181	-0.030	1.844			-0.234	-0.264	1.889			-0.256	-0.456	1.855			-0.271	-0.532	1.840			0.114	-0.003	1.740			0.209	-0.135	1.626
-0.029	-0.269	1.764			-0.011	-0.217	1.799			-0.007	0.059	1.794			-0.064	0.247	1.801			-0.180	-0.030	1.845			-0.234	-0.264	1.889			-0.256	-0.457	1.855			-0.272	-0.533	1.840			0.115	-0.008	1.748			0.224	-0.092	1.617
-0.028	-0.269	1.764			-0.011	-0.217	1.799			-0.006	0.058	1.795			-0.063	0.247	1.801			-0.180	-0.030	1.845			-0.234	-0.265	1.889			-0.256	-0.457	1.855			-0.272	-0.533	1.840			0.116	-0.011	1.754			0.230	-0.077	1.614
-0.028	-0.268	1.764			-0.011	-0.217	1.800			-0.006	0.057	1.796			-0.063	0.247	1.801			-0.180	-0.030	1.845			-0.234	-0.265	1.889			-0.256	-0.457	1.855			-0.272	-0.533	1.840			0.117	-0.013	1.758			0.234	-0.068	1.613
-0.028	-0.268	1.765			-0.011	-0.217	1.801			-0.005	0.056	1.797			-0.063	0.247	1.801			-0.180	-0.030	1.845			-0.234	-0.265	1.889			-0.256	-0.457	1.856			-0.273	-0.533	1.840			0.117	-0.015	1.761			0.238	-0.063	1.612
-0.027	-0.268	1.765			-0.011	-0.217	1.802			-0.005	0.055	1.798			-0.062	0.247	1.801			-0.180	-0.030	1.845			-0.234	-0.265	1.889			-0.256	-0.457	1.856			-0.273	-0.533	1.840			0.118	-0.016	1.763			0.240	-0.059	1.612
-0.027	-0.268	1.765			-0.011	-0.218	1.803			-0.006	0.055	1.800			-0.062	0.247	1.800			-0.180	-0.030	1.845			-0.234	-0.265	1.889			-0.256	-0.457	1.856			-0.273	-0.533	1.840			0.119	-0.017	1.766			0.243	-0.056	1.612
-0.027	-0.268	1.766			-0.011	-0.218	1.803			-0.006	0.055	1.801			-0.062	0.247	1.800			-0.180	-0.030	1.845			-0.234	-0.265	1.889			-0.256	-0.457	1.856			-0.273	-0.533	1.840			0.119	-0.018	1.768			0.245	-0.053	1.612
-0.027	-0.268	1.766			-0.011	-0.218	1.804			-0.006	0.054	1.801			-0.061	0.246	1.800			-0.180	-0.030	1.845			-0.234	-0.265	1.889			-0.256	-0.457	1.856			-0.273	-0.533	1.840			0.120	-0.018	1.769			0.247	-0.050	1.612
-0.027	-0.268	1.766			-0.011	-0.218	1.805			-0.007	0.054	1.802			-0.061	0.246	1.800			-0.180	-0.030	1.845			-0.234	-0.265	1.889			-0.256	-0.457	1.856			-0.273	-0.533	1.840			0.120	-0.019	1.771			0.248	-0.048	1.613
-0.027	-0.268	1.766			-0.011	-0.218	1.805			-0.007	0.054	1.803			-0.061	0.246	1.800			-0.180	-0.030	1.845			-0.234	-0.265	1.889			-0.256	-0.457	1.856			-0.273	-0.533	1.840			0.121	-0.020	1.772			0.250	-0.046	1.613
-0.026	-0.268	1.767			-0.011	-0.218	1.806			-0.008	0.053	1.804			-0.061	0.246	1.800			-0.180	-0.030	1.846			-0.234	-0.265	1.890			-0.256	-0.457	1.856			-0.273	-0.533	1.840			0.121	-0.020	1.774			0.251	-0.045	1.614
-0.026	-0.268	1.767			-0.011	-0.218	1.807			-0.008	0.053	1.805			-0.060	0.246	1.800			-0.181	-0.030	1.846			-0.234	-0.265	1.890			-0.256	-0.457	1.856			-0.273	-0.533	1.840			0.122	-0.021	1.775			0.253	-0.044	1.615
-0.026	-0.268	1.767			-0.011	-0.218	1.807			-0.009	0.053	1.805			-0.060	0.246	1.800			-0.181	-0.030	1.846			-0.234	-0.265	1.890			-0.256	-0.457	1.856			-0.273	-0.533	1.841			0.122	-0.021	1.776			0.253	-0.044	1.616
-0.026	-0.267	1.767			-0.011	-0.219	1.808			-0.009	0.053	1.806			-0.060	0.245	1.799			-0.181	-0.030	1.846			-0.234	-0.265	1.890			-0.256	-0.457	1.856			-0.273	-0.533	1.841			0.122	-0.022	1.777			0.254	-0.044	1.617
-0.026	-0.267	1.767			-0.011	-0.219	1.808			-0.010	0.053	1.806			-0.060	0.245	1.799			-0.181	-0.030	1.846			-0.234	-0.265	1.890			-0.256	-0.457	1.856			-0.273	-0.533	1.840			0.122	-0.022	1.778			0.255	-0.045	1.618
-0.026	-0.267	1.768			-0.012	-0.219	1.809			-0.010	0.053	1.807			-0.060	0.245	1.799			-0.181	-0.030	1.847			-0.234	-0.265	1.890			-0.256	-0.457	1.856			-0.274	-0.533	1.840			0.123	-0.023	1.779			0.255	-0.047	1.618
-0.026	-0.267	1.768			-0.012	-0.219	1.809			-0.011	0.053	1.807			-0.060	0.245	1.799			-0.181	-0.030	1.847			-0.234	-0.265	1.890			-0.256	-0.457	1.856			-0.273	-0.532	1.840			0.123	-0.023	1.779			0.255	-0.049	1.619
-0.026	-0.267	1.768			-0.012	-0.219	1.809			-0.011	0.053	1.807			-0.060	0.244	1.798			-0.182	-0.030	1.847			-0.234	-0.265	1.890			-0.256	-0.457	1.856			-0.274	-0.533	1.840			0.123	-0.023	1.779			0.254	-0.051	1.620
-0.026	-0.267	1.768			-0.012	-0.219	1.810			-0.011	0.053	1.808			-0.060	0.244	1.798			-0.182	-0.030	1.847			-0.234	-0.265	1.890			-0.257	-0.457	1.856			-0.273	-0.532	1.840			0.123	-0.024	1.780			0.254	-0.052	1.620
-0.026	-0.267	1.768			-0.012	-0.219	1.810			-0.011	0.053	1.808			-0.060	0.244	1.798			-0.182	-0.030	1.847			-0.234	-0.265	1.890			-0.257	-0.457	1.855			-0.274	-0.532	1.839			0.123	-0.024	1.780			0.251	-0.062	1.623
-0.026	-0.267	1.769			-0.013	-0.219	1.810			-0.011	0.052	1.808			-0.060	0.244	1.797			-0.183	-0.030	1.847			-0.234	-0.265	1.890			-0.257	-0.458	1.855			-0.274	-0.532	1.838			0.122	-0.025	1.780			0.250	-0.067	1.623
-0.026	-0.267	1.769			-0.013	-0.220	1.811			-0.011	0.052	1.808			-0.061	0.243	1.797			-0.183	-0.030	1.848			-0.234	-0.265	1.890			-0.257	-0.458	1.855			-0.274	-0.532	1.837			0.122	-0.025	1.780			0.249	-0.070	1.624
-0.026	-0.267	1.769			-0.013	-0.220	1.811			-0.011	0.052	1.809			-0.061	0.243	1.797			-0.183	-0.030	1.848			-0.234	-0.265	1.890			-0.257	-0.458	1.855			-0.274	-0.532	1.837			0.122	-0.025	1.779			0.248	-0.072	1.624
-0.026	-0.267	1.769			-0.013	-0.220	1.811			-0.011	0.052	1.809			-0.061	0.243	1.796			-0.184	-0.030	1.848			-0.234	-0.265	1.890			-0.257	-0.458	1.855			-0.274	-0.532	1.837			0.122	-0.025	1.779			0.247	-0.075	1.624
-0.026	-0.267	1.769			-0.013	-0.220	1.812			-0.011	0.052	1.809			-0.061	0.243	1.796			-0.184	-0.030	1.849			-0.234	-0.265	1.890			-0.257	-0.457	1.856			-0.274	-0.531	1.838			0.122	-0.026	1.779			0.247	-0.077	1.624
-0.027	-0.267	1.769			-0.013	-0.220	1.812			-0.011	0.052	1.809			-0.061	0.242	1.796			-0.184	-0.030	1.849			-0.234	-0.265	1.890			-0.257	-0.457	1.856			-0.274	-0.531	1.838			0.122	-0.026	1.778			0.246	-0.078	1.624
-0.027	-0.267	1.769			-0.013	-0.220	1.812			-0.011	0.052	1.809			-0.061	0.242	1.795			-0.185	-0.030	1.849			-0.234	-0.265	1.890			-0.257	-0.457	1.857			-0.274	-0.531	1.838			0.121	-0.026	1.778			0.245	-0.078	1.623
-0.027	-0.267	1.769			-0.013	-0.220	1.812			-0.011	0.051	1.809			-0.062	0.242	1.795			-0.185	-0.029	1.849			-0.234	-0.265	1.890			-0.257	-0.457	1.857			-0.274	-0.531	1.838			0.121	-0.026	1.777			0.243	-0.079	1.622
-0.027	-0.267	1.769			-0.013	-0.220	1.812			-0.011	0.051	1.809			-0.062	0.242	1.795			-0.186	-0.029	1.850			-0.234	-0.265	1.891			-0.257	-0.457	1.857			-0.274	-0.531	1.838			0.120	-0.026	1.777			0.241	-0.079	1.621
-0.027	-0.267	1.770			-0.014	-0.220	1.812			-0.011	0.051	1.809			-0.062	0.242	1.795			-0.186	-0.028	1.851			-0.234	-0.265	1.891			-0.257	-0.457	1.857			-0.274	-0.530	1.838			0.120	-0.026	1.777			0.237	-0.081	1.620
-0.027	-0.267	1.770			-0.014	-0.220	1.812			-0.011	0.051	1.809			-0.062	0.241	1.794			-0.187	-0.028	1.852			-0.234	-0.265	1.891			-0.257	-0.455	1.859			-0.274	-0.529	1.840			0.119	-0.026	1.776			0.233	-0.084	1.619
-0.027	-0.266	1.770			-0.014	-0.220	1.813			-0.011	0.052	1.809			-0.062	0.241	1.794			-0.187	-0.028	1.852			-0.234	-0.265	1.891			-0.257	-0.455	1.859			-0.273	-0.529	1.841			0.117	-0.025	1.776			0.229	-0.086	1.617
-0.027	-0.266	1.770			-0.014	-0.219	1.813			-0.012	0.052	1.808			-0.062	0.241	1.794			-0.187	-0.027	1.852			-0.234	-0.265	1.891			-0.257	-0.455	1.860			-0.273	-0.529	1.841			0.116	-0.024	1.775			0.225	-0.088	1.615
-0.027	-0.266	1.770			-0.014	-0.219	1.813			-0.012	0.052	1.808			-0.062	0.241	1.794			-0.187	-0.027	1.852			-0.234	-0.265	1.891			-0.257	-0.454	1.861			-0.273	-0.528	1.843			0.115	-0.024	1.775			0.220	-0.090	1.611
-0.027	-0.266	1.770			-0.014	-0.219	1.813			-0.013	0.052	1.808			-0.063	0.242	1.794			-0.187	-0.027	1.852			-0.234	-0.265	1.891			-0.257	-0.454	1.861			-0.273	-0.529	1.844			0.113	-0.023	1.774			0.215	-0.092	1.608
-0.027	-0.265	1.770			-0.014	-0.219	1.813			-0.013	0.053	1.807			-0.063	0.242	1.795			-0.187	-0.028	1.852			-0.234	-0.265	1.891			-0.257	-0.453	1.864			-0.272	-0.528	1.846			0.112	-0.023	1.774			0.211	-0.094	1.605
-0.027	-0.265	1.770			-0.014	-0.219	1.813			-0.014	0.053	1.807			-0.063	0.242	1.795			-0.186	-0.028	1.852			-0.234	-0.265	1.891			-0.257	-0.453	1.864			-0.272	-0.528	1.846			0.111	-0.022	1.774			0.208	-0.096	1.602
-0.027	-0.265	1.769			-0.014	-0.218	1.813			-0.014	0.053	1.807			-0.064	0.243	1.795			-0.186	-0.028	1.852			-0.234	-0.265	1.891			-0.256	-0.453	1.865			-0.273	-0.500	1.852			0.110	-0.022	1.773			0.205	-0.097	1.599
-0.027	-0.265	1.769			-0.014	-0.218	1.813			-0.015	0.053	1.806			-0.064	0.243	1.795			-0.185	-0.028	1.852			-0.234	-0.265	1.891			-0.256	-0.453	1.865			-0.274	-0.505	1.850			0.109	-0.021	1.773			0.202	-0.098	1.597
-0.027	-0.265	1.769			-0.014	-0.218	1.813			-0.015	0.054	1.806			-0.064	0.243	1.795			-0.184	-0.029	1.851			-0.234	-0.265	1.891			-0.256	-0.454	1.865			-0.274	-0.509	1.849			0.108	-0.021	1.773			0.200	-0.099	1.596
-0.027	-0.265	1.769			-0.014	-0.218	1.813			-0.015	0.054	1.806			-0.064	0.244	1.796			-0.184	-0.029	1.851			-0.234	-0.265	1.891			-0.255	-0.453	1.867			-0.273	-0.510	1.851			0.108	-0.020	1.772			0.198	-0.101	1.595
-0.027	-0.265	1.769			-0.014	-0.218	1.813			-0.016	0.054	1.806			-0.065	0.244	1.796			-0.183	-0.029	1.851			-0.234	-0.265	1.892			-0.255	-0.453	1.867			-0.274	-0.513	1.851			0.107	-0.020	1.772			0.197	-0.102	1.594
-0.027	-0.265	1.769			-0.014	-0.218	1.813			-0.016	0.054	1.805			-0.065	0.244	1.796			-0.182	-0.030	1.851			-0.234	-0.265	1.892			-0.255	-0.454	1.867			-0.274	-0.515	1.851			0.106	-0.019	1.772			0.195	-0.103	1.593
-0.027	-0.264	1.769			-0.014	-0.218	1.813			-0.016	0.054	1.805			-0.065	0.244	1.797			-0.181	-0.030	1.850			-0.234	-0.265	1.892			-0.255	-0.454	1.868			-0.274	-0.517	1.851			0.106	-0.019	1.772			0.194	-0.103	1.592
-0.027	-0.264	1.769			-0.014	-0.218	1.813			-0.016	0.055	1.805			-0.065	0.245	1.797			-0.181	-0.030	1.850			-0.234	-0.265	1.892			-0.255	-0.454	1.868			-0.274	-0.517	1.851			0.105	-0.019	1.771			0.193	-0.104	1.591
-0.027	-0.264	1.770			-0.014	-0.217	1.813			-0.016	0.055	1.805			-0.065	0.245	1.798			-0.180	-0.031	1.850			-0.234	-0.265	1.892			-0.255	-0.454	1.869			-0.274	-0.518	1.852			0.105	-0.019	1.771			0.191	-0.105	1.590
-0.027	-0.264	1.770			-0.014	-0.217	1.813			-0.017	0.055	1.805			-0.066	0.245	1.798			-0.180	-0.031	1.850			-0.234	-0.265	1.893			-0.255	-0.454	1.869			-0.274	-0.520	1.853			0.104	-0.018	1.771			0.191	-0.107	1.591
-0.027	-0.264	1.770			-0.014	-0.217	1.813			-0.017	0.055	1.805			-0.066	0.245	1.798			-0.180	-0.030	1.853			-0.234	-0.265	1.893			-0.255	-0.454	1.869			-0.274	-0.521	1.854			0.104	-0.018	1.771			0.190	-0.108	1.590
-0.027	-0.264	1.770			-0.014	-0.217	1.813			-0.016	0.055	1.805			-0.066	0.246	1.799			-0.181	-0.028	1.856			-0.234	-0.265	1.894			-0.255	-0.454	1.870			-0.274	-0.522	1.854			0.104	-0.018	1.771			0.190	-0.108	1.590
-0.027	-0.264	1.770			-0.014	-0.217	1.813			-0.012	0.054	1.805			-0.066	0.246	1.799			-0.182	-0.027	1.859			-0.234	-0.265	1.894			-0.255	-0.454	1.870			-0.274	-0.522	1.855			0.105	-0.018	1.771			0.189	-0.109	1.590
-0.027	-0.264	1.770			-0.013	-0.217	1.813			-0.009	0.053	1.806			-0.065	0.246	1.799			-0.182	-0.027	1.860			-0.234	-0.264	1.894			-0.255	-0.454	1.870			-0.274	-0.523	1.856			0.106	-0.019	1.771			0.190	-0.109	1.590
-0.027	-0.264	1.770			-0.013	-0.218	1.813			-0.015	0.052	1.811			-0.065	0.246	1.800			-0.182	-0.027	1.860			-0.234	-0.264	1.895			-0.255	-0.454	1.871			-0.275	-0.523	1.856			0.107	-0.019	1.771			0.192	-0.109	1.591
-0.027	-0.265	1.770			-0.013	-0.218	1.813			-0.019	0.052	1.813			-0.065	0.246	1.800			-0.182	-0.027	1.861			-0.234	-0.264	1.895			-0.255	-0.454	1.871			-0.275	-0.524	1.857			0.108	-0.019	1.771			0.195	-0.109	1.593
-0.027	-0.265	1.771			-0.013	-0.218	1.814			-0.021	0.052	1.815			-0.065	0.246	1.800			-0.182	-0.027	1.861			-0.234	-0.264	1.896			-0.256	-0.454	1.872			-0.275	-0.525	1.857			0.109	-0.019	1.771			0.199	-0.109	1.599
-0.027	-0.266	1.771			-0.014	-0.219	1.814			-0.023	0.052	1.816			-0.065	0.246	1.801			-0.182	-0.027	1.861			-0.234	-0.264	1.896			-0.256	-0.454	1.872			-0.275	-0.525	1.858			0.110	-0.020	1.772			0.203	-0.109	1.603
-0.027	-0.266	1.771			-0.014	-0.219	1.815			-0.025	0.052	1.817			-0.065	0.246	1.801			-0.182	-0.027	1.862			-0.234	-0.264	1.897			-0.256	-0.455	1.872			-0.275	-0.526	1.858			0.110	-0.020	1.772			0.206	-0.108	1.606
-0.027	-0.267	1.772			-0.014	-0.220	1.815			-0.027	0.052	1.818			-0.065	0.246	1.801			-0.182	-0.027	1.862			-0.234	-0.264	1.897			-0.256	-0.455	1.872			-0.276	-0.527	1.858			0.111	-0.020	1.773			0.211	-0.108	1.609
-0.027	-0.268	1.772			-0.014	-0.221	1.816			-0.029	0.053	1.819			-0.065	0.246	1.802			-0.182	-0.027	1.862			-0.234	-0.264	1.897			-0.257	-0.455	1.872			-0.276	-0.528	1.858			0.112	-0.020	1.773			0.214	-0.108	1.612
-0.027	-0.269	1.773			-0.014	-0.221	1.816			-0.031	0.053	1.820			-0.064	0.246	1.802			-0.182	-0.027	1.862			-0.234	-0.264	1.897			-0.257	-0.456	1.872			-0.276	-0.529	1.858			0.112	-0.020	1.774			0.217	-0.109	1.614
-0.027	-0.270	1.774			-0.015	-0.222	1.817			-0.032	0.054	1.821			-0.064	0.246	1.802			-0.182	-0.027	1.862			-0.234	-0.264	1.897			-0.257	-0.456	1.872			-0.277	-0.530	1.857			0.113	-0.020	1.774			0.219	-0.109	1.616
-0.027	-0.271	1.774			-0.015	-0.223	1.817			-0.034	0.054	1.821			-0.064	0.246	1.802			-0.182	-0.027	1.862			-0.234	-0.264	1.897			-0.258	-0.457	1.872			-0.277	-0.532	1.856			0.114	-0.020	1.775			0.222	-0.109	1.618
-0.027	-0.272	1.774			-0.015	-0.223	1.818			-0.035	0.054	1.822			-0.063	0.246	1.803			-0.181	-0.028	1.861			-0.234	-0.264	1.898			-0.258	-0.459	1.871			-0.278	-0.533	1.854			0.115	-0.021	1.776			0.224	-0.108	1.621
-0.027	-0.273	1.775			-0.016	-0.224	1.818			-0.036	0.055	1.822			-0.063	0.246	1.803			-0.181	-0.028	1.861			-0.234	-0.264	1.898			-0.259	-0.460	1.869			-0.278	-0.535	1.851			0.115	-0.021	1.776			0.226	-0.108	1.622
-0.027	-0.273	1.775			-0.016	-0.224	1.819			-0.037	0.055	1.823			-0.063	0.246	1.803			-0.181	-0.028	1.860			-0.234	-0.264	1.898			-0.259	-0.461	1.868			-0.279	-0.536	1.849			0.116	-0.021	1.777			0.227	-0.109	1.624
-0.027	-0.274	1.776			-0.016	-0.225	1.819			-0.038	0.055	1.823			-0.062	0.246	1.803			-0.181	-0.028	1.860			-0.234	-0.265	1.897			-0.260	-0.462	1.866			-0.280	-0.537	1.846			0.117	-0.021	1.778			0.228	-0.109	1.626
-0.027	-0.275	1.776			-0.017	-0.225	1.819			-0.039	0.055	1.823			-0.062	0.246	1.804			-0.180	-0.029	1.859			-0.234	-0.265	1.897			-0.260	-0.463	1.865			-0.280	-0.538	1.844			0.117	-0.021	1.778			0.230	-0.109	1.627
-0.027	-0.276	1.776			-0.017	-0.226	1.820			-0.040	0.056	1.823			-0.062	0.246	1.804			-0.180	-0.029	1.859			-0.235	-0.265	1.897			-0.261	-0.463	1.864			-0.281	-0.539	1.842			0.118	-0.021	1.779			0.231	-0.109	1.629
-0.027	-0.276	1.776			-0.017	-0.226	1.820			-0.040	0.056	1.824			-0.061	0.245	1.804			-0.180	-0.029	1.858			-0.235	-0.265	1.897			-0.261	-0.464	1.862			-0.281	-0.539	1.840			0.118	-0.022	1.779			0.232	-0.110	1.630
-0.027	-0.277	1.777			-0.017	-0.227	1.820			-0.041	0.056	1.824			-0.061	0.245	1.804			-0.180	-0.030	1.858			-0.235	-0.265	1.897			-0.261	-0.464	1.861			-0.282	-0.539	1.839			0.119	-0.022	1.780			0.232	-0.110	1.631
-0.027	-0.277	1.777			-0.018	-0.227	1.820			-0.042	0.056	1.824			-0.060	0.245	1.804			-0.179	-0.030	1.857			-0.235	-0.265	1.897			-0.262	-0.464	1.860			-0.282	-0.539	1.837			0.119	-0.022	1.780			0.233	-0.110	1.632
-0.027	-0.278	1.777			-0.018	-0.228	1.821			-0.042	0.057	1.824			-0.060	0.245	1.804			-0.179	-0.030	1.856			-0.235	-0.265	1.896			-0.262	-0.464	1.859			-0.282	-0.539	1.836			0.120	-0.022	1.781			0.234	-0.111	1.632
-0.027	-0.278	1.777			-0.018	-0.228	1.821			-0.043	0.057	1.824			-0.060	0.245	1.805			-0.179	-0.031	1.856			-0.235	-0.265	1.896			-0.262	-0.464	1.858			-0.282	-0.539	1.834			0.120	-0.022	1.781			0.235	-0.111	1.633
-0.027	-0.279	1.777			-0.018	-0.228	1.821			-0.043	0.057	1.824			-0.059	0.245	1.805			-0.179	-0.031	1.855			-0.235	-0.265	1.896			-0.262	-0.464	1.857			-0.283	-0.539	1.833			0.121	-0.022	1.781			0.235	-0.111	1.634
-0.027	-0.279	1.778			-0.018	-0.228	1.821			-0.044	0.057	1.825			-0.059	0.245	1.805			-0.179	-0.031	1.855			-0.236	-0.265	1.896			-0.262	-0.464	1.856			-0.283	-0.539	1.832			0.121	-0.022	1.782			0.236	-0.112	1.635
-0.027	-0.279	1.778			-0.019	-0.229	1.821			-0.044	0.057	1.825			-0.059	0.245	1.805			-0.178	-0.031	1.854			-0.236	-0.265	1.895			-0.262	-0.464	1.856			-0.283	-0.539	1.832			0.121	-0.022	1.782			0.236	-0.112	1.636
-0.027	-0.280	1.778			-0.019	-0.229	1.822			-0.044	0.058	1.825			-0.058	0.245	1.805			-0.178	-0.031	1.854			-0.236	-0.265	1.895			-0.262	-0.464	1.855			-0.283	-0.539	1.831			0.122	-0.022	1.782			0.236	-0.113	1.637
-0.027	-0.280	1.778			-0.019	-0.229	1.822			-0.045	0.058	1.825			-0.058	0.245	1.805			-0.178	-0.032	1.853			-0.236	-0.266	1.895			-0.263	-0.464	1.855			-0.283	-0.539	1.830			0.122	-0.023	1.783			0.237	-0.113	1.638
-0.027	-0.280	1.778			-0.019	-0.229	1.822			-0.045	0.058	1.825			-0.058	0.244	1.805			-0.178	-0.032	1.853			-0.236	-0.266	1.895			-0.263	-0.464	1.854			-0.283	-0.539	1.830			0.122	-0.023	1.783			0.237	-0.113	1.639
-0.027	-0.281	1.778			-0.019	-0.230	1.822			-0.045	0.058	1.824			-0.057	0.244	1.805			-0.178	-0.032	1.853			-0.236	-0.266	1.895			-0.263	-0.464	1.854			-0.283	-0.540	1.830			0.123	-0.023	1.783			0.237	-0.114	1.639
-0.027	-0.281	1.778			-0.019	-0.230	1.822			-0.046	0.058	1.824			-0.057	0.244	1.805			-0.178	-0.032	1.852			-0.236	-0.266	1.895			-0.263	-0.464	1.854			-0.283	-0.540	1.829			0.123	-0.023	1.783			0.238	-0.114	1.640
-0.027	-0.281	1.778			-0.019	-0.230	1.822			-0.046	0.058	1.824			-0.057	0.244	1.805			-0.178	-0.032	1.852			-0.236	-0.266	1.894			-0.263	-0.465	1.853			-0.283	-0.540	1.829			0.123	-0.023	1.784			0.238	-0.114	1.641
-0.027	-0.281	1.778			-0.019	-0.230	1.822			-0.046	0.059	1.824			-0.057	0.244	1.805			-0.178	-0.032	1.852			-0.236	-0.266	1.894			-0.263	-0.465	1.853			-0.283	-0.540	1.829			0.123	-0.023	1.784			0.238	-0.115	1.641
-0.027	-0.281	1.778			-0.020	-0.230	1.822			-0.046	0.059	1.824			-0.056	0.244	1.805			-0.177	-0.032	1.851			-0.236	-0.266	1.894			-0.263	-0.465	1.853			-0.283	-0.540	1.829			0.124	-0.023	1.784			0.238	-0.115	1.642
-0.027	-0.282	1.779			-0.020	-0.230	1.822			-0.046	0.059	1.824			-0.056	0.244	1.805			-0.177	-0.032	1.851			-0.236	-0.266	1.894			-0.263	-0.465	1.853			-0.283	-0.540	1.829			0.124	-0.023	1.784			0.238	-0.115	1.642
-0.027	-0.282	1.779			-0.020	-0.230	1.823			-0.046	0.059	1.824			-0.056	0.244	1.805			-0.177	-0.033	1.851			-0.236	-0.266	1.894			-0.263	-0.465	1.853			-0.282	-0.539	1.830			0.124	-0.023	1.784			0.238	-0.115	1.643
-0.027	-0.282	1.779			-0.020	-0.231	1.823			-0.046	0.059	1.823			-0.056	0.244	1.805			-0.177	-0.033	1.850			-0.237	-0.266	1.894			-0.263	-0.465	1.853			-0.282	-0.539	1.831			0.124	-0.023	1.785			0.238	-0.115	1.643
-0.027	-0.282	1.779			-0.020	-0.231	1.823			-0.046	0.059	1.823			-0.056	0.244	1.805			-0.177	-0.033	1.850			-0.237	-0.266	1.894			-0.263	-0.465	1.853			-0.281	-0.539	1.831			0.124	-0.023	1.785			0.238	-0.116	1.644
-0.027	-0.282	1.779			-0.020	-0.231	1.823			-0.046	0.059	1.823			-0.055	0.244	1.805			-0.177	-0.033	1.850			-0.237	-0.266	1.894			-0.263	-0.465	1.852			-0.281	-0.539	1.831			0.124	-0.023	1.785			0.238	-0.116	1.644
-0.027	-0.282	1.779			-0.020	-0.231	1.823			-0.046	0.059	1.823			-0.055	0.244	1.805			-0.177	-0.033	1.850			-0.237	-0.266	1.893			-0.264	-0.466	1.852			-0.281	-0.539	1.831			0.124	-0.023	1.785			0.238	-0.116	1.645
-0.027	-0.283	1.779			-0.020	-0.231	1.823			-0.046	0.059	1.822			-0.055	0.244	1.805			-0.177	-0.033	1.849			-0.237	-0.266	1.893			-0.264	-0.466	1.852			-0.281	-0.539	1.831			0.125	-0.023	1.785			0.237	-0.116	1.645
-0.027	-0.283	1.779			-0.020	-0.231	1.823			-0.046	0.060	1.822			-0.055	0.243	1.805			-0.177	-0.033	1.849			-0.237	-0.266	1.893			-0.264	-0.466	1.852			-0.281	-0.539	1.831			0.125	-0.023	1.785			0.237	-0.117	1.645
-0.027	-0.283	1.779			-0.020	-0.231	1.823			-0.046	0.060	1.822			-0.055	0.243	1.805			-0.177	-0.033	1.849			-0.237	-0.266	1.893			-0.264	-0.466	1.852			-0.281	-0.539	1.831			0.125	-0.023	1.785			0.237	-0.117	1.646
-0.027	-0.283	1.779			-0.020	-0.231	1.823			-0.046	0.060	1.822			-0.054	0.243	1.805			-0.177	-0.033	1.849			-0.237	-0.266	1.893			-0.264	-0.466	1.852			-0.281	-0.539	1.831			0.125	-0.023	1.785			0.237	-0.117	1.646
-0.027	-0.283	1.779			-0.020	-0.231	1.823			-0.046	0.060	1.822			-0.054	0.243	1.805			-0.177	-0.033	1.848			-0.237	-0.266	1.893			-0.264	-0.466	1.852			-0.281	-0.539	1.831			0.125	-0.023	1.786			0.236	-0.117	1.646
-0.027	-0.283	1.779			-0.020	-0.231	1.823			-0.046	0.060	1.821			-0.054	0.243	1.805			-0.177	-0.033	1.848			-0.237	-0.266	1.893			-0.264	-0.466	1.852			-0.281	-0.539	1.831			0.125	-0.023	1.786			0.236	-0.118	1.647
-0.027	-0.283	1.779			-0.020	-0.231	1.823			-0.046	0.060	1.821			-0.054	0.243	1.805			-0.176	-0.033	1.848			-0.237	-0.266	1.893			-0.264	-0.466	1.852			-0.281	-0.539	1.831			0.125	-0.023	1.786			0.236	-0.118	1.647
-0.027	-0.283	1.779			-0.020	-0.232	1.823			-0.046	0.060	1.821			-0.054	0.243	1.805			-0.176	-0.033	1.848			-0.237	-0.266	1.893			-0.264	-0.466	1.852			-0.279	-0.536	1.832			0.125	-0.023	1.786			0.236	-0.118	1.647
-0.027	-0.283	1.779			-0.020	-0.232	1.823			-0.046	0.060	1.821			-0.054	0.243	1.805			-0.176	-0.033	1.848			-0.237	-0.266	1.893			-0.264	-0.466	1.852			-0.278	-0.536	1.832			0.125	-0.023	1.786			0.235	-0.118	1.647
-0.027	-0.283	1.779			-0.020	-0.232	1.823			-0.046	0.060	1.821			-0.054	0.243	1.805			-0.176	-0.033	1.848			-0.237	-0.266	1.893			-0.264	-0.466	1.851			-0.278	-0.536	1.832			0.126	-0.023	1.786			0.235	-0.118	1.647
-0.027	-0.283	1.779			-0.021	-0.232	1.823			-0.046	0.060	1.821			-0.054	0.243	1.805			-0.176	-0.033	1.848			-0.237	-0.266	1.893			-0.264	-0.466	1.851			-0.277	-0.536	1.832			0.126	-0.023	1.786			0.235	-0.118	1.646
-0.027	-0.283	1.779			-0.021	-0.232	1.823			-0.046	0.060	1.821			-0.053	0.243	1.805			-0.176	-0.033	1.847			-0.237	-0.266	1.892			-0.264	-0.466	1.851			-0.277	-0.536	1.832			0.126	-0.023	1.786			0.235	-0.118	1.645
-0.027	-0.283	1.779			-0.021	-0.232	1.823			-0.044	0.060	1.821			-0.053	0.243	1.805			-0.176	-0.033	1.847			-0.237	-0.266	1.892			-0.264	-0.466	1.851			-0.277	-0.536	1.832			0.126	-0.023	1.786			0.235	-0.121	1.645
-0.027	-0.284	1.779			-0.021	-0.232	1.823			-0.043	0.060	1.821			-0.053	0.243	1.805			-0.176	-0.033	1.847			-0.237	-0.266	1.892			-0.264	-0.466	1.851			-0.277	-0.536	1.832			0.126	-0.023	1.786			0.235	-0.122	1.645
-0.027	-0.284	1.779			-0.021	-0.232	1.823			-0.043	0.059	1.821			-0.053	0.243	1.805			-0.176	-0.033	1.847			-0.237	-0.266	1.892			-0.264	-0.466	1.851			-0.277	-0.536	1.832			0.126	-0.023	1.786			0.234	-0.122	1.645
-0.027	-0.284	1.779			-0.021	-0.232	1.823			-0.043	0.059	1.821			-0.053	0.243	1.805			-0.176	-0.033	1.847			-0.237	-0.266	1.892			-0.264	-0.466	1.851			-0.277	-0.536	1.832			0.126	-0.023	1.786			0.234	-0.123	1.645
-0.027	-0.284	1.779			-0.021	-0.232	1.823			-0.042	0.059	1.821			-0.053	0.243	1.805			-0.176	-0.033	1.847			-0.237	-0.266	1.892			-0.264	-0.466	1.851			-0.276	-0.536	1.832			0.126	-0.023	1.786			0.234	-0.123	1.645
-0.027	-0.284	1.779			-0.021	-0.232	1.823			-0.042	0.059	1.821			-0.053	0.243	1.805			-0.176	-0.033	1.847			-0.237	-0.266	1.892			-0.264	-0.465	1.851			-0.276	-0.536	1.832			0.126	-0.023	1.786			0.234	-0.124	1.646
-0.027	-0.284	1.779			-0.021	-0.232	1.823			-0.042	0.059	1.821			-0.053	0.243	1.805			-0.176	-0.033	1.847			-0.237	-0.266	1.892			-0.263	-0.465	1.852			-0.276	-0.536	1.833			0.126	-0.023	1.787			0.234	-0.124	1.646
-0.027	-0.284	1.779			-0.021	-0.232	1.823			-0.042	0.059	1.821			-0.053	0.243	1.805			-0.176	-0.033	1.847			-0.237	-0.266	1.892			-0.263	-0.465	1.852			-0.276	-0.537	1.833			0.126	-0.023	1.787			0.234	-0.124	1.646
-0.027	-0.284	1.779			-0.021	-0.232	1.823			-0.042	0.059	1.821			-0.053	0.243	1.805			-0.176	-0.033	1.847			-0.237	-0.266	1.892			-0.263	-0.465	1.852			-0.276	-0.537	1.833			0.126	-0.023	1.787			0.234	-0.124	1.646
-0.027	-0.284	1.779			-0.021	-0.232	1.823			-0.042	0.059	1.821			-0.053	0.243	1.805			-0.176	-0.033	1.847			-0.237	-0.266	1.892			-0.263	-0.465	1.852			-0.276	-0.537	1.834			0.126	-0.023	1.787			0.234	-0.125	1.646
-0.027	-0.284	1.779			-0.021	-0.232	1.823			-0.042	0.059	1.821			-0.053	0.243	1.805			-0.176	-0.033	1.846			-0.237	-0.266	1.892			-0.263	-0.465	1.853			-0.276	-0.537	1.834			0.126	-0.023	1.787			0.234	-0.126	1.647
-0.027	-0.284	1.779			-0.021	-0.232	1.823			-0.042	0.059	1.821			-0.052	0.243	1.805			-0.176	-0.033	1.846			-0.237	-0.266	1.892			-0.263	-0.465	1.853			-0.276	-0.537	1.834			0.126	-0.023	1.787			0.233	-0.127	1.647
-0.027	-0.284	1.779			-0.021	-0.232	1.823			-0.042	0.059	1.822			-0.052	0.243	1.805			-0.176	-0.033	1.846			-0.237	-0.266	1.892			-0.263	-0.465	1.853			-0.276	-0.537	1.835			0.126	-0.023	1.787			0.233	-0.128	1.647
-0.027	-0.284	1.779			-0.021	-0.232	1.823			-0.043	0.059	1.822			-0.052	0.243	1.805			-0.176	-0.033	1.846			-0.237	-0.266	1.892			-0.263	-0.465	1.853			-0.276	-0.537	1.835			0.126	-0.023	1.787			0.233	-0.128	1.647
-0.027	-0.284	1.779			-0.021	-0.232	1.823			-0.043	0.059	1.822			-0.052	0.243	1.805			-0.176	-0.033	1.846			-0.237	-0.266	1.892			-0.263	-0.465	1.854			-0.276	-0.537	1.836			0.127	-0.023	1.787			0.233	-0.129	1.648
-0.027	-0.284	1.779			-0.021	-0.232	1.823			-0.043	0.059	1.822			-0.052	0.243	1.805			-0.176	-0.033	1.846			-0.237	-0.265	1.892			-0.263	-0.464	1.854			-0.276	-0.537	1.836			0.127	-0.023	1.787			0.233	-0.129	1.648
-0.027	-0.284	1.779			-0.021	-0.232	1.824			-0.043	0.059	1.822			-0.052	0.243	1.805			-0.175	-0.033	1.846			-0.237	-0.265	1.892			-0.263	-0.464	1.854			-0.276	-0.537	1.836			0.127	-0.023	1.787			0.233	-0.129	1.648
-0.027	-0.284	1.779			-0.021	-0.233	1.824			-0.043	0.059	1.823			-0.052	0.243	1.805			-0.175	-0.033	1.846			-0.237	-0.265	1.892			-0.263	-0.464	1.855			-0.276	-0.537	1.836			0.127	-0.023	1.787			0.233	-0.129	1.648
-0.027	-0.284	1.779			-0.021	-0.233	1.824			-0.043	0.059	1.823			-0.052	0.243	1.805			-0.175	-0.033	1.846			-0.237	-0.265	1.892			-0.263	-0.464	1.855			-0.276	-0.537	1.836			0.127	-0.023	1.787			0.233	-0.129	1.648
-0.027	-0.284	1.779			-0.021	-0.233	1.824			-0.043	0.059	1.823			-0.052	0.243	1.805			-0.175	-0.033	1.846			-0.237	-0.265	1.892			-0.263	-0.464	1.855			-0.276	-0.537	1.837			0.127	-0.023	1.787			0.232	-0.130	1.649
-0.027	-0.285	1.779			-0.021	-0.233	1.824			-0.044	0.059	1.824			-0.052	0.243	1.806			-0.175	-0.033	1.846			-0.237	-0.265	1.892			-0.262	-0.464	1.855			-0.276	-0.537	1.837			0.127	-0.024	1.787			0.232	-0.130	1.649
-0.027	-0.285	1.779			-0.021	-0.233	1.824			-0.044	0.059	1.824			-0.052	0.243	1.806			-0.175	-0.033	1.846			-0.237	-0.265	1.892			-0.262	-0.464	1.856			-0.276	-0.537	1.837			0.127	-0.024	1.787			0.232	-0.130	1.649
-0.026	-0.285	1.780			-0.021	-0.233	1.824			-0.044	0.058	1.825			-0.052	0.243	1.806			-0.175	-0.033	1.846			-0.237	-0.265	1.892			-0.262	-0.464	1.856			-0.277	-0.537	1.837			0.127	-0.024	1.787			0.232	-0.130	1.649
-0.026	-0.285	1.780			-0.021	-0.234	1.824			-0.045	0.058	1.825			-0.052	0.242	1.806			-0.175	-0.033	1.846			-0.237	-0.265	1.892			-0.262	-0.464	1.856			-0.277	-0.537	1.837			0.127	-0.024	1.787			0.232	-0.130	1.649
-0.026	-0.285	1.780			-0.021	-0.234	1.825			-0.045	0.058	1.826			-0.052	0.242	1.806			-0.175	-0.033	1.846			-0.236	-0.265	1.892			-0.262	-0.464	1.856			-0.277	-0.537	1.837			0.127	-0.024	1.787			0.232	-0.130	1.649
-0.027	-0.285	1.780			-0.021	-0.234	1.825			-0.045	0.058	1.826			-0.052	0.242	1.806			-0.175	-0.033	1.846			-0.236	-0.265	1.892			-0.262	-0.464	1.856			-0.277	-0.537	1.837			0.127	-0.024	1.788			0.232	-0.130	1.650
-0.027	-0.286	1.780			-0.021	-0.234	1.825			-0.046	0.058	1.827			-0.052	0.242	1.806			-0.175	-0.033	1.846			-0.236	-0.265	1.892			-0.262	-0.464	1.856			-0.277	-0.537	1.837			0.127	-0.025	1.788			0.232	-0.130	1.650
-0.027	-0.286	1.780			-0.022	-0.234	1.825			-0.046	0.057	1.827			-0.052	0.242	1.806			-0.175	-0.033	1.846			-0.236	-0.265	1.892			-0.262	-0.464	1.857			-0.277	-0.537	1.838			0.126	-0.025	1.788			0.232	-0.130	1.650
-0.027	-0.286	1.780			-0.022	-0.235	1.825			-0.046	0.057	1.828			-0.052	0.242	1.806			-0.175	-0.033	1.846			-0.236	-0.265	1.892			-0.262	-0.464	1.857			-0.277	-0.537	1.838			0.126	-0.025	1.788			0.232	-0.130	1.650
-0.027	-0.286	1.781			-0.022	-0.235	1.825			-0.047	0.057	1.828			-0.052	0.242	1.806			-0.175	-0.033	1.846			-0.236	-0.265	1.892			-0.262	-0.464	1.857			-0.277	-0.537	1.838			0.126	-0.025	1.788			0.232	-0.130	1.650
-0.027	-0.286	1.781			-0.022	-0.235	1.826			-0.047	0.057	1.828			-0.052	0.242	1.806			-0.175	-0.033	1.846			-0.236	-0.265	1.892			-0.262	-0.464	1.857			-0.277	-0.537	1.838			0.126	-0.026	1.788			0.232	-0.130	1.650
-0.027	-0.287	1.781			-0.022	-0.235	1.826			-0.047	0.057	1.829			-0.052	0.242	1.806			-0.175	-0.033	1.846			-0.236	-0.265	1.892			-0.262	-0.464	1.857			-0.277	-0.537	1.839			0.126	-0.026	1.788			0.232	-0.130	1.651
-0.027	-0.287	1.781			-0.022	-0.235	1.826			-0.047	0.057	1.829			-0.052	0.242	1.806			-0.175	-0.033	1.846			-0.236	-0.265	1.892			-0.262	-0.464	1.858			-0.277	-0.538	1.839			0.126	-0.026	1.788			0.232	-0.130	1.651
-0.027	-0.287	1.781			-0.022	-0.236	1.826			-0.048	0.057	1.829			-0.052	0.242	1.806			-0.175	-0.033	1.846			-0.236	-0.265	1.892			-0.262	-0.464	1.858			-0.278	-0.538	1.839			0.126	-0.026	1.788			0.232	-0.130	1.651
-0.027	-0.287	1.781			-0.022	-0.236	1.826			-0.048	0.057	1.829			-0.052	0.242	1.806			-0.175	-0.033	1.846			-0.236	-0.265	1.892			-0.262	-0.464	1.858			-0.278	-0.538	1.839			0.126	-0.026	1.788			0.232	-0.130	1.651
-0.027	-0.287	1.781			-0.022	-0.236	1.827			-0.048	0.057	1.830			-0.052	0.242	1.806			-0.175	-0.033	1.846			-0.236	-0.265	1.892			-0.262	-0.464	1.858			-0.278	-0.538	1.840			0.126	-0.027	1.788			0.232	-0.131	1.651
-0.027	-0.288	1.782			-0.022	-0.236	1.827			-0.048	0.057	1.830			-0.052	0.242	1.807			-0.175	-0.033	1.846			-0.236	-0.265	1.892			-0.262	-0.464	1.858			-0.278	-0.538	1.840			0.126	-0.027	1.788			0.232	-0.131	1.651
-0.027	-0.288	1.782			-0.022	-0.236	1.827			-0.049	0.057	1.830			-0.052	0.242	1.807			-0.174	-0.033	1.846			-0.236	-0.265	1.892			-0.262	-0.464	1.859			-0.278	-0.539	1.840			0.126	-0.027	1.788			0.232	-0.131	1.651
-0.027	-0.288	1.782			-0.022	-0.237	1.827			-0.049	0.057	1.831			-0.052	0.242	1.807			-0.174	-0.033	1.847			-0.236	-0.265	1.892			-0.262	-0.465	1.859			-0.278	-0.539	1.840			0.126	-0.027	1.788			0.232	-0.131	1.651
-0.027	-0.288	1.782			-0.023	-0.237	1.827			-0.049	0.056	1.831			-0.052	0.242	1.807			-0.174	-0.033	1.847			-0.236	-0.265	1.892			-0.262	-0.465	1.859			-0.278	-0.539	1.841			0.126	-0.027	1.788			0.232	-0.131	1.652
-0.027	-0.288	1.782			-0.023	-0.237	1.827			-0.049	0.056	1.831			-0.052	0.242	1.807			-0.174	-0.033	1.847			-0.236	-0.265	1.892			-0.262	-0.465	1.859			-0.279	-0.540	1.841			0.126	-0.028	1.788			0.232	-0.131	1.652
-0.027	-0.288	1.782			-0.023	-0.237	1.827			-0.050	0.056	1.831			-0.052	0.242	1.807			-0.174	-0.033	1.847			-0.236	-0.265	1.893			-0.262	-0.465	1.859			-0.279	-0.540	1.841			0.126	-0.028	1.788			0.232	-0.131	1.652
-0.027	-0.288	1.782			-0.023	-0.237	1.828			-0.050	0.056	1.831			-0.052	0.242	1.807			-0.174	-0.033	1.847			-0.236	-0.265	1.893			-0.262	-0.466	1.860			-0.279	-0.540	1.841			0.126	-0.028	1.788			0.232	-0.131	1.652
-0.027	-0.289	1.782			-0.023	-0.237	1.828			-0.050	0.056	1.832			-0.052	0.242	1.807			-0.174	-0.033	1.847			-0.236	-0.265	1.893			-0.262	-0.466	1.860			-0.279	-0.540	1.841			0.126	-0.028	1.788			0.232	-0.131	1.652
-0.027	-0.289	1.783			-0.023	-0.237	1.828			-0.050	0.056	1.832			-0.052	0.242	1.807			-0.174	-0.033	1.847			-0.236	-0.265	1.893			-0.262	-0.466	1.860			-0.279	-0.541	1.841			0.126	-0.028	1.789			0.232	-0.131	1.652
-0.027	-0.289	1.783			-0.023	-0.238	1.828			-0.050	0.056	1.832			-0.052	0.242	1.807			-0.174	-0.033	1.847			-0.236	-0.265	1.893			-0.262	-0.466	1.860			-0.279	-0.541	1.841			0.126	-0.028	1.789			0.232	-0.131	1.652
-0.027	-0.289	1.783			-0.023	-0.238	1.828			-0.050	0.056	1.832			-0.052	0.242	1.807			-0.174	-0.033	1.847			-0.236	-0.266	1.893			-0.262	-0.466	1.860			-0.279	-0.541	1.841			0.126	-0.028	1.789			0.232	-0.131	1.652
-0.027	-0.289	1.783			-0.023	-0.238	1.828			-0.050	0.056	1.832			-0.052	0.242	1.807			-0.174	-0.033	1.847			-0.236	-0.266	1.893			-0.262	-0.466	1.860			-0.279	-0.541	1.841			0.126	-0.029	1.789			0.232	-0.131	1.652
-0.027	-0.289	1.783			-0.023	-0.238	1.828			-0.051	0.056	1.832			-0.052	0.242	1.807			-0.174	-0.033	1.847			-0.236	-0.266	1.893			-0.262	-0.466	1.860			-0.279	-0.541	1.841			0.126	-0.029	1.789			0.232	-0.131	1.653
-0.027	-0.289	1.783			-0.023	-0.238	1.828			-0.051	0.056	1.832			-0.052	0.242	1.807			-0.174	-0.033	1.847			-0.236	-0.266	1.893			-0.262	-0.466	1.860			-0.279	-0.541	1.841			0.126	-0.029	1.789			0.232	-0.131	1.653
-0.027	-0.289	1.783			-0.023	-0.238	1.828			-0.051	0.056	1.832			-0.052	0.242	1.807			-0.174	-0.034	1.847			-0.236	-0.266	1.893			-0.262	-0.466	1.860			-0.279	-0.541	1.841			0.125	-0.029	1.789			0.232	-0.131	1.653
-0.027	-0.290	1.783			-0.023	-0.238	1.828			-0.051	0.056	1.832			-0.052	0.242	1.807			-0.174	-0.034	1.847			-0.236	-0.266	1.893			-0.262	-0.466	1.860			-0.279	-0.541	1.841			0.125	-0.029	1.789			0.232	-0.131	1.653
-0.027	-0.290	1.783			-0.023	-0.238	1.828			-0.051	0.056	1.832			-0.052	0.242	1.807			-0.174	-0.034	1.847			-0.236	-0.266	1.893			-0.262	-0.466	1.860			-0.279	-0.541	1.841			0.125	-0.029	1.789			0.232	-0.131	1.653
-0.027	-0.290	1.783			-0.023	-0.238	1.828			-0.051	0.056	1.832			-0.052	0.242	1.807			-0.174	-0.034	1.847			-0.236	-0.266	1.893			-0.262	-0.466	1.860			-0.279	-0.541	1.841			0.125	-0.029	1.789			0.232	-0.131	1.653
-0.027	-0.290	1.783			-0.023	-0.238	1.829			-0.051	0.056	1.833			-0.052	0.242	1.807			-0.174	-0.034	1.847			-0.236	-0.266	1.893			-0.262	-0.466	1.860			-0.279	-0.541	1.841			0.125	-0.029	1.789			0.232	-0.131	1.653
-0.028	-0.290	1.783			-0.023	-0.238	1.829			-0.051	0.056	1.833			-0.052	0.242	1.807			-0.174	-0.034	1.848			-0.236	-0.266	1.893			-0.262	-0.466	1.860			-0.279	-0.541	1.841			0.125	-0.029	1.789			0.232	-0.131	1.653
-0.028	-0.290	1.783			-0.023	-0.238	1.829			-0.051	0.056	1.833			-0.052	0.242	1.807			-0.174	-0.034	1.848			-0.236	-0.266	1.893			-0.262	-0.466	1.860			-0.279	-0.541	1.841			0.125	-0.029	1.789			0.232	-0.131	1.653
-0.028	-0.290	1.783			-0.023	-0.239	1.829			-0.051	0.056	1.833			-0.052	0.241	1.807			-0.174	-0.034	1.848			-0.236	-0.266	1.893			-0.262	-0.466	1.860			-0.279	-0.541	1.841			0.125	-0.030	1.789			0.232	-0.131	1.653
-0.028	-0.290	1.783			-0.023	-0.239	1.829			-0.051	0.056	1.833			-0.052	0.241	1.807			-0.174	-0.034	1.848			-0.236	-0.266	1.893			-0.262	-0.466	1.860			-0.279	-0.541	1.841			0.125	-0.030	1.789			0.232	-0.131	1.653
-0.028	-0.290	1.783			-0.023	-0.239	1.829			-0.051	0.056	1.833			-0.052	0.241	1.807			-0.174	-0.034	1.848			-0.236	-0.266	1.893			-0.262	-0.466	1.860			-0.279	-0.541	1.841			0.125	-0.030	1.789			0.232	-0.131	1.654
-0.028	-0.290	1.783			-0.024	-0.239	1.829			-0.051	0.056	1.833			-0.052	0.241	1.807			-0.174	-0.034	1.848			-0.236	-0.266	1.893			-0.262	-0.466	1.860			-0.279	-0.541	1.841			0.125	-0.030	1.789			0.232	-0.131	1.654
-0.028	-0.290	1.784			-0.024	-0.239	1.829			-0.052	0.056	1.833			-0.052	0.241	1.807			-0.174	-0.034	1.848			-0.236	-0.266	1.893			-0.262	-0.466	1.860			-0.279	-0.541	1.841			0.125	-0.030	1.789			0.232	-0.131	1.654
-0.028	-0.290	1.784			-0.024	-0.239	1.829			-0.052	0.056	1.833			-0.052	0.241	1.807			-0.174	-0.034	1.848			-0.236	-0.266	1.893			-0.262	-0.466	1.860			-0.279	-0.541	1.841			0.125	-0.030	1.789			0.232	-0.131	1.654
-0.028	-0.290	1.784			-0.024	-0.239	1.829			-0.052	0.056	1.833			-0.052	0.241	1.808			-0.174	-0.034	1.848			-0.236	-0.266	1.893			-0.262	-0.466	1.860			-0.279	-0.541	1.841			0.125	-0.030	1.789			0.232	-0.131	1.654
-0.028	-0.290	1.784			-0.024	-0.239	1.829			-0.052	0.056	1.833			-0.052	0.241	1.808			-0.174	-0.034	1.848			-0.236	-0.266	1.893			-0.262	-0.466	1.860			-0.279	-0.541	1.841			0.125	-0.030	1.789			0.232	-0.131	1.654
-0.028	-0.290	1.784			-0.024	-0.239	1.829			-0.052	0.056	1.833			-0.052	0.241	1.808			-0.174	-0.034	1.848			-0.237	-0.266	1.893			-0.262	-0.466	1.860			-0.279	-0.541	1.840			0.125	-0.030	1.789			0.232	-0.131	1.654
-0.028	-0.290	1.784			-0.024	-0.239	1.829			-0.052	0.056	1.833			-0.052	0.241	1.808			-0.174	-0.034	1.848			-0.237	-0.266	1.893			-0.262	-0.466	1.860			-0.279	-0.542	1.840			0.125	-0.030	1.789			0.232	-0.131	1.654
-0.028	-0.291	1.784			-0.024	-0.239	1.829			-0.052	0.056	1.833			-0.052	0.241	1.808			-0.174	-0.034	1.848			-0.237	-0.266	1.894			-0.262	-0.466	1.860			-0.279	-0.542	1.840			0.125	-0.030	1.789			0.232	-0.131	1.654
-0.028	-0.291	1.784			-0.024	-0.239	1.829			-0.052	0.056	1.833			-0.052	0.241	1.808			-0.174	-0.034	1.848			-0.237	-0.266	1.894			-0.262	-0.466	1.860			-0.279	-0.542	1.840			0.125	-0.030	1.789			0.232	-0.130	1.654
-0.028	-0.291	1.784			-0.024	-0.239	1.829			-0.052	0.056	1.833			-0.052	0.241	1.808			-0.174	-0.034	1.848			-0.237	-0.266	1.894			-0.262	-0.466	1.860			-0.279	-0.542	1.840			0.125	-0.030	1.789			0.232	-0.130	1.654
-0.028	-0.291	1.784			-0.024	-0.239	1.829			-0.052	0.056	1.833			-0.052	0.241	1.808			-0.174	-0.034	1.848			-0.237	-0.266	1.894			-0.262	-0.466	1.860			-0.279	-0.542	1.840			0.125	-0.030	1.789			0.232	-0.130	1.654
-0.028	-0.291	1.784			-0.024	-0.239	1.829			-0.052	0.056	1.833			-0.052	0.241	1.808			-0.174	-0.034	1.848			-0.237	-0.266	1.894			-0.262	-0.467	1.860			-0.279	-0.542	1.840			0.125	-0.030	1.789			0.232	-0.130	1.654
-0.028	-0.291	1.784			-0.024	-0.239	1.829			-0.053	0.056	1.833			-0.052	0.241	1.808			-0.174	-0.034	1.848			-0.237	-0.266	1.894			-0.262	-0.467	1.860			-0.279	-0.542	1.840			0.125	-0.031	1.789			0.232	-0.130	1.654
-0.028	-0.291	1.784			-0.024	-0.239	1.829			-0.053	0.055	1.833			-0.052	0.241	1.808			-0.174	-0.034	1.848			-0.237	-0.266	1.894			-0.262	-0.467	1.860			-0.279	-0.542	1.840			0.125	-0.031	1.789			0.232	-0.129	1.654
-0.028	-0.291	1.784			-0.024	-0.239	1.829			-0.053	0.055	1.834			-0.052	0.241	1.808			-0.174	-0.034	1.848			-0.237	-0.266	1.894			-0.262	-0.467	1.860			-0.279	-0.542	1.840			0.125	-0.031	1.789			0.232	-0.129	1.653
-0.028	-0.291	1.784			-0.024	-0.239	1.829			-0.053	0.055	1.834			-0.052	0.241	1.808			-0.174	-0.034	1.848			-0.237	-0.266	1.894			-0.262	-0.467	1.860			-0.279	-0.542	1.840			0.125	-0.031	1.789			0.233	-0.129	1.653
-0.028	-0.291	1.784			-0.024	-0.239	1.829			-0.053	0.055	1.834			-0.052	0.241	1.808			-0.174	-0.034	1.848			-0.237	-0.266	1.894			-0.262	-0.467	1.860			-0.279	-0.542	1.840			0.125	-0.031	1.789			0.233	-0.129	1.653
-0.028	-0.291	1.784			-0.024	-0.239	1.829			-0.053	0.055	1.834			-0.052	0.241	1.808			-0.174	-0.034	1.848			-0.237	-0.266	1.894			-0.262	-0.467	1.860			-0.279	-0.542	1.840			0.125	-0.031	1.789			0.233	-0.128	1.654
-0.028	-0.291	1.784			-0.024	-0.239	1.829			-0.053	0.055	1.834			-0.052	0.241	1.808			-0.174	-0.034	1.848			-0.237	-0.266	1.894			-0.262	-0.467	1.860			-0.279	-0.542	1.839			0.125	-0.031	1.789			0.233	-0.128	1.654
-0.028	-0.291	1.784			-0.024	-0.239	1.829			-0.053	0.055	1.834			-0.052	0.241	1.808			-0.174	-0.034	1.848			-0.237	-0.266	1.894			-0.262	-0.467	1.860			-0.279	-0.542	1.839			0.125	-0.031	1.789			0.233	-0.128	1.654
-0.028	-0.291	1.784			-0.024	-0.239	1.829			-0.053	0.055	1.834			-0.052	0.241	1.808			-0.174	-0.034	1.848			-0.237	-0.266	1.894			-0.262	-0.467	1.860			-0.279	-0.542	1.839			0.125	-0.031	1.789			0.233	-0.128	1.654
-0.028	-0.291	1.784			-0.024	-0.239	1.829			-0.053	0.055	1.833			-0.052	0.241	1.808			-0.174	-0.034	1.848			-0.237	-0.266	1.894			-0.262	-0.467	1.860			-0.279	-0.542	1.839			0.125	-0.031	1.789			0.233	-0.128	1.654
-0.028	-0.291	1.784			-0.024	-0.239	1.829			-0.053	0.055	1.833			-0.052	0.241	1.808			-0.174	-0.034	1.848			-0.237	-0.266	1.894			-0.262	-0.467	1.860			-0.279	-0.542	1.839			0.125	-0.031	1.789			0.233	-0.128	1.654
-0.028	-0.291	1.784			-0.024	-0.239	1.829			-0.053	0.055	1.833			-0.052	0.241	1.808			-0.174	-0.034	1.848			-0.237	-0.266	1.894			-0.262	-0.467	1.860			-0.279	-0.542	1.839			0.125	-0.031	1.789			0.233	-0.128	1.654
-0.028	-0.291	1.784			-0.024	-0.239	1.829			-0.053	0.055	1.833			-0.052	0.241	1.808			-0.174	-0.034	1.848			-0.238	-0.266	1.894			-0.262	-0.467	1.860			-0.279	-0.542	1.839			0.125	-0.031	1.789			0.233	-0.127	1.654
-0.028	-0.291	1.784			-0.024	-0.239	1.829			-0.053	0.056	1.833			-0.052	0.241	1.808			-0.174	-0.034	1.848			-0.238	-0.266	1.894			-0.262	-0.467	1.860			-0.279	-0.542	1.838			0.125	-0.031	1.789			0.233	-0.126	1.653
-0.028	-0.291	1.784			-0.024	-0.239	1.829			-0.052	0.056	1.832			-0.052	0.241	1.808			-0.174	-0.034	1.848			-0.238	-0.266	1.894			-0.262	-0.467	1.859			-0.279	-0.542	1.838			0.125	-0.031	1.789			0.233	-0.126	1.653
-0.028	-0.291	1.784			-0.024	-0.239	1.829			-0.052	0.056	1.832			-0.052	0.241	1.807			-0.174	-0.034	1.848			-0.238	-0.266	1.894			-0.262	-0.466	1.859			-0.279	-0.541	1.838			0.125	-0.031	1.789			0.234	-0.126	1.653
-0.028	-0.291	1.784			-0.024	-0.239	1.829			-0.051	0.056	1.831			-0.052	0.241	1.807			-0.174	-0.034	1.848			-0.238	-0.266	1.894			-0.262	-0.466	1.859			-0.279	-0.541	1.838			0.125	-0.031	1.789			0.234	-0.126	1.653
-0.028	-0.291	1.784			-0.024	-0.239	1.829			-0.051	0.056	1.831			-0.052	0.241	1.807			-0.174	-0.034	1.848			-0.238	-0.266	1.894			-0.262	-0.466	1.859			-0.279	-0.541	1.838			0.125	-0.031	1.789			0.234	-0.126	1.653
-0.028	-0.291	1.784			-0.024	-0.239	1.829			-0.051	0.056	1.830			-0.052	0.241	1.807			-0.174	-0.034	1.848			-0.238	-0.266	1.894			-0.262	-0.466	1.859			-0.279	-0.541	1.838			0.125	-0.031	1.789			0.234	-0.125	1.653
-0.028	-0.291	1.784			-0.024	-0.239	1.829			-0.050	0.056	1.830			-0.052	0.241	1.807			-0.174	-0.034	1.848			-0.238	-0.266	1.894			-0.262	-0.466	1.859			-0.279	-0.541	1.838			0.125	-0.031	1.789			0.234	-0.125	1.653
-0.028	-0.291	1.784			-0.025	-0.239	1.829			-0.050	0.056	1.830			-0.052	0.241	1.807			-0.174	-0.034	1.848			-0.238	-0.266	1.894			-0.262	-0.466	1.859			-0.279	-0.541	1.838			0.125	-0.031	1.789			0.234	-0.125	1.653
-0.028	-0.291	1.783			-0.025	-0.239	1.829			-0.050	0.056	1.829			-0.052	0.241	1.807			-0.174	-0.034	1.848			-0.238	-0.266	1.894			-0.262	-0.466	1.859			-0.279	-0.541	1.838			0.125	-0.031	1.789			0.234	-0.125	1.653
-0.028	-0.290	1.783			-0.025	-0.239	1.829			-0.050	0.056	1.829			-0.052	0.241	1.807			-0.174	-0.034	1.848			-0.238	-0.266	1.894			-0.262	-0.466	1.859			-0.279	-0.541	1.837			0.125	-0.031	1.789			0.234	-0.125	1.653
-0.029	-0.290	1.783			-0.025	-0.239	1.828			-0.050	0.056	1.829			-0.052	0.241	1.807			-0.174	-0.034	1.848			-0.238	-0.266	1.894			-0.262	-0.466	1.859			-0.279	-0.541	1.837			0.125	-0.031	1.789			0.234	-0.125	1.653
-0.029	-0.290	1.783			-0.025	-0.239	1.828			-0.050	0.057	1.829			-0.052	0.241	1.807			-0.174	-0.034	1.848			-0.238	-0.266	1.894			-0.262	-0.466	1.858			-0.279	-0.541	1.837			0.125	-0.031	1.789			0.234	-0.125	1.653
-0.029	-0.290	1.783			-0.025	-0.238	1.828			-0.050	0.057	1.828			-0.052	0.241	1.807			-0.174	-0.034	1.848			-0.238	-0.266	1.894			-0.262	-0.466	1.858			-0.279	-0.541	1.837			0.125	-0.031	1.789			0.234	-0.125	1.654
-0.029	-0.290	1.783			-0.024	-0.238	1.828			-0.047	0.057	1.828			-0.052	0.241	1.807			-0.175	-0.034	1.848			-0.238	-0.266	1.894			-0.262	-0.466	1.858			-0.279	-0.541	1.837			0.125	-0.031	1.789			0.234	-0.126	1.654
-0.029	-0.290	1.783			-0.024	-0.238	1.828			-0.046	0.057	1.827			-0.052	0.241	1.807			-0.175	-0.034	1.848			-0.238	-0.266	1.894			-0.262	-0.466	1.858			-0.279	-0.541	1.837			0.125	-0.031	1.789			0.233	-0.125	1.653
-0.029	-0.290	1.783			-0.024	-0.238	1.828			-0.045	0.057	1.827			-0.052	0.241	1.807			-0.175	-0.034	1.848			-0.238	-0.266	1.894			-0.262	-0.466	1.858			-0.279	-0.540	1.837			0.125	-0.030	1.789			0.233	-0.125	1.653
-0.029	-0.290	1.783			-0.024	-0.238	1.828			-0.045	0.057	1.826			-0.052	0.241	1.806			-0.175	-0.034	1.848			-0.238	-0.266	1.894			-0.262	-0.466	1.858			-0.279	-0.540	1.837			0.125	-0.030	1.789			0.233	-0.125	1.653
-0.028	-0.289	1.783			-0.024	-0.238	1.827			-0.044	0.057	1.826			-0.052	0.241	1.806			-0.175	-0.034	1.848			-0.238	-0.266	1.894			-0.262	-0.466	1.858			-0.279	-0.540	1.836			0.125	-0.030	1.789			0.233	-0.125	1.653
-0.028	-0.289	1.782			-0.024	-0.238	1.827			-0.044	0.057	1.826			-0.052	0.241	1.806			-0.175	-0.034	1.848			-0.238	-0.266	1.894			-0.262	-0.466	1.858			-0.279	-0.540	1.836			0.125	-0.030	1.789			0.233	-0.125	1.653
-0.028	-0.289	1.782			-0.024	-0.237	1.827			-0.044	0.057	1.825			-0.052	0.241	1.806			-0.175	-0.034	1.848			-0.238	-0.266	1.894			-0.262	-0.466	1.858			-0.279	-0.540	1.836			0.125	-0.030	1.789			0.233	-0.125	1.653
-0.028	-0.289	1.782			-0.024	-0.237	1.827			-0.044	0.057	1.825			-0.052	0.241	1.806			-0.175	-0.034	1.848			-0.238	-0.266	1.894			-0.262	-0.466	1.857			-0.280	-0.540	1.836			0.125	-0.030	1.789			0.233	-0.126	1.653
-0.028	-0.289	1.782			-0.024	-0.237	1.827			-0.043	0.057	1.825			-0.052	0.241	1.806			-0.175	-0.034	1.848			-0.238	-0.266	1.894			-0.262	-0.465	1.857			-0.280	-0.540	1.836			0.125	-0.030	1.789			0.233	-0.126	1.654
-0.028	-0.289	1.782			-0.024	-0.237	1.827			-0.043	0.057	1.825			-0.052	0.241	1.806			-0.175	-0.034	1.848			-0.238	-0.266	1.894			-0.262	-0.465	1.857			-0.280	-0.540	1.835			0.125	-0.030	1.789			0.232	-0.126	1.654
-0.028	-0.289	1.782			-0.024	-0.237	1.827			-0.043	0.057	1.825			-0.052	0.241	1.806			-0.175	-0.034	1.848			-0.238	-0.266	1.894			-0.262	-0.465	1.857			-0.280	-0.540	1.835			0.125	-0.030	1.790			0.232	-0.126	1.654
-0.028	-0.288	1.782			-0.024	-0.237	1.827			-0.043	0.057	1.824			-0.052	0.241	1.806			-0.175	-0.034	1.848			-0.238	-0.266	1.894			-0.262	-0.465	1.857			-0.279	-0.539	1.835			0.125	-0.030	1.790			0.232	-0.126	1.654
-0.028	-0.288	1.782			-0.024	-0.237	1.826			-0.043	0.057	1.824			-0.052	0.241	1.805			-0.175	-0.034	1.848			-0.238	-0.266	1.894			-0.262	-0.465	1.857			-0.279	-0.539	1.835			0.125	-0.029	1.790			0.232	-0.126	1.654
-0.028	-0.288	1.782			-0.024	-0.236	1.826			-0.043	0.057	1.824			-0.052	0.241	1.805			-0.175	-0.034	1.848			-0.238	-0.266	1.894			-0.262	-0.465	1.857			-0.280	-0.538	1.835			0.125	-0.029	1.790			0.232	-0.127	1.655
-0.028	-0.288	1.782			-0.024	-0.236	1.826			-0.043	0.057	1.824			-0.052	0.241	1.805			-0.175	-0.034	1.848			-0.238	-0.266	1.894			-0.262	-0.465	1.856			-0.280	-0.538	1.835			0.125	-0.029	1.790			0.232	-0.127	1.655
-0.028	-0.288	1.781			-0.024	-0.236	1.826			-0.043	0.057	1.824			-0.052	0.241	1.805			-0.175	-0.034	1.848			-0.238	-0.266	1.894			-0.262	-0.465	1.856			-0.280	-0.538	1.835			0.125	-0.029	1.790			0.232	-0.127	1.655
-0.028	-0.288	1.781			-0.024	-0.236	1.826			-0.043	0.057	1.824			-0.052	0.241	1.805			-0.175	-0.034	1.848			-0.238	-0.266	1.894			-0.262	-0.465	1.856			-0.280	-0.538	1.835			0.125	-0.029	1.790			0.232	-0.128	1.655
-0.028	-0.288	1.781			-0.024	-0.236	1.826			-0.043	0.057	1.823			-0.052	0.241	1.805			-0.175	-0.034	1.848			-0.238	-0.266	1.893			-0.262	-0.465	1.856			-0.280	-0.538	1.835			0.125	-0.029	1.790			0.232	-0.128	1.656
-0.028	-0.288	1.781			-0.024	-0.236	1.826			-0.043	0.057	1.823			-0.052	0.241	1.805			-0.175	-0.034	1.847			-0.238	-0.266	1.893			-0.262	-0.465	1.856			-0.280	-0.538	1.835			0.125	-0.029	1.790			0.232	-0.128	1.656
-0.028	-0.287	1.781			-0.024	-0.236	1.826			-0.043	0.057	1.823			-0.052	0.241	1.805			-0.175	-0.034	1.847			-0.238	-0.266	1.893			-0.262	-0.464	1.856			-0.280	-0.538	1.834			0.125	-0.029	1.790			0.232	-0.128	1.656
-0.028	-0.287	1.781			-0.024	-0.236	1.826			-0.043	0.057	1.823			-0.052	0.241	1.805			-0.175	-0.034	1.847			-0.238	-0.266	1.893			-0.263	-0.477	1.852			-0.281	-0.541	1.833			0.125	-0.029	1.790			0.232	-0.127	1.655
-0.028	-0.287	1.781			-0.024	-0.236	1.826			-0.043	0.057	1.823			-0.052	0.241	1.805			-0.175	-0.034	1.847			-0.238	-0.266	1.893			-0.263	-0.476	1.852			-0.281	-0.541	1.833			0.125	-0.029	1.790			0.232	-0.127	1.655
-0.028	-0.287	1.781			-0.024	-0.236	1.825			-0.043	0.057	1.823			-0.052	0.241	1.805			-0.175	-0.034	1.847			-0.238	-0.266	1.893			-0.263	-0.475	1.852			-0.282	-0.541	1.833			0.125	-0.029	1.790			0.232	-0.127	1.655
-0.028	-0.287	1.781			-0.024	-0.236	1.825			-0.043	0.057	1.823			-0.052	0.241	1.805			-0.175	-0.034	1.847			-0.238	-0.266	1.893			-0.263	-0.474	1.852			-0.282	-0.541	1.833			0.125	-0.029	1.790			0.232	-0.127	1.655
-0.028	-0.287	1.781			-0.024	-0.235	1.825			-0.043	0.057	1.823			-0.052	0.241	1.804			-0.175	-0.034	1.847			-0.238	-0.266	1.893			-0.263	-0.474	1.851			-0.282	-0.541	1.832			0.125	-0.029	1.790			0.232	-0.127	1.655
-0.028	-0.287	1.781			-0.024	-0.235	1.825			-0.044	0.057	1.823			-0.052	0.241	1.804			-0.175	-0.034	1.847			-0.238	-0.266	1.893			-0.263	-0.473	1.851			-0.282	-0.541	1.832			0.125	-0.029	1.790			0.232	-0.127	1.655
-0.028	-0.287	1.781			-0.024	-0.235	1.825			-0.044	0.057	1.823			-0.052	0.241	1.804			-0.175	-0.034	1.847			-0.239	-0.266	1.893			-0.263	-0.473	1.851			-0.282	-0.541	1.832			0.125	-0.029	1.790			0.232	-0.127	1.655
-0.028	-0.287	1.781			-0.024	-0.235	1.825			-0.044	0.057	1.823			-0.052	0.241	1.804			-0.175	-0.034	1.847			-0.239	-0.266	1.893			-0.263	-0.472	1.851			-0.282	-0.541	1.832			0.125	-0.029	1.790			0.232	-0.128	1.655
-0.028	-0.287	1.780			-0.024	-0.235	1.825			-0.044	0.057	1.823			-0.052	0.241	1.804			-0.176	-0.034	1.847			-0.239	-0.266	1.893			-0.263	-0.472	1.851			-0.282	-0.541	1.832			0.125	-0.029	1.790			0.232	-0.128	1.655
-0.028	-0.287	1.780			-0.024	-0.235	1.825			-0.044	0.057	1.823			-0.052	0.241	1.804			-0.176	-0.034	1.847			-0.239	-0.266	1.893			-0.263	-0.471	1.851			-0.282	-0.540	1.832			0.125	-0.029	1.790			0.232	-0.128	1.655
-0.028	-0.287	1.780			-0.024	-0.235	1.825			-0.044	0.057	1.823			-0.052	0.241	1.804			-0.176	-0.034	1.847			-0.239	-0.266	1.893			-0.263	-0.471	1.851			-0.282	-0.540	1.832			0.125	-0.029	1.790			0.232	-0.128	1.655
-0.028	-0.287	1.780			-0.024	-0.235	1.825			-0.044	0.057	1.823			-0.052	0.241	1.804			-0.176	-0.034	1.847			-0.239	-0.266	1.893			-0.263	-0.470	1.851			-0.282	-0.540	1.832			0.125	-0.029	1.790			0.233	-0.128	1.655
-0.028	-0.287	1.780			-0.024	-0.235	1.825			-0.044	0.057	1.823			-0.052	0.241	1.804			-0.176	-0.034	1.847			-0.239	-0.266	1.893			-0.263	-0.469	1.852			-0.282	-0.540	1.832			0.125	-0.029	1.790			0.233	-0.127	1.655
-0.028	-0.287	1.780			-0.024	-0.235	1.825			-0.044	0.057	1.823			-0.052	0.241	1.804			-0.176	-0.034	1.847			-0.239	-0.266	1.893			-0.263	-0.468	1.852			-0.282	-0.540	1.832			0.125	-0.029	1.790			0.233	-0.127	1.655
-0.028	-0.287	1.780			-0.024	-0.235	1.825			-0.044	0.057	1.823			-0.052	0.241	1.804			-0.176	-0.034	1.847			-0.239	-0.266	1.893			-0.263	-0.468	1.852			-0.282	-0.539	1.832			0.125	-0.029	1.790			0.234	-0.126	1.655
-0.028	-0.287	1.780			-0.024	-0.235	1.825			-0.044	0.057	1.823			-0.052	0.241	1.804			-0.176	-0.034	1.847			-0.239	-0.266	1.893			-0.263	-0.468	1.852			-0.282	-0.539	1.832			0.125	-0.029	1.790			0.234	-0.126	1.655
-0.028	-0.287	1.780			-0.024	-0.235	1.825			-0.044	0.057	1.823			-0.052	0.241	1.804			-0.176	-0.034	1.847			-0.239	-0.266	1.893			-0.263	-0.467	1.852			-0.282	-0.539	1.832			0.125	-0.029	1.790			0.235	-0.125	1.655
-0.028	-0.287	1.780			-0.024	-0.235	1.825			-0.045	0.057	1.823			-0.052	0.241	1.804			-0.176	-0.034	1.847			-0.239	-0.266	1.893			-0.263	-0.467	1.852			-0.282	-0.539	1.832			0.125	-0.029	1.790			0.235	-0.124	1.654
-0.028	-0.287	1.780			-0.024	-0.235	1.825			-0.045	0.057	1.823			-0.052	0.241	1.804			-0.176	-0.034	1.847			-0.239	-0.266	1.893			-0.263	-0.467	1.852			-0.282	-0.539	1.832			0.125	-0.029	1.790			0.236	-0.124	1.654
-0.028	-0.287	1.780			-0.024	-0.235	1.825			-0.045	0.057	1.823			-0.052	0.241	1.804			-0.176	-0.034	1.847			-0.239	-0.266	1.893			-0.263	-0.467	1.852			-0.282	-0.539	1.832			0.125	-0.029	1.790			0.236	-0.123	1.654
-0.028	-0.287	1.780			-0.024	-0.235	1.825			-0.045	0.057	1.823			-0.052	0.241	1.804			-0.176	-0.034	1.847			-0.239	-0.266	1.893			-0.263	-0.467	1.852			-0.282	-0.539	1.832			0.125	-0.029	1.790			0.237	-0.123	1.654
-0.028	-0.287	1.780			-0.024	-0.235	1.825			-0.045	0.056	1.823			-0.052	0.241	1.804			-0.176	-0.034	1.847			-0.239	-0.266	1.893			-0.263	-0.466	1.852			-0.282	-0.539	1.832			0.125	-0.029	1.790			0.237	-0.122	1.654
-0.028	-0.287	1.780			-0.024	-0.235	1.825			-0.045	0.056	1.824			-0.052	0.241	1.804			-0.176	-0.034	1.847			-0.239	-0.266	1.892			-0.263	-0.466	1.852			-0.282	-0.539	1.832			0.125	-0.029	1.790			0.238	-0.122	1.655
-0.028	-0.287	1.780			-0.024	-0.235	1.825			-0.045	0.056	1.824			-0.052	0.241	1.804			-0.176	-0.034	1.847			-0.239	-0.266	1.892			-0.263	-0.466	1.852			-0.282	-0.539	1.832			0.125	-0.029	1.790			0.238	-0.122	1.655
-0.028	-0.287	1.780			-0.024	-0.235	1.825			-0.045	0.056	1.824			-0.052	0.241	1.804			-0.176	-0.034	1.847			-0.239	-0.266	1.892			-0.263	-0.466	1.853			-0.282	-0.539	1.832			0.125	-0.029	1.790			0.239	-0.121	1.655
-0.028	-0.286	1.780			-0.024	-0.235	1.825			-0.045	0.056	1.824			-0.052	0.241	1.804			-0.176	-0.034	1.847			-0.239	-0.266	1.892			-0.263	-0.465	1.853			-0.282	-0.539	1.832			0.125	-0.029	1.790			0.240	-0.121	1.656
-0.028	-0.286	1.780			-0.024	-0.235	1.825			-0.046	0.056	1.824			-0.052	0.241	1.804			-0.176	-0.034	1.847			-0.239	-0.266	1.892			-0.263	-0.465	1.853			-0.282	-0.538	1.832			0.125	-0.029	1.790			0.240	-0.121	1.656
-0.028	-0.286	1.780			-0.024	-0.235	1.825			-0.046	0.056	1.824			-0.052	0.241	1.804			-0.176	-0.034	1.847			-0.239	-0.266	1.892			-0.263	-0.465	1.853			-0.282	-0.538	1.832			0.125	-0.029	1.790			0.241	-0.122	1.657
-0.028	-0.286	1.780			-0.024	-0.235	1.825			-0.046	0.056	1.824			-0.052	0.241	1.804			-0.176	-0.034	1.847			-0.239	-0.266	1.892			-0.263	-0.465	1.853			-0.282	-0.538	1.832			0.125	-0.029	1.790			0.241	-0.122	1.658
-0.028	-0.286	1.780			-0.024	-0.235	1.825			-0.046	0.056	1.824			-0.052	0.241	1.804			-0.176	-0.034	1.847			-0.239	-0.266	1.892			-0.263	-0.465	1.853			-0.282	-0.538	1.832			0.125	-0.029	1.790			0.242	-0.123	1.658
-0.028	-0.286	1.780			-0.024	-0.235	1.825			-0.046	0.056	1.824			-0.052	0.241	1.804			-0.176	-0.034	1.847			-0.239	-0.266	1.892			-0.263	-0.465	1.853			-0.282	-0.538	1.832			0.125	-0.029	1.790			0.242	-0.123	1.659
-0.028	-0.286	1.780			-0.024	-0.235	1.825			-0.046	0.056	1.824			-0.052	0.241	1.804			-0.176	-0.034	1.847			-0.239	-0.266	1.892			-0.263	-0.465	1.853			-0.282	-0.538	1.832			0.125	-0.029	1.790			0.243	-0.124	1.660
-0.028	-0.286	1.780			-0.024	-0.235	1.825			-0.046	0.056	1.824			-0.052	0.241	1.804			-0.176	-0.034	1.847			-0.239	-0.266	1.892			-0.263	-0.464	1.853			-0.282	-0.538	1.832			0.125	-0.029	1.790			0.243	-0.124	1.660
-0.028	-0.286	1.780			-0.024	-0.235	1.825			-0.046	0.056	1.824			-0.052	0.241	1.804			-0.176	-0.034	1.847			-0.239	-0.266	1.892			-0.263	-0.464	1.853			-0.282	-0.538	1.832			0.125	-0.029	1.790			0.243	-0.124	1.661
-0.028	-0.286	1.780			-0.024	-0.235	1.825			-0.046	0.056	1.824			-0.052	0.241	1.804			-0.176	-0.034	1.847			-0.239	-0.266	1.892			-0.263	-0.464	1.853			-0.282	-0.538	1.832			0.125	-0.029	1.790			0.244	-0.125	1.662
-0.028	-0.286	1.780			-0.024	-0.235	1.825			-0.046	0.056	1.824			-0.052	0.241	1.804			-0.176	-0.034	1.847			-0.239	-0.266	1.892			-0.263	-0.464	1.853			-0.282	-0.538	1.832			0.125	-0.029	1.790			0.244	-0.126	1.662
-0.028	-0.286	1.780			-0.024	-0.235	1.824			-0.046	0.056	1.824			-0.052	0.241	1.804			-0.176	-0.034	1.847			-0.239	-0.266	1.892			-0.263	-0.464	1.853			-0.282	-0.538	1.832			0.125	-0.029	1.790			0.244	-0.126	1.663
-0.028	-0.286	1.780			-0.024	-0.235	1.824			-0.046	0.056	1.824			-0.052	0.241	1.804			-0.176	-0.034	1.847			-0.239	-0.266	1.892			-0.263	-0.464	1.853			-0.282	-0.538	1.832			0.125	-0.029	1.790			0.244	-0.127	1.663
-0.028	-0.286	1.780			-0.024	-0.235	1.824			-0.046	0.056	1.824			-0.052	0.241	1.804			-0.176	-0.034	1.847			-0.239	-0.266	1.892			-0.263	-0.464	1.853			-0.282	-0.538	1.832			0.125	-0.029	1.790			0.245	-0.127	1.664
-0.028	-0.286	1.780			-0.024	-0.235	1.824			-0.046	0.056	1.824			-0.052	0.241	1.804			-0.176	-0.034	1.847			-0.239	-0.266	1.892			-0.263	-0.464	1.853			-0.282	-0.538	1.832			0.125	-0.029	1.790			0.245	-0.128	1.665
-0.028	-0.286	1.780			-0.024	-0.235	1.824			-0.046	0.056	1.824			-0.052	0.241	1.804			-0.176	-0.034	1.847			-0.239	-0.266	1.892			-0.263	-0.464	1.853			-0.282	-0.538	1.832			0.125	-0.029	1.790			0.245	-0.128	1.665
-0.028	-0.286	1.780			-0.024	-0.235	1.824			-0.046	0.056	1.824			-0.052	0.241	1.804			-0.176	-0.034	1.847			-0.239	-0.266	1.892			-0.263	-0.464	1.853			-0.282	-0.538	1.832			0.125	-0.029	1.790			0.245	-0.128	1.666
-0.028	-0.286	1.780			-0.024	-0.235	1.824			-0.046	0.056	1.824			-0.052	0.241	1.804			-0.176	-0.034	1.847			-0.239	-0.266	1.892			-0.263	-0.464	1.853			-0.281	-0.538	1.832			0.125	-0.029	1.790			0.245	-0.128	1.666
-0.028	-0.286	1.780			-0.024	-0.235	1.824			-0.046	0.056	1.824			-0.052	0.241	1.804			-0.176	-0.034	1.847			-0.239	-0.266	1.892			-0.263	-0.464	1.852			-0.281	-0.538	1.831			0.126	-0.029	1.790			0.246	-0.128	1.667
-0.028	-0.286	1.780			-0.024	-0.235	1.824			-0.046	0.056	1.824			-0.052	0.241	1.804			-0.176	-0.034	1.847			-0.239	-0.266	1.891			-0.263	-0.464	1.852			-0.281	-0.538	1.831			0.126	-0.029	1.790			0.246	-0.129	1.667
-0.028	-0.286	1.780			-0.024	-0.235	1.824			-0.046	0.056	1.824			-0.052	0.241	1.804			-0.176	-0.034	1.847			-0.239	-0.266	1.891			-0.263	-0.464	1.852			-0.281	-0.538	1.831			0.126	-0.029	1.790			0.246	-0.129	1.668
-0.028	-0.286	1.780			-0.024	-0.235	1.824			-0.047	0.056	1.824			-0.052	0.241	1.804			-0.176	-0.034	1.847			-0.239	-0.266	1.891			-0.263	-0.464	1.852			-0.281	-0.538	1.831			0.126	-0.029	1.790			0.246	-0.129	1.668
-0.028	-0.286	1.780			-0.024	-0.235	1.824			-0.047	0.056	1.824			-0.052	0.241	1.804			-0.176	-0.034	1.846			-0.239	-0.266	1.891			-0.263	-0.463	1.852			-0.281	-0.538	1.831			0.126	-0.029	1.790			0.247	-0.127	1.668
-0.028	-0.286	1.780			-0.024	-0.235	1.824			-0.047	0.056	1.824			-0.052	0.241	1.804			-0.176	-0.034	1.846			-0.239	-0.266	1.891			-0.263	-0.463	1.852			-0.281	-0.538	1.831			0.126	-0.029	1.790			0.248	-0.126	1.668
-0.028	-0.286	1.780			-0.024	-0.235	1.824			-0.047	0.056	1.824			-0.052	0.241	1.804			-0.176	-0.034	1.846			-0.239	-0.266	1.891			-0.263	-0.463	1.852			-0.281	-0.538	1.831			0.126	-0.029	1.790			0.248	-0.125	1.668
-0.028	-0.286	1.780			-0.024	-0.235	1.824			-0.047	0.056	1.824			-0.052	0.241	1.804			-0.176	-0.034	1.846			-0.239	-0.266	1.891			-0.263	-0.463	1.852			-0.281	-0.538	1.831			0.126	-0.029	1.790			0.249	-0.125	1.668
-0.028	-0.286	1.780			-0.024	-0.235	1.824			-0.047	0.056	1.824			-0.052	0.241	1.804			-0.177	-0.034	1.846			-0.239	-0.266	1.891			-0.263	-0.463	1.852			-0.281	-0.537	1.831			0.126	-0.029	1.790			0.249	-0.124	1.668
-0.028	-0.286	1.780			-0.024	-0.235	1.824			-0.047	0.056	1.824			-0.052	0.241	1.804			-0.177	-0.034	1.846			-0.239	-0.266	1.891			-0.263	-0.464	1.852			-0.280	-0.537	1.831			0.126	-0.029	1.790			0.249	-0.124	1.668
-0.028	-0.286	1.780			-0.024	-0.235	1.824			-0.047	0.056	1.824			-0.052	0.241	1.804			-0.177	-0.034	1.846			-0.239	-0.266	1.891			-0.263	-0.464	1.852			-0.280	-0.538	1.831			0.126	-0.029	1.790			0.250	-0.123	1.669
-0.028	-0.286	1.780			-0.024	-0.235	1.824			-0.047	0.056	1.824			-0.052	0.241	1.804			-0.177	-0.034	1.846			-0.239	-0.266	1.891			-0.262	-0.464	1.852			-0.280	-0.538	1.831			0.126	-0.029	1.790			0.250	-0.123	1.669
-0.028	-0.286	1.780			-0.024	-0.235	1.824			-0.047	0.056	1.824			-0.052	0.241	1.804			-0.177	-0.034	1.846			-0.239	-0.266	1.891			-0.262	-0.465	1.852			-0.280	-0.538	1.831			0.126	-0.029	1.790			0.250	-0.123	1.669
-0.028	-0.286	1.780			-0.024	-0.235	1.824			-0.047	0.056	1.824			-0.052	0.241	1.804			-0.177	-0.034	1.846			-0.239	-0.266	1.891			-0.262	-0.465	1.852			-0.279	-0.537	1.831			0.126	-0.029	1.791			0.250	-0.123	1.669
-0.028	-0.286	1.780			-0.024	-0.235	1.824			-0.047	0.056	1.823			-0.052	0.241	1.804			-0.177	-0.034	1.846			-0.239	-0.266	1.891			-0.262	-0.465	1.851			-0.279	-0.537	1.831			0.126	-0.029	1.791			0.250	-0.123	1.670
-0.028	-0.286	1.780			-0.024	-0.235	1.824			-0.047	0.056	1.823			-0.052	0.241	1.804			-0.177	-0.034	1.846			-0.239	-0.266	1.891			-0.262	-0.466	1.851			-0.279	-0.536	1.831			0.126	-0.029	1.791			0.251	-0.123	1.670
-0.028	-0.286	1.780			-0.024	-0.235	1.824			-0.047	0.057	1.823			-0.052	0.241	1.804			-0.177	-0.033	1.846			-0.239	-0.266	1.891			-0.262	-0.466	1.851			-0.278	-0.536	1.832			0.126	-0.029	1.791			0.251	-0.123	1.670
-0.028	-0.286	1.780			-0.024	-0.235	1.824			-0.047	0.057	1.823			-0.052	0.241	1.804			-0.177	-0.033	1.846			-0.239	-0.266	1.891			-0.262	-0.466	1.851			-0.278	-0.536	1.832			0.126	-0.029	1.791			0.251	-0.123	1.670
-0.028	-0.286	1.780			-0.024	-0.235	1.824			-0.047	0.057	1.823			-0.052	0.241	1.804			-0.177	-0.033	1.846			-0.239	-0.266	1.891			-0.262	-0.467	1.851			-0.278	-0.536	1.832			0.126	-0.029	1.791			0.251	-0.123	1.670
-0.028	-0.286	1.780			-0.024	-0.235	1.824			-0.047	0.057	1.823			-0.052	0.241	1.804			-0.177	-0.033	1.846			-0.239	-0.266	1.891			-0.262	-0.467	1.851			-0.278	-0.535	1.832			0.126	-0.030	1.791			0.251	-0.123	1.671
-0.028	-0.286	1.779			-0.024	-0.235	1.824			-0.048	0.057	1.823			-0.052	0.241	1.804			-0.177	-0.033	1.846			-0.240	-0.266	1.890			-0.262	-0.467	1.850			-0.278	-0.535	1.831			0.126	-0.029	1.791			0.251	-0.124	1.671
-0.028	-0.286	1.779			-0.024	-0.235	1.824			-0.048	0.057	1.823			-0.052	0.241	1.804			-0.177	-0.033	1.846			-0.240	-0.266	1.890			-0.262	-0.467	1.850			-0.278	-0.535	1.831			0.126	-0.029	1.791			0.251	-0.124	1.671
-0.028	-0.286	1.779			-0.024	-0.235	1.824			-0.048	0.057	1.823			-0.052	0.241	1.804			-0.177	-0.033	1.846			-0.240	-0.266	1.890			-0.262	-0.468	1.850			-0.277	-0.535	1.831			0.126	-0.029	1.791			0.250	-0.124	1.672
-0.028	-0.286	1.779			-0.024	-0.235	1.824			-0.048	0.057	1.823			-0.052	0.241	1.803			-0.177	-0.033	1.846			-0.240	-0.266	1.890			-0.262	-0.468	1.850			-0.277	-0.535	1.831			0.126	-0.029	1.791			0.250	-0.125	1.672
-0.028	-0.286	1.779			-0.024	-0.235	1.824			-0.048	0.057	1.823			-0.052	0.241	1.803			-0.177	-0.033	1.846			-0.240	-0.266	1.890			-0.262	-0.468	1.850			-0.277	-0.535	1.831			0.126	-0.029	1.791			0.250	-0.125	1.673
-0.028	-0.286	1.779			-0.024	-0.235	1.824			-0.048	0.057	1.822			-0.052	0.241	1.803			-0.177	-0.033	1.846			-0.240	-0.266	1.890			-0.262	-0.468	1.850			-0.277	-0.536	1.831			0.126	-0.029	1.791			0.250	-0.125	1.673
-0.028	-0.286	1.779			-0.024	-0.235	1.824			-0.048	0.057	1.822			-0.052	0.241	1.803			-0.177	-0.033	1.846			-0.240	-0.266	1.890			-0.262	-0.468	1.850			-0.277	-0.536	1.830			0.126	-0.029	1.791			0.250	-0.126	1.674
-0.028	-0.286	1.779			-0.024	-0.235	1.824			-0.048	0.057	1.822			-0.052	0.241	1.803			-0.177	-0.033	1.846			-0.240	-0.266	1.890			-0.262	-0.468	1.850			-0.277	-0.537	1.830			0.126	-0.029	1.791			0.250	-0.126	1.674
-0.028	-0.286	1.779			-0.024	-0.235	1.824			-0.048	0.057	1.822			-0.052	0.241	1.803			-0.177	-0.033	1.846			-0.240	-0.266	1.890			-0.262	-0.468	1.849			-0.278	-0.537	1.830			0.126	-0.029	1.791			0.250	-0.126	1.674
-0.028	-0.286	1.779			-0.024	-0.235	1.824			-0.048	0.057	1.822			-0.052	0.241	1.803			-0.177	-0.033	1.846			-0.240	-0.266	1.890			-0.262	-0.469	1.849			-0.278	-0.538	1.830			0.126	-0.029	1.791			0.250	-0.126	1.675
-0.029	-0.286	1.779			-0.024	-0.235	1.824			-0.048	0.057	1.822			-0.052	0.241	1.803			-0.177	-0.033	1.846			-0.240	-0.266	1.890			-0.262	-0.469	1.849			-0.278	-0.538	1.829			0.126	-0.029	1.791			0.250	-0.127	1.675
-0.029	-0.286	1.779			-0.024	-0.235	1.824			-0.048	0.057	1.822			-0.052	0.241	1.803			-0.177	-0.033	1.846			-0.240	-0.266	1.890			-0.262	-0.469	1.849			-0.278	-0.538	1.829			0.126	-0.029	1.791			0.249	-0.127	1.675
-0.029	-0.286	1.779			-0.024	-0.234	1.824			-0.048	0.058	1.822			-0.052	0.241	1.803			-0.177	-0.033	1.846			-0.240	-0.266	1.890			-0.262	-0.469	1.849			-0.278	-0.538	1.829			0.126	-0.029	1.791			0.249	-0.127	1.676
-0.029	-0.286	1.779			-0.025	-0.234	1.824			-0.048	0.058	1.821			-0.052	0.241	1.803			-0.177	-0.033	1.846			-0.240	-0.266	1.890			-0.262	-0.469	1.849			-0.278	-0.538	1.829			0.126	-0.029	1.791			0.249	-0.127	1.676
-0.029	-0.286	1.779			-0.025	-0.234	1.824			-0.048	0.058	1.821			-0.052	0.241	1.803			-0.177	-0.033	1.846			-0.240	-0.266	1.890			-0.262	-0.469	1.849			-0.278	-0.539	1.829			0.126	-0.029	1.791			0.249	-0.127	1.676
-0.029	-0.286	1.779			-0.025	-0.234	1.824			-0.048	0.058	1.821			-0.052	0.241	1.803			-0.177	-0.033	1.846			-0.240	-0.266	1.889			-0.262	-0.469	1.849			-0.278	-0.539	1.828			0.126	-0.029	1.791			0.249	-0.127	1.676
-0.029	-0.286	1.779			-0.025	-0.234	1.824			-0.048	0.058	1.821			-0.053	0.241	1.802			-0.177	-0.033	1.846			-0.240	-0.266	1.889			-0.262	-0.469	1.849			-0.278	-0.539	1.828			0.126	-0.029	1.792			0.249	-0.127	1.677
-0.029	-0.286	1.779			-0.025	-0.234	1.823			-0.048	0.058	1.821			-0.053	0.241	1.802			-0.177	-0.033	1.846			-0.240	-0.266	1.889			-0.262	-0.469	1.849			-0.278	-0.539	1.828			0.126	-0.029	1.792			0.249	-0.128	1.677
-0.029	-0.286	1.779			-0.025	-0.234	1.823			-0.048	0.058	1.821			-0.053	0.241	1.802			-0.177	-0.033	1.846			-0.240	-0.266	1.889			-0.262	-0.469	1.849			-0.278	-0.539	1.828			0.126	-0.028	1.792			0.250	-0.124	1.674
-0.029	-0.286	1.779			-0.025	-0.234	1.823			-0.048	0.058	1.820			-0.053	0.241	1.802			-0.177	-0.033	1.845			-0.240	-0.266	1.889			-0.262	-0.469	1.849			-0.278	-0.539	1.828			0.126	-0.028	1.792			0.250	-0.121	1.672
-0.029	-0.285	1.779			-0.025	-0.234	1.823			-0.048	0.058	1.820			-0.053	0.241	1.802			-0.178	-0.033	1.845			-0.240	-0.266	1.889			-0.262	-0.469	1.849			-0.278	-0.539	1.828			0.126	-0.028	1.792			0.250	-0.121	1.672
-0.029	-0.285	1.779			-0.025	-0.234	1.823			-0.048	0.059	1.820			-0.053	0.241	1.802			-0.178	-0.033	1.845			-0.240	-0.266	1.889			-0.262	-0.469	1.848			-0.279	-0.539	1.828			0.125	-0.028	1.792			0.250	-0.121	1.672
-0.029	-0.285	1.779			-0.025	-0.234	1.823			-0.048	0.059	1.819			-0.053	0.241	1.802			-0.178	-0.033	1.845			-0.240	-0.266	1.889			-0.262	-0.469	1.848			-0.279	-0.540	1.828			0.125	-0.028	1.792			0.250	-0.121	1.672
-0.029	-0.285	1.779			-0.025	-0.233	1.823			-0.048	0.059	1.819			-0.053	0.241	1.802			-0.178	-0.033	1.845			-0.240	-0.266	1.889			-0.263	-0.469	1.848			-0.279	-0.540	1.828			0.125	-0.028	1.792			0.250	-0.121	1.672
-0.029	-0.285	1.778			-0.025	-0.233	1.823			-0.048	0.059	1.819			-0.053	0.241	1.802			-0.178	-0.033	1.845			-0.240	-0.266	1.889			-0.263	-0.469	1.848			-0.279	-0.540	1.828			0.125	-0.027	1.792			0.250	-0.121	1.672
-0.029	-0.285	1.778			-0.025	-0.233	1.823			-0.048	0.059	1.818			-0.053	0.241	1.801			-0.178	-0.033	1.845			-0.240	-0.266	1.889			-0.263	-0.469	1.848			-0.279	-0.540	1.827			0.125	-0.027	1.792			0.249	-0.121	1.672
-0.029	-0.285	1.778			-0.025	-0.233	1.823			-0.048	0.059	1.818			-0.053	0.241	1.801			-0.178	-0.033	1.845			-0.240	-0.266	1.889			-0.263	-0.469	1.848			-0.280	-0.540	1.827			0.125	-0.027	1.792			0.249	-0.121	1.673
-0.029	-0.285	1.778			-0.025	-0.233	1.822			-0.048	0.059	1.818			-0.053	0.241	1.801			-0.178	-0.033	1.845			-0.240	-0.266	1.889			-0.263	-0.469	1.848			-0.280	-0.540	1.827			0.125	-0.027	1.792			0.249	-0.121	1.673
-0.029	-0.284	1.778			-0.025	-0.233	1.822			-0.048	0.059	1.818			-0.053	0.242	1.801			-0.178	-0.033	1.845			-0.241	-0.266	1.889			-0.263	-0.468	1.848			-0.280	-0.540	1.827			0.125	-0.027	1.792			0.249	-0.121	1.673
-0.029	-0.284	1.778			-0.025	-0.233	1.822			-0.048	0.059	1.817			-0.053	0.242	1.801			-0.178	-0.033	1.845			-0.241	-0.266	1.888			-0.263	-0.469	1.848			-0.280	-0.540	1.827			0.125	-0.027	1.792			0.249	-0.121	1.673
-0.029	-0.284	1.778			-0.025	-0.232	1.822			-0.048	0.059	1.817			-0.053	0.242	1.801			-0.179	-0.033	1.845			-0.241	-0.266	1.888			-0.263	-0.469	1.848			-0.280	-0.540	1.827			0.125	-0.026	1.792			0.250	-0.120	1.672
-0.030	-0.284	1.778			-0.026	-0.232	1.822			-0.048	0.060	1.817			-0.053	0.242	1.801			-0.179	-0.033	1.845			-0.241	-0.266	1.888			-0.263	-0.469	1.848			-0.281	-0.541	1.827			0.125	-0.026	1.792			0.250	-0.120	1.671
-0.030	-0.284	1.778			-0.026	-0.232	1.822			-0.048	0.060	1.816			-0.054	0.242	1.801			-0.179	-0.033	1.845			-0.241	-0.266	1.888			-0.263	-0.469	1.848			-0.281	-0.541	1.827			0.125	-0.026	1.792			0.250	-0.120	1.671
-0.030	-0.284	1.778			-0.026	-0.232	1.822			-0.047	0.060	1.816			-0.054	0.242	1.800			-0.179	-0.033	1.845			-0.241	-0.266	1.888			-0.263	-0.468	1.848			-0.281	-0.541	1.827			0.125	-0.026	1.792			0.250	-0.120	1.671
-0.030	-0.283	1.777			-0.026	-0.232	1.822			-0.047	0.060	1.816			-0.054	0.242	1.800			-0.179	-0.033	1.845			-0.241	-0.266	1.888			-0.263	-0.468	1.848			-0.281	-0.541	1.827			0.125	-0.026	1.792			0.250	-0.119	1.671
-0.030	-0.283	1.777			-0.026	-0.232	1.821			-0.047	0.060	1.815			-0.054	0.242	1.800			-0.179	-0.033	1.845			-0.241	-0.266	1.888			-0.264	-0.468	1.848			-0.281	-0.541	1.827			0.125	-0.025	1.792			0.250	-0.119	1.671
-0.030	-0.283	1.777			-0.026	-0.231	1.821			-0.047	0.060	1.815			-0.054	0.242	1.800			-0.179	-0.033	1.845			-0.241	-0.266	1.888			-0.264	-0.468	1.847			-0.282	-0.541	1.827			0.125	-0.025	1.792			0.250	-0.119	1.672
-0.030	-0.283	1.777			-0.026	-0.231	1.821			-0.047	0.060	1.815			-0.054	0.242	1.800			-0.179	-0.033	1.845			-0.241	-0.266	1.888			-0.264	-0.468	1.847			-0.282	-0.541	1.827			0.125	-0.025	1.792			0.249	-0.120	1.672
-0.030	-0.283	1.777			-0.026	-0.231	1.821			-0.047	0.060	1.815			-0.054	0.242	1.800			-0.179	-0.033	1.845			-0.241	-0.266	1.888			-0.264	-0.468	1.847			-0.282	-0.541	1.826			0.124	-0.025	1.792			0.249	-0.120	1.672
-0.030	-0.282	1.777			-0.026	-0.231	1.821			-0.047	0.060	1.815			-0.054	0.242	1.800			-0.180	-0.033	1.845			-0.241	-0.266	1.887			-0.264	-0.468	1.847			-0.282	-0.541	1.826			0.124	-0.025	1.792			0.249	-0.120	1.672
-0.030	-0.282	1.777			-0.026	-0.231	1.821			-0.047	0.060	1.814			-0.054	0.242	1.800			-0.180	-0.033	1.844			-0.241	-0.266	1.887			-0.264	-0.468	1.847			-0.282	-0.541	1.826			0.124	-0.025	1.792			0.249	-0.120	1.672
-0.030	-0.282	1.777			-0.026	-0.231	1.821			-0.047	0.060	1.814			-0.054	0.242	1.800			-0.180	-0.033	1.844			-0.241	-0.266	1.887			-0.264	-0.468	1.847			-0.282	-0.541	1.826			0.124	-0.024	1.792			0.249	-0.120	1.672
-0.030	-0.282	1.777			-0.026	-0.231	1.821			-0.046	0.060	1.814			-0.054	0.242	1.799			-0.180	-0.033	1.844			-0.241	-0.266	1.887			-0.264	-0.468	1.847			-0.282	-0.541	1.826			0.124	-0.024	1.792			0.249	-0.120	1.672
-0.030	-0.282	1.776			-0.026	-0.230	1.821			-0.046	0.060	1.814			-0.054	0.242	1.799			-0.180	-0.033	1.844			-0.241	-0.266	1.887			-0.264	-0.468	1.847			-0.282	-0.541	1.826			0.124	-0.024	1.792			0.249	-0.120	1.672
-0.030	-0.282	1.776			-0.026	-0.230	1.821			-0.046	0.060	1.814			-0.054	0.242	1.799			-0.180	-0.033	1.844			-0.241	-0.266	1.887			-0.264	-0.468	1.847			-0.282	-0.541	1.826			0.124	-0.024	1.792			0.250	-0.120	1.672
-0.030	-0.281	1.776			-0.026	-0.230	1.820			-0.046	0.060	1.813			-0.054	0.242	1.799			-0.180	-0.033	1.844			-0.241	-0.266	1.887			-0.264	-0.468	1.847			-0.282	-0.541	1.826			0.124	-0.024	1.792			0.250	-0.119	1.672
-0.030	-0.281	1.776			-0.026	-0.230	1.820			-0.046	0.060	1.813			-0.054	0.242	1.799			-0.180	-0.033	1.844			-0.241	-0.266	1.887			-0.264	-0.468	1.847			-0.282	-0.541	1.826			0.124	-0.024	1.792			0.250	-0.119	1.672
-0.030	-0.281	1.776			-0.026	-0.230	1.820			-0.046	0.060	1.813			-0.054	0.242	1.799			-0.180	-0.033	1.844			-0.241	-0.266	1.887			-0.264	-0.468	1.846			-0.282	-0.542	1.825			0.124	-0.024	1.792			0.249	-0.120	1.672
-0.030	-0.281	1.776			-0.026	-0.230	1.820			-0.046	0.060	1.813			-0.054	0.242	1.799			-0.180	-0.033	1.844			-0.241	-0.266	1.887			-0.264	-0.468	1.846			-0.282	-0.542	1.825			0.124	-0.023	1.792			0.249	-0.122	1.671
-0.030	-0.281	1.776			-0.026	-0.230	1.820			-0.046	0.060	1.813			-0.054	0.242	1.799			-0.180	-0.033	1.844			-0.241	-0.266	1.887			-0.264	-0.468	1.846			-0.282	-0.542	1.825			0.124	-0.023	1.792			0.249	-0.123	1.671
-0.030	-0.281	1.776			-0.026	-0.230	1.820			-0.045	0.060	1.813			-0.054	0.242	1.799			-0.180	-0.033	1.844			-0.241	-0.266	1.887			-0.264	-0.468	1.846			-0.282	-0.542	1.825			0.124	-0.023	1.792			0.249	-0.123	1.671
-0.030	-0.281	1.776			-0.026	-0.230	1.820			-0.045	0.060	1.813			-0.054	0.242	1.799			-0.180	-0.033	1.844			-0.241	-0.266	1.887			-0.264	-0.468	1.846			-0.282	-0.542	1.825			0.124	-0.023	1.792			0.249	-0.124	1.671
-0.030	-0.281	1.776			-0.026	-0.230	1.820			-0.045	0.060	1.812			-0.054	0.242	1.799			-0.180	-0.033	1.844			-0.241	-0.266	1.886			-0.264	-0.468	1.846			-0.282	-0.542	1.825			0.124	-0.023	1.792			0.250	-0.122	1.669
-0.030	-0.281	1.776			-0.026	-0.230	1.820			-0.045	0.060	1.812			-0.054	0.242	1.799			-0.181	-0.033	1.844			-0.241	-0.266	1.886			-0.264	-0.468	1.846			-0.282	-0.542	1.825			0.124	-0.023	1.792			0.251	-0.120	1.668
-0.030	-0.281	1.776			-0.026	-0.229	1.820			-0.045	0.060	1.812			-0.054	0.242	1.798			-0.181	-0.033	1.844			-0.241	-0.266	1.886			-0.264	-0.468	1.846			-0.282	-0.542	1.825			0.124	-0.023	1.792			0.251	-0.120	1.668
-0.030	-0.281	1.776			-0.026	-0.229	1.820			-0.045	0.060	1.812			-0.054	0.242	1.798			-0.181	-0.033	1.844			-0.241	-0.266	1.886			-0.264	-0.468	1.846			-0.282	-0.542	1.825			0.124	-0.023	1.792			0.251	-0.120	1.668
-0.030	-0.280	1.776			-0.026	-0.229	1.820			-0.045	0.060	1.812			-0.054	0.242	1.798			-0.181	-0.033	1.844			-0.241	-0.266	1.886			-0.264	-0.468	1.846			-0.282	-0.542	1.825			0.124	-0.022	1.792			0.251	-0.120	1.667
-0.030	-0.280	1.776			-0.026	-0.229	1.820			-0.045	0.060	1.812			-0.054	0.242	1.798			-0.181	-0.033	1.844			-0.241	-0.266	1.886			-0.264	-0.468	1.846			-0.282	-0.542	1.825			0.124	-0.022	1.792			0.251	-0.120	1.667
-0.030	-0.280	1.776			-0.026	-0.229	1.820			-0.045	0.060	1.812			-0.054	0.242	1.798			-0.181	-0.033	1.844			-0.241	-0.266	1.886			-0.264	-0.468	1.846			-0.282	-0.542	1.825			0.124	-0.022	1.792			0.251	-0.121	1.667
-0.030	-0.280	1.776			-0.026	-0.229	1.820			-0.045	0.060	1.812			-0.054	0.242	1.798			-0.181	-0.033	1.844			-0.241	-0.266	1.886			-0.264	-0.468	1.846			-0.281	-0.543	1.824			0.124	-0.022	1.792			0.251	-0.121	1.667
-0.030	-0.280	1.776			-0.026	-0.229	1.820			-0.045	0.060	1.812			-0.054	0.242	1.798			-0.181	-0.033	1.844			-0.241	-0.266	1.886			-0.264	-0.468	1.846			-0.281	-0.543	1.824			0.124	-0.022	1.792			0.251	-0.121	1.667
-0.030	-0.280	1.776			-0.026	-0.229	1.820			-0.045	0.060	1.812			-0.054	0.242	1.798			-0.181	-0.033	1.844			-0.241	-0.266	1.886			-0.264	-0.468	1.845			-0.281	-0.543	1.824			0.124	-0.022	1.792			0.251	-0.121	1.667
-0.030	-0.280	1.776			-0.026	-0.229	1.820			-0.045	0.060	1.812			-0.054	0.242	1.798			-0.181	-0.033	1.843			-0.241	-0.266	1.886			-0.264	-0.469	1.845			-0.281	-0.543	1.824			0.124	-0.022	1.792			0.251	-0.121	1.666
-0.030	-0.280	1.776			-0.026	-0.229	1.820			-0.045	0.060	1.812			-0.054	0.242	1.798			-0.181	-0.033	1.843			-0.241	-0.266	1.886			-0.264	-0.469	1.845			-0.281	-0.544	1.824			0.124	-0.022	1.792			0.251	-0.120	1.666
-0.030	-0.280	1.776			-0.026	-0.229	1.820			-0.045	0.060	1.812			-0.054	0.242	1.798			-0.181	-0.033	1.843			-0.241	-0.266	1.886			-0.264	-0.469	1.845			-0.281	-0.544	1.824			0.124	-0.022	1.792			0.251	-0.120	1.666
-0.030	-0.280	1.775			-0.026	-0.229	1.820			-0.045	0.060	1.812			-0.054	0.242	1.798			-0.181	-0.033	1.843			-0.241	-0.266	1.886			-0.264	-0.469	1.845			-0.280	-0.543	1.824			0.124	-0.022	1.792			0.251	-0.119	1.665
-0.030	-0.280	1.775			-0.026	-0.229	1.819			-0.045	0.060	1.812			-0.054	0.242	1.798			-0.181	-0.033	1.843			-0.241	-0.266	1.886			-0.264	-0.469	1.845			-0.279	-0.542	1.824			0.124	-0.022	1.792			0.252	-0.119	1.665
-0.030	-0.280	1.775			-0.026	-0.229	1.819			-0.045	0.060	1.812			-0.054	0.242	1.798			-0.181	-0.033	1.843			-0.241	-0.266	1.886			-0.264	-0.469	1.845			-0.279	-0.542	1.825			0.124	-0.021	1.792			0.252	-0.119	1.664
-0.030	-0.280	1.775			-0.026	-0.229	1.819			-0.045	0.060	1.812			-0.054	0.242	1.797			-0.181	-0.033	1.843			-0.241	-0.266	1.886			-0.264	-0.469	1.845			-0.279	-0.542	1.825			0.124	-0.021	1.792			0.252	-0.118	1.664
-0.030	-0.280	1.775			-0.026	-0.229	1.819			-0.045	0.060	1.812			-0.054	0.242	1.797			-0.181	-0.033	1.843			-0.241	-0.266	1.886			-0.264	-0.469	1.845			-0.279	-0.542	1.825			0.124	-0.021	1.792			0.252	-0.118	1.664
-0.030	-0.280	1.775			-0.026	-0.229	1.819			-0.045	0.060	1.812			-0.054	0.242	1.797			-0.181	-0.033	1.843			-0.241	-0.266	1.886			-0.264	-0.469	1.845			-0.279	-0.542	1.825			0.124	-0.021	1.792			0.252	-0.118	1.664
-0.030	-0.280	1.775			-0.026	-0.229	1.819			-0.045	0.060	1.812			-0.054	0.242	1.797			-0.181	-0.033	1.843			-0.241	-0.266	1.886			-0.264	-0.469	1.845			-0.279	-0.542	1.825			0.124	-0.021	1.792			0.252	-0.118	1.664
-0.030	-0.280	1.775			-0.026	-0.229	1.819			-0.045	0.060	1.812			-0.054	0.242	1.797			-0.181	-0.033	1.843			-0.241	-0.266	1.886			-0.263	-0.469	1.845			-0.278	-0.542	1.825			0.124	-0.021	1.792			0.252	-0.118	1.664
-0.030	-0.280	1.775			-0.026	-0.229	1.819			-0.045	0.060	1.812			-0.054	0.242	1.797			-0.181	-0.033	1.843			-0.241	-0.266	1.886			-0.263	-0.469	1.845			-0.278	-0.542	1.825			0.124	-0.021	1.792			0.252	-0.118	1.663
-0.030	-0.280	1.775			-0.026	-0.229	1.819			-0.045	0.060	1.812			-0.054	0.242	1.797			-0.181	-0.032	1.843			-0.241	-0.266	1.886			-0.263	-0.468	1.845			-0.278	-0.542	1.825			0.124	-0.021	1.792			0.252	-0.118	1.663
-0.030	-0.280	1.775			-0.026	-0.229	1.819			-0.045	0.060	1.812			-0.054	0.242	1.797			-0.181	-0.032	1.843			-0.241	-0.266	1.886			-0.263	-0.468	1.845			-0.278	-0.542	1.825			0.124	-0.021	1.792			0.252	-0.118	1.663
-0.030	-0.280	1.775			-0.026	-0.229	1.819			-0.045	0.060	1.813			-0.054	0.242	1.797			-0.181	-0.032	1.843			-0.241	-0.266	1.886			-0.263	-0.468	1.845			-0.278	-0.542	1.825			0.124	-0.021	1.792			0.252	-0.118	1.663
-0.030	-0.280	1.775			-0.026	-0.229	1.819			-0.045	0.060	1.813			-0.054	0.242	1.797			-0.181	-0.032	1.843			-0.241	-0.266	1.886			-0.263	-0.468	1.846			-0.278	-0.541	1.825			0.124	-0.021	1.792			0.251	-0.118	1.662
-0.030	-0.280	1.775			-0.026	-0.229	1.819			-0.045	0.060	1.813			-0.054	0.242	1.797			-0.181	-0.032	1.843			-0.241	-0.266	1.886			-0.263	-0.467	1.846			-0.278	-0.541	1.825			0.124	-0.020	1.792			0.251	-0.118	1.661
-0.030	-0.280	1.775			-0.026	-0.229	1.819			-0.045	0.060	1.813			-0.054	0.242	1.797			-0.181	-0.032	1.843			-0.241	-0.266	1.886			-0.263	-0.467	1.846			-0.278	-0.541	1.826			0.124	-0.020	1.792			0.250	-0.118	1.658
-0.030	-0.279	1.775			-0.026	-0.229	1.819			-0.044	0.060	1.813			-0.054	0.242	1.797			-0.181	-0.032	1.843			-0.241	-0.266	1.886			-0.263	-0.467	1.846			-0.278	-0.541	1.826			0.124	-0.020	1.792			0.249	-0.118	1.654
-0.030	-0.279	1.775			-0.026	-0.229	1.819			-0.044	0.060	1.813			-0.054	0.242	1.797			-0.181	-0.032	1.843			-0.241	-0.266	1.886			-0.263	-0.467	1.846			-0.278	-0.541	1.826			0.124	-0.020	1.792			0.247	-0.117	1.648
-0.030	-0.279	1.775			-0.026	-0.228	1.819			-0.044	0.060	1.813			-0.054	0.242	1.797			-0.181	-0.032	1.843			-0.240	-0.266	1.886			-0.263	-0.466	1.846			-0.278	-0.541	1.826			0.125	-0.020	1.792			0.246	-0.115	1.642
-0.030	-0.279	1.775			-0.026	-0.228	1.819			-0.044	0.060	1.813			-0.054	0.242	1.797			-0.181	-0.032	1.843			-0.240	-0.266	1.886			-0.263	-0.466	1.846			-0.277	-0.541	1.826			0.125	-0.020	1.792			0.244	-0.114	1.635
-0.030	-0.279	1.775			-0.026	-0.228	1.819			-0.044	0.060	1.813			-0.054	0.242	1.797			-0.181	-0.032	1.843			-0.240	-0.266	1.886			-0.263	-0.466	1.846			-0.277	-0.540	1.826			0.125	-0.020	1.792			0.243	-0.112	1.629
-0.030	-0.279	1.775			-0.025	-0.228	1.819			-0.044	0.060	1.813			-0.054	0.242	1.797			-0.181	-0.032	1.843			-0.240	-0.266	1.886			-0.263	-0.466	1.846			-0.277	-0.540	1.826			0.125	-0.020	1.792			0.241	-0.111	1.622
-0.030	-0.279	1.775			-0.025	-0.228	1.819			-0.044	0.060	1.813			-0.054	0.242	1.797			-0.181	-0.032	1.843			-0.240	-0.266	1.886			-0.262	-0.466	1.846			-0.277	-0.540	1.826			0.125	-0.020	1.792			0.240	-0.109	1.616
-0.030	-0.279	1.775			-0.025	-0.228	1.819			-0.044	0.060	1.813			-0.054	0.242	1.797			-0.181	-0.032	1.843			-0.240	-0.266	1.886			-0.262	-0.465	1.847			-0.277	-0.540	1.826			0.125	-0.019	1.791			0.239	-0.107	1.610
-0.030	-0.279	1.775			-0.025	-0.228	1.819			-0.044	0.060	1.813			-0.054	0.242	1.797			-0.181	-0.032	1.843			-0.240	-0.266	1.886			-0.262	-0.465	1.847			-0.277	-0.539	1.826			0.125	-0.019	1.791			0.238	-0.105	1.603
-0.029	-0.279	1.775			-0.025	-0.228	1.819			-0.043	0.060	1.813			-0.054	0.242	1.797			-0.181	-0.032	1.843			-0.240	-0.266	1.886			-0.262	-0.464	1.847			-0.277	-0.539	1.827			0.125	-0.019	1.791			0.236	-0.103	1.597
-0.029	-0.279	1.775			-0.025	-0.228	1.819			-0.043	0.060	1.813			-0.054	0.242	1.797			-0.180	-0.032	1.843			-0.240	-0.266	1.886			-0.262	-0.464	1.847			-0.277	-0.539	1.827			0.125	-0.019	1.790			0.235	-0.102	1.591
-0.029	-0.279	1.775			-0.025	-0.228	1.819			-0.043	0.060	1.813			-0.054	0.242	1.797			-0.180	-0.032	1.843			-0.240	-0.266	1.886			-0.262	-0.463	1.847			-0.277	-0.538	1.827			0.125	-0.019	1.790			0.234	-0.101	1.586
-0.029	-0.279	1.775			-0.024	-0.228	1.819			-0.043	0.060	1.813			-0.054	0.242	1.797			-0.180	-0.032	1.843			-0.240	-0.266	1.886			-0.262	-0.463	1.848			-0.277	-0.538	1.827			0.125	-0.018	1.790			0.233	-0.099	1.582
-0.029	-0.279	1.775			-0.024	-0.228	1.819			-0.043	0.060	1.813			-0.053	0.242	1.797			-0.180	-0.032	1.843			-0.239	-0.266	1.886			-0.262	-0.463	1.848			-0.277	-0.538	1.827			0.125	-0.018	1.789			0.233	-0.098	1.577
-0.029	-0.279	1.775			-0.024	-0.228	1.819			-0.043	0.060	1.813			-0.053	0.242	1.796			-0.180	-0.032	1.844			-0.239	-0.266	1.886			-0.262	-0.463	1.848			-0.277	-0.537	1.827			0.125	-0.018	1.789			0.232	-0.097	1.574
-0.029	-0.279	1.775			-0.024	-0.228	1.819			-0.043	0.059	1.813			-0.053	0.242	1.796			-0.180	-0.032	1.844			-0.239	-0.266	1.886			-0.262	-0.462	1.848			-0.277	-0.537	1.828			0.125	-0.017	1.788			0.231	-0.096	1.571
-0.029	-0.279	1.775			-0.024	-0.228	1.819			-0.042	0.059	1.813			-0.053	0.242	1.796			-0.180	-0.032	1.844			-0.239	-0.266	1.886			-0.261	-0.462	1.849			-0.277	-0.537	1.828			0.125	-0.017	1.788			0.230	-0.096	1.568
-0.029	-0.279	1.776			-0.023	-0.228	1.819			-0.042	0.059	1.813			-0.053	0.242	1.796			-0.180	-0.032	1.844			-0.239	-0.266	1.886			-0.261	-0.462	1.849			-0.277	-0.537	1.829			0.125	-0.017	1.787			0.230	-0.095	1.565
-0.028	-0.279	1.776			-0.023	-0.228	1.819			-0.042	0.059	1.813			-0.053	0.242	1.796			-0.180	-0.032	1.844			-0.239	-0.266	1.886			-0.261	-0.462	1.850			-0.277	-0.537	1.829			0.125	-0.016	1.787			0.229	-0.094	1.562
-0.028	-0.279	1.776			-0.023	-0.228	1.819			-0.042	0.059	1.813			-0.053	0.242	1.796			-0.180	-0.032	1.844			-0.239	-0.266	1.887			-0.261	-0.462	1.850			-0.277	-0.537	1.829			0.125	-0.016	1.786			0.228	-0.094	1.560
-0.028	-0.279	1.776			-0.023	-0.228	1.819			-0.042	0.060	1.813			-0.053	0.242	1.796			-0.180	-0.032	1.844			-0.239	-0.266	1.887			-0.261	-0.461	1.850			-0.277	-0.536	1.830			0.125	-0.016	1.786			0.228	-0.093	1.557
-0.028	-0.279	1.776			-0.023	-0.228	1.819			-0.041	0.060	1.813			-0.053	0.242	1.796			-0.180	-0.032	1.844			-0.238	-0.266	1.887			-0.261	-0.461	1.851			-0.277	-0.536	1.830			0.125	-0.015	1.785			0.227	-0.093	1.555
-0.028	-0.279	1.776			-0.022	-0.228	1.820			-0.041	0.060	1.813			-0.053	0.242	1.796			-0.179	-0.032	1.844			-0.238	-0.266	1.887			-0.261	-0.461	1.851			-0.277	-0.536	1.831			0.125	-0.015	1.785			0.227	-0.093	1.553
-0.028	-0.279	1.776			-0.022	-0.228	1.820			-0.041	0.060	1.813			-0.053	0.242	1.796			-0.179	-0.032	1.844			-0.238	-0.266	1.887			-0.261	-0.461	1.851			-0.277	-0.536	1.831			0.125	-0.015	1.785			0.227	-0.092	1.552
-0.028	-0.279	1.776			-0.022	-0.228	1.820			-0.041	0.060	1.813			-0.053	0.242	1.796			-0.179	-0.032	1.844			-0.238	-0.266	1.887			-0.261	-0.461	1.852			-0.277	-0.536	1.832			0.124	-0.014	1.784			0.226	-0.092	1.550
-0.028	-0.279	1.776			-0.022	-0.228	1.820			-0.040	0.060	1.813			-0.053	0.242	1.796			-0.179	-0.032	1.844			-0.238	-0.266	1.887			-0.261	-0.461	1.852			-0.277	-0.536	1.832			0.124	-0.014	1.784			0.226	-0.092	1.549
-0.028	-0.279	1.776			-0.022	-0.228	1.820			-0.040	0.060	1.813			-0.053	0.242	1.796			-0.179	-0.032	1.844			-0.238	-0.266	1.888			-0.261	-0.461	1.852			-0.277	-0.536	1.832			0.124	-0.014	1.783			0.225	-0.091	1.547
-0.028	-0.279	1.776			-0.021	-0.228	1.820			-0.040	0.060	1.813			-0.053	0.242	1.796			-0.179	-0.032	1.845			-0.237	-0.266	1.888			-0.261	-0.461	1.853			-0.278	-0.536	1.833			0.124	-0.014	1.783			0.225	-0.091	1.546
-0.027	-0.279	1.776			-0.021	-0.228	1.820			-0.040	0.060	1.813			-0.053	0.242	1.796			-0.179	-0.032	1.845			-0.237	-0.266	1.888			-0.261	-0.460	1.853			-0.278	-0.535	1.833			0.124	-0.013	1.783			0.225	-0.091	1.545
-0.027	-0.279	1.776			-0.021	-0.228	1.820			-0.040	0.060	1.813			-0.053	0.242	1.796			-0.179	-0.032	1.845			-0.237	-0.266	1.888			-0.261	-0.460	1.853			-0.278	-0.535	1.833			0.124	-0.013	1.782			0.224	-0.091	1.544
-0.027	-0.279	1.776			-0.021	-0.228	1.820			-0.039	0.060	1.813			-0.053	0.242	1.796			-0.179	-0.032	1.845			-0.237	-0.266	1.888			-0.261	-0.460	1.853			-0.278	-0.535	1.833			0.124	-0.013	1.782			0.224	-0.091	1.543
-0.027	-0.279	1.776			-0.021	-0.228	1.820			-0.039	0.060	1.813			-0.053	0.242	1.796			-0.179	-0.032	1.845			-0.237	-0.266	1.888			-0.261	-0.460	1.854			-0.278	-0.535	1.833			0.124	-0.013	1.782			0.224	-0.090	1.542
-0.027	-0.279	1.776			-0.021	-0.228	1.820			-0.039	0.060	1.813			-0.053	0.242	1.796			-0.179	-0.032	1.845			-0.237	-0.266	1.889			-0.261	-0.460	1.854			-0.278	-0.535	1.834			0.124	-0.013	1.781			0.223	-0.090	1.541
-0.027	-0.279	1.776			-0.020	-0.228	1.820			-0.039	0.060	1.813			-0.053	0.242	1.796			-0.178	-0.032	1.845			-0.237	-0.266	1.889			-0.261	-0.460	1.854			-0.278	-0.535	1.834			0.124	-0.013	1.781			0.223	-0.090	1.541
-0.027	-0.279	1.776			-0.020	-0.228	1.820			-0.039	0.060	1.813			-0.053	0.242	1.796			-0.178	-0.032	1.845			-0.237	-0.266	1.889			-0.261	-0.460	1.854			-0.278	-0.535	1.834			0.124	-0.012	1.781			0.222	-0.090	1.541
-0.027	-0.279	1.776			-0.020	-0.228	1.820			-0.039	0.060	1.813			-0.053	0.242	1.796			-0.178	-0.032	1.846			-0.236	-0.266	1.889			-0.261	-0.460	1.854			-0.278	-0.535	1.834			0.124	-0.012	1.781			0.221	-0.090	1.541
-0.027	-0.279	1.776			-0.020	-0.228	1.820			-0.039	0.060	1.813			-0.053	0.242	1.796			-0.178	-0.032	1.846			-0.236	-0.266	1.889			-0.260	-0.460	1.855			-0.278	-0.535	1.834			0.124	-0.012	1.780			0.221	-0.090	1.541
-0.027	-0.279	1.776			-0.020	-0.228	1.820			-0.039	0.060	1.813			-0.053	0.242	1.796			-0.178	-0.032	1.846			-0.236	-0.266	1.889			-0.260	-0.460	1.855			-0.278	-0.535	1.835			0.124	-0.012	1.780			0.221	-0.090	1.541
-0.027	-0.279	1.776			-0.020	-0.228	1.820			-0.039	0.060	1.814			-0.053	0.242	1.796			-0.178	-0.032	1.846			-0.236	-0.266	1.889			-0.260	-0.460	1.855			-0.278	-0.535	1.835			0.124	-0.012	1.780			0.220	-0.090	1.541
-0.027	-0.279	1.776			-0.020	-0.228	1.820			-0.039	0.060	1.814			-0.053	0.242	1.796			-0.178	-0.032	1.846			-0.236	-0.266	1.890			-0.260	-0.460	1.855			-0.278	-0.535	1.835			0.124	-0.012	1.780			0.220	-0.090	1.541
-0.027	-0.279	1.776			-0.020	-0.228	1.820			-0.039	0.060	1.814			-0.053	0.242	1.796			-0.178	-0.032	1.846			-0.236	-0.266	1.890			-0.260	-0.460	1.856			-0.278	-0.535	1.835			0.123	-0.012	1.780			0.219	-0.090	1.541
-0.027	-0.279	1.777			-0.020	-0.228	1.820			-0.039	0.060	1.814			-0.053	0.242	1.796			-0.178	-0.032	1.847			-0.236	-0.266	1.890			-0.260	-0.460	1.856			-0.278	-0.535	1.836			0.123	-0.012	1.780			0.219	-0.089	1.541
-0.027	-0.279	1.777			-0.020	-0.228	1.820			-0.039	0.060	1.814			-0.053	0.242	1.796			-0.178	-0.032	1.847			-0.236	-0.266	1.890			-0.260	-0.460	1.856			-0.278	-0.535	1.836			0.123	-0.012	1.779			0.219	-0.090	1.541
-0.027	-0.279	1.777			-0.020	-0.228	1.820			-0.039	0.060	1.815			-0.053	0.242	1.796			-0.178	-0.032	1.847			-0.236	-0.266	1.890			-0.260	-0.460	1.856			-0.278	-0.535	1.836			0.123	-0.012	1.779			0.218	-0.090	1.542
-0.027	-0.280	1.777			-0.020	-0.228	1.821			-0.039	0.060	1.815			-0.053	0.242	1.796			-0.178	-0.032	1.847			-0.236	-0.267	1.891			-0.260	-0.460	1.857			-0.278	-0.535	1.837			0.123	-0.012	1.779			0.218	-0.090	1.542
-0.027	-0.280	1.777			-0.019	-0.228	1.821			-0.040	0.060	1.816			-0.053	0.242	1.796			-0.178	-0.033	1.847			-0.236	-0.267	1.891			-0.260	-0.461	1.857			-0.278	-0.536	1.837			0.123	-0.011	1.779			0.218	-0.090	1.543
-0.027	-0.280	1.777			-0.019	-0.229	1.821			-0.040	0.060	1.816			-0.053	0.242	1.796			-0.178	-0.033	1.847			-0.236	-0.267	1.891			-0.260	-0.461	1.857			-0.278	-0.536	1.838			0.123	-0.011	1.779			0.217	-0.090	1.543
-0.027	-0.280	1.778			-0.019	-0.229	1.821			-0.040	0.059	1.817			-0.053	0.242	1.796			-0.177	-0.033	1.848			-0.235	-0.267	1.891			-0.260	-0.461	1.858			-0.278	-0.536	1.838			0.123	-0.011	1.779			0.217	-0.090	1.543
-0.027	-0.280	1.778			-0.019	-0.229	1.821			-0.041	0.059	1.818			-0.053	0.242	1.796			-0.177	-0.033	1.848			-0.235	-0.267	1.891			-0.260	-0.461	1.858			-0.278	-0.536	1.838			0.123	-0.011	1.779			0.217	-0.090	1.544
-0.027	-0.281	1.778			-0.019	-0.229	1.822			-0.041	0.059	1.818			-0.053	0.242	1.797			-0.177	-0.033	1.848			-0.235	-0.267	1.892			-0.260	-0.461	1.858			-0.278	-0.536	1.839			0.122	-0.011	1.779			0.217	-0.090	1.544
-0.027	-0.281	1.778			-0.020	-0.230	1.822			-0.042	0.059	1.819			-0.053	0.242	1.797			-0.177	-0.033	1.848			-0.235	-0.267	1.892			-0.261	-0.462	1.859			-0.278	-0.537	1.839			0.122	-0.011	1.779			0.217	-0.090	1.544
-0.027	-0.281	1.779			-0.020	-0.230	1.822			-0.042	0.059	1.820			-0.053	0.242	1.797			-0.177	-0.033	1.848			-0.235	-0.267	1.892			-0.261	-0.462	1.859			-0.278	-0.537	1.839			0.122	-0.011	1.779			0.216	-0.090	1.544
-0.027	-0.281	1.779			-0.020	-0.230	1.822			-0.042	0.059	1.820			-0.053	0.242	1.797			-0.177	-0.033	1.848			-0.235	-0.267	1.892			-0.261	-0.462	1.860			-0.278	-0.537	1.840			0.122	-0.011	1.779			0.216	-0.090	1.544
-0.027	-0.282	1.779			-0.020	-0.230	1.823			-0.043	0.059	1.821			-0.053	0.242	1.797			-0.177	-0.033	1.849			-0.235	-0.267	1.892			-0.261	-0.462	1.860			-0.278	-0.537	1.840			0.122	-0.011	1.779			0.216	-0.090	1.545
-0.027	-0.282	1.779			-0.020	-0.230	1.823			-0.043	0.059	1.821			-0.053	0.242	1.797			-0.177	-0.033	1.849			-0.235	-0.267	1.893			-0.261	-0.462	1.861			-0.278	-0.538	1.840			0.122	-0.011	1.779			0.216	-0.090	1.545
-0.027	-0.282	1.780			-0.020	-0.231	1.823			-0.043	0.059	1.821			-0.053	0.242	1.797			-0.177	-0.033	1.849			-0.235	-0.267	1.893			-0.261	-0.463	1.861			-0.278	-0.538	1.841			0.122	-0.011	1.778			0.216	-0.091	1.545
-0.027	-0.282	1.780			-0.020	-0.231	1.823			-0.044	0.059	1.822			-0.053	0.242	1.798			-0.177	-0.033	1.849			-0.235	-0.267	1.893			-0.261	-0.463	1.861			-0.278	-0.538	1.841			0.122	-0.011	1.778			0.216	-0.091	1.545
-0.027	-0.283	1.780			-0.020	-0.231	1.824			-0.044	0.059	1.823			-0.053	0.242	1.798			-0.177	-0.033	1.849			-0.235	-0.267	1.893			-0.261	-0.463	1.861			-0.278	-0.538	1.841			0.121	-0.011	1.778			0.215	-0.091	1.545
-0.027	-0.283	1.780			-0.020	-0.231	1.824			-0.044	0.059	1.823			-0.053	0.242	1.798			-0.177	-0.033	1.849			-0.235	-0.267	1.893			-0.261	-0.463	1.862			-0.278	-0.538	1.841			0.121	-0.011	1.778			0.215	-0.091	1.545
-0.027	-0.283	1.780			-0.020	-0.231	1.824			-0.044	0.059	1.824			-0.053	0.242	1.798			-0.177	-0.033	1.850			-0.235	-0.267	1.894			-0.261	-0.463	1.862			-0.279	-0.538	1.842			0.121	-0.012	1.778			0.215	-0.091	1.545
-0.027	-0.283	1.781			-0.020	-0.232	1.824			-0.045	0.059	1.824			-0.053	0.242	1.798			-0.177	-0.033	1.850			-0.235	-0.267	1.894			-0.261	-0.463	1.862			-0.279	-0.538	1.842			0.121	-0.012	1.779			0.215	-0.091	1.545
-0.027	-0.283	1.781			-0.020	-0.232	1.825			-0.045	0.059	1.824			-0.053	0.242	1.799			-0.177	-0.034	1.850			-0.235	-0.267	1.894			-0.261	-0.463	1.862			-0.279	-0.538	1.842			0.121	-0.012	1.779			0.215	-0.091	1.545
-0.027	-0.284	1.781			-0.020	-0.232	1.825			-0.045	0.059	1.825			-0.053	0.242	1.799			-0.177	-0.034	1.850			-0.235	-0.268	1.894			-0.261	-0.463	1.863			-0.279	-0.538	1.842			0.121	-0.012	1.779			0.215	-0.091	1.545
-0.027	-0.284	1.781			-0.020	-0.232	1.825			-0.045	0.059	1.825			-0.053	0.242	1.799			-0.177	-0.034	1.850			-0.235	-0.268	1.894			-0.261	-0.463	1.863			-0.279	-0.538	1.842			0.121	-0.012	1.779			0.215	-0.091	1.545
-0.027	-0.284	1.781			-0.020	-0.232	1.825			-0.045	0.059	1.825			-0.053	0.242	1.799			-0.176	-0.034	1.850			-0.235	-0.268	1.895			-0.261	-0.463	1.863			-0.279	-0.538	1.843			0.121	-0.012	1.779			0.215	-0.091	1.546
-0.027	-0.284	1.781			-0.020	-0.232	1.825			-0.045	0.059	1.826			-0.053	0.242	1.800			-0.176	-0.034	1.850			-0.235	-0.268	1.895			-0.261	-0.463	1.863			-0.279	-0.538	1.843			0.121	-0.012	1.779			0.215	-0.091	1.546
-0.027	-0.284	1.782			-0.020	-0.233	1.825			-0.045	0.059	1.826			-0.053	0.242	1.800			-0.176	-0.034	1.850			-0.235	-0.268	1.895			-0.261	-0.463	1.863			-0.279	-0.538	1.843			0.120	-0.012	1.779			0.215	-0.092	1.546
-0.027	-0.284	1.782			-0.020	-0.233	1.826			-0.046	0.059	1.826			-0.053	0.242	1.800			-0.176	-0.034	1.850			-0.235	-0.268	1.895			-0.261	-0.463	1.863			-0.279	-0.538	1.843			0.120	-0.012	1.779			0.215	-0.092	1.547
-0.027	-0.284	1.782			-0.020	-0.233	1.826			-0.046	0.059	1.827			-0.053	0.242	1.800			-0.176	-0.034	1.851			-0.235	-0.268	1.895			-0.261	-0.463	1.864			-0.279	-0.538	1.843			0.120	-0.012	1.779			0.215	-0.092	1.547
-0.027	-0.285	1.782			-0.020	-0.233	1.826			-0.046	0.059	1.827			-0.053	0.242	1.801			-0.176	-0.034	1.851			-0.235	-0.268	1.895			-0.261	-0.463	1.864			-0.279	-0.538	1.843			0.120	-0.012	1.779			0.215	-0.092	1.548
-0.027	-0.285	1.782			-0.020	-0.233	1.826			-0.046	0.059	1.827			-0.053	0.242	1.801			-0.176	-0.034	1.851			-0.235	-0.268	1.895			-0.261	-0.463	1.864			-0.279	-0.538	1.843			0.120	-0.012	1.779			0.215	-0.092	1.548
-0.027	-0.285	1.782			-0.020	-0.233	1.826			-0.046	0.059	1.827			-0.053	0.242	1.801			-0.176	-0.034	1.851			-0.235	-0.268	1.895			-0.261	-0.463	1.864			-0.279	-0.538	1.844			0.120	-0.012	1.779			0.215	-0.092	1.549
-0.027	-0.285	1.782			-0.020	-0.233	1.826			-0.046	0.059	1.828			-0.053	0.242	1.801			-0.176	-0.034	1.851			-0.235	-0.268	1.896			-0.261	-0.463	1.864			-0.279	-0.538	1.844			0.120	-0.012	1.779			0.215	-0.092	1.549
-0.027	-0.285	1.782			-0.020	-0.233	1.826			-0.046	0.059	1.828			-0.053	0.242	1.801			-0.176	-0.034	1.851			-0.235	-0.268	1.896			-0.261	-0.463	1.864			-0.279	-0.538	1.844			0.120	-0.012	1.779			0.215	-0.092	1.550
-0.027	-0.285	1.782			-0.020	-0.234	1.826			-0.046	0.059	1.828			-0.053	0.242	1.802			-0.176	-0.034	1.851			-0.235	-0.268	1.896			-0.261	-0.463	1.864			-0.279	-0.538	1.844			0.120	-0.012	1.779			0.215	-0.092	1.550
-0.027	-0.285	1.782			-0.020	-0.234	1.827			-0.046	0.059	1.828			-0.053	0.242	1.802			-0.176	-0.034	1.851			-0.235	-0.268	1.896			-0.261	-0.463	1.864			-0.279	-0.538	1.844			0.120	-0.012	1.779			0.215	-0.092	1.551
-0.027	-0.285	1.783			-0.020	-0.234	1.827			-0.046	0.059	1.828			-0.053	0.242	1.802			-0.176	-0.034	1.851			-0.235	-0.268	1.896			-0.261	-0.463	1.864			-0.279	-0.538	1.844			0.120	-0.012	1.779			0.215	-0.092	1.551
-0.027	-0.285	1.783			-0.020	-0.234	1.827			-0.047	0.059	1.828			-0.053	0.242	1.802			-0.176	-0.034	1.851			-0.235	-0.268	1.896			-0.261	-0.463	1.864			-0.280	-0.538	1.844			0.120	-0.012	1.779			0.215	-0.092	1.551
-0.027	-0.285	1.783			-0.020	-0.234	1.827			-0.047	0.059	1.828			-0.053	0.242	1.802			-0.176	-0.034	1.851			-0.235	-0.268	1.896			-0.261	-0.463	1.864			-0.280	-0.538	1.844			0.120	-0.012	1.779			0.215	-0.093	1.552
-0.027	-0.285	1.783			-0.020	-0.234	1.827			-0.047	0.059	1.828			-0.053	0.242	1.802			-0.176	-0.034	1.851			-0.235	-0.268	1.896			-0.261	-0.463	1.864			-0.280	-0.538	1.844			0.120	-0.012	1.779			0.216	-0.093	1.552
-0.027	-0.286	1.783			-0.020	-0.234	1.827			-0.046	0.059	1.828			-0.053	0.242	1.802			-0.176	-0.034	1.851			-0.235	-0.268	1.896			-0.261	-0.463	1.864			-0.280	-0.538	1.844			0.120	-0.012	1.780			0.216	-0.093	1.553
-0.027	-0.286	1.783			-0.020	-0.234	1.827			-0.046	0.059	1.828			-0.053	0.242	1.802			-0.176	-0.034	1.851			-0.235	-0.268	1.896			-0.262	-0.463	1.864			-0.280	-0.538	1.844			0.120	-0.012	1.780			0.216	-0.093	1.553
-0.027	-0.286	1.783			-0.020	-0.234	1.827			-0.046	0.059	1.828			-0.053	0.242	1.803			-0.176	-0.034	1.851			-0.235	-0.268	1.896			-0.262	-0.463	1.864			-0.280	-0.538	1.844			0.120	-0.012	1.780			0.216	-0.093	1.554
-0.027	-0.286	1.783			-0.020	-0.234	1.827			-0.046	0.059	1.828			-0.053	0.242	1.803			-0.176	-0.034	1.851			-0.235	-0.268	1.896			-0.262	-0.463	1.864			-0.280	-0.538	1.844			0.119	-0.012	1.780			0.216	-0.094	1.554
-0.027	-0.286	1.783			-0.020	-0.234	1.827			-0.046	0.059	1.828			-0.053	0.242	1.803			-0.176	-0.034	1.851			-0.235	-0.268	1.896			-0.262	-0.464	1.864			-0.280	-0.538	1.844			0.119	-0.012	1.780			0.216	-0.094	1.555
-0.027	-0.286	1.783			-0.020	-0.234	1.827			-0.046	0.059	1.828			-0.053	0.242	1.803			-0.176	-0.034	1.852			-0.235	-0.268	1.896			-0.262	-0.464	1.864			-0.280	-0.538	1.844			0.119	-0.012	1.780			0.216	-0.095	1.556
-0.027	-0.286	1.783			-0.020	-0.234	1.827			-0.046	0.059	1.828			-0.053	0.242	1.803			-0.176	-0.034	1.852			-0.235	-0.268	1.896			-0.262	-0.464	1.864			-0.279	-0.538	1.844			0.119	-0.012	1.780			0.217	-0.095	1.556
-0.027	-0.286	1.783			-0.020	-0.234	1.827			-0.045	0.059	1.828			-0.053	0.242	1.803			-0.176	-0.034	1.852			-0.235	-0.268	1.896			-0.262	-0.464	1.864			-0.279	-0.539	1.844			0.119	-0.012	1.780			0.217	-0.096	1.557
-0.027	-0.286	1.783			-0.020	-0.234	1.827			-0.045	0.059	1.828			-0.053	0.242	1.803			-0.176	-0.034	1.852			-0.235	-0.268	1.897			-0.262	-0.464	1.864			-0.279	-0.539	1.844			0.119	-0.012	1.780			0.217	-0.096	1.558
-0.027	-0.286	1.783			-0.020	-0.234	1.827			-0.045	0.060	1.827			-0.053	0.242	1.803			-0.176	-0.034	1.852			-0.235	-0.268	1.897			-0.262	-0.464	1.864			-0.279	-0.539	1.843			0.119	-0.012	1.780			0.217	-0.097	1.558
-0.027	-0.286	1.783			-0.020	-0.234	1.827			-0.045	0.060	1.827			-0.053	0.242	1.803			-0.176	-0.034	1.852			-0.235	-0.268	1.897			-0.262	-0.464	1.864			-0.279	-0.539	1.843			0.119	-0.012	1.780			0.217	-0.097	1.559
-0.027	-0.286	1.783			-0.020	-0.234	1.827			-0.045	0.060	1.827			-0.053	0.242	1.803			-0.175	-0.034	1.852			-0.235	-0.268	1.897			-0.262	-0.464	1.864			-0.279	-0.539	1.843			0.119	-0.012	1.780			0.218	-0.098	1.560
-0.027	-0.286	1.783			-0.020	-0.234	1.827			-0.044	0.060	1.826			-0.053	0.242	1.803			-0.175	-0.035	1.852			-0.235	-0.268	1.897			-0.262	-0.464	1.864			-0.279	-0.539	1.843			0.119	-0.012	1.781			0.218	-0.098	1.560
-0.027	-0.286	1.783			-0.020	-0.234	1.827			-0.044	0.060	1.826			-0.053	0.242	1.803			-0.175	-0.035	1.852			-0.235	-0.268	1.897			-0.262	-0.464	1.864			-0.279	-0.539	1.843			0.119	-0.013	1.781			0.218	-0.099	1.561
-0.027	-0.286	1.783			-0.020	-0.234	1.827			-0.043	0.060	1.825			-0.053	0.242	1.803			-0.175	-0.035	1.852			-0.235	-0.268	1.897			-0.262	-0.464	1.863			-0.279	-0.539	1.843			0.119	-0.013	1.781			0.218	-0.099	1.561
-0.027	-0.286	1.783			-0.020	-0.234	1.827			-0.043	0.060	1.825			-0.053	0.242	1.803			-0.175	-0.035	1.852			-0.235	-0.268	1.897			-0.262	-0.464	1.863			-0.279	-0.539	1.843			0.119	-0.013	1.781			0.218	-0.099	1.562
-0.027	-0.286	1.783			-0.020	-0.234	1.827			-0.042	0.060	1.825			-0.053	0.242	1.803			-0.175	-0.035	1.852			-0.235	-0.268	1.897			-0.262	-0.464	1.863			-0.279	-0.539	1.843			0.119	-0.013	1.781			0.218	-0.100	1.562
-0.027	-0.286	1.783			-0.020	-0.234	1.827			-0.042	0.060	1.824			-0.053	0.242	1.803			-0.175	-0.035	1.852			-0.235	-0.268	1.897			-0.262	-0.464	1.862			-0.279	-0.539	1.843			0.119	-0.013	1.781			0.218	-0.100	1.563
-0.027	-0.286	1.783			-0.020	-0.234	1.827			-0.042	0.060	1.824			-0.053	0.242	1.803			-0.175	-0.035	1.852			-0.235	-0.268	1.897			-0.262	-0.464	1.862			-0.279	-0.539	1.842			0.119	-0.013	1.781			0.219	-0.100	1.563
-0.027	-0.286	1.783			-0.020	-0.234	1.827			-0.041	0.060	1.824			-0.053	0.242	1.803			-0.175	-0.035	1.852			-0.235	-0.268	1.896			-0.262	-0.464	1.862			-0.279	-0.539	1.842			0.119	-0.013	1.781			0.219	-0.100	1.563
-0.027	-0.286	1.783			-0.020	-0.234	1.827			-0.041	0.060	1.824			-0.053	0.242	1.803			-0.175	-0.035	1.852			-0.235	-0.268	1.896			-0.262	-0.464	1.862			-0.279	-0.539	1.842			0.119	-0.013	1.781			0.219	-0.101	1.564
-0.027	-0.286	1.783			-0.020	-0.234	1.827			-0.041	0.060	1.823			-0.053	0.242	1.804			-0.175	-0.035	1.852			-0.235	-0.268	1.896			-0.262	-0.464	1.861			-0.279	-0.539	1.842			0.119	-0.013	1.781			0.219	-0.101	1.564
-0.027	-0.286	1.783			-0.020	-0.234	1.827			-0.040	0.060	1.823			-0.053	0.242	1.804			-0.175	-0.035	1.852			-0.235	-0.268	1.896			-0.262	-0.463	1.861			-0.279	-0.538	1.842			0.119	-0.013	1.781			0.219	-0.101	1.564
-0.027	-0.286	1.782			-0.020	-0.234	1.826			-0.040	0.060	1.823			-0.053	0.242	1.804			-0.175	-0.035	1.852			-0.235	-0.268	1.896			-0.262	-0.463	1.861			-0.280	-0.538	1.841			0.119	-0.013	1.781			0.219	-0.101	1.564
-0.027	-0.286	1.782			-0.019	-0.234	1.826			-0.040	0.060	1.823			-0.053	0.242	1.804			-0.175	-0.035	1.852			-0.235	-0.268	1.896			-0.262	-0.463	1.861			-0.280	-0.538	1.841			0.119	-0.013	1.781			0.219	-0.102	1.564
-0.027	-0.286	1.782			-0.019	-0.234	1.826			-0.040	0.060	1.822			-0.053	0.242	1.804			-0.175	-0.035	1.852			-0.235	-0.268	1.896			-0.262	-0.463	1.861			-0.280	-0.539	1.841			0.119	-0.013	1.781			0.219	-0.102	1.565
-0.026	-0.286	1.782			-0.019	-0.234	1.826			-0.040	0.060	1.822			-0.053	0.242	1.804			-0.175	-0.035	1.852			-0.235	-0.268	1.896			-0.262	-0.463	1.860			-0.280	-0.539	1.841			0.119	-0.013	1.781			0.219	-0.102	1.565
-0.026	-0.286	1.782			-0.019	-0.234	1.826			-0.040	0.060	1.822			-0.053	0.242	1.804			-0.175	-0.035	1.852			-0.235	-0.268	1.896			-0.262	-0.463	1.860			-0.280	-0.538	1.841			0.119	-0.013	1.781			0.219	-0.103	1.565
-0.026	-0.286	1.782			-0.019	-0.234	1.826			-0.040	0.060	1.822			-0.053	0.242	1.804			-0.175	-0.035	1.852			-0.235	-0.268	1.896			-0.262	-0.463	1.860			-0.280	-0.538	1.841			0.119	-0.013	1.781			0.219	-0.103	1.565
-0.026	-0.286	1.782			-0.019	-0.234	1.826			-0.039	0.060	1.822			-0.053	0.242	1.804			-0.175	-0.035	1.852			-0.235	-0.268	1.896			-0.262	-0.463	1.860			-0.280	-0.538	1.840			0.119	-0.013	1.781			0.219	-0.103	1.565
-0.026	-0.286	1.782			-0.019	-0.234	1.826			-0.039	0.060	1.822			-0.053	0.242	1.804			-0.175	-0.035	1.852			-0.235	-0.268	1.896			-0.262	-0.463	1.860			-0.280	-0.538	1.840			0.119	-0.013	1.782			0.219	-0.103	1.565
-0.026	-0.286	1.782			-0.019	-0.234	1.826			-0.039	0.060	1.822			-0.053	0.242	1.804			-0.175	-0.035	1.852			-0.235	-0.268	1.896			-0.262	-0.463	1.860			-0.280	-0.538	1.840			0.119	-0.013	1.782			0.219	-0.104	1.566
-0.026	-0.286	1.782			-0.019	-0.234	1.826			-0.039	0.060	1.822			-0.053	0.242	1.804			-0.175	-0.035	1.852			-0.235	-0.268	1.896			-0.262	-0.463	1.860			-0.280	-0.538	1.840			0.119	-0.013	1.782			0.219	-0.105	1.566
-0.026	-0.286	1.782			-0.019	-0.234	1.826			-0.039	0.060	1.821			-0.053	0.242	1.804			-0.175	-0.035	1.852			-0.235	-0.268	1.896			-0.262	-0.463	1.860			-0.280	-0.538	1.840			0.119	-0.013	1.782			0.219	-0.106	1.567
-0.026	-0.286	1.782			-0.019	-0.234	1.825			-0.039	0.060	1.821			-0.053	0.242	1.804			-0.175	-0.035	1.852			-0.235	-0.268	1.896			-0.262	-0.463	1.860			-0.280	-0.538	1.840			0.119	-0.013	1.782			0.219	-0.107	1.569
-0.026	-0.286	1.781			-0.019	-0.234	1.825			-0.039	0.060	1.821			-0.053	0.242	1.804			-0.175	-0.034	1.852			-0.235	-0.268	1.896			-0.262	-0.463	1.860			-0.280	-0.538	1.840			0.119	-0.013	1.782			0.219	-0.109	1.571
-0.026	-0.286	1.781			-0.019	-0.234	1.825			-0.039	0.060	1.821			-0.053	0.242	1.804			-0.175	-0.034	1.852			-0.235	-0.268	1.896			-0.262	-0.463	1.860			-0.280	-0.538	1.840			0.119	-0.013	1.782			0.219	-0.111	1.572
-0.026	-0.286	1.781			-0.019	-0.234	1.825			-0.039	0.060	1.821			-0.053	0.242	1.804			-0.175	-0.034	1.852			-0.234	-0.268	1.896			-0.262	-0.463	1.860			-0.280	-0.538	1.840			0.120	-0.013	1.782			0.219	-0.113	1.574
-0.026	-0.286	1.781			-0.019	-0.234	1.825			-0.039	0.060	1.820			-0.053	0.242	1.804			-0.175	-0.034	1.851			-0.234	-0.268	1.896			-0.262	-0.463	1.860			-0.280	-0.538	1.840			0.120	-0.013	1.782			0.219	-0.116	1.576
-0.026	-0.286	1.781			-0.019	-0.233	1.825			-0.039	0.060	1.820			-0.052	0.242	1.804			-0.175	-0.034	1.851			-0.234	-0.268	1.896			-0.262	-0.463	1.860			-0.279	-0.538	1.840			0.120	-0.013	1.782			0.220	-0.122	1.582
-0.026	-0.285	1.781			-0.018	-0.233	1.825			-0.038	0.060	1.820			-0.052	0.242	1.804			-0.175	-0.034	1.851			-0.234	-0.268	1.896			-0.262	-0.463	1.859			-0.279	-0.538	1.840			0.120	-0.013	1.782			0.221	-0.126	1.586
-0.026	-0.285	1.781			-0.018	-0.233	1.825			-0.038	0.060	1.820			-0.052	0.242	1.804			-0.175	-0.034	1.851			-0.234	-0.268	1.895			-0.262	-0.463	1.859			-0.279	-0.538	1.840			0.120	-0.014	1.782			0.221	-0.129	1.588
-0.025	-0.285	1.781			-0.018	-0.233	1.824			-0.038	0.060	1.820			-0.052	0.242	1.804			-0.175	-0.034	1.851			-0.234	-0.268	1.895			-0.262	-0.463	1.859			-0.279	-0.538	1.840			0.120	-0.014	1.782			0.222	-0.131	1.591
-0.025	-0.285	1.781			-0.018	-0.233	1.824			-0.038	0.060	1.820			-0.052	0.242	1.804			-0.175	-0.034	1.851			-0.234	-0.268	1.895			-0.262	-0.463	1.859			-0.279	-0.538	1.840			0.120	-0.014	1.783			0.222	-0.132	1.594
-0.025	-0.285	1.780			-0.018	-0.233	1.824			-0.038	0.060	1.820			-0.052	0.242	1.804			-0.175	-0.034	1.851			-0.234	-0.268	1.895			-0.262	-0.463	1.859			-0.279	-0.538	1.840			0.120	-0.015	1.783			0.222	-0.133	1.597
-0.025	-0.285	1.780			-0.018	-0.233	1.824			-0.038	0.060	1.820			-0.052	0.242	1.804			-0.175	-0.034	1.851			-0.234	-0.268	1.895			-0.262	-0.463	1.859			-0.279	-0.538	1.840			0.121	-0.015	1.783			0.223	-0.134	1.599
-0.025	-0.285	1.780			-0.018	-0.233	1.824			-0.038	0.060	1.819			-0.052	0.242	1.804			-0.175	-0.034	1.851			-0.234	-0.268	1.895			-0.262	-0.463	1.859			-0.279	-0.538	1.839			0.121	-0.015	1.783			0.223	-0.135	1.604
-0.025	-0.285	1.780			-0.018	-0.233	1.824			-0.038	0.060	1.819			-0.052	0.242	1.804			-0.175	-0.034	1.851			-0.234	-0.268	1.895			-0.262	-0.463	1.859			-0.279	-0.538	1.839			0.121	-0.016	1.783			0.223	-0.136	1.607
-0.025	-0.285	1.780			-0.018	-0.233	1.824			-0.038	0.060	1.820			-0.052	0.242	1.804			-0.175	-0.034	1.851			-0.234	-0.268	1.895			-0.262	-0.463	1.859			-0.279	-0.538	1.839			0.121	-0.017	1.784			0.223	-0.136	1.611
-0.025	-0.285	1.780			-0.018	-0.233	1.824			-0.039	0.060	1.820			-0.052	0.242	1.804			-0.175	-0.034	1.851			-0.234	-0.268	1.895			-0.262	-0.462	1.859			-0.279	-0.538	1.839			0.121	-0.017	1.784			0.224	-0.137	1.614
-0.025	-0.286	1.780			-0.018	-0.234	1.824			-0.039	0.060	1.820			-0.052	0.242	1.804			-0.175	-0.034	1.851			-0.234	-0.268	1.895			-0.262	-0.462	1.859			-0.279	-0.537	1.839			0.121	-0.018	1.784			0.223	-0.138	1.618
-0.025	-0.286	1.780			-0.018	-0.234	1.824			-0.039	0.060	1.820			-0.052	0.242	1.804			-0.175	-0.034	1.851			-0.234	-0.268	1.895			-0.262	-0.462	1.858			-0.279	-0.537	1.839			0.121	-0.019	1.784			0.223	-0.138	1.622
-0.025	-0.286	1.780			-0.018	-0.234	1.824			-0.040	0.060	1.820			-0.052	0.242	1.804			-0.175	-0.034	1.851			-0.234	-0.268	1.895			-0.262	-0.462	1.858			-0.279	-0.537	1.838			0.121	-0.019	1.785			0.223	-0.138	1.626
-0.025	-0.286	1.780			-0.018	-0.234	1.824			-0.040	0.059	1.820			-0.052	0.242	1.804			-0.175	-0.034	1.851			-0.234	-0.268	1.895			-0.262	-0.462	1.858			-0.279	-0.537	1.838			0.121	-0.020	1.785			0.222	-0.139	1.629
-0.025	-0.286	1.780			-0.018	-0.234	1.824			-0.040	0.059	1.820			-0.052	0.242	1.804			-0.175	-0.034	1.851			-0.234	-0.268	1.895			-0.262	-0.462	1.858			-0.279	-0.537	1.838			0.121	-0.020	1.785			0.222	-0.139	1.631
-0.025	-0.286	1.779			-0.018	-0.234	1.823			-0.040	0.059	1.820			-0.052	0.242	1.804			-0.175	-0.034	1.851			-0.234	-0.268	1.895			-0.262	-0.462	1.858			-0.279	-0.537	1.838			0.121	-0.020	1.785			0.222	-0.140	1.634
-0.025	-0.286	1.779			-0.018	-0.234	1.823			-0.040	0.059	1.821			-0.052	0.242	1.804			-0.175	-0.034	1.851			-0.234	-0.268	1.895			-0.262	-0.462	1.858			-0.279	-0.537	1.837			0.121	-0.021	1.786			0.222	-0.140	1.636
-0.025	-0.286	1.779			-0.018	-0.234	1.823			-0.041	0.059	1.821			-0.052	0.242	1.804			-0.175	-0.034	1.851			-0.234	-0.268	1.895			-0.262	-0.462	1.858			-0.279	-0.537	1.837			0.121	-0.021	1.786			0.222	-0.141	1.637
-0.025	-0.286	1.779			-0.018	-0.234	1.823			-0.041	0.059	1.821			-0.052	0.242	1.804			-0.175	-0.034	1.851			-0.234	-0.268	1.894			-0.262	-0.462	1.858			-0.279	-0.537	1.837			0.121	-0.021	1.786			0.222	-0.141	1.639
-0.025	-0.286	1.779			-0.018	-0.234	1.823			-0.041	0.059	1.821			-0.052	0.242	1.804			-0.175	-0.034	1.851			-0.234	-0.268	1.894			-0.262	-0.462	1.858			-0.279	-0.536	1.837			0.121	-0.022	1.786			0.222	-0.141	1.641
-0.024	-0.286	1.779			-0.018	-0.234	1.823			-0.041	0.059	1.821			-0.052	0.242	1.804			-0.175	-0.034	1.851			-0.234	-0.268	1.894			-0.262	-0.462	1.858			-0.279	-0.536	1.837			0.121	-0.022	1.786			0.222	-0.142	1.643
-0.024	-0.286	1.779			-0.018	-0.234	1.823			-0.041	0.059	1.821			-0.052	0.242	1.804			-0.175	-0.034	1.851			-0.234	-0.268	1.894			-0.262	-0.462	1.858			-0.279	-0.536	1.837			0.121	-0.022	1.787			0.222	-0.142	1.644
-0.024	-0.286	1.779			-0.018	-0.234	1.823			-0.042	0.058	1.822			-0.052	0.242	1.803			-0.175	-0.034	1.851			-0.234	-0.268	1.894			-0.262	-0.462	1.857			-0.279	-0.536	1.836			0.121	-0.022	1.787			0.222	-0.143	1.645
-0.024	-0.286	1.779			-0.018	-0.235	1.823			-0.042	0.058	1.822			-0.052	0.242	1.803			-0.175	-0.034	1.851			-0.234	-0.268	1.894			-0.262	-0.462	1.857			-0.279	-0.536	1.836			0.121	-0.023	1.787			0.222	-0.143	1.646
-0.024	-0.287	1.779			-0.018	-0.235	1.823			-0.042	0.058	1.822			-0.052	0.242	1.803			-0.175	-0.034	1.851			-0.234	-0.268	1.894			-0.262	-0.462	1.857			-0.279	-0.536	1.836			0.122	-0.023	1.787			0.222	-0.143	1.648
-0.024	-0.287	1.779			-0.018	-0.235	1.823			-0.042	0.058	1.822			-0.052	0.242	1.803			-0.175	-0.034	1.851			-0.234	-0.268	1.894			-0.262	-0.462	1.857			-0.279	-0.536	1.836			0.122	-0.023	1.787			0.222	-0.144	1.649
-0.024	-0.287	1.779			-0.018	-0.235	1.823			-0.042	0.058	1.822			-0.052	0.242	1.803			-0.175	-0.034	1.851			-0.234	-0.268	1.894			-0.262	-0.461	1.857			-0.279	-0.536	1.836			0.122	-0.023	1.787			0.222	-0.144	1.650
-0.024	-0.287	1.779			-0.018	-0.235	1.823			-0.042	0.058	1.822			-0.052	0.242	1.803			-0.174	-0.034	1.851			-0.234	-0.268	1.894			-0.262	-0.461	1.857			-0.279	-0.536	1.836			0.122	-0.023	1.788			0.222	-0.144	1.650
-0.024	-0.287	1.779			-0.018	-0.235	1.823			-0.042	0.058	1.822			-0.052	0.242	1.803			-0.174	-0.034	1.851			-0.234	-0.268	1.894			-0.262	-0.461	1.857			-0.279	-0.536	1.836			0.122	-0.023	1.788			0.222	-0.145	1.651
-0.024	-0.287	1.779			-0.018	-0.235	1.823			-0.042	0.058	1.822			-0.052	0.242	1.803			-0.174	-0.034	1.851			-0.234	-0.268	1.894			-0.261	-0.461	1.857			-0.279	-0.536	1.836			0.122	-0.023	1.788			0.222	-0.145	1.652
-0.024	-0.287	1.779			-0.018	-0.235	1.823			-0.042	0.058	1.822			-0.052	0.242	1.803			-0.174	-0.034	1.851			-0.234	-0.268	1.894			-0.261	-0.461	1.857			-0.279	-0.536	1.836			0.122	-0.023	1.788			0.222	-0.145	1.653
-0.024	-0.287	1.779			-0.018	-0.235	1.823			-0.042	0.058	1.822			-0.052	0.242	1.803			-0.174	-0.034	1.851			-0.234	-0.268	1.894			-0.261	-0.461	1.857			-0.279	-0.536	1.836			0.122	-0.024	1.788			0.222	-0.145	1.654
-0.024	-0.287	1.779			-0.018	-0.235	1.823			-0.042	0.058	1.822			-0.052	0.242	1.803			-0.174	-0.034	1.851			-0.234	-0.268	1.894			-0.261	-0.461	1.857			-0.278	-0.536	1.836			0.122	-0.024	1.788			0.222	-0.146	1.655
-0.024	-0.287	1.779			-0.018	-0.235	1.823			-0.042	0.058	1.822			-0.052	0.242	1.803			-0.174	-0.034	1.851			-0.234	-0.268	1.894			-0.261	-0.461	1.857			-0.278	-0.536	1.835			0.122	-0.024	1.789			0.222	-0.146	1.655
-0.024	-0.287	1.779			-0.018	-0.235	1.823			-0.041	0.058	1.821			-0.052	0.242	1.803			-0.175	-0.034	1.851			-0.234	-0.268	1.894			-0.261	-0.461	1.857			-0.278	-0.536	1.835			0.122	-0.024	1.789			0.222	-0.146	1.656
-0.024	-0.287	1.778			-0.018	-0.235	1.823			-0.041	0.058	1.821			-0.052	0.242	1.803			-0.175	-0.034	1.851			-0.234	-0.268	1.894			-0.261	-0.461	1.857			-0.278	-0.536	1.835			0.122	-0.023	1.789			0.222	-0.146	1.656
-0.024	-0.287	1.778			-0.018	-0.235	1.823			-0.041	0.057	1.821			-0.052	0.242	1.803			-0.175	-0.034	1.851			-0.234	-0.268	1.894			-0.261	-0.461	1.857			-0.278	-0.536	1.835			0.122	-0.023	1.789			0.222	-0.147	1.657
-0.024	-0.287	1.778			-0.018	-0.235	1.823			-0.041	0.057	1.821			-0.052	0.242	1.803			-0.175	-0.034	1.851			-0.234	-0.268	1.894			-0.261	-0.461	1.857			-0.278	-0.536	1.835			0.122	-0.023	1.789			0.222	-0.147	1.658
-0.024	-0.287	1.778			-0.018	-0.235	1.823			-0.041	0.057	1.821			-0.052	0.242	1.803			-0.175	-0.034	1.850			-0.234	-0.268	1.894			-0.261	-0.461	1.856			-0.278	-0.536	1.835			0.122	-0.023	1.789			0.222	-0.147	1.658
-0.024	-0.287	1.778			-0.018	-0.235	1.823			-0.040	0.057	1.820			-0.052	0.242	1.803			-0.175	-0.034	1.850			-0.234	-0.268	1.893			-0.261	-0.461	1.856			-0.278	-0.535	1.835			0.122	-0.023	1.789			0.222	-0.147	1.658
-0.024	-0.287	1.778			-0.018	-0.235	1.823			-0.040	0.057	1.820			-0.052	0.242	1.803			-0.175	-0.034	1.850			-0.234	-0.268	1.893			-0.261	-0.461	1.856			-0.278	-0.535	1.835			0.122	-0.023	1.790			0.222	-0.148	1.659
-0.024	-0.286	1.778			-0.018	-0.235	1.823			-0.040	0.057	1.820			-0.052	0.242	1.803			-0.175	-0.034	1.850			-0.234	-0.268	1.893			-0.261	-0.461	1.856			-0.278	-0.535	1.835			0.122	-0.023	1.790			0.222	-0.148	1.659
-0.024	-0.286	1.778			-0.018	-0.235	1.823			-0.039	0.057	1.820			-0.052	0.242	1.802			-0.175	-0.034	1.850			-0.234	-0.268	1.893			-0.261	-0.461	1.856			-0.278	-0.535	1.834			0.122	-0.023	1.790			0.222	-0.148	1.660
-0.024	-0.286	1.778			-0.018	-0.235	1.822			-0.036	0.056	1.819			-0.051	0.242	1.802			-0.175	-0.034	1.850			-0.234	-0.268	1.893			-0.261	-0.461	1.856			-0.278	-0.535	1.834			0.122	-0.023	1.790			0.222	-0.148	1.660
-0.024	-0.286	1.778			-0.018	-0.235	1.822			-0.035	0.056	1.819			-0.051	0.242	1.802			-0.175	-0.034	1.850			-0.234	-0.268	1.893			-0.261	-0.461	1.856			-0.278	-0.535	1.834			0.122	-0.023	1.790			0.223	-0.148	1.660
-0.024	-0.286	1.778			-0.018	-0.235	1.822			-0.034	0.056	1.819			-0.051	0.242	1.802			-0.175	-0.034	1.850			-0.234	-0.268	1.893			-0.261	-0.461	1.856			-0.278	-0.535	1.834			0.122	-0.023	1.790			0.223	-0.148	1.660
-0.024	-0.286	1.778			-0.018	-0.235	1.822			-0.034	0.056	1.819			-0.051	0.242	1.802			-0.175	-0.034	1.850			-0.234	-0.268	1.893			-0.261	-0.461	1.856			-0.278	-0.535	1.834			0.122	-0.023	1.790			0.223	-0.149	1.661
-0.024	-0.286	1.778			-0.018	-0.235	1.822			-0.034	0.055	1.819			-0.051	0.242	1.802			-0.175	-0.034	1.850			-0.234	-0.268	1.893			-0.261	-0.461	1.856			-0.277	-0.534	1.834			0.122	-0.023	1.790			0.223	-0.149	1.661
-0.024	-0.286	1.778			-0.018	-0.235	1.822			-0.033	0.055	1.819			-0.051	0.242	1.802			-0.175	-0.034	1.850			-0.234	-0.268	1.893			-0.261	-0.461	1.856			-0.277	-0.534	1.834			0.122	-0.023	1.790			0.223	-0.149	1.661
-0.024	-0.286	1.778			-0.018	-0.235	1.822			-0.033	0.055	1.818			-0.051	0.242	1.802			-0.175	-0.033	1.850			-0.234	-0.268	1.893			-0.261	-0.460	1.856			-0.277	-0.534	1.834			0.123	-0.023	1.790			0.222	-0.149	1.661
-0.024	-0.286	1.778			-0.018	-0.234	1.822			-0.029	0.054	1.818			-0.051	0.242	1.801			-0.175	-0.033	1.850			-0.234	-0.268	1.893			-0.261	-0.460	1.856			-0.277	-0.534	1.834			0.123	-0.023	1.791			0.222	-0.149	1.662
-0.024	-0.286	1.778			-0.018	-0.234	1.822			-0.028	0.054	1.817			-0.051	0.242	1.801			-0.175	-0.033	1.850			-0.234	-0.268	1.893			-0.260	-0.460	1.856			-0.277	-0.534	1.834			0.123	-0.023	1.791			0.222	-0.149	1.662
-0.024	-0.286	1.778			-0.018	-0.234	1.822			-0.028	0.054	1.817			-0.051	0.242	1.801			-0.175	-0.033	1.850			-0.234	-0.268	1.893			-0.260	-0.460	1.856			-0.277	-0.534	1.834			0.123	-0.023	1.791			0.222	-0.150	1.662
-0.024	-0.286	1.778			-0.018	-0.234	1.822			-0.028	0.054	1.817			-0.051	0.242	1.801			-0.175	-0.033	1.850			-0.234	-0.268	1.893			-0.260	-0.460	1.855			-0.277	-0.534	1.834			0.123	-0.023	1.791			0.222	-0.150	1.663
-0.024	-0.286	1.778			-0.018	-0.234	1.822			-0.026	0.053	1.817			-0.051	0.242	1.801			-0.175	-0.033	1.850			-0.234	-0.268	1.893			-0.260	-0.460	1.855			-0.277	-0.534	1.834			0.123	-0.023	1.791			0.222	-0.150	1.663
-0.024	-0.285	1.778			-0.018	-0.234	1.822			-0.026	0.053	1.817			-0.051	0.242	1.801			-0.175	-0.033	1.850			-0.234	-0.268	1.893			-0.260	-0.461	1.855			-0.276	-0.535	1.834			0.123	-0.023	1.791			0.222	-0.150	1.663
-0.024	-0.285	1.778			-0.018	-0.234	1.822			-0.025	0.052	1.817			-0.051	0.242	1.801			-0.175	-0.033	1.850			-0.234	-0.267	1.893			-0.260	-0.461	1.855			-0.276	-0.535	1.834			0.123	-0.023	1.791			0.222	-0.150	1.663
-0.024	-0.285	1.778			-0.018	-0.234	1.822			-0.025	0.052	1.817			-0.051	0.242	1.800			-0.175	-0.033	1.850			-0.234	-0.267	1.893			-0.260	-0.461	1.855			-0.276	-0.535	1.834			0.123	-0.022	1.791			0.222	-0.150	1.663
-0.024	-0.285	1.778			-0.018	-0.234	1.822			-0.026	0.052	1.817			-0.051	0.242	1.800			-0.175	-0.033	1.850			-0.234	-0.267	1.892			-0.260	-0.461	1.855			-0.276	-0.535	1.834			0.123	-0.022	1.791			0.222	-0.150	1.664
-0.024	-0.285	1.778			-0.018	-0.234	1.822			-0.026	0.052	1.817			-0.051	0.242	1.800			-0.175	-0.033	1.850			-0.234	-0.267	1.892			-0.260	-0.461	1.855			-0.276	-0.535	1.834			0.123	-0.022	1.791			0.222	-0.151	1.664
-0.024	-0.285	1.778			-0.018	-0.234	1.822			-0.024	0.051	1.817			-0.050	0.242	1.800			-0.175	-0.033	1.850			-0.234	-0.267	1.892			-0.260	-0.461	1.855			-0.276	-0.535	1.834			0.123	-0.022	1.791			0.222	-0.151	1.664
-0.024	-0.285	1.778			-0.018	-0.234	1.822			-0.024	0.051	1.817			-0.050	0.242	1.800			-0.175	-0.033	1.850			-0.234	-0.267	1.892			-0.260	-0.461	1.855			-0.276	-0.535	1.834			0.123	-0.022	1.791			0.222	-0.151	1.664
-0.024	-0.285	1.778			-0.018	-0.234	1.822			-0.024	0.051	1.817			-0.050	0.242	1.800			-0.175	-0.033	1.850			-0.234	-0.267	1.892			-0.260	-0.461	1.855			-0.276	-0.535	1.834			0.123	-0.022	1.791			0.221	-0.151	1.664
-0.024	-0.285	1.778			-0.018	-0.234	1.822			-0.025	0.051	1.817			-0.050	0.242	1.800			-0.175	-0.033	1.850			-0.234	-0.267	1.892			-0.260	-0.461	1.855			-0.276	-0.535	1.834			0.123	-0.022	1.791			0.221	-0.151	1.665
-0.024	-0.285	1.778			-0.018	-0.234	1.822			-0.025	0.051	1.817			-0.050	0.242	1.800			-0.175	-0.033	1.850			-0.234	-0.267	1.892			-0.260	-0.461	1.855			-0.276	-0.535	1.834			0.123	-0.022	1.791			0.221	-0.151	1.665
-0.024	-0.285	1.778			-0.018	-0.234	1.822			-0.026	0.051	1.818			-0.050	0.242	1.800			-0.175	-0.033	1.850			-0.234	-0.267	1.892			-0.260	-0.461	1.855			-0.276	-0.535	1.834			0.123	-0.022	1.791			0.221	-0.151	1.665
-0.024	-0.285	1.778			-0.018	-0.234	1.822			-0.026	0.051	1.818			-0.050	0.241	1.800			-0.175	-0.033	1.850			-0.234	-0.267	1.892			-0.260	-0.461	1.855			-0.276	-0.535	1.834			0.123	-0.022	1.791			0.221	-0.152	1.666
-0.024	-0.285	1.778			-0.018	-0.234	1.822			-0.026	0.051	1.818			-0.050	0.241	1.800			-0.175	-0.033	1.850			-0.234	-0.267	1.892			-0.260	-0.461	1.855			-0.276	-0.535	1.834			0.123	-0.022	1.792			0.221	-0.152	1.666
-0.024	-0.285	1.778			-0.018	-0.234	1.822			-0.027	0.051	1.818			-0.050	0.241	1.799			-0.175	-0.033	1.850			-0.234	-0.267	1.892			-0.260	-0.461	1.855			-0.276	-0.535	1.834			0.123	-0.022	1.792			0.221	-0.152	1.666
-0.024	-0.285	1.778			-0.018	-0.234	1.822			-0.027	0.051	1.818			-0.050	0.241	1.799			-0.175	-0.033	1.850			-0.234	-0.267	1.892			-0.260	-0.461	1.855			-0.276	-0.535	1.834			0.123	-0.022	1.792			0.221	-0.152	1.666
-0.024	-0.285	1.778			-0.018	-0.234	1.822			-0.028	0.051	1.818			-0.050	0.241	1.799			-0.175	-0.033	1.850			-0.234	-0.267	1.892			-0.260	-0.461	1.855			-0.276	-0.536	1.834			0.123	-0.022	1.792			0.221	-0.152	1.666
-0.024	-0.285	1.778			-0.018	-0.235	1.822			-0.029	0.051	1.818			-0.050	0.241	1.799			-0.175	-0.033	1.850			-0.234	-0.267	1.892			-0.260	-0.461	1.855			-0.276	-0.536	1.834			0.123	-0.022	1.792			0.221	-0.152	1.666
-0.024	-0.285	1.778			-0.018	-0.235	1.822			-0.027	0.050	1.818			-0.050	0.241	1.799			-0.175	-0.033	1.850			-0.234	-0.267	1.892			-0.260	-0.461	1.855			-0.276	-0.536	1.834			0.123	-0.022	1.792			0.221	-0.152	1.667
-0.024	-0.285	1.778			-0.018	-0.235	1.822			-0.027	0.050	1.818			-0.050	0.241	1.799			-0.175	-0.033	1.850			-0.234	-0.267	1.892			-0.260	-0.461	1.855			-0.276	-0.536	1.834			0.123	-0.022	1.792			0.220	-0.152	1.667
-0.024	-0.285	1.778			-0.018	-0.235	1.822			-0.028	0.050	1.818			-0.050	0.241	1.799			-0.175	-0.033	1.850			-0.234	-0.267	1.892			-0.260	-0.461	1.855			-0.276	-0.536	1.834			0.123	-0.022	1.792			0.220	-0.152	1.667
-0.024	-0.285	1.778			-0.018	-0.235	1.822			-0.029	0.051	1.818			-0.050	0.241	1.799			-0.175	-0.033	1.850			-0.234	-0.267	1.892			-0.260	-0.461	1.855			-0.276	-0.536	1.834			0.123	-0.022	1.792			0.220	-0.152	1.667
-0.024	-0.285	1.778			-0.018	-0.235	1.822			-0.029	0.051	1.819			-0.050	0.241	1.799			-0.175	-0.033	1.850			-0.234	-0.267	1.892			-0.260	-0.461	1.855			-0.276	-0.536	1.834			0.123	-0.022	1.792			0.220	-0.152	1.667
-0.024	-0.286	1.778			-0.018	-0.235	1.822			-0.030	0.051	1.819			-0.050	0.241	1.799			-0.175	-0.033	1.850			-0.234	-0.268	1.892			-0.260	-0.461	1.855			-0.276	-0.536	1.834			0.123	-0.022	1.792			0.220	-0.152	1.667
-0.024	-0.286	1.778			-0.018	-0.235	1.822			-0.031	0.051	1.819			-0.050	0.241	1.799			-0.175	-0.033	1.850			-0.234	-0.268	1.892			-0.260	-0.461	1.855			-0.276	-0.536	1.835			0.123	-0.022	1.792			0.220	-0.152	1.667
-0.024	-0.286	1.778			-0.018	-0.235	1.822			-0.032	0.051	1.819			-0.050	0.241	1.799			-0.175	-0.033	1.850			-0.234	-0.268	1.892			-0.260	-0.461	1.855			-0.276	-0.536	1.835			0.123	-0.022	1.792			0.220	-0.152	1.667
-0.024	-0.286	1.778			-0.018	-0.235	1.822			-0.033	0.052	1.820			-0.050	0.241	1.799			-0.175	-0.033	1.850			-0.234	-0.268	1.892			-0.260	-0.461	1.855			-0.276	-0.536	1.835			0.123	-0.022	1.792			0.220	-0.153	1.667
-0.024	-0.286	1.778			-0.018	-0.235	1.822			-0.034	0.052	1.820			-0.050	0.241	1.799			-0.175	-0.033	1.850			-0.234	-0.268	1.892			-0.260	-0.461	1.855			-0.276	-0.536	1.835			0.123	-0.022	1.792			0.220	-0.153	1.667
-0.024	-0.286	1.778			-0.018	-0.235	1.822			-0.034	0.052	1.820			-0.050	0.241	1.799			-0.175	-0.033	1.850			-0.234	-0.268	1.892			-0.260	-0.461	1.855			-0.276	-0.536	1.835			0.123	-0.022	1.792			0.220	-0.153	1.668
-0.024	-0.286	1.778			-0.018	-0.235	1.822			-0.035	0.052	1.820			-0.050	0.241	1.799			-0.175	-0.033	1.850			-0.234	-0.268	1.892			-0.260	-0.461	1.855			-0.276	-0.537	1.835			0.123	-0.022	1.792			0.220	-0.153	1.668
-0.024	-0.286	1.778			-0.018	-0.235	1.822			-0.036	0.053	1.820			-0.050	0.241	1.799			-0.175	-0.033	1.850			-0.234	-0.268	1.892			-0.260	-0.461	1.855			-0.276	-0.537	1.835			0.123	-0.022	1.792			0.220	-0.153	1.668
-0.024	-0.286	1.778			-0.018	-0.235	1.822			-0.037	0.053	1.821			-0.050	0.241	1.799			-0.175	-0.033	1.850			-0.234	-0.268	1.892			-0.260	-0.461	1.855			-0.276	-0.537	1.835			0.123	-0.022	1.792			0.220	-0.153	1.668
-0.024	-0.286	1.778			-0.018	-0.236	1.822			-0.037	0.053	1.821			-0.050	0.241	1.799			-0.175	-0.033	1.850			-0.234	-0.268	1.892			-0.260	-0.461	1.855			-0.276	-0.537	1.835			0.123	-0.022	1.792			0.220	-0.153	1.668
-0.024	-0.286	1.778			-0.018	-0.236	1.822			-0.038	0.054	1.821			-0.050	0.241	1.799			-0.175	-0.033	1.850			-0.234	-0.268	1.892			-0.260	-0.461	1.855			-0.276	-0.537	1.835			0.123	-0.022	1.792			0.221	-0.153	1.669
-0.025	-0.286	1.778			-0.018	-0.236	1.822			-0.039	0.054	1.821			-0.050	0.241	1.799			-0.175	-0.033	1.850			-0.234	-0.268	1.892			-0.260	-0.461	1.855			-0.276	-0.537	1.835			0.123	-0.022	1.792			0.221	-0.153	1.669
-0.025	-0.286	1.778			-0.018	-0.236	1.823			-0.039	0.054	1.822			-0.050	0.241	1.799			-0.175	-0.033	1.850			-0.234	-0.268	1.892			-0.260	-0.462	1.855			-0.276	-0.537	1.835			0.123	-0.022	1.792			0.221	-0.153	1.669
-0.025	-0.286	1.778			-0.018	-0.236	1.823			-0.040	0.054	1.822			-0.050	0.241	1.799			-0.175	-0.033	1.850			-0.234	-0.268	1.892			-0.260	-0.462	1.855			-0.276	-0.537	1.835			0.123	-0.023	1.792			0.221	-0.153	1.670
-0.025	-0.286	1.778			-0.019	-0.236	1.823			-0.040	0.054	1.822			-0.050	0.241	1.799			-0.175	-0.033	1.850			-0.234	-0.268	1.892			-0.260	-0.462	1.855			-0.276	-0.537	1.835			0.123	-0.023	1.792			0.222	-0.153	1.670
-0.025	-0.287	1.778			-0.019	-0.236	1.823			-0.040	0.054	1.822			-0.050	0.241	1.799			-0.175	-0.033	1.850			-0.234	-0.268	1.892			-0.260	-0.462	1.855			-0.276	-0.537	1.835			0.123	-0.023	1.792			0.222	-0.153	1.671
-0.025	-0.287	1.778			-0.019	-0.236	1.823			-0.040	0.055	1.822			-0.050	0.241	1.799			-0.175	-0.033	1.850			-0.234	-0.268	1.892			-0.260	-0.462	1.855			-0.276	-0.537	1.835			0.124	-0.023	1.792			0.222	-0.153	1.671
-0.025	-0.287	1.778			-0.019	-0.236	1.823			-0.041	0.055	1.822			-0.050	0.241	1.799			-0.175	-0.033	1.850			-0.234	-0.268	1.892			-0.260	-0.462	1.855			-0.276	-0.538	1.835			0.124	-0.024	1.792			0.223	-0.153	1.672
-0.025	-0.287	1.778			-0.019	-0.236	1.823			-0.041	0.055	1.822			-0.050	0.241	1.799			-0.175	-0.033	1.850			-0.234	-0.268	1.892			-0.260	-0.462	1.854			-0.276	-0.538	1.835			0.124	-0.024	1.792			0.223	-0.153	1.672
-0.025	-0.287	1.778			-0.019	-0.236	1.823			-0.041	0.055	1.822			-0.050	0.241	1.799			-0.175	-0.033	1.850			-0.234	-0.268	1.891			-0.260	-0.462	1.854			-0.277	-0.538	1.835			0.124	-0.024	1.792			0.223	-0.153	1.672
-0.025	-0.287	1.778			-0.019	-0.236	1.823			-0.041	0.055	1.822			-0.050	0.241	1.799			-0.175	-0.033	1.850			-0.234	-0.268	1.891			-0.260	-0.462	1.854			-0.277	-0.538	1.835			0.124	-0.025	1.792			0.224	-0.153	1.673
-0.025	-0.287	1.778			-0.019	-0.236	1.823			-0.041	0.055	1.822			-0.050	0.241	1.799			-0.175	-0.033	1.850			-0.234	-0.268	1.891			-0.260	-0.462	1.854			-0.277	-0.538	1.835			0.124	-0.025	1.792			0.224	-0.153	1.673
-0.025	-0.287	1.779			-0.019	-0.236	1.823			-0.042	0.055	1.822			-0.050	0.241	1.799			-0.175	-0.033	1.850			-0.234	-0.268	1.891			-0.260	-0.462	1.854			-0.277	-0.538	1.834			0.124	-0.026	1.791			0.225	-0.153	1.673
-0.025	-0.287	1.779			-0.019	-0.236	1.823			-0.042	0.055	1.822			-0.050	0.241	1.799			-0.175	-0.033	1.850			-0.234	-0.268	1.891			-0.260	-0.463	1.854			-0.277	-0.538	1.834			0.124	-0.026	1.791			0.225	-0.153	1.674
-0.025	-0.287	1.779			-0.019	-0.236	1.823			-0.042	0.055	1.822			-0.049	0.241	1.799			-0.175	-0.033	1.850			-0.234	-0.268	1.891			-0.260	-0.463	1.854			-0.277	-0.538	1.834			0.125	-0.027	1.791			0.225	-0.154	1.674
-0.025	-0.287	1.779			-0.019	-0.236	1.823			-0.042	0.055	1.822			-0.049	0.241	1.799			-0.175	-0.033	1.849			-0.234	-0.268	1.891			-0.260	-0.463	1.854			-0.278	-0.538	1.834			0.125	-0.027	1.791			0.226	-0.154	1.674
-0.025	-0.287	1.779			-0.019	-0.236	1.823			-0.042	0.055	1.822			-0.049	0.241	1.799			-0.175	-0.033	1.849			-0.234	-0.268	1.891			-0.260	-0.463	1.854			-0.278	-0.538	1.834			0.125	-0.027	1.791			0.226	-0.154	1.674
-0.025	-0.287	1.779			-0.019	-0.236	1.823			-0.042	0.055	1.823			-0.049	0.241	1.799			-0.175	-0.033	1.849			-0.234	-0.268	1.891			-0.260	-0.463	1.854			-0.278	-0.538	1.834			0.125	-0.028	1.791			0.226	-0.154	1.675
-0.025	-0.287	1.779			-0.019	-0.236	1.823			-0.041	0.055	1.823			-0.049	0.241	1.799			-0.175	-0.033	1.849			-0.234	-0.268	1.891			-0.260	-0.463	1.854			-0.278	-0.538	1.834			0.125	-0.028	1.791			0.227	-0.154	1.675
-0.025	-0.287	1.779			-0.019	-0.236	1.823			-0.041	0.056	1.823			-0.049	0.241	1.799			-0.175	-0.033	1.849			-0.234	-0.268	1.891			-0.260	-0.463	1.854			-0.278	-0.538	1.834			0.125	-0.028	1.791			0.227	-0.154	1.675
-0.025	-0.287	1.779			-0.019	-0.236	1.823			-0.041	0.056	1.823			-0.049	0.241	1.799			-0.175	-0.033	1.849			-0.234	-0.268	1.891			-0.260	-0.463	1.854			-0.278	-0.538	1.834			0.125	-0.029	1.791			0.227	-0.154	1.675
-0.025	-0.287	1.779			-0.019	-0.236	1.823			-0.041	0.056	1.823			-0.049	0.241	1.799			-0.175	-0.033	1.849			-0.234	-0.268	1.891			-0.260	-0.463	1.854			-0.278	-0.538	1.834			0.125	-0.029	1.791			0.227	-0.154	1.675
-0.025	-0.287	1.779			-0.019	-0.236	1.823			-0.041	0.056	1.823			-0.049	0.241	1.799			-0.175	-0.033	1.849			-0.234	-0.268	1.891			-0.260	-0.463	1.854			-0.278	-0.538	1.833			0.125	-0.029	1.791			0.228	-0.154	1.676
-0.025	-0.287	1.779			-0.019	-0.236	1.823			-0.041	0.056	1.822			-0.049	0.241	1.799			-0.175	-0.033	1.849			-0.234	-0.268	1.891			-0.260	-0.463	1.854			-0.278	-0.538	1.833			0.125	-0.029	1.791			0.228	-0.154	1.676
-0.025	-0.287	1.779			-0.020	-0.236	1.823			-0.040	0.056	1.822			-0.049	0.241	1.799			-0.175	-0.033	1.849			-0.234	-0.268	1.891			-0.260	-0.463	1.854			-0.278	-0.538	1.833			0.125	-0.029	1.791			0.228	-0.154	1.676
-0.025	-0.287	1.779			-0.020	-0.236	1.823			-0.040	0.056	1.822			-0.049	0.241	1.799			-0.175	-0.033	1.849			-0.234	-0.268	1.891			-0.260	-0.463	1.854			-0.278	-0.539	1.833			0.125	-0.030	1.791			0.228	-0.154	1.676
-0.025	-0.287	1.779			-0.020	-0.236	1.823			-0.040	0.056	1.822			-0.049	0.241	1.799			-0.175	-0.033	1.849			-0.234	-0.268	1.891			-0.261	-0.463	1.853			-0.278	-0.539	1.833			0.125	-0.030	1.791			0.228	-0.155	1.676
-0.026	-0.287	1.779			-0.020	-0.236	1.823			-0.040	0.056	1.822			-0.049	0.241	1.799			-0.175	-0.033	1.849			-0.234	-0.268	1.891			-0.261	-0.463	1.853			-0.278	-0.539	1.833			0.126	-0.030	1.790			0.229	-0.155	1.677
-0.026	-0.287	1.779			-0.020	-0.236	1.823			-0.040	0.056	1.822			-0.049	0.241	1.799			-0.175	-0.033	1.849			-0.234	-0.268	1.891			-0.261	-0.464	1.853			-0.278	-0.539	1.833			0.126	-0.030	1.790			0.229	-0.155	1.677
-0.026	-0.287	1.779			-0.020	-0.236	1.823			-0.040	0.056	1.822			-0.049	0.241	1.799			-0.175	-0.033	1.849			-0.234	-0.268	1.891			-0.261	-0.464	1.853			-0.278	-0.539	1.833			0.126	-0.031	1.790			0.229	-0.155	1.677
-0.026	-0.287	1.779			-0.020	-0.236	1.823			-0.040	0.056	1.822			-0.049	0.241	1.799			-0.175	-0.033	1.849			-0.234	-0.268	1.891			-0.261	-0.464	1.853			-0.278	-0.539	1.833			0.126	-0.031	1.790			0.229	-0.155	1.677
-0.026	-0.287	1.779			-0.020	-0.236	1.823			-0.039	0.056	1.822			-0.048	0.241	1.799			-0.175	-0.033	1.849			-0.234	-0.268	1.891			-0.261	-0.464	1.853			-0.278	-0.539	1.833			0.126	-0.031	1.790			0.229	-0.156	1.678
-0.026	-0.287	1.779			-0.020	-0.236	1.823			-0.039	0.056	1.822			-0.048	0.241	1.799			-0.175	-0.033	1.849			-0.234	-0.268	1.891			-0.261	-0.464	1.853			-0.278	-0.540	1.833			0.126	-0.031	1.790			0.230	-0.156	1.678
-0.026	-0.287	1.779			-0.020	-0.236	1.823			-0.039	0.056	1.822			-0.048	0.241	1.799			-0.175	-0.033	1.849			-0.234	-0.268	1.891			-0.261	-0.464	1.853			-0.278	-0.540	1.832			0.126	-0.032	1.790			0.230	-0.156	1.678
-0.026	-0.287	1.779			-0.020	-0.236	1.823			-0.039	0.056	1.822			-0.048	0.241	1.799			-0.175	-0.033	1.849			-0.234	-0.268	1.891			-0.261	-0.465	1.853			-0.278	-0.540	1.832			0.126	-0.032	1.790			0.231	-0.156	1.679
-0.026	-0.287	1.779			-0.020	-0.236	1.823			-0.039	0.056	1.822			-0.048	0.241	1.799			-0.175	-0.033	1.849			-0.234	-0.268	1.891			-0.261	-0.465	1.853			-0.278	-0.540	1.832			0.126	-0.032	1.790			0.231	-0.156	1.679
-0.026	-0.287	1.779			-0.020	-0.236	1.823			-0.039	0.056	1.822			-0.048	0.241	1.799			-0.175	-0.033	1.849			-0.234	-0.268	1.891			-0.261	-0.465	1.853			-0.278	-0.540	1.832			0.126	-0.032	1.790			0.232	-0.156	1.679
-0.026	-0.287	1.779			-0.020	-0.236	1.823			-0.039	0.056	1.822			-0.048	0.241	1.799			-0.175	-0.033	1.849			-0.234	-0.268	1.891			-0.261	-0.465	1.853			-0.278	-0.540	1.832			0.126	-0.032	1.790			0.233	-0.156	1.680
-0.026	-0.287	1.779			-0.020	-0.236	1.823			-0.039	0.056	1.822			-0.048	0.241	1.799			-0.175	-0.033	1.849			-0.234	-0.268	1.891			-0.261	-0.465	1.852			-0.278	-0.540	1.832			0.126	-0.032	1.790			0.234	-0.155	1.680
-0.026	-0.287	1.779			-0.020	-0.236	1.823			-0.039	0.056	1.822			-0.048	0.241	1.799			-0.175	-0.033	1.849			-0.234	-0.268	1.891			-0.261	-0.465	1.852			-0.279	-0.540	1.832			0.126	-0.033	1.790			0.235	-0.155	1.681
-0.026	-0.287	1.779			-0.020	-0.236	1.823			-0.039	0.056	1.822			-0.048	0.241	1.799			-0.174	-0.033	1.849			-0.234	-0.268	1.891			-0.261	-0.465	1.852			-0.279	-0.540	1.832			0.126	-0.033	1.790			0.236	-0.154	1.682
-0.026	-0.287	1.779			-0.020	-0.236	1.823			-0.039	0.056	1.822			-0.048	0.241	1.799			-0.174	-0.033	1.849			-0.234	-0.268	1.891			-0.261	-0.464	1.852			-0.279	-0.539	1.832			0.126	-0.033	1.790			0.237	-0.154	1.682
-0.026	-0.287	1.779			-0.020	-0.236	1.824			-0.039	0.056	1.822			-0.048	0.241	1.799			-0.174	-0.033	1.849			-0.234	-0.268	1.891			-0.261	-0.464	1.852			-0.279	-0.539	1.832			0.126	-0.033	1.790			0.238	-0.153	1.683
-0.026	-0.287	1.779			-0.020	-0.236	1.824			-0.039	0.056	1.822			-0.048	0.241	1.799			-0.174	-0.033	1.849			-0.235	-0.267	1.891			-0.261	-0.464	1.852			-0.279	-0.539	1.832			0.126	-0.033	1.790			0.239	-0.152	1.683
-0.026	-0.287	1.779			-0.020	-0.236	1.824			-0.039	0.056	1.822			-0.048	0.241	1.799			-0.174	-0.033	1.849			-0.235	-0.267	1.891			-0.261	-0.464	1.852			-0.279	-0.539	1.832			0.126	-0.033	1.790			0.241	-0.152	1.683
-0.026	-0.287	1.779			-0.020	-0.236	1.824			-0.039	0.056	1.822			-0.048	0.241	1.799			-0.174	-0.033	1.849			-0.235	-0.267	1.891			-0.261	-0.464	1.852			-0.279	-0.539	1.832			0.127	-0.033	1.790			0.242	-0.151	1.684
-0.026	-0.287	1.779			-0.020	-0.236	1.824			-0.039	0.056	1.822			-0.048	0.241	1.799			-0.174	-0.033	1.849			-0.235	-0.267	1.891			-0.261	-0.464	1.852			-0.279	-0.538	1.832			0.127	-0.033	1.790			0.242	-0.150	1.684
-0.026	-0.287	1.779			-0.020	-0.236	1.824			-0.038	0.057	1.822			-0.048	0.241	1.799			-0.174	-0.033	1.849			-0.235	-0.267	1.891			-0.261	-0.463	1.852			-0.280	-0.538	1.832			0.127	-0.033	1.790			0.243	-0.150	1.684
-0.026	-0.287	1.779			-0.020	-0.236	1.824			-0.038	0.057	1.822			-0.047	0.241	1.799			-0.174	-0.033	1.848			-0.235	-0.267	1.891			-0.261	-0.463	1.852			-0.280	-0.538	1.832			0.127	-0.033	1.791			0.244	-0.149	1.685
-0.026	-0.287	1.779			-0.020	-0.236	1.824			-0.038	0.057	1.822			-0.047	0.241	1.799			-0.174	-0.033	1.848			-0.235	-0.267	1.891			-0.261	-0.463	1.852			-0.280	-0.538	1.832			0.127	-0.033	1.791			0.245	-0.148	1.685
-0.026	-0.287	1.779			-0.020	-0.236	1.824			-0.038	0.057	1.821			-0.047	0.241	1.799			-0.174	-0.033	1.848			-0.235	-0.267	1.891			-0.261	-0.463	1.852			-0.280	-0.538	1.832			0.127	-0.033	1.791			0.246	-0.147	1.685
-0.026	-0.287	1.779			-0.020	-0.236	1.824			-0.038	0.057	1.821			-0.047	0.241	1.799			-0.174	-0.033	1.848			-0.235	-0.267	1.891			-0.261	-0.463	1.852			-0.280	-0.537	1.832			0.127	-0.033	1.791			0.247	-0.147	1.686
-0.026	-0.287	1.779			-0.020	-0.236	1.824			-0.038	0.057	1.821			-0.047	0.241	1.799			-0.174	-0.033	1.848			-0.235	-0.267	1.891			-0.261	-0.462	1.852			-0.280	-0.537	1.832			0.127	-0.033	1.791			0.248	-0.146	1.686
-0.026	-0.287	1.779			-0.020	-0.236	1.824			-0.038	0.057	1.821			-0.047	0.242	1.799			-0.174	-0.033	1.848			-0.235	-0.267	1.891			-0.261	-0.462	1.852			-0.280	-0.537	1.832			0.127	-0.033	1.791			0.248	-0.146	1.686
-0.026	-0.287	1.779			-0.020	-0.236	1.824			-0.038	0.057	1.821			-0.047	0.242	1.799			-0.174	-0.033	1.848			-0.235	-0.267	1.891			-0.261	-0.462	1.851			-0.280	-0.537	1.832			0.127	-0.033	1.791			0.249	-0.145	1.686
-0.026	-0.287	1.779			-0.020	-0.236	1.824			-0.038	0.057	1.821			-0.047	0.242	1.799			-0.174	-0.033	1.848			-0.235	-0.267	1.891			-0.261	-0.462	1.851			-0.280	-0.537	1.832			0.127	-0.033	1.791			0.250	-0.145	1.686
-0.026	-0.287	1.779			-0.020	-0.236	1.824			-0.038	0.057	1.821			-0.047	0.242	1.799			-0.174	-0.033	1.848			-0.235	-0.267	1.891			-0.261	-0.462	1.851			-0.280	-0.537	1.832			0.127	-0.033	1.791			0.250	-0.144	1.686
-0.026	-0.287	1.779			-0.020	-0.236	1.824			-0.038	0.057	1.821			-0.047	0.242	1.799			-0.174	-0.033	1.848			-0.235	-0.267	1.890			-0.261	-0.462	1.851			-0.280	-0.537	1.832			0.127	-0.033	1.791			0.251	-0.144	1.687
-0.026	-0.287	1.779			-0.020	-0.236	1.824			-0.038	0.057	1.821			-0.047	0.242	1.799			-0.174	-0.034	1.848			-0.235	-0.267	1.890			-0.261	-0.462	1.851			-0.280	-0.537	1.832			0.127	-0.033	1.791			0.252	-0.143	1.687
-0.026	-0.287	1.779			-0.020	-0.236	1.824			-0.038	0.057	1.821			-0.047	0.242	1.799			-0.174	-0.034	1.848			-0.236	-0.267	1.890			-0.261	-0.462	1.851			-0.280	-0.537	1.832			0.127	-0.033	1.791			0.252	-0.143	1.687
-0.026	-0.287	1.779			-0.020	-0.236	1.824			-0.038	0.057	1.821			-0.047	0.242	1.799			-0.174	-0.034	1.848			-0.236	-0.267	1.890			-0.261	-0.462	1.851			-0.280	-0.537	1.832			0.128	-0.033	1.791			0.253	-0.142	1.687
-0.026	-0.287	1.779			-0.020	-0.236	1.824			-0.038	0.057	1.820			-0.047	0.242	1.799			-0.174	-0.034	1.847			-0.236	-0.267	1.890			-0.261	-0.462	1.851			-0.280	-0.537	1.832			0.128	-0.033	1.792			0.253	-0.142	1.687
-0.026	-0.287	1.779			-0.020	-0.236	1.824			-0.037	0.058	1.820			-0.047	0.242	1.799			-0.174	-0.034	1.847			-0.236	-0.267	1.890			-0.261	-0.462	1.851			-0.280	-0.537	1.832			0.128	-0.033	1.792			0.254	-0.141	1.687
-0.026	-0.287	1.779			-0.020	-0.236	1.824			-0.037	0.058	1.820			-0.047	0.242	1.799			-0.174	-0.034	1.847			-0.236	-0.267	1.890			-0.261	-0.462	1.851			-0.280	-0.537	1.832			0.128	-0.032	1.792			0.254	-0.141	1.687
-0.026	-0.287	1.779			-0.020	-0.236	1.824			-0.037	0.058	1.820			-0.047	0.242	1.799			-0.174	-0.034	1.847			-0.236	-0.267	1.890			-0.262	-0.462	1.851			-0.280	-0.537	1.832			0.128	-0.032	1.792			0.255	-0.141	1.686
-0.026	-0.287	1.779			-0.020	-0.236	1.824			-0.037	0.058	1.819			-0.047	0.242	1.799			-0.174	-0.034	1.847			-0.236	-0.267	1.890			-0.262	-0.462	1.851			-0.280	-0.537	1.831			0.128	-0.032	1.792			0.255	-0.140	1.686
-0.026	-0.287	1.779			-0.020	-0.236	1.824			-0.036	0.058	1.819			-0.046	0.242	1.799			-0.174	-0.034	1.847			-0.236	-0.267	1.890			-0.262	-0.463	1.851			-0.280	-0.537	1.831			0.128	-0.032	1.792			0.256	-0.140	1.686
-0.026	-0.287	1.779			-0.020	-0.235	1.824			-0.036	0.058	1.819			-0.046	0.242	1.799			-0.174	-0.034	1.847			-0.236	-0.267	1.890			-0.262	-0.463	1.851			-0.280	-0.537	1.831			0.128	-0.032	1.792			0.256	-0.140	1.686
-0.026	-0.287	1.779			-0.020	-0.235	1.823			-0.036	0.058	1.819			-0.046	0.242	1.799			-0.174	-0.034	1.847			-0.236	-0.267	1.890			-0.262	-0.463	1.851			-0.280	-0.537	1.831			0.128	-0.031	1.792			0.256	-0.139	1.686
-0.026	-0.287	1.779			-0.020	-0.235	1.823			-0.035	0.058	1.818			-0.046	0.242	1.799			-0.174	-0.034	1.847			-0.236	-0.267	1.890			-0.262	-0.463	1.851			-0.280	-0.537	1.831			0.129	-0.031	1.792			0.257	-0.139	1.686
-0.026	-0.286	1.779			-0.020	-0.235	1.823			-0.035	0.059	1.818			-0.046	0.242	1.799			-0.174	-0.034	1.847			-0.236	-0.267	1.890			-0.262	-0.463	1.851			-0.280	-0.537	1.831			0.129	-0.031	1.792			0.257	-0.138	1.686
-0.026	-0.286	1.779			-0.020	-0.235	1.823			-0.035	0.059	1.818			-0.046	0.242	1.799			-0.174	-0.034	1.847			-0.236	-0.267	1.890			-0.262	-0.463	1.851			-0.281	-0.537	1.831			0.129	-0.031	1.792			0.257	-0.138	1.686
-0.026	-0.286	1.779			-0.020	-0.234	1.823			-0.034	0.059	1.817			-0.046	0.242	1.799			-0.174	-0.034	1.847			-0.236	-0.267	1.890			-0.262	-0.463	1.851			-0.281	-0.537	1.831			0.129	-0.030	1.792			0.258	-0.138	1.686
-0.026	-0.286	1.779			-0.020	-0.234	1.823			-0.034	0.059	1.817			-0.046	0.242	1.799			-0.174	-0.034	1.846			-0.236	-0.267	1.890			-0.262	-0.463	1.851			-0.281	-0.537	1.831			0.129	-0.030	1.792			0.258	-0.137	1.686
-0.025	-0.285	1.779			-0.020	-0.234	1.823			-0.034	0.059	1.817			-0.046	0.242	1.799			-0.174	-0.034	1.846			-0.236	-0.267	1.890			-0.262	-0.463	1.851			-0.281	-0.537	1.831			0.129	-0.030	1.792			0.258	-0.137	1.686
-0.025	-0.285	1.779			-0.020	-0.234	1.823			-0.033	0.059	1.817			-0.046	0.242	1.799			-0.174	-0.034	1.846			-0.236	-0.267	1.890			-0.262	-0.463	1.851			-0.281	-0.537	1.831			0.129	-0.029	1.792			0.259	-0.137	1.686
-0.025	-0.285	1.779			-0.020	-0.233	1.823			-0.033	0.059	1.816			-0.046	0.242	1.799			-0.174	-0.034	1.846			-0.236	-0.267	1.890			-0.262	-0.463	1.851			-0.281	-0.538	1.831			0.130	-0.029	1.793			0.259	-0.136	1.686
-0.025	-0.285	1.779			-0.020	-0.233	1.823			-0.033	0.059	1.816			-0.045	0.242	1.799			-0.174	-0.034	1.846			-0.236	-0.267	1.890			-0.262	-0.463	1.851			-0.281	-0.538	1.831			0.130	-0.029	1.793			0.259	-0.137	1.686
-0.025	-0.285	1.779			-0.019	-0.233	1.823			-0.033	0.059	1.816			-0.045	0.242	1.799			-0.174	-0.034	1.846			-0.236	-0.267	1.890			-0.262	-0.463	1.850			-0.281	-0.538	1.831			0.130	-0.028	1.793			0.259	-0.137	1.685
-0.025	-0.284	1.779			-0.019	-0.233	1.823			-0.032	0.060	1.816			-0.045	0.242	1.799			-0.174	-0.034	1.846			-0.236	-0.267	1.890			-0.262	-0.463	1.850			-0.281	-0.538	1.831			0.130	-0.028	1.793			0.260	-0.138	1.685
-0.025	-0.284	1.779			-0.019	-0.232	1.823			-0.032	0.060	1.815			-0.045	0.242	1.799			-0.173	-0.034	1.846			-0.236	-0.267	1.890			-0.262	-0.463	1.850			-0.281	-0.538	1.830			0.130	-0.028	1.793			0.260	-0.139	1.685
-0.025	-0.284	1.779			-0.019	-0.232	1.823			-0.032	0.060	1.815			-0.045	0.243	1.799			-0.173	-0.034	1.846			-0.236	-0.267	1.890			-0.262	-0.463	1.850			-0.281	-0.538	1.830			0.130	-0.028	1.793			0.261	-0.140	1.685
-0.025	-0.284	1.779			-0.019	-0.232	1.822			-0.032	0.060	1.815			-0.045	0.243	1.798			-0.173	-0.034	1.846			-0.236	-0.267	1.890			-0.262	-0.463	1.850			-0.281	-0.538	1.830			0.130	-0.027	1.793			0.261	-0.140	1.685
-0.025	-0.283	1.779			-0.019	-0.232	1.822			-0.032	0.060	1.815			-0.045	0.243	1.798			-0.173	-0.034	1.846			-0.236	-0.267	1.890			-0.262	-0.463	1.850			-0.281	-0.538	1.830			0.131	-0.027	1.793			0.261	-0.140	1.685
-0.025	-0.283	1.778			-0.019	-0.232	1.822			-0.031	0.060	1.815			-0.044	0.243	1.798			-0.173	-0.034	1.846			-0.236	-0.267	1.890			-0.262	-0.463	1.850			-0.281	-0.538	1.830			0.131	-0.027	1.793			0.262	-0.140	1.685
-0.025	-0.283	1.778			-0.019	-0.232	1.822			-0.031	0.060	1.815			-0.044	0.243	1.798			-0.173	-0.034	1.845			-0.236	-0.267	1.890			-0.262	-0.463	1.850			-0.281	-0.538	1.829			0.131	-0.027	1.793			0.262	-0.141	1.685
-0.024	-0.283	1.778			-0.019	-0.231	1.822			-0.031	0.060	1.815			-0.044	0.243	1.798			-0.173	-0.034	1.845			-0.236	-0.267	1.890			-0.262	-0.463	1.849			-0.281	-0.538	1.829			0.131	-0.026	1.793			0.262	-0.141	1.685
-0.024	-0.283	1.778			-0.019	-0.231	1.822			-0.031	0.060	1.814			-0.044	0.243	1.798			-0.173	-0.034	1.845			-0.236	-0.267	1.889			-0.262	-0.464	1.849			-0.281	-0.538	1.829			0.131	-0.026	1.793			0.263	-0.141	1.685
-0.024	-0.283	1.778			-0.019	-0.231	1.822			-0.031	0.060	1.814			-0.044	0.243	1.798			-0.173	-0.034	1.845			-0.236	-0.267	1.889			-0.262	-0.464	1.849			-0.281	-0.539	1.829			0.131	-0.026	1.793			0.263	-0.141	1.685
-0.024	-0.283	1.778			-0.019	-0.231	1.822			-0.031	0.060	1.814			-0.043	0.242	1.798			-0.173	-0.034	1.845			-0.236	-0.267	1.889			-0.262	-0.464	1.849			-0.281	-0.539	1.828			0.131	-0.026	1.793			0.263	-0.142	1.685
-0.024	-0.282	1.778			-0.018	-0.231	1.822			-0.031	0.060	1.814			-0.043	0.242	1.797			-0.173	-0.034	1.845			-0.236	-0.267	1.889			-0.262	-0.464	1.849			-0.281	-0.539	1.828			0.131	-0.026	1.793			0.264	-0.142	1.685
-0.024	-0.282	1.778			-0.018	-0.231	1.822			-0.031	0.060	1.814			-0.043	0.242	1.797			-0.173	-0.034	1.845			-0.236	-0.267	1.889			-0.262	-0.464	1.849			-0.281	-0.539	1.828			0.132	-0.026	1.793			0.264	-0.142	1.686
-0.024	-0.282	1.778			-0.018	-0.231	1.822			-0.031	0.060	1.814			-0.043	0.242	1.797			-0.173	-0.034	1.845			-0.236	-0.267	1.889			-0.262	-0.464	1.848			-0.281	-0.539	1.828			0.132	-0.025	1.793			0.264	-0.142	1.686
-0.024	-0.282	1.778			-0.018	-0.231	1.822			-0.031	0.060	1.814			-0.042	0.242	1.796			-0.173	-0.034	1.844			-0.236	-0.267	1.889			-0.262	-0.465	1.848			-0.281	-0.539	1.827			0.132	-0.025	1.793			0.264	-0.143	1.686
-0.024	-0.282	1.778			-0.018	-0.230	1.822			-0.031	0.060	1.814			-0.042	0.242	1.796			-0.173	-0.034	1.844			-0.235	-0.267	1.888			-0.262	-0.465	1.848			-0.281	-0.540	1.827			0.132	-0.025	1.793			0.265	-0.143	1.686
-0.024	-0.282	1.778			-0.018	-0.230	1.822			-0.031	0.060	1.814			-0.042	0.242	1.796			-0.173	-0.034	1.844			-0.235	-0.267	1.888			-0.262	-0.465	1.848			-0.281	-0.540	1.827			0.132	-0.025	1.793			0.265	-0.143	1.686
-0.024	-0.282	1.778			-0.018	-0.230	1.822			-0.030	0.060	1.814			-0.041	0.241	1.795			-0.173	-0.034	1.844			-0.235	-0.267	1.888			-0.262	-0.465	1.848			-0.281	-0.540	1.827			0.132	-0.025	1.793			0.265	-0.144	1.686
-0.024	-0.282	1.778			-0.018	-0.230	1.822			-0.030	0.060	1.814			-0.041	0.241	1.795			-0.173	-0.034	1.844			-0.235	-0.267	1.888			-0.262	-0.465	1.847			-0.281	-0.540	1.827			0.132	-0.025	1.793			0.265	-0.144	1.686
-0.024	-0.282	1.778			-0.018	-0.230	1.822			-0.030	0.060	1.813			-0.041	0.241	1.795			-0.172	-0.034	1.844			-0.235	-0.267	1.888			-0.262	-0.465	1.847			-0.280	-0.540	1.826			0.132	-0.025	1.793			0.265	-0.144	1.686
-0.023	-0.282	1.778			-0.018	-0.230	1.822			-0.030	0.060	1.813			-0.041	0.241	1.794			-0.172	-0.034	1.844			-0.235	-0.267	1.888			-0.262	-0.465	1.847			-0.280	-0.540	1.826			0.133	-0.025	1.793			0.266	-0.145	1.686
-0.023	-0.281	1.778			-0.018	-0.230	1.821			-0.030	0.060	1.813			-0.040	0.241	1.794			-0.172	-0.034	1.843			-0.235	-0.267	1.887			-0.262	-0.465	1.847			-0.280	-0.540	1.826			0.133	-0.024	1.793			0.266	-0.145	1.686
-0.023	-0.281	1.778			-0.018	-0.230	1.821			-0.030	0.060	1.813			-0.040	0.241	1.794			-0.172	-0.034	1.843			-0.235	-0.267	1.887			-0.262	-0.465	1.847			-0.280	-0.540	1.826			0.133	-0.024	1.793			0.266	-0.145	1.686
-0.023	-0.281	1.778			-0.018	-0.230	1.821			-0.030	0.060	1.813			-0.040	0.241	1.794			-0.172	-0.034	1.843			-0.234	-0.267	1.887			-0.262	-0.465	1.847			-0.280	-0.540	1.826			0.133	-0.024	1.793			0.266	-0.145	1.686
-0.023	-0.281	1.778			-0.018	-0.230	1.821			-0.030	0.060	1.813			-0.040	0.240	1.793			-0.172	-0.034	1.843			-0.234	-0.267	1.887			-0.262	-0.465	1.847			-0.280	-0.540	1.826			0.133	-0.024	1.793			0.267	-0.146	1.687
-0.023	-0.281	1.778			-0.018	-0.230	1.821			-0.030	0.060	1.813			-0.040	0.240	1.793			-0.172	-0.034	1.843			-0.234	-0.267	1.887			-0.262	-0.465	1.846			-0.280	-0.540	1.826			0.133	-0.024	1.793			0.267	-0.147	1.687
-0.023	-0.281	1.777			-0.018	-0.230	1.821			-0.030	0.059	1.812			-0.039	0.240	1.793			-0.172	-0.034	1.843			-0.234	-0.267	1.887			-0.262	-0.465	1.846			-0.280	-0.540	1.826			0.133	-0.024	1.792			0.267	-0.148	1.688
-0.023	-0.281	1.777			-0.017	-0.230	1.821			-0.029	0.059	1.812			-0.039	0.240	1.792			-0.172	-0.034	1.843			-0.234	-0.267	1.886			-0.262	-0.465	1.846			-0.280	-0.540	1.825			0.133	-0.024	1.792			0.267	-0.150	1.688
-0.023	-0.281	1.777			-0.017	-0.230	1.821			-0.029	0.059	1.812			-0.039	0.240	1.792			-0.172	-0.034	1.843			-0.234	-0.267	1.886			-0.261	-0.466	1.846			-0.280	-0.540	1.825			0.133	-0.024	1.792			0.267	-0.151	1.689
-0.023	-0.281	1.777			-0.017	-0.230	1.821			-0.029	0.059	1.812			-0.039	0.240	1.792			-0.172	-0.034	1.842			-0.234	-0.267	1.886			-0.261	-0.466	1.846			-0.280	-0.540	1.825			0.134	-0.024	1.792			0.267	-0.152	1.689
-0.023	-0.281	1.777			-0.017	-0.230	1.821			-0.029	0.059	1.812			-0.039	0.240	1.792			-0.172	-0.034	1.842			-0.233	-0.267	1.886			-0.261	-0.465	1.846			-0.280	-0.540	1.825			0.134	-0.024	1.792			0.267	-0.154	1.690
-0.023	-0.281	1.777			-0.017	-0.230	1.821			-0.029	0.059	1.812			-0.039	0.240	1.792			-0.172	-0.034	1.842			-0.233	-0.267	1.886			-0.261	-0.465	1.846			-0.280	-0.540	1.825			0.134	-0.024	1.792			0.267	-0.155	1.690
-0.023	-0.281	1.777			-0.017	-0.230	1.821			-0.029	0.059	1.812			-0.038	0.239	1.791			-0.172	-0.034	1.842			-0.233	-0.267	1.886			-0.261	-0.465	1.846			-0.280	-0.540	1.825			0.134	-0.024	1.792			0.267	-0.156	1.691
-0.022	-0.281	1.777			-0.017	-0.230	1.821			-0.029	0.059	1.812			-0.038	0.239	1.791			-0.172	-0.034	1.842			-0.233	-0.267	1.886			-0.261	-0.465	1.846			-0.280	-0.540	1.825			0.134	-0.024	1.792			0.267	-0.158	1.691
-0.022	-0.281	1.777			-0.017	-0.229	1.821			-0.029	0.059	1.812			-0.038	0.239	1.791			-0.172	-0.034	1.842			-0.233	-0.267	1.885			-0.261	-0.465	1.845			-0.280	-0.540	1.825			0.134	-0.024	1.792			0.268	-0.159	1.692
-0.022	-0.281	1.777			-0.017	-0.229	1.821			-0.029	0.059	1.812			-0.038	0.239	1.791			-0.171	-0.034	1.842			-0.233	-0.267	1.885			-0.261	-0.465	1.845			-0.280	-0.540	1.825			0.134	-0.024	1.792			0.268	-0.160	1.692
-0.022	-0.281	1.777			-0.017	-0.229	1.821			-0.029	0.059	1.812			-0.038	0.239	1.791			-0.171	-0.034	1.842			-0.233	-0.267	1.885			-0.261	-0.465	1.845			-0.280	-0.540	1.825			0.134	-0.024	1.792			0.268	-0.160	1.692
-0.022	-0.281	1.777			-0.017	-0.229	1.821			-0.029	0.059	1.811			-0.038	0.239	1.791			-0.171	-0.034	1.842			-0.233	-0.267	1.885			-0.261	-0.465	1.845			-0.279	-0.540	1.825			0.134	-0.023	1.792			0.269	-0.159	1.692
-0.022	-0.281	1.777			-0.017	-0.229	1.821			-0.029	0.059	1.811			-0.038	0.239	1.791			-0.171	-0.034	1.842			-0.232	-0.267	1.885			-0.261	-0.465	1.845			-0.279	-0.541	1.825			0.134	-0.023	1.792			0.269	-0.157	1.693
-0.022	-0.281	1.777			-0.017	-0.229	1.820			-0.029	0.059	1.812			-0.038	0.239	1.791			-0.171	-0.034	1.841			-0.232	-0.267	1.885			-0.261	-0.465	1.845			-0.279	-0.541	1.825			0.134	-0.023	1.792			0.270	-0.155	1.693
-0.022	-0.281	1.777			-0.017	-0.229	1.820			-0.029	0.059	1.812			-0.038	0.239	1.791			-0.171	-0.034	1.841			-0.232	-0.267	1.885			-0.261	-0.465	1.845			-0.279	-0.541	1.825			0.134	-0.023	1.792			0.271	-0.153	1.693
-0.022	-0.281	1.777			-0.017	-0.229	1.820			-0.029	0.059	1.812			-0.038	0.239	1.790			-0.171	-0.034	1.841			-0.232	-0.267	1.885			-0.260	-0.466	1.845			-0.279	-0.541	1.825			0.134	-0.023	1.792			0.272	-0.151	1.693
-0.022	-0.281	1.777			-0.017	-0.230	1.820			-0.029	0.059	1.812			-0.038	0.239	1.790			-0.171	-0.034	1.841			-0.232	-0.267	1.885			-0.260	-0.466	1.845			-0.279	-0.541	1.825			0.134	-0.023	1.792			0.273	-0.149	1.693
-0.022	-0.281	1.777			-0.017	-0.230	1.820			-0.030	0.059	1.812			-0.038	0.239	1.790			-0.171	-0.034	1.841			-0.232	-0.268	1.884			-0.260	-0.466	1.845			-0.279	-0.541	1.825			0.134	-0.023	1.792			0.274	-0.146	1.693
-0.022	-0.281	1.777			-0.017	-0.230	1.820			-0.030	0.059	1.812			-0.038	0.239	1.790			-0.171	-0.034	1.841			-0.232	-0.268	1.884			-0.260	-0.466	1.845			-0.279	-0.540	1.826			0.134	-0.023	1.792			0.276	-0.143	1.693
-0.022	-0.281	1.777			-0.017	-0.230	1.820			-0.030	0.059	1.812			-0.038	0.239	1.790			-0.171	-0.034	1.841			-0.232	-0.268	1.884			-0.260	-0.466	1.845			-0.278	-0.539	1.827			0.134	-0.023	1.792			0.277	-0.140	1.693
-0.022	-0.281	1.777			-0.017	-0.230	1.820			-0.030	0.059	1.812			-0.037	0.239	1.790			-0.171	-0.034	1.841			-0.232	-0.268	1.884			-0.260	-0.466	1.845			-0.278	-0.539	1.827			0.134	-0.023	1.792			0.279	-0.137	1.693
-0.022	-0.281	1.777			-0.017	-0.230	1.820			-0.030	0.059	1.812			-0.037	0.239	1.790			-0.171	-0.034	1.841			-0.232	-0.268	1.884			-0.260	-0.466	1.845			-0.278	-0.539	1.827			0.135	-0.023	1.792			0.280	-0.134	1.693
-0.022	-0.281	1.777			-0.017	-0.230	1.820			-0.030	0.059	1.812			-0.037	0.239	1.790			-0.171	-0.034	1.841			-0.232	-0.268	1.884			-0.260	-0.466	1.845			-0.278	-0.539	1.827			0.135	-0.023	1.792			0.282	-0.131	1.693
-0.022	-0.281	1.777			-0.016	-0.230	1.820			-0.030	0.059	1.812			-0.037	0.239	1.790			-0.171	-0.034	1.841			-0.231	-0.268	1.884			-0.260	-0.466	1.845			-0.278	-0.540	1.827			0.135	-0.023	1.792			0.284	-0.128	1.693
-0.022	-0.281	1.777			-0.016	-0.230	1.820			-0.030	0.059	1.812			-0.037	0.239	1.790			-0.171	-0.034	1.841			-0.231	-0.268	1.884			-0.260	-0.466	1.845			-0.278	-0.540	1.828			0.135	-0.023	1.792			0.286	-0.125	1.694
-0.022	-0.281	1.777			-0.016	-0.230	1.820			-0.030	0.059	1.812			-0.037	0.239	1.790			-0.171	-0.034	1.841			-0.231	-0.268	1.884			-0.260	-0.467	1.845			-0.278	-0.540	1.828			0.135	-0.023	1.792			0.288	-0.122	1.694
-0.022	-0.281	1.777			-0.016	-0.230	1.820			-0.030	0.059	1.812			-0.038	0.239	1.790			-0.171	-0.034	1.841			-0.231	-0.268	1.884			-0.260	-0.467	1.845			-0.277	-0.540	1.828			0.135	-0.023	1.792			0.290	-0.119	1.694
-0.022	-0.281	1.777			-0.016	-0.230	1.820			-0.030	0.059	1.812			-0.038	0.239	1.790			-0.171	-0.034	1.841			-0.231	-0.268	1.884			-0.260	-0.467	1.845			-0.277	-0.541	1.828			0.135	-0.022	1.792			0.292	-0.116	1.695
-0.022	-0.281	1.777			-0.016	-0.230	1.820			-0.029	0.059	1.812			-0.038	0.239	1.790			-0.171	-0.034	1.841			-0.231	-0.268	1.884			-0.260	-0.467	1.845			-0.277	-0.541	1.828			0.135	-0.022	1.792			0.293	-0.114	1.695
-0.021	-0.281	1.777			-0.016	-0.230	1.820			-0.029	0.059	1.812			-0.038	0.239	1.790			-0.171	-0.034	1.841			-0.231	-0.268	1.884			-0.260	-0.467	1.845			-0.277	-0.541	1.828			0.135	-0.022	1.792			0.295	-0.111	1.696
-0.021	-0.281	1.777			-0.016	-0.230	1.820			-0.029	0.059	1.812			-0.038	0.239	1.791			-0.171	-0.034	1.841			-0.231	-0.268	1.884			-0.260	-0.467	1.845			-0.277	-0.541	1.828			0.135	-0.022	1.792			0.297	-0.109	1.696
-0.021	-0.281	1.777			-0.016	-0.229	1.820			-0.029	0.059	1.812			-0.038	0.239	1.791			-0.171	-0.034	1.841			-0.231	-0.268	1.884			-0.260	-0.467	1.845			-0.277	-0.541	1.828			0.135	-0.022	1.792			0.299	-0.107	1.697
-0.021	-0.281	1.777			-0.016	-0.229	1.820			-0.029	0.059	1.812			-0.038	0.239	1.791			-0.171	-0.034	1.841			-0.231	-0.268	1.884			-0.260	-0.467	1.845			-0.277	-0.541	1.828			0.135	-0.022	1.792			0.300	-0.105	1.698
-0.021	-0.281	1.777			-0.016	-0.229	1.820			-0.029	0.059	1.812			-0.038	0.240	1.791			-0.171	-0.034	1.841			-0.231	-0.268	1.884			-0.260	-0.467	1.845			-0.277	-0.541	1.828			0.135	-0.021	1.792			0.302	-0.103	1.699
-0.021	-0.281	1.777			-0.016	-0.229	1.820			-0.029	0.059	1.812			-0.038	0.240	1.791			-0.171	-0.034	1.841			-0.231	-0.268	1.884			-0.260	-0.467	1.845			-0.277	-0.541	1.829			0.135	-0.021	1.792			0.303	-0.101	1.699
-0.021	-0.281	1.777			-0.016	-0.229	1.820			-0.029	0.059	1.812			-0.038	0.240	1.791			-0.171	-0.034	1.841			-0.231	-0.268	1.884			-0.260	-0.467	1.845			-0.277	-0.541	1.829			0.135	-0.021	1.792			0.305	-0.100	1.700
-0.021	-0.280	1.777			-0.016	-0.229	1.820			-0.029	0.059	1.812			-0.038	0.240	1.791			-0.171	-0.034	1.841			-0.231	-0.268	1.884			-0.260	-0.467	1.845			-0.277	-0.541	1.829			0.135	-0.021	1.792			0.306	-0.098	1.701
-0.021	-0.280	1.777			-0.016	-0.229	1.820			-0.029	0.059	1.812			-0.038	0.240	1.791			-0.171	-0.034	1.841			-0.231	-0.268	1.884			-0.260	-0.467	1.846			-0.277	-0.541	1.829			0.135	-0.021	1.792			0.307	-0.097	1.702
-0.021	-0.280	1.777			-0.016	-0.229	1.820			-0.029	0.059	1.812			-0.038	0.240	1.791			-0.171	-0.034	1.841			-0.231	-0.268	1.884			-0.260	-0.467	1.846			-0.277	-0.541	1.829			0.135	-0.020	1.792			0.309	-0.096	1.704
-0.021	-0.280	1.777			-0.016	-0.229	1.820			-0.029	0.059	1.812			-0.038	0.240	1.791			-0.171	-0.034	1.841			-0.231	-0.268	1.884			-0.260	-0.467	1.846			-0.277	-0.541	1.829			0.135	-0.020	1.792			0.310	-0.095	1.705
-0.021	-0.280	1.777			-0.016	-0.229	1.820			-0.029	0.059	1.812			-0.038	0.240	1.791			-0.171	-0.034	1.841			-0.231	-0.268	1.884			-0.260	-0.467	1.846			-0.277	-0.541	1.829			0.135	-0.020	1.792			0.311	-0.094	1.706
-0.021	-0.280	1.777			-0.016	-0.229	1.820			-0.029	0.059	1.812			-0.038	0.240	1.791			-0.171	-0.034	1.841			-0.231	-0.268	1.884			-0.260	-0.466	1.845			-0.277	-0.541	1.828			0.135	-0.020	1.792			0.312	-0.093	1.707
-0.021	-0.280	1.777			-0.016	-0.229	1.820			-0.028	0.059	1.812			-0.038	0.240	1.791			-0.171	-0.034	1.840			-0.231	-0.268	1.884			-0.259	-0.466	1.845			-0.277	-0.541	1.828			0.135	-0.020	1.792			0.313	-0.092	1.708
-0.021	-0.279	1.777			-0.016	-0.228	1.820			-0.028	0.059	1.812			-0.038	0.240	1.791			-0.171	-0.034	1.840			-0.231	-0.268	1.884			-0.259	-0.466	1.845			-0.277	-0.540	1.828			0.135	-0.019	1.792			0.314	-0.092	1.710
-0.021	-0.279	1.777			-0.016	-0.228	1.820			-0.028	0.059	1.812			-0.038	0.240	1.791			-0.171	-0.034	1.840			-0.231	-0.268	1.884			-0.259	-0.466	1.845			-0.277	-0.540	1.828			0.135	-0.019	1.792			0.315	-0.091	1.711
-0.021	-0.279	1.777			-0.016	-0.228	1.820			-0.028	0.059	1.811			-0.038	0.240	1.791			-0.171	-0.034	1.840			-0.231	-0.268	1.884			-0.259	-0.466	1.845			-0.277	-0.540	1.828			0.136	-0.019	1.792			0.316	-0.091	1.712
-0.021	-0.279	1.776			-0.016	-0.228	1.820			-0.028	0.059	1.811			-0.038	0.240	1.791			-0.171	-0.034	1.840			-0.231	-0.268	1.884			-0.259	-0.466	1.845			-0.277	-0.540	1.827			0.136	-0.019	1.792			0.317	-0.091	1.714
-0.021	-0.279	1.776			-0.016	-0.228	1.820			-0.028	0.059	1.811			-0.038	0.240	1.791			-0.171	-0.034	1.840			-0.231	-0.268	1.884			-0.259	-0.466	1.845			-0.277	-0.540	1.827			0.136	-0.018	1.792			0.318	-0.091	1.715
-0.021	-0.278	1.776			-0.016	-0.228	1.820			-0.028	0.059	1.811			-0.038	0.240	1.791			-0.171	-0.034	1.840			-0.231	-0.268	1.884			-0.259	-0.466	1.845			-0.277	-0.540	1.826			0.136	-0.018	1.792			0.319	-0.090	1.717
-0.021	-0.278	1.776			-0.016	-0.228	1.820			-0.028	0.059	1.811			-0.038	0.240	1.791			-0.171	-0.034	1.840			-0.231	-0.268	1.884			-0.259	-0.466	1.844			-0.277	-0.540	1.826			0.136	-0.018	1.792			0.319	-0.090	1.718
-0.021	-0.278	1.776			-0.016	-0.227	1.820			-0.028	0.059	1.811			-0.038	0.240	1.791			-0.171	-0.034	1.840			-0.231	-0.268	1.883			-0.259	-0.466	1.844			-0.277	-0.540	1.825			0.136	-0.018	1.792			0.320	-0.090	1.719
-0.021	-0.278	1.776			-0.016	-0.227	1.820			-0.028	0.059	1.811			-0.038	0.241	1.791			-0.171	-0.034	1.840			-0.231	-0.268	1.883			-0.259	-0.465	1.844			-0.277	-0.540	1.825			0.136	-0.018	1.792			0.320	-0.090	1.720
-0.021	-0.278	1.776			-0.016	-0.227	1.820			-0.028	0.059	1.811			-0.038	0.241	1.791			-0.171	-0.034	1.840			-0.231	-0.268	1.883			-0.259	-0.465	1.844			-0.278	-0.540	1.825			0.136	-0.018	1.792			0.321	-0.090	1.721
-0.021	-0.278	1.776			-0.016	-0.227	1.820			-0.028	0.059	1.811			-0.038	0.241	1.791			-0.171	-0.033	1.840			-0.231	-0.267	1.883			-0.259	-0.465	1.844			-0.278	-0.540	1.824			0.136	-0.017	1.793			0.321	-0.090	1.722
-0.021	-0.278	1.776			-0.016	-0.227	1.820			-0.028	0.059	1.811			-0.038	0.241	1.791			-0.171	-0.033	1.840			-0.231	-0.267	1.883			-0.259	-0.465	1.843			-0.278	-0.540	1.824			0.136	-0.017	1.793			0.322	-0.090	1.723
-0.021	-0.277	1.776			-0.016	-0.227	1.820			-0.027	0.059	1.811			-0.038	0.241	1.791			-0.171	-0.033	1.840			-0.231	-0.267	1.883			-0.259	-0.465	1.843			-0.278	-0.540	1.823			0.136	-0.017	1.793			0.322	-0.090	1.724
-0.021	-0.277	1.776			-0.016	-0.227	1.820			-0.027	0.059	1.811			-0.038	0.241	1.791			-0.171	-0.033	1.840			-0.231	-0.267	1.883			-0.259	-0.465	1.843			-0.278	-0.540	1.823			0.136	-0.017	1.793			0.323	-0.090	1.725
-0.021	-0.277	1.776			-0.016	-0.227	1.820			-0.027	0.059	1.811			-0.038	0.241	1.791			-0.171	-0.033	1.840			-0.231	-0.267	1.883			-0.259	-0.465	1.843			-0.278	-0.540	1.823			0.136	-0.017	1.793			0.323	-0.090	1.726
-0.021	-0.277	1.776			-0.016	-0.227	1.819			-0.027	0.059	1.810			-0.038	0.241	1.791			-0.171	-0.033	1.840			-0.231	-0.267	1.882			-0.259	-0.465	1.842			-0.278	-0.540	1.822			0.137	-0.017	1.793			0.323	-0.090	1.726
-0.021	-0.277	1.776			-0.016	-0.226	1.819			-0.027	0.059	1.810			-0.038	0.241	1.791			-0.171	-0.033	1.839			-0.231	-0.267	1.882			-0.259	-0.466	1.842			-0.278	-0.540	1.822			0.137	-0.016	1.793			0.324	-0.090	1.727
-0.021	-0.277	1.776			-0.016	-0.226	1.819			-0.027	0.059	1.810			-0.038	0.241	1.791			-0.171	-0.033	1.839			-0.231	-0.267	1.882			-0.259	-0.466	1.842			-0.278	-0.540	1.822			0.137	-0.016	1.793			0.324	-0.090	1.726
-0.021	-0.277	1.776			-0.016	-0.226	1.819			-0.027	0.059	1.810			-0.038	0.241	1.791			-0.171	-0.033	1.839			-0.231	-0.267	1.882			-0.259	-0.466	1.842			-0.278	-0.540	1.822			0.137	-0.016	1.793			0.323	-0.091	1.725
-0.021	-0.277	1.776			-0.016	-0.226	1.819			-0.027	0.059	1.810			-0.038	0.241	1.791			-0.171	-0.033	1.839			-0.231	-0.267	1.882			-0.259	-0.466	1.842			-0.279	-0.540	1.821			0.137	-0.016	1.793			0.322	-0.091	1.723
-0.021	-0.277	1.776			-0.016	-0.226	1.819			-0.027	0.059	1.810			-0.038	0.241	1.791			-0.171	-0.033	1.839			-0.231	-0.267	1.882			-0.259	-0.466	1.842			-0.279	-0.540	1.821			0.137	-0.016	1.793			0.320	-0.092	1.720
-0.021	-0.276	1.776			-0.016	-0.226	1.819			-0.027	0.059	1.810			-0.038	0.241	1.791			-0.171	-0.033	1.839			-0.231	-0.267	1.882			-0.259	-0.466	1.841			-0.279	-0.540	1.821			0.137	-0.016	1.793			0.318	-0.092	1.715
-0.021	-0.276	1.776			-0.016	-0.226	1.819			-0.027	0.059	1.810			-0.038	0.241	1.791			-0.171	-0.033	1.839			-0.231	-0.267	1.882			-0.259	-0.465	1.841			-0.279	-0.540	1.821			0.137	-0.016	1.793			0.316	-0.092	1.710
-0.021	-0.276	1.776			-0.016	-0.226	1.819			-0.027	0.059	1.810			-0.038	0.241	1.791			-0.171	-0.033	1.839			-0.231	-0.267	1.882			-0.259	-0.465	1.841			-0.279	-0.540	1.820			0.137	-0.016	1.793			0.311	-0.092	1.706
-0.021	-0.276	1.776			-0.016	-0.226	1.819			-0.027	0.059	1.810			-0.038	0.241	1.791			-0.171	-0.033	1.839			-0.231	-0.267	1.881			-0.259	-0.465	1.841			-0.279	-0.539	1.820			0.137	-0.016	1.793			0.307	-0.093	1.701
-0.021	-0.276	1.776			-0.016	-0.226	1.819			-0.027	0.060	1.809			-0.038	0.241	1.791			-0.171	-0.033	1.839			-0.231	-0.267	1.881			-0.259	-0.465	1.841			-0.279	-0.539	1.820			0.137	-0.016	1.793			0.304	-0.093	1.695
-0.021	-0.276	1.776			-0.016	-0.226	1.819			-0.027	0.060	1.809			-0.038	0.241	1.791			-0.171	-0.033	1.839			-0.231	-0.267	1.881			-0.259	-0.465	1.840			-0.279	-0.539	1.820			0.137	-0.016	1.793			0.301	-0.093	1.689
-0.021	-0.276	1.776			-0.016	-0.226	1.819			-0.027	0.060	1.809			-0.038	0.241	1.791			-0.171	-0.033	1.839			-0.231	-0.267	1.881			-0.259	-0.464	1.840			-0.279	-0.539	1.820			0.137	-0.015	1.793			0.299	-0.093	1.685
-0.021	-0.276	1.776			-0.016	-0.226	1.819			-0.027	0.060	1.809			-0.038	0.241	1.791			-0.171	-0.033	1.839			-0.231	-0.267	1.881			-0.259	-0.464	1.840			-0.279	-0.539	1.819			0.137	-0.015	1.793			0.297	-0.094	1.681
-0.021	-0.276	1.776			-0.016	-0.226	1.819			-0.027	0.060	1.809			-0.038	0.241	1.791			-0.171	-0.033	1.839			-0.231	-0.267	1.881			-0.259	-0.464	1.840			-0.279	-0.539	1.819			0.137	-0.015	1.792			0.295	-0.094	1.677
-0.021	-0.276	1.776			-0.016	-0.225	1.819			-0.026	0.060	1.809			-0.038	0.241	1.791			-0.171	-0.033	1.839			-0.231	-0.267	1.881			-0.259	-0.464	1.840			-0.279	-0.539	1.819			0.137	-0.015	1.792			0.294	-0.094	1.675
-0.021	-0.276	1.776			-0.016	-0.225	1.819			-0.026	0.060	1.809			-0.038	0.241	1.791			-0.171	-0.033	1.839			-0.231	-0.267	1.881			-0.259	-0.464	1.840			-0.279	-0.539	1.819			0.137	-0.015	1.792			0.293	-0.094	1.672
-0.021	-0.276	1.776			-0.016	-0.225	1.819			-0.026	0.060	1.809			-0.038	0.241	1.791			-0.171	-0.033	1.839			-0.231	-0.267	1.881			-0.259	-0.464	1.840			-0.279	-0.539	1.820			0.137	-0.015	1.792			0.292	-0.094	1.670
-0.021	-0.276	1.775			-0.016	-0.225	1.819			-0.026	0.060	1.809			-0.038	0.241	1.791			-0.171	-0.033	1.839			-0.231	-0.267	1.881			-0.259	-0.464	1.841			-0.279	-0.539	1.821			0.137	-0.015	1.792			0.291	-0.094	1.669
-0.021	-0.276	1.775			-0.016	-0.225	1.819			-0.026	0.060	1.809			-0.038	0.241	1.791			-0.171	-0.033	1.839			-0.231	-0.267	1.881			-0.259	-0.464	1.841			-0.278	-0.539	1.822			0.137	-0.015	1.792			0.291	-0.094	1.668
-0.021	-0.276	1.775			-0.016	-0.225	1.819			-0.026	0.060	1.809			-0.038	0.241	1.791			-0.171	-0.033	1.839			-0.231	-0.267	1.881			-0.259	-0.464	1.842			-0.278	-0.539	1.824			0.137	-0.015	1.791			0.291	-0.094	1.667
-0.021	-0.276	1.775			-0.016	-0.225	1.819			-0.026	0.060	1.809			-0.038	0.241	1.791			-0.171	-0.033	1.839			-0.231	-0.267	1.881			-0.259	-0.464	1.842			-0.278	-0.539	1.825			0.137	-0.015	1.791			0.292	-0.093	1.667
-0.021	-0.276	1.775			-0.016	-0.225	1.819			-0.026	0.060	1.808			-0.038	0.241	1.791			-0.171	-0.033	1.839			-0.231	-0.267	1.881			-0.259	-0.464	1.843			-0.278	-0.539	1.827			0.137	-0.015	1.791			0.293	-0.093	1.667
-0.021	-0.276	1.775			-0.016	-0.225	1.819			-0.026	0.060	1.808			-0.038	0.241	1.791			-0.171	-0.033	1.839			-0.231	-0.267	1.881			-0.259	-0.464	1.844			-0.278	-0.539	1.828			0.137	-0.015	1.791			0.295	-0.093	1.669
-0.021	-0.276	1.775			-0.016	-0.225	1.819			-0.026	0.060	1.808			-0.038	0.241	1.791			-0.171	-0.033	1.839			-0.231	-0.267	1.881			-0.259	-0.463	1.844			-0.278	-0.539	1.829			0.137	-0.015	1.791			0.297	-0.093	1.671
-0.021	-0.275	1.775			-0.016	-0.225	1.819			-0.026	0.060	1.808			-0.038	0.241	1.791			-0.171	-0.033	1.839			-0.231	-0.267	1.882			-0.259	-0.463	1.845			-0.278	-0.539	1.829			0.137	-0.015	1.791			0.299	-0.093	1.673
-0.021	-0.275	1.775			-0.016	-0.225	1.819			-0.026	0.060	1.808			-0.038	0.241	1.791			-0.171	-0.033	1.839			-0.231	-0.267	1.882			-0.259	-0.463	1.845			-0.278	-0.539	1.829			0.137	-0.015	1.791			0.302	-0.092	1.675
-0.021	-0.275	1.775			-0.016	-0.225	1.819			-0.026	0.059	1.808			-0.038	0.241	1.791			-0.171	-0.033	1.839			-0.232	-0.267	1.882			-0.259	-0.463	1.845			-0.278	-0.539	1.830			0.137	-0.015	1.790			0.304	-0.092	1.678
-0.021	-0.275	1.775			-0.015	-0.225	1.819			-0.026	0.059	1.808			-0.038	0.241	1.791			-0.171	-0.033	1.839			-0.232	-0.267	1.882			-0.259	-0.463	1.845			-0.278	-0.539	1.830			0.137	-0.015	1.790			0.306	-0.092	1.680
-0.021	-0.275	1.775			-0.015	-0.225	1.819			-0.026	0.059	1.808			-0.038	0.241	1.791			-0.171	-0.033	1.839			-0.232	-0.267	1.882			-0.259	-0.463	1.845			-0.278	-0.538	1.830			0.137	-0.015	1.790			0.308	-0.092	1.682
-0.021	-0.275	1.775			-0.015	-0.225	1.819			-0.026	0.059	1.808			-0.038	0.241	1.791			-0.171	-0.033	1.839			-0.232	-0.267	1.882			-0.259	-0.463	1.845			-0.278	-0.538	1.829			0.137	-0.015	1.790			0.310	-0.092	1.685
-0.021	-0.275	1.775			-0.015	-0.225	1.819			-0.026	0.059	1.808			-0.038	0.241	1.791			-0.171	-0.033	1.840			-0.232	-0.267	1.882			-0.259	-0.463	1.845			-0.278	-0.538	1.827			0.137	-0.015	1.790			0.312	-0.092	1.687
-0.021	-0.275	1.775			-0.015	-0.225	1.819			-0.026	0.059	1.808			-0.038	0.241	1.791			-0.171	-0.033	1.840			-0.232	-0.267	1.882			-0.259	-0.463	1.844			-0.278	-0.538	1.825			0.137	-0.015	1.790			0.313	-0.092	1.689
-0.021	-0.275	1.775			-0.015	-0.225	1.819			-0.026	0.059	1.808			-0.039	0.241	1.791			-0.171	-0.033	1.840			-0.232	-0.267	1.882			-0.259	-0.463	1.843			-0.278	-0.538	1.823			0.137	-0.015	1.790			0.314	-0.092	1.691
-0.021	-0.275	1.775			-0.015	-0.225	1.818			-0.026	0.059	1.808			-0.039	0.241	1.791			-0.171	-0.033	1.840			-0.232	-0.267	1.882			-0.259	-0.464	1.842			-0.278	-0.538	1.821			0.137	-0.015	1.790			0.315	-0.092	1.692
-0.021	-0.275	1.775			-0.015	-0.225	1.818			-0.026	0.059	1.808			-0.039	0.242	1.791			-0.171	-0.032	1.840			-0.232	-0.267	1.881			-0.259	-0.463	1.841			-0.278	-0.538	1.819			0.137	-0.015	1.790			0.316	-0.092	1.694
-0.021	-0.275	1.775			-0.015	-0.225	1.818			-0.026	0.059	1.808			-0.039	0.242	1.791			-0.171	-0.032	1.840			-0.232	-0.267	1.881			-0.259	-0.463	1.841			-0.277	-0.538	1.817			0.137	-0.015	1.790			0.317	-0.092	1.695
-0.021	-0.275	1.775			-0.015	-0.225	1.818			-0.026	0.059	1.808			-0.039	0.242	1.791			-0.171	-0.032	1.840			-0.232	-0.267	1.881			-0.259	-0.464	1.840			-0.277	-0.538	1.816			0.137	-0.015	1.790			0.317	-0.093	1.696
-0.021	-0.275	1.775			-0.015	-0.225	1.818			-0.026	0.059	1.808			-0.039	0.242	1.791			-0.171	-0.032	1.840			-0.232	-0.267	1.881			-0.259	-0.464	1.839			-0.277	-0.538	1.815			0.137	-0.015	1.790			0.318	-0.093	1.697
-0.021	-0.275	1.775			-0.015	-0.225	1.818			-0.026	0.059	1.808			-0.039	0.242	1.791			-0.171	-0.032	1.840			-0.232	-0.267	1.881			-0.259	-0.463	1.839			-0.277	-0.537	1.814			0.137	-0.015	1.790			0.318	-0.093	1.697
-0.021	-0.275	1.775			-0.015	-0.225	1.818			-0.026	0.059	1.808			-0.039	0.242	1.791			-0.171	-0.032	1.840			-0.232	-0.267	1.881			-0.259	-0.463	1.838			-0.277	-0.537	1.813			0.137	-0.015	1.790			0.319	-0.093	1.697
-0.021	-0.275	1.775			-0.015	-0.225	1.818			-0.026	0.059	1.808			-0.039	0.242	1.791			-0.171	-0.032	1.840			-0.232	-0.267	1.881			-0.259	-0.463	1.838			-0.277	-0.537	1.813			0.137	-0.015	1.790			0.319	-0.093	1.697
-0.021	-0.275	1.775			-0.015	-0.225	1.818			-0.026	0.059	1.808			-0.039	0.242	1.791			-0.171	-0.032	1.840			-0.233	-0.267	1.881			-0.259	-0.463	1.838			-0.277	-0.537	1.812			0.137	-0.015	1.790			0.319	-0.093	1.696
-0.021	-0.275	1.775			-0.015	-0.225	1.818			-0.026	0.059	1.808			-0.039	0.242	1.791			-0.171	-0.032	1.840			-0.233	-0.267	1.881			-0.259	-0.463	1.837			-0.277	-0.536	1.812			0.137	-0.015	1.790			0.318	-0.093	1.694
-0.021	-0.275	1.775			-0.015	-0.225	1.818			-0.026	0.059	1.808			-0.039	0.242	1.791			-0.171	-0.032	1.840			-0.233	-0.267	1.881			-0.259	-0.463	1.837			-0.278	-0.536	1.812			0.137	-0.015	1.790			0.316	-0.093	1.692
-0.021	-0.275	1.775			-0.015	-0.225	1.818			-0.026	0.059	1.808			-0.039	0.242	1.791			-0.171	-0.032	1.840			-0.233	-0.267	1.881			-0.259	-0.463	1.838			-0.278	-0.537	1.813			0.137	-0.015	1.790			0.314	-0.093	1.690
-0.021	-0.275	1.775			-0.015	-0.224	1.818			-0.026	0.059	1.808			-0.039	0.242	1.791			-0.171	-0.032	1.840			-0.233	-0.267	1.881			-0.259	-0.463	1.838			-0.278	-0.537	1.814			0.137	-0.015	1.790			0.312	-0.093	1.687
-0.021	-0.275	1.775			-0.015	-0.224	1.818			-0.026	0.059	1.808			-0.039	0.242	1.791			-0.171	-0.032	1.840			-0.233	-0.267	1.881			-0.259	-0.463	1.839			-0.279	-0.537	1.816			0.137	-0.015	1.789			0.309	-0.094	1.683
-0.021	-0.275	1.775			-0.015	-0.224	1.818			-0.026	0.059	1.808			-0.039	0.242	1.791			-0.171	-0.032	1.840			-0.233	-0.267	1.881			-0.259	-0.463	1.840			-0.280	-0.537	1.819			0.137	-0.015	1.789			0.306	-0.094	1.680
-0.021	-0.275	1.775			-0.015	-0.224	1.818			-0.026	0.059	1.808			-0.039	0.242	1.792			-0.171	-0.032	1.840			-0.233	-0.267	1.881			-0.260	-0.463	1.842			-0.280	-0.537	1.822			0.137	-0.015	1.789			0.303	-0.093	1.676
-0.021	-0.275	1.775			-0.015	-0.224	1.818			-0.026	0.059	1.808			-0.040	0.243	1.792			-0.171	-0.032	1.840			-0.233	-0.267	1.882			-0.260	-0.463	1.844			-0.281	-0.538	1.824			0.137	-0.014	1.789			0.300	-0.093	1.671
-0.021	-0.275	1.775			-0.015	-0.224	1.818			-0.026	0.059	1.808			-0.040	0.243	1.792			-0.171	-0.032	1.840			-0.233	-0.266	1.882			-0.260	-0.464	1.846			-0.281	-0.538	1.828			0.137	-0.014	1.789			0.298	-0.092	1.666
-0.021	-0.275	1.775			-0.015	-0.224	1.818			-0.026	0.059	1.808			-0.040	0.243	1.792			-0.172	-0.032	1.841			-0.233	-0.266	1.883			-0.261	-0.464	1.848			-0.282	-0.538	1.831			0.136	-0.014	1.789			0.295	-0.091	1.662
-0.021	-0.275	1.775			-0.015	-0.224	1.818			-0.026	0.059	1.808			-0.040	0.243	1.792			-0.172	-0.032	1.841			-0.233	-0.266	1.884			-0.261	-0.464	1.850			-0.282	-0.538	1.834			0.136	-0.014	1.789			0.292	-0.090	1.657
-0.021	-0.275	1.775			-0.015	-0.224	1.818			-0.026	0.059	1.808			-0.041	0.243	1.793			-0.172	-0.032	1.841			-0.233	-0.266	1.884			-0.261	-0.464	1.852			-0.282	-0.538	1.836			0.136	-0.014	1.789			0.290	-0.088	1.652
-0.021	-0.275	1.775			-0.015	-0.224	1.818			-0.026	0.059	1.808			-0.041	0.243	1.793			-0.172	-0.032	1.841			-0.233	-0.266	1.885			-0.261	-0.464	1.853			-0.282	-0.538	1.838			0.136	-0.014	1.788			0.287	-0.086	1.646
-0.021	-0.275	1.775			-0.015	-0.224	1.818			-0.026	0.059	1.808			-0.041	0.243	1.793			-0.172	-0.032	1.841			-0.233	-0.266	1.886			-0.261	-0.464	1.854			-0.283	-0.538	1.839			0.136	-0.014	1.788			0.284	-0.084	1.640
-0.021	-0.275	1.775			-0.015	-0.224	1.818			-0.026	0.059	1.808			-0.041	0.244	1.793			-0.172	-0.032	1.842			-0.233	-0.266	1.886			-0.261	-0.464	1.855			-0.283	-0.538	1.841			0.135	-0.014	1.788			0.282	-0.082	1.633
-0.021	-0.275	1.775			-0.015	-0.224	1.818			-0.026	0.059	1.808			-0.042	0.244	1.794			-0.172	-0.032	1.842			-0.233	-0.266	1.887			-0.261	-0.464	1.857			-0.283	-0.538	1.842			0.135	-0.013	1.787			0.279	-0.080	1.627
-0.021	-0.275	1.775			-0.015	-0.224	1.818			-0.026	0.060	1.808			-0.042	0.244	1.794			-0.172	-0.032	1.842			-0.233	-0.267	1.888			-0.261	-0.464	1.857			-0.283	-0.538	1.843			0.134	-0.013	1.787			0.277	-0.078	1.621
-0.021	-0.275	1.775			-0.015	-0.224	1.818			-0.026	0.060	1.808			-0.042	0.244	1.794			-0.172	-0.033	1.843			-0.233	-0.267	1.888			-0.261	-0.464	1.858			-0.283	-0.538	1.843			0.134	-0.013	1.786			0.276	-0.076	1.615
-0.021	-0.275	1.775			-0.015	-0.224	1.818			-0.026	0.060	1.808			-0.043	0.244	1.794			-0.172	-0.033	1.843			-0.233	-0.267	1.889			-0.261	-0.464	1.859			-0.284	-0.538	1.844			0.134	-0.013	1.786			0.274	-0.074	1.609
-0.021	-0.275	1.775			-0.015	-0.224	1.818			-0.026	0.060	1.809			-0.043	0.244	1.795			-0.172	-0.033	1.843			-0.233	-0.267	1.889			-0.261	-0.464	1.859			-0.284	-0.538	1.845			0.133	-0.012	1.785			0.273	-0.073	1.604
-0.021	-0.275	1.775			-0.015	-0.225	1.818			-0.027	0.060	1.809			-0.043	0.245	1.795			-0.172	-0.033	1.843			-0.232	-0.267	1.889			-0.261	-0.464	1.860			-0.284	-0.538	1.845			0.133	-0.012	1.784			0.271	-0.071	1.598
-0.021	-0.275	1.775			-0.015	-0.225	1.818			-0.027	0.060	1.809			-0.043	0.245	1.795			-0.172	-0.033	1.844			-0.232	-0.267	1.890			-0.261	-0.464	1.860			-0.284	-0.538	1.846			0.132	-0.012	1.784			0.270	-0.069	1.591
-0.021	-0.275	1.775			-0.015	-0.225	1.819			-0.027	0.060	1.810			-0.044	0.245	1.795			-0.172	-0.033	1.844			-0.232	-0.267	1.890			-0.261	-0.464	1.860			-0.284	-0.538	1.846			0.132	-0.011	1.783			0.268	-0.065	1.580
-0.021	-0.275	1.775			-0.015	-0.225	1.819			-0.027	0.060	1.810			-0.044	0.245	1.796			-0.172	-0.033	1.844			-0.232	-0.267	1.890			-0.261	-0.464	1.861			-0.284	-0.538	1.846			0.131	-0.011	1.782			0.265	-0.059	1.570
-0.021	-0.275	1.775			-0.015	-0.225	1.819			-0.027	0.060	1.810			-0.044	0.245	1.796			-0.172	-0.033	1.844			-0.232	-0.267	1.891			-0.261	-0.464	1.861			-0.284	-0.537	1.846			0.131	-0.011	1.781			0.259	-0.052	1.562
-0.021	-0.275	1.776			-0.014	-0.225	1.819			-0.027	0.060	1.810			-0.044	0.245	1.796			-0.172	-0.033	1.844			-0.232	-0.267	1.891			-0.261	-0.464	1.861			-0.284	-0.537	1.846			0.130	-0.011	1.780			0.253	-0.044	1.552
-0.021	-0.276	1.776			-0.014	-0.225	1.819			-0.026	0.060	1.810			-0.044	0.245	1.796			-0.172	-0.033	1.845			-0.232	-0.267	1.891			-0.261	-0.464	1.862			-0.284	-0.537	1.845			0.129	-0.010	1.779			0.248	-0.038	1.542
-0.021	-0.276	1.776			-0.014	-0.225	1.819			-0.026	0.060	1.811			-0.045	0.245	1.797			-0.172	-0.033	1.845			-0.232	-0.267	1.891			-0.261	-0.464	1.862			-0.284	-0.537	1.845			0.128	-0.010	1.778			0.243	-0.033	1.535
-0.021	-0.276	1.776			-0.014	-0.225	1.819			-0.026	0.060	1.811			-0.045	0.245	1.797			-0.172	-0.034	1.845			-0.232	-0.267	1.892			-0.262	-0.469	1.860			-0.284	-0.538	1.845			0.128	-0.009	1.777			0.237	-0.028	1.528
-0.021	-0.276	1.776			-0.014	-0.225	1.819			-0.026	0.060	1.811			-0.045	0.245	1.797			-0.172	-0.034	1.845			-0.232	-0.267	1.892			-0.262	-0.470	1.860			-0.284	-0.538	1.845			0.127	-0.009	1.776			0.232	-0.025	1.522
-0.021	-0.276	1.776			-0.014	-0.226	1.819			-0.025	0.060	1.811			-0.045	0.245	1.797			-0.172	-0.034	1.845			-0.232	-0.267	1.892			-0.263	-0.470	1.860			-0.284	-0.538	1.844			0.126	-0.009	1.775			0.228	-0.022	1.517
-0.021	-0.276	1.776			-0.013	-0.226	1.819			-0.025	0.060	1.811			-0.045	0.245	1.798			-0.172	-0.034	1.846			-0.232	-0.267	1.892			-0.263	-0.471	1.860			-0.284	-0.539	1.844			0.125	-0.008	1.774			0.222	-0.018	1.512
-0.021	-0.276	1.776			-0.013	-0.226	1.819			-0.025	0.061	1.811			-0.045	0.245	1.798			-0.171	-0.034	1.846			-0.232	-0.268	1.892			-0.263	-0.472	1.859			-0.284	-0.539	1.844			0.124	-0.008	1.773			0.218	-0.015	1.508
-0.021	-0.277	1.776			-0.013	-0.226	1.819			-0.025	0.061	1.812			-0.045	0.245	1.798			-0.171	-0.034	1.846			-0.232	-0.268	1.892			-0.263	-0.473	1.859			-0.283	-0.539	1.844			0.123	-0.008	1.772			0.214	-0.013	1.505
-0.021	-0.277	1.776			-0.013	-0.226	1.819			-0.025	0.061	1.812			-0.045	0.245	1.798			-0.171	-0.034	1.847			-0.232	-0.268	1.893			-0.263	-0.473	1.859			-0.283	-0.539	1.844			0.122	-0.007	1.770			0.210	-0.010	1.502
-0.021	-0.277	1.776			-0.012	-0.226	1.819			-0.025	0.061	1.812			-0.045	0.246	1.799			-0.171	-0.034	1.847			-0.232	-0.268	1.893			-0.263	-0.474	1.859			-0.283	-0.539	1.844			0.121	-0.007	1.769			0.206	-0.007	1.499
-0.021	-0.277	1.776			-0.012	-0.226	1.819			-0.024	0.061	1.812			-0.045	0.246	1.799			-0.171	-0.034	1.847			-0.232	-0.268	1.893			-0.263	-0.474	1.860			-0.282	-0.539	1.845			0.120	-0.007	1.768			0.203	-0.005	1.497
-0.021	-0.277	1.776			-0.012	-0.227	1.819			-0.024	0.061	1.812			-0.045	0.246	1.799			-0.171	-0.034	1.848			-0.231	-0.268	1.893			-0.263	-0.474	1.860			-0.282	-0.539	1.845			0.119	-0.007	1.768			0.200	-0.003	1.494
-0.021	-0.277	1.776			-0.011	-0.227	1.819			-0.024	0.061	1.812			-0.046	0.246	1.799			-0.171	-0.034	1.848			-0.231	-0.268	1.893			-0.263	-0.474	1.861			-0.282	-0.539	1.845			0.118	-0.006	1.767			0.197	-0.001	1.493
-0.021	-0.278	1.776			-0.011	-0.227	1.819			-0.024	0.061	1.812			-0.046	0.246	1.800			-0.171	-0.034	1.848			-0.231	-0.268	1.894			-0.263	-0.473	1.862			-0.282	-0.539	1.845			0.117	-0.006	1.766			0.194	0.000	1.491
-0.021	-0.278	1.776			-0.011	-0.227	1.819			-0.024	0.061	1.812			-0.046	0.246	1.800			-0.171	-0.034	1.849			-0.231	-0.268	1.894			-0.262	-0.473	1.863			-0.281	-0.539	1.846			0.116	-0.006	1.765			0.192	0.001	1.489
-0.021	-0.278	1.776			-0.011	-0.227	1.819			-0.024	0.061	1.812			-0.046	0.246	1.800			-0.171	-0.034	1.849			-0.231	-0.268	1.894			-0.262	-0.472	1.864			-0.281	-0.539	1.846			0.115	-0.006	1.765			0.189	0.002	1.488
-0.020	-0.278	1.776			-0.010	-0.227	1.819			-0.024	0.061	1.813			-0.046	0.246	1.801			-0.171	-0.034	1.850			-0.230	-0.268	1.895			-0.262	-0.471	1.865			-0.281	-0.539	1.847			0.114	-0.006	1.764			0.187	0.002	1.487
-0.020	-0.278	1.776			-0.010	-0.228	1.819			-0.023	0.061	1.813			-0.046	0.246	1.801			-0.170	-0.034	1.850			-0.230	-0.268	1.895			-0.261	-0.471	1.866			-0.280	-0.538	1.848			0.113	-0.006	1.763			0.185	0.002	1.487
-0.020	-0.279	1.776			-0.010	-0.228	1.819			-0.023	0.061	1.813			-0.047	0.246	1.801			-0.170	-0.034	1.851			-0.230	-0.268	1.895			-0.261	-0.470	1.867			-0.280	-0.538	1.848			0.113	-0.006	1.763			0.183	0.003	1.486
-0.020	-0.279	1.776			-0.010	-0.228	1.819			-0.023	0.061	1.813			-0.047	0.247	1.801			-0.170	-0.034	1.851			-0.230	-0.268	1.896			-0.261	-0.469	1.868			-0.280	-0.538	1.849			0.112	-0.006	1.762			0.181	0.003	1.486
-0.020	-0.279	1.776			-0.009	-0.228	1.818			-0.023	0.061	1.813			-0.047	0.247	1.802			-0.170	-0.034	1.852			-0.230	-0.268	1.896			-0.260	-0.468	1.869			-0.280	-0.538	1.851			0.111	-0.006	1.762			0.179	0.003	1.486
-0.020	-0.279	1.776			-0.009	-0.228	1.818			-0.023	0.061	1.813			-0.047	0.247	1.802			-0.170	-0.034	1.853			-0.229	-0.268	1.897			-0.260	-0.467	1.870			-0.280	-0.537	1.852			0.110	-0.007	1.762			0.178	0.002	1.486
-0.020	-0.279	1.776			-0.009	-0.228	1.818			-0.023	0.061	1.813			-0.047	0.247	1.802			-0.170	-0.034	1.853			-0.229	-0.268	1.898			-0.260	-0.467	1.871			-0.279	-0.537	1.852			0.110	-0.007	1.761			0.176	0.002	1.486
-0.020	-0.280	1.776			-0.009	-0.229	1.818			-0.023	0.062	1.813			-0.047	0.247	1.803			-0.170	-0.034	1.854			-0.229	-0.268	1.898			-0.260	-0.467	1.872			-0.279	-0.537	1.853			0.109	-0.007	1.761			0.175	0.002	1.487
-0.020	-0.280	1.776			-0.009	-0.229	1.818			-0.024	0.062	1.814			-0.047	0.247	1.803			-0.170	-0.034	1.854			-0.229	-0.268	1.899			-0.260	-0.466	1.873			-0.279	-0.537	1.854			0.108	-0.008	1.761			0.174	0.001	1.487
-0.020	-0.280	1.776			-0.008	-0.229	1.818			-0.024	0.062	1.814			-0.048	0.247	1.803			-0.170	-0.034	1.855			-0.229	-0.269	1.900			-0.260	-0.466	1.873			-0.279	-0.537	1.854			0.108	-0.008	1.761			0.173	0.001	1.488
-0.020	-0.281	1.776			-0.008	-0.229	1.818			-0.024	0.062	1.815			-0.048	0.247	1.803			-0.170	-0.034	1.855			-0.229	-0.269	1.900			-0.260	-0.466	1.874			-0.279	-0.537	1.855			0.107	-0.009	1.761			0.172	0.000	1.489
-0.020	-0.281	1.776			-0.008	-0.230	1.818			-0.025	0.062	1.815			-0.048	0.247	1.804			-0.170	-0.034	1.855			-0.229	-0.268	1.901			-0.260	-0.466	1.874			-0.279	-0.537	1.856			0.106	-0.009	1.761			0.171	0.001	1.489
-0.020	-0.282	1.776			-0.008	-0.230	1.819			-0.025	0.062	1.816			-0.048	0.247	1.804			-0.170	-0.034	1.856			-0.228	-0.268	1.901			-0.260	-0.466	1.875			-0.278	-0.536	1.857			0.106	-0.010	1.761			0.170	0.001	1.490
-0.020	-0.282	1.776			-0.008	-0.230	1.819			-0.026	0.062	1.817			-0.048	0.247	1.804			-0.170	-0.034	1.856			-0.228	-0.268	1.902			-0.260	-0.467	1.875			-0.278	-0.536	1.857			0.105	-0.011	1.761			0.169	0.000	1.491
-0.020	-0.283	1.776			-0.008	-0.231	1.819			-0.027	0.062	1.818			-0.048	0.247	1.805			-0.170	-0.034	1.857			-0.228	-0.268	1.902			-0.260	-0.467	1.875			-0.278	-0.536	1.857			0.104	-0.011	1.761			0.164	0.001	1.525
-0.020	-0.284	1.776			-0.008	-0.231	1.819			-0.028	0.062	1.820			-0.048	0.247	1.805			-0.169	-0.034	1.857			-0.228	-0.268	1.903			-0.260	-0.467	1.876			-0.278	-0.536	1.858			0.104	-0.012	1.762			0.162	0.001	1.539
-0.019	-0.284	1.777			-0.008	-0.232	1.819			-0.028	0.062	1.821			-0.048	0.247	1.805			-0.169	-0.034	1.857			-0.228	-0.268	1.903			-0.260	-0.467	1.876			-0.278	-0.535	1.858			0.103	-0.013	1.762			0.163	0.000	1.536
-0.019	-0.285	1.777			-0.007	-0.232	1.820			-0.029	0.063	1.822			-0.048	0.247	1.806			-0.169	-0.034	1.858			-0.228	-0.268	1.904			-0.260	-0.467	1.877			-0.278	-0.535	1.859			0.102	-0.013	1.762			0.161	-0.002	1.546
-0.019	-0.286	1.777			-0.007	-0.233	1.820			-0.029	0.063	1.824			-0.048	0.247	1.806			-0.169	-0.034	1.858			-0.228	-0.268	1.904			-0.260	-0.467	1.877			-0.278	-0.535	1.859			0.102	-0.014	1.763			0.162	-0.003	1.541
-0.019	-0.286	1.777			-0.007	-0.234	1.820			-0.030	0.063	1.825			-0.049	0.247	1.807			-0.169	-0.034	1.858			-0.228	-0.268	1.905			-0.260	-0.467	1.877			-0.278	-0.535	1.859			0.101	-0.015	1.763			0.161	-0.002	1.549
-0.019	-0.287	1.778			-0.007	-0.234	1.821			-0.031	0.064	1.827			-0.049	0.247	1.808			-0.168	-0.034	1.859			-0.228	-0.268	1.905			-0.260	-0.467	1.878			-0.278	-0.535	1.860			0.101	-0.015	1.764			0.160	-0.002	1.555
-0.019	-0.288	1.778			-0.007	-0.235	1.821			-0.031	0.064	1.829			-0.049	0.247	1.808			-0.168	-0.034	1.859			-0.228	-0.268	1.906			-0.260	-0.467	1.878			-0.277	-0.534	1.860			0.100	-0.016	1.764			0.159	-0.003	1.559
-0.019	-0.288	1.778			-0.007	-0.235	1.821			-0.032	0.064	1.830			-0.049	0.246	1.809			-0.168	-0.034	1.860			-0.227	-0.268	1.906			-0.261	-0.472	1.879			-0.278	-0.536	1.860			0.100	-0.016	1.765			0.158	-0.003	1.561
-0.019	-0.289	1.778			-0.007	-0.236	1.822			-0.033	0.065	1.832			-0.049	0.246	1.810			-0.168	-0.034	1.860			-0.227	-0.268	1.907			-0.262	-0.477	1.880			-0.277	-0.538	1.861			0.099	-0.016	1.765			0.157	-0.003	1.563
-0.019	-0.289	1.779			-0.007	-0.236	1.822			-0.034	0.065	1.834			-0.049	0.246	1.811			-0.168	-0.035	1.860			-0.227	-0.268	1.908			-0.262	-0.479	1.881			-0.278	-0.539	1.862			0.099	-0.017	1.766			0.157	-0.003	1.566
-0.019	-0.290	1.779			-0.007	-0.237	1.823			-0.035	0.065	1.836			-0.049	0.246	1.812			-0.167	-0.035	1.861			-0.227	-0.268	1.908			-0.262	-0.480	1.882			-0.278	-0.539	1.864			0.099	-0.017	1.766			0.156	-0.004	1.567
-0.019	-0.290	1.779			-0.008	-0.237	1.823			-0.036	0.066	1.837			-0.049	0.246	1.813			-0.167	-0.035	1.861			-0.227	-0.268	1.909			-0.263	-0.481	1.883			-0.278	-0.540	1.865			0.098	-0.017	1.767			0.155	-0.004	1.569
-0.019	-0.291	1.780			-0.008	-0.238	1.824			-0.037	0.066	1.838			-0.049	0.245	1.814			-0.167	-0.035	1.861			-0.227	-0.268	1.909			-0.263	-0.482	1.884			-0.278	-0.540	1.866			0.098	-0.018	1.767			0.155	-0.005	1.570
-0.019	-0.291	1.780			-0.008	-0.238	1.824			-0.037	0.066	1.839			-0.049	0.245	1.815			-0.166	-0.035	1.862			-0.227	-0.268	1.910			-0.263	-0.483	1.884			-0.278	-0.540	1.867			0.098	-0.018	1.768			0.154	-0.005	1.572
-0.019	-0.292	1.780			-0.008	-0.239	1.824			-0.038	0.066	1.840			-0.049	0.245	1.816			-0.166	-0.035	1.862			-0.227	-0.268	1.911			-0.263	-0.483	1.885			-0.278	-0.540	1.868			0.097	-0.018	1.769			0.154	-0.007	1.571
-0.019	-0.292	1.780			-0.008	-0.239	1.825			-0.038	0.066	1.841			-0.049	0.245	1.817			-0.166	-0.035	1.862			-0.227	-0.268	1.911			-0.263	-0.483	1.886			-0.278	-0.540	1.870			0.097	-0.018	1.769			0.154	-0.008	1.572
-0.019	-0.292	1.781			-0.008	-0.239	1.825			-0.038	0.067	1.841			-0.049	0.245	1.818			-0.166	-0.035	1.863			-0.227	-0.268	1.912			-0.263	-0.483	1.887			-0.278	-0.539	1.871			0.097	-0.018	1.770			0.154	-0.009	1.572
-0.019	-0.293	1.781			-0.008	-0.240	1.826			-0.039	0.067	1.842			-0.050	0.245	1.819			-0.165	-0.035	1.863			-0.227	-0.268	1.912			-0.263	-0.484	1.888			-0.278	-0.539	1.872			0.096	-0.019	1.770			0.154	-0.011	1.571
-0.019	-0.293	1.781			-0.008	-0.240	1.826			-0.039	0.067	1.843			-0.050	0.245	1.820			-0.165	-0.035	1.863			-0.227	-0.268	1.913			-0.264	-0.484	1.889			-0.278	-0.539	1.874			0.096	-0.019	1.771			0.154	-0.011	1.571
-0.019	-0.294	1.782			-0.008	-0.240	1.826			-0.039	0.067	1.844			-0.050	0.245	1.821			-0.165	-0.036	1.864			-0.227	-0.268	1.914			-0.264	-0.484	1.890			-0.278	-0.539	1.875			0.096	-0.019	1.772			0.154	-0.013	1.569
-0.019	-0.294	1.782			-0.007	-0.241	1.827			-0.039	0.067	1.844			-0.050	0.245	1.822			-0.164	-0.036	1.864			-0.227	-0.268	1.914			-0.264	-0.484	1.892			-0.278	-0.538	1.876			0.096	-0.019	1.772			0.153	-0.014	1.569
-0.019	-0.294	1.782			-0.007	-0.241	1.827			-0.040	0.067	1.845			-0.050	0.245	1.823			-0.164	-0.036	1.864			-0.227	-0.268	1.915			-0.264	-0.483	1.893			-0.278	-0.538	1.877			0.095	-0.019	1.773			0.153	-0.014	1.568
-0.018	-0.295	1.783			-0.007	-0.241	1.827			-0.040	0.067	1.845			-0.050	0.245	1.824			-0.164	-0.036	1.865			-0.227	-0.268	1.916			-0.264	-0.483	1.894			-0.278	-0.538	1.878			0.095	-0.019	1.774			0.154	-0.016	1.568
-0.018	-0.295	1.783			-0.007	-0.242	1.828			-0.040	0.067	1.846			-0.050	0.245	1.825			-0.163	-0.036	1.865			-0.227	-0.268	1.916			-0.264	-0.483	1.895			-0.278	-0.537	1.879			0.095	-0.019	1.774			0.154	-0.017	1.568
-0.018	-0.295	1.783			-0.007	-0.242	1.828			-0.040	0.067	1.847			-0.050	0.245	1.826			-0.163	-0.036	1.865			-0.227	-0.268	1.917			-0.264	-0.483	1.896			-0.279	-0.537	1.880			0.095	-0.019	1.775			0.154	-0.018	1.567
-0.018	-0.296	1.784			-0.007	-0.242	1.829			-0.040	0.067	1.847			-0.050	0.245	1.827			-0.163	-0.037	1.866			-0.227	-0.268	1.917			-0.264	-0.483	1.896			-0.279	-0.538	1.881			0.095	-0.019	1.775			0.154	-0.018	1.567
-0.018	-0.296	1.784			-0.007	-0.242	1.829			-0.040	0.067	1.848			-0.050	0.244	1.828			-0.162	-0.037	1.866			-0.226	-0.268	1.918			-0.264	-0.484	1.897			-0.279	-0.538	1.882			0.095	-0.019	1.776			0.154	-0.019	1.565
-0.018	-0.296	1.784			-0.007	-0.243	1.829			-0.040	0.067	1.848			-0.050	0.244	1.828			-0.162	-0.037	1.866			-0.226	-0.268	1.918			-0.264	-0.484	1.897			-0.279	-0.538	1.882			0.094	-0.020	1.776			0.154	-0.020	1.566
-0.017	-0.296	1.785			-0.007	-0.243	1.830			-0.040	0.067	1.849			-0.050	0.244	1.829			-0.162	-0.037	1.867			-0.226	-0.268	1.919			-0.265	-0.484	1.898			-0.279	-0.538	1.883			0.094	-0.020	1.777			0.156	-0.024	1.570
-0.017	-0.297	1.785			-0.007	-0.243	1.830			-0.040	0.066	1.849			-0.050	0.244	1.830			-0.162	-0.037	1.867			-0.226	-0.268	1.919			-0.265	-0.484	1.898			-0.279	-0.539	1.883			0.094	-0.020	1.777			0.156	-0.025	1.569
-0.017	-0.297	1.785			-0.006	-0.243	1.830			-0.041	0.066	1.850			-0.050	0.244	1.830			-0.161	-0.037	1.867			-0.226	-0.268	1.919			-0.265	-0.484	1.899			-0.279	-0.540	1.883			0.094	-0.020	1.778			0.156	-0.025	1.569
-0.017	-0.297	1.785			-0.006	-0.244	1.831			-0.041	0.066	1.850			-0.050	0.244	1.831			-0.161	-0.037	1.867			-0.226	-0.268	1.920			-0.265	-0.484	1.899			-0.279	-0.540	1.883			0.094	-0.020	1.778			0.156	-0.025	1.569
-0.017	-0.297	1.786			-0.006	-0.244	1.831			-0.041	0.066	1.851			-0.050	0.244	1.832			-0.161	-0.037	1.868			-0.226	-0.268	1.920			-0.265	-0.485	1.900			-0.279	-0.540	1.884			0.094	-0.020	1.778			0.156	-0.026	1.569
-0.017	-0.298	1.786			-0.006	-0.244	1.831			-0.041	0.066	1.851			-0.050	0.244	1.832			-0.161	-0.037	1.868			-0.226	-0.268	1.920			-0.265	-0.485	1.900			-0.280	-0.540	1.884			0.094	-0.020	1.779			0.156	-0.027	1.569
-0.017	-0.298	1.786			-0.006	-0.244	1.832			-0.041	0.066	1.851			-0.050	0.244	1.833			-0.161	-0.038	1.868			-0.226	-0.268	1.921			-0.265	-0.484	1.900			-0.280	-0.540	1.884			0.094	-0.020	1.779			0.156	-0.028	1.570
-0.016	-0.298	1.786			-0.006	-0.244	1.832			-0.041	0.066	1.851			-0.050	0.244	1.833			-0.160	-0.038	1.868			-0.226	-0.268	1.921			-0.265	-0.484	1.901			-0.280	-0.540	1.885			0.094	-0.021	1.780			0.155	-0.030	1.571
-0.016	-0.298	1.787			-0.006	-0.245	1.832			-0.041	0.066	1.852			-0.050	0.244	1.834			-0.160	-0.038	1.869			-0.226	-0.268	1.921			-0.265	-0.484	1.901			-0.280	-0.540	1.885			0.094	-0.021	1.780			0.155	-0.031	1.572
-0.016	-0.298	1.787			-0.006	-0.245	1.833			-0.041	0.066	1.852			-0.050	0.244	1.834			-0.160	-0.038	1.869			-0.226	-0.268	1.921			-0.265	-0.484	1.901			-0.280	-0.540	1.885			0.094	-0.021	1.780			0.155	-0.031	1.572
-0.016	-0.299	1.787			-0.006	-0.245	1.833			-0.041	0.066	1.852			-0.050	0.244	1.834			-0.160	-0.038	1.869			-0.226	-0.268	1.921			-0.265	-0.484	1.901			-0.279	-0.542	1.884			0.094	-0.021	1.781			0.155	-0.032	1.572
-0.016	-0.299	1.787			-0.006	-0.245	1.833			-0.041	0.066	1.852			-0.050	0.244	1.835			-0.160	-0.038	1.869			-0.226	-0.268	1.922			-0.265	-0.484	1.901			-0.279	-0.543	1.883			0.094	-0.021	1.781			0.154	-0.031	1.571
-0.016	-0.299	1.787			-0.006	-0.245	1.833			-0.041	0.066	1.853			-0.050	0.244	1.835			-0.160	-0.038	1.869			-0.226	-0.268	1.922			-0.265	-0.485	1.901			-0.279	-0.544	1.882			0.094	-0.021	1.781			0.154	-0.031	1.571
-0.016	-0.299	1.788			-0.006	-0.245	1.833			-0.041	0.066	1.853			-0.050	0.244	1.835			-0.160	-0.038	1.869			-0.226	-0.268	1.922			-0.265	-0.485	1.902			-0.279	-0.545	1.881			0.094	-0.021	1.782			0.155	-0.030	1.571
-0.016	-0.299	1.788			-0.006	-0.245	1.833			-0.041	0.066	1.853			-0.050	0.244	1.836			-0.159	-0.038	1.870			-0.226	-0.268	1.922			-0.265	-0.485	1.902			-0.279	-0.546	1.881			0.094	-0.021	1.782			0.155	-0.029	1.571
-0.016	-0.299	1.788			-0.006	-0.245	1.834			-0.041	0.067	1.853			-0.050	0.244	1.836			-0.159	-0.038	1.870			-0.226	-0.268	1.922			-0.265	-0.486	1.902			-0.279	-0.546	1.881			0.094	-0.021	1.782			0.159	-0.024	1.558
-0.016	-0.300	1.788			-0.006	-0.245	1.834			-0.041	0.067	1.853			-0.050	0.244	1.836			-0.159	-0.038	1.870			-0.226	-0.268	1.923			-0.265	-0.485	1.902			-0.279	-0.546	1.881			0.094	-0.021	1.782			0.161	-0.021	1.550
-0.015	-0.300	1.788			-0.006	-0.246	1.834			-0.041	0.067	1.853			-0.050	0.244	1.837			-0.159	-0.038	1.870			-0.226	-0.268	1.923			-0.265	-0.485	1.902			-0.279	-0.546	1.881			0.094	-0.021	1.782			0.162	-0.019	1.544
-0.015	-0.300	1.788			-0.006	-0.246	1.834			-0.040	0.067	1.852			-0.050	0.244	1.837			-0.159	-0.038	1.870			-0.226	-0.268	1.923			-0.265	-0.485	1.902			-0.279	-0.546	1.881			0.094	-0.022	1.783			0.164	-0.017	1.540
-0.015	-0.300	1.788			-0.005	-0.246	1.834			-0.039	0.067	1.851			-0.050	0.244	1.837			-0.159	-0.038	1.870			-0.226	-0.268	1.923			-0.265	-0.484	1.902			-0.279	-0.546	1.881			0.094	-0.022	1.783			0.165	-0.016	1.537
-0.015	-0.300	1.789			-0.005	-0.246	1.834			-0.038	0.067	1.851			-0.050	0.244	1.837			-0.159	-0.038	1.870			-0.226	-0.268	1.923			-0.265	-0.484	1.902			-0.279	-0.546	1.881			0.094	-0.022	1.783			0.166	-0.015	1.534
-0.015	-0.300	1.789			-0.005	-0.246	1.834			-0.038	0.068	1.851			-0.050	0.244	1.837			-0.159	-0.038	1.870			-0.226	-0.268	1.923			-0.265	-0.484	1.903			-0.279	-0.546	1.881			0.094	-0.022	1.783			0.167	-0.014	1.532
-0.015	-0.300	1.789			-0.005	-0.246	1.834			-0.037	0.068	1.850			-0.049	0.244	1.837			-0.159	-0.038	1.870			-0.226	-0.268	1.923			-0.265	-0.483	1.903			-0.279	-0.546	1.881			0.095	-0.021	1.783			0.169	-0.013	1.530
-0.015	-0.300	1.789			-0.005	-0.246	1.835			-0.037	0.068	1.850			-0.049	0.244	1.838			-0.159	-0.038	1.870			-0.226	-0.268	1.923			-0.265	-0.483	1.902			-0.279	-0.546	1.881			0.095	-0.021	1.783			0.170	-0.012	1.528
-0.015	-0.300	1.789			-0.005	-0.246	1.835			-0.036	0.068	1.849			-0.049	0.244	1.838			-0.158	-0.038	1.870			-0.226	-0.268	1.923			-0.265	-0.482	1.902			-0.279	-0.546	1.881			0.096	-0.021	1.783			0.171	-0.011	1.526
-0.015	-0.300	1.789			-0.005	-0.246	1.835			-0.036	0.068	1.849			-0.049	0.244	1.838			-0.158	-0.038	1.870			-0.226	-0.268	1.924			-0.265	-0.482	1.902			-0.279	-0.545	1.881			0.096	-0.021	1.783			0.172	-0.011	1.525
-0.015	-0.301	1.789			-0.005	-0.246	1.835			-0.035	0.068	1.848			-0.049	0.244	1.838			-0.158	-0.038	1.870			-0.226	-0.268	1.924			-0.265	-0.481	1.901			-0.279	-0.545	1.880			0.097	-0.020	1.783			0.172	-0.010	1.523
-0.015	-0.301	1.789			-0.005	-0.246	1.835			-0.035	0.068	1.848			-0.049	0.244	1.838			-0.158	-0.038	1.870			-0.226	-0.268	1.924			-0.265	-0.480	1.901			-0.279	-0.545	1.880			0.097	-0.020	1.783			0.173	-0.010	1.522
-0.015	-0.301	1.789			-0.005	-0.246	1.835			-0.033	0.068	1.847			-0.049	0.244	1.838			-0.158	-0.038	1.870			-0.226	-0.268	1.924			-0.265	-0.480	1.900			-0.279	-0.544	1.880			0.098	-0.020	1.783			0.174	-0.009	1.521
-0.015	-0.301	1.789			-0.005	-0.246	1.835			-0.032	0.068	1.846			-0.049	0.244	1.838			-0.158	-0.038	1.870			-0.226	-0.268	1.924			-0.265	-0.480	1.899			-0.279	-0.544	1.880			0.098	-0.019	1.783			0.175	-0.009	1.520
-0.015	-0.301	1.789			-0.005	-0.246	1.835			-0.031	0.068	1.846			-0.049	0.244	1.838			-0.158	-0.038	1.870			-0.226	-0.268	1.923			-0.265	-0.479	1.898			-0.279	-0.544	1.879			0.099	-0.019	1.783			0.176	-0.009	1.519
-0.015	-0.301	1.789			-0.005	-0.246	1.835			-0.030	0.068	1.845			-0.049	0.244	1.838			-0.158	-0.038	1.870			-0.226	-0.268	1.923			-0.264	-0.477	1.897			-0.279	-0.543	1.879			0.099	-0.019	1.783			0.176	-0.008	1.518
-0.015	-0.301	1.789			-0.005	-0.246	1.835			-0.030	0.068	1.844			-0.049	0.244	1.837			-0.158	-0.038	1.870			-0.226	-0.268	1.923			-0.264	-0.477	1.896			-0.279	-0.542	1.878			0.100	-0.018	1.782			0.177	-0.008	1.517
-0.015	-0.301	1.789			-0.005	-0.246	1.835			-0.029	0.069	1.844			-0.049	0.244	1.837			-0.158	-0.038	1.870			-0.226	-0.267	1.923			-0.264	-0.476	1.895			-0.279	-0.541	1.877			0.100	-0.018	1.782			0.178	-0.008	1.516
-0.015	-0.301	1.789			-0.005	-0.246	1.835			-0.029	0.069	1.843			-0.049	0.244	1.837			-0.158	-0.038	1.870			-0.226	-0.267	1.923			-0.264	-0.475	1.894			-0.279	-0.541	1.877			0.101	-0.018	1.782			0.178	-0.008	1.516
-0.015	-0.301	1.789			-0.005	-0.246	1.834			-0.029	0.069	1.843			-0.048	0.244	1.837			-0.158	-0.038	1.870			-0.226	-0.267	1.923			-0.264	-0.475	1.894			-0.279	-0.540	1.876			0.101	-0.017	1.782			0.178	-0.007	1.515
-0.015	-0.301	1.789			-0.005	-0.246	1.834			-0.028	0.069	1.843			-0.048	0.244	1.836			-0.158	-0.038	1.870			-0.226	-0.267	1.923			-0.263	-0.475	1.893			-0.279	-0.539	1.876			0.101	-0.017	1.782			0.179	-0.007	1.514
-0.015	-0.301	1.789			-0.004	-0.246	1.834			-0.027	0.069	1.841			-0.048	0.244	1.836			-0.158	-0.038	1.870			-0.226	-0.267	1.923			-0.263	-0.475	1.892			-0.278	-0.538	1.875			0.102	-0.017	1.781			0.175	-0.008	1.536
-0.015	-0.301	1.789			-0.004	-0.246	1.834			-0.026	0.069	1.840			-0.048	0.244	1.836			-0.158	-0.038	1.870			-0.225	-0.267	1.922			-0.264	-0.482	1.889			-0.279	-0.552	1.870			0.102	-0.016	1.781			0.173	-0.008	1.547
-0.015	-0.301	1.789			-0.004	-0.246	1.834			-0.026	0.069	1.840			-0.048	0.244	1.835			-0.158	-0.038	1.870			-0.225	-0.267	1.922			-0.264	-0.483	1.888			-0.279	-0.552	1.870			0.102	-0.016	1.781			0.172	-0.008	1.551
-0.015	-0.300	1.789			-0.004	-0.245	1.834			-0.025	0.069	1.840			-0.048	0.244	1.835			-0.158	-0.038	1.869			-0.225	-0.267	1.922			-0.264	-0.483	1.888			-0.279	-0.552	1.870			0.103	-0.016	1.781			0.171	-0.008	1.556
-0.015	-0.300	1.789			-0.004	-0.245	1.834			-0.025	0.068	1.839			-0.048	0.244	1.834			-0.158	-0.038	1.869			-0.225	-0.267	1.922			-0.264	-0.484	1.887			-0.279	-0.552	1.870			0.103	-0.016	1.780			0.170	-0.008	1.561
-0.015	-0.300	1.788			-0.004	-0.245	1.833			-0.025	0.068	1.839			-0.048	0.244	1.834			-0.158	-0.038	1.869			-0.225	-0.267	1.922			-0.264	-0.484	1.887			-0.279	-0.552	1.870			0.103	-0.016	1.780			0.170	-0.008	1.564
-0.015	-0.300	1.788			-0.004	-0.245	1.833			-0.025	0.068	1.839			-0.048	0.244	1.833			-0.158	-0.038	1.869			-0.225	-0.267	1.922			-0.264	-0.484	1.887			-0.279	-0.552	1.870			0.103	-0.016	1.780			0.169	-0.008	1.566
-0.015	-0.300	1.788			-0.004	-0.245	1.833			-0.025	0.068	1.838			-0.048	0.244	1.833			-0.158	-0.038	1.869			-0.225	-0.267	1.922			-0.264	-0.484	1.887			-0.279	-0.552	1.870			0.103	-0.016	1.780			0.169	-0.007	1.569
-0.015	-0.300	1.788			-0.004	-0.245	1.833			-0.025	0.068	1.838			-0.048	0.244	1.832			-0.158	-0.038	1.869			-0.225	-0.267	1.921			-0.264	-0.485	1.886			-0.279	-0.551	1.870			0.103	-0.016	1.779			0.168	-0.007	1.571
-0.015	-0.300	1.788			-0.004	-0.245	1.833			-0.025	0.068	1.838			-0.048	0.244	1.832			-0.158	-0.038	1.869			-0.225	-0.267	1.921			-0.264	-0.485	1.886			-0.279	-0.552	1.870			0.104	-0.016	1.779			0.168	-0.007	1.572
-0.015	-0.300	1.788			-0.004	-0.245	1.833			-0.025	0.067	1.838			-0.048	0.244	1.831			-0.158	-0.037	1.869			-0.225	-0.267	1.921			-0.265	-0.485	1.886			-0.279	-0.551	1.871			0.104	-0.016	1.779			0.167	-0.007	1.573
-0.015	-0.300	1.788			-0.004	-0.245	1.832			-0.025	0.067	1.838			-0.048	0.244	1.831			-0.158	-0.037	1.868			-0.225	-0.267	1.921			-0.265	-0.485	1.886			-0.279	-0.551	1.871			0.104	-0.016	1.779			0.167	-0.007	1.575
-0.015	-0.300	1.787			-0.004	-0.245	1.832			-0.025	0.067	1.837			-0.048	0.244	1.830			-0.158	-0.037	1.868			-0.225	-0.267	1.921			-0.265	-0.485	1.886			-0.279	-0.551	1.871			0.104	-0.016	1.778			0.166	-0.007	1.576
-0.015	-0.300	1.787			-0.004	-0.245	1.832			-0.025	0.067	1.837			-0.048	0.244	1.830			-0.158	-0.037	1.868			-0.225	-0.267	1.921			-0.265	-0.485	1.886			-0.279	-0.551	1.871			0.104	-0.016	1.778			0.166	-0.007	1.577
-0.015	-0.300	1.787			-0.004	-0.245	1.832			-0.025	0.067	1.837			-0.048	0.244	1.829			-0.158	-0.037	1.868			-0.226	-0.267	1.921			-0.265	-0.484	1.886			-0.279	-0.550	1.871			0.104	-0.016	1.778			0.165	-0.008	1.578
-0.015	-0.300	1.787			-0.004	-0.245	1.832			-0.025	0.067	1.836			-0.049	0.244	1.828			-0.158	-0.037	1.868			-0.226	-0.266	1.921			-0.264	-0.483	1.887			-0.279	-0.550	1.872			0.104	-0.016	1.777			0.165	-0.008	1.578
-0.015	-0.300	1.787			-0.004	-0.245	1.831			-0.024	0.067	1.836			-0.049	0.244	1.828			-0.158	-0.037	1.868			-0.226	-0.266	1.920			-0.264	-0.481	1.887			-0.279	-0.550	1.872			0.103	-0.016	1.777			0.164	-0.009	1.579
-0.015	-0.299	1.787			-0.004	-0.244	1.831			-0.024	0.067	1.836			-0.049	0.244	1.827			-0.158	-0.037	1.867			-0.226	-0.266	1.920			-0.264	-0.480	1.887			-0.279	-0.549	1.872			0.103	-0.016	1.777			0.163	-0.010	1.579
-0.015	-0.299	1.786			-0.004	-0.244	1.831			-0.024	0.067	1.836			-0.049	0.244	1.827			-0.158	-0.037	1.867			-0.226	-0.266	1.920			-0.264	-0.479	1.888			-0.279	-0.549	1.872			0.103	-0.016	1.777			0.162	-0.010	1.579
-0.015	-0.299	1.786			-0.004	-0.244	1.831			-0.024	0.067	1.835			-0.049	0.244	1.826			-0.159	-0.037	1.867			-0.226	-0.266	1.920			-0.264	-0.478	1.888			-0.280	-0.549	1.872			0.103	-0.016	1.776			0.161	-0.011	1.578
-0.015	-0.299	1.786			-0.004	-0.244	1.831			-0.024	0.066	1.835			-0.049	0.244	1.826			-0.159	-0.036	1.867			-0.226	-0.266	1.920			-0.264	-0.478	1.888			-0.280	-0.548	1.871			0.103	-0.017	1.776			0.160	-0.012	1.577
-0.015	-0.299	1.786			-0.004	-0.244	1.830			-0.024	0.066	1.834			-0.049	0.244	1.825			-0.159	-0.036	1.867			-0.226	-0.266	1.919			-0.264	-0.476	1.888			-0.280	-0.547	1.871			0.103	-0.017	1.776			0.160	-0.012	1.576
-0.016	-0.299	1.785			-0.004	-0.244	1.830			-0.024	0.066	1.834			-0.049	0.244	1.825			-0.159	-0.036	1.867			-0.226	-0.266	1.919			-0.263	-0.475	1.888			-0.280	-0.546	1.871			0.103	-0.017	1.776			0.159	-0.012	1.574
-0.016	-0.299	1.785			-0.004	-0.244	1.830			-0.024	0.066	1.833			-0.050	0.244	1.825			-0.159	-0.036	1.866			-0.226	-0.266	1.919			-0.263	-0.474	1.887			-0.280	-0.546	1.871			0.103	-0.017	1.775			0.158	-0.013	1.574
-0.016	-0.298	1.785			-0.004	-0.244	1.830			-0.024	0.066	1.833			-0.050	0.244	1.824			-0.159	-0.036	1.866			-0.226	-0.266	1.919			-0.263	-0.474	1.887			-0.280	-0.546	1.871			0.102	-0.017	1.775			0.158	-0.013	1.573
-0.016	-0.298	1.785			-0.005	-0.244	1.829			-0.024	0.066	1.833			-0.050	0.244	1.824			-0.159	-0.036	1.866			-0.226	-0.266	1.919			-0.263	-0.473	1.887			-0.280	-0.545	1.870			0.102	-0.017	1.775			0.157	-0.013	1.573
-0.016	-0.298	1.785			-0.005	-0.243	1.829			-0.024	0.066	1.833			-0.050	0.244	1.823			-0.159	-0.036	1.866			-0.226	-0.266	1.919			-0.263	-0.473	1.887			-0.280	-0.544	1.870			0.102	-0.017	1.775			0.157	-0.013	1.572
-0.016	-0.298	1.784			-0.005	-0.243	1.829			-0.024	0.065	1.832			-0.050	0.244	1.823			-0.159	-0.036	1.866			-0.226	-0.266	1.918			-0.263	-0.473	1.887			-0.280	-0.544	1.870			0.102	-0.017	1.775			0.156	-0.014	1.569
-0.016	-0.298	1.784			-0.005	-0.243	1.829			-0.024	0.065	1.832			-0.050	0.244	1.823			-0.159	-0.036	1.866			-0.226	-0.265	1.918			-0.263	-0.472	1.887			-0.280	-0.543	1.870			0.102	-0.017	1.774			0.157	-0.015	1.549
-0.016	-0.298	1.784			-0.005	-0.243	1.828			-0.024	0.065	1.832			-0.050	0.244	1.822			-0.159	-0.036	1.865			-0.226	-0.265	1.918			-0.263	-0.472	1.887			-0.280	-0.543	1.870			0.101	-0.018	1.774			0.157	-0.016	1.548
-0.016	-0.298	1.784			-0.005	-0.243	1.828			-0.024	0.065	1.832			-0.050	0.244	1.822			-0.159	-0.036	1.865			-0.226	-0.265	1.918			-0.263	-0.472	1.887			-0.280	-0.542	1.869			0.101	-0.018	1.774			0.157	-0.016	1.547
-0.016	-0.298	1.784			-0.005	-0.243	1.828			-0.025	0.065	1.832			-0.051	0.244	1.822			-0.160	-0.036	1.865			-0.226	-0.265	1.918			-0.263	-0.472	1.887			-0.280	-0.542	1.869			0.101	-0.018	1.774			0.157	-0.017	1.546
-0.016	-0.298	1.784			-0.005	-0.243	1.828			-0.025	0.065	1.832			-0.051	0.244	1.822			-0.160	-0.036	1.865			-0.226	-0.265	1.918			-0.263	-0.471	1.886			-0.280	-0.542	1.869			0.101	-0.018	1.774			0.157	-0.018	1.544
-0.017	-0.297	1.783			-0.005	-0.243	1.828			-0.026	0.064	1.832			-0.051	0.244	1.821			-0.160	-0.035	1.865			-0.227	-0.265	1.917			-0.263	-0.471	1.886			-0.280	-0.542	1.869			0.101	-0.018	1.773			0.157	-0.019	1.543
-0.017	-0.297	1.783			-0.005	-0.243	1.828			-0.026	0.064	1.832			-0.051	0.244	1.821			-0.160	-0.035	1.865			-0.227	-0.265	1.917			-0.263	-0.471	1.886			-0.280	-0.541	1.869			0.100	-0.018	1.773			0.156	-0.019	1.543
-0.017	-0.297	1.783			-0.005	-0.243	1.828			-0.027	0.064	1.832			-0.051	0.244	1.821			-0.160	-0.035	1.865			-0.227	-0.265	1.917			-0.263	-0.471	1.886			-0.280	-0.541	1.869			0.100	-0.018	1.773			0.156	-0.019	1.542
-0.017	-0.297	1.783			-0.005	-0.243	1.827			-0.027	0.064	1.832			-0.051	0.244	1.821			-0.160	-0.035	1.865			-0.227	-0.265	1.917			-0.263	-0.471	1.886			-0.280	-0.541	1.869			0.100	-0.019	1.773			0.156	-0.020	1.541
-0.017	-0.297	1.783			-0.005	-0.243	1.827			-0.027	0.064	1.832			-0.051	0.244	1.821			-0.160	-0.035	1.864			-0.227	-0.265	1.917			-0.263	-0.471	1.886			-0.281	-0.541	1.869			0.100	-0.019	1.773			0.156	-0.020	1.541
-0.017	-0.297	1.783			-0.005	-0.243	1.827			-0.027	0.064	1.832			-0.051	0.244	1.820			-0.160	-0.035	1.864			-0.227	-0.265	1.917			-0.263	-0.471	1.887			-0.281	-0.540	1.869			0.099	-0.019	1.773			0.156	-0.020	1.541
-0.017	-0.297	1.783			-0.005	-0.243	1.827			-0.027	0.064	1.832			-0.051	0.244	1.820			-0.160	-0.035	1.864			-0.227	-0.265	1.917			-0.263	-0.470	1.887			-0.281	-0.540	1.869			0.099	-0.019	1.773			0.155	-0.020	1.540
-0.017	-0.297	1.783			-0.005	-0.243	1.827			-0.027	0.064	1.832			-0.051	0.244	1.820			-0.160	-0.035	1.864			-0.227	-0.265	1.917			-0.263	-0.470	1.887			-0.281	-0.540	1.869			0.099	-0.019	1.773			0.155	-0.020	1.540
-0.017	-0.297	1.783			-0.005	-0.243	1.827			-0.028	0.064	1.832			-0.051	0.244	1.820			-0.160	-0.035	1.864			-0.227	-0.265	1.917			-0.263	-0.470	1.887			-0.281	-0.540	1.869			0.099	-0.020	1.773			0.155	-0.021	1.539
-0.017	-0.297	1.783			-0.005	-0.243	1.827			-0.029	0.064	1.833			-0.051	0.244	1.820			-0.160	-0.035	1.864			-0.227	-0.265	1.917			-0.263	-0.470	1.887			-0.281	-0.540	1.870			0.098	-0.020	1.773			0.155	-0.021	1.539
-0.017	-0.297	1.782			-0.005	-0.243	1.827			-0.030	0.064	1.834			-0.051	0.244	1.820			-0.160	-0.035	1.864			-0.227	-0.265	1.917			-0.263	-0.470	1.887			-0.281	-0.540	1.870			0.098	-0.020	1.773			0.155	-0.021	1.539
-0.017	-0.297	1.782			-0.006	-0.243	1.827			-0.031	0.064	1.834			-0.051	0.244	1.820			-0.160	-0.035	1.864			-0.227	-0.265	1.917			-0.263	-0.470	1.887			-0.281	-0.539	1.870			0.098	-0.021	1.773			0.155	-0.021	1.539
-0.017	-0.297	1.782			-0.006	-0.243	1.827			-0.031	0.064	1.835			-0.051	0.244	1.820			-0.160	-0.035	1.864			-0.227	-0.265	1.917			-0.263	-0.470	1.888			-0.281	-0.539	1.870			0.098	-0.021	1.773			0.155	-0.021	1.539
-0.017	-0.297	1.782			-0.006	-0.243	1.827			-0.031	0.064	1.835			-0.052	0.244	1.820			-0.160	-0.035	1.864			-0.227	-0.265	1.917			-0.263	-0.470	1.888			-0.281	-0.539	1.871			0.097	-0.021	1.773			0.154	-0.021	1.540
-0.017	-0.297	1.782			-0.006	-0.243	1.827			-0.031	0.064	1.836			-0.052	0.244	1.820			-0.161	-0.035	1.864			-0.227	-0.265	1.917			-0.263	-0.470	1.888			-0.281	-0.538	1.871			0.097	-0.022	1.774			0.154	-0.021	1.540
-0.017	-0.297	1.782			-0.006	-0.243	1.827			-0.031	0.064	1.836			-0.052	0.244	1.820			-0.161	-0.035	1.864			-0.227	-0.265	1.917			-0.263	-0.470	1.888			-0.281	-0.538	1.871			0.097	-0.022	1.774			0.154	-0.022	1.541
-0.018	-0.297	1.782			-0.006	-0.243	1.827			-0.031	0.064	1.836			-0.052	0.244	1.820			-0.161	-0.035	1.864			-0.227	-0.265	1.917			-0.263	-0.470	1.888			-0.281	-0.538	1.871			0.097	-0.022	1.774			0.154	-0.022	1.541
-0.018	-0.297	1.782			-0.006	-0.243	1.827			-0.031	0.064	1.836			-0.052	0.244	1.820			-0.161	-0.035	1.864			-0.227	-0.265	1.917			-0.264	-0.471	1.888			-0.281	-0.538	1.871			0.096	-0.023	1.774			0.154	-0.022	1.542
-0.018	-0.297	1.782			-0.006	-0.243	1.827			-0.031	0.064	1.837			-0.052	0.244	1.820			-0.161	-0.035	1.864			-0.227	-0.265	1.917			-0.264	-0.471	1.888			-0.281	-0.538	1.872			0.096	-0.023	1.774			0.153	-0.022	1.543
-0.018	-0.297	1.782			-0.006	-0.243	1.827			-0.031	0.064	1.837			-0.052	0.244	1.820			-0.161	-0.035	1.864			-0.228	-0.265	1.917			-0.264	-0.471	1.889			-0.281	-0.538	1.872			0.096	-0.023	1.775			0.153	-0.022	1.543
-0.018	-0.297	1.782			-0.006	-0.243	1.827			-0.031	0.064	1.837			-0.052	0.244	1.820			-0.161	-0.035	1.864			-0.228	-0.265	1.917			-0.264	-0.471	1.889			-0.281	-0.538	1.872			0.096	-0.024	1.775			0.153	-0.022	1.544
-0.018	-0.297	1.782			-0.006	-0.243	1.827			-0.031	0.065	1.837			-0.052	0.244	1.820			-0.161	-0.035	1.864			-0.228	-0.265	1.917			-0.264	-0.472	1.889			-0.281	-0.538	1.872			0.095	-0.024	1.775			0.153	-0.022	1.545
-0.018	-0.297	1.782			-0.006	-0.243	1.827			-0.031	0.065	1.837			-0.052	0.244	1.820			-0.161	-0.035	1.864			-0.228	-0.265	1.917			-0.264	-0.472	1.889			-0.282	-0.537	1.872			0.095	-0.024	1.775			0.153	-0.022	1.546
-0.018	-0.297	1.782			-0.006	-0.243	1.827			-0.031	0.065	1.837			-0.052	0.244	1.820			-0.161	-0.035	1.864			-0.228	-0.265	1.917			-0.264	-0.472	1.889			-0.282	-0.537	1.872			0.095	-0.024	1.775			0.153	-0.022	1.546
-0.018	-0.297	1.782			-0.006	-0.243	1.827			-0.031	0.065	1.837			-0.052	0.243	1.820			-0.161	-0.035	1.864			-0.228	-0.265	1.917			-0.264	-0.472	1.890			-0.282	-0.537	1.872			0.095	-0.025	1.776			0.152	-0.023	1.546
-0.018	-0.298	1.782			-0.006	-0.244	1.827			-0.031	0.065	1.838			-0.052	0.243	1.820			-0.161	-0.035	1.864			-0.228	-0.265	1.917			-0.264	-0.472	1.890			-0.282	-0.537	1.873			0.095	-0.025	1.776			0.152	-0.023	1.547
-0.018	-0.298	1.782			-0.006	-0.244	1.827			-0.032	0.065	1.838			-0.052	0.243	1.821			-0.161	-0.035	1.864			-0.228	-0.265	1.917			-0.264	-0.472	1.890			-0.282	-0.537	1.873			0.095	-0.025	1.776			0.152	-0.023	1.547
-0.018	-0.298	1.782			-0.006	-0.244	1.827			-0.032	0.065	1.838			-0.052	0.243	1.821			-0.161	-0.035	1.864			-0.228	-0.265	1.917			-0.264	-0.472	1.890			-0.282	-0.537	1.873			0.094	-0.025	1.776			0.152	-0.024	1.547
-0.018	-0.298	1.782			-0.006	-0.244	1.827			-0.032	0.065	1.838			-0.052	0.243	1.821			-0.161	-0.035	1.864			-0.228	-0.265	1.917			-0.264	-0.472	1.891			-0.282	-0.537	1.873			0.094	-0.025	1.776			0.152	-0.024	1.547
-0.018	-0.298	1.782			-0.006	-0.244	1.827			-0.032	0.065	1.838			-0.052	0.243	1.821			-0.161	-0.035	1.864			-0.228	-0.265	1.918			-0.264	-0.472	1.891			-0.282	-0.537	1.873			0.094	-0.026	1.776			0.152	-0.025	1.554
-0.018	-0.298	1.782			-0.006	-0.244	1.827			-0.032	0.065	1.838			-0.052	0.243	1.822			-0.161	-0.036	1.864			-0.228	-0.265	1.918			-0.264	-0.472	1.891			-0.282	-0.537	1.873			0.094	-0.026	1.777			0.151	-0.026	1.556
-0.018	-0.298	1.782			-0.007	-0.244	1.827			-0.032	0.065	1.838			-0.052	0.243	1.822			-0.161	-0.036	1.864			-0.228	-0.265	1.918			-0.264	-0.472	1.891			-0.282	-0.537	1.874			0.094	-0.026	1.777			0.151	-0.027	1.560
-0.018	-0.298	1.782			-0.007	-0.244	1.827			-0.032	0.065	1.839			-0.052	0.243	1.822			-0.161	-0.036	1.864			-0.228	-0.265	1.918			-0.264	-0.472	1.891			-0.282	-0.537	1.874			0.094	-0.026	1.777			0.151	-0.028	1.560
-0.018	-0.298	1.782			-0.007	-0.244	1.827			-0.032	0.065	1.839			-0.052	0.243	1.822			-0.161	-0.036	1.864			-0.228	-0.265	1.918			-0.264	-0.472	1.892			-0.282	-0.537	1.874			0.094	-0.026	1.777			0.150	-0.029	1.561
-0.018	-0.298	1.782			-0.007	-0.244	1.827			-0.032	0.065	1.839			-0.052	0.243	1.823			-0.161	-0.036	1.864			-0.228	-0.265	1.918			-0.264	-0.472	1.892			-0.282	-0.537	1.874			0.093	-0.026	1.777			0.150	-0.029	1.561
-0.018	-0.298	1.782			-0.007	-0.244	1.827			-0.032	0.065	1.839			-0.052	0.243	1.823			-0.161	-0.036	1.864			-0.228	-0.265	1.918			-0.264	-0.472	1.892			-0.282	-0.537	1.874			0.093	-0.026	1.777			0.150	-0.029	1.561
-0.018	-0.298	1.782			-0.007	-0.244	1.827			-0.032	0.065	1.839			-0.052	0.243	1.823			-0.161	-0.036	1.864			-0.228	-0.265	1.918			-0.264	-0.473	1.892			-0.282	-0.537	1.874			0.093	-0.027	1.777			0.150	-0.030	1.562
-0.018	-0.298	1.782			-0.007	-0.244	1.827			-0.032	0.065	1.839			-0.052	0.243	1.823			-0.161	-0.036	1.864			-0.228	-0.265	1.918			-0.265	-0.473	1.892			-0.282	-0.537	1.874			0.093	-0.027	1.777			0.149	-0.030	1.562
-0.018	-0.298	1.782			-0.007	-0.244	1.827			-0.032	0.065	1.839			-0.052	0.243	1.824			-0.161	-0.036	1.864			-0.228	-0.265	1.918			-0.265	-0.473	1.892			-0.282	-0.537	1.874			0.093	-0.027	1.778			0.149	-0.030	1.559
-0.018	-0.299	1.782			-0.007	-0.244	1.827			-0.032	0.065	1.839			-0.052	0.242	1.824			-0.161	-0.036	1.864			-0.228	-0.265	1.918			-0.265	-0.473	1.892			-0.282	-0.537	1.874			0.093	-0.027	1.778			0.149	-0.031	1.558
-0.018	-0.299	1.782			-0.007	-0.244	1.827			-0.032	0.065	1.840			-0.052	0.242	1.824			-0.161	-0.036	1.864			-0.228	-0.265	1.919			-0.265	-0.473	1.893			-0.282	-0.537	1.874			0.093	-0.027	1.778			0.149	-0.031	1.558
-0.018	-0.299	1.782			-0.007	-0.245	1.827			-0.032	0.065	1.840			-0.051	0.242	1.825			-0.161	-0.036	1.864			-0.228	-0.265	1.919			-0.265	-0.472	1.893			-0.282	-0.536	1.875			0.093	-0.027	1.778			0.149	-0.031	1.556
-0.018	-0.299	1.782			-0.007	-0.245	1.827			-0.032	0.066	1.840			-0.051	0.242	1.825			-0.161	-0.036	1.865			-0.228	-0.265	1.919			-0.265	-0.472	1.893			-0.282	-0.536	1.875			0.093	-0.027	1.778			0.149	-0.031	1.555
-0.018	-0.299	1.782			-0.007	-0.245	1.827			-0.033	0.066	1.840			-0.051	0.242	1.825			-0.161	-0.036	1.865			-0.228	-0.265	1.919			-0.265	-0.472	1.893			-0.282	-0.536	1.875			0.093	-0.027	1.778			0.148	-0.032	1.556
-0.018	-0.299	1.783			-0.007	-0.245	1.827			-0.033	0.066	1.840			-0.051	0.242	1.825			-0.161	-0.036	1.865			-0.228	-0.266	1.919			-0.265	-0.472	1.893			-0.282	-0.536	1.875			0.093	-0.027	1.778			0.148	-0.035	1.561
-0.018	-0.299	1.783			-0.007	-0.245	1.827			-0.033	0.066	1.841			-0.051	0.242	1.826			-0.161	-0.036	1.865			-0.228	-0.266	1.919			-0.265	-0.471	1.894			-0.282	-0.536	1.875			0.093	-0.027	1.778			0.148	-0.036	1.563
-0.018	-0.299	1.783			-0.007	-0.245	1.828			-0.033	0.066	1.841			-0.051	0.242	1.826			-0.161	-0.036	1.865			-0.228	-0.266	1.919			-0.265	-0.471	1.894			-0.282	-0.536	1.875			0.092	-0.027	1.778			0.148	-0.036	1.564
-0.018	-0.299	1.783			-0.007	-0.245	1.828			-0.033	0.066	1.841			-0.051	0.242	1.826			-0.161	-0.036	1.865			-0.228	-0.266	1.919			-0.264	-0.471	1.894			-0.282	-0.536	1.876			0.092	-0.027	1.779			0.149	-0.035	1.565
-0.018	-0.299	1.783			-0.007	-0.245	1.828			-0.033	0.066	1.841			-0.051	0.242	1.827			-0.161	-0.036	1.865			-0.228	-0.266	1.919			-0.264	-0.471	1.894			-0.282	-0.536	1.876			0.092	-0.027	1.779			0.150	-0.035	1.565
-0.018	-0.299	1.783			-0.007	-0.245	1.828			-0.033	0.066	1.841			-0.051	0.242	1.827			-0.161	-0.036	1.865			-0.228	-0.266	1.919			-0.264	-0.470	1.895			-0.282	-0.536	1.876			0.092	-0.027	1.779			0.151	-0.035	1.567
-0.018	-0.299	1.783			-0.007	-0.245	1.828			-0.033	0.066	1.842			-0.050	0.242	1.827			-0.161	-0.037	1.865			-0.228	-0.266	1.920			-0.264	-0.470	1.895			-0.283	-0.536	1.876			0.092	-0.027	1.779			0.153	-0.034	1.571
-0.018	-0.299	1.783			-0.007	-0.245	1.828			-0.034	0.066	1.843			-0.050	0.243	1.828			-0.161	-0.037	1.865			-0.228	-0.266	1.920			-0.265	-0.471	1.895			-0.283	-0.536	1.877			0.093	-0.027	1.779			0.154	-0.032	1.574
-0.018	-0.300	1.783			-0.007	-0.245	1.828			-0.034	0.066	1.843			-0.050	0.243	1.828			-0.161	-0.037	1.865			-0.228	-0.266	1.920			-0.265	-0.472	1.895			-0.283	-0.536	1.877			0.093	-0.027	1.780			0.157	-0.029	1.559
-0.018	-0.300	1.783			-0.007	-0.245	1.828			-0.035	0.066	1.844			-0.050	0.243	1.829			-0.161	-0.037	1.865			-0.228	-0.266	1.920			-0.265	-0.473	1.895			-0.283	-0.536	1.877			0.093	-0.027	1.780			0.158	-0.022	1.549
-0.018	-0.300	1.783			-0.007	-0.246	1.829			-0.035	0.067	1.844			-0.050	0.243	1.829			-0.160	-0.037	1.865			-0.228	-0.266	1.920			-0.265	-0.475	1.894			-0.283	-0.536	1.877			0.093	-0.027	1.780			0.160	-0.022	1.544
-0.018	-0.300	1.784			-0.007	-0.246	1.829			-0.035	0.067	1.845			-0.049	0.243	1.829			-0.160	-0.037	1.865			-0.228	-0.266	1.920			-0.266	-0.476	1.894			-0.283	-0.537	1.877			0.093	-0.027	1.780			0.162	-0.021	1.541
-0.018	-0.300	1.784			-0.007	-0.246	1.829			-0.035	0.067	1.845			-0.049	0.243	1.830			-0.160	-0.037	1.866			-0.228	-0.266	1.920			-0.266	-0.477	1.894			-0.283	-0.537	1.877			0.093	-0.027	1.780			0.163	-0.021	1.538
-0.017	-0.300	1.784			-0.007	-0.246	1.829			-0.035	0.067	1.846			-0.049	0.243	1.830			-0.160	-0.037	1.866			-0.228	-0.266	1.920			-0.266	-0.478	1.894			-0.283	-0.537	1.877			0.093	-0.027	1.781			0.164	-0.020	1.536
-0.017	-0.301	1.784			-0.007	-0.246	1.830			-0.035	0.067	1.846			-0.048	0.243	1.831			-0.160	-0.037	1.866			-0.228	-0.266	1.920			-0.266	-0.478	1.894			-0.283	-0.537	1.877			0.094	-0.026	1.781			0.165	-0.020	1.534
-0.017	-0.301	1.784			-0.007	-0.246	1.830			-0.035	0.067	1.846			-0.048	0.243	1.831			-0.160	-0.037	1.866			-0.228	-0.266	1.920			-0.266	-0.478	1.893			-0.284	-0.537	1.877			0.094	-0.026	1.781			0.166	-0.019	1.532
-0.017	-0.301	1.785			-0.007	-0.246	1.830			-0.035	0.067	1.847			-0.048	0.243	1.831			-0.160	-0.037	1.866			-0.228	-0.266	1.920			-0.266	-0.478	1.893			-0.284	-0.537	1.877			0.094	-0.026	1.782			0.166	-0.019	1.531
-0.017	-0.301	1.785			-0.007	-0.247	1.830			-0.035	0.068	1.847			-0.047	0.243	1.832			-0.160	-0.037	1.866			-0.228	-0.266	1.920			-0.266	-0.478	1.893			-0.284	-0.537	1.877			0.095	-0.026	1.782			0.168	-0.022	1.543
-0.017	-0.301	1.785			-0.007	-0.247	1.831			-0.035	0.068	1.847			-0.047	0.243	1.832			-0.160	-0.037	1.866			-0.228	-0.266	1.920			-0.266	-0.478	1.893			-0.284	-0.537	1.877			0.095	-0.026	1.782			0.168	-0.024	1.552
-0.017	-0.301	1.785			-0.007	-0.247	1.831			-0.034	0.068	1.848			-0.046	0.244	1.833			-0.160	-0.037	1.866			-0.228	-0.266	1.920			-0.266	-0.478	1.893			-0.284	-0.537	1.877			0.095	-0.026	1.783			0.168	-0.025	1.557
-0.017	-0.301	1.785			-0.007	-0.247	1.831			-0.034	0.068	1.848			-0.046	0.244	1.833			-0.160	-0.037	1.866			-0.228	-0.266	1.920			-0.266	-0.477	1.893			-0.284	-0.537	1.878			0.095	-0.026	1.783			0.168	-0.025	1.558
-0.017	-0.302	1.786			-0.007	-0.247	1.831			-0.034	0.068	1.848			-0.046	0.244	1.833			-0.159	-0.037	1.866			-0.228	-0.266	1.920			-0.266	-0.476	1.893			-0.284	-0.536	1.878			0.095	-0.026	1.783			0.167	-0.026	1.558
-0.017	-0.302	1.786			-0.007	-0.247	1.831			-0.034	0.068	1.848			-0.045	0.244	1.834			-0.159	-0.038	1.866			-0.228	-0.266	1.920			-0.266	-0.476	1.893			-0.284	-0.536	1.878			0.096	-0.026	1.784			0.166	-0.029	1.555
-0.017	-0.302	1.786			-0.006	-0.247	1.832			-0.034	0.069	1.848			-0.045	0.244	1.834			-0.159	-0.038	1.867			-0.228	-0.266	1.920			-0.266	-0.476	1.893			-0.284	-0.536	1.878			0.096	-0.026	1.784			0.164	-0.031	1.554
-0.017	-0.302	1.786			-0.006	-0.247	1.832			-0.033	0.069	1.848			-0.045	0.244	1.834			-0.159	-0.038	1.867			-0.228	-0.266	1.920			-0.265	-0.476	1.893			-0.284	-0.536	1.878			0.096	-0.026	1.784			0.163	-0.034	1.552
-0.017	-0.302	1.786			-0.006	-0.247	1.832			-0.033	0.070	1.848			-0.045	0.244	1.835			-0.159	-0.038	1.867			-0.228	-0.267	1.921			-0.265	-0.476	1.894			-0.284	-0.536	1.878			0.096	-0.026	1.784			0.149	-0.024	1.541
-0.017	-0.302	1.786			-0.006	-0.247	1.832			-0.032	0.070	1.847			-0.044	0.244	1.835			-0.158	-0.039	1.867			-0.228	-0.267	1.921			-0.265	-0.476	1.894			-0.284	-0.537	1.878			0.095	-0.026	1.784			0.142	-0.019	1.535
-0.016	-0.302	1.786			-0.006	-0.247	1.832			-0.030	0.071	1.846			-0.044	0.244	1.835			-0.158	-0.039	1.867			-0.228	-0.267	1.921			-0.263	-0.473	1.898			-0.283	-0.536	1.880			0.095	-0.026	1.785			0.136	-0.015	1.530
-0.016	-0.302	1.786			-0.006	-0.247	1.832			-0.033	0.069	1.847			-0.044	0.245	1.836			-0.158	-0.040	1.867			-0.228	-0.268	1.921			-0.262	-0.485	1.896			-0.288	-0.537	1.877			0.084	-0.030	1.787			0.125	-0.014	1.531
-0.016	-0.304	1.786			-0.006	-0.248	1.832			-0.036	0.068	1.847			-0.044	0.245	1.836			-0.157	-0.041	1.867			-0.228	-0.268	1.922			-0.262	-0.485	1.897			-0.288	-0.537	1.878			0.076	-0.034	1.789			0.117	-0.013	1.531
-0.016	-0.304	1.786			-0.006	-0.249	1.832			-0.035	0.069	1.844			-0.045	0.245	1.837			-0.157	-0.042	1.867			-0.228	-0.269	1.922			-0.262	-0.486	1.897			-0.287	-0.538	1.878			0.074	-0.034	1.789			0.113	-0.010	1.526
-0.016	-0.305	1.786			-0.005	-0.248	1.831			-0.021	0.080	1.823			-0.045	0.246	1.837			-0.156	-0.043	1.867			-0.228	-0.269	1.923			-0.262	-0.486	1.898			-0.287	-0.540	1.878			0.076	-0.031	1.781			0.111	-0.004	1.506
-0.016	-0.305	1.786			-0.004	-0.248	1.830			-0.026	0.082	1.822			-0.046	0.246	1.838			-0.156	-0.044	1.867			-0.228	-0.270	1.924			-0.261	-0.486	1.899			-0.287	-0.541	1.879			0.071	-0.029	1.781			0.106	-0.002	1.505
-0.016	-0.306	1.786			-0.004	-0.248	1.830			-0.044	0.080	1.838			-0.047	0.247	1.839			-0.155	-0.046	1.866			-0.228	-0.271	1.924			-0.261	-0.486	1.899			-0.287	-0.542	1.879			0.059	-0.030	1.787			0.093	-0.002	1.518
-0.015	-0.306	1.786			-0.004	-0.249	1.830			-0.045	0.081	1.836			-0.048	0.248	1.840			-0.155	-0.047	1.866			-0.227	-0.272	1.925			-0.261	-0.486	1.900			-0.286	-0.543	1.881			0.057	-0.029	1.786			0.090	-0.001	1.516
-0.015	-0.307	1.786			-0.003	-0.248	1.829			-0.036	0.101	1.825			-0.053	0.256	1.842			-0.154	-0.049	1.866			-0.227	-0.273	1.926			-0.260	-0.485	1.902			-0.285	-0.544	1.881			0.058	-0.020	1.781			0.090	0.004	1.508
-0.015	-0.307	1.786			-0.002	-0.247	1.828			-0.037	0.101	1.823			-0.054	0.256	1.843			-0.154	-0.050	1.865			-0.227	-0.273	1.927			-0.260	-0.485	1.903			-0.284	-0.545	1.883			0.056	-0.019	1.779			0.087	0.005	1.506
-0.015	-0.308	1.785			-0.002	-0.248	1.827			-0.038	0.085	1.821			-0.055	0.257	1.844			-0.153	-0.052	1.865			-0.227	-0.275	1.929			-0.260	-0.484	1.906			-0.283	-0.545	1.889			0.053	-0.024	1.778			0.083	0.005	1.503
-0.015	-0.308	1.785			-0.002	-0.248	1.827			-0.038	0.085	1.821			-0.055	0.257	1.844			-0.153	-0.052	1.865			-0.227	-0.275	1.929			-0.260	-0.484	1.906			-0.283	-0.545	1.889			0.053	-0.024	1.778			0.083	0.005	1.503
-0.015	-0.308	1.785			-0.002	-0.248	1.826			-0.036	0.079	1.821			-0.056	0.257	1.844			-0.153	-0.053	1.865			-0.226	-0.275	1.930			-0.260	-0.484	1.908			-0.282	-0.545	1.892			0.052	-0.027	1.777			0.081	0.005	1.502
-0.015	-0.309	1.785			-0.002	-0.249	1.826			-0.035	0.072	1.821			-0.057	0.257	1.845			-0.152	-0.054	1.865			-0.226	-0.276	1.930			-0.259	-0.483	1.910			-0.281	-0.544	1.896			0.052	-0.030	1.776			0.080	0.004	1.502
-0.015	-0.309	1.785			-0.002	-0.249	1.826			-0.034	0.067	1.821			-0.057	0.258	1.846			-0.152	-0.054	1.865			-0.226	-0.276	1.931			-0.259	-0.482	1.911			-0.281	-0.543	1.898			0.052	-0.034	1.776			0.078	0.003	1.501
-0.015	-0.309	1.785			-0.002	-0.250	1.825			-0.032	0.063	1.820			-0.058	0.258	1.846			-0.152	-0.055	1.865			-0.226	-0.277	1.932			-0.259	-0.481	1.913			-0.279	-0.541	1.901			0.052	-0.037	1.775			0.078	0.000	1.501
-0.015	-0.310	1.785			-0.002	-0.251	1.825			-0.030	0.056	1.820			-0.059	0.256	1.847			-0.152	-0.055	1.865			-0.226	-0.277	1.933			-0.259	-0.480	1.914			-0.279	-0.540	1.904			0.054	-0.042	1.774			0.078	-0.002	1.501
-0.015	-0.310	1.785			-0.002	-0.252	1.825			-0.027	0.049	1.820			-0.060	0.254	1.847			-0.152	-0.056	1.865			-0.225	-0.278	1.933			-0.259	-0.478	1.916			-0.278	-0.539	1.906			0.055	-0.047	1.774			0.079	-0.006	1.501
-0.015	-0.311	1.784			-0.002	-0.253	1.825			-0.025	0.045	1.820			-0.061	0.252	1.848			-0.152	-0.056	1.865			-0.225	-0.278	1.934			-0.258	-0.476	1.918			-0.277	-0.538	1.907			0.056	-0.052	1.773			0.080	-0.008	1.501
-0.015	-0.311	1.784			-0.002	-0.254	1.824			-0.024	0.040	1.820			-0.062	0.250	1.848			-0.152	-0.056	1.865			-0.225	-0.278	1.934			-0.258	-0.474	1.919			-0.277	-0.538	1.909			0.058	-0.056	1.773			0.080	-0.010	1.501
-0.015	-0.312	1.784			-0.002	-0.255	1.824			-0.026	0.043	1.821			-0.062	0.250	1.849			-0.152	-0.057	1.865			-0.225	-0.278	1.935			-0.258	-0.473	1.921			-0.277	-0.537	1.910			0.057	-0.056	1.773			0.080	-0.011	1.501
-0.015	-0.312	1.784			-0.002	-0.255	1.824			-0.024	0.038	1.821			-0.063	0.248	1.849			-0.152	-0.057	1.866			-0.225	-0.279	1.936			-0.258	-0.471	1.922			-0.276	-0.537	1.911			0.058	-0.060	1.773			0.080	-0.013	1.502
-0.015	-0.312	1.784			-0.002	-0.256	1.824			-0.026	0.036	1.823			-0.064	0.247	1.850			-0.152	-0.057	1.866			-0.225	-0.279	1.936			-0.258	-0.470	1.925			-0.276	-0.537	1.912			0.057	-0.063	1.773			0.080	-0.016	1.504
-0.016	-0.313	1.784			-0.003	-0.257	1.824			-0.030	0.034	1.829			-0.064	0.247	1.850			-0.153	-0.057	1.866			-0.224	-0.279	1.937			-0.258	-0.468	1.926			-0.276	-0.537	1.913			0.056	-0.065	1.776			0.080	-0.018	1.510
-0.016	-0.313	1.784			-0.004	-0.258	1.825			-0.033	0.033	1.833			-0.064	0.246	1.850			-0.153	-0.057	1.867			-0.224	-0.279	1.938			-0.258	-0.467	1.927			-0.276	-0.537	1.913			0.054	-0.067	1.778			0.079	-0.020	1.514
-0.016	-0.314	1.784			-0.004	-0.259	1.825			-0.033	0.031	1.834			-0.065	0.246	1.850			-0.153	-0.057	1.867			-0.224	-0.279	1.938			-0.258	-0.467	1.928			-0.276	-0.536	1.914			0.054	-0.069	1.778			0.079	-0.021	1.515
-0.017	-0.314	1.784			-0.005	-0.260	1.825			-0.033	0.029	1.834			-0.065	0.244	1.850			-0.153	-0.058	1.867			-0.224	-0.279	1.939			-0.258	-0.466	1.928			-0.276	-0.536	1.915			0.054	-0.071	1.779			0.079	-0.022	1.515
-0.017	-0.315	1.784			-0.005	-0.261	1.825			-0.032	0.028	1.834			-0.065	0.243	1.851			-0.154	-0.058	1.868			-0.224	-0.279	1.939			-0.258	-0.465	1.928			-0.275	-0.536	1.916			0.054	-0.072	1.779			0.079	-0.023	1.515
-0.017	-0.315	1.784			-0.005	-0.262	1.825			-0.032	0.026	1.834			-0.065	0.242	1.851			-0.154	-0.058	1.868			-0.224	-0.280	1.939			-0.258	-0.464	1.929			-0.275	-0.536	1.916			0.055	-0.074	1.779			0.080	-0.024	1.515
-0.018	-0.316	1.784			-0.005	-0.262	1.825			-0.031	0.026	1.833			-0.066	0.242	1.851			-0.154	-0.058	1.868			-0.224	-0.280	1.940			-0.258	-0.464	1.929			-0.275	-0.536	1.917			0.055	-0.075	1.778			0.080	-0.025	1.515
-0.018	-0.316	1.784			-0.006	-0.263	1.825			-0.030	0.025	1.832			-0.066	0.242	1.851			-0.154	-0.057	1.869			-0.224	-0.280	1.940			-0.258	-0.464	1.929			-0.275	-0.536	1.917			0.055	-0.076	1.778			0.081	-0.026	1.514
-0.018	-0.316	1.784			-0.006	-0.263	1.825			-0.030	0.025	1.832			-0.066	0.242	1.850			-0.155	-0.057	1.869			-0.224	-0.280	1.940			-0.257	-0.463	1.929			-0.275	-0.536	1.917			0.056	-0.077	1.778			0.081	-0.026	1.513
-0.018	-0.316	1.784			-0.006	-0.263	1.825			-0.029	0.025	1.831			-0.066	0.241	1.850			-0.155	-0.057	1.869			-0.224	-0.280	1.941			-0.257	-0.463	1.929			-0.275	-0.536	1.917			0.056	-0.078	1.778			0.082	-0.027	1.513
-0.019	-0.316	1.784			-0.006	-0.263	1.825			-0.028	0.026	1.829			-0.066	0.242	1.849			-0.155	-0.057	1.869			-0.224	-0.280	1.941			-0.257	-0.463	1.929			-0.275	-0.536	1.917			0.057	-0.078	1.777			0.082	-0.027	1.511
-0.019	-0.316	1.783			-0.006	-0.263	1.824			-0.027	0.035	1.825			-0.066	0.243	1.849			-0.155	-0.057	1.870			-0.224	-0.280	1.941			-0.257	-0.463	1.929			-0.276	-0.537	1.916			0.058	-0.075	1.775			0.083	-0.026	1.509
-0.019	-0.316	1.783			-0.006	-0.263	1.824			-0.028	0.037	1.825			-0.066	0.244	1.848			-0.155	-0.057	1.870			-0.223	-0.280	1.941			-0.263	-0.482	1.921			-0.281	-0.546	1.913			0.057	-0.074	1.775			0.083	-0.027	1.509
-0.020	-0.315	1.783			-0.006	-0.262	1.824			-0.028	0.041	1.823			-0.066	0.245	1.847			-0.156	-0.057	1.870			-0.223	-0.280	1.942			-0.263	-0.479	1.922			-0.281	-0.545	1.913			0.058	-0.071	1.774			0.083	-0.025	1.507
-0.020	-0.315	1.782			-0.006	-0.261	1.823			-0.026	0.045	1.820			-0.066	0.246	1.847			-0.156	-0.057	1.870			-0.223	-0.280	1.942			-0.263	-0.479	1.921			-0.282	-0.545	1.912			0.059	-0.069	1.772			0.083	-0.023	1.504
-0.020	-0.313	1.782			-0.004	-0.256	1.821			-0.015	0.079	1.806			-0.067	0.248	1.846			-0.156	-0.057	1.870			-0.223	-0.280	1.942			-0.262	-0.477	1.920			-0.282	-0.545	1.911			0.066	-0.049	1.763			0.086	-0.014	1.493
-0.019	-0.311	1.781			-0.003	-0.253	1.819			-0.015	0.080	1.805			-0.067	0.248	1.845			-0.156	-0.057	1.870			-0.223	-0.280	1.942			-0.262	-0.476	1.919			-0.282	-0.544	1.910			0.066	-0.048	1.763			0.086	-0.014	1.492
-0.019	-0.309	1.780			-0.002	-0.250	1.818			-0.012	0.089	1.801			-0.067	0.249	1.844			-0.156	-0.057	1.870			-0.223	-0.280	1.942			-0.262	-0.474	1.919			-0.282	-0.543	1.909			0.070	-0.039	1.758			0.088	-0.013	1.488
-0.019	-0.308	1.779			-0.002	-0.248	1.817			-0.011	0.086	1.801			-0.067	0.250	1.844			-0.156	-0.057	1.870			-0.223	-0.280	1.942			-0.262	-0.473	1.918			-0.282	-0.542	1.907			0.071	-0.038	1.758			0.089	-0.013	1.487
-0.019	-0.307	1.779			-0.002	-0.247	1.816			-0.010	0.083	1.801			-0.066	0.250	1.843			-0.156	-0.056	1.870			-0.223	-0.279	1.941			-0.261	-0.472	1.917			-0.282	-0.541	1.905			0.072	-0.037	1.757			0.089	-0.014	1.486
-0.019	-0.307	1.778			-0.002	-0.247	1.815			-0.013	0.067	1.806			-0.066	0.249	1.842			-0.157	-0.056	1.870			-0.224	-0.279	1.941			-0.261	-0.471	1.916			-0.282	-0.540	1.903			0.072	-0.041	1.758			0.090	-0.016	1.487
-0.019	-0.306	1.778			-0.002	-0.247	1.815			-0.015	0.056	1.810			-0.065	0.248	1.842			-0.157	-0.056	1.870			-0.224	-0.279	1.941			-0.261	-0.470	1.915			-0.282	-0.539	1.902			0.072	-0.046	1.759			0.089	-0.020	1.489
-0.019	-0.306	1.778			-0.002	-0.248	1.815			-0.018	0.046	1.813			-0.064	0.245	1.841			-0.157	-0.056	1.870			-0.224	-0.279	1.940			-0.261	-0.470	1.913			-0.283	-0.539	1.899			0.071	-0.052	1.760			0.084	-0.021	1.493
-0.019	-0.306	1.777			-0.002	-0.248	1.814			-0.020	0.044	1.813			-0.064	0.246	1.840			-0.157	-0.056	1.870			-0.224	-0.279	1.939			-0.263	-0.488	1.902			-0.292	-0.542	1.892			0.070	-0.053	1.760			0.080	-0.020	1.494
-0.019	-0.306	1.777			-0.003	-0.249	1.814			-0.026	0.035	1.818			-0.063	0.242	1.840			-0.158	-0.055	1.870			-0.224	-0.279	1.938			-0.263	-0.485	1.899			-0.291	-0.541	1.890			0.067	-0.059	1.763			0.106	-0.025	1.544
-0.020	-0.306	1.776			-0.004	-0.251	1.814			-0.030	0.029	1.822			-0.062	0.240	1.840			-0.158	-0.055	1.871			-0.224	-0.280	1.937			-0.263	-0.482	1.896			-0.290	-0.541	1.887			0.064	-0.065	1.766			0.109	-0.024	1.552
-0.020	-0.306	1.776			-0.005	-0.252	1.813			-0.036	0.004	1.819			-0.058	0.219	1.840			-0.159	-0.055	1.871			-0.225	-0.280	1.935			-0.263	-0.480	1.894			-0.289	-0.540	1.883			0.064	-0.070	1.758			0.108	-0.023	1.550
-0.021	-0.301	1.774			-0.006	-0.242	1.811			-0.042	0.059	1.806			-0.052	0.234	1.838			-0.159	-0.054	1.871			-0.225	-0.280	1.934			-0.263	-0.478	1.891			-0.288	-0.540	1.879			0.100	-0.020	1.745			0.105	-0.020	1.544
-0.021	-0.297	1.773			-0.007	-0.238	1.809			-0.045	0.064	1.803			-0.048	0.240	1.837			-0.160	-0.053	1.872			-0.225	-0.280	1.931			-0.262	-0.475	1.887			-0.286	-0.539	1.874			0.103	-0.019	1.744			0.087	-0.011	1.521
-0.022	-0.295	1.772			-0.007	-0.238	1.808			-0.021	-0.006	1.785			-0.031	0.188	1.829			-0.160	-0.052	1.872			-0.225	-0.279	1.928			-0.261	-0.470	1.882			-0.284	-0.537	1.868			0.105	-0.018	1.744			0.080	-0.008	1.512
-0.022	-0.293	1.771			-0.006	-0.238	1.807			-0.011	-0.036	1.777			-0.025	0.171	1.827			-0.161	-0.051	1.873			-0.224	-0.278	1.925			-0.260	-0.466	1.876			-0.279	-0.528	1.861			0.108	-0.016	1.743			0.075	-0.006	1.507
-0.022	-0.291	1.770			-0.006	-0.238	1.805			-0.007	-0.049	1.773			-0.021	0.162	1.825			-0.162	-0.049	1.874			-0.224	-0.277	1.923			-0.259	-0.463	1.872			-0.278	-0.526	1.858			0.110	-0.015	1.743			0.071	-0.004	1.503
-0.022	-0.290	1.769			-0.006	-0.238	1.803			-0.004	-0.058	1.771			-0.018	0.155	1.824			-0.162	-0.048	1.875			-0.224	-0.276	1.920			-0.258	-0.461	1.869			-0.277	-0.524	1.856			0.112	-0.015	1.743			0.068	-0.003	1.501
-0.022	-0.289	1.768			-0.006	-0.239	1.801			-0.003	-0.063	1.769			-0.016	0.150	1.823			-0.163	-0.046	1.876			-0.224	-0.275	1.918			-0.257	-0.458	1.864			-0.274	-0.522	1.847			0.114	-0.014	1.743			0.066	-0.002	1.499
-0.022	-0.288	1.768			-0.006	-0.239	1.799			-0.002	-0.068	1.768			-0.014	0.147	1.822			-0.163	-0.045	1.876			-0.224	-0.274	1.916			-0.259	-0.455	1.860			-0.275	-0.521	1.843			0.115	-0.014	1.743			0.065	-0.001	1.498
-0.022	-0.287	1.767			-0.006	-0.240	1.797			-0.001	-0.072	1.766			-0.013	0.143	1.822			-0.164	-0.044	1.876			-0.225	-0.274	1.913			-0.259	-0.454	1.858			-0.274	-0.520	1.839			0.117	-0.014	1.744			0.063	-0.000	1.497
-0.022	-0.286	1.767			-0.006	-0.240	1.796			-0.001	-0.075	1.765			-0.011	0.140	1.821			-0.164	-0.043	1.877			-0.225	-0.273	1.911			-0.260	-0.453	1.855			-0.274	-0.520	1.835			0.118	-0.014	1.744			0.062	0.000	1.497
-0.022	-0.286	1.767			-0.006	-0.241	1.795			-0.004	-0.079	1.766			-0.011	0.137	1.821			-0.169	-0.045	1.879			-0.225	-0.273	1.909			-0.260	-0.452	1.853			-0.274	-0.520	1.832			0.119	-0.014	1.745			0.062	0.000	1.496
-0.022	-0.285	1.766			-0.007	-0.242	1.793			-0.007	-0.081	1.767			-0.011	0.135	1.821			-0.172	-0.048	1.880			-0.225	-0.274	1.907			-0.260	-0.452	1.850			-0.274	-0.521	1.828			0.120	-0.014	1.745			0.061	0.001	1.496
-0.023	-0.285	1.766			-0.008	-0.242	1.793			-0.018	-0.077	1.775			-0.014	0.137	1.824			-0.175	-0.050	1.881			-0.226	-0.274	1.905			-0.259	-0.452	1.847			-0.275	-0.522	1.825			0.120	-0.015	1.746			0.061	0.001	1.496
-0.023	-0.284	1.765			-0.008	-0.242	1.792			-0.024	0.002	1.782			-0.025	0.201	1.835			-0.176	-0.049	1.881			-0.226	-0.274	1.903			-0.259	-0.452	1.845			-0.275	-0.522	1.822			0.120	-0.015	1.746			0.062	0.001	1.496
-0.024	-0.285	1.765			-0.010	-0.243	1.791			-0.036	0.017	1.794			-0.028	0.218	1.839			-0.176	-0.049	1.881			-0.227	-0.274	1.902			-0.259	-0.452	1.843			-0.275	-0.523	1.820			0.115	-0.024	1.749			0.061	-0.001	1.497
-0.025	-0.285	1.765			-0.011	-0.243	1.791			-0.042	0.025	1.800			-0.029	0.229	1.841			-0.177	-0.049	1.881			-0.228	-0.275	1.900			-0.260	-0.453	1.841			-0.275	-0.524	1.818			0.114	-0.025	1.749			0.062	-0.003	1.497
-0.025	-0.285	1.764			-0.012	-0.242	1.791			-0.043	0.040	1.799			-0.030	0.238	1.843			-0.177	-0.049	1.880			-0.229	-0.275	1.899			-0.260	-0.454	1.839			-0.276	-0.525	1.815			0.115	-0.023	1.746			0.062	-0.004	1.487
-0.026	-0.285	1.764			-0.012	-0.241	1.791			-0.043	0.050	1.798			-0.031	0.244	1.844			-0.177	-0.047	1.879			-0.229	-0.275	1.898			-0.261	-0.454	1.837			-0.276	-0.526	1.814			0.121	-0.011	1.745			0.075	-0.005	1.505
-0.026	-0.281	1.764			-0.013	-0.231	1.793			-0.037	0.087	1.802			-0.033	0.257	1.846			-0.177	-0.046	1.878			-0.230	-0.275	1.896			-0.261	-0.453	1.836			-0.277	-0.526	1.812			0.127	0.010	1.749			0.086	-0.004	1.526
-0.026	-0.280	1.764			-0.014	-0.230	1.794			-0.040	0.082	1.809			-0.033	0.260	1.846			-0.177	-0.045	1.877			-0.230	-0.275	1.895			-0.261	-0.453	1.835			-0.277	-0.526	1.811			0.128	0.010	1.753			0.087	-0.027	1.547
-0.027	-0.280	1.764			-0.016	-0.230	1.795			-0.042	0.079	1.814			-0.033	0.262	1.847			-0.177	-0.043	1.875			-0.231	-0.275	1.894			-0.261	-0.453	1.834			-0.278	-0.526	1.810			0.129	0.010	1.756			0.088	-0.022	1.542
-0.027	-0.279	1.764			-0.017	-0.229	1.796			-0.044	0.076	1.818			-0.034	0.265	1.847			-0.176	-0.042	1.874			-0.231	-0.274	1.893			-0.262	-0.454	1.833			-0.278	-0.527	1.809			0.129	0.010	1.759			0.112	-0.015	1.559
-0.027	-0.279	1.764			-0.018	-0.229	1.797			-0.045	0.073	1.821			-0.034	0.267	1.848			-0.176	-0.041	1.873			-0.232	-0.274	1.892			-0.263	-0.454	1.832			-0.279	-0.528	1.808			0.130	0.009	1.762			0.122	-0.013	1.567
-0.028	-0.278	1.764			-0.019	-0.229	1.798			-0.046	0.071	1.823			-0.034	0.268	1.848			-0.175	-0.039	1.872			-0.232	-0.273	1.891			-0.264	-0.455	1.832			-0.280	-0.529	1.807			0.130	0.009	1.764			0.110	-0.012	1.553
-0.028	-0.278	1.764			-0.020	-0.229	1.799			-0.047	0.069	1.825			-0.035	0.270	1.849			-0.175	-0.038	1.870			-0.233	-0.273	1.891			-0.265	-0.456	1.831			-0.281	-0.530	1.807			0.130	0.008	1.766			0.087	-0.003	1.545
-0.029	-0.278	1.764			-0.023	-0.231	1.801			-0.055	0.043	1.831			-0.037	0.253	1.850			-0.174	-0.037	1.869			-0.233	-0.272	1.890			-0.265	-0.458	1.831			-0.282	-0.530	1.807			0.127	-0.004	1.772			0.084	-0.002	1.544
-0.030	-0.279	1.764			-0.024	-0.232	1.802			-0.056	0.043	1.833			-0.038	0.254	1.850			-0.174	-0.036	1.869			-0.233	-0.272	1.889			-0.266	-0.459	1.831			-0.282	-0.531	1.806			0.127	-0.004	1.774			0.081	-0.001	1.541
-0.030	-0.279	1.764			-0.025	-0.233	1.803			-0.057	0.043	1.834			-0.038	0.255	1.850			-0.174	-0.036	1.868			-0.234	-0.272	1.889			-0.267	-0.461	1.830			-0.283	-0.532	1.806			0.127	-0.004	1.775			0.074	0.002	1.538
-0.031	-0.279	1.764			-0.025	-0.233	1.804			-0.051	0.057	1.822			-0.038	0.256	1.850			-0.173	-0.035	1.867			-0.234	-0.271	1.888			-0.268	-0.462	1.830			-0.284	-0.532	1.806			0.128	0.001	1.773			0.065	0.012	1.525
-0.031	-0.279	1.764			-0.026	-0.233	1.804			-0.051	0.058	1.822			-0.038	0.257	1.850			-0.173	-0.034	1.866			-0.235	-0.271	1.888			-0.268	-0.464	1.830			-0.284	-0.533	1.806			0.129	0.001	1.773			0.100	-0.015	1.549
-0.032	-0.279	1.764			-0.026	-0.232	1.804			-0.051	0.059	1.823			-0.038	0.258	1.850			-0.173	-0.034	1.865			-0.235	-0.270	1.888			-0.269	-0.465	1.830			-0.285	-0.534	1.807			0.129	0.001	1.774			0.106	-0.097	1.604
-0.032	-0.279	1.765			-0.026	-0.232	1.805			-0.052	0.059	1.823			-0.038	0.259	1.850			-0.172	-0.033	1.865			-0.235	-0.270	1.887			-0.269	-0.466	1.830			-0.286	-0.535	1.807			0.129	0.001	1.774			0.108	-0.134	1.631
-0.032	-0.279	1.765			-0.027	-0.232	1.805			-0.052	0.060	1.823			-0.038	0.260	1.850			-0.172	-0.033	1.864			-0.236	-0.270	1.887			-0.270	-0.466	1.831			-0.286	-0.535	1.808			0.129	0.002	1.775			0.109	-0.148	1.641
-0.032	-0.279	1.765			-0.027	-0.232	1.806			-0.044	0.066	1.812			-0.038	0.260	1.850			-0.172	-0.032	1.864			-0.236	-0.269	1.887			-0.270	-0.466	1.832			-0.287	-0.535	1.809			0.132	0.005	1.771			0.110	-0.154	1.645
-0.033	-0.279	1.765			-0.027	-0.231	1.806			-0.041	0.070	1.807			-0.038	0.261	1.849			-0.172	-0.032	1.863			-0.236	-0.269	1.887			-0.270	-0.465	1.833			-0.288	-0.535	1.810			0.134	0.008	1.768			0.111	-0.160	1.649
-0.033	-0.278	1.765			-0.026	-0.230	1.806			-0.039	0.074	1.803			-0.038	0.261	1.849			-0.171	-0.031	1.863			-0.237	-0.268	1.887			-0.271	-0.465	1.834			-0.288	-0.535	1.811			0.135	0.011	1.766			0.112	-0.165	1.652
-0.033	-0.278	1.765			-0.027	-0.230	1.806			-0.039	0.064	1.807			-0.038	0.260	1.848			-0.171	-0.031	1.863			-0.237	-0.268	1.887			-0.271	-0.465	1.835			-0.289	-0.535	1.812			0.135	0.008	1.767			0.112	-0.171	1.656
-0.033	-0.278	1.765			-0.027	-0.230	1.806			-0.040	0.058	1.810			-0.038	0.259	1.847			-0.171	-0.031	1.862			-0.237	-0.267	1.887			-0.271	-0.464	1.836			-0.289	-0.535	1.812			0.135	0.006	1.769			0.113	-0.176	1.659
-0.033	-0.278	1.765			-0.027	-0.230	1.807			-0.041	0.054	1.813			-0.038	0.258	1.847			-0.171	-0.030	1.862			-0.238	-0.267	1.887			-0.271	-0.464	1.837			-0.290	-0.535	1.814			0.135	0.004	1.770			0.113	-0.180	1.663
-0.034	-0.278	1.765			-0.027	-0.230	1.807			-0.042	0.051	1.815			-0.038	0.258	1.847			-0.171	-0.030	1.862			-0.238	-0.267	1.887			-0.271	-0.463	1.838			-0.290	-0.534	1.815			0.134	0.002	1.771			0.114	-0.184	1.665
-0.034	-0.278	1.766			-0.028	-0.230	1.808			-0.042	0.049	1.817			-0.039	0.258	1.847			-0.171	-0.030	1.862			-0.238	-0.266	1.888			-0.272	-0.464	1.839			-0.290	-0.535	1.816			0.134	0.001	1.773			0.114	-0.186	1.668
-0.034	-0.279	1.766			-0.028	-0.231	1.808			-0.043	0.048	1.818			-0.039	0.258	1.847			-0.171	-0.030	1.862			-0.239	-0.266	1.888			-0.272	-0.465	1.840			-0.291	-0.536	1.817			0.133	-0.000	1.774			0.114	-0.189	1.670
-0.034	-0.279	1.767			-0.028	-0.231	1.809			-0.044	0.047	1.820			-0.039	0.258	1.847			-0.171	-0.030	1.862			-0.239	-0.266	1.889			-0.272	-0.466	1.841			-0.292	-0.537	1.818			0.133	-0.001	1.775			0.113	-0.190	1.672
-0.035	-0.279	1.767			-0.028	-0.231	1.810			-0.044	0.046	1.821			-0.040	0.258	1.847			-0.171	-0.029	1.862			-0.239	-0.266	1.890			-0.272	-0.466	1.842			-0.292	-0.537	1.819			0.132	-0.002	1.776			0.113	-0.190	1.673
-0.035	-0.279	1.768			-0.029	-0.231	1.811			-0.045	0.045	1.823			-0.041	0.258	1.848			-0.171	-0.029	1.862			-0.240	-0.265	1.890			-0.273	-0.467	1.843			-0.292	-0.538	1.820			0.131	-0.002	1.778			0.113	-0.189	1.675
-0.035	-0.279	1.768			-0.029	-0.232	1.812			-0.045	0.045	1.825			-0.041	0.258	1.848			-0.171	-0.029	1.862			-0.240	-0.265	1.891			-0.274	-0.469	1.844			-0.293	-0.539	1.821			0.131	-0.003	1.779			0.113	-0.188	1.676
-0.035	-0.279	1.769			-0.029	-0.232	1.813			-0.046	0.046	1.827			-0.041	0.259	1.848			-0.170	-0.029	1.862			-0.240	-0.265	1.892			-0.276	-0.478	1.846			-0.294	-0.542	1.822			0.131	-0.003	1.781			0.113	-0.186	1.677
-0.036	-0.279	1.770			-0.029	-0.232	1.814			-0.046	0.046	1.829			-0.042	0.259	1.849			-0.170	-0.029	1.862			-0.241	-0.265	1.892			-0.278	-0.484	1.847			-0.294	-0.544	1.823			0.130	-0.003	1.782			0.112	-0.185	1.678
-0.036	-0.279	1.770			-0.029	-0.232	1.815			-0.046	0.047	1.831			-0.042	0.259	1.849			-0.170	-0.029	1.862			-0.241	-0.265	1.893			-0.279	-0.487	1.848			-0.295	-0.546	1.824			0.130	-0.002	1.783			0.112	-0.183	1.678
[truncated: 429 more rows]
[truncated: 30 more columns]
