# Supplementary material for: A natural user interface to integrate citizen science and physical exercise
Source: PLoS One. 2017 Feb 23;12(2):e0172587. doi: 10.1371/journal.pone.0172587 (PMC5322974; doi:10.1371/journal.pone.0172587)
Supplement: S1 Folder — Kinect raw data of each participant in the two kinect groups (KC and KNC). Data of each participant are saved in a binary file. Trajectories of points have been extracted form the binary file and saved in a text file. (ZIP) [file pone.0172587.s002.zip › Raw_data/Par38/Par38_Right_NC_points.txt]

-0.149	-0.327	1.614			-0.125	-0.289	1.656			-0.147	-0.043	1.703			-0.169	0.154	1.719			-0.318	-0.125	1.761			-0.445	-0.274	1.811			-0.457	-0.451	1.750			-0.465	-0.509	1.715			-0.011	-0.096	1.508			0.180	-0.167	1.536
-0.147	-0.322	1.615			-0.126	-0.285	1.658			-0.146	-0.041	1.703			-0.170	0.154	1.719			-0.320	-0.124	1.761			-0.447	-0.273	1.808			-0.452	-0.449	1.748			-0.463	-0.508	1.715			0.007	-0.094	1.618			0.179	-0.164	1.554
-0.146	-0.315	1.617			-0.128	-0.280	1.660			-0.145	-0.040	1.703			-0.171	0.154	1.719			-0.322	-0.122	1.760			-0.450	-0.271	1.804			-0.447	-0.448	1.746			-0.461	-0.507	1.715			0.047	-0.110	1.665			0.193	-0.162	1.560
-0.145	-0.310	1.618			-0.129	-0.276	1.662			-0.145	-0.039	1.703			-0.171	0.154	1.719			-0.324	-0.121	1.758			-0.452	-0.271	1.800			-0.442	-0.447	1.744			-0.458	-0.506	1.714			0.045	-0.110	1.685			0.198	-0.156	1.580
-0.144	-0.306	1.619			-0.130	-0.273	1.663			-0.145	-0.038	1.703			-0.172	0.154	1.719			-0.327	-0.120	1.757			-0.455	-0.270	1.796			-0.439	-0.447	1.741			-0.453	-0.505	1.713			0.046	-0.110	1.696			0.207	-0.152	1.600
-0.144	-0.303	1.620			-0.131	-0.271	1.665			-0.144	-0.038	1.702			-0.173	0.154	1.719			-0.330	-0.119	1.755			-0.459	-0.269	1.791			-0.435	-0.446	1.738			-0.448	-0.504	1.711			0.048	-0.109	1.704			0.217	-0.149	1.624
-0.143	-0.301	1.620			-0.132	-0.269	1.666			-0.144	-0.037	1.702			-0.174	0.153	1.719			-0.332	-0.118	1.753			-0.463	-0.269	1.786			-0.428	-0.440	1.723			-0.440	-0.501	1.704			0.050	-0.109	1.711			0.227	-0.146	1.650
-0.143	-0.299	1.621			-0.133	-0.267	1.666			-0.144	-0.036	1.702			-0.174	0.153	1.719			-0.335	-0.117	1.751			-0.467	-0.269	1.781			-0.415	-0.445	1.700			-0.428	-0.503	1.691			0.052	-0.109	1.717			0.233	-0.149	1.679
-0.143	-0.298	1.621			-0.134	-0.266	1.667			-0.144	-0.036	1.701			-0.175	0.153	1.718			-0.337	-0.116	1.749			-0.470	-0.269	1.777			-0.414	-0.443	1.696			-0.424	-0.501	1.687			0.054	-0.109	1.723			0.237	-0.152	1.704
-0.142	-0.297	1.622			-0.134	-0.265	1.668			-0.145	-0.035	1.701			-0.176	0.152	1.718			-0.339	-0.116	1.747			-0.473	-0.269	1.773			-0.412	-0.442	1.693			-0.421	-0.499	1.684			0.055	-0.109	1.729			0.239	-0.154	1.729
-0.142	-0.296	1.622			-0.135	-0.264	1.668			-0.145	-0.034	1.700			-0.176	0.152	1.717			-0.341	-0.115	1.744			-0.475	-0.269	1.769			-0.409	-0.443	1.688			-0.417	-0.500	1.679			0.074	-0.114	1.747			0.251	-0.162	1.752
-0.141	-0.295	1.622			-0.136	-0.263	1.669			-0.145	-0.034	1.699			-0.177	0.151	1.716			-0.342	-0.115	1.741			-0.477	-0.269	1.766			-0.407	-0.443	1.684			-0.413	-0.500	1.675			0.083	-0.116	1.757			0.261	-0.175	1.788
-0.141	-0.294	1.622			-0.137	-0.262	1.669			-0.146	-0.033	1.698			-0.178	0.151	1.716			-0.344	-0.114	1.738			-0.479	-0.269	1.763			-0.406	-0.442	1.681			-0.410	-0.499	1.673			0.087	-0.118	1.764			0.265	-0.180	1.808
-0.141	-0.293	1.623			-0.138	-0.261	1.669			-0.146	-0.032	1.697			-0.178	0.150	1.715			-0.345	-0.114	1.735			-0.481	-0.269	1.760			-0.403	-0.444	1.676			-0.406	-0.500	1.668			0.091	-0.119	1.771			0.268	-0.181	1.820
-0.141	-0.292	1.623			-0.139	-0.260	1.670			-0.147	-0.032	1.696			-0.179	0.150	1.713			-0.346	-0.114	1.732			-0.482	-0.269	1.758			-0.398	-0.454	1.664			-0.400	-0.506	1.659			0.090	-0.119	1.776			0.259	-0.184	1.833
-0.140	-0.292	1.623			-0.139	-0.260	1.670			-0.148	-0.031	1.695			-0.180	0.149	1.712			-0.347	-0.113	1.730			-0.483	-0.269	1.755			-0.394	-0.459	1.657			-0.395	-0.510	1.652			0.088	-0.119	1.780			0.251	-0.185	1.843
-0.140	-0.291	1.623			-0.140	-0.260	1.670			-0.149	-0.031	1.694			-0.180	0.149	1.710			-0.348	-0.113	1.727			-0.485	-0.269	1.753			-0.392	-0.463	1.652			-0.392	-0.513	1.646			0.085	-0.119	1.782			0.245	-0.187	1.850
-0.140	-0.291	1.623			-0.141	-0.259	1.670			-0.149	-0.030	1.693			-0.181	0.148	1.709			-0.349	-0.113	1.724			-0.486	-0.269	1.750			-0.391	-0.463	1.650			-0.390	-0.514	1.644			0.086	-0.119	1.786			0.245	-0.189	1.857
-0.140	-0.291	1.623			-0.142	-0.259	1.670			-0.150	-0.030	1.692			-0.181	0.148	1.707			-0.349	-0.113	1.722			-0.487	-0.269	1.747			-0.395	-0.457	1.650			-0.389	-0.512	1.642			0.087	-0.120	1.790			0.245	-0.190	1.864
-0.140	-0.290	1.623			-0.143	-0.259	1.670			-0.151	-0.029	1.690			-0.182	0.148	1.706			-0.350	-0.113	1.720			-0.488	-0.270	1.745			-0.397	-0.453	1.651			-0.388	-0.509	1.641			0.087	-0.120	1.793			0.244	-0.192	1.868
-0.140	-0.290	1.623			-0.144	-0.259	1.670			-0.152	-0.029	1.689			-0.182	0.147	1.704			-0.351	-0.113	1.718			-0.489	-0.270	1.742			-0.398	-0.451	1.651			-0.386	-0.508	1.640			0.088	-0.121	1.795			0.243	-0.193	1.870
-0.140	-0.290	1.623			-0.145	-0.258	1.670			-0.153	-0.029	1.688			-0.183	0.147	1.703			-0.351	-0.113	1.716			-0.490	-0.270	1.740			-0.400	-0.448	1.651			-0.385	-0.506	1.639			0.088	-0.122	1.796			0.243	-0.195	1.867
-0.140	-0.290	1.623			-0.146	-0.258	1.670			-0.154	-0.028	1.687			-0.183	0.146	1.702			-0.352	-0.113	1.714			-0.490	-0.271	1.738			-0.399	-0.448	1.649			-0.382	-0.506	1.636			0.094	-0.124	1.796			0.248	-0.198	1.867
-0.140	-0.289	1.623			-0.146	-0.258	1.670			-0.154	-0.028	1.686			-0.183	0.146	1.701			-0.352	-0.113	1.713			-0.491	-0.271	1.737			-0.401	-0.446	1.651			-0.382	-0.504	1.637			0.101	-0.126	1.795			0.254	-0.203	1.862
-0.140	-0.288	1.624			-0.147	-0.257	1.670			-0.155	-0.028	1.685			-0.184	0.146	1.700			-0.353	-0.113	1.712			-0.492	-0.271	1.735			-0.402	-0.444	1.652			-0.381	-0.502	1.638			0.108	-0.127	1.792			0.262	-0.211	1.846
-0.140	-0.288	1.624			-0.147	-0.257	1.670			-0.156	-0.028	1.685			-0.184	0.146	1.699			-0.353	-0.113	1.711			-0.492	-0.271	1.734			-0.404	-0.443	1.654			-0.381	-0.501	1.637			0.101	-0.127	1.773			0.260	-0.201	1.795
-0.140	-0.288	1.624			-0.148	-0.256	1.670			-0.156	-0.028	1.684			-0.184	0.145	1.698			-0.354	-0.113	1.710			-0.493	-0.271	1.733			-0.404	-0.443	1.653			-0.380	-0.501	1.637			0.082	-0.121	1.752			0.244	-0.188	1.754
-0.140	-0.288	1.624			-0.148	-0.256	1.671			-0.157	-0.028	1.684			-0.185	0.145	1.697			-0.354	-0.113	1.709			-0.494	-0.271	1.732			-0.404	-0.446	1.652			-0.377	-0.506	1.634			0.073	-0.118	1.741			0.235	-0.176	1.715
-0.140	-0.288	1.624			-0.148	-0.256	1.671			-0.157	-0.027	1.684			-0.185	0.145	1.697			-0.355	-0.114	1.709			-0.494	-0.271	1.731			-0.404	-0.447	1.652			-0.376	-0.508	1.633			0.066	-0.116	1.732			0.229	-0.167	1.683
-0.140	-0.288	1.625			-0.148	-0.256	1.671			-0.154	-0.028	1.685			-0.185	0.145	1.696			-0.356	-0.114	1.709			-0.495	-0.272	1.731			-0.403	-0.450	1.651			-0.374	-0.510	1.631			0.061	-0.113	1.725			0.223	-0.160	1.652
-0.140	-0.289	1.625			-0.147	-0.257	1.672			-0.154	-0.029	1.685			-0.185	0.145	1.696			-0.357	-0.115	1.710			-0.495	-0.273	1.730			-0.402	-0.453	1.650			-0.373	-0.513	1.629			0.053	-0.111	1.715			0.211	-0.152	1.620
-0.140	-0.289	1.625			-0.147	-0.257	1.672			-0.153	-0.029	1.686			-0.185	0.145	1.695			-0.357	-0.116	1.712			-0.496	-0.273	1.731			-0.402	-0.454	1.650			-0.372	-0.513	1.629			0.051	-0.110	1.712			0.198	-0.146	1.587
-0.140	-0.289	1.626			-0.146	-0.257	1.672			-0.152	-0.029	1.687			-0.185	0.145	1.695			-0.358	-0.117	1.714			-0.496	-0.274	1.732			-0.403	-0.454	1.650			-0.371	-0.514	1.628			0.049	-0.110	1.708			0.182	-0.141	1.557
-0.140	-0.289	1.626			-0.145	-0.257	1.673			-0.152	-0.029	1.688			-0.185	0.145	1.695			-0.357	-0.118	1.717			-0.497	-0.274	1.734			-0.401	-0.458	1.649			-0.368	-0.520	1.625			0.056	-0.104	1.659			0.163	-0.136	1.482
-0.140	-0.289	1.626			-0.144	-0.258	1.673			-0.151	-0.029	1.689			-0.185	0.145	1.695			-0.356	-0.119	1.719			-0.497	-0.275	1.736			-0.400	-0.461	1.648			-0.366	-0.525	1.622			0.056	-0.102	1.649			0.152	-0.140	1.452
-0.140	-0.289	1.626			-0.143	-0.258	1.673			-0.151	-0.029	1.689			-0.184	0.146	1.695			-0.354	-0.119	1.721			-0.496	-0.276	1.739			-0.399	-0.464	1.647			-0.364	-0.529	1.619			0.056	-0.101	1.642			0.136	-0.144	1.430
-0.140	-0.289	1.626			-0.142	-0.258	1.673			-0.150	-0.029	1.690			-0.184	0.146	1.695			-0.352	-0.120	1.723			-0.494	-0.276	1.743			-0.398	-0.466	1.646			-0.363	-0.533	1.616			0.057	-0.101	1.636			0.086	-0.160	1.413
-0.140	-0.289	1.627			-0.141	-0.258	1.674			-0.150	-0.028	1.691			-0.183	0.147	1.695			-0.350	-0.121	1.725			-0.492	-0.277	1.748			-0.397	-0.468	1.645			-0.362	-0.535	1.615			0.057	-0.100	1.630			0.064	-0.167	1.406
-0.140	-0.290	1.627			-0.140	-0.258	1.674			-0.149	-0.028	1.692			-0.182	0.147	1.696			-0.347	-0.122	1.727			-0.489	-0.277	1.754			-0.396	-0.470	1.645			-0.361	-0.536	1.614			0.057	-0.099	1.626			0.039	-0.178	1.407
-0.141	-0.290	1.626			-0.140	-0.259	1.674			-0.149	-0.028	1.693			-0.182	0.148	1.696			-0.345	-0.122	1.729			-0.486	-0.276	1.761			-0.396	-0.471	1.645			-0.361	-0.537	1.613			0.057	-0.099	1.622			0.021	-0.185	1.409
-0.141	-0.291	1.626			-0.139	-0.259	1.673			-0.148	-0.027	1.693			-0.181	0.148	1.697			-0.343	-0.123	1.731			-0.483	-0.276	1.767			-0.398	-0.469	1.654			-0.363	-0.536	1.618			0.057	-0.098	1.618			0.009	-0.189	1.409
-0.143	-0.294	1.625			-0.139	-0.260	1.673			-0.148	-0.027	1.694			-0.180	0.149	1.697			-0.342	-0.123	1.733			-0.480	-0.276	1.772			-0.400	-0.468	1.660			-0.366	-0.535	1.621			0.035	-0.105	1.635			0.001	-0.188	1.420
-0.145	-0.298	1.623			-0.140	-0.262	1.672			-0.147	-0.026	1.694			-0.180	0.149	1.697			-0.340	-0.123	1.735			-0.477	-0.276	1.777			-0.401	-0.467	1.665			-0.368	-0.534	1.625			0.027	-0.109	1.636			-0.005	-0.190	1.419
-0.148	-0.302	1.621			-0.140	-0.264	1.670			-0.147	-0.025	1.694			-0.180	0.150	1.698			-0.338	-0.124	1.737			-0.475	-0.276	1.782			-0.402	-0.466	1.668			-0.369	-0.533	1.627			0.023	-0.111	1.635			-0.009	-0.191	1.418
-0.149	-0.305	1.620			-0.140	-0.266	1.669			-0.146	-0.024	1.694			-0.179	0.150	1.698			-0.337	-0.124	1.738			-0.472	-0.277	1.787			-0.402	-0.466	1.670			-0.371	-0.533	1.629			0.030	-0.120	1.640			-0.012	-0.191	1.424
-0.151	-0.307	1.619			-0.141	-0.268	1.668			-0.145	-0.023	1.694			-0.179	0.150	1.699			-0.336	-0.124	1.740			-0.470	-0.277	1.791			-0.402	-0.466	1.672			-0.372	-0.532	1.630			0.024	-0.121	1.643			-0.011	-0.199	1.437
-0.152	-0.309	1.618			-0.141	-0.269	1.668			-0.145	-0.022	1.694			-0.178	0.150	1.699			-0.334	-0.124	1.742			-0.467	-0.277	1.794			-0.403	-0.465	1.674			-0.373	-0.532	1.632			0.020	-0.123	1.646			-0.010	-0.173	1.442
-0.153	-0.311	1.617			-0.141	-0.270	1.667			-0.144	-0.021	1.694			-0.178	0.151	1.699			-0.333	-0.124	1.744			-0.464	-0.277	1.798			-0.403	-0.465	1.675			-0.374	-0.531	1.633			0.018	-0.123	1.646			-0.010	-0.161	1.444
-0.153	-0.312	1.617			-0.142	-0.271	1.666			-0.143	-0.020	1.694			-0.177	0.151	1.699			-0.332	-0.123	1.745			-0.462	-0.278	1.801			-0.403	-0.465	1.677			-0.374	-0.531	1.634			0.016	-0.124	1.647			0.003	-0.220	1.485
-0.154	-0.313	1.616			-0.142	-0.272	1.666			-0.142	-0.020	1.694			-0.176	0.151	1.699			-0.331	-0.123	1.747			-0.460	-0.278	1.803			-0.403	-0.465	1.678			-0.375	-0.531	1.634			0.014	-0.125	1.649			0.008	-0.245	1.502
-0.155	-0.314	1.616			-0.142	-0.273	1.665			-0.141	-0.019	1.694			-0.175	0.151	1.699			-0.330	-0.123	1.749			-0.459	-0.279	1.805			-0.403	-0.465	1.679			-0.375	-0.530	1.635			0.012	-0.125	1.650			0.009	-0.258	1.506
-0.155	-0.315	1.615			-0.142	-0.274	1.665			-0.140	-0.018	1.693			-0.174	0.152	1.699			-0.329	-0.123	1.750			-0.457	-0.279	1.807			-0.403	-0.465	1.679			-0.376	-0.530	1.636			0.011	-0.126	1.650			0.013	-0.267	1.510
-0.156	-0.316	1.615			-0.142	-0.275	1.664			-0.139	-0.018	1.693			-0.173	0.152	1.699			-0.328	-0.122	1.752			-0.456	-0.279	1.808			-0.402	-0.465	1.680			-0.376	-0.530	1.636			0.010	-0.126	1.651			0.016	-0.274	1.513
-0.156	-0.317	1.614			-0.142	-0.275	1.664			-0.138	-0.017	1.693			-0.172	0.152	1.699			-0.327	-0.122	1.753			-0.455	-0.280	1.810			-0.402	-0.465	1.681			-0.377	-0.530	1.637			0.009	-0.126	1.652			0.019	-0.280	1.516
-0.156	-0.318	1.614			-0.142	-0.276	1.664			-0.137	-0.017	1.693			-0.170	0.152	1.698			-0.327	-0.121	1.754			-0.455	-0.280	1.811			-0.402	-0.465	1.682			-0.377	-0.529	1.638			0.008	-0.127	1.653			0.020	-0.285	1.518
-0.157	-0.318	1.614			-0.142	-0.276	1.663			-0.135	-0.016	1.693			-0.167	0.152	1.698			-0.326	-0.121	1.756			-0.454	-0.280	1.812			-0.402	-0.464	1.682			-0.377	-0.529	1.638			0.007	-0.127	1.655			0.020	-0.289	1.520
-0.157	-0.319	1.614			-0.142	-0.277	1.663			-0.134	-0.016	1.692			-0.164	0.152	1.697			-0.325	-0.121	1.757			-0.453	-0.280	1.813			-0.402	-0.464	1.683			-0.377	-0.528	1.640			0.007	-0.127	1.657			0.020	-0.293	1.521
-0.157	-0.319	1.614			-0.142	-0.277	1.663			-0.132	-0.016	1.692			-0.161	0.152	1.696			-0.325	-0.120	1.758			-0.452	-0.280	1.813			-0.401	-0.465	1.684			-0.377	-0.529	1.640			0.007	-0.127	1.658			0.024	-0.284	1.519
-0.157	-0.320	1.614			-0.142	-0.278	1.663			-0.130	-0.016	1.692			-0.158	0.152	1.696			-0.324	-0.120	1.758			-0.452	-0.279	1.813			-0.401	-0.465	1.685			-0.377	-0.529	1.642			0.008	-0.127	1.660			0.026	-0.278	1.518
-0.157	-0.320	1.614			-0.141	-0.278	1.663			-0.128	-0.016	1.692			-0.155	0.152	1.696			-0.323	-0.120	1.759			-0.451	-0.279	1.812			-0.400	-0.465	1.686			-0.377	-0.529	1.644			0.008	-0.128	1.661			0.028	-0.272	1.517
-0.156	-0.321	1.614			-0.141	-0.279	1.663			-0.126	-0.016	1.692			-0.152	0.152	1.695			-0.322	-0.119	1.760			-0.450	-0.278	1.811			-0.400	-0.465	1.687			-0.377	-0.529	1.645			0.010	-0.128	1.663			0.031	-0.269	1.517
-0.155	-0.322	1.614			-0.140	-0.280	1.663			-0.124	-0.016	1.691			-0.148	0.152	1.695			-0.321	-0.119	1.760			-0.450	-0.278	1.810			-0.399	-0.465	1.688			-0.377	-0.530	1.648			0.011	-0.128	1.665			0.033	-0.267	1.517
-0.154	-0.322	1.614			-0.139	-0.280	1.663			-0.123	-0.016	1.691			-0.144	0.152	1.695			-0.320	-0.118	1.761			-0.449	-0.277	1.809			-0.407	-0.461	1.699			-0.387	-0.525	1.661			0.013	-0.130	1.664			0.036	-0.269	1.517
-0.153	-0.324	1.615			-0.137	-0.282	1.663			-0.121	-0.017	1.692			-0.139	0.152	1.696			-0.319	-0.118	1.761			-0.449	-0.277	1.807			-0.411	-0.459	1.707			-0.392	-0.522	1.672			0.013	-0.130	1.664			0.044	-0.277	1.524
-0.152	-0.325	1.615			-0.136	-0.283	1.664			-0.120	-0.017	1.693			-0.133	0.152	1.697			-0.318	-0.118	1.762			-0.448	-0.277	1.805			-0.414	-0.458	1.712			-0.397	-0.520	1.679			0.014	-0.131	1.663			0.053	-0.294	1.542
-0.150	-0.327	1.616			-0.134	-0.285	1.664			-0.118	-0.018	1.695			-0.126	0.152	1.698			-0.316	-0.117	1.762			-0.448	-0.277	1.804			-0.412	-0.456	1.714			-0.395	-0.515	1.685			0.018	-0.133	1.661			0.068	-0.320	1.594
-0.148	-0.328	1.617			-0.132	-0.287	1.665			-0.117	-0.019	1.696			-0.119	0.152	1.699			-0.315	-0.117	1.762			-0.447	-0.277	1.802			-0.413	-0.455	1.717			-0.396	-0.514	1.689			0.021	-0.134	1.660			0.071	-0.322	1.595
-0.145	-0.330	1.618			-0.130	-0.289	1.666			-0.116	-0.020	1.698			-0.113	0.151	1.700			-0.311	-0.117	1.761			-0.447	-0.277	1.801			-0.411	-0.454	1.719			-0.394	-0.512	1.693			0.025	-0.135	1.659			0.074	-0.326	1.599
-0.143	-0.332	1.619			-0.128	-0.290	1.667			-0.115	-0.021	1.699			-0.108	0.151	1.701			-0.307	-0.117	1.761			-0.446	-0.277	1.799			-0.410	-0.453	1.720			-0.394	-0.511	1.695			0.027	-0.136	1.658			0.077	-0.329	1.601
-0.141	-0.333	1.620			-0.126	-0.292	1.668			-0.114	-0.022	1.700			-0.103	0.151	1.702			-0.304	-0.117	1.760			-0.445	-0.277	1.797			-0.410	-0.452	1.722			-0.394	-0.511	1.698			0.032	-0.137	1.657			0.080	-0.331	1.603
-0.139	-0.334	1.621			-0.124	-0.293	1.669			-0.113	-0.023	1.701			-0.099	0.151	1.703			-0.301	-0.117	1.760			-0.443	-0.277	1.795			-0.410	-0.452	1.723			-0.395	-0.510	1.700			0.036	-0.138	1.657			0.085	-0.335	1.609
-0.136	-0.335	1.623			-0.121	-0.294	1.670			-0.112	-0.023	1.703			-0.095	0.151	1.704			-0.297	-0.117	1.759			-0.441	-0.277	1.794			-0.402	-0.450	1.724			-0.390	-0.508	1.702			0.039	-0.138	1.656			0.088	-0.337	1.611
-0.133	-0.336	1.624			-0.119	-0.295	1.672			-0.110	-0.024	1.704			-0.091	0.151	1.705			-0.294	-0.116	1.759			-0.439	-0.277	1.792			-0.397	-0.449	1.724			-0.387	-0.507	1.704			0.044	-0.138	1.656			0.093	-0.336	1.609
-0.129	-0.337	1.626			-0.116	-0.296	1.673			-0.109	-0.024	1.705			-0.087	0.151	1.705			-0.291	-0.116	1.759			-0.437	-0.277	1.790			-0.394	-0.449	1.728			-0.387	-0.507	1.706			0.047	-0.138	1.656			0.098	-0.339	1.610
-0.125	-0.338	1.627			-0.113	-0.297	1.675			-0.107	-0.025	1.706			-0.083	0.150	1.706			-0.286	-0.116	1.758			-0.434	-0.277	1.789			-0.386	-0.448	1.730			-0.372	-0.505	1.710			0.054	-0.138	1.658			0.102	-0.340	1.610
-0.121	-0.339	1.629			-0.109	-0.297	1.676			-0.104	-0.025	1.708			-0.079	0.150	1.707			-0.281	-0.116	1.758			-0.431	-0.277	1.787			-0.383	-0.450	1.734			-0.370	-0.508	1.720			0.059	-0.138	1.659			0.108	-0.342	1.614
-0.117	-0.339	1.631			-0.105	-0.298	1.678			-0.102	-0.026	1.710			-0.075	0.150	1.707			-0.277	-0.117	1.757			-0.428	-0.278	1.786			-0.370	-0.452	1.734			-0.351	-0.510	1.721			0.064	-0.137	1.661			0.112	-0.344	1.618
-0.113	-0.340	1.632			-0.101	-0.299	1.679			-0.098	-0.027	1.711			-0.071	0.149	1.708			-0.272	-0.117	1.757			-0.423	-0.279	1.785			-0.362	-0.453	1.735			-0.346	-0.511	1.722			0.068	-0.138	1.662			0.116	-0.343	1.612
-0.109	-0.341	1.633			-0.097	-0.300	1.681			-0.094	-0.029	1.713			-0.066	0.148	1.709			-0.267	-0.118	1.757			-0.419	-0.281	1.784			-0.356	-0.455	1.735			-0.341	-0.512	1.724			0.073	-0.139	1.663			0.122	-0.348	1.623
-0.105	-0.342	1.635			-0.094	-0.301	1.682			-0.091	-0.031	1.715			-0.061	0.147	1.709			-0.263	-0.119	1.757			-0.414	-0.283	1.784			-0.355	-0.458	1.741			-0.340	-0.514	1.729			0.076	-0.140	1.664			0.125	-0.345	1.615
-0.101	-0.343	1.636			-0.090	-0.303	1.684			-0.086	-0.033	1.717			-0.057	0.146	1.710			-0.259	-0.120	1.757			-0.410	-0.285	1.784			-0.352	-0.460	1.744			-0.338	-0.517	1.733			0.079	-0.141	1.665			0.128	-0.346	1.612
-0.097	-0.345	1.637			-0.084	-0.305	1.684			-0.082	-0.035	1.719			-0.054	0.144	1.710			-0.255	-0.121	1.758			-0.405	-0.287	1.785			-0.347	-0.462	1.745			-0.330	-0.518	1.734			0.079	-0.156	1.640			0.131	-0.348	1.612
-0.093	-0.347	1.637			-0.079	-0.308	1.685			-0.078	-0.037	1.720			-0.051	0.143	1.711			-0.252	-0.121	1.758			-0.401	-0.289	1.786			-0.342	-0.463	1.745			-0.324	-0.519	1.735			0.080	-0.162	1.629			0.133	-0.349	1.612
-0.090	-0.349	1.638			-0.076	-0.309	1.686			-0.075	-0.038	1.721			-0.048	0.143	1.711			-0.249	-0.122	1.758			-0.397	-0.291	1.787			-0.338	-0.464	1.746			-0.319	-0.520	1.735			0.088	-0.164	1.633			0.135	-0.350	1.612
-0.087	-0.350	1.638			-0.073	-0.310	1.686			-0.071	-0.040	1.722			-0.046	0.142	1.711			-0.246	-0.123	1.759			-0.393	-0.292	1.788			-0.336	-0.465	1.747			-0.317	-0.521	1.737			0.093	-0.166	1.635			0.136	-0.351	1.612
-0.084	-0.351	1.639			-0.070	-0.312	1.687			-0.068	-0.041	1.723			-0.044	0.141	1.712			-0.244	-0.123	1.759			-0.390	-0.294	1.790			-0.333	-0.466	1.748			-0.315	-0.522	1.738			0.097	-0.167	1.637			0.138	-0.352	1.612
-0.082	-0.352	1.639			-0.068	-0.313	1.687			-0.065	-0.042	1.724			-0.042	0.141	1.712			-0.241	-0.124	1.759			-0.387	-0.295	1.791			-0.331	-0.466	1.749			-0.313	-0.522	1.739			0.100	-0.168	1.638			0.139	-0.352	1.613
-0.079	-0.353	1.639			-0.066	-0.313	1.687			-0.062	-0.043	1.725			-0.040	0.141	1.712			-0.239	-0.124	1.760			-0.384	-0.296	1.792			-0.329	-0.467	1.750			-0.311	-0.522	1.740			0.103	-0.169	1.638			0.140	-0.352	1.610
-0.077	-0.354	1.640			-0.063	-0.314	1.688			-0.059	-0.044	1.725			-0.038	0.140	1.712			-0.237	-0.125	1.760			-0.381	-0.297	1.794			-0.327	-0.467	1.751			-0.309	-0.523	1.740			0.105	-0.169	1.639			0.141	-0.350	1.607
-0.075	-0.354	1.640			-0.061	-0.315	1.687			-0.056	-0.045	1.726			-0.037	0.140	1.713			-0.235	-0.125	1.761			-0.379	-0.298	1.795			-0.325	-0.468	1.751			-0.307	-0.523	1.741			0.100	-0.166	1.633			0.141	-0.350	1.606
-0.074	-0.355	1.640			-0.058	-0.316	1.687			-0.053	-0.045	1.726			-0.036	0.139	1.713			-0.233	-0.126	1.762			-0.376	-0.299	1.797			-0.323	-0.468	1.752			-0.306	-0.524	1.742			0.097	-0.165	1.629			0.142	-0.349	1.604
-0.072	-0.356	1.640			-0.056	-0.317	1.687			-0.051	-0.045	1.726			-0.035	0.139	1.714			-0.231	-0.126	1.762			-0.374	-0.300	1.798			-0.322	-0.469	1.752			-0.304	-0.524	1.742			0.096	-0.165	1.627			0.142	-0.348	1.603
-0.070	-0.357	1.640			-0.054	-0.317	1.687			-0.049	-0.046	1.727			-0.034	0.139	1.714			-0.229	-0.127	1.763			-0.372	-0.300	1.800			-0.319	-0.469	1.752			-0.301	-0.524	1.741			0.099	-0.163	1.631			0.142	-0.348	1.601
-0.069	-0.357	1.640			-0.052	-0.318	1.687			-0.047	-0.046	1.727			-0.033	0.138	1.715			-0.228	-0.127	1.763			-0.370	-0.301	1.801			-0.317	-0.470	1.753			-0.298	-0.525	1.741			0.095	-0.164	1.627			0.142	-0.347	1.599
-0.068	-0.358	1.640			-0.051	-0.318	1.687			-0.046	-0.046	1.727			-0.033	0.138	1.715			-0.226	-0.128	1.763			-0.368	-0.302	1.803			-0.315	-0.470	1.753			-0.296	-0.525	1.740			0.096	-0.164	1.628			0.142	-0.347	1.596
-0.066	-0.358	1.640			-0.050	-0.319	1.688			-0.044	-0.047	1.727			-0.032	0.138	1.716			-0.225	-0.128	1.764			-0.366	-0.302	1.804			-0.313	-0.470	1.754			-0.295	-0.525	1.741			0.098	-0.165	1.629			0.141	-0.346	1.593
-0.065	-0.359	1.640			-0.048	-0.319	1.688			-0.042	-0.047	1.727			-0.032	0.138	1.716			-0.223	-0.128	1.764			-0.365	-0.303	1.805			-0.312	-0.471	1.754			-0.293	-0.525	1.741			0.099	-0.165	1.630			0.141	-0.345	1.590
-0.064	-0.359	1.640			-0.047	-0.320	1.688			-0.041	-0.047	1.727			-0.032	0.137	1.717			-0.222	-0.129	1.765			-0.363	-0.303	1.806			-0.310	-0.471	1.755			-0.291	-0.526	1.742			0.101	-0.164	1.632			0.140	-0.344	1.587
-0.063	-0.359	1.640			-0.046	-0.320	1.688			-0.039	-0.047	1.727			-0.032	0.137	1.717			-0.221	-0.129	1.765			-0.362	-0.304	1.808			-0.308	-0.471	1.755			-0.289	-0.526	1.741			0.102	-0.164	1.634			0.140	-0.344	1.584
-0.062	-0.360	1.640			-0.045	-0.320	1.688			-0.038	-0.047	1.727			-0.032	0.137	1.718			-0.220	-0.129	1.766			-0.360	-0.304	1.809			-0.307	-0.471	1.755			-0.288	-0.526	1.741			0.104	-0.163	1.636			0.140	-0.343	1.581
-0.061	-0.360	1.640			-0.044	-0.320	1.688			-0.037	-0.047	1.727			-0.032	0.137	1.718			-0.219	-0.130	1.766			-0.359	-0.304	1.810			-0.306	-0.471	1.755			-0.287	-0.526	1.741			0.105	-0.163	1.637			0.140	-0.342	1.579
-0.061	-0.360	1.640			-0.043	-0.321	1.688			-0.035	-0.047	1.727			-0.033	0.137	1.718			-0.218	-0.130	1.767			-0.358	-0.305	1.811			-0.305	-0.471	1.755			-0.286	-0.526	1.741			0.106	-0.162	1.639			0.140	-0.342	1.577
-0.060	-0.360	1.640			-0.042	-0.321	1.687			-0.034	-0.047	1.727			-0.033	0.137	1.719			-0.217	-0.130	1.767			-0.356	-0.305	1.812			-0.304	-0.471	1.754			-0.285	-0.526	1.740			0.099	-0.163	1.632			0.139	-0.342	1.575
-0.059	-0.361	1.640			-0.041	-0.321	1.687			-0.033	-0.047	1.727			-0.033	0.136	1.719			-0.216	-0.130	1.768			-0.355	-0.305	1.813			-0.303	-0.471	1.754			-0.284	-0.526	1.739			0.101	-0.162	1.634			0.139	-0.341	1.573
-0.058	-0.361	1.640			-0.041	-0.321	1.687			-0.033	-0.047	1.727			-0.034	0.136	1.719			-0.216	-0.130	1.768			-0.354	-0.305	1.814			-0.302	-0.471	1.754			-0.283	-0.526	1.738			0.102	-0.162	1.636			0.139	-0.341	1.572
-0.058	-0.361	1.640			-0.040	-0.321	1.687			-0.032	-0.047	1.727			-0.034	0.136	1.720			-0.215	-0.130	1.769			-0.353	-0.305	1.815			-0.301	-0.471	1.754			-0.283	-0.526	1.738			0.103	-0.161	1.637			0.139	-0.341	1.570
-0.057	-0.361	1.640			-0.039	-0.321	1.687			-0.031	-0.047	1.727			-0.035	0.136	1.720			-0.214	-0.131	1.769			-0.352	-0.305	1.815			-0.301	-0.471	1.754			-0.282	-0.526	1.738			0.104	-0.161	1.637			0.139	-0.341	1.569
-0.057	-0.361	1.640			-0.039	-0.321	1.687			-0.030	-0.047	1.727			-0.035	0.136	1.720			-0.214	-0.131	1.770			-0.352	-0.306	1.816			-0.300	-0.472	1.754			-0.282	-0.526	1.738			0.104	-0.161	1.638			0.139	-0.341	1.568
-0.056	-0.361	1.639			-0.038	-0.321	1.687			-0.029	-0.047	1.727			-0.036	0.136	1.721			-0.213	-0.131	1.770			-0.351	-0.306	1.817			-0.300	-0.472	1.754			-0.281	-0.526	1.738			0.105	-0.161	1.639			0.140	-0.340	1.567
-0.056	-0.361	1.639			-0.038	-0.321	1.687			-0.029	-0.047	1.727			-0.037	0.135	1.721			-0.213	-0.131	1.771			-0.350	-0.306	1.817			-0.299	-0.472	1.754			-0.281	-0.527	1.738			0.105	-0.161	1.639			0.140	-0.340	1.566
-0.056	-0.361	1.639			-0.038	-0.321	1.686			-0.028	-0.047	1.727			-0.037	0.135	1.721			-0.212	-0.131	1.771			-0.349	-0.306	1.818			-0.299	-0.472	1.754			-0.281	-0.527	1.737			0.106	-0.160	1.640			0.140	-0.340	1.566
-0.055	-0.361	1.639			-0.037	-0.321	1.686			-0.028	-0.047	1.727			-0.038	0.135	1.721			-0.212	-0.131	1.772			-0.349	-0.306	1.819			-0.299	-0.472	1.754			-0.281	-0.527	1.737			0.106	-0.160	1.641			0.140	-0.340	1.565
-0.055	-0.360	1.639			-0.037	-0.321	1.686			-0.027	-0.047	1.727			-0.038	0.135	1.722			-0.212	-0.131	1.772			-0.348	-0.306	1.819			-0.298	-0.472	1.754			-0.280	-0.527	1.737			0.107	-0.160	1.642			0.140	-0.340	1.564
-0.055	-0.360	1.638			-0.037	-0.321	1.686			-0.027	-0.047	1.727			-0.039	0.135	1.722			-0.212	-0.131	1.773			-0.348	-0.306	1.820			-0.298	-0.472	1.754			-0.280	-0.527	1.736			0.107	-0.159	1.643			0.140	-0.340	1.564
-0.055	-0.360	1.638			-0.036	-0.320	1.686			-0.026	-0.047	1.726			-0.039	0.135	1.722			-0.211	-0.132	1.774			-0.347	-0.306	1.820			-0.298	-0.472	1.754			-0.280	-0.527	1.736			0.108	-0.159	1.644			0.140	-0.340	1.563
-0.055	-0.360	1.638			-0.036	-0.320	1.686			-0.026	-0.047	1.726			-0.040	0.135	1.722			-0.211	-0.132	1.774			-0.347	-0.306	1.821			-0.298	-0.472	1.754			-0.280	-0.527	1.736			0.108	-0.158	1.645			0.140	-0.340	1.563
-0.054	-0.360	1.638			-0.036	-0.320	1.685			-0.025	-0.047	1.726			-0.040	0.135	1.723			-0.211	-0.132	1.775			-0.346	-0.306	1.821			-0.298	-0.472	1.754			-0.280	-0.527	1.736			0.109	-0.158	1.645			0.140	-0.340	1.562
-0.054	-0.359	1.638			-0.036	-0.320	1.685			-0.025	-0.047	1.726			-0.041	0.135	1.723			-0.211	-0.132	1.775			-0.346	-0.306	1.821			-0.298	-0.472	1.754			-0.280	-0.527	1.735			0.109	-0.158	1.646			0.140	-0.339	1.562
-0.054	-0.359	1.638			-0.036	-0.319	1.685			-0.025	-0.046	1.726			-0.042	0.135	1.723			-0.211	-0.132	1.775			-0.345	-0.306	1.822			-0.298	-0.472	1.754			-0.280	-0.527	1.735			0.109	-0.157	1.648			0.140	-0.338	1.561
-0.054	-0.359	1.637			-0.036	-0.319	1.685			-0.025	-0.046	1.726			-0.043	0.135	1.724			-0.211	-0.132	1.776			-0.345	-0.306	1.822			-0.297	-0.473	1.752			-0.279	-0.529	1.732			0.109	-0.157	1.649			0.141	-0.332	1.558
-0.054	-0.358	1.637			-0.036	-0.319	1.685			-0.025	-0.045	1.726			-0.044	0.135	1.725			-0.210	-0.132	1.776			-0.345	-0.306	1.823			-0.298	-0.473	1.753			-0.281	-0.530	1.732			0.110	-0.156	1.649			0.140	-0.326	1.548
-0.054	-0.358	1.637			-0.036	-0.318	1.685			-0.025	-0.044	1.725			-0.046	0.135	1.726			-0.210	-0.132	1.776			-0.344	-0.305	1.823			-0.299	-0.473	1.753			-0.281	-0.529	1.732			0.110	-0.156	1.649			0.138	-0.319	1.540
-0.054	-0.357	1.637			-0.036	-0.318	1.685			-0.025	-0.043	1.725			-0.048	0.135	1.727			-0.210	-0.132	1.777			-0.344	-0.305	1.824			-0.299	-0.472	1.753			-0.282	-0.529	1.732			0.111	-0.155	1.649			0.137	-0.291	1.509
-0.054	-0.357	1.637			-0.036	-0.317	1.684			-0.025	-0.042	1.725			-0.050	0.136	1.728			-0.210	-0.132	1.777			-0.343	-0.305	1.824			-0.300	-0.472	1.753			-0.283	-0.529	1.732			0.119	-0.151	1.644			0.131	-0.263	1.478
-0.054	-0.356	1.637			-0.035	-0.316	1.684			-0.025	-0.042	1.725			-0.052	0.136	1.729			-0.210	-0.133	1.777			-0.343	-0.304	1.825			-0.300	-0.472	1.753			-0.283	-0.529	1.732			0.121	-0.149	1.642			0.127	-0.244	1.460
-0.054	-0.355	1.637			-0.035	-0.315	1.684			-0.026	-0.041	1.724			-0.055	0.137	1.730			-0.210	-0.133	1.777			-0.343	-0.304	1.825			-0.305	-0.472	1.755			-0.293	-0.530	1.736			0.124	-0.148	1.640			0.122	-0.225	1.445
-0.054	-0.355	1.637			-0.035	-0.315	1.684			-0.028	-0.042	1.724			-0.058	0.137	1.731			-0.210	-0.133	1.778			-0.343	-0.304	1.825			-0.305	-0.472	1.754			-0.294	-0.529	1.735			0.109	-0.144	1.614			0.130	-0.218	1.434
-0.054	-0.355	1.637			-0.035	-0.315	1.684			-0.030	-0.043	1.724			-0.063	0.138	1.733			-0.210	-0.133	1.778			-0.343	-0.304	1.826			-0.309	-0.472	1.755			-0.297	-0.529	1.735			0.106	-0.143	1.607			0.130	-0.184	1.400
-0.054	-0.355	1.637			-0.035	-0.315	1.684			-0.033	-0.044	1.724			-0.067	0.139	1.734			-0.210	-0.133	1.778			-0.343	-0.303	1.826			-0.311	-0.472	1.755			-0.299	-0.529	1.735			0.103	-0.142	1.602			0.129	-0.169	1.387
-0.055	-0.354	1.637			-0.035	-0.315	1.684			-0.036	-0.045	1.724			-0.071	0.139	1.736			-0.211	-0.133	1.778			-0.344	-0.302	1.827			-0.315	-0.471	1.755			-0.302	-0.529	1.735			0.100	-0.141	1.598			0.128	-0.159	1.378
-0.056	-0.354	1.637			-0.036	-0.315	1.684			-0.039	-0.045	1.724			-0.076	0.140	1.737			-0.212	-0.133	1.779			-0.345	-0.302	1.827			-0.334	-0.471	1.760			-0.334	-0.529	1.743			0.098	-0.140	1.594			0.116	-0.128	1.369
-0.057	-0.354	1.637			-0.037	-0.314	1.683			-0.042	-0.046	1.723			-0.080	0.141	1.738			-0.215	-0.133	1.779			-0.347	-0.301	1.828			-0.340	-0.471	1.760			-0.339	-0.529	1.743			0.095	-0.139	1.590			0.112	-0.114	1.364
-0.060	-0.353	1.637			-0.038	-0.314	1.683			-0.045	-0.046	1.723			-0.085	0.142	1.738			-0.217	-0.133	1.779			-0.350	-0.299	1.828			-0.340	-0.471	1.754			-0.335	-0.530	1.730			0.093	-0.139	1.587			0.109	-0.105	1.359
-0.062	-0.352	1.637			-0.041	-0.313	1.683			-0.049	-0.047	1.723			-0.089	0.143	1.739			-0.220	-0.133	1.778			-0.354	-0.297	1.828			-0.340	-0.471	1.749			-0.333	-0.530	1.722			0.090	-0.138	1.584			0.108	-0.098	1.355
-0.066	-0.350	1.637			-0.044	-0.311	1.682			-0.052	-0.047	1.723			-0.093	0.143	1.739			-0.226	-0.131	1.778			-0.358	-0.295	1.829			-0.340	-0.470	1.745			-0.334	-0.530	1.718			0.088	-0.136	1.581			0.108	-0.091	1.353
-0.071	-0.348	1.636			-0.051	-0.309	1.682			-0.056	-0.046	1.722			-0.098	0.144	1.739			-0.233	-0.131	1.778			-0.363	-0.292	1.828			-0.342	-0.470	1.741			-0.334	-0.530	1.715			0.059	-0.124	1.632			0.115	-0.100	1.400
-0.076	-0.344	1.636			-0.058	-0.305	1.682			-0.062	-0.044	1.722			-0.103	0.145	1.738			-0.242	-0.130	1.778			-0.367	-0.289	1.827			-0.343	-0.469	1.739			-0.336	-0.530	1.713			0.050	-0.120	1.648			0.122	-0.104	1.425
-0.083	-0.338	1.635			-0.066	-0.300	1.682			-0.068	-0.041	1.722			-0.109	0.145	1.738			-0.255	-0.129	1.781			-0.374	-0.287	1.826			-0.345	-0.469	1.736			-0.337	-0.530	1.711			0.045	-0.118	1.657			0.130	-0.107	1.444
-0.090	-0.331	1.635			-0.073	-0.294	1.682			-0.074	-0.040	1.721			-0.116	0.146	1.737			-0.270	-0.129	1.784			-0.383	-0.286	1.824			-0.347	-0.468	1.733			-0.338	-0.529	1.708			0.040	-0.114	1.665			0.140	-0.114	1.483
-0.094	-0.326	1.635			-0.078	-0.290	1.682			-0.078	-0.038	1.721			-0.122	0.147	1.736			-0.282	-0.128	1.787			-0.392	-0.285	1.822			-0.349	-0.468	1.729			-0.339	-0.529	1.705			0.037	-0.111	1.672			0.146	-0.117	1.498
-0.099	-0.322	1.635			-0.083	-0.287	1.682			-0.081	-0.037	1.720			-0.127	0.147	1.735			-0.292	-0.128	1.789			-0.400	-0.284	1.821			-0.353	-0.467	1.725			-0.340	-0.529	1.702			0.034	-0.108	1.678			0.153	-0.120	1.512
-0.103	-0.318	1.635			-0.088	-0.284	1.682			-0.089	-0.036	1.720			-0.133	0.148	1.734			-0.300	-0.128	1.791			-0.407	-0.284	1.819			-0.358	-0.466	1.721			-0.344	-0.528	1.696			0.032	-0.106	1.682			0.160	-0.122	1.522
-0.107	-0.315	1.635			-0.093	-0.281	1.682			-0.097	-0.034	1.719			-0.137	0.148	1.733			-0.307	-0.127	1.792			-0.414	-0.283	1.816			-0.363	-0.467	1.716			-0.349	-0.529	1.689			0.032	-0.105	1.686			0.174	-0.125	1.535
-0.111	-0.312	1.636			-0.097	-0.278	1.682			-0.099	-0.034	1.718			-0.143	0.148	1.732			-0.314	-0.127	1.792			-0.423	-0.283	1.813			-0.367	-0.467	1.712			-0.352	-0.528	1.685			0.048	-0.109	1.690			0.189	-0.126	1.541
-0.114	-0.309	1.636			-0.101	-0.276	1.683			-0.102	-0.033	1.718			-0.148	0.148	1.731			-0.320	-0.127	1.791			-0.431	-0.282	1.810			-0.371	-0.466	1.710			-0.354	-0.528	1.682			0.057	-0.111	1.694			0.202	-0.127	1.548
-0.117	-0.306	1.636			-0.105	-0.273	1.683			-0.108	-0.033	1.717			-0.153	0.148	1.730			-0.325	-0.127	1.791			-0.438	-0.282	1.807			-0.375	-0.467	1.705			-0.357	-0.530	1.676			0.064	-0.112	1.696			0.219	-0.128	1.560
-0.120	-0.304	1.636			-0.109	-0.271	1.683			-0.114	-0.032	1.715			-0.157	0.148	1.728			-0.330	-0.126	1.789			-0.446	-0.281	1.804			-0.385	-0.460	1.703			-0.368	-0.519	1.674			0.065	-0.112	1.700			0.226	-0.128	1.572
-0.122	-0.302	1.637			-0.113	-0.269	1.684			-0.120	-0.032	1.714			-0.161	0.148	1.727			-0.335	-0.126	1.788			-0.453	-0.281	1.800			-0.389	-0.464	1.694			-0.369	-0.525	1.662			0.064	-0.112	1.702			0.231	-0.129	1.590
-0.125	-0.300	1.637			-0.117	-0.267	1.684			-0.124	-0.031	1.713			-0.165	0.148	1.725			-0.340	-0.126	1.785			-0.459	-0.281	1.796			-0.398	-0.460	1.694			-0.376	-0.522	1.662			0.064	-0.111	1.705			0.235	-0.128	1.603
-0.127	-0.299	1.637			-0.120	-0.266	1.684			-0.129	-0.031	1.712			-0.169	0.148	1.724			-0.345	-0.126	1.782			-0.465	-0.281	1.793			-0.404	-0.457	1.693			-0.382	-0.517	1.662			0.064	-0.110	1.707			0.239	-0.125	1.619
-0.130	-0.298	1.637			-0.123	-0.265	1.684			-0.133	-0.031	1.711			-0.172	0.148	1.722			-0.349	-0.126	1.779			-0.471	-0.281	1.788			-0.405	-0.461	1.686			-0.383	-0.519	1.658			0.063	-0.110	1.709			0.242	-0.123	1.633
-0.132	-0.297	1.637			-0.126	-0.264	1.684			-0.137	-0.030	1.710			-0.175	0.148	1.721			-0.353	-0.125	1.775			-0.477	-0.281	1.784			-0.410	-0.458	1.685			-0.391	-0.514	1.659			0.063	-0.109	1.711			0.244	-0.123	1.648
-0.134	-0.296	1.637			-0.129	-0.263	1.685			-0.141	-0.030	1.710			-0.177	0.148	1.719			-0.356	-0.125	1.771			-0.482	-0.281	1.780			-0.414	-0.455	1.684			-0.396	-0.511	1.660			0.063	-0.108	1.714			0.247	-0.122	1.661
-0.135	-0.295	1.637			-0.132	-0.262	1.685			-0.144	-0.030	1.709			-0.181	0.148	1.717			-0.360	-0.125	1.767			-0.487	-0.281	1.775			-0.415	-0.458	1.678			-0.394	-0.516	1.651			0.062	-0.107	1.717			0.250	-0.111	1.684
-0.137	-0.294	1.637			-0.134	-0.261	1.685			-0.147	-0.030	1.708			-0.183	0.148	1.715			-0.363	-0.126	1.763			-0.491	-0.282	1.771			-0.416	-0.460	1.673			-0.393	-0.520	1.645			0.062	-0.106	1.720			0.251	-0.107	1.701
-0.139	-0.293	1.638			-0.136	-0.261	1.685			-0.150	-0.030	1.707			-0.186	0.148	1.714			-0.366	-0.126	1.759			-0.495	-0.282	1.766			-0.416	-0.462	1.669			-0.393	-0.521	1.642			0.063	-0.104	1.724			0.254	-0.104	1.718
-0.140	-0.293	1.638			-0.139	-0.260	1.685			-0.153	-0.030	1.706			-0.189	0.147	1.712			-0.368	-0.126	1.755			-0.499	-0.282	1.762			-0.417	-0.464	1.665			-0.391	-0.524	1.638			0.062	-0.103	1.728			0.253	-0.101	1.734
-0.141	-0.292	1.638			-0.141	-0.260	1.685			-0.155	-0.030	1.706			-0.191	0.147	1.710			-0.370	-0.126	1.752			-0.502	-0.282	1.758			-0.418	-0.463	1.663			-0.392	-0.524	1.636			0.061	-0.102	1.731			0.252	-0.099	1.748
-0.143	-0.292	1.638			-0.143	-0.259	1.686			-0.157	-0.030	1.705			-0.194	0.147	1.708			-0.372	-0.126	1.748			-0.505	-0.282	1.754			-0.418	-0.464	1.660			-0.391	-0.525	1.632			0.061	-0.101	1.735			0.249	-0.097	1.763
-0.144	-0.291	1.638			-0.145	-0.259	1.686			-0.159	-0.029	1.705			-0.196	0.147	1.707			-0.374	-0.127	1.745			-0.508	-0.283	1.750			-0.419	-0.465	1.657			-0.390	-0.526	1.629			0.059	-0.101	1.738			0.245	-0.096	1.778
-0.145	-0.291	1.638			-0.147	-0.259	1.686			-0.159	-0.030	1.706			-0.198	0.147	1.705			-0.376	-0.127	1.741			-0.511	-0.283	1.746			-0.419	-0.465	1.654			-0.389	-0.527	1.626			0.058	-0.101	1.742			0.240	-0.097	1.791
-0.146	-0.291	1.639			-0.148	-0.259	1.686			-0.157	-0.032	1.707			-0.200	0.146	1.704			-0.377	-0.127	1.738			-0.513	-0.283	1.742			-0.420	-0.465	1.652			-0.389	-0.526	1.624			0.056	-0.100	1.746			0.234	-0.098	1.806
-0.147	-0.290	1.639			-0.150	-0.258	1.686			-0.160	-0.032	1.706			-0.202	0.146	1.702			-0.379	-0.127	1.735			-0.515	-0.283	1.738			-0.421	-0.465	1.650			-0.390	-0.526	1.623			0.061	-0.097	1.769			0.237	-0.101	1.823
-0.148	-0.290	1.639			-0.152	-0.258	1.686			-0.161	-0.032	1.706			-0.203	0.146	1.700			-0.380	-0.127	1.732			-0.517	-0.283	1.734			-0.421	-0.465	1.649			-0.390	-0.526	1.622			0.062	-0.095	1.780			0.238	-0.102	1.838
-0.149	-0.289	1.639			-0.154	-0.258	1.687			-0.163	-0.032	1.706			-0.205	0.145	1.699			-0.381	-0.127	1.729			-0.518	-0.283	1.731			-0.424	-0.461	1.647			-0.394	-0.519	1.622			0.060	-0.094	1.787			0.234	-0.104	1.851
-0.150	-0.289	1.639			-0.155	-0.257	1.687			-0.154	-0.035	1.712			-0.206	0.145	1.697			-0.382	-0.127	1.727			-0.520	-0.283	1.727			-0.423	-0.463	1.644			-0.391	-0.522	1.618			0.059	-0.094	1.794			0.230	-0.106	1.864
-0.151	-0.289	1.640			-0.156	-0.257	1.687			-0.158	-0.035	1.710			-0.207	0.144	1.696			-0.383	-0.127	1.724			-0.521	-0.283	1.724			-0.422	-0.464	1.641			-0.389	-0.524	1.616			0.058	-0.093	1.800			0.226	-0.108	1.877
-0.152	-0.288	1.640			-0.158	-0.257	1.687			-0.161	-0.035	1.708			-0.208	0.144	1.695			-0.384	-0.127	1.722			-0.523	-0.283	1.721			-0.421	-0.465	1.639			-0.387	-0.525	1.614			0.057	-0.093	1.805			0.220	-0.110	1.889
-0.153	-0.288	1.640			-0.160	-0.257	1.687			-0.164	-0.035	1.707			-0.209	0.144	1.693			-0.385	-0.127	1.720			-0.524	-0.283	1.718			-0.421	-0.466	1.636			-0.386	-0.527	1.612			0.055	-0.093	1.809			0.212	-0.111	1.901
-0.154	-0.288	1.640			-0.161	-0.257	1.687			-0.167	-0.035	1.705			-0.210	0.144	1.692			-0.385	-0.127	1.718			-0.525	-0.283	1.715			-0.420	-0.467	1.635			-0.385	-0.528	1.610			0.053	-0.093	1.813			0.206	-0.113	1.910
-0.155	-0.288	1.640			-0.163	-0.256	1.687			-0.169	-0.034	1.704			-0.211	0.143	1.691			-0.386	-0.127	1.716			-0.525	-0.283	1.712			-0.420	-0.467	1.633			-0.384	-0.529	1.609			0.051	-0.093	1.817			0.200	-0.114	1.919
-0.156	-0.288	1.640			-0.165	-0.256	1.687			-0.171	-0.034	1.702			-0.212	0.143	1.689			-0.386	-0.127	1.714			-0.526	-0.283	1.710			-0.419	-0.468	1.632			-0.383	-0.530	1.608			0.049	-0.093	1.820			0.190	-0.118	1.929
-0.156	-0.288	1.640			-0.166	-0.256	1.686			-0.173	-0.034	1.701			-0.212	0.143	1.688			-0.387	-0.127	1.712			-0.527	-0.283	1.707			-0.419	-0.468	1.630			-0.382	-0.530	1.607			0.047	-0.094	1.823			0.182	-0.121	1.937
-0.157	-0.288	1.640			-0.168	-0.256	1.686			-0.175	-0.033	1.700			-0.213	0.143	1.687			-0.387	-0.126	1.710			-0.527	-0.283	1.705			-0.418	-0.469	1.629			-0.381	-0.531	1.606			0.045	-0.094	1.826			0.161	-0.126	1.952
-0.158	-0.288	1.640			-0.169	-0.256	1.686			-0.177	-0.033	1.699			-0.213	0.143	1.686			-0.387	-0.126	1.708			-0.528	-0.283	1.703			-0.422	-0.464	1.629			-0.421	-0.499	1.647			0.042	-0.095	1.828			0.154	-0.128	1.958
-0.159	-0.288	1.640			-0.170	-0.257	1.685			-0.178	-0.033	1.698			-0.214	0.143	1.685			-0.387	-0.126	1.706			-0.528	-0.283	1.701			-0.425	-0.461	1.630			-0.421	-0.497	1.645			0.039	-0.095	1.830			0.148	-0.131	1.962
-0.160	-0.288	1.639			-0.172	-0.257	1.685			-0.179	-0.033	1.697			-0.214	0.142	1.684			-0.387	-0.126	1.705			-0.528	-0.283	1.699			-0.424	-0.461	1.628			-0.408	-0.507	1.633			0.037	-0.096	1.832			0.144	-0.132	1.967
-0.160	-0.288	1.639			-0.173	-0.257	1.685			-0.180	-0.033	1.697			-0.214	0.142	1.683			-0.387	-0.126	1.703			-0.529	-0.283	1.697			-0.426	-0.459	1.629			-0.409	-0.506	1.633			0.035	-0.096	1.834			0.140	-0.134	1.971
-0.161	-0.289	1.639			-0.174	-0.257	1.684			-0.181	-0.033	1.696			-0.215	0.142	1.682			-0.387	-0.126	1.702			-0.529	-0.283	1.695			-0.424	-0.460	1.627			-0.398	-0.514	1.623			0.033	-0.097	1.836			0.137	-0.134	1.975
-0.161	-0.289	1.639			-0.175	-0.257	1.684			-0.182	-0.033	1.696			-0.215	0.142	1.681			-0.387	-0.126	1.701			-0.529	-0.283	1.694			-0.426	-0.458	1.627			-0.399	-0.512	1.623			0.031	-0.097	1.838			0.135	-0.135	1.980
-0.162	-0.289	1.639			-0.176	-0.257	1.684			-0.183	-0.033	1.695			-0.215	0.142	1.680			-0.387	-0.126	1.699			-0.529	-0.283	1.692			-0.425	-0.459	1.626			-0.396	-0.515	1.620			0.030	-0.097	1.839			0.134	-0.137	1.980
-0.163	-0.289	1.638			-0.177	-0.258	1.683			-0.184	-0.033	1.695			-0.215	0.142	1.680			-0.387	-0.126	1.698			-0.529	-0.284	1.691			-0.424	-0.460	1.625			-0.393	-0.517	1.617			0.029	-0.098	1.841			0.132	-0.138	1.982
-0.163	-0.290	1.638			-0.178	-0.258	1.683			-0.185	-0.033	1.694			-0.216	0.142	1.679			-0.387	-0.126	1.697			-0.529	-0.284	1.689			-0.424	-0.461	1.625			-0.391	-0.519	1.616			0.028	-0.098	1.842			0.129	-0.145	1.980
-0.164	-0.290	1.638			-0.179	-0.258	1.683			-0.186	-0.033	1.694			-0.216	0.142	1.678			-0.387	-0.126	1.696			-0.529	-0.284	1.688			-0.423	-0.461	1.624			-0.389	-0.521	1.614			0.028	-0.099	1.843			0.128	-0.150	1.978
-0.164	-0.290	1.638			-0.179	-0.258	1.682			-0.186	-0.033	1.693			-0.216	0.141	1.677			-0.387	-0.126	1.695			-0.529	-0.284	1.687			-0.422	-0.462	1.623			-0.388	-0.522	1.613			0.027	-0.099	1.844			0.128	-0.150	1.977
-0.164	-0.291	1.638			-0.180	-0.258	1.682			-0.187	-0.033	1.693			-0.216	0.141	1.677			-0.387	-0.126	1.694			-0.529	-0.284	1.686			-0.422	-0.462	1.623			-0.386	-0.523	1.612			0.026	-0.099	1.845			0.128	-0.150	1.977
-0.165	-0.291	1.637			-0.181	-0.258	1.682			-0.188	-0.033	1.693			-0.216	0.141	1.676			-0.387	-0.126	1.694			-0.529	-0.284	1.685			-0.421	-0.463	1.623			-0.385	-0.524	1.611			0.025	-0.100	1.846			0.129	-0.149	1.977
-0.165	-0.291	1.637			-0.181	-0.259	1.682			-0.188	-0.033	1.692			-0.217	0.141	1.676			-0.387	-0.126	1.693			-0.529	-0.284	1.684			-0.421	-0.463	1.622			-0.384	-0.524	1.610			0.025	-0.100	1.847			0.128	-0.150	1.977
-0.165	-0.291	1.637			-0.182	-0.259	1.681			-0.189	-0.032	1.692			-0.217	0.141	1.675			-0.387	-0.126	1.692			-0.529	-0.285	1.683			-0.420	-0.464	1.622			-0.383	-0.525	1.610			0.025	-0.100	1.848			0.128	-0.149	1.978
-0.166	-0.291	1.637			-0.182	-0.259	1.681			-0.189	-0.032	1.692			-0.217	0.141	1.675			-0.387	-0.126	1.692			-0.529	-0.285	1.683			-0.420	-0.464	1.622			-0.383	-0.526	1.609			0.024	-0.100	1.849			0.131	-0.147	1.975
-0.166	-0.292	1.637			-0.183	-0.259	1.681			-0.190	-0.032	1.692			-0.217	0.141	1.674			-0.387	-0.126	1.691			-0.529	-0.285	1.682			-0.419	-0.465	1.622			-0.382	-0.526	1.609			0.024	-0.101	1.849			0.131	-0.148	1.974
-0.166	-0.292	1.637			-0.183	-0.259	1.681			-0.190	-0.032	1.691			-0.218	0.141	1.674			-0.387	-0.126	1.691			-0.529	-0.285	1.682			-0.419	-0.465	1.622			-0.381	-0.527	1.608			0.024	-0.101	1.849			0.136	-0.142	1.969
-0.167	-0.292	1.637			-0.184	-0.259	1.681			-0.191	-0.032	1.691			-0.218	0.141	1.674			-0.387	-0.126	1.690			-0.528	-0.285	1.682			-0.418	-0.465	1.621			-0.381	-0.527	1.608			0.023	-0.101	1.848			0.140	-0.138	1.962
-0.167	-0.292	1.637			-0.184	-0.259	1.681			-0.191	-0.032	1.691			-0.218	0.141	1.673			-0.387	-0.126	1.690			-0.528	-0.285	1.681			-0.418	-0.466	1.621			-0.380	-0.528	1.608			0.023	-0.102	1.846			0.143	-0.136	1.957
-0.167	-0.292	1.637			-0.184	-0.259	1.681			-0.191	-0.032	1.691			-0.219	0.141	1.673			-0.387	-0.126	1.689			-0.528	-0.286	1.681			-0.418	-0.466	1.622			-0.380	-0.528	1.607			0.023	-0.102	1.844			0.157	-0.129	1.937
-0.167	-0.292	1.637			-0.185	-0.259	1.680			-0.192	-0.032	1.691			-0.219	0.141	1.673			-0.387	-0.126	1.689			-0.527	-0.286	1.682			-0.417	-0.466	1.622			-0.379	-0.528	1.607			0.023	-0.101	1.841			0.167	-0.126	1.920
-0.168	-0.293	1.637			-0.184	-0.260	1.681			-0.177	-0.035	1.702			-0.219	0.140	1.673			-0.387	-0.126	1.689			-0.527	-0.286	1.682			-0.417	-0.467	1.622			-0.379	-0.529	1.607			0.025	-0.100	1.834			0.185	-0.119	1.885
-0.168	-0.293	1.637			-0.184	-0.260	1.681			-0.177	-0.036	1.703			-0.220	0.140	1.673			-0.388	-0.126	1.690			-0.527	-0.287	1.683			-0.422	-0.463	1.629			-0.388	-0.522	1.617			0.027	-0.099	1.822			0.201	-0.109	1.844
-0.168	-0.293	1.637			-0.183	-0.261	1.682			-0.177	-0.036	1.704			-0.221	0.140	1.673			-0.388	-0.127	1.691			-0.526	-0.287	1.685			-0.422	-0.463	1.630			-0.388	-0.522	1.618			0.028	-0.097	1.808			0.210	-0.106	1.808
-0.168	-0.293	1.637			-0.182	-0.261	1.683			-0.177	-0.036	1.705			-0.222	0.140	1.674			-0.389	-0.127	1.693			-0.526	-0.288	1.687			-0.426	-0.461	1.637			-0.399	-0.518	1.629			0.031	-0.095	1.787			0.217	-0.101	1.775
-0.168	-0.293	1.637			-0.182	-0.261	1.683			-0.177	-0.036	1.705			-0.223	0.140	1.675			-0.390	-0.128	1.696			-0.526	-0.289	1.690			-0.429	-0.459	1.641			-0.412	-0.516	1.640			0.031	-0.094	1.767			0.220	-0.100	1.736
-0.168	-0.293	1.638			-0.181	-0.261	1.684			-0.178	-0.036	1.706			-0.225	0.140	1.677			-0.391	-0.128	1.700			-0.527	-0.289	1.693			-0.430	-0.459	1.642			-0.412	-0.514	1.641			0.030	-0.090	1.751			0.208	-0.077	1.663
-0.169	-0.293	1.638			-0.180	-0.261	1.685			-0.181	-0.035	1.708			-0.226	0.140	1.680			-0.392	-0.129	1.703			-0.527	-0.290	1.697			-0.430	-0.458	1.643			-0.410	-0.514	1.640			0.028	-0.086	1.738			0.198	-0.066	1.621
-0.169	-0.293	1.639			-0.180	-0.261	1.686			-0.185	-0.035	1.709			-0.228	0.139	1.684			-0.393	-0.130	1.708			-0.527	-0.291	1.702			-0.430	-0.459	1.644			-0.408	-0.514	1.639			0.014	-0.090	1.722			0.163	-0.062	1.578
-0.169	-0.293	1.639			-0.179	-0.261	1.686			-0.187	-0.033	1.710			-0.230	0.140	1.688			-0.394	-0.130	1.712			-0.527	-0.293	1.707			-0.430	-0.459	1.645			-0.405	-0.515	1.637			0.002	-0.093	1.710			0.137	-0.060	1.548
-0.170	-0.293	1.640			-0.179	-0.260	1.687			-0.189	-0.030	1.711			-0.231	0.140	1.692			-0.395	-0.130	1.716			-0.527	-0.294	1.713			-0.429	-0.459	1.646			-0.402	-0.516	1.635			-0.015	-0.097	1.697			0.081	-0.042	1.506
-0.171	-0.293	1.640			-0.179	-0.261	1.687			-0.190	-0.028	1.712			-0.233	0.141	1.697			-0.394	-0.130	1.721			-0.526	-0.295	1.719			-0.429	-0.460	1.646			-0.400	-0.518	1.633			-0.021	-0.099	1.691			0.055	-0.036	1.481
-0.172	-0.294	1.640			-0.179	-0.261	1.687			-0.192	-0.026	1.713			-0.236	0.143	1.701			-0.394	-0.130	1.726			-0.523	-0.293	1.727			-0.428	-0.460	1.647			-0.399	-0.519	1.630			-0.025	-0.100	1.686			0.040	-0.034	1.465
-0.174	-0.295	1.639			-0.179	-0.261	1.687			-0.193	-0.025	1.714			-0.238	0.144	1.705			-0.392	-0.129	1.730			-0.520	-0.292	1.734			-0.428	-0.461	1.647			-0.397	-0.521	1.628			-0.030	-0.102	1.682			0.023	-0.034	1.451
-0.177	-0.298	1.638			-0.180	-0.263	1.687			-0.194	-0.025	1.714			-0.240	0.145	1.709			-0.391	-0.129	1.734			-0.518	-0.291	1.741			-0.427	-0.463	1.648			-0.396	-0.524	1.626			-0.036	-0.107	1.678			0.009	-0.035	1.438
-0.180	-0.300	1.637			-0.181	-0.265	1.686			-0.196	-0.024	1.715			-0.242	0.146	1.712			-0.391	-0.129	1.737			-0.516	-0.290	1.748			-0.427	-0.463	1.651			-0.397	-0.524	1.628			-0.042	-0.110	1.675			-0.001	-0.035	1.427
-0.182	-0.303	1.636			-0.182	-0.266	1.686			-0.197	-0.024	1.716			-0.243	0.147	1.715			-0.390	-0.129	1.740			-0.514	-0.288	1.754			-0.428	-0.463	1.654			-0.398	-0.524	1.629			-0.046	-0.113	1.672			-0.009	-0.037	1.419
-0.184	-0.304	1.636			-0.183	-0.267	1.685			-0.198	-0.024	1.716			-0.245	0.148	1.718			-0.390	-0.129	1.742			-0.513	-0.288	1.759			-0.429	-0.463	1.656			-0.399	-0.524	1.630			-0.049	-0.115	1.670			-0.013	-0.040	1.415
-0.186	-0.306	1.635			-0.183	-0.269	1.685			-0.199	-0.023	1.717			-0.246	0.149	1.720			-0.389	-0.129	1.745			-0.511	-0.287	1.764			-0.432	-0.462	1.665			-0.405	-0.522	1.639			-0.052	-0.117	1.668			-0.011	-0.050	1.420
-0.188	-0.307	1.635			-0.184	-0.269	1.685			-0.199	-0.023	1.718			-0.248	0.149	1.722			-0.390	-0.130	1.748			-0.510	-0.286	1.769			-0.436	-0.461	1.672			-0.411	-0.522	1.646			-0.055	-0.119	1.666			-0.005	-0.059	1.428
-0.189	-0.308	1.634			-0.184	-0.270	1.684			-0.200	-0.023	1.718			-0.249	0.150	1.724			-0.390	-0.130	1.751			-0.509	-0.284	1.775			-0.438	-0.461	1.677			-0.413	-0.522	1.649			-0.058	-0.121	1.665			0.002	-0.065	1.437
-0.190	-0.308	1.634			-0.185	-0.271	1.684			-0.201	-0.022	1.719			-0.251	0.150	1.726			-0.391	-0.131	1.755			-0.508	-0.283	1.779			-0.439	-0.461	1.681			-0.415	-0.522	1.652			-0.060	-0.122	1.664			0.038	-0.082	1.462
-0.192	-0.308	1.634			-0.185	-0.271	1.684			-0.201	-0.022	1.719			-0.252	0.151	1.727			-0.393	-0.131	1.759			-0.508	-0.284	1.784			-0.441	-0.461	1.683			-0.416	-0.521	1.653			-0.063	-0.119	1.669			0.057	-0.103	1.505
-0.193	-0.308	1.634			-0.186	-0.271	1.684			-0.202	-0.022	1.720			-0.254	0.151	1.728			-0.395	-0.132	1.763			-0.508	-0.285	1.788			-0.442	-0.461	1.686			-0.418	-0.521	1.655			-0.066	-0.118	1.670			0.062	-0.107	1.517
-0.193	-0.309	1.634			-0.186	-0.271	1.684			-0.203	-0.022	1.720			-0.255	0.151	1.730			-0.396	-0.132	1.766			-0.508	-0.286	1.791			-0.442	-0.461	1.687			-0.419	-0.521	1.656			-0.068	-0.117	1.671			0.066	-0.109	1.524
-0.195	-0.308	1.634			-0.186	-0.271	1.684			-0.203	-0.021	1.720			-0.256	0.151	1.730			-0.397	-0.133	1.769			-0.508	-0.286	1.793			-0.443	-0.461	1.689			-0.419	-0.520	1.657			-0.060	-0.115	1.678			0.072	-0.111	1.528
-0.196	-0.308	1.634			-0.187	-0.271	1.684			-0.204	-0.021	1.721			-0.258	0.151	1.731			-0.399	-0.133	1.771			-0.508	-0.286	1.796			-0.443	-0.461	1.690			-0.420	-0.520	1.658			-0.055	-0.114	1.682			0.081	-0.112	1.535
-0.196	-0.306	1.634			-0.188	-0.271	1.684			-0.204	-0.021	1.721			-0.259	0.151	1.732			-0.401	-0.133	1.773			-0.508	-0.287	1.798			-0.444	-0.461	1.691			-0.421	-0.520	1.658			-0.051	-0.113	1.686			0.091	-0.114	1.543
-0.197	-0.305	1.635			-0.188	-0.270	1.684			-0.204	-0.021	1.721			-0.261	0.151	1.732			-0.403	-0.134	1.775			-0.509	-0.288	1.799			-0.444	-0.460	1.692			-0.421	-0.520	1.659			-0.047	-0.112	1.689			0.103	-0.117	1.555
-0.198	-0.304	1.635			-0.189	-0.270	1.685			-0.205	-0.021	1.721			-0.262	0.151	1.732			-0.406	-0.134	1.777			-0.509	-0.288	1.800			-0.445	-0.460	1.693			-0.422	-0.519	1.660			-0.043	-0.111	1.692			0.119	-0.124	1.574
-0.199	-0.303	1.635			-0.189	-0.269	1.685			-0.205	-0.021	1.721			-0.263	0.150	1.732			-0.408	-0.135	1.779			-0.510	-0.289	1.801			-0.445	-0.460	1.694			-0.423	-0.519	1.661			-0.040	-0.110	1.695			0.128	-0.126	1.585
-0.199	-0.302	1.636			-0.190	-0.268	1.685			-0.206	-0.021	1.722			-0.264	0.150	1.732			-0.410	-0.135	1.780			-0.511	-0.290	1.801			-0.446	-0.460	1.695			-0.423	-0.519	1.661			-0.037	-0.109	1.698			0.136	-0.127	1.595
-0.200	-0.301	1.636			-0.190	-0.268	1.685			-0.206	-0.021	1.722			-0.265	0.150	1.731			-0.412	-0.135	1.781			-0.512	-0.291	1.800			-0.446	-0.460	1.695			-0.424	-0.518	1.662			-0.034	-0.109	1.701			0.143	-0.126	1.606
-0.200	-0.300	1.637			-0.191	-0.267	1.685			-0.207	-0.022	1.722			-0.266	0.149	1.731			-0.414	-0.136	1.782			-0.514	-0.292	1.799			-0.451	-0.460	1.697			-0.428	-0.518	1.663			-0.031	-0.108	1.704			0.152	-0.121	1.623
-0.200	-0.299	1.637			-0.191	-0.267	1.686			-0.207	-0.022	1.722			-0.267	0.149	1.730			-0.416	-0.136	1.783			-0.515	-0.293	1.798			-0.455	-0.460	1.698			-0.431	-0.517	1.665			-0.029	-0.107	1.707			0.158	-0.118	1.636
-0.201	-0.298	1.638			-0.191	-0.266	1.686			-0.207	-0.022	1.722			-0.268	0.148	1.729			-0.418	-0.136	1.783			-0.517	-0.294	1.796			-0.457	-0.460	1.698			-0.435	-0.516	1.667			-0.026	-0.106	1.710			0.163	-0.115	1.647
-0.200	-0.297	1.638			-0.191	-0.265	1.686			-0.207	-0.022	1.722			-0.269	0.148	1.728			-0.419	-0.136	1.783			-0.519	-0.295	1.794			-0.459	-0.460	1.699			-0.458	-0.508	1.678			-0.022	-0.104	1.714			0.169	-0.113	1.656
-0.200	-0.296	1.639			-0.191	-0.265	1.687			-0.207	-0.023	1.722			-0.270	0.147	1.726			-0.421	-0.137	1.782			-0.521	-0.296	1.791			-0.460	-0.459	1.699			-0.459	-0.507	1.678			-0.019	-0.102	1.717			0.173	-0.111	1.665
-0.200	-0.295	1.639			-0.192	-0.264	1.687			-0.207	-0.023	1.722			-0.270	0.147	1.725			-0.422	-0.137	1.781			-0.523	-0.297	1.789			-0.461	-0.459	1.700			-0.459	-0.507	1.679			-0.016	-0.101	1.720			0.179	-0.104	1.686
-0.200	-0.294	1.640			-0.192	-0.264	1.688			-0.206	-0.024	1.722			-0.271	0.147	1.724			-0.423	-0.137	1.780			-0.525	-0.298	1.786			-0.461	-0.459	1.700			-0.458	-0.506	1.678			-0.013	-0.099	1.723			0.183	-0.101	1.697
-0.199	-0.293	1.641			-0.191	-0.263	1.688			-0.205	-0.024	1.722			-0.271	0.146	1.722			-0.425	-0.137	1.778			-0.527	-0.298	1.784			-0.462	-0.458	1.700			-0.457	-0.505	1.678			-0.010	-0.096	1.726			0.187	-0.102	1.704
-0.199	-0.292	1.642			-0.191	-0.262	1.689			-0.205	-0.025	1.722			-0.272	0.146	1.720			-0.426	-0.137	1.777			-0.529	-0.298	1.782			-0.463	-0.458	1.699			-0.457	-0.505	1.678			-0.007	-0.094	1.729			0.189	-0.103	1.711
-0.198	-0.292	1.642			-0.191	-0.262	1.689			-0.204	-0.025	1.722			-0.272	0.145	1.719			-0.426	-0.137	1.775			-0.531	-0.298	1.779			-0.463	-0.458	1.699			-0.456	-0.504	1.678			-0.005	-0.092	1.731			0.191	-0.104	1.717
-0.197	-0.291	1.643			-0.191	-0.261	1.690			-0.203	-0.026	1.722			-0.273	0.145	1.717			-0.427	-0.137	1.773			-0.533	-0.298	1.777			-0.464	-0.457	1.699			-0.455	-0.503	1.677			-0.003	-0.091	1.733			0.193	-0.105	1.722
-0.197	-0.290	1.644			-0.191	-0.261	1.690			-0.202	-0.027	1.722			-0.273	0.144	1.716			-0.428	-0.137	1.771			-0.535	-0.298	1.774			-0.464	-0.456	1.699			-0.454	-0.503	1.677			-0.001	-0.089	1.735			0.195	-0.106	1.726
-0.196	-0.290	1.644			-0.191	-0.260	1.691			-0.201	-0.027	1.722			-0.273	0.144	1.715			-0.428	-0.137	1.769			-0.536	-0.298	1.772			-0.465	-0.455	1.698			-0.452	-0.502	1.676			0.000	-0.088	1.737			0.196	-0.107	1.731
-0.196	-0.289	1.645			-0.190	-0.260	1.691			-0.200	-0.028	1.722			-0.273	0.143	1.713			-0.428	-0.137	1.767			-0.538	-0.298	1.770			-0.465	-0.455	1.698			-0.451	-0.501	1.676			0.002	-0.087	1.739			0.198	-0.108	1.734
-0.195	-0.288	1.645			-0.190	-0.259	1.692			-0.199	-0.028	1.722			-0.273	0.143	1.712			-0.428	-0.137	1.765			-0.539	-0.297	1.768			-0.465	-0.454	1.697			-0.450	-0.500	1.675			0.004	-0.085	1.741			0.199	-0.109	1.738
-0.195	-0.288	1.646			-0.190	-0.259	1.692			-0.198	-0.028	1.722			-0.273	0.143	1.711			-0.429	-0.137	1.763			-0.540	-0.297	1.766			-0.465	-0.453	1.695			-0.449	-0.499	1.674			0.005	-0.084	1.743			0.200	-0.111	1.742
-0.194	-0.287	1.646			-0.190	-0.259	1.693			-0.198	-0.029	1.722			-0.273	0.143	1.710			-0.429	-0.136	1.761			-0.541	-0.296	1.764			-0.463	-0.453	1.690			-0.441	-0.501	1.666			0.006	-0.083	1.744			0.201	-0.111	1.745
-0.194	-0.287	1.647			-0.190	-0.258	1.693			-0.197	-0.029	1.722			-0.272	0.142	1.709			-0.429	-0.136	1.759			-0.542	-0.296	1.762			-0.461	-0.453	1.686			-0.436	-0.502	1.660			0.007	-0.083	1.745			0.201	-0.112	1.748
-0.193	-0.287	1.647			-0.190	-0.258	1.693			-0.196	-0.029	1.722			-0.272	0.142	1.708			-0.429	-0.136	1.758			-0.543	-0.296	1.760			-0.461	-0.452	1.685			-0.436	-0.502	1.660			0.008	-0.082	1.747			0.202	-0.108	1.750
-0.193	-0.286	1.648			-0.189	-0.258	1.694			-0.195	-0.030	1.722			-0.272	0.142	1.707			-0.429	-0.136	1.756			-0.544	-0.295	1.759			-0.462	-0.452	1.685			-0.435	-0.501	1.659			0.009	-0.081	1.748			0.202	-0.107	1.753
-0.192	-0.286	1.648			-0.189	-0.257	1.694			-0.195	-0.030	1.722			-0.271	0.142	1.706			-0.429	-0.135	1.754			-0.545	-0.295	1.757			-0.462	-0.451	1.684			-0.454	-0.497	1.664			0.010	-0.081	1.749			0.203	-0.107	1.755
-0.192	-0.286	1.648			-0.189	-0.257	1.694			-0.194	-0.030	1.722			-0.271	0.142	1.706			-0.429	-0.135	1.753			-0.546	-0.295	1.756			-0.462	-0.451	1.684			-0.453	-0.496	1.663			0.011	-0.079	1.751			0.203	-0.108	1.757
-0.191	-0.285	1.649			-0.189	-0.257	1.695			-0.193	-0.030	1.722			-0.271	0.142	1.705			-0.429	-0.135	1.752			-0.547	-0.295	1.755			-0.462	-0.451	1.681			-0.448	-0.497	1.659			0.012	-0.077	1.754			0.203	-0.109	1.758
-0.191	-0.285	1.649			-0.189	-0.257	1.695			-0.192	-0.030	1.722			-0.271	0.142	1.704			-0.429	-0.135	1.751			-0.547	-0.295	1.754			-0.461	-0.451	1.679			-0.444	-0.498	1.656			0.013	-0.076	1.756			0.203	-0.109	1.759
-0.190	-0.285	1.649			-0.188	-0.256	1.695			-0.192	-0.031	1.722			-0.270	0.142	1.704			-0.429	-0.135	1.750			-0.548	-0.295	1.752			-0.461	-0.450	1.678			-0.443	-0.498	1.655			0.013	-0.075	1.757			0.202	-0.111	1.759
-0.190	-0.285	1.649			-0.188	-0.256	1.695			-0.191	-0.031	1.722			-0.270	0.142	1.703			-0.429	-0.135	1.749			-0.548	-0.295	1.752			-0.461	-0.450	1.678			-0.442	-0.497	1.654			0.014	-0.074	1.759			0.201	-0.112	1.760
-0.189	-0.284	1.650			-0.188	-0.255	1.696			-0.190	-0.031	1.722			-0.270	0.142	1.703			-0.429	-0.135	1.748			-0.549	-0.295	1.751			-0.453	-0.457	1.668			-0.423	-0.513	1.637			0.051	-0.082	1.762			0.216	-0.120	1.760
-0.188	-0.282	1.651			-0.187	-0.254	1.696			-0.190	-0.031	1.722			-0.270	0.142	1.702			-0.429	-0.134	1.747			-0.549	-0.294	1.750			-0.454	-0.456	1.668			-0.424	-0.511	1.639			0.065	-0.085	1.764			0.227	-0.126	1.760
-0.187	-0.281	1.651			-0.187	-0.253	1.697			-0.189	-0.031	1.722			-0.269	0.142	1.702			-0.429	-0.134	1.746			-0.550	-0.294	1.749			-0.453	-0.456	1.666			-0.421	-0.512	1.638			0.074	-0.086	1.765			0.234	-0.131	1.760
-0.186	-0.279	1.652			-0.186	-0.252	1.698			-0.188	-0.031	1.722			-0.269	0.142	1.701			-0.429	-0.134	1.745			-0.550	-0.294	1.748			-0.452	-0.456	1.665			-0.419	-0.512	1.636			0.080	-0.087	1.766			0.240	-0.135	1.761
-0.185	-0.278	1.652			-0.186	-0.251	1.698			-0.188	-0.031	1.722			-0.269	0.142	1.701			-0.429	-0.134	1.745			-0.550	-0.294	1.748			-0.452	-0.455	1.665			-0.446	-0.508	1.653			0.085	-0.088	1.767			0.245	-0.139	1.761
-0.185	-0.276	1.653			-0.185	-0.250	1.699			-0.187	-0.031	1.722			-0.269	0.142	1.700			-0.429	-0.134	1.744			-0.550	-0.294	1.747			-0.453	-0.454	1.666			-0.445	-0.507	1.653			0.089	-0.089	1.768			0.249	-0.143	1.762
-0.184	-0.275	1.654			-0.185	-0.249	1.699			-0.187	-0.032	1.722			-0.269	0.142	1.700			-0.429	-0.134	1.744			-0.551	-0.294	1.746			-0.452	-0.454	1.664			-0.438	-0.507	1.648			0.092	-0.089	1.768			0.252	-0.145	1.762
-0.184	-0.274	1.654			-0.185	-0.248	1.699			-0.187	-0.032	1.722			-0.269	0.142	1.700			-0.429	-0.134	1.743			-0.551	-0.294	1.746			-0.454	-0.454	1.665			-0.438	-0.507	1.649			0.095	-0.090	1.769			0.255	-0.148	1.763
-0.183	-0.273	1.654			-0.184	-0.247	1.700			-0.186	-0.032	1.722			-0.269	0.142	1.699			-0.429	-0.134	1.743			-0.551	-0.294	1.745			-0.453	-0.454	1.664			-0.435	-0.508	1.647			0.097	-0.090	1.770			0.258	-0.151	1.763
-0.183	-0.272	1.655			-0.184	-0.246	1.700			-0.186	-0.032	1.722			-0.268	0.142	1.699			-0.428	-0.134	1.742			-0.551	-0.294	1.745			-0.454	-0.453	1.665			-0.435	-0.507	1.648			0.100	-0.090	1.770			0.260	-0.154	1.764
-0.182	-0.271	1.655			-0.184	-0.245	1.701			-0.186	-0.032	1.722			-0.268	0.142	1.699			-0.428	-0.134	1.742			-0.552	-0.294	1.744			-0.454	-0.453	1.665			-0.434	-0.507	1.647			0.102	-0.090	1.771			0.262	-0.156	1.765
-0.182	-0.270	1.655			-0.183	-0.244	1.701			-0.185	-0.032	1.721			-0.268	0.142	1.698			-0.428	-0.134	1.741			-0.552	-0.294	1.744			-0.455	-0.453	1.666			-0.434	-0.507	1.648			0.104	-0.091	1.772			0.262	-0.163	1.766
-0.181	-0.270	1.656			-0.183	-0.244	1.701			-0.185	-0.032	1.721			-0.268	0.142	1.698			-0.428	-0.134	1.741			-0.552	-0.294	1.743			-0.455	-0.452	1.666			-0.434	-0.506	1.649			0.106	-0.091	1.772			0.262	-0.168	1.768
-0.181	-0.269	1.656			-0.183	-0.243	1.701			-0.185	-0.032	1.721			-0.268	0.142	1.698			-0.428	-0.134	1.740			-0.552	-0.294	1.743			-0.456	-0.452	1.667			-0.434	-0.506	1.649			0.107	-0.091	1.773			0.262	-0.171	1.769
-0.181	-0.268	1.656			-0.183	-0.242	1.702			-0.184	-0.032	1.721			-0.268	0.142	1.698			-0.428	-0.134	1.740			-0.552	-0.294	1.742			-0.452	-0.454	1.663			-0.423	-0.510	1.640			0.109	-0.091	1.774			0.264	-0.173	1.771
-0.181	-0.268	1.656			-0.183	-0.242	1.702			-0.184	-0.032	1.721			-0.268	0.142	1.698			-0.428	-0.134	1.740			-0.552	-0.294	1.742			-0.452	-0.454	1.663			-0.423	-0.509	1.641			0.110	-0.092	1.774			0.265	-0.174	1.773
-0.181	-0.267	1.657			-0.183	-0.242	1.702			-0.184	-0.032	1.721			-0.268	0.142	1.697			-0.428	-0.134	1.739			-0.552	-0.294	1.742			-0.453	-0.453	1.663			-0.424	-0.508	1.642			0.074	-0.089	1.776			0.241	-0.155	1.776
-0.181	-0.268	1.656			-0.183	-0.242	1.702			-0.184	-0.032	1.721			-0.267	0.142	1.697			-0.428	-0.134	1.739			-0.552	-0.294	1.741			-0.453	-0.453	1.663			-0.422	-0.508	1.641			0.058	-0.088	1.776			0.228	-0.145	1.779
-0.180	-0.268	1.656			-0.183	-0.241	1.702			-0.184	-0.032	1.721			-0.267	0.143	1.697			-0.427	-0.134	1.738			-0.552	-0.294	1.741			-0.452	-0.453	1.662			-0.421	-0.508	1.640			0.067	-0.090	1.783			0.232	-0.148	1.781
-0.180	-0.268	1.657			-0.183	-0.241	1.702			-0.184	-0.032	1.721			-0.267	0.143	1.697			-0.427	-0.134	1.738			-0.552	-0.294	1.741			-0.452	-0.453	1.662			-0.420	-0.508	1.640			0.051	-0.082	1.790			0.220	-0.144	1.784
-0.180	-0.268	1.657			-0.183	-0.241	1.702			-0.183	-0.032	1.721			-0.267	0.143	1.697			-0.427	-0.134	1.738			-0.551	-0.294	1.740			-0.452	-0.452	1.663			-0.420	-0.507	1.641			0.042	-0.077	1.794			0.211	-0.143	1.787
-0.180	-0.268	1.657			-0.183	-0.241	1.702			-0.183	-0.032	1.721			-0.267	0.143	1.697			-0.427	-0.134	1.737			-0.551	-0.294	1.740			-0.452	-0.452	1.662			-0.419	-0.507	1.641			0.037	-0.076	1.795			0.206	-0.142	1.791
-0.180	-0.269	1.657			-0.183	-0.242	1.703			-0.183	-0.032	1.721			-0.267	0.143	1.697			-0.427	-0.134	1.737			-0.551	-0.293	1.740			-0.452	-0.452	1.663			-0.420	-0.505	1.642			0.033	-0.076	1.797			0.202	-0.141	1.794
-0.180	-0.270	1.657			-0.183	-0.242	1.703			-0.183	-0.033	1.721			-0.267	0.143	1.696			-0.426	-0.134	1.737			-0.551	-0.293	1.740			-0.452	-0.451	1.664			-0.420	-0.504	1.643			0.030	-0.076	1.797			0.199	-0.140	1.798
-0.180	-0.271	1.656			-0.183	-0.243	1.703			-0.183	-0.033	1.721			-0.266	0.143	1.696			-0.426	-0.134	1.736			-0.551	-0.293	1.739			-0.452	-0.451	1.664			-0.420	-0.503	1.644			0.027	-0.077	1.798			0.196	-0.139	1.802
-0.180	-0.272	1.656			-0.184	-0.243	1.703			-0.183	-0.033	1.721			-0.266	0.143	1.696			-0.426	-0.134	1.736			-0.551	-0.293	1.739			-0.447	-0.455	1.660			-0.411	-0.510	1.636			0.025	-0.077	1.799			0.193	-0.139	1.805
-0.181	-0.273	1.656			-0.184	-0.244	1.703			-0.183	-0.033	1.721			-0.266	0.143	1.696			-0.426	-0.134	1.736			-0.551	-0.293	1.739			-0.446	-0.455	1.659			-0.409	-0.511	1.634			0.022	-0.078	1.799			0.189	-0.140	1.812
-0.181	-0.274	1.656			-0.184	-0.245	1.703			-0.183	-0.033	1.722			-0.266	0.143	1.696			-0.426	-0.134	1.735			-0.551	-0.293	1.739			-0.445	-0.456	1.658			-0.408	-0.512	1.633			0.020	-0.078	1.800			0.186	-0.140	1.818
-0.181	-0.275	1.656			-0.184	-0.245	1.703			-0.183	-0.033	1.722			-0.266	0.143	1.696			-0.425	-0.134	1.735			-0.551	-0.293	1.738			-0.446	-0.455	1.659			-0.410	-0.509	1.636			0.019	-0.079	1.800			0.184	-0.140	1.822
-0.181	-0.276	1.656			-0.185	-0.246	1.703			-0.183	-0.033	1.722			-0.266	0.143	1.696			-0.425	-0.134	1.735			-0.550	-0.293	1.738			-0.444	-0.456	1.658			-0.407	-0.512	1.634			0.017	-0.080	1.801			0.182	-0.140	1.826
-0.181	-0.277	1.656			-0.185	-0.247	1.703			-0.183	-0.033	1.722			-0.266	0.143	1.696			-0.425	-0.134	1.735			-0.550	-0.293	1.738			-0.443	-0.457	1.657			-0.406	-0.512	1.633			0.016	-0.079	1.801			0.184	-0.124	1.826
-0.181	-0.278	1.656			-0.185	-0.247	1.703			-0.183	-0.033	1.722			-0.266	0.143	1.696			-0.425	-0.134	1.735			-0.550	-0.293	1.738			-0.442	-0.457	1.656			-0.404	-0.513	1.632			0.014	-0.078	1.802			0.183	-0.124	1.824
-0.182	-0.278	1.656			-0.185	-0.248	1.703			-0.184	-0.032	1.722			-0.266	0.143	1.696			-0.425	-0.134	1.734			-0.550	-0.293	1.738			-0.441	-0.457	1.656			-0.404	-0.513	1.631			0.010	-0.082	1.791			0.180	-0.123	1.821
-0.182	-0.279	1.656			-0.186	-0.248	1.703			-0.185	-0.032	1.722			-0.266	0.143	1.696			-0.425	-0.134	1.734			-0.550	-0.293	1.738			-0.444	-0.456	1.659			-0.409	-0.510	1.637			0.007	-0.084	1.783			0.180	-0.117	1.800
-0.182	-0.280	1.656			-0.186	-0.249	1.703			-0.188	-0.032	1.722			-0.266	0.143	1.697			-0.424	-0.134	1.734			-0.550	-0.293	1.737			-0.447	-0.455	1.661			-0.414	-0.509	1.642			0.004	-0.085	1.775			0.180	-0.108	1.774
-0.183	-0.281	1.656			-0.186	-0.249	1.703			-0.190	-0.032	1.722			-0.266	0.143	1.698			-0.424	-0.134	1.734			-0.550	-0.293	1.737			-0.449	-0.455	1.664			-0.418	-0.508	1.646			0.003	-0.085	1.769			0.178	-0.083	1.719
-0.183	-0.281	1.656			-0.187	-0.250	1.703			-0.198	-0.032	1.722			-0.267	0.144	1.699			-0.424	-0.134	1.734			-0.550	-0.293	1.737			-0.452	-0.455	1.666			-0.422	-0.508	1.649			0.001	-0.084	1.760			0.176	-0.070	1.688
-0.184	-0.282	1.656			-0.187	-0.250	1.703			-0.206	-0.031	1.722			-0.268	0.144	1.701			-0.424	-0.134	1.734			-0.550	-0.294	1.737			-0.449	-0.457	1.664			-0.416	-0.512	1.643			0.001	-0.084	1.749			0.166	-0.056	1.639
-0.185	-0.282	1.656			-0.188	-0.250	1.703			-0.212	-0.030	1.722			-0.269	0.144	1.704			-0.424	-0.134	1.734			-0.550	-0.294	1.737			-0.453	-0.457	1.667			-0.423	-0.512	1.649			0.000	-0.078	1.732			0.160	-0.050	1.606
-0.187	-0.282	1.656			-0.189	-0.250	1.703			-0.218	-0.029	1.722			-0.270	0.145	1.707			-0.424	-0.134	1.734			-0.550	-0.294	1.738			-0.456	-0.457	1.670			-0.427	-0.512	1.652			0.003	-0.073	1.714			0.159	-0.047	1.589
-0.189	-0.282	1.656			-0.190	-0.250	1.703			-0.222	-0.027	1.723			-0.271	0.146	1.711			-0.424	-0.134	1.735			-0.550	-0.295	1.738			-0.457	-0.458	1.671			-0.428	-0.512	1.653			0.004	-0.070	1.694			0.127	-0.046	1.521
-0.191	-0.282	1.656			-0.192	-0.250	1.703			-0.226	-0.025	1.723			-0.272	0.147	1.714			-0.424	-0.134	1.735			-0.550	-0.296	1.739			-0.459	-0.458	1.673			-0.430	-0.512	1.655			-0.033	-0.080	1.691			0.067	-0.030	1.508
-0.193	-0.282	1.655			-0.193	-0.250	1.702			-0.229	-0.023	1.723			-0.272	0.148	1.719			-0.423	-0.134	1.736			-0.550	-0.296	1.740			-0.455	-0.461	1.669			-0.422	-0.518	1.647			-0.051	-0.083	1.688			0.043	-0.024	1.497
-0.195	-0.283	1.654			-0.194	-0.250	1.702			-0.231	-0.021	1.724			-0.272	0.150	1.723			-0.422	-0.134	1.738			-0.550	-0.297	1.741			-0.461	-0.463	1.678			-0.434	-0.520	1.662			-0.067	-0.085	1.685			0.027	-0.020	1.488
-0.198	-0.287	1.652			-0.195	-0.251	1.701			-0.232	-0.019	1.724			-0.272	0.152	1.727			-0.421	-0.133	1.739			-0.550	-0.297	1.742			-0.490	-0.472	1.703			-0.450	-0.523	1.672			-0.074	-0.086	1.683			0.001	-0.021	1.476
-0.201	-0.291	1.650			-0.197	-0.254	1.699			-0.234	-0.018	1.724			-0.272	0.153	1.730			-0.420	-0.133	1.740			-0.549	-0.297	1.744			-0.474	-0.474	1.689			-0.448	-0.524	1.670			-0.080	-0.087	1.680			-0.018	-0.022	1.467
-0.203	-0.295	1.648			-0.199	-0.257	1.698			-0.235	-0.017	1.725			-0.271	0.154	1.733			-0.419	-0.133	1.741			-0.548	-0.297	1.745			-0.482	-0.474	1.696			-0.457	-0.526	1.677			-0.086	-0.088	1.678			-0.033	-0.023	1.457
-0.205	-0.299	1.646			-0.201	-0.260	1.696			-0.236	-0.015	1.725			-0.271	0.155	1.736			-0.418	-0.133	1.741			-0.548	-0.297	1.747			-0.488	-0.475	1.701			-0.463	-0.527	1.682			-0.091	-0.089	1.677			-0.043	-0.023	1.449
-0.207	-0.303	1.644			-0.202	-0.263	1.695			-0.237	-0.015	1.725			-0.271	0.156	1.739			-0.417	-0.133	1.742			-0.547	-0.297	1.749			-0.492	-0.475	1.704			-0.469	-0.528	1.685			-0.096	-0.090	1.675			-0.051	-0.023	1.442
-0.209	-0.306	1.643			-0.203	-0.265	1.694			-0.238	-0.014	1.726			-0.270	0.157	1.741			-0.417	-0.132	1.743			-0.546	-0.297	1.752			-0.490	-0.473	1.704			-0.464	-0.521	1.680			-0.101	-0.091	1.674			-0.054	-0.026	1.439
-0.210	-0.308	1.642			-0.204	-0.267	1.693			-0.239	-0.013	1.726			-0.270	0.157	1.742			-0.416	-0.132	1.744			-0.545	-0.297	1.754			-0.488	-0.471	1.705			-0.463	-0.518	1.679			-0.104	-0.091	1.673			-0.052	-0.032	1.441
-0.211	-0.309	1.642			-0.205	-0.268	1.693			-0.240	-0.012	1.726			-0.270	0.158	1.744			-0.416	-0.132	1.744			-0.545	-0.296	1.757			-0.487	-0.469	1.705			-0.462	-0.515	1.679			-0.108	-0.092	1.673			-0.040	-0.040	1.448
-0.212	-0.310	1.641			-0.205	-0.269	1.692			-0.240	-0.012	1.727			-0.270	0.158	1.745			-0.416	-0.132	1.745			-0.544	-0.296	1.759			-0.489	-0.469	1.709			-0.472	-0.518	1.689			-0.110	-0.092	1.673			-0.024	-0.048	1.468
-0.212	-0.311	1.641			-0.206	-0.269	1.692			-0.240	-0.011	1.727			-0.270	0.159	1.746			-0.416	-0.132	1.747			-0.544	-0.296	1.761			-0.490	-0.469	1.712			-0.476	-0.519	1.692			-0.111	-0.092	1.674			-0.011	-0.053	1.479
-0.213	-0.311	1.640			-0.206	-0.270	1.692			-0.240	-0.011	1.727			-0.270	0.159	1.747			-0.419	-0.133	1.750			-0.544	-0.296	1.763			-0.491	-0.469	1.714			-0.480	-0.519	1.694			-0.110	-0.091	1.678			0.024	-0.068	1.511
-0.214	-0.311	1.640			-0.207	-0.270	1.691			-0.240	-0.011	1.727			-0.271	0.159	1.748			-0.422	-0.134	1.753			-0.544	-0.296	1.764			-0.492	-0.469	1.715			-0.489	-0.517	1.699			-0.110	-0.090	1.679			0.036	-0.073	1.522
-0.214	-0.310	1.640			-0.207	-0.270	1.691			-0.239	-0.011	1.728			-0.272	0.160	1.748			-0.424	-0.135	1.755			-0.544	-0.296	1.765			-0.492	-0.469	1.716			-0.498	-0.514	1.703			-0.112	-0.075	1.703			0.049	-0.079	1.538
-0.214	-0.307	1.640			-0.208	-0.270	1.691			-0.238	-0.012	1.728			-0.273	0.159	1.747			-0.425	-0.135	1.757			-0.544	-0.296	1.767			-0.492	-0.469	1.717			-0.494	-0.514	1.703			-0.088	-0.057	1.724			0.061	-0.083	1.555
-0.214	-0.305	1.640			-0.208	-0.269	1.691			-0.236	-0.013	1.728			-0.273	0.159	1.745			-0.427	-0.136	1.758			-0.544	-0.296	1.767			-0.491	-0.467	1.716			-0.487	-0.513	1.699			-0.074	-0.068	1.725			0.074	-0.085	1.566
-0.213	-0.302	1.641			-0.208	-0.268	1.691			-0.235	-0.014	1.728			-0.274	0.158	1.742			-0.428	-0.136	1.759			-0.544	-0.296	1.768			-0.491	-0.466	1.715			-0.482	-0.512	1.697			-0.014	-0.079	1.711			0.107	-0.090	1.565
-0.213	-0.299	1.642			-0.208	-0.267	1.691			-0.236	-0.016	1.727			-0.274	0.157	1.739			-0.428	-0.136	1.760			-0.544	-0.297	1.768			-0.489	-0.465	1.712			-0.477	-0.511	1.693			-0.011	-0.076	1.716			0.122	-0.096	1.586
-0.213	-0.297	1.642			-0.209	-0.266	1.691			-0.232	-0.019	1.727			-0.274	0.156	1.736			-0.429	-0.136	1.760			-0.545	-0.297	1.768			-0.488	-0.464	1.710			-0.473	-0.511	1.690			-0.007	-0.074	1.719			0.136	-0.102	1.607
-0.213	-0.295	1.642			-0.209	-0.265	1.691			-0.230	-0.022	1.727			-0.274	0.155	1.731			-0.430	-0.136	1.760			-0.545	-0.297	1.768			-0.487	-0.463	1.708			-0.470	-0.510	1.688			-0.004	-0.073	1.723			0.148	-0.109	1.627
-0.213	-0.293	1.643			-0.209	-0.264	1.691			-0.225	-0.026	1.727			-0.273	0.154	1.726			-0.431	-0.136	1.760			-0.547	-0.298	1.767			-0.486	-0.462	1.706			-0.469	-0.510	1.686			-0.001	-0.071	1.727			0.156	-0.113	1.641
-0.213	-0.292	1.643			-0.209	-0.264	1.692			-0.221	-0.029	1.727			-0.272	0.152	1.720			-0.431	-0.136	1.760			-0.548	-0.298	1.765			-0.488	-0.462	1.703			-0.481	-0.508	1.690			0.001	-0.071	1.730			0.165	-0.116	1.658
-0.212	-0.291	1.644			-0.209	-0.263	1.692			-0.219	-0.031	1.727			-0.270	0.151	1.715			-0.432	-0.136	1.759			-0.550	-0.298	1.762			-0.489	-0.462	1.701			-0.482	-0.509	1.687			0.004	-0.072	1.734			0.175	-0.122	1.679
-0.212	-0.290	1.644			-0.209	-0.263	1.692			-0.217	-0.032	1.727			-0.268	0.149	1.710			-0.433	-0.136	1.757			-0.552	-0.298	1.759			-0.490	-0.461	1.698			-0.483	-0.509	1.684			0.006	-0.073	1.737			0.183	-0.125	1.698
-0.212	-0.290	1.644			-0.209	-0.263	1.692			-0.217	-0.034	1.727			-0.266	0.148	1.704			-0.433	-0.136	1.754			-0.555	-0.297	1.756			-0.491	-0.461	1.695			-0.483	-0.509	1.681			0.009	-0.074	1.741			0.189	-0.125	1.727
-0.212	-0.289	1.645			-0.209	-0.263	1.692			-0.216	-0.035	1.727			-0.264	0.146	1.700			-0.433	-0.136	1.751			-0.557	-0.297	1.752			-0.492	-0.460	1.691			-0.483	-0.509	1.679			0.010	-0.076	1.745			0.191	-0.128	1.745
-0.212	-0.289	1.645			-0.209	-0.263	1.692			-0.215	-0.037	1.726			-0.262	0.145	1.695			-0.432	-0.136	1.748			-0.559	-0.297	1.749			-0.489	-0.457	1.682			-0.472	-0.508	1.663			0.011	-0.078	1.750			0.192	-0.131	1.765
-0.211	-0.289	1.645			-0.210	-0.263	1.692			-0.215	-0.038	1.726			-0.259	0.143	1.691			-0.431	-0.136	1.744			-0.560	-0.296	1.745			-0.490	-0.456	1.676			-0.472	-0.507	1.661			0.012	-0.080	1.754			0.192	-0.133	1.779
-0.211	-0.289	1.645			-0.210	-0.263	1.693			-0.214	-0.039	1.725			-0.256	0.142	1.686			-0.430	-0.135	1.740			-0.562	-0.295	1.742			-0.491	-0.454	1.672			-0.472	-0.507	1.659			0.012	-0.082	1.759			0.191	-0.136	1.793
-0.211	-0.289	1.646			-0.210	-0.263	1.693			-0.214	-0.040	1.725			-0.253	0.140	1.682			-0.429	-0.135	1.736			-0.563	-0.295	1.738			-0.491	-0.453	1.669			-0.472	-0.506	1.658			0.012	-0.084	1.765			0.186	-0.142	1.814
-0.210	-0.289	1.646			-0.210	-0.263	1.693			-0.213	-0.042	1.724			-0.251	0.139	1.678			-0.428	-0.135	1.732			-0.564	-0.294	1.735			-0.491	-0.452	1.666			-0.472	-0.506	1.657			0.013	-0.086	1.770			0.184	-0.147	1.829
-0.210	-0.289	1.646			-0.210	-0.263	1.693			-0.213	-0.043	1.723			-0.249	0.138	1.675			-0.427	-0.134	1.729			-0.565	-0.293	1.732			-0.491	-0.451	1.664			-0.472	-0.506	1.656			0.013	-0.088	1.776			0.182	-0.149	1.841
-0.208	-0.290	1.646			-0.209	-0.264	1.693			-0.197	-0.049	1.728			-0.245	0.133	1.672			-0.426	-0.134	1.726			-0.566	-0.292	1.729			-0.488	-0.450	1.660			-0.464	-0.505	1.648			0.014	-0.090	1.780			0.180	-0.149	1.855
-0.207	-0.291	1.647			-0.209	-0.264	1.693			-0.201	-0.051	1.724			-0.243	0.132	1.669			-0.425	-0.134	1.724			-0.566	-0.291	1.726			-0.486	-0.450	1.657			-0.459	-0.504	1.643			0.014	-0.092	1.784			0.176	-0.151	1.867
-0.206	-0.291	1.647			-0.209	-0.264	1.693			-0.203	-0.052	1.721			-0.241	0.131	1.666			-0.424	-0.133	1.721			-0.566	-0.291	1.724			-0.484	-0.449	1.654			-0.455	-0.504	1.639			0.014	-0.094	1.788			0.174	-0.153	1.875
-0.206	-0.292	1.647			-0.209	-0.265	1.693			-0.205	-0.054	1.718			-0.239	0.130	1.663			-0.423	-0.133	1.719			-0.566	-0.290	1.721			-0.483	-0.449	1.652			-0.453	-0.503	1.637			0.013	-0.095	1.791			0.172	-0.152	1.883
-0.205	-0.293	1.646			-0.209	-0.265	1.693			-0.207	-0.055	1.716			-0.238	0.129	1.660			-0.422	-0.133	1.717			-0.567	-0.290	1.719			-0.481	-0.448	1.650			-0.451	-0.503	1.634			0.013	-0.097	1.794			0.171	-0.152	1.889
-0.204	-0.293	1.646			-0.209	-0.266	1.693			-0.208	-0.055	1.714			-0.236	0.128	1.657			-0.421	-0.133	1.715			-0.567	-0.289	1.717			-0.481	-0.448	1.649			-0.450	-0.503	1.633			0.013	-0.098	1.797			0.170	-0.151	1.894
-0.203	-0.294	1.646			-0.209	-0.266	1.692			-0.210	-0.056	1.711			-0.235	0.128	1.655			-0.420	-0.133	1.713			-0.567	-0.289	1.716			-0.481	-0.447	1.648			-0.449	-0.502	1.632			0.013	-0.099	1.800			0.169	-0.150	1.899
-0.203	-0.295	1.646			-0.208	-0.267	1.692			-0.201	-0.058	1.714			-0.233	0.126	1.653			-0.420	-0.132	1.711			-0.567	-0.289	1.714			-0.481	-0.447	1.646			-0.449	-0.502	1.631			0.013	-0.100	1.802			0.168	-0.149	1.902
-0.202	-0.295	1.646			-0.208	-0.267	1.692			-0.202	-0.058	1.713			-0.232	0.125	1.652			-0.419	-0.132	1.710			-0.567	-0.288	1.712			-0.480	-0.447	1.645			-0.448	-0.502	1.629			0.013	-0.101	1.803			0.166	-0.148	1.905
-0.200	-0.296	1.645			-0.207	-0.269	1.692			-0.192	-0.060	1.716			-0.231	0.123	1.651			-0.418	-0.132	1.709			-0.567	-0.288	1.711			-0.479	-0.447	1.644			-0.446	-0.501	1.628			0.012	-0.102	1.805			0.163	-0.149	1.905
-0.199	-0.297	1.645			-0.206	-0.269	1.691			-0.194	-0.060	1.713			-0.230	0.122	1.649			-0.418	-0.132	1.707			-0.566	-0.288	1.710			-0.479	-0.446	1.643			-0.456	-0.502	1.631			0.011	-0.102	1.806			0.162	-0.148	1.904
-0.198	-0.298	1.645			-0.205	-0.270	1.691			-0.186	-0.061	1.716			-0.229	0.121	1.648			-0.417	-0.132	1.706			-0.566	-0.288	1.708			-0.478	-0.446	1.642			-0.457	-0.502	1.630			0.011	-0.103	1.807			0.160	-0.145	1.902
-0.197	-0.299	1.645			-0.204	-0.271	1.691			-0.189	-0.061	1.713			-0.228	0.120	1.647			-0.417	-0.132	1.705			-0.566	-0.288	1.707			-0.478	-0.446	1.641			-0.457	-0.502	1.630			0.010	-0.103	1.808			0.159	-0.144	1.900
-0.196	-0.299	1.644			-0.204	-0.271	1.691			-0.191	-0.061	1.711			-0.228	0.120	1.645			-0.416	-0.132	1.704			-0.566	-0.288	1.706			-0.477	-0.446	1.640			-0.457	-0.502	1.629			0.009	-0.104	1.808			0.158	-0.141	1.898
-0.195	-0.300	1.644			-0.203	-0.271	1.690			-0.193	-0.060	1.709			-0.227	0.120	1.644			-0.416	-0.132	1.703			-0.566	-0.287	1.705			-0.477	-0.446	1.640			-0.462	-0.503	1.632			0.008	-0.104	1.808			0.155	-0.144	1.897
-0.195	-0.300	1.644			-0.203	-0.272	1.690			-0.187	-0.061	1.711			-0.227	0.119	1.643			-0.416	-0.132	1.702			-0.566	-0.287	1.704			-0.477	-0.446	1.640			-0.465	-0.504	1.634			0.008	-0.104	1.809			0.155	-0.141	1.896
-0.194	-0.301	1.644			-0.203	-0.272	1.690			-0.192	-0.060	1.707			-0.227	0.119	1.641			-0.415	-0.132	1.702			-0.566	-0.287	1.703			-0.477	-0.446	1.640			-0.468	-0.504	1.636			0.007	-0.105	1.809			0.151	-0.145	1.895
-0.194	-0.301	1.643			-0.202	-0.272	1.689			-0.196	-0.060	1.704			-0.227	0.119	1.640			-0.415	-0.132	1.701			-0.566	-0.287	1.703			-0.477	-0.446	1.640			-0.469	-0.504	1.636			0.007	-0.105	1.809			0.151	-0.145	1.895
-0.193	-0.301	1.643			-0.202	-0.272	1.689			-0.199	-0.059	1.702			-0.228	0.119	1.638			-0.415	-0.132	1.700			-0.566	-0.287	1.702			-0.477	-0.446	1.640			-0.469	-0.504	1.636			0.006	-0.105	1.809			0.150	-0.144	1.894
-0.193	-0.301	1.643			-0.202	-0.273	1.688			-0.193	-0.061	1.704			-0.228	0.118	1.638			-0.415	-0.132	1.700			-0.566	-0.287	1.701			-0.477	-0.446	1.640			-0.469	-0.504	1.636			0.005	-0.105	1.809			0.150	-0.143	1.893
-0.193	-0.302	1.642			-0.202	-0.273	1.688			-0.197	-0.060	1.702			-0.228	0.118	1.637			-0.414	-0.132	1.699			-0.566	-0.287	1.701			-0.478	-0.446	1.641			-0.469	-0.504	1.637			0.005	-0.105	1.809			0.149	-0.144	1.892
-0.192	-0.302	1.642			-0.202	-0.273	1.688			-0.199	-0.060	1.701			-0.229	0.118	1.636			-0.414	-0.132	1.698			-0.565	-0.287	1.700			-0.478	-0.446	1.641			-0.470	-0.505	1.637			0.004	-0.105	1.808			0.149	-0.144	1.891
-0.192	-0.302	1.642			-0.201	-0.273	1.688			-0.192	-0.061	1.705			-0.229	0.117	1.636			-0.414	-0.132	1.698			-0.565	-0.287	1.700			-0.478	-0.446	1.642			-0.470	-0.505	1.637			0.004	-0.105	1.808			0.148	-0.144	1.890
-0.192	-0.302	1.642			-0.201	-0.274	1.687			-0.195	-0.060	1.703			-0.230	0.117	1.635			-0.414	-0.132	1.697			-0.565	-0.287	1.699			-0.478	-0.447	1.642			-0.470	-0.505	1.638			0.003	-0.105	1.808			0.148	-0.142	1.889
-0.192	-0.302	1.641			-0.202	-0.274	1.687			-0.201	-0.060	1.699			-0.231	0.118	1.634			-0.414	-0.132	1.697			-0.565	-0.287	1.699			-0.478	-0.447	1.643			-0.471	-0.505	1.638			0.003	-0.106	1.807			0.149	-0.141	1.888
-0.192	-0.303	1.641			-0.202	-0.274	1.686			-0.196	-0.061	1.702			-0.231	0.116	1.634			-0.414	-0.132	1.697			-0.565	-0.287	1.699			-0.479	-0.447	1.643			-0.471	-0.506	1.639			0.003	-0.106	1.807			0.148	-0.141	1.888
-0.192	-0.303	1.641			-0.202	-0.274	1.686			-0.207	-0.061	1.696			-0.233	0.117	1.633			-0.414	-0.132	1.696			-0.565	-0.287	1.698			-0.479	-0.447	1.644			-0.471	-0.506	1.639			0.002	-0.106	1.807			0.148	-0.141	1.888
-0.192	-0.303	1.640			-0.202	-0.274	1.686			-0.201	-0.062	1.700			-0.233	0.116	1.633			-0.414	-0.132	1.696			-0.565	-0.287	1.698			-0.479	-0.448	1.644			-0.472	-0.506	1.640			0.002	-0.106	1.806			0.148	-0.141	1.887
-0.192	-0.303	1.640			-0.203	-0.274	1.685			-0.210	-0.061	1.695			-0.234	0.116	1.633			-0.414	-0.132	1.695			-0.565	-0.288	1.698			-0.480	-0.448	1.645			-0.472	-0.506	1.640			0.002	-0.106	1.806			0.147	-0.142	1.887
-0.193	-0.303	1.639			-0.203	-0.274	1.684			-0.216	-0.061	1.692			-0.235	0.117	1.632			-0.415	-0.132	1.695			-0.565	-0.288	1.698			-0.480	-0.448	1.645			-0.471	-0.506	1.640			0.001	-0.106	1.806			0.146	-0.143	1.886
-0.193	-0.303	1.639			-0.204	-0.274	1.684			-0.220	-0.061	1.689			-0.237	0.118	1.631			-0.415	-0.132	1.695			-0.565	-0.288	1.698			-0.484	-0.451	1.648			-0.473	-0.508	1.642			0.001	-0.106	1.805			0.146	-0.144	1.886
-0.194	-0.303	1.638			-0.205	-0.274	1.683			-0.224	-0.060	1.687			-0.238	0.118	1.631			-0.415	-0.132	1.695			-0.565	-0.288	1.698			-0.487	-0.452	1.650			-0.474	-0.509	1.643			0.001	-0.106	1.805			0.146	-0.144	1.885
-0.194	-0.303	1.638			-0.206	-0.274	1.682			-0.212	-0.062	1.695			-0.239	0.117	1.632			-0.416	-0.133	1.695			-0.565	-0.288	1.698			-0.489	-0.453	1.652			-0.475	-0.510	1.644			0.001	-0.106	1.804			0.145	-0.145	1.885
-0.195	-0.303	1.637			-0.206	-0.274	1.682			-0.205	-0.063	1.700			-0.239	0.116	1.632			-0.416	-0.133	1.695			-0.565	-0.288	1.698			-0.491	-0.454	1.653			-0.475	-0.510	1.644			0.000	-0.106	1.804			0.145	-0.144	1.884
-0.195	-0.303	1.637			-0.207	-0.274	1.682			-0.218	-0.061	1.693			-0.241	0.116	1.632			-0.417	-0.133	1.694			-0.565	-0.289	1.698			-0.492	-0.455	1.654			-0.475	-0.510	1.645			-0.000	-0.105	1.804			0.145	-0.145	1.884
-0.196	-0.303	1.636			-0.208	-0.274	1.681			-0.225	-0.060	1.689			-0.243	0.117	1.631			-0.417	-0.133	1.694			-0.565	-0.289	1.698			-0.492	-0.455	1.655			-0.476	-0.510	1.645			-0.000	-0.105	1.803			0.145	-0.145	1.883
-0.196	-0.303	1.636			-0.208	-0.274	1.681			-0.215	-0.061	1.696			-0.243	0.116	1.632			-0.418	-0.133	1.694			-0.565	-0.289	1.699			-0.493	-0.456	1.655			-0.476	-0.511	1.646			-0.001	-0.105	1.803			0.144	-0.147	1.881
-0.197	-0.303	1.636			-0.208	-0.274	1.680			-0.209	-0.062	1.700			-0.244	0.115	1.633			-0.419	-0.134	1.694			-0.565	-0.289	1.699			-0.494	-0.456	1.656			-0.476	-0.511	1.646			-0.001	-0.105	1.802			0.145	-0.144	1.879
-0.197	-0.303	1.635			-0.209	-0.274	1.680			-0.220	-0.061	1.695			-0.246	0.116	1.632			-0.420	-0.134	1.695			-0.565	-0.289	1.699			-0.494	-0.456	1.657			-0.476	-0.511	1.647			-0.001	-0.105	1.802			0.146	-0.142	1.877
-0.197	-0.303	1.635			-0.209	-0.274	1.680			-0.205	-0.061	1.704			-0.247	0.114	1.634			-0.421	-0.134	1.695			-0.565	-0.290	1.699			-0.495	-0.457	1.657			-0.476	-0.511	1.647			-0.002	-0.105	1.801			0.148	-0.137	1.872
-0.198	-0.303	1.635			-0.209	-0.274	1.680			-0.199	-0.061	1.708			-0.248	0.113	1.635			-0.422	-0.135	1.695			-0.566	-0.290	1.700			-0.495	-0.457	1.658			-0.476	-0.511	1.648			-0.002	-0.105	1.800			0.149	-0.134	1.869
-0.199	-0.303	1.635			-0.211	-0.273	1.679			-0.217	-0.059	1.699			-0.251	0.114	1.635			-0.423	-0.135	1.695			-0.566	-0.290	1.700			-0.495	-0.457	1.658			-0.475	-0.511	1.648			-0.003	-0.105	1.799			0.150	-0.133	1.866
-0.200	-0.303	1.634			-0.212	-0.273	1.679			-0.226	-0.057	1.695			-0.254	0.116	1.635			-0.424	-0.135	1.696			-0.566	-0.290	1.701			-0.495	-0.458	1.658			-0.475	-0.512	1.649			-0.004	-0.104	1.797			0.151	-0.132	1.861
-0.201	-0.302	1.634			-0.213	-0.272	1.678			-0.232	-0.056	1.692			-0.258	0.118	1.636			-0.426	-0.136	1.696			-0.567	-0.291	1.702			-0.495	-0.458	1.659			-0.475	-0.512	1.649			-0.005	-0.104	1.794			0.154	-0.132	1.845
-0.203	-0.302	1.633			-0.214	-0.272	1.678			-0.234	-0.056	1.692			-0.262	0.121	1.637			-0.427	-0.136	1.697			-0.567	-0.291	1.703			-0.472	-0.468	1.633			-0.462	-0.517	1.637			-0.006	-0.103	1.790			0.157	-0.134	1.828
-0.204	-0.302	1.633			-0.215	-0.272	1.678			-0.234	-0.055	1.692			-0.266	0.123	1.639			-0.429	-0.136	1.698			-0.567	-0.292	1.704			-0.479	-0.468	1.643			-0.463	-0.517	1.639			-0.007	-0.102	1.785			0.160	-0.135	1.809
-0.205	-0.301	1.633			-0.216	-0.272	1.677			-0.235	-0.054	1.692			-0.269	0.125	1.641			-0.430	-0.137	1.698			-0.568	-0.293	1.705			-0.484	-0.469	1.650			-0.465	-0.518	1.642			-0.010	-0.103	1.770			0.161	-0.131	1.783
-0.205	-0.301	1.632			-0.216	-0.271	1.677			-0.236	-0.054	1.692			-0.274	0.128	1.645			-0.432	-0.137	1.700			-0.568	-0.294	1.706			-0.464	-0.473	1.626			-0.435	-0.533	1.612			-0.012	-0.104	1.760			0.164	-0.127	1.749
-0.206	-0.301	1.632			-0.217	-0.271	1.677			-0.236	-0.053	1.692			-0.278	0.131	1.649			-0.434	-0.138	1.701			-0.569	-0.295	1.708			-0.459	-0.476	1.619			-0.417	-0.550	1.594			-0.013	-0.104	1.751			0.164	-0.124	1.714
-0.207	-0.301	1.632			-0.217	-0.271	1.677			-0.236	-0.052	1.693			-0.282	0.133	1.653			-0.437	-0.138	1.704			-0.569	-0.297	1.709			-0.450	-0.474	1.609			-0.404	-0.553	1.580			-0.015	-0.103	1.741			0.163	-0.118	1.677
-0.208	-0.301	1.632			-0.217	-0.271	1.677			-0.236	-0.051	1.693			-0.284	0.135	1.658			-0.439	-0.139	1.706			-0.570	-0.298	1.711			-0.444	-0.473	1.602			-0.395	-0.556	1.570			-0.015	-0.102	1.730			0.161	-0.119	1.647
-0.209	-0.300	1.632			-0.217	-0.271	1.677			-0.237	-0.050	1.694			-0.287	0.138	1.664			-0.441	-0.139	1.709			-0.570	-0.299	1.712			-0.459	-0.470	1.621			-0.428	-0.531	1.593			-0.016	-0.100	1.720			0.154	-0.120	1.613
-0.209	-0.299	1.632			-0.218	-0.270	1.677			-0.237	-0.049	1.695			-0.288	0.140	1.669			-0.443	-0.139	1.711			-0.571	-0.301	1.714			-0.467	-0.469	1.630			-0.433	-0.527	1.596			-0.016	-0.100	1.715			0.131	-0.111	1.561
-0.211	-0.296	1.632			-0.217	-0.267	1.678			-0.237	-0.048	1.696			-0.290	0.141	1.675			-0.445	-0.140	1.714			-0.572	-0.302	1.716			-0.471	-0.468	1.636			-0.436	-0.524	1.598			-0.016	-0.099	1.710			0.093	-0.090	1.514
-0.208	-0.282	1.636			-0.211	-0.256	1.681			-0.219	-0.042	1.701			-0.291	0.143	1.681			-0.447	-0.140	1.716			-0.572	-0.304	1.718			-0.480	-0.470	1.647			-0.453	-0.526	1.623			-0.006	-0.097	1.703			0.074	-0.083	1.489
-0.209	-0.278	1.637			-0.211	-0.252	1.682			-0.225	-0.036	1.703			-0.291	0.144	1.686			-0.448	-0.140	1.719			-0.573	-0.305	1.720			-0.482	-0.470	1.650			-0.455	-0.525	1.626			-0.008	-0.094	1.698			0.035	-0.069	1.468
-0.210	-0.276	1.637			-0.211	-0.249	1.682			-0.229	-0.032	1.704			-0.291	0.148	1.693			-0.447	-0.139	1.721			-0.572	-0.305	1.722			-0.497	-0.472	1.662			-0.481	-0.529	1.646			-0.010	-0.092	1.694			0.021	-0.064	1.456
-0.211	-0.275	1.637			-0.211	-0.248	1.682			-0.232	-0.029	1.705			-0.291	0.151	1.699			-0.444	-0.139	1.723			-0.571	-0.305	1.724			-0.506	-0.473	1.668			-0.487	-0.530	1.650			-0.011	-0.090	1.690			0.004	-0.060	1.444
-0.212	-0.275	1.636			-0.212	-0.248	1.682			-0.234	-0.027	1.706			-0.290	0.153	1.704			-0.442	-0.138	1.725			-0.570	-0.304	1.727			-0.522	-0.475	1.680			-0.502	-0.531	1.661			-0.012	-0.089	1.687			-0.009	-0.058	1.434
-0.213	-0.275	1.636			-0.212	-0.247	1.682			-0.235	-0.025	1.706			-0.290	0.154	1.708			-0.439	-0.137	1.726			-0.568	-0.303	1.730			-0.527	-0.474	1.685			-0.509	-0.532	1.665			-0.013	-0.088	1.684			-0.021	-0.058	1.425
-0.215	-0.276	1.635			-0.213	-0.247	1.682			-0.236	-0.023	1.707			-0.289	0.155	1.712			-0.437	-0.137	1.727			-0.567	-0.302	1.733			-0.532	-0.474	1.688			-0.515	-0.532	1.669			-0.013	-0.087	1.682			-0.031	-0.057	1.417
-0.216	-0.278	1.634			-0.213	-0.248	1.681			-0.238	-0.022	1.707			-0.289	0.156	1.716			-0.436	-0.136	1.728			-0.566	-0.300	1.735			-0.535	-0.474	1.691			-0.519	-0.531	1.672			-0.014	-0.086	1.680			-0.040	-0.057	1.410
-0.218	-0.281	1.633			-0.215	-0.249	1.681			-0.239	-0.021	1.708			-0.288	0.157	1.719			-0.434	-0.136	1.729			-0.565	-0.299	1.738			-0.529	-0.470	1.689			-0.511	-0.527	1.669			-0.015	-0.085	1.678			-0.047	-0.058	1.405
-0.220	-0.283	1.632			-0.216	-0.251	1.680			-0.240	-0.020	1.708			-0.288	0.158	1.722			-0.433	-0.136	1.730			-0.564	-0.298	1.740			-0.531	-0.470	1.692			-0.514	-0.526	1.671			-0.015	-0.085	1.676			-0.052	-0.061	1.403
-0.221	-0.285	1.631			-0.217	-0.252	1.680			-0.241	-0.020	1.709			-0.287	0.158	1.724			-0.431	-0.136	1.730			-0.563	-0.297	1.743			-0.532	-0.470	1.694			-0.516	-0.526	1.673			-0.016	-0.084	1.674			-0.051	-0.068	1.410
-0.223	-0.298	1.627			-0.218	-0.260	1.677			-0.241	-0.019	1.709			-0.287	0.159	1.726			-0.430	-0.135	1.731			-0.563	-0.296	1.745			-0.533	-0.469	1.696			-0.517	-0.525	1.675			-0.073	-0.091	1.680			-0.039	-0.087	1.434
-0.224	-0.305	1.625			-0.219	-0.265	1.676			-0.242	-0.018	1.709			-0.286	0.159	1.728			-0.429	-0.135	1.731			-0.562	-0.295	1.746			-0.534	-0.469	1.697			-0.517	-0.526	1.676			-0.083	-0.097	1.679			-0.019	-0.115	1.461
-0.225	-0.310	1.624			-0.220	-0.269	1.675			-0.243	-0.018	1.710			-0.286	0.160	1.730			-0.428	-0.135	1.732			-0.561	-0.295	1.748			-0.535	-0.468	1.699			-0.518	-0.525	1.678			-0.089	-0.100	1.678			-0.013	-0.126	1.472
-0.225	-0.314	1.622			-0.221	-0.272	1.674			-0.243	-0.018	1.710			-0.285	0.160	1.731			-0.427	-0.135	1.732			-0.561	-0.294	1.749			-0.536	-0.468	1.700			-0.517	-0.525	1.678			-0.092	-0.103	1.677			0.003	-0.132	1.491
-0.226	-0.316	1.622			-0.221	-0.275	1.673			-0.244	-0.017	1.710			-0.285	0.160	1.733			-0.426	-0.135	1.732			-0.561	-0.294	1.751			-0.537	-0.468	1.701			-0.517	-0.525	1.678			-0.095	-0.105	1.677			0.014	-0.135	1.506
-0.226	-0.318	1.621			-0.222	-0.276	1.673			-0.244	-0.017	1.710			-0.284	0.160	1.734			-0.426	-0.135	1.733			-0.560	-0.293	1.752			-0.538	-0.467	1.702			-0.516	-0.525	1.678			-0.098	-0.106	1.678			0.024	-0.138	1.523
-0.226	-0.319	1.621			-0.222	-0.277	1.672			-0.245	-0.016	1.711			-0.284	0.160	1.735			-0.425	-0.134	1.733			-0.560	-0.292	1.753			-0.539	-0.467	1.703			-0.515	-0.526	1.678			-0.100	-0.106	1.682			0.030	-0.140	1.537
-0.227	-0.320	1.620			-0.222	-0.278	1.672			-0.245	-0.016	1.711			-0.283	0.160	1.736			-0.424	-0.134	1.733			-0.560	-0.292	1.754			-0.539	-0.467	1.704			-0.515	-0.526	1.677			-0.101	-0.106	1.686			0.037	-0.142	1.551
-0.227	-0.321	1.620			-0.222	-0.279	1.672			-0.245	-0.016	1.711			-0.282	0.160	1.736			-0.423	-0.134	1.733			-0.560	-0.292	1.754			-0.539	-0.466	1.705			-0.514	-0.526	1.677			-0.102	-0.105	1.691			0.044	-0.141	1.565
-0.227	-0.322	1.620			-0.223	-0.279	1.672			-0.245	-0.016	1.711			-0.281	0.160	1.736			-0.423	-0.134	1.733			-0.560	-0.292	1.754			-0.538	-0.467	1.704			-0.511	-0.527	1.675			-0.102	-0.104	1.695			0.055	-0.145	1.588
-0.227	-0.322	1.620			-0.223	-0.280	1.671			-0.245	-0.016	1.712			-0.280	0.159	1.736			-0.422	-0.134	1.733			-0.560	-0.292	1.754			-0.536	-0.466	1.702			-0.507	-0.528	1.672			-0.101	-0.104	1.700			0.062	-0.145	1.600
-0.227	-0.323	1.619			-0.223	-0.280	1.671			-0.245	-0.016	1.712			-0.278	0.159	1.735			-0.422	-0.134	1.733			-0.561	-0.292	1.754			-0.534	-0.466	1.700			-0.504	-0.529	1.670			-0.101	-0.104	1.705			0.066	-0.146	1.610
-0.227	-0.323	1.619			-0.223	-0.281	1.671			-0.245	-0.016	1.712			-0.277	0.158	1.735			-0.421	-0.134	1.733			-0.562	-0.292	1.753			-0.532	-0.466	1.697			-0.504	-0.529	1.670			-0.094	-0.107	1.712			0.075	-0.146	1.618
-0.227	-0.323	1.619			-0.223	-0.281	1.671			-0.245	-0.016	1.712			-0.275	0.158	1.734			-0.421	-0.134	1.733			-0.562	-0.293	1.751			-0.530	-0.465	1.695			-0.504	-0.528	1.669			-0.089	-0.109	1.717			0.084	-0.146	1.627
-0.227	-0.323	1.619			-0.224	-0.282	1.671			-0.245	-0.016	1.712			-0.274	0.157	1.732			-0.420	-0.134	1.732			-0.563	-0.293	1.749			-0.529	-0.465	1.692			-0.504	-0.527	1.668			-0.086	-0.111	1.720			0.092	-0.145	1.637
-0.226	-0.323	1.620			-0.224	-0.282	1.671			-0.246	-0.017	1.713			-0.272	0.157	1.731			-0.420	-0.133	1.732			-0.564	-0.293	1.747			-0.528	-0.465	1.689			-0.490	-0.493	1.653			-0.083	-0.112	1.724			0.099	-0.145	1.648
-0.226	-0.323	1.620			-0.224	-0.282	1.671			-0.246	-0.017	1.713			-0.270	0.156	1.730			-0.420	-0.133	1.731			-0.565	-0.293	1.745			-0.527	-0.464	1.686			-0.491	-0.495	1.652			-0.079	-0.113	1.727			0.107	-0.147	1.662
-0.226	-0.323	1.620			-0.224	-0.283	1.671			-0.246	-0.018	1.713			-0.269	0.155	1.728			-0.420	-0.133	1.731			-0.566	-0.293	1.742			-0.526	-0.464	1.684			-0.492	-0.497	1.651			-0.076	-0.113	1.730			0.114	-0.154	1.686
-0.226	-0.322	1.620			-0.225	-0.283	1.671			-0.246	-0.019	1.712			-0.267	0.154	1.727			-0.420	-0.133	1.730			-0.567	-0.293	1.739			-0.525	-0.464	1.681			-0.492	-0.499	1.650			-0.072	-0.113	1.733			0.120	-0.158	1.701
-0.225	-0.322	1.621			-0.225	-0.283	1.671			-0.246	-0.019	1.712			-0.266	0.154	1.726			-0.419	-0.133	1.728			-0.568	-0.294	1.736			-0.523	-0.464	1.678			-0.492	-0.500	1.649			-0.068	-0.112	1.737			0.126	-0.157	1.717
-0.225	-0.321	1.621			-0.225	-0.283	1.671			-0.246	-0.020	1.712			-0.265	0.153	1.725			-0.419	-0.133	1.727			-0.569	-0.294	1.733			-0.522	-0.464	1.675			-0.492	-0.501	1.647			-0.064	-0.111	1.741			0.130	-0.155	1.732
-0.225	-0.321	1.622			-0.225	-0.283	1.671			-0.247	-0.020	1.712			-0.264	0.153	1.724			-0.419	-0.132	1.726			-0.570	-0.294	1.730			-0.521	-0.463	1.672			-0.492	-0.502	1.646			-0.060	-0.111	1.745			0.134	-0.153	1.747
-0.224	-0.320	1.622			-0.226	-0.283	1.671			-0.247	-0.021	1.711			-0.263	0.153	1.722			-0.420	-0.132	1.724			-0.571	-0.295	1.728			-0.511	-0.460	1.664			-0.483	-0.501	1.640			-0.057	-0.110	1.749			0.137	-0.152	1.764
-0.223	-0.319	1.623			-0.226	-0.283	1.671			-0.247	-0.022	1.711			-0.262	0.152	1.721			-0.420	-0.132	1.722			-0.571	-0.295	1.725			-0.510	-0.460	1.661			-0.482	-0.502	1.639			-0.054	-0.109	1.754			0.138	-0.151	1.782
-0.223	-0.319	1.623			-0.226	-0.283	1.672			-0.247	-0.022	1.711			-0.261	0.152	1.720			-0.420	-0.132	1.721			-0.572	-0.295	1.722			-0.509	-0.459	1.659			-0.482	-0.502	1.637			-0.051	-0.109	1.758			0.139	-0.152	1.799
-0.222	-0.318	1.624			-0.226	-0.282	1.672			-0.247	-0.023	1.710			-0.260	0.152	1.719			-0.420	-0.132	1.719			-0.572	-0.295	1.719			-0.508	-0.459	1.657			-0.481	-0.502	1.636			-0.047	-0.108	1.764			0.137	-0.152	1.817
-0.222	-0.317	1.625			-0.226	-0.282	1.672			-0.247	-0.023	1.710			-0.259	0.152	1.718			-0.419	-0.132	1.717			-0.573	-0.295	1.717			-0.508	-0.459	1.655			-0.481	-0.503	1.635			-0.044	-0.108	1.770			0.136	-0.154	1.832
-0.221	-0.316	1.625			-0.227	-0.282	1.673			-0.247	-0.024	1.710			-0.258	0.151	1.716			-0.419	-0.131	1.715			-0.573	-0.295	1.715			-0.507	-0.459	1.654			-0.480	-0.503	1.634			-0.036	-0.109	1.783			0.137	-0.159	1.854
-0.220	-0.316	1.626			-0.227	-0.281	1.673			-0.247	-0.025	1.709			-0.258	0.151	1.715			-0.419	-0.131	1.714			-0.574	-0.295	1.712			-0.506	-0.458	1.653			-0.480	-0.503	1.634			-0.034	-0.110	1.790			0.133	-0.164	1.869
-0.220	-0.316	1.626			-0.227	-0.281	1.673			-0.247	-0.025	1.709			-0.257	0.151	1.713			-0.419	-0.131	1.712			-0.574	-0.295	1.710			-0.506	-0.458	1.652			-0.480	-0.504	1.633			-0.043	-0.106	1.792			0.127	-0.167	1.882
-0.219	-0.315	1.627			-0.227	-0.281	1.673			-0.247	-0.026	1.708			-0.256	0.151	1.712			-0.419	-0.131	1.711			-0.574	-0.295	1.708			-0.505	-0.458	1.651			-0.479	-0.504	1.633			-0.045	-0.105	1.796			0.111	-0.169	1.893
-0.219	-0.315	1.627			-0.227	-0.281	1.673			-0.247	-0.026	1.707			-0.256	0.151	1.711			-0.419	-0.131	1.709			-0.575	-0.295	1.706			-0.504	-0.458	1.650			-0.479	-0.504	1.632			-0.047	-0.104	1.798			0.101	-0.169	1.900
-0.218	-0.315	1.627			-0.227	-0.282	1.673			-0.246	-0.027	1.707			-0.255	0.150	1.709			-0.419	-0.131	1.708			-0.575	-0.295	1.704			-0.504	-0.458	1.649			-0.478	-0.504	1.632			-0.050	-0.103	1.801			0.094	-0.170	1.906
-0.218	-0.316	1.627			-0.227	-0.282	1.673			-0.246	-0.028	1.706			-0.254	0.150	1.708			-0.419	-0.131	1.706			-0.575	-0.294	1.702			-0.503	-0.457	1.648			-0.478	-0.504	1.631			-0.052	-0.102	1.803			0.076	-0.181	1.922
-0.217	-0.316	1.627			-0.228	-0.282	1.673			-0.246	-0.028	1.706			-0.253	0.149	1.707			-0.418	-0.131	1.704			-0.575	-0.294	1.701			-0.503	-0.457	1.648			-0.477	-0.505	1.631			-0.055	-0.101	1.805			0.068	-0.187	1.930
-0.217	-0.316	1.627			-0.228	-0.282	1.673			-0.246	-0.029	1.705			-0.253	0.149	1.706			-0.418	-0.131	1.703			-0.575	-0.294	1.699			-0.502	-0.457	1.647			-0.477	-0.505	1.631			-0.058	-0.100	1.806			0.063	-0.191	1.937
-0.216	-0.317	1.628			-0.228	-0.282	1.673			-0.246	-0.029	1.705			-0.252	0.149	1.705			-0.418	-0.130	1.701			-0.575	-0.294	1.697			-0.501	-0.457	1.646			-0.476	-0.505	1.630			-0.060	-0.099	1.808			0.058	-0.195	1.943
-0.216	-0.317	1.628			-0.228	-0.282	1.673			-0.246	-0.029	1.704			-0.251	0.148	1.704			-0.417	-0.130	1.700			-0.575	-0.294	1.695			-0.501	-0.456	1.645			-0.475	-0.505	1.630			-0.062	-0.099	1.809			0.053	-0.199	1.948
-0.215	-0.317	1.628			-0.228	-0.282	1.673			-0.245	-0.030	1.704			-0.251	0.148	1.703			-0.417	-0.130	1.698			-0.575	-0.294	1.693			-0.500	-0.456	1.644			-0.474	-0.505	1.630			-0.064	-0.099	1.811			0.049	-0.203	1.953
-0.215	-0.318	1.628			-0.228	-0.283	1.673			-0.245	-0.030	1.704			-0.250	0.148	1.702			-0.416	-0.130	1.697			-0.575	-0.294	1.691			-0.499	-0.456	1.643			-0.474	-0.505	1.629			-0.066	-0.099	1.812			0.047	-0.205	1.958
-0.215	-0.319	1.628			-0.228	-0.283	1.673			-0.245	-0.031	1.703			-0.250	0.147	1.702			-0.416	-0.130	1.696			-0.575	-0.294	1.689			-0.499	-0.456	1.642			-0.473	-0.505	1.629			-0.067	-0.099	1.813			0.044	-0.207	1.962
-0.214	-0.319	1.627			-0.228	-0.283	1.673			-0.245	-0.031	1.703			-0.249	0.147	1.701			-0.415	-0.130	1.695			-0.575	-0.293	1.687			-0.498	-0.456	1.642			-0.473	-0.506	1.628			-0.069	-0.099	1.814			0.039	-0.211	1.964
-0.214	-0.320	1.627			-0.228	-0.284	1.673			-0.244	-0.031	1.703			-0.249	0.147	1.700			-0.415	-0.130	1.693			-0.575	-0.293	1.685			-0.497	-0.455	1.641			-0.472	-0.506	1.628			-0.070	-0.099	1.815			0.035	-0.214	1.967
-0.214	-0.320	1.627			-0.228	-0.284	1.673			-0.244	-0.031	1.702			-0.248	0.147	1.700			-0.414	-0.130	1.692			-0.575	-0.293	1.683			-0.497	-0.455	1.640			-0.472	-0.506	1.627			-0.072	-0.098	1.816			0.032	-0.216	1.970
-0.213	-0.321	1.627			-0.228	-0.284	1.673			-0.244	-0.032	1.702			-0.248	0.146	1.699			-0.414	-0.130	1.691			-0.574	-0.293	1.681			-0.496	-0.455	1.638			-0.471	-0.506	1.626			-0.073	-0.098	1.817			0.030	-0.217	1.972
-0.213	-0.321	1.627			-0.228	-0.285	1.673			-0.244	-0.032	1.702			-0.248	0.146	1.699			-0.414	-0.130	1.690			-0.574	-0.293	1.679			-0.495	-0.455	1.637			-0.470	-0.506	1.625			-0.074	-0.098	1.817			0.027	-0.218	1.974
-0.213	-0.322	1.627			-0.228	-0.285	1.673			-0.244	-0.032	1.702			-0.247	0.146	1.698			-0.413	-0.130	1.690			-0.574	-0.293	1.678			-0.483	-0.458	1.625			-0.450	-0.513	1.608			-0.075	-0.098	1.818			0.026	-0.219	1.976
-0.212	-0.322	1.627			-0.228	-0.285	1.673			-0.244	-0.032	1.702			-0.247	0.146	1.698			-0.413	-0.130	1.689			-0.574	-0.293	1.676			-0.479	-0.460	1.620			-0.444	-0.516	1.602			-0.076	-0.098	1.819			0.025	-0.218	1.978
-0.212	-0.322	1.627			-0.229	-0.286	1.672			-0.244	-0.033	1.701			-0.247	0.146	1.698			-0.413	-0.129	1.688			-0.574	-0.293	1.674			-0.485	-0.461	1.615			-0.449	-0.517	1.598			-0.077	-0.098	1.819			0.025	-0.218	1.980
-0.212	-0.323	1.627			-0.229	-0.286	1.672			-0.243	-0.033	1.701			-0.246	0.146	1.697			-0.412	-0.129	1.687			-0.573	-0.295	1.672			-0.490	-0.465	1.612			-0.455	-0.520	1.596			-0.078	-0.098	1.820			0.023	-0.216	1.980
-0.212	-0.324	1.627			-0.229	-0.286	1.672			-0.243	-0.033	1.701			-0.246	0.146	1.697			-0.412	-0.129	1.686			-0.571	-0.299	1.669			-0.492	-0.469	1.608			-0.495	-0.528	1.594			-0.079	-0.098	1.820			0.021	-0.216	1.981
-0.212	-0.324	1.626			-0.229	-0.287	1.672			-0.243	-0.033	1.701			-0.246	0.145	1.697			-0.412	-0.129	1.685			-0.566	-0.306	1.665			-0.497	-0.483	1.602			-0.492	-0.549	1.583			-0.080	-0.098	1.821			0.019	-0.214	1.981
-0.212	-0.325	1.626			-0.229	-0.287	1.672			-0.243	-0.033	1.701			-0.245	0.145	1.696			-0.411	-0.129	1.685			-0.559	-0.315	1.661			-0.499	-0.492	1.599			-0.490	-0.562	1.577			-0.080	-0.098	1.821			0.017	-0.213	1.981
-0.211	-0.325	1.626			-0.229	-0.287	1.672			-0.243	-0.033	1.700			-0.245	0.145	1.696			-0.410	-0.129	1.684			-0.548	-0.325	1.655			-0.500	-0.499	1.596			-0.490	-0.570	1.574			-0.081	-0.099	1.822			0.016	-0.212	1.981
-0.211	-0.326	1.626			-0.229	-0.288	1.672			-0.243	-0.033	1.700			-0.245	0.145	1.696			-0.409	-0.129	1.683			-0.533	-0.335	1.649			-0.501	-0.508	1.593			-0.490	-0.577	1.571			-0.082	-0.098	1.822			0.014	-0.211	1.981
-0.211	-0.326	1.626			-0.229	-0.288	1.671			-0.242	-0.034	1.700			-0.244	0.145	1.696			-0.407	-0.130	1.681			-0.514	-0.346	1.641			-0.501	-0.516	1.591			-0.490	-0.590	1.570			-0.082	-0.098	1.823			0.015	-0.209	1.981
-0.211	-0.327	1.626			-0.230	-0.289	1.671			-0.242	-0.034	1.700			-0.244	0.145	1.695			-0.405	-0.130	1.680			-0.496	-0.355	1.634			-0.498	-0.524	1.589			-0.487	-0.601	1.571			-0.083	-0.098	1.823			0.015	-0.208	1.981
-0.211	-0.328	1.626			-0.230	-0.289	1.671			-0.242	-0.034	1.700			-0.243	0.144	1.695			-0.402	-0.130	1.678			-0.484	-0.359	1.629			-0.492	-0.533	1.589			-0.484	-0.607	1.572			-0.083	-0.098	1.823			0.015	-0.208	1.980
-0.211	-0.329	1.625			-0.230	-0.290	1.671			-0.242	-0.034	1.700			-0.242	0.144	1.694			-0.400	-0.131	1.677			-0.477	-0.362	1.626			-0.486	-0.540	1.589			-0.480	-0.613	1.573			-0.084	-0.098	1.824			0.015	-0.207	1.980
-0.211	-0.329	1.625			-0.230	-0.291	1.671			-0.242	-0.034	1.699			-0.242	0.144	1.693			-0.398	-0.131	1.676			-0.471	-0.364	1.624			-0.481	-0.545	1.589			-0.473	-0.618	1.575			-0.084	-0.098	1.824			0.016	-0.204	1.977
-0.211	-0.330	1.625			-0.230	-0.291	1.670			-0.241	-0.034	1.699			-0.241	0.143	1.692			-0.397	-0.131	1.675			-0.466	-0.366	1.622			-0.477	-0.548	1.589			-0.467	-0.620	1.576			-0.085	-0.098	1.824			0.017	-0.202	1.976
-0.211	-0.331	1.625			-0.230	-0.292	1.670			-0.241	-0.034	1.699			-0.240	0.143	1.691			-0.396	-0.131	1.674			-0.463	-0.367	1.621			-0.472	-0.551	1.588			-0.461	-0.622	1.577			-0.085	-0.098	1.824			0.017	-0.200	1.975
-0.211	-0.331	1.625			-0.230	-0.292	1.670			-0.241	-0.035	1.698			-0.240	0.142	1.690			-0.394	-0.132	1.673			-0.459	-0.369	1.620			-0.469	-0.553	1.588			-0.457	-0.623	1.578			-0.085	-0.098	1.824			0.018	-0.198	1.974
-0.211	-0.332	1.625			-0.231	-0.293	1.670			-0.241	-0.035	1.698			-0.239	0.142	1.689			-0.393	-0.132	1.673			-0.456	-0.370	1.619			-0.466	-0.555	1.588			-0.453	-0.624	1.578			-0.086	-0.097	1.824			0.018	-0.196	1.973
-0.211	-0.333	1.625			-0.231	-0.293	1.670			-0.241	-0.035	1.698			-0.239	0.141	1.687			-0.393	-0.132	1.672			-0.454	-0.371	1.618			-0.464	-0.556	1.588			-0.451	-0.625	1.579			-0.086	-0.097	1.824			0.018	-0.195	1.973
-0.211	-0.333	1.625			-0.231	-0.294	1.670			-0.240	-0.036	1.697			-0.238	0.141	1.686			-0.392	-0.132	1.672			-0.451	-0.371	1.618			-0.462	-0.557	1.587			-0.449	-0.626	1.579			-0.086	-0.097	1.824			0.019	-0.194	1.972
-0.211	-0.334	1.625			-0.231	-0.294	1.670			-0.240	-0.036	1.697			-0.238	0.140	1.685			-0.391	-0.132	1.671			-0.449	-0.372	1.617			-0.460	-0.557	1.587			-0.448	-0.627	1.579			-0.086	-0.097	1.823			0.019	-0.193	1.971
-0.211	-0.334	1.624			-0.231	-0.295	1.669			-0.240	-0.036	1.697			-0.237	0.140	1.683			-0.390	-0.132	1.671			-0.448	-0.372	1.617			-0.459	-0.558	1.587			-0.447	-0.629	1.579			-0.087	-0.097	1.823			0.019	-0.192	1.970
-0.211	-0.335	1.624			-0.231	-0.295	1.669			-0.240	-0.037	1.696			-0.237	0.139	1.682			-0.389	-0.133	1.670			-0.446	-0.372	1.617			-0.458	-0.558	1.587			-0.446	-0.630	1.579			-0.087	-0.097	1.823			0.020	-0.192	1.970
-0.211	-0.335	1.624			-0.231	-0.296	1.669			-0.240	-0.037	1.696			-0.237	0.139	1.681			-0.389	-0.133	1.670			-0.445	-0.372	1.617			-0.457	-0.558	1.587			-0.446	-0.631	1.579			-0.087	-0.096	1.822			0.021	-0.191	1.969
-0.211	-0.336	1.624			-0.231	-0.296	1.669			-0.240	-0.037	1.696			-0.236	0.139	1.680			-0.388	-0.133	1.669			-0.445	-0.372	1.617			-0.457	-0.558	1.587			-0.447	-0.632	1.579			-0.087	-0.096	1.822			0.021	-0.190	1.968
-0.211	-0.336	1.624			-0.231	-0.296	1.669			-0.240	-0.038	1.695			-0.236	0.138	1.679			-0.388	-0.133	1.669			-0.444	-0.372	1.618			-0.457	-0.557	1.587			-0.448	-0.632	1.579			-0.087	-0.096	1.821			0.022	-0.190	1.967
-0.211	-0.336	1.624			-0.231	-0.297	1.669			-0.239	-0.038	1.695			-0.236	0.138	1.678			-0.387	-0.133	1.669			-0.444	-0.371	1.618			-0.457	-0.557	1.587			-0.449	-0.632	1.578			-0.087	-0.096	1.820			0.023	-0.189	1.968
-0.211	-0.337	1.624			-0.231	-0.297	1.669			-0.239	-0.039	1.694			-0.235	0.138	1.677			-0.387	-0.133	1.668			-0.444	-0.371	1.618			-0.457	-0.557	1.587			-0.450	-0.632	1.578			-0.087	-0.095	1.820			0.024	-0.188	1.967
-0.211	-0.337	1.624			-0.231	-0.297	1.669			-0.239	-0.039	1.694			-0.235	0.138	1.677			-0.386	-0.133	1.668			-0.444	-0.371	1.619			-0.457	-0.556	1.587			-0.452	-0.632	1.577			-0.087	-0.095	1.819			0.024	-0.188	1.966
-0.210	-0.337	1.624			-0.231	-0.298	1.669			-0.239	-0.039	1.694			-0.235	0.138	1.676			-0.386	-0.133	1.668			-0.445	-0.371	1.619			-0.458	-0.556	1.587			-0.453	-0.632	1.576			-0.087	-0.095	1.819			0.025	-0.187	1.966
-0.210	-0.338	1.624			-0.231	-0.298	1.668			-0.239	-0.039	1.693			-0.234	0.138	1.675			-0.385	-0.133	1.667			-0.445	-0.370	1.620			-0.458	-0.556	1.586			-0.454	-0.632	1.575			-0.087	-0.094	1.818			0.025	-0.187	1.965
-0.210	-0.338	1.624			-0.231	-0.298	1.668			-0.239	-0.040	1.693			-0.234	0.137	1.674			-0.385	-0.133	1.667			-0.445	-0.370	1.620			-0.458	-0.555	1.586			-0.455	-0.631	1.574			-0.087	-0.094	1.818			0.026	-0.187	1.964
-0.210	-0.338	1.624			-0.231	-0.298	1.668			-0.239	-0.040	1.693			-0.234	0.137	1.674			-0.385	-0.133	1.667			-0.445	-0.370	1.620			-0.458	-0.555	1.586			-0.456	-0.631	1.573			-0.087	-0.094	1.817			0.026	-0.187	1.964
-0.210	-0.339	1.624			-0.231	-0.299	1.668			-0.239	-0.040	1.693			-0.234	0.137	1.673			-0.384	-0.134	1.667			-0.446	-0.369	1.621			-0.459	-0.554	1.586			-0.457	-0.631	1.572			-0.087	-0.094	1.817			0.026	-0.186	1.962
-0.210	-0.339	1.624			-0.231	-0.299	1.668			-0.239	-0.040	1.692			-0.233	0.137	1.673			-0.384	-0.134	1.666			-0.446	-0.369	1.621			-0.459	-0.554	1.586			-0.457	-0.630	1.571			-0.087	-0.093	1.816			0.026	-0.186	1.961
-0.210	-0.339	1.624			-0.231	-0.299	1.668			-0.239	-0.041	1.692			-0.233	0.137	1.672			-0.384	-0.134	1.666			-0.446	-0.369	1.621			-0.459	-0.554	1.586			-0.458	-0.630	1.570			-0.087	-0.093	1.816			0.026	-0.185	1.960
-0.210	-0.339	1.624			-0.231	-0.299	1.668			-0.239	-0.041	1.692			-0.233	0.137	1.672			-0.384	-0.134	1.666			-0.447	-0.369	1.621			-0.460	-0.553	1.586			-0.459	-0.630	1.569			-0.087	-0.093	1.816			0.027	-0.185	1.959
-0.210	-0.339	1.624			-0.231	-0.299	1.668			-0.238	-0.041	1.692			-0.233	0.137	1.672			-0.383	-0.134	1.666			-0.447	-0.369	1.622			-0.460	-0.553	1.586			-0.459	-0.630	1.569			-0.086	-0.093	1.815			0.027	-0.184	1.958
-0.210	-0.340	1.624			-0.231	-0.300	1.668			-0.238	-0.041	1.691			-0.232	0.137	1.671			-0.383	-0.134	1.666			-0.447	-0.368	1.622			-0.460	-0.553	1.586			-0.460	-0.629	1.568			-0.086	-0.093	1.815			0.027	-0.184	1.958
-0.210	-0.340	1.624			-0.231	-0.300	1.668			-0.238	-0.041	1.691			-0.232	0.136	1.671			-0.383	-0.134	1.666			-0.448	-0.368	1.622			-0.460	-0.552	1.586			-0.460	-0.629	1.567			-0.086	-0.092	1.815			0.027	-0.184	1.957
-0.210	-0.340	1.624			-0.231	-0.300	1.668			-0.238	-0.041	1.691			-0.232	0.136	1.670			-0.383	-0.134	1.665			-0.448	-0.368	1.622			-0.461	-0.552	1.586			-0.461	-0.629	1.567			-0.086	-0.092	1.815			0.027	-0.184	1.957
-0.210	-0.340	1.623			-0.231	-0.300	1.668			-0.238	-0.042	1.691			-0.231	0.136	1.669			-0.382	-0.134	1.665			-0.448	-0.368	1.622			-0.461	-0.552	1.586			-0.461	-0.629	1.566			-0.086	-0.092	1.815			0.027	-0.184	1.956
-0.210	-0.340	1.623			-0.231	-0.300	1.668			-0.238	-0.042	1.691			-0.231	0.136	1.668			-0.382	-0.134	1.665			-0.449	-0.368	1.623			-0.462	-0.551	1.586			-0.462	-0.628	1.566			-0.086	-0.092	1.814			0.027	-0.184	1.956
-0.210	-0.340	1.623			-0.231	-0.300	1.668			-0.238	-0.042	1.690			-0.230	0.136	1.667			-0.382	-0.134	1.665			-0.449	-0.368	1.623			-0.462	-0.551	1.586			-0.463	-0.624	1.566			-0.086	-0.092	1.814			0.027	-0.184	1.956
-0.210	-0.340	1.623			-0.231	-0.301	1.667			-0.238	-0.042	1.690			-0.229	0.136	1.666			-0.382	-0.134	1.665			-0.450	-0.367	1.623			-0.462	-0.551	1.586			-0.464	-0.621	1.567			-0.086	-0.092	1.814			0.028	-0.184	1.956
-0.210	-0.341	1.623			-0.231	-0.301	1.667			-0.238	-0.042	1.690			-0.228	0.136	1.664			-0.382	-0.134	1.665			-0.450	-0.367	1.623			-0.463	-0.550	1.586			-0.465	-0.618	1.567			-0.085	-0.092	1.814			0.028	-0.184	1.955
-0.210	-0.341	1.623			-0.231	-0.301	1.667			-0.237	-0.043	1.690			-0.228	0.136	1.663			-0.381	-0.134	1.665			-0.450	-0.367	1.623			-0.463	-0.550	1.586			-0.466	-0.616	1.568			-0.085	-0.092	1.814			0.028	-0.183	1.955
-0.210	-0.341	1.623			-0.231	-0.301	1.667			-0.237	-0.043	1.689			-0.227	0.136	1.662			-0.381	-0.134	1.665			-0.450	-0.367	1.623			-0.464	-0.550	1.586			-0.467	-0.614	1.569			-0.085	-0.092	1.814			0.028	-0.183	1.956
-0.210	-0.341	1.623			-0.230	-0.301	1.667			-0.237	-0.043	1.689			-0.226	0.136	1.661			-0.381	-0.134	1.665			-0.451	-0.367	1.624			-0.464	-0.549	1.586			-0.468	-0.614	1.569			-0.085	-0.092	1.814			0.028	-0.183	1.955
-0.209	-0.341	1.623			-0.230	-0.301	1.667			-0.237	-0.043	1.689			-0.225	0.136	1.660			-0.381	-0.134	1.664			-0.451	-0.367	1.624			-0.465	-0.549	1.587			-0.468	-0.614	1.569			-0.084	-0.092	1.814			0.028	-0.183	1.955
-0.209	-0.341	1.623			-0.230	-0.301	1.667			-0.237	-0.043	1.689			-0.225	0.135	1.659			-0.381	-0.134	1.664			-0.451	-0.367	1.624			-0.466	-0.549	1.587			-0.469	-0.614	1.569			-0.084	-0.092	1.814			0.028	-0.183	1.954
-0.209	-0.341	1.623			-0.230	-0.301	1.667			-0.236	-0.044	1.688			-0.224	0.135	1.658			-0.381	-0.134	1.664			-0.452	-0.366	1.624			-0.466	-0.548	1.587			-0.470	-0.614	1.570			-0.084	-0.092	1.814			0.029	-0.183	1.953
-0.209	-0.341	1.623			-0.230	-0.301	1.667			-0.236	-0.044	1.688			-0.224	0.135	1.658			-0.381	-0.134	1.664			-0.452	-0.366	1.624			-0.467	-0.548	1.587			-0.470	-0.614	1.570			-0.083	-0.092	1.814			0.037	-0.188	1.944
-0.209	-0.341	1.623			-0.230	-0.301	1.667			-0.236	-0.044	1.688			-0.224	0.135	1.657			-0.381	-0.134	1.664			-0.452	-0.366	1.624			-0.467	-0.548	1.587			-0.471	-0.615	1.570			-0.082	-0.093	1.814			0.043	-0.194	1.936
-0.209	-0.341	1.623			-0.230	-0.302	1.667			-0.236	-0.044	1.688			-0.224	0.135	1.657			-0.381	-0.134	1.664			-0.452	-0.366	1.624			-0.468	-0.548	1.587			-0.471	-0.615	1.570			-0.081	-0.094	1.814			0.054	-0.204	1.916
-0.209	-0.341	1.623			-0.230	-0.302	1.667			-0.236	-0.044	1.687			-0.225	0.135	1.656			-0.381	-0.135	1.664			-0.453	-0.366	1.624			-0.468	-0.547	1.587			-0.472	-0.615	1.570			-0.080	-0.094	1.813			0.061	-0.210	1.901
-0.209	-0.341	1.623			-0.230	-0.302	1.666			-0.236	-0.044	1.687			-0.227	0.136	1.657			-0.382	-0.135	1.665			-0.453	-0.366	1.625			-0.468	-0.547	1.588			-0.472	-0.615	1.570			-0.075	-0.097	1.811			0.075	-0.214	1.868
-0.209	-0.341	1.623			-0.230	-0.301	1.666			-0.237	-0.044	1.687			-0.231	0.137	1.658			-0.383	-0.135	1.666			-0.454	-0.366	1.625			-0.469	-0.547	1.588			-0.473	-0.616	1.570			-0.070	-0.100	1.808			0.083	-0.217	1.842
-0.209	-0.341	1.623			-0.230	-0.301	1.666			-0.237	-0.044	1.687			-0.236	0.137	1.661			-0.385	-0.136	1.667			-0.455	-0.367	1.626			-0.469	-0.547	1.588			-0.473	-0.616	1.570			-0.066	-0.103	1.803			0.093	-0.220	1.799
-0.209	-0.340	1.623			-0.230	-0.301	1.666			-0.238	-0.044	1.688			-0.242	0.138	1.664			-0.387	-0.137	1.669			-0.456	-0.367	1.627			-0.470	-0.547	1.588			-0.473	-0.617	1.569			-0.062	-0.106	1.796			0.098	-0.223	1.776
-0.210	-0.340	1.623			-0.229	-0.301	1.667			-0.239	-0.044	1.688			-0.247	0.139	1.668			-0.390	-0.137	1.672			-0.458	-0.367	1.628			-0.470	-0.548	1.588			-0.474	-0.617	1.569			-0.060	-0.109	1.787			0.115	-0.216	1.727
-0.210	-0.339	1.623			-0.229	-0.301	1.667			-0.240	-0.044	1.689			-0.252	0.140	1.672			-0.394	-0.138	1.676			-0.460	-0.368	1.631			-0.471	-0.548	1.588			-0.474	-0.618	1.569			-0.068	-0.106	1.775			0.116	-0.206	1.677
-0.211	-0.339	1.623			-0.229	-0.301	1.667			-0.242	-0.044	1.690			-0.257	0.141	1.676			-0.397	-0.139	1.680			-0.462	-0.369	1.634			-0.472	-0.548	1.589			-0.474	-0.618	1.569			-0.073	-0.105	1.767			0.117	-0.202	1.653
-0.211	-0.339	1.623			-0.229	-0.301	1.667			-0.243	-0.043	1.691			-0.262	0.142	1.680			-0.400	-0.140	1.686			-0.464	-0.370	1.637			-0.472	-0.548	1.591			-0.475	-0.619	1.570			-0.077	-0.103	1.760			0.113	-0.196	1.625
-0.211	-0.339	1.623			-0.229	-0.300	1.667			-0.245	-0.042	1.692			-0.266	0.143	1.684			-0.404	-0.140	1.691			-0.466	-0.371	1.642			-0.474	-0.549	1.593			-0.475	-0.620	1.572			-0.081	-0.100	1.753			0.106	-0.189	1.594
-0.212	-0.338	1.623			-0.229	-0.300	1.668			-0.246	-0.042	1.694			-0.270	0.143	1.688			-0.407	-0.140	1.698			-0.469	-0.371	1.648			-0.477	-0.550	1.601			-0.477	-0.621	1.576			-0.084	-0.098	1.746			0.094	-0.181	1.570
-0.213	-0.338	1.623			-0.228	-0.300	1.668			-0.248	-0.041	1.695			-0.273	0.144	1.692			-0.409	-0.140	1.703			-0.471	-0.372	1.654			-0.479	-0.551	1.607			-0.479	-0.623	1.582			-0.086	-0.096	1.737			0.077	-0.168	1.549
-0.214	-0.337	1.623			-0.228	-0.299	1.668			-0.249	-0.040	1.697			-0.276	0.145	1.695			-0.411	-0.140	1.709			-0.473	-0.373	1.660			-0.481	-0.551	1.613			-0.483	-0.625	1.589			-0.089	-0.095	1.724			0.064	-0.155	1.531
-0.215	-0.335	1.623			-0.227	-0.297	1.669			-0.250	-0.039	1.698			-0.278	0.145	1.698			-0.413	-0.139	1.715			-0.475	-0.373	1.667			-0.483	-0.552	1.621			-0.486	-0.627	1.599			-0.089	-0.095	1.718			0.057	-0.146	1.509
-0.215	-0.332	1.624			-0.226	-0.295	1.670			-0.250	-0.038	1.700			-0.280	0.146	1.702			-0.415	-0.139	1.720			-0.477	-0.374	1.672			-0.485	-0.553	1.627			-0.490	-0.628	1.608			-0.089	-0.095	1.712			0.051	-0.139	1.492
-0.216	-0.329	1.624			-0.224	-0.292	1.670			-0.250	-0.036	1.701			-0.282	0.147	1.704			-0.415	-0.139	1.723			-0.477	-0.374	1.677			-0.487	-0.553	1.635			-0.493	-0.630	1.617			-0.088	-0.094	1.707			0.045	-0.132	1.478
-0.216	-0.326	1.624			-0.223	-0.289	1.671			-0.249	-0.034	1.703			-0.284	0.148	1.707			-0.410	-0.138	1.725			-0.477	-0.373	1.681			-0.493	-0.554	1.661			-0.497	-0.629	1.631			-0.087	-0.094	1.703			0.026	-0.120	1.466
-0.216	-0.324	1.624			-0.222	-0.287	1.671			-0.248	-0.032	1.704			-0.285	0.148	1.709			-0.406	-0.138	1.727			-0.477	-0.373	1.684			-0.496	-0.555	1.675			-0.500	-0.629	1.643			-0.086	-0.093	1.699			0.016	-0.113	1.455
-0.216	-0.322	1.623			-0.220	-0.285	1.671			-0.247	-0.030	1.706			-0.286	0.149	1.711			-0.402	-0.137	1.728			-0.476	-0.372	1.687			-0.464	-0.545	1.653			-0.455	-0.608	1.623			-0.085	-0.092	1.695			0.008	-0.108	1.447
-0.216	-0.321	1.623			-0.219	-0.284	1.671			-0.245	-0.029	1.707			-0.286	0.150	1.713			-0.400	-0.137	1.729			-0.475	-0.372	1.690			-0.447	-0.538	1.639			-0.454	-0.605	1.627			-0.084	-0.092	1.691			0.000	-0.103	1.440
-0.216	-0.320	1.623			-0.218	-0.283	1.671			-0.244	-0.027	1.707			-0.287	0.150	1.715			-0.397	-0.137	1.730			-0.474	-0.372	1.693			-0.439	-0.535	1.633			-0.453	-0.603	1.630			-0.083	-0.091	1.688			-0.006	-0.099	1.434
-0.216	-0.320	1.623			-0.217	-0.283	1.671			-0.243	-0.027	1.708			-0.287	0.151	1.716			-0.395	-0.137	1.731			-0.473	-0.372	1.695			-0.433	-0.533	1.628			-0.452	-0.601	1.631			-0.082	-0.091	1.685			-0.019	-0.096	1.435
-0.216	-0.320	1.622			-0.217	-0.283	1.670			-0.243	-0.026	1.708			-0.287	0.151	1.718			-0.394	-0.137	1.732			-0.472	-0.372	1.697			-0.429	-0.532	1.626			-0.451	-0.600	1.633			-0.081	-0.091	1.682			-0.033	-0.092	1.422
-0.217	-0.320	1.621			-0.216	-0.283	1.670			-0.243	-0.025	1.708			-0.287	0.152	1.719			-0.392	-0.137	1.733			-0.471	-0.372	1.699			-0.426	-0.531	1.624			-0.450	-0.599	1.635			-0.081	-0.091	1.680			-0.041	-0.089	1.414
-0.217	-0.321	1.621			-0.215	-0.283	1.670			-0.243	-0.025	1.708			-0.286	0.152	1.721			-0.391	-0.137	1.734			-0.470	-0.372	1.700			-0.423	-0.530	1.623			-0.449	-0.598	1.636			-0.080	-0.090	1.677			-0.048	-0.088	1.407
-0.217	-0.321	1.620			-0.215	-0.283	1.669			-0.242	-0.024	1.708			-0.285	0.153	1.723			-0.390	-0.137	1.735			-0.469	-0.372	1.702			-0.421	-0.530	1.622			-0.448	-0.597	1.638			-0.080	-0.090	1.675			-0.054	-0.085	1.399
-0.217	-0.322	1.619			-0.214	-0.283	1.669			-0.242	-0.022	1.707			-0.284	0.153	1.724			-0.390	-0.137	1.735			-0.469	-0.372	1.704			-0.419	-0.530	1.622			-0.448	-0.597	1.639			-0.080	-0.090	1.673			-0.059	-0.083	1.393
-0.218	-0.323	1.619			-0.214	-0.283	1.668			-0.242	-0.022	1.705			-0.282	0.154	1.725			-0.389	-0.137	1.736			-0.468	-0.372	1.705			-0.418	-0.530	1.622			-0.448	-0.598	1.641			-0.079	-0.090	1.670			-0.062	-0.085	1.392
-0.218	-0.324	1.618			-0.214	-0.284	1.668			-0.241	-0.023	1.703			-0.280	0.155	1.727			-0.388	-0.137	1.737			-0.467	-0.372	1.706			-0.449	-0.559	1.654			-0.464	-0.621	1.654			-0.079	-0.090	1.667			-0.065	-0.087	1.391
-0.218	-0.325	1.617			-0.213	-0.285	1.667			-0.241	-0.023	1.701			-0.278	0.155	1.728			-0.387	-0.137	1.737			-0.466	-0.372	1.707			-0.456	-0.566	1.660			-0.470	-0.630	1.659			-0.078	-0.091	1.665			-0.066	-0.088	1.390
-0.219	-0.327	1.617			-0.213	-0.286	1.666			-0.241	-0.024	1.699			-0.276	0.156	1.728			-0.387	-0.137	1.738			-0.466	-0.372	1.708			-0.459	-0.569	1.663			-0.473	-0.634	1.661			-0.078	-0.091	1.663			-0.066	-0.090	1.389
-0.219	-0.328	1.616			-0.213	-0.287	1.666			-0.240	-0.025	1.698			-0.275	0.156	1.729			-0.386	-0.137	1.738			-0.465	-0.372	1.709			-0.461	-0.569	1.663			-0.474	-0.635	1.662			-0.077	-0.091	1.661			-0.062	-0.093	1.390
-0.219	-0.329	1.616			-0.213	-0.287	1.665			-0.240	-0.025	1.696			-0.273	0.156	1.730			-0.386	-0.137	1.738			-0.464	-0.373	1.709			-0.462	-0.568	1.663			-0.474	-0.636	1.662			-0.077	-0.092	1.659			-0.059	-0.095	1.391
-0.219	-0.330	1.615			-0.212	-0.288	1.665			-0.240	-0.026	1.695			-0.272	0.157	1.730			-0.385	-0.137	1.738			-0.463	-0.372	1.709			-0.463	-0.566	1.663			-0.474	-0.636	1.661			-0.076	-0.092	1.657			-0.057	-0.095	1.390
-0.220	-0.330	1.615			-0.212	-0.289	1.665			-0.240	-0.024	1.695			-0.271	0.157	1.731			-0.385	-0.137	1.738			-0.462	-0.372	1.708			-0.464	-0.565	1.662			-0.474	-0.636	1.660			-0.076	-0.092	1.656			-0.045	-0.098	1.398
-0.220	-0.331	1.615			-0.212	-0.289	1.664			-0.240	-0.022	1.694			-0.270	0.158	1.731			-0.384	-0.137	1.737			-0.461	-0.372	1.706			-0.465	-0.564	1.661			-0.474	-0.635	1.656			-0.076	-0.091	1.655			-0.038	-0.099	1.402
-0.220	-0.331	1.615			-0.212	-0.289	1.664			-0.240	-0.019	1.694			-0.269	0.158	1.731			-0.384	-0.136	1.737			-0.461	-0.371	1.704			-0.466	-0.562	1.659			-0.473	-0.635	1.653			-0.075	-0.089	1.655			-0.026	-0.102	1.416
-0.220	-0.331	1.614			-0.212	-0.289	1.664			-0.239	-0.017	1.694			-0.268	0.158	1.731			-0.383	-0.136	1.735			-0.460	-0.370	1.701			-0.468	-0.560	1.656			-0.473	-0.634	1.648			-0.075	-0.088	1.654			-0.019	-0.105	1.427
-0.220	-0.331	1.614			-0.211	-0.289	1.664			-0.239	-0.015	1.694			-0.267	0.158	1.731			-0.383	-0.136	1.734			-0.460	-0.370	1.697			-0.469	-0.557	1.650			-0.472	-0.632	1.642			-0.079	-0.100	1.662			-0.004	-0.112	1.451
-0.220	-0.331	1.614			-0.211	-0.289	1.664			-0.238	-0.013	1.693			-0.266	0.158	1.731			-0.384	-0.136	1.732			-0.459	-0.369	1.693			-0.470	-0.555	1.644			-0.471	-0.631	1.635			-0.081	-0.108	1.666			0.005	-0.116	1.470
-0.220	-0.332	1.614			-0.211	-0.289	1.664			-0.238	-0.012	1.694			-0.266	0.158	1.731			-0.384	-0.135	1.729			-0.459	-0.368	1.688			-0.471	-0.552	1.638			-0.471	-0.629	1.628			-0.083	-0.113	1.670			0.028	-0.130	1.509
-0.220	-0.332	1.614			-0.211	-0.289	1.664			-0.237	-0.011	1.694			-0.265	0.158	1.731			-0.385	-0.135	1.726			-0.460	-0.367	1.682			-0.472	-0.550	1.631			-0.470	-0.627	1.622			-0.084	-0.116	1.674			0.039	-0.136	1.528
-0.220	-0.332	1.614			-0.212	-0.289	1.664			-0.237	-0.010	1.694			-0.265	0.159	1.730			-0.385	-0.135	1.723			-0.460	-0.365	1.676			-0.472	-0.547	1.625			-0.470	-0.626	1.615			-0.084	-0.119	1.679			0.050	-0.145	1.551
-0.220	-0.332	1.614			-0.212	-0.289	1.663			-0.237	-0.010	1.694			-0.264	0.158	1.729			-0.386	-0.134	1.719			-0.460	-0.364	1.670			-0.473	-0.545	1.619			-0.469	-0.624	1.608			-0.085	-0.121	1.684			0.057	-0.150	1.565
-0.220	-0.332	1.613			-0.212	-0.289	1.663			-0.236	-0.009	1.694			-0.264	0.158	1.728			-0.387	-0.134	1.716			-0.460	-0.363	1.664			-0.473	-0.544	1.613			-0.468	-0.622	1.602			-0.085	-0.123	1.690			0.064	-0.156	1.582
-0.220	-0.333	1.613			-0.213	-0.290	1.663			-0.236	-0.010	1.695			-0.264	0.158	1.726			-0.388	-0.134	1.712			-0.461	-0.361	1.657			-0.473	-0.542	1.607			-0.467	-0.621	1.595			-0.086	-0.124	1.696			0.070	-0.160	1.597
-0.220	-0.333	1.613			-0.215	-0.290	1.663			-0.237	-0.012	1.695			-0.264	0.157	1.723			-0.389	-0.134	1.708			-0.461	-0.360	1.651			-0.473	-0.540	1.601			-0.466	-0.620	1.589			-0.086	-0.125	1.703			0.076	-0.165	1.616
-0.220	-0.333	1.613			-0.216	-0.291	1.664			-0.238	-0.014	1.696			-0.263	0.156	1.720			-0.390	-0.134	1.704			-0.461	-0.359	1.645			-0.473	-0.539	1.596			-0.465	-0.618	1.582			-0.086	-0.126	1.711			0.080	-0.168	1.631
-0.220	-0.333	1.613			-0.218	-0.292	1.664			-0.240	-0.017	1.697			-0.263	0.155	1.717			-0.391	-0.134	1.700			-0.461	-0.358	1.640			-0.472	-0.538	1.591			-0.465	-0.617	1.576			-0.086	-0.127	1.719			0.085	-0.171	1.646
-0.220	-0.333	1.613			-0.220	-0.292	1.664			-0.241	-0.020	1.698			-0.263	0.154	1.714			-0.392	-0.134	1.697			-0.462	-0.357	1.635			-0.472	-0.537	1.585			-0.464	-0.616	1.571			-0.085	-0.127	1.726			0.089	-0.174	1.661
-0.220	-0.334	1.613			-0.222	-0.293	1.664			-0.243	-0.023	1.699			-0.263	0.153	1.711			-0.393	-0.134	1.693			-0.462	-0.357	1.631			-0.472	-0.536	1.581			-0.464	-0.615	1.566			-0.085	-0.128	1.732			0.093	-0.178	1.681
-0.221	-0.334	1.613			-0.224	-0.294	1.664			-0.245	-0.026	1.700			-0.263	0.152	1.708			-0.394	-0.134	1.690			-0.462	-0.356	1.626			-0.472	-0.535	1.576			-0.463	-0.614	1.561			-0.085	-0.128	1.737			0.095	-0.180	1.696
-0.221	-0.334	1.614			-0.226	-0.295	1.664			-0.246	-0.029	1.700			-0.263	0.151	1.704			-0.394	-0.134	1.687			-0.463	-0.355	1.622			-0.471	-0.534	1.572			-0.463	-0.614	1.557			-0.086	-0.128	1.745			0.096	-0.184	1.716
-0.221	-0.334	1.614			-0.228	-0.296	1.664			-0.247	-0.031	1.701			-0.262	0.150	1.701			-0.395	-0.134	1.684			-0.463	-0.355	1.618			-0.471	-0.534	1.568			-0.463	-0.613	1.553			-0.086	-0.128	1.752			0.097	-0.186	1.729
-0.221	-0.335	1.614			-0.230	-0.296	1.664			-0.249	-0.033	1.701			-0.262	0.149	1.698			-0.396	-0.135	1.681			-0.464	-0.355	1.615			-0.471	-0.533	1.565			-0.462	-0.611	1.550			-0.085	-0.127	1.759			0.097	-0.188	1.742
-0.222	-0.335	1.614			-0.231	-0.297	1.665			-0.250	-0.035	1.701			-0.262	0.148	1.694			-0.397	-0.135	1.678			-0.464	-0.355	1.612			-0.470	-0.533	1.562			-0.462	-0.610	1.547			-0.085	-0.127	1.764			0.096	-0.192	1.762
-0.222	-0.335	1.614			-0.233	-0.298	1.665			-0.251	-0.037	1.701			-0.261	0.146	1.691			-0.397	-0.135	1.675			-0.465	-0.354	1.609			-0.470	-0.533	1.559			-0.462	-0.608	1.544			-0.085	-0.126	1.770			0.099	-0.191	1.779
-0.222	-0.335	1.614			-0.234	-0.298	1.665			-0.252	-0.038	1.701			-0.261	0.145	1.687			-0.398	-0.135	1.673			-0.465	-0.354	1.606			-0.470	-0.532	1.556			-0.461	-0.607	1.541			-0.085	-0.126	1.774			0.101	-0.191	1.795
-0.222	-0.335	1.614			-0.235	-0.299	1.665			-0.253	-0.040	1.701			-0.261	0.143	1.684			-0.399	-0.135	1.671			-0.465	-0.354	1.604			-0.470	-0.532	1.554			-0.461	-0.605	1.539			-0.084	-0.125	1.779			0.103	-0.190	1.810
-0.222	-0.336	1.614			-0.236	-0.299	1.665			-0.253	-0.042	1.701			-0.260	0.142	1.681			-0.399	-0.135	1.669			-0.466	-0.354	1.602			-0.470	-0.532	1.552			-0.461	-0.604	1.537			-0.084	-0.124	1.783			0.100	-0.191	1.824
-0.223	-0.336	1.614			-0.237	-0.300	1.665			-0.254	-0.043	1.701			-0.260	0.141	1.678			-0.400	-0.135	1.667			-0.466	-0.354	1.600			-0.470	-0.532	1.550			-0.461	-0.603	1.535			-0.084	-0.123	1.786			0.097	-0.191	1.836
-0.223	-0.336	1.615			-0.238	-0.300	1.665			-0.255	-0.044	1.701			-0.259	0.140	1.675			-0.400	-0.135	1.665			-0.466	-0.354	1.598			-0.470	-0.532	1.548			-0.461	-0.602	1.534			-0.084	-0.122	1.791			0.094	-0.192	1.851
-0.223	-0.336	1.615			-0.239	-0.300	1.664			-0.256	-0.045	1.701			-0.259	0.139	1.672			-0.400	-0.136	1.664			-0.466	-0.353	1.596			-0.469	-0.531	1.547			-0.461	-0.601	1.532			-0.083	-0.121	1.794			0.090	-0.192	1.861
-0.223	-0.336	1.615			-0.240	-0.300	1.664			-0.256	-0.046	1.701			-0.258	0.137	1.670			-0.401	-0.136	1.662			-0.467	-0.353	1.594			-0.469	-0.531	1.545			-0.461	-0.601	1.531			-0.083	-0.120	1.798			0.086	-0.192	1.870
-0.223	-0.336	1.615			-0.241	-0.301	1.664			-0.257	-0.047	1.700			-0.257	0.136	1.667			-0.401	-0.136	1.661			-0.467	-0.353	1.593			-0.469	-0.531	1.544			-0.460	-0.600	1.530			-0.083	-0.119	1.801			0.080	-0.192	1.880
-0.223	-0.336	1.615			-0.242	-0.301	1.664			-0.257	-0.048	1.700			-0.256	0.135	1.664			-0.401	-0.136	1.659			-0.467	-0.353	1.592			-0.469	-0.531	1.542			-0.460	-0.599	1.528			-0.083	-0.118	1.804			0.072	-0.192	1.889
-0.223	-0.337	1.615			-0.242	-0.301	1.664			-0.257	-0.049	1.700			-0.255	0.134	1.662			-0.401	-0.136	1.658			-0.467	-0.353	1.590			-0.469	-0.531	1.541			-0.460	-0.599	1.527			-0.083	-0.116	1.806			0.064	-0.192	1.899
-0.224	-0.337	1.615			-0.243	-0.301	1.664			-0.258	-0.050	1.699			-0.254	0.133	1.659			-0.402	-0.136	1.657			-0.467	-0.353	1.589			-0.469	-0.531	1.540			-0.460	-0.598	1.527			-0.083	-0.115	1.809			0.056	-0.191	1.908
-0.224	-0.337	1.615			-0.243	-0.302	1.664			-0.258	-0.051	1.699			-0.253	0.133	1.657			-0.402	-0.136	1.656			-0.467	-0.353	1.588			-0.469	-0.531	1.539			-0.460	-0.597	1.526			-0.083	-0.113	1.811			0.046	-0.191	1.916
-0.224	-0.337	1.615			-0.244	-0.302	1.664			-0.258	-0.052	1.698			-0.252	0.132	1.655			-0.402	-0.136	1.654			-0.468	-0.353	1.587			-0.469	-0.531	1.538			-0.460	-0.597	1.525			-0.084	-0.111	1.813			0.036	-0.193	1.926
-0.224	-0.337	1.615			-0.244	-0.302	1.664			-0.258	-0.053	1.697			-0.251	0.131	1.652			-0.402	-0.136	1.653			-0.468	-0.353	1.586			-0.469	-0.531	1.537			-0.460	-0.596	1.525			-0.085	-0.110	1.814			0.027	-0.194	1.933
-0.224	-0.337	1.615			-0.245	-0.302	1.664			-0.259	-0.054	1.696			-0.250	0.131	1.650			-0.402	-0.136	1.652			-0.468	-0.353	1.585			-0.469	-0.531	1.537			-0.460	-0.596	1.524			-0.085	-0.108	1.816			0.015	-0.197	1.946
-0.224	-0.337	1.615			-0.245	-0.303	1.664			-0.259	-0.055	1.695			-0.250	0.130	1.648			-0.402	-0.136	1.651			-0.468	-0.353	1.585			-0.469	-0.531	1.536			-0.460	-0.596	1.524			-0.086	-0.107	1.817			0.007	-0.199	1.954
-0.224	-0.338	1.615			-0.246	-0.303	1.663			-0.259	-0.055	1.694			-0.249	0.129	1.646			-0.402	-0.136	1.650			-0.468	-0.353	1.584			-0.469	-0.531	1.535			-0.460	-0.595	1.524			-0.087	-0.106	1.818			0.000	-0.200	1.959
-0.224	-0.338	1.615			-0.246	-0.303	1.663			-0.259	-0.056	1.694			-0.248	0.129	1.645			-0.402	-0.136	1.650			-0.468	-0.353	1.583			-0.468	-0.531	1.535			-0.460	-0.595	1.524			-0.088	-0.105	1.819			-0.006	-0.199	1.962
-0.224	-0.338	1.615			-0.247	-0.304	1.662			-0.259	-0.057	1.693			-0.247	0.128	1.643			-0.402	-0.136	1.649			-0.468	-0.353	1.583			-0.468	-0.531	1.535			-0.460	-0.595	1.524			-0.089	-0.104	1.820			-0.012	-0.199	1.964
-0.224	-0.338	1.615			-0.247	-0.304	1.662			-0.259	-0.057	1.692			-0.247	0.128	1.641			-0.402	-0.136	1.648			-0.469	-0.353	1.582			-0.468	-0.532	1.534			-0.460	-0.595	1.524			-0.090	-0.103	1.821			-0.017	-0.197	1.964
-0.225	-0.339	1.615			-0.248	-0.304	1.661			-0.259	-0.058	1.691			-0.246	0.127	1.640			-0.402	-0.136	1.647			-0.469	-0.353	1.582			-0.468	-0.532	1.534			-0.460	-0.594	1.525			-0.092	-0.103	1.821			-0.020	-0.198	1.968
-0.225	-0.339	1.614			-0.248	-0.305	1.661			-0.259	-0.058	1.690			-0.245	0.126	1.638			-0.402	-0.136	1.646			-0.469	-0.353	1.581			-0.468	-0.532	1.534			-0.460	-0.594	1.525			-0.094	-0.102	1.821			-0.026	-0.196	1.967
-0.225	-0.340	1.614			-0.249	-0.305	1.660			-0.259	-0.059	1.689			-0.245	0.126	1.637			-0.402	-0.136	1.646			-0.469	-0.353	1.581			-0.468	-0.532	1.534			-0.460	-0.594	1.525			-0.096	-0.102	1.820			-0.031	-0.192	1.965
-0.225	-0.341	1.614			-0.249	-0.306	1.659			-0.259	-0.059	1.689			-0.245	0.126	1.636			-0.402	-0.136	1.645			-0.469	-0.353	1.580			-0.468	-0.532	1.533			-0.460	-0.594	1.525			-0.098	-0.102	1.818			-0.035	-0.190	1.963
-0.226	-0.341	1.613			-0.249	-0.306	1.658			-0.260	-0.060	1.688			-0.244	0.125	1.635			-0.402	-0.136	1.644			-0.469	-0.353	1.580			-0.468	-0.532	1.533			-0.460	-0.594	1.525			-0.101	-0.102	1.816			-0.038	-0.188	1.962
-0.226	-0.342	1.612			-0.250	-0.307	1.658			-0.260	-0.060	1.687			-0.244	0.125	1.634			-0.402	-0.136	1.644			-0.469	-0.353	1.579			-0.468	-0.532	1.533			-0.460	-0.594	1.525			-0.103	-0.102	1.814			-0.041	-0.188	1.964
-0.226	-0.343	1.612			-0.250	-0.308	1.657			-0.260	-0.060	1.687			-0.244	0.125	1.633			-0.402	-0.136	1.643			-0.470	-0.353	1.579			-0.468	-0.532	1.532			-0.460	-0.593	1.525			-0.105	-0.102	1.812			-0.043	-0.188	1.964
-0.227	-0.343	1.611			-0.251	-0.308	1.656			-0.260	-0.060	1.686			-0.243	0.124	1.632			-0.402	-0.136	1.643			-0.470	-0.353	1.579			-0.468	-0.532	1.532			-0.460	-0.593	1.525			-0.107	-0.103	1.810			-0.045	-0.188	1.965
-0.227	-0.344	1.610			-0.251	-0.309	1.655			-0.260	-0.061	1.685			-0.243	0.124	1.632			-0.402	-0.136	1.642			-0.470	-0.353	1.578			-0.468	-0.532	1.532			-0.460	-0.593	1.525			-0.108	-0.102	1.810			-0.047	-0.187	1.964
-0.227	-0.345	1.610			-0.251	-0.309	1.655			-0.260	-0.061	1.685			-0.243	0.124	1.631			-0.402	-0.136	1.642			-0.470	-0.353	1.578			-0.468	-0.532	1.531			-0.460	-0.593	1.525			-0.110	-0.102	1.809			-0.048	-0.189	1.963
-0.228	-0.345	1.609			-0.252	-0.310	1.654			-0.260	-0.061	1.684			-0.243	0.124	1.630			-0.402	-0.136	1.641			-0.470	-0.353	1.578			-0.468	-0.532	1.531			-0.460	-0.593	1.525			-0.110	-0.102	1.809			-0.047	-0.190	1.960
-0.228	-0.346	1.609			-0.252	-0.310	1.653			-0.260	-0.061	1.684			-0.242	0.124	1.630			-0.402	-0.136	1.641			-0.470	-0.353	1.577			-0.468	-0.532	1.531			-0.460	-0.592	1.524			-0.111	-0.101	1.808			-0.044	-0.192	1.955
-0.228	-0.346	1.608			-0.252	-0.310	1.653			-0.260	-0.062	1.683			-0.243	0.124	1.629			-0.402	-0.136	1.640			-0.470	-0.353	1.577			-0.468	-0.532	1.531			-0.460	-0.592	1.524			-0.112	-0.101	1.808			-0.035	-0.199	1.936
-0.228	-0.347	1.608			-0.252	-0.311	1.652			-0.260	-0.062	1.683			-0.243	0.124	1.629			-0.402	-0.136	1.640			-0.470	-0.353	1.577			-0.467	-0.532	1.531			-0.460	-0.592	1.524			-0.113	-0.101	1.808			0.008	-0.216	1.906
-0.229	-0.347	1.608			-0.253	-0.311	1.652			-0.261	-0.062	1.682			-0.244	0.124	1.629			-0.403	-0.136	1.640			-0.470	-0.353	1.577			-0.467	-0.532	1.530			-0.460	-0.592	1.524			-0.113	-0.101	1.808			0.031	-0.219	1.870
-0.229	-0.347	1.608			-0.253	-0.311	1.652			-0.261	-0.062	1.682			-0.246	0.125	1.630			-0.403	-0.136	1.640			-0.471	-0.353	1.577			-0.467	-0.533	1.530			-0.460	-0.592	1.524			-0.111	-0.102	1.806			0.045	-0.220	1.842
-0.230	-0.347	1.607			-0.253	-0.311	1.652			-0.263	-0.061	1.682			-0.255	0.128	1.637			-0.405	-0.137	1.641			-0.471	-0.354	1.578			-0.467	-0.533	1.530			-0.460	-0.592	1.524			-0.107	-0.105	1.796			0.070	-0.211	1.751
-0.230	-0.347	1.607			-0.253	-0.311	1.652			-0.263	-0.061	1.682			-0.255	0.128	1.637			-0.405	-0.137	1.641			-0.471	-0.354	1.578			-0.467	-0.533	1.530			-0.460	-0.592	1.524			-0.107	-0.105	1.796			0.070	-0.211	1.751
-0.230	-0.347	1.608			-0.254	-0.311	1.652			-0.264	-0.060	1.682			-0.260	0.131	1.642			-0.406	-0.137	1.642			-0.472	-0.354	1.579			-0.468	-0.533	1.530			-0.460	-0.592	1.524			-0.110	-0.104	1.788			0.069	-0.207	1.717
-0.231	-0.347	1.608			-0.254	-0.311	1.652			-0.261	-0.059	1.686			-0.264	0.132	1.647			-0.407	-0.137	1.644			-0.472	-0.354	1.581			-0.468	-0.533	1.531			-0.460	-0.592	1.524			-0.113	-0.103	1.780			0.071	-0.206	1.689
-0.231	-0.347	1.608			-0.253	-0.311	1.653			-0.263	-0.057	1.688			-0.268	0.135	1.653			-0.408	-0.138	1.646			-0.473	-0.355	1.583			-0.468	-0.533	1.532			-0.461	-0.591	1.525			-0.116	-0.101	1.773			0.069	-0.198	1.642
-0.232	-0.346	1.608			-0.253	-0.310	1.653			-0.265	-0.055	1.690			-0.272	0.137	1.658			-0.409	-0.138	1.649			-0.474	-0.355	1.585			-0.469	-0.533	1.533			-0.461	-0.591	1.525			-0.119	-0.100	1.765			0.067	-0.194	1.618
-0.232	-0.346	1.609			-0.253	-0.310	1.654			-0.266	-0.054	1.692			-0.276	0.139	1.664			-0.411	-0.138	1.653			-0.475	-0.355	1.589			-0.471	-0.533	1.535			-0.463	-0.593	1.526			-0.121	-0.099	1.757			0.061	-0.188	1.593
-0.233	-0.345	1.609			-0.252	-0.309	1.655			-0.267	-0.052	1.693			-0.279	0.141	1.670			-0.412	-0.138	1.657			-0.475	-0.356	1.592			-0.473	-0.533	1.538			-0.465	-0.595	1.527			-0.122	-0.098	1.753			0.057	-0.184	1.578
-0.233	-0.344	1.609			-0.252	-0.308	1.656			-0.268	-0.050	1.695			-0.281	0.143	1.674			-0.413	-0.137	1.662			-0.476	-0.356	1.596			-0.475	-0.533	1.540			-0.466	-0.597	1.529			-0.123	-0.097	1.749			0.052	-0.179	1.562
-0.233	-0.343	1.610			-0.251	-0.306	1.657			-0.269	-0.048	1.697			-0.283	0.145	1.678			-0.414	-0.137	1.667			-0.477	-0.356	1.601			-0.477	-0.533	1.545			-0.468	-0.599	1.531			-0.124	-0.097	1.746			0.044	-0.174	1.549
-0.234	-0.341	1.611			-0.250	-0.305	1.658			-0.269	-0.046	1.698			-0.285	0.147	1.683			-0.415	-0.136	1.671			-0.478	-0.356	1.605			-0.480	-0.533	1.550			-0.470	-0.601	1.535			-0.124	-0.096	1.743			0.027	-0.162	1.535
-0.234	-0.340	1.611			-0.249	-0.303	1.659			-0.270	-0.044	1.699			-0.286	0.148	1.686			-0.416	-0.135	1.676			-0.479	-0.356	1.610			-0.483	-0.533	1.555			-0.473	-0.602	1.538			-0.124	-0.096	1.730			0.002	-0.132	1.506
-0.235	-0.339	1.611			-0.248	-0.302	1.660			-0.270	-0.042	1.701			-0.288	0.149	1.690			-0.416	-0.135	1.680			-0.480	-0.356	1.615			-0.485	-0.533	1.559			-0.474	-0.604	1.543			-0.124	-0.096	1.725			-0.006	-0.122	1.492
-0.235	-0.338	1.612			-0.247	-0.300	1.660			-0.269	-0.040	1.702			-0.289	0.150	1.692			-0.417	-0.134	1.684			-0.481	-0.356	1.619			-0.487	-0.533	1.563			-0.475	-0.605	1.547			-0.124	-0.096	1.721			-0.014	-0.113	1.479
-0.235	-0.337	1.612			-0.246	-0.299	1.661			-0.269	-0.038	1.703			-0.290	0.151	1.695			-0.417	-0.134	1.688			-0.481	-0.356	1.623			-0.490	-0.533	1.568			-0.476	-0.606	1.552			-0.126	-0.096	1.714			-0.027	-0.101	1.460
-0.235	-0.336	1.612			-0.246	-0.298	1.662			-0.268	-0.036	1.705			-0.290	0.152	1.698			-0.418	-0.134	1.692			-0.482	-0.356	1.627			-0.492	-0.533	1.573			-0.476	-0.607	1.556			-0.126	-0.096	1.710			-0.033	-0.095	1.448
-0.236	-0.336	1.612			-0.245	-0.298	1.662			-0.268	-0.034	1.706			-0.291	0.153	1.700			-0.418	-0.133	1.695			-0.482	-0.356	1.630			-0.493	-0.534	1.577			-0.477	-0.608	1.560			-0.127	-0.096	1.707			-0.038	-0.090	1.438
-0.236	-0.335	1.612			-0.244	-0.297	1.662			-0.267	-0.031	1.707			-0.292	0.153	1.703			-0.418	-0.133	1.698			-0.483	-0.356	1.633			-0.495	-0.534	1.581			-0.477	-0.609	1.564			-0.128	-0.096	1.703			-0.043	-0.086	1.428
-0.236	-0.335	1.612			-0.244	-0.296	1.663			-0.266	-0.029	1.708			-0.292	0.154	1.705			-0.419	-0.133	1.700			-0.483	-0.357	1.636			-0.496	-0.534	1.586			-0.478	-0.609	1.568			-0.129	-0.095	1.700			-0.047	-0.083	1.420
-0.236	-0.335	1.612			-0.243	-0.296	1.663			-0.265	-0.028	1.709			-0.293	0.155	1.707			-0.419	-0.133	1.702			-0.483	-0.357	1.639			-0.498	-0.535	1.589			-0.479	-0.610	1.572			-0.130	-0.095	1.698			-0.051	-0.081	1.413
-0.237	-0.334	1.612			-0.243	-0.295	1.663			-0.265	-0.026	1.709			-0.293	0.155	1.709			-0.419	-0.133	1.704			-0.484	-0.357	1.641			-0.499	-0.535	1.593			-0.479	-0.611	1.575			-0.131	-0.095	1.695			-0.057	-0.078	1.407
-0.237	-0.334	1.612			-0.242	-0.295	1.663			-0.264	-0.024	1.710			-0.293	0.155	1.710			-0.419	-0.133	1.706			-0.484	-0.357	1.644			-0.500	-0.535	1.596			-0.480	-0.611	1.578			-0.131	-0.094	1.693			-0.066	-0.071	1.402
-0.237	-0.334	1.612			-0.242	-0.295	1.663			-0.264	-0.023	1.711			-0.294	0.156	1.712			-0.419	-0.133	1.707			-0.484	-0.357	1.646			-0.501	-0.535	1.599			-0.481	-0.612	1.581			-0.132	-0.094	1.691			-0.066	-0.073	1.401
-0.237	-0.334	1.612			-0.241	-0.295	1.663			-0.263	-0.021	1.711			-0.294	0.156	1.713			-0.419	-0.133	1.709			-0.484	-0.357	1.648			-0.502	-0.536	1.602			-0.481	-0.612	1.584			-0.133	-0.094	1.689			-0.066	-0.075	1.401
-0.237	-0.334	1.612			-0.241	-0.294	1.663			-0.263	-0.020	1.711			-0.294	0.157	1.715			-0.419	-0.133	1.710			-0.484	-0.358	1.650			-0.503	-0.536	1.604			-0.482	-0.613	1.586			-0.133	-0.093	1.687			-0.064	-0.078	1.403
-0.237	-0.334	1.612			-0.241	-0.294	1.664			-0.262	-0.019	1.712			-0.294	0.157	1.716			-0.419	-0.133	1.712			-0.484	-0.358	1.651			-0.503	-0.536	1.606			-0.483	-0.613	1.588			-0.134	-0.093	1.685			-0.053	-0.087	1.420
-0.238	-0.334	1.612			-0.240	-0.294	1.664			-0.262	-0.019	1.712			-0.294	0.157	1.717			-0.419	-0.133	1.713			-0.484	-0.358	1.653			-0.504	-0.536	1.608			-0.483	-0.613	1.590			-0.134	-0.093	1.684			-0.040	-0.099	1.447
-0.238	-0.333	1.612			-0.240	-0.294	1.664			-0.261	-0.018	1.713			-0.295	0.157	1.718			-0.418	-0.133	1.714			-0.485	-0.358	1.654			-0.505	-0.536	1.610			-0.484	-0.614	1.592			-0.134	-0.093	1.683			-0.030	-0.107	1.465
-0.238	-0.333	1.612			-0.240	-0.294	1.664			-0.261	-0.017	1.713			-0.295	0.157	1.719			-0.417	-0.133	1.714			-0.485	-0.358	1.656			-0.506	-0.537	1.612			-0.484	-0.614	1.594			-0.134	-0.093	1.683			-0.022	-0.112	1.482
-0.238	-0.333	1.612			-0.240	-0.293	1.664			-0.261	-0.017	1.714			-0.294	0.157	1.720			-0.416	-0.133	1.715			-0.485	-0.358	1.657			-0.506	-0.537	1.613			-0.489	-0.614	1.595			-0.133	-0.093	1.682			-0.013	-0.118	1.501
-0.238	-0.333	1.612			-0.239	-0.293	1.664			-0.261	-0.017	1.714			-0.293	0.157	1.720			-0.415	-0.133	1.715			-0.486	-0.358	1.658			-0.507	-0.537	1.614			-0.492	-0.615	1.596			-0.131	-0.094	1.683			-0.007	-0.123	1.512
-0.238	-0.333	1.612			-0.239	-0.293	1.664			-0.260	-0.017	1.714			-0.293	0.157	1.720			-0.415	-0.133	1.716			-0.486	-0.358	1.659			-0.507	-0.537	1.615			-0.495	-0.615	1.596			-0.130	-0.095	1.683			-0.001	-0.128	1.522
-0.238	-0.333	1.612			-0.239	-0.293	1.664			-0.260	-0.018	1.715			-0.292	0.157	1.720			-0.415	-0.133	1.716			-0.486	-0.358	1.660			-0.508	-0.537	1.616			-0.498	-0.616	1.596			-0.127	-0.098	1.684			0.006	-0.129	1.532
-0.238	-0.332	1.613			-0.239	-0.293	1.664			-0.260	-0.019	1.715			-0.291	0.156	1.719			-0.415	-0.133	1.717			-0.487	-0.359	1.660			-0.508	-0.537	1.616			-0.500	-0.616	1.595			-0.125	-0.099	1.687			0.015	-0.133	1.549
-0.238	-0.332	1.613			-0.239	-0.292	1.664			-0.260	-0.020	1.715			-0.289	0.156	1.719			-0.414	-0.133	1.717			-0.487	-0.359	1.661			-0.509	-0.538	1.615			-0.502	-0.616	1.594			-0.121	-0.103	1.691			0.022	-0.136	1.559
-0.238	-0.332	1.613			-0.239	-0.292	1.665			-0.261	-0.021	1.716			-0.288	0.155	1.718			-0.415	-0.133	1.717			-0.488	-0.359	1.661			-0.509	-0.538	1.614			-0.503	-0.617	1.592			-0.118	-0.106	1.693			0.031	-0.138	1.569
-0.238	-0.332	1.613			-0.239	-0.292	1.665			-0.261	-0.023	1.716			-0.287	0.154	1.717			-0.415	-0.133	1.717			-0.489	-0.360	1.660			-0.508	-0.539	1.611			-0.504	-0.617	1.589			-0.115	-0.109	1.696			0.037	-0.141	1.577
-0.239	-0.331	1.613			-0.239	-0.292	1.665			-0.262	-0.024	1.716			-0.286	0.154	1.716			-0.415	-0.133	1.717			-0.490	-0.360	1.660			-0.507	-0.539	1.608			-0.504	-0.617	1.585			-0.113	-0.111	1.698			0.043	-0.143	1.585
-0.239	-0.331	1.613			-0.239	-0.292	1.665			-0.262	-0.026	1.716			-0.285	0.153	1.715			-0.415	-0.133	1.717			-0.490	-0.361	1.659			-0.506	-0.539	1.604			-0.503	-0.617	1.581			-0.110	-0.113	1.701			0.049	-0.145	1.593
-0.239	-0.331	1.613			-0.240	-0.293	1.665			-0.263	-0.027	1.717			-0.284	0.152	1.714			-0.416	-0.134	1.716			-0.491	-0.361	1.658			-0.504	-0.539	1.599			-0.502	-0.617	1.577			-0.107	-0.114	1.705			0.054	-0.147	1.601
-0.239	-0.331	1.613			-0.240	-0.293	1.665			-0.263	-0.029	1.717			-0.283	0.151	1.712			-0.416	-0.134	1.715			-0.491	-0.362	1.656			-0.502	-0.540	1.595			-0.500	-0.618	1.573			-0.104	-0.115	1.708			0.058	-0.150	1.608
-0.239	-0.331	1.613			-0.241	-0.293	1.666			-0.264	-0.030	1.717			-0.282	0.150	1.711			-0.417	-0.134	1.714			-0.492	-0.362	1.654			-0.500	-0.540	1.592			-0.499	-0.618	1.570			-0.102	-0.115	1.712			0.062	-0.152	1.616
-0.239	-0.331	1.614			-0.241	-0.293	1.666			-0.264	-0.032	1.717			-0.282	0.149	1.709			-0.417	-0.135	1.713			-0.492	-0.363	1.652			-0.499	-0.540	1.589			-0.497	-0.618	1.568			-0.099	-0.113	1.716			0.065	-0.155	1.623
-0.240	-0.331	1.614			-0.241	-0.294	1.666			-0.265	-0.033	1.717			-0.280	0.147	1.707			-0.417	-0.135	1.712			-0.492	-0.363	1.650			-0.498	-0.540	1.587			-0.496	-0.618	1.566			-0.097	-0.112	1.720			0.067	-0.158	1.630
-0.240	-0.331	1.614			-0.242	-0.294	1.666			-0.265	-0.034	1.717			-0.280	0.146	1.705			-0.417	-0.135	1.711			-0.492	-0.363	1.648			-0.497	-0.540	1.585			-0.495	-0.618	1.564			-0.096	-0.111	1.724			0.069	-0.161	1.636
-0.240	-0.331	1.614			-0.242	-0.295	1.667			-0.265	-0.036	1.717			-0.279	0.145	1.704			-0.417	-0.136	1.710			-0.492	-0.364	1.647			-0.496	-0.541	1.583			-0.494	-0.618	1.562			-0.094	-0.110	1.727			0.070	-0.163	1.642
-0.240	-0.331	1.615			-0.243	-0.295	1.667			-0.265	-0.037	1.717			-0.278	0.144	1.702			-0.418	-0.136	1.709			-0.491	-0.364	1.645			-0.495	-0.541	1.582			-0.493	-0.618	1.561			-0.093	-0.108	1.731			0.071	-0.165	1.647
-0.240	-0.332	1.615			-0.243	-0.295	1.667			-0.266	-0.038	1.717			-0.277	0.143	1.701			-0.417	-0.136	1.707			-0.491	-0.364	1.643			-0.495	-0.541	1.581			-0.492	-0.619	1.560			-0.091	-0.107	1.734			0.073	-0.166	1.651
-0.240	-0.332	1.615			-0.243	-0.296	1.668			-0.266	-0.039	1.718			-0.276	0.142	1.699			-0.417	-0.137	1.706			-0.491	-0.364	1.642			-0.494	-0.541	1.580			-0.491	-0.619	1.559			-0.090	-0.107	1.737			0.074	-0.168	1.655
-0.240	-0.332	1.616			-0.244	-0.296	1.668			-0.266	-0.040	1.718			-0.275	0.141	1.698			-0.417	-0.137	1.705			-0.491	-0.364	1.641			-0.494	-0.541	1.579			-0.490	-0.619	1.558			-0.089	-0.106	1.739			0.075	-0.169	1.658
-0.240	-0.332	1.616			-0.244	-0.297	1.668			-0.266	-0.041	1.718			-0.274	0.141	1.697			-0.417	-0.137	1.705			-0.491	-0.364	1.639			-0.494	-0.541	1.578			-0.490	-0.619	1.557			-0.088	-0.106	1.741			0.076	-0.170	1.661
-0.240	-0.332	1.616			-0.244	-0.297	1.669			-0.266	-0.042	1.718			-0.273	0.140	1.696			-0.417	-0.137	1.704			-0.490	-0.365	1.638			-0.493	-0.541	1.577			-0.489	-0.619	1.556			-0.087	-0.106	1.743			0.077	-0.171	1.663
-0.240	-0.333	1.617			-0.244	-0.297	1.669			-0.266	-0.043	1.718			-0.272	0.139	1.695			-0.417	-0.138	1.703			-0.490	-0.365	1.637			-0.493	-0.541	1.577			-0.489	-0.619	1.556			-0.086	-0.106	1.745			0.078	-0.172	1.666
-0.240	-0.333	1.617			-0.245	-0.298	1.669			-0.266	-0.044	1.718			-0.271	0.139	1.694			-0.417	-0.138	1.702			-0.490	-0.365	1.636			-0.493	-0.542	1.576			-0.488	-0.619	1.555			-0.086	-0.106	1.746			0.079	-0.173	1.668
-0.240	-0.333	1.617			-0.245	-0.298	1.669			-0.266	-0.044	1.718			-0.271	0.138	1.693			-0.417	-0.138	1.702			-0.490	-0.365	1.636			-0.492	-0.542	1.575			-0.488	-0.619	1.555			-0.085	-0.105	1.747			0.079	-0.174	1.670
-0.240	-0.333	1.618			-0.245	-0.298	1.670			-0.266	-0.045	1.718			-0.270	0.138	1.692			-0.417	-0.138	1.701			-0.490	-0.365	1.635			-0.492	-0.542	1.575			-0.487	-0.619	1.554			-0.084	-0.105	1.748			0.080	-0.174	1.671
-0.239	-0.333	1.618			-0.245	-0.299	1.670			-0.266	-0.046	1.718			-0.269	0.137	1.691			-0.417	-0.138	1.700			-0.489	-0.365	1.634			-0.492	-0.542	1.574			-0.486	-0.619	1.554			-0.084	-0.105	1.749			0.080	-0.175	1.672
-0.239	-0.334	1.619			-0.245	-0.299	1.670			-0.266	-0.046	1.718			-0.269	0.137	1.691			-0.417	-0.138	1.700			-0.489	-0.365	1.634			-0.492	-0.542	1.574			-0.485	-0.619	1.554			-0.083	-0.105	1.750			0.080	-0.176	1.673
-0.239	-0.334	1.619			-0.245	-0.299	1.670			-0.266	-0.047	1.718			-0.268	0.136	1.690			-0.417	-0.139	1.699			-0.489	-0.365	1.633			-0.492	-0.542	1.574			-0.485	-0.619	1.555			-0.082	-0.104	1.751			0.080	-0.176	1.673
-0.239	-0.334	1.619			-0.245	-0.299	1.671			-0.266	-0.047	1.718			-0.268	0.136	1.690			-0.417	-0.139	1.699			-0.489	-0.365	1.633			-0.491	-0.542	1.573			-0.484	-0.619	1.555			-0.082	-0.104	1.751			0.080	-0.176	1.673
-0.239	-0.334	1.620			-0.245	-0.300	1.671			-0.266	-0.048	1.718			-0.267	0.136	1.689			-0.416	-0.139	1.699			-0.488	-0.365	1.633			-0.491	-0.542	1.573			-0.483	-0.619	1.555			-0.081	-0.104	1.752			0.080	-0.177	1.673
-0.239	-0.334	1.620			-0.245	-0.300	1.671			-0.266	-0.048	1.718			-0.267	0.135	1.689			-0.416	-0.139	1.698			-0.488	-0.365	1.632			-0.491	-0.542	1.573			-0.482	-0.619	1.556			-0.081	-0.103	1.752			0.079	-0.177	1.672
-0.238	-0.334	1.621			-0.245	-0.300	1.671			-0.266	-0.049	1.718			-0.266	0.135	1.688			-0.416	-0.139	1.698			-0.488	-0.365	1.632			-0.490	-0.542	1.573			-0.481	-0.619	1.556			-0.080	-0.103	1.752			0.079	-0.177	1.671
-0.238	-0.334	1.621			-0.245	-0.300	1.672			-0.266	-0.049	1.718			-0.266	0.135	1.688			-0.416	-0.139	1.698			-0.488	-0.365	1.632			-0.490	-0.542	1.574			-0.481	-0.619	1.557			-0.080	-0.102	1.753			0.079	-0.177	1.670
-0.238	-0.334	1.621			-0.245	-0.300	1.672			-0.266	-0.049	1.718			-0.266	0.135	1.688			-0.416	-0.139	1.698			-0.487	-0.365	1.632			-0.489	-0.542	1.574			-0.480	-0.619	1.558			-0.079	-0.102	1.753			0.078	-0.176	1.668
-0.238	-0.335	1.622			-0.245	-0.300	1.672			-0.266	-0.050	1.718			-0.265	0.134	1.687			-0.417	-0.139	1.698			-0.487	-0.365	1.631			-0.489	-0.542	1.574			-0.479	-0.620	1.558			-0.079	-0.102	1.753			0.078	-0.176	1.667
-0.238	-0.335	1.622			-0.245	-0.301	1.672			-0.266	-0.050	1.718			-0.265	0.134	1.687			-0.417	-0.139	1.698			-0.487	-0.365	1.631			-0.489	-0.542	1.574			-0.479	-0.620	1.559			-0.079	-0.101	1.752			0.077	-0.175	1.665
-0.237	-0.335	1.622			-0.245	-0.301	1.673			-0.266	-0.050	1.718			-0.265	0.134	1.687			-0.417	-0.139	1.698			-0.486	-0.365	1.631			-0.488	-0.542	1.575			-0.478	-0.620	1.560			-0.079	-0.101	1.752			0.077	-0.175	1.664
-0.237	-0.335	1.622			-0.245	-0.301	1.673			-0.266	-0.051	1.718			-0.265	0.134	1.686			-0.417	-0.139	1.698			-0.486	-0.365	1.631			-0.488	-0.542	1.575			-0.478	-0.620	1.561			-0.078	-0.100	1.752			0.076	-0.175	1.663
-0.237	-0.335	1.623			-0.245	-0.301	1.673			-0.266	-0.051	1.718			-0.264	0.134	1.686			-0.417	-0.139	1.698			-0.486	-0.365	1.631			-0.488	-0.542	1.576			-0.477	-0.620	1.561			-0.078	-0.100	1.752			0.076	-0.174	1.662
-0.237	-0.335	1.623			-0.245	-0.301	1.673			-0.266	-0.051	1.718			-0.264	0.134	1.686			-0.417	-0.139	1.698			-0.486	-0.365	1.631			-0.487	-0.542	1.576			-0.477	-0.620	1.562			-0.078	-0.100	1.751			0.076	-0.174	1.661
-0.237	-0.335	1.623			-0.245	-0.301	1.673			-0.266	-0.051	1.718			-0.264	0.133	1.686			-0.417	-0.139	1.698			-0.485	-0.365	1.631			-0.487	-0.543	1.577			-0.477	-0.620	1.563			-0.078	-0.099	1.751			0.075	-0.174	1.660
-0.237	-0.335	1.623			-0.245	-0.301	1.674			-0.265	-0.052	1.718			-0.264	0.133	1.685			-0.417	-0.139	1.697			-0.485	-0.365	1.631			-0.487	-0.543	1.577			-0.477	-0.620	1.564			-0.078	-0.099	1.750			0.075	-0.174	1.659
-0.236	-0.335	1.624			-0.245	-0.301	1.674			-0.265	-0.052	1.718			-0.264	0.133	1.685			-0.417	-0.139	1.697			-0.485	-0.365	1.631			-0.487	-0.543	1.578			-0.476	-0.621	1.564			-0.078	-0.099	1.750			0.075	-0.174	1.658
-0.236	-0.335	1.624			-0.244	-0.301	1.674			-0.265	-0.052	1.718			-0.263	0.133	1.685			-0.417	-0.139	1.697			-0.485	-0.365	1.632			-0.486	-0.543	1.578			-0.476	-0.621	1.565			-0.078	-0.099	1.749			0.075	-0.174	1.657
-0.236	-0.335	1.624			-0.244	-0.302	1.674			-0.265	-0.052	1.718			-0.263	0.133	1.685			-0.417	-0.139	1.697			-0.485	-0.365	1.632			-0.486	-0.543	1.579			-0.476	-0.621	1.565			-0.078	-0.099	1.749			0.074	-0.174	1.657
-0.236	-0.335	1.624			-0.244	-0.302	1.674			-0.265	-0.053	1.718			-0.263	0.133	1.685			-0.417	-0.139	1.697			-0.484	-0.365	1.632			-0.486	-0.543	1.579			-0.476	-0.620	1.566			-0.078	-0.098	1.748			0.074	-0.173	1.656
-0.236	-0.335	1.624			-0.244	-0.302	1.674			-0.264	-0.053	1.718			-0.263	0.133	1.684			-0.416	-0.139	1.697			-0.484	-0.365	1.632			-0.486	-0.543	1.579			-0.476	-0.620	1.567			-0.078	-0.098	1.748			0.074	-0.173	1.655
-0.236	-0.335	1.624			-0.244	-0.302	1.674			-0.264	-0.053	1.718			-0.263	0.133	1.684			-0.416	-0.139	1.697			-0.484	-0.365	1.632			-0.486	-0.543	1.580			-0.475	-0.620	1.567			-0.078	-0.098	1.748			0.074	-0.173	1.655
-0.235	-0.335	1.625			-0.244	-0.302	1.675			-0.264	-0.053	1.718			-0.263	0.132	1.684			-0.416	-0.139	1.697			-0.484	-0.365	1.632			-0.486	-0.543	1.580			-0.475	-0.620	1.568			-0.078	-0.098	1.747			0.073	-0.173	1.654
-0.235	-0.335	1.625			-0.244	-0.302	1.675			-0.264	-0.053	1.718			-0.263	0.132	1.684			-0.416	-0.139	1.697			-0.484	-0.365	1.632			-0.485	-0.543	1.580			-0.475	-0.620	1.568			-0.078	-0.098	1.747			0.073	-0.173	1.654
-0.235	-0.335	1.625			-0.244	-0.302	1.675			-0.263	-0.053	1.718			-0.262	0.132	1.684			-0.416	-0.139	1.697			-0.483	-0.365	1.632			-0.485	-0.543	1.580			-0.475	-0.620	1.568			-0.078	-0.098	1.746			0.073	-0.173	1.653
-0.235	-0.335	1.625			-0.243	-0.302	1.675			-0.263	-0.053	1.718			-0.262	0.132	1.684			-0.416	-0.139	1.697			-0.483	-0.365	1.632			-0.485	-0.543	1.581			-0.475	-0.620	1.568			-0.079	-0.098	1.746			0.072	-0.173	1.652
-0.235	-0.335	1.625			-0.243	-0.302	1.675			-0.263	-0.054	1.718			-0.262	0.132	1.683			-0.416	-0.139	1.697			-0.483	-0.365	1.632			-0.485	-0.543	1.581			-0.475	-0.620	1.569			-0.079	-0.098	1.745			0.072	-0.173	1.652
-0.235	-0.335	1.625			-0.243	-0.302	1.675			-0.263	-0.054	1.718			-0.262	0.132	1.683			-0.416	-0.139	1.697			-0.483	-0.365	1.633			-0.485	-0.543	1.581			-0.474	-0.620	1.569			-0.080	-0.098	1.744			0.072	-0.173	1.651
-0.235	-0.336	1.625			-0.243	-0.302	1.675			-0.262	-0.054	1.717			-0.262	0.132	1.683			-0.416	-0.139	1.697			-0.483	-0.365	1.633			-0.485	-0.543	1.581			-0.474	-0.620	1.569			-0.080	-0.098	1.744			0.071	-0.173	1.650
-0.235	-0.336	1.625			-0.243	-0.302	1.675			-0.262	-0.054	1.717			-0.262	0.132	1.683			-0.416	-0.139	1.697			-0.483	-0.365	1.633			-0.485	-0.543	1.581			-0.474	-0.620	1.569			-0.081	-0.099	1.743			0.070	-0.174	1.650
-0.235	-0.336	1.625			-0.243	-0.302	1.675			-0.262	-0.054	1.717			-0.262	0.132	1.682			-0.416	-0.139	1.697			-0.483	-0.365	1.633			-0.485	-0.543	1.582			-0.474	-0.620	1.569			-0.081	-0.099	1.742			0.070	-0.174	1.649
-0.235	-0.336	1.625			-0.243	-0.302	1.675			-0.262	-0.054	1.717			-0.263	0.133	1.682			-0.416	-0.139	1.697			-0.483	-0.365	1.633			-0.485	-0.544	1.582			-0.474	-0.620	1.570			-0.082	-0.099	1.741			0.069	-0.174	1.648
-0.235	-0.336	1.625			-0.243	-0.302	1.675			-0.262	-0.054	1.717			-0.263	0.133	1.682			-0.416	-0.139	1.697			-0.482	-0.365	1.633			-0.485	-0.544	1.583			-0.474	-0.620	1.570			-0.083	-0.099	1.740			0.068	-0.174	1.646
-0.235	-0.336	1.625			-0.243	-0.303	1.675			-0.262	-0.054	1.717			-0.264	0.133	1.682			-0.417	-0.139	1.698			-0.482	-0.365	1.633			-0.485	-0.544	1.583			-0.474	-0.620	1.571			-0.084	-0.100	1.738			0.067	-0.174	1.645
-0.235	-0.336	1.625			-0.243	-0.303	1.675			-0.262	-0.054	1.717			-0.264	0.133	1.681			-0.417	-0.139	1.698			-0.483	-0.365	1.634			-0.485	-0.545	1.584			-0.475	-0.620	1.572			-0.085	-0.101	1.737			0.066	-0.175	1.643
-0.235	-0.336	1.625			-0.243	-0.303	1.675			-0.262	-0.054	1.717			-0.265	0.133	1.681			-0.418	-0.139	1.699			-0.483	-0.366	1.634			-0.485	-0.545	1.585			-0.476	-0.620	1.574			-0.085	-0.102	1.736			0.065	-0.175	1.641
-0.235	-0.336	1.625			-0.243	-0.303	1.675			-0.261	-0.054	1.717			-0.266	0.133	1.681			-0.419	-0.139	1.699			-0.483	-0.366	1.635			-0.486	-0.546	1.587			-0.477	-0.620	1.576			-0.086	-0.102	1.734			0.064	-0.176	1.639
-0.236	-0.336	1.625			-0.243	-0.303	1.675			-0.261	-0.054	1.716			-0.268	0.133	1.681			-0.420	-0.139	1.700			-0.483	-0.366	1.635			-0.488	-0.547	1.589			-0.479	-0.621	1.578			-0.087	-0.103	1.733			0.063	-0.177	1.636
-0.236	-0.336	1.625			-0.243	-0.303	1.675			-0.261	-0.054	1.716			-0.269	0.133	1.681			-0.420	-0.140	1.701			-0.484	-0.367	1.636			-0.490	-0.547	1.591			-0.481	-0.622	1.579			-0.087	-0.104	1.732			0.062	-0.177	1.634
-0.236	-0.336	1.625			-0.243	-0.303	1.675			-0.261	-0.054	1.716			-0.271	0.133	1.682			-0.421	-0.140	1.702			-0.484	-0.367	1.638			-0.491	-0.548	1.593			-0.482	-0.622	1.580			-0.088	-0.104	1.731			0.061	-0.177	1.631
-0.236	-0.337	1.625			-0.243	-0.303	1.675			-0.261	-0.054	1.716			-0.273	0.133	1.682			-0.422	-0.140	1.702			-0.485	-0.368	1.639			-0.493	-0.548	1.594			-0.484	-0.623	1.581			-0.089	-0.105	1.729			0.060	-0.178	1.629
-0.237	-0.337	1.624			-0.243	-0.303	1.675			-0.261	-0.054	1.716			-0.275	0.133	1.683			-0.423	-0.141	1.703			-0.485	-0.368	1.641			-0.494	-0.549	1.596			-0.487	-0.624	1.582			-0.089	-0.105	1.728			0.058	-0.178	1.627
-0.237	-0.337	1.624			-0.243	-0.303	1.675			-0.261	-0.054	1.716			-0.277	0.132	1.683			-0.424	-0.141	1.704			-0.486	-0.369	1.643			-0.496	-0.549	1.598			-0.491	-0.625	1.582			-0.090	-0.105	1.727			0.057	-0.178	1.625
-0.237	-0.337	1.624			-0.243	-0.303	1.674			-0.261	-0.054	1.716			-0.278	0.132	1.683			-0.424	-0.141	1.705			-0.488	-0.370	1.645			-0.499	-0.550	1.599			-0.499	-0.625	1.582			-0.090	-0.105	1.726			0.056	-0.178	1.623
-0.238	-0.337	1.624			-0.243	-0.303	1.674			-0.261	-0.054	1.715			-0.279	0.132	1.684			-0.425	-0.142	1.706			-0.490	-0.372	1.649			-0.503	-0.551	1.601			-0.517	-0.624	1.579			-0.091	-0.105	1.726			0.055	-0.178	1.621
-0.238	-0.337	1.624			-0.243	-0.303	1.674			-0.261	-0.054	1.715			-0.281	0.132	1.684			-0.425	-0.142	1.706			-0.492	-0.373	1.652			-0.510	-0.551	1.602			-0.533	-0.622	1.577			-0.091	-0.105	1.725			0.054	-0.178	1.619
-0.238	-0.337	1.623			-0.243	-0.303	1.674			-0.261	-0.054	1.715			-0.282	0.131	1.684			-0.425	-0.142	1.707			-0.494	-0.374	1.655			-0.521	-0.550	1.604			-0.555	-0.616	1.573			-0.092	-0.105	1.724			0.053	-0.178	1.618
-0.239	-0.337	1.623			-0.243	-0.303	1.674			-0.261	-0.054	1.715			-0.283	0.131	1.684			-0.426	-0.143	1.708			-0.496	-0.375	1.658			-0.540	-0.547	1.605			-0.571	-0.612	1.571			-0.092	-0.105	1.723			0.052	-0.178	1.616
-0.239	-0.337	1.623			-0.243	-0.303	1.674			-0.261	-0.054	1.715			-0.284	0.131	1.685			-0.426	-0.143	1.709			-0.499	-0.375	1.661			-0.551	-0.545	1.607			-0.582	-0.610	1.570			-0.092	-0.105	1.722			0.052	-0.178	1.614
-0.239	-0.337	1.623			-0.243	-0.303	1.674			-0.261	-0.053	1.715			-0.284	0.131	1.685			-0.426	-0.143	1.710			-0.501	-0.376	1.664			-0.559	-0.544	1.610			-0.591	-0.608	1.571			-0.092	-0.106	1.721			0.051	-0.178	1.613
-0.239	-0.337	1.623			-0.243	-0.303	1.674			-0.261	-0.053	1.715			-0.285	0.131	1.685			-0.426	-0.143	1.711			-0.503	-0.376	1.666			-0.565	-0.543	1.612			-0.597	-0.607	1.573			-0.093	-0.106	1.720			0.051	-0.178	1.611
-0.239	-0.338	1.623			-0.243	-0.303	1.674			-0.261	-0.053	1.715			-0.286	0.131	1.685			-0.427	-0.144	1.712			-0.505	-0.376	1.668			-0.569	-0.543	1.614			-0.602	-0.606	1.574			-0.093	-0.106	1.719			0.051	-0.178	1.609
-0.239	-0.338	1.623			-0.243	-0.303	1.674			-0.261	-0.053	1.715			-0.286	0.130	1.685			-0.427	-0.144	1.713			-0.507	-0.376	1.670			-0.572	-0.542	1.615			-0.605	-0.606	1.576			-0.093	-0.106	1.718			0.051	-0.178	1.608
-0.239	-0.338	1.623			-0.243	-0.303	1.673			-0.261	-0.053	1.714			-0.287	0.130	1.685			-0.427	-0.144	1.714			-0.508	-0.377	1.672			-0.571	-0.543	1.618			-0.600	-0.606	1.581			-0.093	-0.107	1.717			0.050	-0.178	1.606
-0.239	-0.338	1.623			-0.243	-0.303	1.673			-0.260	-0.053	1.714			-0.287	0.130	1.685			-0.427	-0.144	1.715			-0.509	-0.377	1.673			-0.562	-0.546	1.622			-0.564	-0.616	1.594			-0.093	-0.107	1.716			0.050	-0.178	1.605
-0.239	-0.338	1.622			-0.243	-0.303	1.673			-0.260	-0.053	1.714			-0.287	0.130	1.685			-0.427	-0.144	1.715			-0.509	-0.377	1.674			-0.542	-0.551	1.627			-0.536	-0.619	1.603			-0.093	-0.107	1.715			0.050	-0.177	1.604
-0.239	-0.338	1.622			-0.243	-0.303	1.673			-0.260	-0.053	1.714			-0.288	0.130	1.686			-0.427	-0.144	1.716			-0.508	-0.377	1.676			-0.493	-0.541	1.610			-0.515	-0.612	1.612			-0.093	-0.107	1.714			0.050	-0.177	1.603
-0.240	-0.338	1.622			-0.242	-0.303	1.673			-0.260	-0.053	1.714			-0.288	0.130	1.686			-0.427	-0.144	1.717			-0.506	-0.376	1.677			-0.479	-0.537	1.605			-0.505	-0.608	1.617			-0.093	-0.108	1.714			0.050	-0.177	1.602
-0.240	-0.338	1.622			-0.242	-0.303	1.673			-0.259	-0.052	1.714			-0.288	0.130	1.686			-0.427	-0.144	1.717			-0.505	-0.375	1.679			-0.471	-0.535	1.602			-0.500	-0.603	1.621			-0.093	-0.108	1.713			0.050	-0.177	1.601
-0.240	-0.338	1.622			-0.242	-0.303	1.673			-0.259	-0.052	1.714			-0.288	0.130	1.686			-0.427	-0.144	1.718			-0.503	-0.374	1.680			-0.471	-0.541	1.611			-0.500	-0.604	1.628			-0.093	-0.108	1.712			0.050	-0.177	1.600
-0.240	-0.338	1.622			-0.242	-0.303	1.672			-0.259	-0.052	1.714			-0.289	0.130	1.686			-0.427	-0.145	1.719			-0.502	-0.374	1.681			-0.471	-0.545	1.617			-0.493	-0.608	1.629			-0.093	-0.109	1.712			0.050	-0.177	1.599
-0.239	-0.338	1.622			-0.242	-0.303	1.672			-0.259	-0.052	1.713			-0.289	0.130	1.686			-0.427	-0.145	1.719			-0.501	-0.373	1.682			-0.471	-0.547	1.621			-0.489	-0.610	1.630			-0.093	-0.109	1.711			0.050	-0.177	1.598
-0.239	-0.338	1.622			-0.241	-0.303	1.672			-0.259	-0.052	1.713			-0.289	0.130	1.686			-0.427	-0.145	1.720			-0.501	-0.373	1.683			-0.472	-0.550	1.624			-0.487	-0.612	1.631			-0.093	-0.109	1.711			0.050	-0.177	1.598
-0.239	-0.338	1.621			-0.241	-0.303	1.672			-0.258	-0.052	1.713			-0.289	0.131	1.686			-0.427	-0.145	1.720			-0.500	-0.373	1.684			-0.474	-0.552	1.627			-0.485	-0.615	1.631			-0.093	-0.109	1.710			0.050	-0.177	1.597
-0.239	-0.338	1.621			-0.241	-0.303	1.672			-0.258	-0.051	1.713			-0.289	0.131	1.686			-0.427	-0.145	1.721			-0.500	-0.373	1.685			-0.476	-0.554	1.629			-0.485	-0.617	1.631			-0.093	-0.110	1.710			0.050	-0.177	1.597
-0.239	-0.338	1.621			-0.240	-0.303	1.671			-0.258	-0.051	1.713			-0.289	0.131	1.686			-0.427	-0.145	1.721			-0.500	-0.373	1.685			-0.478	-0.556	1.631			-0.485	-0.619	1.631			-0.093	-0.110	1.709			0.050	-0.177	1.596
-0.239	-0.338	1.621			-0.240	-0.303	1.671			-0.257	-0.051	1.713			-0.289	0.131	1.686			-0.427	-0.145	1.721			-0.499	-0.373	1.686			-0.480	-0.556	1.633			-0.485	-0.621	1.632			-0.093	-0.110	1.709			0.050	-0.177	1.596
-0.239	-0.338	1.621			-0.240	-0.303	1.671			-0.257	-0.051	1.713			-0.288	0.131	1.686			-0.427	-0.145	1.722			-0.499	-0.373	1.686			-0.482	-0.556	1.633			-0.486	-0.622	1.632			-0.093	-0.110	1.708			0.051	-0.177	1.595
-0.239	-0.338	1.621			-0.239	-0.303	1.671			-0.257	-0.051	1.712			-0.288	0.131	1.686			-0.427	-0.145	1.722			-0.499	-0.373	1.686			-0.484	-0.556	1.634			-0.487	-0.624	1.631			-0.093	-0.110	1.708			0.051	-0.177	1.595
-0.238	-0.338	1.620			-0.239	-0.303	1.671			-0.257	-0.051	1.712			-0.288	0.131	1.686			-0.427	-0.145	1.722			-0.498	-0.373	1.687			-0.485	-0.556	1.634			-0.488	-0.625	1.631			-0.093	-0.110	1.708			0.051	-0.177	1.594
-0.238	-0.338	1.620			-0.239	-0.303	1.671			-0.257	-0.051	1.712			-0.288	0.131	1.686			-0.427	-0.145	1.722			-0.498	-0.373	1.687			-0.487	-0.556	1.635			-0.489	-0.626	1.631			-0.093	-0.110	1.707			0.051	-0.177	1.594
-0.238	-0.338	1.620			-0.239	-0.303	1.670			-0.256	-0.051	1.712			-0.288	0.131	1.686			-0.427	-0.145	1.722			-0.498	-0.373	1.687			-0.488	-0.556	1.635			-0.489	-0.627	1.632			-0.093	-0.110	1.707			0.051	-0.177	1.594
-0.238	-0.338	1.620			-0.238	-0.303	1.670			-0.256	-0.050	1.712			-0.288	0.131	1.686			-0.427	-0.145	1.723			-0.497	-0.373	1.687			-0.489	-0.556	1.635			-0.490	-0.628	1.632			-0.093	-0.110	1.707			0.051	-0.177	1.594
-0.238	-0.338	1.620			-0.238	-0.303	1.670			-0.256	-0.050	1.712			-0.288	0.131	1.686			-0.427	-0.145	1.723			-0.497	-0.373	1.687			-0.490	-0.556	1.636			-0.490	-0.629	1.633			-0.093	-0.110	1.706			0.051	-0.177	1.593
-0.238	-0.338	1.620			-0.238	-0.303	1.670			-0.256	-0.050	1.712			-0.288	0.131	1.686			-0.427	-0.145	1.723			-0.497	-0.373	1.687			-0.491	-0.556	1.636			-0.491	-0.629	1.633			-0.093	-0.110	1.706			0.051	-0.177	1.593
-0.238	-0.338	1.619			-0.238	-0.303	1.670			-0.256	-0.050	1.711			-0.287	0.131	1.686			-0.426	-0.145	1.723			-0.496	-0.373	1.687			-0.492	-0.556	1.636			-0.491	-0.630	1.634			-0.093	-0.110	1.706			0.051	-0.177	1.593
-0.237	-0.338	1.619			-0.237	-0.303	1.669			-0.255	-0.050	1.711			-0.287	0.131	1.686			-0.426	-0.145	1.722			-0.496	-0.373	1.687			-0.493	-0.556	1.636			-0.492	-0.632	1.634			-0.093	-0.110	1.705			0.051	-0.177	1.593
-0.237	-0.338	1.619			-0.237	-0.303	1.669			-0.255	-0.050	1.711			-0.287	0.131	1.686			-0.426	-0.145	1.722			-0.496	-0.373	1.687			-0.493	-0.556	1.636			-0.492	-0.632	1.634			-0.093	-0.110	1.705			0.051	-0.177	1.593
-0.237	-0.338	1.619			-0.237	-0.303	1.669			-0.255	-0.050	1.711			-0.287	0.131	1.686			-0.426	-0.145	1.722			-0.495	-0.373	1.686			-0.494	-0.556	1.636			-0.493	-0.632	1.635			-0.093	-0.110	1.705			0.052	-0.177	1.593
-0.237	-0.338	1.619			-0.237	-0.303	1.669			-0.255	-0.050	1.711			-0.287	0.131	1.686			-0.426	-0.145	1.722			-0.495	-0.373	1.686			-0.495	-0.556	1.636			-0.493	-0.633	1.635			-0.093	-0.110	1.704			0.052	-0.177	1.593
-0.237	-0.338	1.619			-0.237	-0.303	1.669			-0.255	-0.050	1.711			-0.287	0.131	1.686			-0.426	-0.145	1.721			-0.495	-0.374	1.686			-0.495	-0.557	1.636			-0.493	-0.633	1.635			-0.093	-0.110	1.704			0.052	-0.178	1.592
-0.237	-0.338	1.618			-0.237	-0.303	1.669			-0.255	-0.050	1.711			-0.287	0.131	1.686			-0.426	-0.145	1.721			-0.495	-0.374	1.686			-0.496	-0.558	1.636			-0.493	-0.634	1.635			-0.093	-0.110	1.704			0.052	-0.178	1.592
-0.237	-0.338	1.618			-0.237	-0.303	1.668			-0.255	-0.050	1.710			-0.287	0.131	1.685			-0.426	-0.145	1.721			-0.495	-0.374	1.685			-0.497	-0.559	1.636			-0.493	-0.634	1.636			-0.093	-0.110	1.704			0.052	-0.178	1.592
-0.237	-0.338	1.618			-0.237	-0.303	1.668			-0.255	-0.049	1.710			-0.287	0.131	1.685			-0.426	-0.145	1.720			-0.495	-0.374	1.685			-0.497	-0.559	1.636			-0.494	-0.634	1.636			-0.093	-0.110	1.703			0.051	-0.178	1.592
-0.237	-0.338	1.618			-0.237	-0.303	1.668			-0.255	-0.049	1.710			-0.287	0.131	1.685			-0.426	-0.146	1.720			-0.495	-0.374	1.685			-0.498	-0.560	1.636			-0.494	-0.635	1.636			-0.094	-0.111	1.702			0.049	-0.179	1.589
-0.237	-0.338	1.617			-0.237	-0.303	1.668			-0.255	-0.049	1.710			-0.287	0.131	1.685			-0.426	-0.146	1.719			-0.494	-0.374	1.684			-0.498	-0.560	1.636			-0.494	-0.635	1.636			-0.094	-0.111	1.701			0.045	-0.181	1.584
-0.237	-0.339	1.617			-0.237	-0.303	1.667			-0.255	-0.049	1.710			-0.287	0.131	1.685			-0.426	-0.146	1.719			-0.494	-0.374	1.684			-0.499	-0.561	1.636			-0.494	-0.635	1.635			-0.095	-0.111	1.700			0.037	-0.184	1.575
-0.238	-0.339	1.617			-0.237	-0.303	1.667			-0.255	-0.049	1.710			-0.286	0.132	1.686			-0.426	-0.146	1.719			-0.494	-0.374	1.683			-0.499	-0.561	1.636			-0.495	-0.635	1.635			-0.096	-0.112	1.699			0.021	-0.185	1.558
-0.238	-0.339	1.616			-0.237	-0.304	1.667			-0.255	-0.049	1.709			-0.286	0.132	1.686			-0.425	-0.146	1.718			-0.494	-0.375	1.683			-0.500	-0.561	1.636			-0.495	-0.635	1.635			-0.099	-0.113	1.696			0.008	-0.185	1.543
-0.238	-0.339	1.616			-0.237	-0.304	1.666			-0.255	-0.049	1.709			-0.285	0.133	1.688			-0.425	-0.146	1.718			-0.494	-0.374	1.683			-0.500	-0.561	1.636			-0.496	-0.635	1.634			-0.103	-0.114	1.693			-0.001	-0.186	1.532
-0.238	-0.340	1.615			-0.237	-0.304	1.666			-0.255	-0.049	1.709			-0.284	0.135	1.690			-0.425	-0.146	1.718			-0.494	-0.374	1.682			-0.478	-0.545	1.612			-0.490	-0.625	1.626			-0.106	-0.115	1.690			-0.008	-0.186	1.523
-0.239	-0.341	1.614			-0.237	-0.304	1.665			-0.254	-0.048	1.709			-0.282	0.137	1.693			-0.424	-0.146	1.717			-0.494	-0.374	1.682			-0.481	-0.547	1.613			-0.491	-0.625	1.625			-0.109	-0.116	1.688			-0.015	-0.186	1.515
-0.239	-0.341	1.613			-0.237	-0.305	1.665			-0.254	-0.048	1.709			-0.280	0.138	1.697			-0.424	-0.145	1.717			-0.494	-0.374	1.682			-0.482	-0.548	1.614			-0.491	-0.625	1.625			-0.111	-0.116	1.686			-0.020	-0.187	1.509
-0.239	-0.342	1.612			-0.237	-0.305	1.664			-0.254	-0.048	1.709			-0.277	0.140	1.700			-0.423	-0.145	1.717			-0.494	-0.374	1.682			-0.485	-0.548	1.615			-0.491	-0.625	1.624			-0.114	-0.117	1.684			-0.026	-0.188	1.504
-0.240	-0.342	1.612			-0.237	-0.305	1.664			-0.254	-0.047	1.710			-0.275	0.142	1.703			-0.422	-0.145	1.717			-0.494	-0.373	1.682			-0.487	-0.547	1.617			-0.492	-0.624	1.624			-0.115	-0.117	1.683			-0.029	-0.188	1.500
-0.240	-0.342	1.611			-0.237	-0.305	1.663			-0.253	-0.046	1.710			-0.273	0.143	1.707			-0.420	-0.144	1.717			-0.494	-0.373	1.682			-0.489	-0.546	1.618			-0.492	-0.624	1.623			-0.116	-0.117	1.682			-0.034	-0.185	1.495
-0.240	-0.343	1.610			-0.237	-0.305	1.663			-0.253	-0.045	1.710			-0.271	0.145	1.709			-0.418	-0.142	1.717			-0.494	-0.373	1.682			-0.492	-0.545	1.619			-0.493	-0.624	1.623			-0.117	-0.118	1.681			-0.037	-0.183	1.491
-0.240	-0.343	1.610			-0.237	-0.306	1.662			-0.252	-0.044	1.710			-0.269	0.146	1.712			-0.416	-0.142	1.717			-0.494	-0.372	1.682			-0.495	-0.544	1.621			-0.494	-0.623	1.623			-0.119	-0.118	1.679			-0.039	-0.181	1.489
-0.240	-0.343	1.609			-0.236	-0.306	1.662			-0.252	-0.043	1.710			-0.267	0.147	1.714			-0.415	-0.141	1.717			-0.494	-0.371	1.683			-0.495	-0.543	1.621			-0.494	-0.623	1.623			-0.120	-0.118	1.677			-0.041	-0.179	1.487
-0.240	-0.343	1.608			-0.236	-0.306	1.661			-0.252	-0.042	1.711			-0.265	0.148	1.716			-0.413	-0.140	1.717			-0.494	-0.371	1.683			-0.495	-0.543	1.622			-0.490	-0.621	1.620			-0.121	-0.119	1.675			-0.042	-0.178	1.485
-0.240	-0.343	1.608			-0.236	-0.306	1.660			-0.251	-0.042	1.711			-0.262	0.148	1.718			-0.412	-0.139	1.717			-0.494	-0.370	1.682			-0.496	-0.542	1.622			-0.491	-0.620	1.622			-0.112	-0.104	1.661			-0.041	-0.180	1.484
-0.240	-0.343	1.608			-0.235	-0.306	1.660			-0.251	-0.041	1.711			-0.260	0.149	1.719			-0.411	-0.139	1.717			-0.494	-0.369	1.682			-0.496	-0.541	1.623			-0.492	-0.620	1.623			-0.107	-0.097	1.654			-0.040	-0.183	1.485
-0.240	-0.343	1.607			-0.235	-0.306	1.659			-0.251	-0.040	1.711			-0.258	0.149	1.721			-0.410	-0.138	1.717			-0.493	-0.369	1.682			-0.497	-0.541	1.624			-0.493	-0.620	1.624			-0.104	-0.093	1.650			-0.039	-0.188	1.487
-0.240	-0.343	1.607			-0.234	-0.306	1.659			-0.251	-0.040	1.711			-0.256	0.149	1.721			-0.409	-0.138	1.717			-0.493	-0.368	1.682			-0.498	-0.541	1.625			-0.494	-0.619	1.625			-0.102	-0.090	1.646			-0.037	-0.192	1.489
-0.240	-0.344	1.607			-0.234	-0.306	1.659			-0.251	-0.039	1.711			-0.254	0.149	1.722			-0.409	-0.137	1.717			-0.493	-0.368	1.682			-0.498	-0.540	1.625			-0.495	-0.619	1.626			-0.101	-0.088	1.644			-0.036	-0.195	1.490
-0.239	-0.343	1.606			-0.233	-0.305	1.658			-0.250	-0.039	1.712			-0.251	0.149	1.723			-0.408	-0.137	1.717			-0.493	-0.367	1.681			-0.499	-0.540	1.626			-0.495	-0.619	1.627			-0.098	-0.080	1.641			-0.036	-0.196	1.494
-0.239	-0.343	1.606			-0.233	-0.305	1.658			-0.250	-0.038	1.712			-0.250	0.149	1.723			-0.407	-0.137	1.716			-0.492	-0.367	1.681			-0.500	-0.540	1.627			-0.497	-0.619	1.628			-0.096	-0.075	1.639			-0.037	-0.198	1.497
-0.239	-0.343	1.606			-0.232	-0.305	1.658			-0.250	-0.038	1.712			-0.248	0.149	1.724			-0.407	-0.136	1.716			-0.492	-0.366	1.681			-0.501	-0.539	1.628			-0.498	-0.619	1.629			-0.095	-0.074	1.637			-0.035	-0.200	1.497
-0.239	-0.343	1.606			-0.232	-0.305	1.658			-0.250	-0.038	1.712			-0.246	0.149	1.724			-0.406	-0.136	1.716			-0.492	-0.366	1.681			-0.502	-0.539	1.629			-0.498	-0.619	1.629			-0.095	-0.074	1.635			-0.034	-0.202	1.497
-0.239	-0.342	1.606			-0.232	-0.304	1.657			-0.250	-0.037	1.712			-0.245	0.149	1.725			-0.406	-0.136	1.716			-0.492	-0.365	1.681			-0.503	-0.539	1.630			-0.499	-0.618	1.630			-0.096	-0.078	1.634			-0.032	-0.204	1.497
-0.239	-0.342	1.605			-0.232	-0.304	1.657			-0.250	-0.037	1.712			-0.244	0.149	1.725			-0.406	-0.136	1.716			-0.491	-0.365	1.680			-0.502	-0.538	1.630			-0.499	-0.618	1.630			-0.097	-0.082	1.633			-0.030	-0.205	1.497
-0.239	-0.342	1.605			-0.232	-0.304	1.657			-0.249	-0.037	1.712			-0.243	0.149	1.725			-0.405	-0.136	1.716			-0.491	-0.364	1.680			-0.503	-0.538	1.630			-0.499	-0.618	1.630			-0.097	-0.081	1.632			-0.030	-0.207	1.498
-0.239	-0.342	1.605			-0.231	-0.304	1.657			-0.249	-0.036	1.712			-0.242	0.149	1.725			-0.405	-0.135	1.716			-0.491	-0.364	1.680			-0.503	-0.538	1.630			-0.498	-0.618	1.630			-0.096	-0.080	1.631			-0.030	-0.208	1.499
-0.239	-0.342	1.605			-0.231	-0.304	1.657			-0.249	-0.036	1.712			-0.241	0.149	1.725			-0.405	-0.135	1.716			-0.491	-0.364	1.680			-0.503	-0.538	1.631			-0.498	-0.618	1.630			-0.096	-0.079	1.630			-0.030	-0.209	1.500
-0.239	-0.342	1.605			-0.231	-0.304	1.657			-0.249	-0.036	1.712			-0.240	0.148	1.725			-0.404	-0.135	1.716			-0.491	-0.363	1.680			-0.504	-0.537	1.631			-0.499	-0.617	1.630			-0.096	-0.078	1.629			-0.030	-0.210	1.502
-0.239	-0.342	1.605			-0.231	-0.304	1.657			-0.249	-0.036	1.712			-0.238	0.148	1.725			-0.404	-0.135	1.716			-0.491	-0.363	1.680			-0.505	-0.537	1.632			-0.499	-0.617	1.630			-0.095	-0.078	1.629			-0.030	-0.211	1.503
-0.239	-0.342	1.606			-0.230	-0.304	1.657			-0.249	-0.036	1.712			-0.237	0.148	1.725			-0.404	-0.135	1.716			-0.491	-0.362	1.680			-0.505	-0.537	1.632			-0.499	-0.617	1.630			-0.094	-0.074	1.630			-0.032	-0.211	1.506
-0.239	-0.341	1.606			-0.230	-0.303	1.657			-0.249	-0.035	1.712			-0.237	0.148	1.725			-0.403	-0.134	1.716			-0.491	-0.362	1.680			-0.506	-0.537	1.633			-0.499	-0.617	1.630			-0.093	-0.072	1.630			-0.032	-0.211	1.509
-0.239	-0.341	1.606			-0.230	-0.303	1.657			-0.249	-0.035	1.712			-0.236	0.147	1.724			-0.403	-0.134	1.716			-0.491	-0.361	1.680			-0.506	-0.536	1.633			-0.499	-0.617	1.630			-0.094	-0.073	1.630			-0.032	-0.212	1.509
-0.239	-0.341	1.606			-0.230	-0.303	1.657			-0.248	-0.035	1.712			-0.235	0.147	1.724			-0.403	-0.134	1.716			-0.492	-0.361	1.680			-0.507	-0.536	1.634			-0.500	-0.617	1.631			-0.096	-0.079	1.634			-0.032	-0.212	1.509
-0.239	-0.341	1.607			-0.230	-0.303	1.657			-0.248	-0.035	1.713			-0.235	0.147	1.724			-0.403	-0.134	1.716			-0.492	-0.361	1.680			-0.507	-0.536	1.634			-0.500	-0.616	1.631			-0.099	-0.083	1.636			-0.031	-0.213	1.509
-0.239	-0.341	1.607			-0.230	-0.303	1.658			-0.248	-0.035	1.713			-0.234	0.147	1.723			-0.403	-0.134	1.716			-0.492	-0.361	1.680			-0.508	-0.536	1.635			-0.500	-0.616	1.631			-0.100	-0.087	1.638			-0.030	-0.213	1.509
-0.239	-0.341	1.607			-0.230	-0.303	1.658			-0.248	-0.035	1.713			-0.234	0.146	1.723			-0.403	-0.134	1.716			-0.492	-0.360	1.680			-0.509	-0.536	1.635			-0.501	-0.616	1.631			-0.102	-0.091	1.639			-0.029	-0.213	1.509
-0.239	-0.341	1.607			-0.230	-0.303	1.658			-0.248	-0.035	1.713			-0.233	0.146	1.722			-0.403	-0.134	1.716			-0.492	-0.360	1.680			-0.509	-0.536	1.635			-0.501	-0.616	1.632			-0.103	-0.094	1.640			-0.028	-0.213	1.509
-0.239	-0.341	1.607			-0.230	-0.303	1.658			-0.248	-0.035	1.713			-0.233	0.146	1.722			-0.402	-0.133	1.716			-0.492	-0.360	1.680			-0.509	-0.536	1.636			-0.501	-0.616	1.632			-0.103	-0.092	1.640			-0.028	-0.213	1.510
-0.239	-0.341	1.607			-0.230	-0.303	1.658			-0.248	-0.034	1.713			-0.233	0.145	1.721			-0.402	-0.133	1.716			-0.492	-0.360	1.680			-0.508	-0.536	1.635			-0.501	-0.616	1.632			-0.104	-0.094	1.641			-0.027	-0.213	1.510
-0.239	-0.341	1.607			-0.230	-0.303	1.658			-0.248	-0.034	1.713			-0.232	0.145	1.721			-0.402	-0.133	1.716			-0.493	-0.360	1.680			-0.508	-0.536	1.635			-0.501	-0.616	1.632			-0.104	-0.092	1.641			-0.028	-0.213	1.511
-0.239	-0.341	1.608			-0.230	-0.303	1.658			-0.248	-0.034	1.713			-0.232	0.145	1.720			-0.402	-0.133	1.716			-0.493	-0.359	1.680			-0.508	-0.536	1.636			-0.501	-0.616	1.632			-0.102	-0.086	1.641			-0.029	-0.213	1.513
-0.239	-0.341	1.608			-0.230	-0.303	1.658			-0.248	-0.034	1.713			-0.232	0.144	1.720			-0.402	-0.133	1.716			-0.493	-0.359	1.680			-0.508	-0.536	1.636			-0.502	-0.616	1.633			-0.100	-0.080	1.641			-0.030	-0.212	1.515
-0.239	-0.341	1.608			-0.230	-0.303	1.659			-0.248	-0.034	1.713			-0.232	0.144	1.719			-0.402	-0.133	1.716			-0.493	-0.359	1.680			-0.508	-0.536	1.636			-0.502	-0.616	1.633			-0.098	-0.075	1.640			-0.031	-0.211	1.516
-0.239	-0.340	1.609			-0.230	-0.303	1.659			-0.248	-0.034	1.713			-0.232	0.144	1.719			-0.403	-0.133	1.716			-0.493	-0.359	1.681			-0.507	-0.536	1.636			-0.501	-0.616	1.633			-0.098	-0.073	1.640			-0.031	-0.211	1.517
-0.239	-0.340	1.609			-0.230	-0.303	1.659			-0.248	-0.034	1.713			-0.232	0.144	1.718			-0.403	-0.133	1.716			-0.493	-0.359	1.681			-0.507	-0.536	1.636			-0.501	-0.616	1.633			-0.097	-0.071	1.640			-0.032	-0.211	1.519
-0.239	-0.339	1.609			-0.229	-0.302	1.659			-0.248	-0.034	1.713			-0.232	0.143	1.718			-0.403	-0.133	1.716			-0.493	-0.359	1.681			-0.507	-0.536	1.636			-0.501	-0.616	1.633			-0.096	-0.068	1.639			-0.032	-0.211	1.520
-0.239	-0.339	1.609			-0.229	-0.302	1.659			-0.248	-0.034	1.713			-0.232	0.143	1.717			-0.403	-0.133	1.716			-0.493	-0.359	1.681			-0.507	-0.536	1.636			-0.501	-0.616	1.633			-0.095	-0.065	1.639			-0.033	-0.210	1.521
-0.239	-0.339	1.610			-0.229	-0.302	1.659			-0.248	-0.034	1.713			-0.232	0.143	1.716			-0.403	-0.133	1.716			-0.494	-0.358	1.681			-0.508	-0.536	1.636			-0.501	-0.616	1.633			-0.096	-0.066	1.638			-0.033	-0.211	1.521
-0.239	-0.338	1.610			-0.229	-0.301	1.659			-0.248	-0.034	1.713			-0.232	0.143	1.716			-0.403	-0.133	1.716			-0.494	-0.358	1.681			-0.508	-0.536	1.636			-0.501	-0.616	1.633			-0.095	-0.065	1.637			-0.033	-0.211	1.522
-0.239	-0.338	1.610			-0.229	-0.301	1.660			-0.248	-0.034	1.713			-0.232	0.143	1.716			-0.403	-0.132	1.716			-0.494	-0.358	1.681			-0.508	-0.536	1.637			-0.501	-0.616	1.633			-0.099	-0.075	1.637			-0.030	-0.212	1.519
-0.239	-0.338	1.610			-0.229	-0.301	1.660			-0.248	-0.034	1.713			-0.232	0.142	1.715			-0.403	-0.132	1.716			-0.494	-0.358	1.681			-0.508	-0.536	1.637			-0.501	-0.616	1.633			-0.100	-0.079	1.636			-0.027	-0.212	1.517
-0.239	-0.338	1.610			-0.229	-0.301	1.660			-0.248	-0.034	1.713			-0.232	0.142	1.715			-0.403	-0.132	1.716			-0.494	-0.358	1.681			-0.508	-0.536	1.637			-0.498	-0.614	1.631			-0.109	-0.084	1.648			-0.029	-0.207	1.518
-0.239	-0.339	1.610			-0.229	-0.302	1.660			-0.248	-0.035	1.713			-0.232	0.142	1.714			-0.402	-0.133	1.715			-0.494	-0.358	1.681			-0.508	-0.536	1.637			-0.484	-0.598	1.615			-0.111	-0.086	1.651			-0.031	-0.203	1.518
-0.239	-0.339	1.610			-0.230	-0.302	1.660			-0.247	-0.035	1.713			-0.232	0.142	1.714			-0.400	-0.133	1.714			-0.494	-0.358	1.681			-0.508	-0.536	1.637			-0.480	-0.596	1.613			-0.113	-0.087	1.654			-0.033	-0.199	1.518
-0.239	-0.340	1.610			-0.230	-0.302	1.660			-0.247	-0.035	1.713			-0.232	0.142	1.714			-0.399	-0.133	1.713			-0.495	-0.358	1.682			-0.508	-0.536	1.637			-0.483	-0.598	1.617			-0.108	-0.097	1.641			-0.026	-0.209	1.503
-0.239	-0.340	1.609			-0.229	-0.303	1.659			-0.247	-0.035	1.713			-0.232	0.142	1.713			-0.398	-0.133	1.711			-0.495	-0.357	1.682			-0.509	-0.536	1.637			-0.485	-0.600	1.620			-0.107	-0.101	1.637			-0.024	-0.216	1.494
-0.239	-0.341	1.609			-0.229	-0.303	1.659			-0.246	-0.033	1.712			-0.232	0.142	1.713			-0.397	-0.133	1.710			-0.495	-0.357	1.682			-0.509	-0.536	1.638			-0.487	-0.601	1.623			-0.105	-0.102	1.633			-0.030	-0.217	1.479
-0.239	-0.341	1.609			-0.229	-0.303	1.659			-0.244	-0.031	1.712			-0.233	0.142	1.713			-0.395	-0.133	1.709			-0.495	-0.357	1.682			-0.509	-0.535	1.638			-0.489	-0.602	1.625			-0.103	-0.103	1.630			-0.036	-0.215	1.466
-0.239	-0.342	1.609			-0.229	-0.303	1.659			-0.243	-0.030	1.712			-0.233	0.142	1.713			-0.394	-0.133	1.708			-0.495	-0.357	1.682			-0.509	-0.535	1.638			-0.490	-0.603	1.627			-0.102	-0.105	1.628			-0.040	-0.214	1.458
-0.239	-0.342	1.609			-0.229	-0.304	1.659			-0.242	-0.029	1.712			-0.233	0.142	1.713			-0.393	-0.134	1.707			-0.495	-0.357	1.682			-0.510	-0.535	1.638			-0.492	-0.604	1.628			-0.100	-0.106	1.626			-0.048	-0.196	1.438
-0.239	-0.343	1.609			-0.229	-0.304	1.659			-0.241	-0.029	1.712			-0.233	0.142	1.714			-0.392	-0.134	1.706			-0.495	-0.357	1.682			-0.510	-0.535	1.639			-0.493	-0.604	1.629			-0.099	-0.107	1.624			-0.049	-0.195	1.435
-0.239	-0.343	1.609			-0.228	-0.304	1.659			-0.240	-0.027	1.712			-0.233	0.142	1.716			-0.391	-0.134	1.706			-0.495	-0.355	1.682			-0.510	-0.534	1.639			-0.493	-0.604	1.630			-0.098	-0.107	1.622			-0.051	-0.197	1.433
-0.239	-0.344	1.609			-0.228	-0.304	1.659			-0.239	-0.026	1.712			-0.233	0.143	1.717			-0.390	-0.134	1.705			-0.495	-0.355	1.683			-0.511	-0.533	1.640			-0.494	-0.603	1.631			-0.096	-0.107	1.621			-0.052	-0.200	1.433
-0.238	-0.344	1.608			-0.228	-0.304	1.659			-0.237	-0.023	1.712			-0.233	0.144	1.718			-0.388	-0.134	1.704			-0.495	-0.354	1.683			-0.511	-0.532	1.640			-0.487	-0.596	1.626			-0.095	-0.107	1.619			-0.053	-0.205	1.436
-0.238	-0.344	1.608			-0.227	-0.304	1.659			-0.236	-0.021	1.712			-0.233	0.144	1.719			-0.387	-0.134	1.703			-0.495	-0.353	1.683			-0.511	-0.532	1.640			-0.479	-0.584	1.616			-0.094	-0.107	1.618			-0.047	-0.216	1.452
-0.238	-0.344	1.608			-0.227	-0.304	1.659			-0.235	-0.019	1.712			-0.232	0.144	1.720			-0.387	-0.133	1.702			-0.495	-0.352	1.683			-0.512	-0.531	1.641			-0.477	-0.583	1.615			-0.101	-0.102	1.640			-0.043	-0.203	1.480
-0.238	-0.344	1.608			-0.227	-0.304	1.659			-0.235	-0.019	1.713			-0.232	0.145	1.721			-0.386	-0.133	1.702			-0.495	-0.352	1.683			-0.512	-0.531	1.641			-0.482	-0.585	1.619			-0.094	-0.084	1.644			-0.042	-0.203	1.504
-0.237	-0.344	1.608			-0.227	-0.304	1.659			-0.234	-0.019	1.713			-0.231	0.144	1.721			-0.385	-0.133	1.701			-0.495	-0.351	1.683			-0.512	-0.530	1.641			-0.485	-0.587	1.621			-0.091	-0.075	1.648			-0.041	-0.203	1.522
-0.237	-0.343	1.608			-0.227	-0.303	1.659			-0.235	-0.020	1.713			-0.230	0.144	1.721			-0.385	-0.133	1.701			-0.495	-0.351	1.682			-0.514	-0.538	1.640			-0.488	-0.604	1.625			-0.089	-0.069	1.652			-0.040	-0.204	1.534
-0.237	-0.343	1.608			-0.227	-0.303	1.659			-0.235	-0.021	1.713			-0.229	0.143	1.720			-0.384	-0.133	1.700			-0.496	-0.351	1.682			-0.515	-0.538	1.639			-0.489	-0.605	1.626			-0.088	-0.067	1.655			-0.038	-0.205	1.542
-0.236	-0.343	1.609			-0.226	-0.303	1.659			-0.236	-0.023	1.713			-0.227	0.142	1.719			-0.384	-0.133	1.700			-0.496	-0.350	1.682			-0.513	-0.542	1.637			-0.491	-0.612	1.627			-0.087	-0.065	1.657			-0.037	-0.207	1.549
-0.236	-0.343	1.609			-0.226	-0.303	1.659			-0.237	-0.025	1.713			-0.225	0.141	1.717			-0.384	-0.133	1.699			-0.496	-0.350	1.681			-0.513	-0.541	1.636			-0.493	-0.612	1.627			-0.086	-0.064	1.659			-0.035	-0.209	1.554
-0.236	-0.343	1.609			-0.226	-0.303	1.659			-0.237	-0.027	1.713			-0.222	0.139	1.714			-0.383	-0.133	1.699			-0.497	-0.350	1.680			-0.515	-0.546	1.634			-0.494	-0.619	1.628			-0.085	-0.062	1.660			-0.034	-0.210	1.558
-0.235	-0.342	1.609			-0.226	-0.303	1.659			-0.237	-0.028	1.713			-0.219	0.137	1.712			-0.383	-0.133	1.699			-0.497	-0.350	1.679			-0.517	-0.551	1.633			-0.495	-0.624	1.628			-0.084	-0.061	1.661			-0.033	-0.211	1.563
-0.235	-0.342	1.609			-0.226	-0.303	1.659			-0.238	-0.030	1.713			-0.217	0.136	1.710			-0.383	-0.133	1.698			-0.498	-0.349	1.678			-0.517	-0.548	1.631			-0.496	-0.623	1.627			-0.083	-0.060	1.662			-0.033	-0.212	1.566
-0.235	-0.342	1.610			-0.226	-0.303	1.660			-0.238	-0.031	1.713			-0.215	0.135	1.708			-0.382	-0.133	1.698			-0.498	-0.349	1.676			-0.517	-0.546	1.629			-0.496	-0.622	1.625			-0.083	-0.059	1.663			-0.032	-0.214	1.569
-0.234	-0.342	1.610			-0.226	-0.303	1.660			-0.238	-0.032	1.713			-0.213	0.134	1.706			-0.382	-0.133	1.697			-0.499	-0.349	1.674			-0.518	-0.544	1.628			-0.497	-0.620	1.624			-0.082	-0.059	1.664			-0.031	-0.215	1.572
-0.234	-0.342	1.610			-0.226	-0.303	1.660			-0.238	-0.033	1.713			-0.211	0.133	1.705			-0.382	-0.133	1.696			-0.499	-0.348	1.673			-0.518	-0.543	1.627			-0.497	-0.619	1.623			-0.081	-0.058	1.665			-0.031	-0.216	1.574
-0.234	-0.341	1.610			-0.226	-0.303	1.660			-0.238	-0.034	1.713			-0.210	0.133	1.704			-0.382	-0.133	1.696			-0.499	-0.348	1.671			-0.518	-0.542	1.625			-0.497	-0.618	1.621			-0.081	-0.058	1.666			-0.030	-0.217	1.577
-0.234	-0.341	1.611			-0.226	-0.303	1.660			-0.239	-0.035	1.713			-0.209	0.132	1.703			-0.382	-0.132	1.695			-0.500	-0.348	1.670			-0.518	-0.540	1.624			-0.497	-0.617	1.620			-0.080	-0.058	1.666			-0.030	-0.218	1.579
-0.233	-0.341	1.611			-0.226	-0.303	1.661			-0.239	-0.036	1.713			-0.208	0.131	1.702			-0.382	-0.132	1.695			-0.500	-0.348	1.669			-0.518	-0.539	1.623			-0.497	-0.616	1.619			-0.080	-0.057	1.667			-0.029	-0.219	1.580
-0.233	-0.341	1.611			-0.226	-0.303	1.661			-0.239	-0.037	1.713			-0.207	0.131	1.701			-0.381	-0.132	1.694			-0.500	-0.348	1.667			-0.518	-0.538	1.623			-0.497	-0.615	1.618			-0.079	-0.057	1.667			-0.029	-0.220	1.582
-0.233	-0.341	1.612			-0.226	-0.303	1.661			-0.239	-0.037	1.713			-0.206	0.130	1.700			-0.381	-0.132	1.694			-0.500	-0.347	1.666			-0.518	-0.538	1.622			-0.497	-0.614	1.617			-0.079	-0.056	1.667			-0.028	-0.220	1.584
-0.233	-0.340	1.612			-0.226	-0.302	1.662			-0.239	-0.038	1.713			-0.205	0.130	1.699			-0.381	-0.132	1.693			-0.501	-0.347	1.665			-0.518	-0.537	1.621			-0.497	-0.614	1.616			-0.078	-0.055	1.668			-0.028	-0.220	1.586
-0.232	-0.340	1.613			-0.226	-0.302	1.662			-0.239	-0.039	1.713			-0.205	0.130	1.699			-0.381	-0.132	1.693			-0.501	-0.347	1.665			-0.518	-0.536	1.621			-0.497	-0.613	1.615			-0.078	-0.054	1.668			-0.028	-0.221	1.587
-0.232	-0.340	1.613			-0.226	-0.302	1.662			-0.239	-0.039	1.713			-0.204	0.129	1.698			-0.381	-0.132	1.693			-0.501	-0.347	1.664			-0.518	-0.535	1.620			-0.497	-0.612	1.614			-0.077	-0.054	1.668			-0.028	-0.221	1.589
-0.232	-0.339	1.613			-0.226	-0.302	1.663			-0.239	-0.040	1.713			-0.204	0.129	1.698			-0.381	-0.132	1.692			-0.501	-0.347	1.663			-0.518	-0.535	1.620			-0.497	-0.612	1.614			-0.077	-0.053	1.668			-0.028	-0.221	1.590
-0.232	-0.339	1.614			-0.226	-0.302	1.663			-0.240	-0.040	1.713			-0.203	0.129	1.697			-0.381	-0.132	1.692			-0.502	-0.347	1.663			-0.518	-0.534	1.619			-0.497	-0.611	1.613			-0.077	-0.052	1.668			-0.028	-0.221	1.591
-0.232	-0.338	1.614			-0.226	-0.302	1.664			-0.239	-0.040	1.713			-0.203	0.129	1.697			-0.381	-0.131	1.692			-0.502	-0.346	1.662			-0.518	-0.533	1.619			-0.498	-0.611	1.613			-0.077	-0.051	1.668			-0.028	-0.221	1.592
-0.232	-0.338	1.615			-0.226	-0.301	1.664			-0.239	-0.041	1.713			-0.203	0.129	1.697			-0.381	-0.131	1.691			-0.502	-0.346	1.662			-0.518	-0.533	1.619			-0.491	-0.604	1.608			-0.076	-0.051	1.668			-0.028	-0.221	1.593
-0.232	-0.338	1.615			-0.226	-0.301	1.664			-0.239	-0.041	1.713			-0.203	0.129	1.696			-0.381	-0.131	1.691			-0.502	-0.346	1.661			-0.518	-0.532	1.619			-0.494	-0.603	1.611			-0.076	-0.050	1.668			-0.028	-0.221	1.594
-0.231	-0.337	1.616			-0.226	-0.301	1.665			-0.239	-0.041	1.713			-0.203	0.129	1.696			-0.381	-0.131	1.691			-0.502	-0.346	1.661			-0.519	-0.532	1.619			-0.497	-0.603	1.613			-0.076	-0.049	1.668			-0.029	-0.220	1.594
-0.231	-0.337	1.616			-0.225	-0.300	1.665			-0.240	-0.041	1.713			-0.203	0.129	1.696			-0.381	-0.131	1.691			-0.502	-0.346	1.661			-0.519	-0.531	1.619			-0.499	-0.603	1.614			-0.077	-0.048	1.667			-0.029	-0.220	1.595
-0.231	-0.337	1.616			-0.225	-0.300	1.666			-0.240	-0.042	1.713			-0.204	0.129	1.696			-0.381	-0.131	1.691			-0.503	-0.346	1.661			-0.519	-0.531	1.620			-0.501	-0.603	1.616			-0.077	-0.048	1.667			-0.030	-0.219	1.595
-0.231	-0.336	1.617			-0.225	-0.300	1.666			-0.240	-0.042	1.713			-0.204	0.129	1.696			-0.382	-0.131	1.691			-0.503	-0.346	1.660			-0.519	-0.530	1.620			-0.494	-0.597	1.611			-0.077	-0.047	1.667			-0.030	-0.219	1.595
-0.231	-0.336	1.617			-0.225	-0.300	1.666			-0.240	-0.042	1.713			-0.205	0.129	1.696			-0.382	-0.131	1.691			-0.503	-0.346	1.660			-0.519	-0.530	1.620			-0.490	-0.593	1.608			-0.077	-0.047	1.667			-0.030	-0.219	1.595
-0.231	-0.336	1.618			-0.226	-0.300	1.667			-0.240	-0.042	1.713			-0.206	0.129	1.696			-0.382	-0.131	1.691			-0.503	-0.346	1.660			-0.519	-0.529	1.621			-0.493	-0.595	1.611			-0.077	-0.046	1.667			-0.031	-0.218	1.595
-0.231	-0.335	1.618			-0.226	-0.299	1.667			-0.240	-0.042	1.713			-0.206	0.130	1.696			-0.382	-0.130	1.690			-0.503	-0.346	1.660			-0.519	-0.529	1.621			-0.495	-0.596	1.614			-0.078	-0.046	1.666			-0.031	-0.218	1.595
-0.231	-0.335	1.618			-0.226	-0.299	1.667			-0.240	-0.043	1.713			-0.207	0.130	1.696			-0.383	-0.130	1.690			-0.503	-0.346	1.660			-0.516	-0.530	1.620			-0.496	-0.598	1.616			-0.078	-0.045	1.666			-0.032	-0.217	1.595
-0.231	-0.335	1.618			-0.226	-0.299	1.668			-0.240	-0.043	1.713			-0.207	0.130	1.696			-0.383	-0.130	1.690			-0.504	-0.346	1.660			-0.515	-0.530	1.620			-0.498	-0.599	1.617			-0.079	-0.045	1.666			-0.032	-0.217	1.595
-0.231	-0.335	1.619			-0.226	-0.299	1.668			-0.240	-0.043	1.713			-0.207	0.130	1.696			-0.383	-0.130	1.690			-0.504	-0.346	1.660			-0.516	-0.530	1.621			-0.499	-0.600	1.618			-0.079	-0.044	1.665			-0.033	-0.217	1.595
-0.231	-0.335	1.619			-0.226	-0.299	1.668			-0.240	-0.043	1.713			-0.208	0.130	1.696			-0.383	-0.130	1.690			-0.504	-0.346	1.660			-0.516	-0.529	1.621			-0.500	-0.600	1.619			-0.079	-0.044	1.665			-0.033	-0.216	1.595
-0.231	-0.334	1.619			-0.226	-0.299	1.668			-0.240	-0.043	1.713			-0.208	0.130	1.696			-0.384	-0.130	1.690			-0.504	-0.346	1.660			-0.516	-0.529	1.622			-0.501	-0.600	1.620			-0.080	-0.044	1.665			-0.033	-0.216	1.594
-0.231	-0.334	1.619			-0.226	-0.299	1.669			-0.240	-0.043	1.713			-0.208	0.130	1.696			-0.384	-0.130	1.690			-0.504	-0.346	1.661			-0.516	-0.529	1.622			-0.502	-0.601	1.621			-0.080	-0.043	1.664			-0.034	-0.216	1.594
-0.231	-0.334	1.620			-0.226	-0.299	1.669			-0.241	-0.044	1.713			-0.209	0.130	1.696			-0.384	-0.130	1.690			-0.505	-0.346	1.661			-0.516	-0.529	1.622			-0.503	-0.601	1.622			-0.081	-0.043	1.664			-0.034	-0.215	1.594
-0.231	-0.334	1.620			-0.226	-0.298	1.669			-0.241	-0.044	1.713			-0.209	0.130	1.696			-0.384	-0.130	1.690			-0.505	-0.346	1.661			-0.516	-0.529	1.623			-0.504	-0.602	1.622			-0.081	-0.043	1.663			-0.034	-0.215	1.593
-0.231	-0.334	1.620			-0.226	-0.298	1.669			-0.241	-0.044	1.713			-0.209	0.130	1.696			-0.385	-0.130	1.690			-0.505	-0.346	1.661			-0.516	-0.529	1.623			-0.504	-0.602	1.623			-0.081	-0.043	1.663			-0.035	-0.215	1.593
-0.231	-0.334	1.620			-0.226	-0.298	1.669			-0.241	-0.044	1.713			-0.210	0.130	1.696			-0.385	-0.130	1.690			-0.505	-0.346	1.661			-0.516	-0.528	1.623			-0.505	-0.602	1.623			-0.082	-0.043	1.663			-0.035	-0.215	1.592
-0.232	-0.334	1.620			-0.226	-0.298	1.670			-0.241	-0.044	1.713			-0.210	0.130	1.696			-0.385	-0.130	1.690			-0.505	-0.346	1.661			-0.516	-0.528	1.623			-0.505	-0.602	1.623			-0.082	-0.043	1.662			-0.035	-0.215	1.592
-0.232	-0.334	1.621			-0.226	-0.298	1.670			-0.241	-0.044	1.713			-0.210	0.130	1.696			-0.385	-0.130	1.690			-0.505	-0.346	1.661			-0.516	-0.528	1.624			-0.506	-0.603	1.624			-0.082	-0.043	1.662			-0.036	-0.214	1.591
-0.232	-0.333	1.621			-0.226	-0.298	1.670			-0.242	-0.044	1.713			-0.210	0.130	1.696			-0.386	-0.130	1.690			-0.505	-0.346	1.661			-0.516	-0.528	1.624			-0.506	-0.603	1.624			-0.083	-0.042	1.662			-0.036	-0.214	1.591
-0.232	-0.333	1.621			-0.226	-0.298	1.670			-0.242	-0.045	1.713			-0.210	0.130	1.696			-0.386	-0.130	1.690			-0.505	-0.346	1.661			-0.516	-0.528	1.624			-0.506	-0.603	1.624			-0.083	-0.042	1.661			-0.036	-0.214	1.590
-0.232	-0.333	1.621			-0.226	-0.298	1.670			-0.242	-0.045	1.713			-0.210	0.130	1.695			-0.386	-0.130	1.690			-0.506	-0.346	1.661			-0.516	-0.528	1.624			-0.507	-0.603	1.624			-0.083	-0.042	1.661			-0.036	-0.214	1.590
-0.232	-0.333	1.621			-0.226	-0.298	1.670			-0.242	-0.045	1.713			-0.211	0.130	1.695			-0.386	-0.130	1.690			-0.506	-0.346	1.661			-0.516	-0.528	1.624			-0.507	-0.604	1.624			-0.083	-0.042	1.661			-0.037	-0.214	1.590
-0.232	-0.333	1.621			-0.226	-0.298	1.670			-0.242	-0.045	1.713			-0.211	0.130	1.695			-0.386	-0.130	1.690			-0.506	-0.346	1.661			-0.516	-0.528	1.624			-0.507	-0.604	1.624			-0.084	-0.042	1.660			-0.037	-0.213	1.589
-0.232	-0.333	1.621			-0.226	-0.298	1.670			-0.242	-0.045	1.713			-0.211	0.130	1.695			-0.387	-0.130	1.690			-0.506	-0.347	1.662			-0.517	-0.528	1.625			-0.507	-0.604	1.624			-0.084	-0.042	1.660			-0.037	-0.213	1.589
-0.232	-0.333	1.621			-0.226	-0.298	1.671			-0.242	-0.045	1.713			-0.211	0.130	1.695			-0.387	-0.130	1.690			-0.506	-0.347	1.662			-0.517	-0.528	1.625			-0.507	-0.604	1.624			-0.084	-0.043	1.660			-0.037	-0.213	1.588
-0.232	-0.333	1.621			-0.226	-0.298	1.671			-0.242	-0.045	1.713			-0.211	0.130	1.695			-0.387	-0.130	1.690			-0.506	-0.347	1.662			-0.517	-0.528	1.625			-0.507	-0.605	1.623			-0.085	-0.043	1.660			-0.037	-0.213	1.587
-0.232	-0.333	1.621			-0.227	-0.298	1.671			-0.242	-0.045	1.713			-0.211	0.129	1.695			-0.387	-0.130	1.690			-0.506	-0.347	1.662			-0.517	-0.528	1.625			-0.507	-0.605	1.622			-0.085	-0.044	1.660			-0.037	-0.213	1.587
-0.232	-0.333	1.621			-0.227	-0.298	1.671			-0.243	-0.045	1.713			-0.211	0.129	1.695			-0.387	-0.130	1.690			-0.506	-0.347	1.662			-0.517	-0.528	1.624			-0.506	-0.605	1.619			-0.085	-0.044	1.659			-0.037	-0.214	1.586
-0.232	-0.333	1.621			-0.227	-0.298	1.671			-0.243	-0.045	1.713			-0.211	0.129	1.695			-0.387	-0.130	1.690			-0.506	-0.347	1.662			-0.519	-0.529	1.623			-0.518	-0.606	1.606			-0.085	-0.044	1.659			-0.037	-0.214	1.586
-0.232	-0.333	1.621			-0.227	-0.298	1.671			-0.243	-0.045	1.713			-0.211	0.129	1.695			-0.387	-0.130	1.690			-0.506	-0.347	1.662			-0.525	-0.536	1.619			-0.527	-0.609	1.597			-0.085	-0.044	1.659			-0.037	-0.214	1.585
-0.232	-0.333	1.621			-0.227	-0.298	1.671			-0.243	-0.045	1.713			-0.212	0.129	1.694			-0.388	-0.130	1.690			-0.506	-0.347	1.661			-0.531	-0.541	1.615			-0.534	-0.610	1.590			-0.083	-0.057	1.662			-0.033	-0.219	1.580
-0.232	-0.333	1.621			-0.227	-0.298	1.671			-0.243	-0.045	1.713			-0.212	0.129	1.694			-0.388	-0.130	1.690			-0.506	-0.347	1.661			-0.539	-0.540	1.613			-0.545	-0.608	1.583			-0.082	-0.073	1.667			-0.027	-0.224	1.573
-0.232	-0.333	1.621			-0.227	-0.298	1.670			-0.243	-0.045	1.713			-0.212	0.129	1.694			-0.388	-0.130	1.690			-0.506	-0.347	1.661			-0.546	-0.537	1.612			-0.574	-0.587	1.580			-0.082	-0.082	1.670			-0.024	-0.227	1.570
-0.232	-0.333	1.621			-0.228	-0.298	1.670			-0.243	-0.045	1.712			-0.212	0.129	1.694			-0.388	-0.130	1.690			-0.506	-0.348	1.661			-0.555	-0.532	1.611			-0.580	-0.583	1.579			-0.082	-0.087	1.672			-0.021	-0.230	1.568
-0.232	-0.334	1.621			-0.228	-0.298	1.670			-0.243	-0.045	1.712			-0.212	0.129	1.694			-0.388	-0.130	1.690			-0.506	-0.348	1.661			-0.564	-0.527	1.609			-0.590	-0.577	1.579			-0.081	-0.091	1.673			-0.019	-0.232	1.566
-0.232	-0.334	1.620			-0.228	-0.299	1.670			-0.243	-0.045	1.712			-0.212	0.129	1.694			-0.388	-0.130	1.690			-0.507	-0.348	1.661			-0.573	-0.521	1.607			-0.598	-0.571	1.578			-0.081	-0.094	1.674			-0.017	-0.233	1.565
-0.232	-0.334	1.620			-0.229	-0.299	1.670			-0.243	-0.045	1.712			-0.212	0.130	1.694			-0.389	-0.130	1.690			-0.507	-0.348	1.661			-0.583	-0.516	1.606			-0.607	-0.566	1.578			-0.081	-0.096	1.675			-0.015	-0.235	1.564
-0.232	-0.334	1.620			-0.229	-0.299	1.670			-0.243	-0.045	1.712			-0.212	0.130	1.694			-0.389	-0.130	1.690			-0.507	-0.348	1.661			-0.591	-0.512	1.605			-0.615	-0.561	1.578			-0.080	-0.098	1.675			-0.014	-0.236	1.563
-0.232	-0.335	1.620			-0.229	-0.299	1.670			-0.243	-0.045	1.711			-0.212	0.130	1.693			-0.389	-0.131	1.690			-0.508	-0.348	1.661			-0.597	-0.508	1.605			-0.622	-0.557	1.578			-0.080	-0.100	1.676			-0.012	-0.237	1.562
-0.232	-0.335	1.620			-0.229	-0.299	1.669			-0.243	-0.045	1.711			-0.212	0.130	1.693			-0.389	-0.131	1.689			-0.508	-0.348	1.661			-0.601	-0.506	1.604			-0.627	-0.554	1.577			-0.080	-0.101	1.676			-0.011	-0.238	1.562
-0.232	-0.335	1.620			-0.229	-0.300	1.669			-0.243	-0.045	1.711			-0.211	0.130	1.693			-0.389	-0.131	1.689			-0.509	-0.348	1.661			-0.604	-0.505	1.604			-0.630	-0.553	1.577			-0.080	-0.102	1.677			-0.010	-0.239	1.562
-0.185	-0.304	1.634			-0.169	-0.270	1.678			-0.177	-0.031	1.705			-0.187	0.148	1.691			-0.382	-0.115	1.761			-0.502	-0.237	1.812			-0.405	-0.406	1.657			-0.323	-0.414	1.624			-0.051	-0.083	1.647			0.027	-0.220	1.566
-0.186	-0.305	1.634			-0.170	-0.270	1.678			-0.178	-0.032	1.705			-0.188	0.147	1.691			-0.383	-0.116	1.762			-0.504	-0.237	1.812			-0.411	-0.411	1.659			-0.328	-0.417	1.626			-0.051	-0.080	1.645			0.026	-0.221	1.567
-0.187	-0.305	1.634			-0.171	-0.271	1.679			-0.179	-0.032	1.705			-0.190	0.147	1.691			-0.384	-0.116	1.762			-0.505	-0.237	1.812			-0.415	-0.415	1.661			-0.331	-0.420	1.627			-0.050	-0.077	1.644			0.026	-0.221	1.567
-0.188	-0.306	1.634			-0.172	-0.271	1.679			-0.180	-0.033	1.705			-0.191	0.147	1.691			-0.386	-0.117	1.762			-0.506	-0.237	1.812			-0.417	-0.417	1.663			-0.335	-0.422	1.629			-0.049	-0.074	1.643			0.025	-0.222	1.568
-0.188	-0.306	1.634			-0.172	-0.272	1.679			-0.180	-0.033	1.706			-0.192	0.146	1.691			-0.386	-0.117	1.762			-0.507	-0.237	1.812			-0.420	-0.419	1.664			-0.337	-0.424	1.630			-0.048	-0.072	1.641			0.024	-0.222	1.568
-0.189	-0.306	1.635			-0.173	-0.272	1.679			-0.181	-0.033	1.706			-0.192	0.146	1.691			-0.387	-0.117	1.762			-0.478	-0.265	1.777			-0.406	-0.461	1.642			-0.360	-0.500	1.614			-0.048	-0.070	1.640			0.024	-0.222	1.569
-0.190	-0.307	1.635			-0.173	-0.272	1.679			-0.182	-0.033	1.706			-0.193	0.146	1.691			-0.388	-0.117	1.762			-0.485	-0.261	1.783			-0.411	-0.458	1.647			-0.366	-0.519	1.610			-0.047	-0.068	1.639			0.023	-0.222	1.569
-0.190	-0.307	1.635			-0.174	-0.272	1.679			-0.182	-0.034	1.706			-0.194	0.146	1.691			-0.388	-0.118	1.762			-0.473	-0.272	1.769			-0.405	-0.473	1.639			-0.372	-0.539	1.606			-0.047	-0.066	1.639			0.023	-0.223	1.569
-0.191	-0.307	1.635			-0.174	-0.273	1.679			-0.183	-0.034	1.706			-0.194	0.146	1.691			-0.389	-0.118	1.762			-0.467	-0.278	1.762			-0.402	-0.482	1.635			-0.377	-0.553	1.606			-0.047	-0.066	1.638			0.022	-0.223	1.570
-0.191	-0.307	1.635			-0.175	-0.273	1.679			-0.183	-0.034	1.706			-0.195	0.146	1.692			-0.390	-0.118	1.762			-0.463	-0.282	1.757			-0.400	-0.489	1.633			-0.381	-0.563	1.605			-0.047	-0.065	1.638			0.022	-0.223	1.570
-0.191	-0.308	1.635			-0.175	-0.273	1.679			-0.184	-0.034	1.707			-0.196	0.146	1.692			-0.390	-0.118	1.762			-0.461	-0.284	1.755			-0.400	-0.494	1.633			-0.396	-0.577	1.622			-0.047	-0.065	1.638			0.021	-0.223	1.570
-0.192	-0.308	1.635			-0.176	-0.273	1.679			-0.184	-0.034	1.707			-0.196	0.146	1.692			-0.391	-0.118	1.762			-0.459	-0.287	1.752			-0.399	-0.498	1.631			-0.396	-0.583	1.620			-0.047	-0.064	1.638			0.021	-0.223	1.571
-0.192	-0.308	1.635			-0.176	-0.273	1.679			-0.184	-0.034	1.707			-0.196	0.146	1.692			-0.391	-0.118	1.762			-0.456	-0.289	1.749			-0.398	-0.502	1.630			-0.396	-0.588	1.618			-0.047	-0.063	1.637			0.021	-0.223	1.571
-0.192	-0.308	1.635			-0.176	-0.273	1.679			-0.184	-0.034	1.707			-0.197	0.145	1.692			-0.391	-0.119	1.761			-0.454	-0.290	1.747			-0.397	-0.505	1.629			-0.397	-0.592	1.618			-0.047	-0.063	1.637			0.021	-0.223	1.572
-0.193	-0.308	1.635			-0.177	-0.274	1.679			-0.185	-0.034	1.707			-0.197	0.145	1.692			-0.391	-0.119	1.761			-0.453	-0.292	1.746			-0.396	-0.507	1.628			-0.398	-0.595	1.618			-0.046	-0.062	1.636			0.020	-0.224	1.572
-0.193	-0.308	1.635			-0.177	-0.274	1.679			-0.185	-0.034	1.707			-0.197	0.145	1.692			-0.391	-0.119	1.761			-0.475	-0.271	1.771			-0.406	-0.481	1.644			-0.404	-0.596	1.627			-0.046	-0.061	1.636			0.020	-0.224	1.573
-0.193	-0.308	1.635			-0.177	-0.274	1.679			-0.185	-0.034	1.708			-0.197	0.145	1.692			-0.390	-0.118	1.761			-0.468	-0.274	1.766			-0.405	-0.485	1.644			-0.405	-0.599	1.629			-0.045	-0.060	1.636			0.020	-0.223	1.573
-0.193	-0.308	1.635			-0.177	-0.274	1.679			-0.185	-0.034	1.708			-0.197	0.146	1.692			-0.389	-0.118	1.760			-0.478	-0.265	1.777			-0.409	-0.474	1.651			-0.407	-0.602	1.630			-0.045	-0.059	1.635			0.020	-0.223	1.573
-0.193	-0.309	1.635			-0.177	-0.274	1.679			-0.185	-0.034	1.708			-0.196	0.146	1.692			-0.388	-0.118	1.760			-0.469	-0.270	1.770			-0.406	-0.481	1.650			-0.407	-0.604	1.631			-0.044	-0.058	1.635			0.020	-0.223	1.574
-0.193	-0.309	1.635			-0.177	-0.274	1.680			-0.185	-0.034	1.708			-0.196	0.146	1.692			-0.387	-0.118	1.759			-0.477	-0.263	1.778			-0.409	-0.472	1.655			-0.408	-0.603	1.633			-0.043	-0.057	1.635			0.020	-0.223	1.574
-0.193	-0.309	1.635			-0.177	-0.274	1.680			-0.185	-0.034	1.708			-0.196	0.146	1.693			-0.386	-0.118	1.759			-0.482	-0.259	1.783			-0.411	-0.467	1.658			-0.408	-0.603	1.635			-0.043	-0.057	1.634			0.020	-0.223	1.575
-0.192	-0.309	1.635			-0.177	-0.274	1.680			-0.186	-0.034	1.708			-0.195	0.146	1.693			-0.385	-0.118	1.758			-0.470	-0.267	1.773			-0.407	-0.476	1.654			-0.407	-0.603	1.636			-0.042	-0.056	1.634			0.020	-0.223	1.575
-0.192	-0.309	1.635			-0.176	-0.274	1.680			-0.186	-0.034	1.709			-0.195	0.146	1.693			-0.385	-0.118	1.758			-0.463	-0.272	1.767			-0.403	-0.483	1.652			-0.407	-0.604	1.637			-0.041	-0.056	1.633			0.021	-0.223	1.575
-0.191	-0.309	1.635			-0.176	-0.274	1.680			-0.185	-0.034	1.709			-0.194	0.146	1.693			-0.384	-0.118	1.757			-0.471	-0.265	1.775			-0.405	-0.477	1.656			-0.406	-0.603	1.639			-0.040	-0.055	1.633			0.021	-0.223	1.576
-0.191	-0.309	1.635			-0.176	-0.274	1.680			-0.185	-0.034	1.709			-0.194	0.146	1.693			-0.384	-0.118	1.757			-0.471	-0.265	1.775			-0.405	-0.477	1.656			-0.406	-0.603	1.639			-0.040	-0.055	1.633			0.021	-0.223	1.576
-0.191	-0.309	1.635			-0.175	-0.274	1.680			-0.185	-0.034	1.709			-0.193	0.146	1.694			-0.383	-0.118	1.757			-0.477	-0.260	1.781			-0.408	-0.470	1.660			-0.406	-0.602	1.639			-0.040	-0.055	1.633			0.022	-0.223	1.577
-0.191	-0.309	1.635			-0.175	-0.274	1.680			-0.185	-0.034	1.709			-0.193	0.146	1.694			-0.383	-0.118	1.757			-0.481	-0.257	1.785			-0.409	-0.466	1.662			-0.420	-0.549	1.667			-0.039	-0.054	1.632			0.022	-0.223	1.577
-0.190	-0.309	1.635			-0.175	-0.274	1.680			-0.185	-0.034	1.709			-0.192	0.146	1.694			-0.382	-0.118	1.757			-0.484	-0.254	1.788			-0.411	-0.462	1.664			-0.423	-0.539	1.672			-0.039	-0.054	1.632			0.022	-0.222	1.578
-0.189	-0.309	1.635			-0.174	-0.274	1.680			-0.185	-0.034	1.710			-0.191	0.146	1.694			-0.381	-0.118	1.756			-0.486	-0.252	1.790			-0.412	-0.459	1.666			-0.427	-0.526	1.679			-0.038	-0.053	1.632			0.023	-0.222	1.578
-0.189	-0.309	1.636			-0.173	-0.274	1.680			-0.184	-0.034	1.710			-0.190	0.146	1.695			-0.380	-0.117	1.756			-0.487	-0.251	1.792			-0.412	-0.457	1.667			-0.429	-0.519	1.682			-0.038	-0.053	1.632			0.023	-0.222	1.578
-0.188	-0.309	1.636			-0.173	-0.274	1.680			-0.184	-0.034	1.710			-0.189	0.147	1.695			-0.378	-0.117	1.755			-0.489	-0.249	1.793			-0.413	-0.455	1.668			-0.430	-0.515	1.685			-0.037	-0.053	1.632			0.024	-0.222	1.579
-0.187	-0.309	1.636			-0.172	-0.274	1.681			-0.183	-0.033	1.710			-0.188	0.147	1.695			-0.377	-0.117	1.755			-0.489	-0.248	1.795			-0.413	-0.453	1.669			-0.431	-0.512	1.687			-0.036	-0.052	1.632			0.024	-0.222	1.579
-0.187	-0.309	1.636			-0.172	-0.274	1.681			-0.183	-0.033	1.710			-0.187	0.147	1.695			-0.376	-0.116	1.755			-0.490	-0.247	1.796			-0.414	-0.452	1.670			-0.432	-0.509	1.689			-0.036	-0.052	1.632			0.024	-0.222	1.580
-0.186	-0.309	1.636			-0.171	-0.274	1.681			-0.182	-0.033	1.711			-0.186	0.147	1.696			-0.375	-0.116	1.754			-0.491	-0.246	1.797			-0.414	-0.451	1.671			-0.433	-0.506	1.690			-0.035	-0.052	1.632			0.025	-0.221	1.580
-0.186	-0.309	1.636			-0.170	-0.274	1.681			-0.181	-0.033	1.711			-0.185	0.147	1.696			-0.374	-0.116	1.754			-0.492	-0.245	1.797			-0.415	-0.449	1.671			-0.434	-0.504	1.692			-0.035	-0.051	1.632			0.025	-0.221	1.580
-0.185	-0.309	1.636			-0.170	-0.274	1.681			-0.181	-0.032	1.711			-0.184	0.147	1.696			-0.374	-0.116	1.754			-0.492	-0.245	1.798			-0.415	-0.448	1.672			-0.435	-0.501	1.693			-0.035	-0.051	1.631			0.025	-0.221	1.581
-0.185	-0.309	1.636			-0.169	-0.274	1.681			-0.180	-0.032	1.712			-0.184	0.147	1.697			-0.373	-0.116	1.754			-0.493	-0.244	1.799			-0.415	-0.448	1.673			-0.435	-0.499	1.694			-0.034	-0.051	1.631			0.026	-0.221	1.581
-0.184	-0.309	1.636			-0.169	-0.274	1.681			-0.180	-0.032	1.712			-0.183	0.147	1.697			-0.373	-0.116	1.754			-0.494	-0.243	1.800			-0.416	-0.447	1.673			-0.436	-0.497	1.695			-0.034	-0.051	1.631			0.026	-0.221	1.581
-0.184	-0.309	1.636			-0.169	-0.274	1.681			-0.179	-0.032	1.712			-0.183	0.147	1.697			-0.373	-0.116	1.754			-0.494	-0.243	1.800			-0.416	-0.446	1.674			-0.436	-0.496	1.696			-0.034	-0.051	1.631			0.026	-0.221	1.582
-0.183	-0.309	1.636			-0.168	-0.274	1.681			-0.179	-0.032	1.712			-0.183	0.147	1.697			-0.372	-0.116	1.754			-0.495	-0.242	1.801			-0.416	-0.445	1.674			-0.437	-0.494	1.696			-0.033	-0.050	1.631			0.026	-0.221	1.582
-0.183	-0.309	1.636			-0.168	-0.274	1.681			-0.178	-0.032	1.712			-0.182	0.147	1.698			-0.372	-0.115	1.754			-0.495	-0.241	1.801			-0.416	-0.444	1.674			-0.437	-0.493	1.697			-0.033	-0.050	1.631			0.027	-0.221	1.582
-0.183	-0.309	1.636			-0.167	-0.273	1.681			-0.178	-0.032	1.713			-0.182	0.147	1.698			-0.372	-0.115	1.754			-0.496	-0.241	1.802			-0.417	-0.443	1.675			-0.438	-0.491	1.698			-0.033	-0.050	1.631			0.027	-0.221	1.582
-0.182	-0.309	1.636			-0.167	-0.273	1.682			-0.178	-0.031	1.713			-0.182	0.147	1.698			-0.371	-0.115	1.753			-0.496	-0.240	1.802			-0.417	-0.442	1.675			-0.438	-0.490	1.698			-0.033	-0.050	1.631			0.027	-0.221	1.583
-0.182	-0.308	1.636			-0.167	-0.273	1.682			-0.178	-0.031	1.713			-0.182	0.147	1.698			-0.371	-0.115	1.753			-0.497	-0.239	1.803			-0.417	-0.441	1.676			-0.439	-0.489	1.699			-0.032	-0.050	1.632			0.027	-0.221	1.583
-0.182	-0.308	1.636			-0.167	-0.273	1.682			-0.177	-0.031	1.713			-0.182	0.148	1.698			-0.371	-0.114	1.753			-0.497	-0.239	1.803			-0.418	-0.441	1.676			-0.439	-0.488	1.699			-0.032	-0.050	1.632			0.028	-0.221	1.583
-0.182	-0.308	1.637			-0.167	-0.273	1.682			-0.177	-0.031	1.713			-0.182	0.148	1.699			-0.371	-0.114	1.753			-0.498	-0.238	1.804			-0.418	-0.440	1.677			-0.439	-0.487	1.699			-0.032	-0.050	1.632			0.028	-0.220	1.583
-0.181	-0.308	1.637			-0.166	-0.273	1.682			-0.177	-0.031	1.713			-0.183	0.148	1.699			-0.371	-0.114	1.754			-0.498	-0.238	1.804			-0.418	-0.439	1.677			-0.440	-0.486	1.700			-0.032	-0.050	1.632			0.028	-0.220	1.583
-0.181	-0.308	1.637			-0.166	-0.273	1.682			-0.177	-0.031	1.713			-0.185	0.148	1.700			-0.372	-0.114	1.754			-0.477	-0.259	1.781			-0.408	-0.465	1.664			-0.418	-0.533	1.669			-0.031	-0.050	1.632			0.028	-0.220	1.583
-0.181	-0.308	1.637			-0.166	-0.273	1.682			-0.177	-0.031	1.713			-0.188	0.148	1.700			-0.374	-0.115	1.755			-0.469	-0.269	1.773			-0.403	-0.478	1.659			-0.406	-0.556	1.657			-0.031	-0.050	1.632			0.028	-0.220	1.584
-0.181	-0.308	1.637			-0.166	-0.273	1.682			-0.177	-0.031	1.713			-0.191	0.148	1.701			-0.377	-0.116	1.757			-0.465	-0.276	1.767			-0.399	-0.488	1.655			-0.401	-0.568	1.650			-0.031	-0.050	1.632			0.028	-0.220	1.584
-0.181	-0.308	1.637			-0.166	-0.273	1.682			-0.177	-0.031	1.713			-0.193	0.148	1.701			-0.380	-0.118	1.758			-0.462	-0.281	1.763			-0.397	-0.494	1.652			-0.397	-0.576	1.646			-0.031	-0.050	1.631			0.028	-0.220	1.584
-0.181	-0.308	1.637			-0.166	-0.273	1.682			-0.177	-0.031	1.714			-0.195	0.148	1.702			-0.381	-0.119	1.759			-0.460	-0.285	1.760			-0.395	-0.499	1.649			-0.395	-0.581	1.642			-0.031	-0.050	1.631			0.029	-0.220	1.584
-0.181	-0.308	1.637			-0.166	-0.273	1.682			-0.177	-0.031	1.714			-0.197	0.148	1.702			-0.383	-0.119	1.760			-0.482	-0.270	1.778			-0.405	-0.480	1.658			-0.394	-0.584	1.640			-0.031	-0.050	1.631			0.029	-0.220	1.584
-0.181	-0.308	1.637			-0.166	-0.273	1.682			-0.176	-0.031	1.714			-0.198	0.148	1.702			-0.384	-0.120	1.760			-0.490	-0.264	1.784			-0.409	-0.470	1.662			-0.393	-0.585	1.639			-0.031	-0.050	1.631			0.029	-0.220	1.584
-0.181	-0.308	1.637			-0.166	-0.273	1.682			-0.176	-0.031	1.714			-0.199	0.148	1.703			-0.384	-0.120	1.761			-0.495	-0.260	1.788			-0.411	-0.464	1.664			-0.415	-0.540	1.664			-0.031	-0.050	1.631			0.029	-0.220	1.584
-0.181	-0.308	1.637			-0.166	-0.273	1.682			-0.176	-0.031	1.714			-0.200	0.148	1.703			-0.385	-0.120	1.761			-0.498	-0.257	1.791			-0.413	-0.460	1.666			-0.419	-0.533	1.668			-0.031	-0.050	1.631			0.029	-0.220	1.584
-0.181	-0.308	1.637			-0.166	-0.273	1.682			-0.176	-0.031	1.713			-0.200	0.148	1.703			-0.385	-0.120	1.761			-0.500	-0.255	1.792			-0.415	-0.457	1.668			-0.421	-0.527	1.671			-0.032	-0.050	1.631			0.029	-0.220	1.584
-0.181	-0.308	1.637			-0.166	-0.273	1.682			-0.176	-0.031	1.713			-0.201	0.148	1.703			-0.386	-0.121	1.761			-0.482	-0.268	1.775			-0.407	-0.473	1.658			-0.410	-0.545	1.655			-0.032	-0.050	1.631			0.029	-0.220	1.584
-0.181	-0.308	1.637			-0.165	-0.273	1.682			-0.176	-0.031	1.713			-0.202	0.148	1.703			-0.386	-0.121	1.761			-0.473	-0.275	1.768			-0.402	-0.481	1.653			-0.403	-0.557	1.647			-0.032	-0.050	1.631			0.029	-0.220	1.584
-0.181	-0.308	1.637			-0.165	-0.273	1.682			-0.176	-0.031	1.713			-0.203	0.148	1.703			-0.386	-0.121	1.761			-0.469	-0.278	1.764			-0.401	-0.486	1.651			-0.402	-0.562	1.645			-0.032	-0.050	1.631			0.029	-0.220	1.584
-0.181	-0.307	1.637			-0.165	-0.272	1.682			-0.176	-0.031	1.713			-0.204	0.148	1.703			-0.387	-0.121	1.761			-0.465	-0.281	1.760			-0.398	-0.491	1.648			-0.398	-0.569	1.640			-0.029	-0.022	1.602			0.029	-0.220	1.584
-0.181	-0.306	1.637			-0.165	-0.272	1.682			-0.176	-0.031	1.713			-0.205	0.148	1.703			-0.387	-0.121	1.761			-0.463	-0.284	1.757			-0.396	-0.495	1.646			-0.395	-0.573	1.637			-0.032	-0.027	1.605			0.029	-0.220	1.584
-0.181	-0.306	1.637			-0.165	-0.272	1.682			-0.176	-0.031	1.712			-0.207	0.148	1.702			-0.388	-0.122	1.762			-0.484	-0.270	1.774			-0.404	-0.478	1.654			-0.421	-0.533	1.660			-0.035	-0.031	1.606			0.029	-0.220	1.584
-0.182	-0.306	1.637			-0.165	-0.272	1.682			-0.177	-0.031	1.712			-0.209	0.148	1.702			-0.389	-0.122	1.762			-0.493	-0.265	1.781			-0.409	-0.469	1.657			-0.426	-0.526	1.664			-0.037	-0.034	1.608			0.029	-0.220	1.583
-0.182	-0.306	1.637			-0.166	-0.271	1.682			-0.177	-0.032	1.712			-0.210	0.147	1.701			-0.390	-0.123	1.762			-0.498	-0.262	1.786			-0.411	-0.464	1.660			-0.417	-0.542	1.652			-0.038	-0.037	1.609			0.029	-0.220	1.583
-0.182	-0.305	1.637			-0.166	-0.271	1.682			-0.177	-0.032	1.711			-0.211	0.147	1.701			-0.390	-0.123	1.762			-0.483	-0.276	1.770			-0.404	-0.480	1.649			-0.409	-0.552	1.641			-0.039	-0.039	1.609			0.029	-0.220	1.583
-0.182	-0.305	1.637			-0.166	-0.271	1.681			-0.177	-0.032	1.711			-0.213	0.147	1.701			-0.391	-0.124	1.762			-0.475	-0.282	1.763			-0.400	-0.487	1.644			-0.402	-0.563	1.634			-0.040	-0.041	1.610			0.029	-0.220	1.582
-0.182	-0.305	1.636			-0.166	-0.271	1.681			-0.177	-0.032	1.710			-0.214	0.147	1.700			-0.391	-0.124	1.762			-0.469	-0.286	1.758			-0.396	-0.492	1.640			-0.395	-0.569	1.626			-0.041	-0.042	1.610			0.029	-0.220	1.582
-0.183	-0.305	1.636			-0.166	-0.271	1.681			-0.177	-0.032	1.710			-0.214	0.146	1.700			-0.391	-0.124	1.761			-0.465	-0.289	1.754			-0.394	-0.496	1.637			-0.390	-0.573	1.620			-0.042	-0.043	1.611			0.029	-0.220	1.582
-0.183	-0.305	1.636			-0.166	-0.271	1.681			-0.177	-0.033	1.709			-0.215	0.146	1.699			-0.391	-0.124	1.761			-0.481	-0.273	1.770			-0.402	-0.477	1.646			-0.388	-0.575	1.617			-0.042	-0.044	1.611			0.029	-0.220	1.581
-0.183	-0.305	1.636			-0.166	-0.271	1.680			-0.177	-0.033	1.709			-0.215	0.146	1.699			-0.391	-0.124	1.761			-0.472	-0.278	1.761			-0.398	-0.483	1.641			-0.386	-0.577	1.614			-0.043	-0.045	1.612			0.029	-0.220	1.581
-0.183	-0.305	1.636			-0.166	-0.271	1.680			-0.178	-0.033	1.709			-0.215	0.147	1.698			-0.391	-0.124	1.761			-0.466	-0.281	1.757			-0.395	-0.487	1.638			-0.384	-0.578	1.613			-0.043	-0.046	1.612			0.029	-0.220	1.580
-0.183	-0.305	1.635			-0.166	-0.271	1.680			-0.177	-0.033	1.708			-0.215	0.147	1.697			-0.391	-0.124	1.760			-0.462	-0.283	1.753			-0.393	-0.490	1.636			-0.383	-0.579	1.612			-0.043	-0.047	1.612			0.029	-0.220	1.580
-0.183	-0.304	1.635			-0.166	-0.271	1.680			-0.177	-0.033	1.707			-0.214	0.147	1.696			-0.391	-0.123	1.760			-0.475	-0.268	1.767			-0.400	-0.474	1.645			-0.382	-0.580	1.610			-0.042	-0.047	1.612			0.030	-0.220	1.579
-0.183	-0.304	1.635			-0.166	-0.271	1.679			-0.177	-0.033	1.707			-0.213	0.147	1.695			-0.390	-0.123	1.760			-0.466	-0.272	1.760			-0.396	-0.480	1.643			-0.381	-0.581	1.610			-0.042	-0.048	1.612			0.030	-0.220	1.579
-0.183	-0.304	1.635			-0.166	-0.270	1.679			-0.176	-0.033	1.706			-0.211	0.147	1.694			-0.389	-0.122	1.759			-0.460	-0.275	1.756			-0.393	-0.485	1.642			-0.380	-0.581	1.610			-0.040	-0.048	1.612			0.031	-0.220	1.578
-0.182	-0.304	1.635			-0.165	-0.270	1.679			-0.174	-0.033	1.705			-0.209	0.147	1.692			-0.387	-0.122	1.759			-0.469	-0.265	1.767			-0.393	-0.470	1.649			-0.402	-0.529	1.651			-0.035	-0.049	1.612			0.033	-0.220	1.577
-0.179	-0.304	1.634			-0.162	-0.270	1.679			-0.171	-0.033	1.704			-0.205	0.147	1.691			-0.383	-0.121	1.759			-0.471	-0.259	1.773			-0.392	-0.462	1.653			-0.406	-0.516	1.662			-0.028	-0.049	1.611			0.035	-0.220	1.576
-0.176	-0.304	1.634			-0.159	-0.270	1.678			-0.167	-0.032	1.704			-0.201	0.147	1.690			-0.379	-0.120	1.759			-0.472	-0.255	1.777			-0.391	-0.456	1.655			-0.408	-0.506	1.670			-0.021	-0.049	1.611			0.055	-0.239	1.577
-0.173	-0.304	1.634			-0.155	-0.269	1.678			-0.162	-0.032	1.703			-0.195	0.147	1.689			-0.373	-0.119	1.760			-0.472	-0.252	1.780			-0.389	-0.452	1.658			-0.405	-0.509	1.670			-0.014	-0.051	1.611			0.059	-0.238	1.577
-0.168	-0.304	1.634			-0.150	-0.269	1.678			-0.157	-0.031	1.702			-0.188	0.148	1.688			-0.367	-0.118	1.760			-0.470	-0.249	1.783			-0.386	-0.449	1.660			-0.401	-0.512	1.670			-0.008	-0.051	1.611			0.062	-0.238	1.577
-0.163	-0.304	1.634			-0.145	-0.269	1.678			-0.151	-0.031	1.702			-0.180	0.148	1.688			-0.360	-0.117	1.761			-0.468	-0.246	1.787			-0.383	-0.445	1.663			-0.398	-0.514	1.671			-0.001	-0.052	1.611			0.066	-0.238	1.577
-0.158	-0.304	1.635			-0.139	-0.269	1.678			-0.145	-0.031	1.702			-0.173	0.148	1.687			-0.353	-0.115	1.762			-0.465	-0.243	1.790			-0.379	-0.441	1.666			-0.393	-0.516	1.672			0.006	-0.054	1.611			0.075	-0.251	1.577
-0.152	-0.305	1.635			-0.133	-0.269	1.679			-0.138	-0.031	1.701			-0.165	0.149	1.687			-0.345	-0.114	1.763			-0.461	-0.239	1.793			-0.375	-0.438	1.668			-0.388	-0.519	1.672			0.012	-0.055	1.611			0.080	-0.249	1.577
-0.146	-0.305	1.636			-0.127	-0.270	1.679			-0.130	-0.030	1.702			-0.158	0.149	1.687			-0.338	-0.113	1.764			-0.457	-0.236	1.796			-0.371	-0.435	1.671			-0.383	-0.522	1.672			0.017	-0.056	1.611			0.084	-0.247	1.577
-0.141	-0.306	1.637			-0.122	-0.270	1.680			-0.124	-0.030	1.702			-0.151	0.149	1.688			-0.331	-0.113	1.765			-0.453	-0.234	1.800			-0.367	-0.432	1.673			-0.378	-0.524	1.672			0.023	-0.057	1.611			0.087	-0.247	1.577
-0.136	-0.306	1.637			-0.116	-0.271	1.680			-0.117	-0.030	1.702			-0.144	0.149	1.688			-0.323	-0.112	1.767			-0.446	-0.232	1.803			-0.362	-0.431	1.675			-0.373	-0.527	1.673			0.028	-0.059	1.611			0.090	-0.247	1.578
-0.130	-0.308	1.638			-0.110	-0.272	1.681			-0.111	-0.031	1.703			-0.137	0.148	1.689			-0.316	-0.112	1.769			-0.439	-0.231	1.807			-0.357	-0.430	1.678			-0.369	-0.529	1.673			0.034	-0.061	1.611			0.094	-0.247	1.578
-0.125	-0.309	1.639			-0.104	-0.273	1.682			-0.105	-0.031	1.704			-0.130	0.148	1.690			-0.308	-0.112	1.771			-0.431	-0.231	1.811			-0.352	-0.430	1.680			-0.364	-0.532	1.675			0.038	-0.062	1.611			0.097	-0.247	1.578
-0.119	-0.310	1.641			-0.099	-0.274	1.683			-0.100	-0.032	1.705			-0.124	0.147	1.691			-0.302	-0.112	1.772			-0.384	-0.258	1.790			-0.320	-0.465	1.668			-0.326	-0.561	1.658			0.043	-0.064	1.612			0.100	-0.247	1.578
-0.114	-0.312	1.642			-0.093	-0.276	1.684			-0.094	-0.033	1.706			-0.119	0.146	1.692			-0.296	-0.112	1.774			-0.367	-0.267	1.785			-0.309	-0.476	1.666			-0.314	-0.570	1.654			0.047	-0.065	1.612			0.102	-0.248	1.578
-0.109	-0.314	1.643			-0.088	-0.277	1.685			-0.089	-0.034	1.707			-0.114	0.145	1.693			-0.290	-0.113	1.776			-0.356	-0.273	1.782			-0.302	-0.483	1.664			-0.307	-0.575	1.652			0.050	-0.067	1.612			0.105	-0.248	1.578
-0.105	-0.315	1.643			-0.084	-0.279	1.686			-0.084	-0.035	1.708			-0.110	0.144	1.693			-0.285	-0.114	1.778			-0.361	-0.266	1.800			-0.300	-0.474	1.672			-0.303	-0.578	1.652			0.054	-0.068	1.612			0.107	-0.249	1.578
-0.101	-0.317	1.644			-0.079	-0.280	1.686			-0.080	-0.036	1.709			-0.106	0.143	1.694			-0.280	-0.115	1.779			-0.363	-0.262	1.810			-0.298	-0.468	1.678			-0.299	-0.580	1.652			0.058	-0.069	1.612			0.110	-0.249	1.578
-0.097	-0.318	1.645			-0.076	-0.282	1.687			-0.077	-0.037	1.710			-0.101	0.142	1.695			-0.276	-0.115	1.780			-0.364	-0.260	1.817			-0.288	-0.449	1.679			-0.289	-0.571	1.651			0.061	-0.072	1.613			0.112	-0.250	1.579
-0.093	-0.320	1.645			-0.072	-0.283	1.688			-0.074	-0.038	1.711			-0.097	0.141	1.696			-0.272	-0.116	1.781			-0.364	-0.258	1.823			-0.286	-0.447	1.682			-0.285	-0.572	1.652			0.064	-0.074	1.614			0.115	-0.251	1.579
-0.091	-0.321	1.646			-0.069	-0.284	1.688			-0.071	-0.038	1.712			-0.094	0.140	1.697			-0.268	-0.117	1.782			-0.364	-0.256	1.827			-0.284	-0.444	1.685			-0.282	-0.572	1.652			0.067	-0.075	1.614			0.117	-0.252	1.579
-0.088	-0.322	1.646			-0.067	-0.285	1.689			-0.068	-0.039	1.713			-0.091	0.140	1.698			-0.265	-0.117	1.783			-0.363	-0.255	1.831			-0.282	-0.443	1.687			-0.280	-0.572	1.653			0.069	-0.077	1.615			0.119	-0.253	1.579
-0.086	-0.323	1.647			-0.064	-0.286	1.689			-0.065	-0.040	1.714			-0.088	0.139	1.699			-0.262	-0.117	1.784			-0.362	-0.254	1.834			-0.280	-0.441	1.689			-0.277	-0.572	1.653			0.071	-0.079	1.616			0.121	-0.254	1.579
-0.083	-0.324	1.647			-0.062	-0.287	1.690			-0.062	-0.040	1.715			-0.085	0.139	1.700			-0.259	-0.118	1.785			-0.361	-0.254	1.836			-0.279	-0.440	1.690			-0.275	-0.573	1.654			0.073	-0.080	1.617			0.123	-0.255	1.579
-0.081	-0.325	1.648			-0.060	-0.288	1.690			-0.060	-0.041	1.715			-0.083	0.138	1.700			-0.257	-0.118	1.786			-0.360	-0.253	1.839			-0.277	-0.440	1.692			-0.274	-0.572	1.656			0.075	-0.082	1.618			0.125	-0.256	1.579
-0.079	-0.325	1.648			-0.057	-0.288	1.691			-0.057	-0.041	1.716			-0.081	0.137	1.701			-0.254	-0.119	1.786			-0.359	-0.253	1.840			-0.276	-0.439	1.693			-0.272	-0.572	1.657			0.077	-0.082	1.618			0.127	-0.256	1.580
-0.077	-0.326	1.649			-0.055	-0.289	1.691			-0.055	-0.041	1.717			-0.079	0.137	1.702			-0.252	-0.119	1.787			-0.357	-0.253	1.842			-0.275	-0.438	1.694			-0.271	-0.572	1.658			0.078	-0.083	1.618			0.129	-0.256	1.580
-0.075	-0.327	1.649			-0.053	-0.290	1.691			-0.053	-0.042	1.717			-0.077	0.137	1.702			-0.250	-0.120	1.788			-0.356	-0.253	1.844			-0.274	-0.438	1.696			-0.270	-0.571	1.659			0.080	-0.083	1.618			0.130	-0.256	1.580
-0.074	-0.327	1.649			-0.052	-0.290	1.692			-0.051	-0.042	1.718			-0.075	0.136	1.703			-0.248	-0.120	1.789			-0.355	-0.252	1.845			-0.272	-0.438	1.697			-0.269	-0.571	1.659			0.081	-0.084	1.618			0.132	-0.256	1.580
-0.072	-0.328	1.650			-0.050	-0.291	1.692			-0.049	-0.042	1.718			-0.073	0.136	1.704			-0.246	-0.120	1.789			-0.354	-0.252	1.847			-0.266	-0.428	1.692			-0.260	-0.559	1.654			0.082	-0.085	1.619			0.133	-0.257	1.580
-0.071	-0.328	1.650			-0.049	-0.291	1.692			-0.047	-0.042	1.719			-0.072	0.135	1.705			-0.244	-0.121	1.790			-0.352	-0.252	1.848			-0.266	-0.429	1.694			-0.260	-0.559	1.656			0.083	-0.085	1.619			0.134	-0.257	1.580
-0.069	-0.329	1.650			-0.047	-0.291	1.693			-0.045	-0.042	1.719			-0.070	0.135	1.706			-0.242	-0.121	1.790			-0.351	-0.252	1.849			-0.266	-0.429	1.696			-0.260	-0.559	1.657			0.085	-0.086	1.619			0.135	-0.258	1.580
-0.068	-0.329	1.651			-0.046	-0.292	1.693			-0.044	-0.042	1.720			-0.069	0.135	1.706			-0.241	-0.121	1.791			-0.350	-0.252	1.850			-0.267	-0.429	1.698			-0.260	-0.559	1.659			0.086	-0.087	1.619			0.137	-0.258	1.580
-0.067	-0.329	1.651			-0.045	-0.292	1.693			-0.042	-0.042	1.720			-0.067	0.134	1.707			-0.239	-0.121	1.791			-0.350	-0.252	1.851			-0.267	-0.430	1.699			-0.260	-0.559	1.660			0.087	-0.087	1.620			0.138	-0.258	1.580
-0.066	-0.330	1.651			-0.043	-0.293	1.693			-0.041	-0.043	1.721			-0.066	0.134	1.708			-0.238	-0.121	1.792			-0.322	-0.272	1.817			-0.257	-0.462	1.677			-0.254	-0.565	1.648			0.087	-0.088	1.620			0.139	-0.259	1.580
-0.065	-0.330	1.651			-0.042	-0.293	1.693			-0.040	-0.043	1.721			-0.065	0.134	1.708			-0.236	-0.122	1.792			-0.328	-0.266	1.825			-0.261	-0.457	1.683			-0.257	-0.549	1.655			0.088	-0.088	1.620			0.140	-0.259	1.580
-0.064	-0.330	1.651			-0.041	-0.293	1.694			-0.039	-0.043	1.721			-0.064	0.134	1.709			-0.235	-0.122	1.792			-0.332	-0.262	1.831			-0.264	-0.455	1.687			-0.260	-0.538	1.659			0.089	-0.088	1.620			0.141	-0.259	1.580
-0.063	-0.331	1.651			-0.040	-0.293	1.694			-0.038	-0.043	1.721			-0.063	0.134	1.709			-0.234	-0.122	1.793			-0.334	-0.260	1.835			-0.266	-0.452	1.690			-0.261	-0.530	1.663			0.090	-0.088	1.620			0.142	-0.259	1.580
-0.062	-0.331	1.652			-0.039	-0.294	1.694			-0.036	-0.043	1.722			-0.062	0.133	1.710			-0.233	-0.122	1.793			-0.336	-0.258	1.838			-0.267	-0.451	1.692			-0.263	-0.523	1.665			0.091	-0.088	1.619			0.142	-0.259	1.580
-0.061	-0.331	1.652			-0.038	-0.294	1.694			-0.035	-0.043	1.722			-0.061	0.133	1.710			-0.232	-0.122	1.793			-0.338	-0.256	1.840			-0.268	-0.449	1.694			-0.263	-0.517	1.667			0.092	-0.088	1.619			0.143	-0.259	1.580
-0.060	-0.331	1.652			-0.037	-0.294	1.694			-0.034	-0.043	1.722			-0.060	0.133	1.711			-0.231	-0.122	1.793			-0.339	-0.255	1.842			-0.269	-0.447	1.695			-0.264	-0.513	1.669			0.092	-0.088	1.619			0.144	-0.259	1.580
-0.060	-0.332	1.652			-0.037	-0.294	1.694			-0.034	-0.043	1.722			-0.059	0.133	1.711			-0.230	-0.122	1.794			-0.339	-0.254	1.843			-0.269	-0.446	1.695			-0.265	-0.509	1.670			0.093	-0.088	1.618			0.145	-0.259	1.580
-0.059	-0.332	1.652			-0.036	-0.294	1.694			-0.033	-0.042	1.722			-0.058	0.133	1.711			-0.229	-0.122	1.794			-0.340	-0.253	1.844			-0.269	-0.444	1.696			-0.265	-0.506	1.671			0.094	-0.087	1.617			0.145	-0.259	1.580
-0.058	-0.332	1.652			-0.035	-0.294	1.694			-0.032	-0.042	1.723			-0.057	0.133	1.712			-0.228	-0.122	1.794			-0.340	-0.252	1.845			-0.270	-0.443	1.696			-0.265	-0.502	1.672			0.095	-0.086	1.616			0.146	-0.259	1.580
-0.057	-0.332	1.652			-0.034	-0.294	1.694			-0.031	-0.042	1.723			-0.057	0.133	1.712			-0.227	-0.122	1.794			-0.341	-0.252	1.846			-0.270	-0.442	1.696			-0.265	-0.500	1.673			0.095	-0.086	1.615			0.146	-0.259	1.580
-0.057	-0.332	1.652			-0.034	-0.295	1.694			-0.030	-0.042	1.723			-0.056	0.132	1.712			-0.226	-0.122	1.794			-0.341	-0.251	1.847			-0.270	-0.441	1.697			-0.265	-0.497	1.673			0.096	-0.086	1.615			0.147	-0.259	1.580
-0.056	-0.332	1.652			-0.033	-0.295	1.694			-0.030	-0.042	1.723			-0.055	0.132	1.712			-0.225	-0.122	1.794			-0.342	-0.250	1.848			-0.271	-0.440	1.697			-0.266	-0.495	1.674			0.096	-0.086	1.614			0.147	-0.259	1.580
-0.056	-0.332	1.652			-0.032	-0.295	1.694			-0.029	-0.042	1.723			-0.055	0.132	1.712			-0.225	-0.122	1.794			-0.342	-0.250	1.848			-0.271	-0.439	1.697			-0.266	-0.493	1.674			0.097	-0.086	1.613			0.148	-0.259	1.580
-0.055	-0.332	1.652			-0.032	-0.295	1.694			-0.028	-0.042	1.723			-0.054	0.132	1.713			-0.224	-0.122	1.794			-0.315	-0.270	1.809			-0.255	-0.463	1.667			-0.246	-0.531	1.632			0.097	-0.086	1.612			0.148	-0.259	1.579
-0.055	-0.332	1.651			-0.031	-0.295	1.694			-0.028	-0.042	1.723			-0.054	0.132	1.713			-0.223	-0.122	1.794			-0.307	-0.276	1.798			-0.250	-0.471	1.657			-0.239	-0.544	1.619			0.097	-0.085	1.611			0.149	-0.259	1.579
-0.054	-0.332	1.651			-0.031	-0.295	1.694			-0.027	-0.042	1.723			-0.053	0.132	1.713			-0.223	-0.122	1.793			-0.321	-0.265	1.816			-0.257	-0.459	1.668			-0.244	-0.531	1.627			0.098	-0.085	1.611			0.149	-0.259	1.579
-0.054	-0.332	1.651			-0.030	-0.295	1.693			-0.027	-0.041	1.723			-0.052	0.132	1.713			-0.222	-0.122	1.793			-0.328	-0.260	1.824			-0.261	-0.452	1.673			-0.247	-0.521	1.632			0.098	-0.085	1.610			0.149	-0.259	1.579
-0.054	-0.332	1.651			-0.030	-0.295	1.693			-0.027	-0.041	1.723			-0.052	0.132	1.713			-0.222	-0.122	1.793			-0.314	-0.271	1.804			-0.253	-0.465	1.660			-0.240	-0.536	1.618			0.098	-0.085	1.610			0.150	-0.259	1.579
-0.053	-0.332	1.651			-0.030	-0.295	1.693			-0.026	-0.041	1.723			-0.052	0.132	1.713			-0.222	-0.122	1.793			-0.307	-0.276	1.796			-0.249	-0.471	1.652			-0.236	-0.544	1.611			0.098	-0.085	1.610			0.150	-0.259	1.579
-0.053	-0.332	1.651			-0.029	-0.295	1.693			-0.026	-0.041	1.724			-0.051	0.132	1.714			-0.221	-0.122	1.793			-0.321	-0.264	1.815			-0.257	-0.458	1.665			-0.242	-0.530	1.621			0.098	-0.085	1.609			0.150	-0.259	1.579
-0.053	-0.332	1.650			-0.029	-0.295	1.693			-0.026	-0.041	1.724			-0.051	0.132	1.714			-0.221	-0.122	1.793			-0.327	-0.259	1.824			-0.262	-0.451	1.672			-0.246	-0.520	1.629			0.098	-0.085	1.609			0.151	-0.259	1.579
-0.053	-0.332	1.650			-0.029	-0.295	1.693			-0.025	-0.041	1.724			-0.050	0.132	1.714			-0.220	-0.122	1.793			-0.314	-0.269	1.806			-0.255	-0.463	1.660			-0.241	-0.536	1.618			0.098	-0.085	1.609			0.151	-0.259	1.579
-0.052	-0.332	1.650			-0.029	-0.295	1.693			-0.025	-0.041	1.724			-0.050	0.132	1.714			-0.220	-0.122	1.793			-0.323	-0.261	1.820			-0.260	-0.454	1.670			-0.246	-0.525	1.627			0.098	-0.085	1.608			0.151	-0.258	1.579
-0.052	-0.332	1.650			-0.028	-0.295	1.692			-0.025	-0.040	1.724			-0.050	0.132	1.714			-0.220	-0.122	1.792			-0.312	-0.270	1.805			-0.255	-0.465	1.660			-0.242	-0.539	1.618			0.098	-0.085	1.608			0.151	-0.259	1.579
-0.052	-0.332	1.650			-0.028	-0.295	1.692			-0.025	-0.040	1.724			-0.050	0.132	1.714			-0.220	-0.121	1.792			-0.306	-0.274	1.797			-0.252	-0.471	1.655			-0.239	-0.547	1.613			0.098	-0.085	1.608			0.151	-0.258	1.579
-0.052	-0.332	1.650			-0.028	-0.295	1.692			-0.025	-0.040	1.724			-0.049	0.132	1.714			-0.219	-0.121	1.792			-0.320	-0.263	1.818			-0.259	-0.458	1.669			-0.245	-0.532	1.625			0.098	-0.085	1.608			0.151	-0.258	1.579
-0.052	-0.332	1.649			-0.028	-0.295	1.692			-0.025	-0.040	1.724			-0.049	0.132	1.714			-0.219	-0.121	1.792			-0.326	-0.258	1.827			-0.263	-0.452	1.676			-0.242	-0.540	1.619			0.098	-0.085	1.608			0.151	-0.258	1.579
-0.052	-0.332	1.649			-0.028	-0.295	1.692			-0.024	-0.040	1.724			-0.049	0.132	1.714			-0.219	-0.121	1.792			-0.330	-0.255	1.833			-0.266	-0.448	1.681			-0.239	-0.546	1.614			0.098	-0.084	1.607			0.151	-0.258	1.579
-0.052	-0.332	1.649			-0.028	-0.295	1.692			-0.024	-0.040	1.724			-0.049	0.132	1.714			-0.219	-0.121	1.792			-0.313	-0.268	1.811			-0.256	-0.463	1.666			-0.236	-0.553	1.609			0.098	-0.084	1.607			0.151	-0.258	1.579
-0.052	-0.332	1.649			-0.028	-0.295	1.692			-0.024	-0.040	1.724			-0.049	0.132	1.715			-0.218	-0.121	1.792			-0.322	-0.261	1.825			-0.261	-0.455	1.675			-0.244	-0.536	1.625			0.098	-0.084	1.607			0.151	-0.257	1.579
-0.052	-0.332	1.649			-0.027	-0.295	1.692			-0.024	-0.040	1.724			-0.049	0.132	1.715			-0.218	-0.121	1.792			-0.328	-0.258	1.833			-0.264	-0.450	1.681			-0.249	-0.525	1.635			0.098	-0.083	1.606			0.151	-0.257	1.579
-0.052	-0.332	1.649			-0.027	-0.295	1.691			-0.024	-0.040	1.724			-0.049	0.132	1.715			-0.218	-0.121	1.792			-0.331	-0.255	1.838			-0.267	-0.446	1.685			-0.253	-0.518	1.643			0.097	-0.083	1.606			0.151	-0.257	1.579
-0.052	-0.332	1.649			-0.027	-0.295	1.691			-0.024	-0.040	1.724			-0.048	0.132	1.715			-0.218	-0.121	1.792			-0.313	-0.268	1.815			-0.257	-0.462	1.671			-0.245	-0.537	1.629			0.097	-0.083	1.606			0.151	-0.257	1.579
-0.051	-0.332	1.649			-0.027	-0.295	1.691			-0.024	-0.040	1.724			-0.048	0.132	1.715			-0.218	-0.121	1.792			-0.322	-0.262	1.828			-0.262	-0.455	1.679			-0.248	-0.526	1.637			0.097	-0.083	1.606			0.151	-0.257	1.578
-0.051	-0.332	1.649			-0.027	-0.295	1.691			-0.024	-0.040	1.724			-0.048	0.132	1.715			-0.218	-0.121	1.792			-0.326	-0.259	1.835			-0.264	-0.451	1.684			-0.251	-0.519	1.643			0.097	-0.083	1.606			0.151	-0.257	1.578
-0.051	-0.332	1.649			-0.027	-0.295	1.691			-0.024	-0.040	1.724			-0.048	0.132	1.715			-0.217	-0.121	1.792			-0.330	-0.257	1.840			-0.266	-0.448	1.688			-0.253	-0.513	1.648			0.097	-0.083	1.606			0.151	-0.257	1.578
-0.051	-0.332	1.649			-0.027	-0.295	1.691			-0.023	-0.040	1.724			-0.048	0.132	1.715			-0.217	-0.121	1.792			-0.332	-0.255	1.844			-0.267	-0.445	1.690			-0.254	-0.508	1.651			0.097	-0.083	1.606			0.151	-0.256	1.578
-0.051	-0.332	1.649			-0.027	-0.295	1.691			-0.023	-0.040	1.724			-0.048	0.132	1.715			-0.217	-0.121	1.792			-0.334	-0.254	1.847			-0.268	-0.444	1.693			-0.255	-0.505	1.654			0.097	-0.083	1.606			0.151	-0.256	1.578
-0.051	-0.332	1.649			-0.027	-0.295	1.691			-0.023	-0.040	1.725			-0.048	0.132	1.715			-0.217	-0.121	1.792			-0.335	-0.253	1.849			-0.269	-0.442	1.694			-0.256	-0.501	1.657			0.097	-0.083	1.605			0.151	-0.256	1.578
-0.051	-0.332	1.649			-0.027	-0.295	1.691			-0.023	-0.040	1.725			-0.048	0.132	1.716			-0.217	-0.121	1.792			-0.310	-0.270	1.817			-0.255	-0.462	1.673			-0.241	-0.535	1.628			0.097	-0.083	1.605			0.151	-0.256	1.578
-0.051	-0.332	1.649			-0.027	-0.295	1.691			-0.023	-0.040	1.725			-0.048	0.133	1.716			-0.217	-0.121	1.792			-0.303	-0.275	1.809			-0.252	-0.470	1.667			-0.240	-0.550	1.625			0.097	-0.083	1.605			0.151	-0.256	1.578
-0.051	-0.332	1.649			-0.027	-0.295	1.691			-0.023	-0.040	1.725			-0.048	0.133	1.716			-0.217	-0.121	1.792			-0.298	-0.278	1.803			-0.249	-0.475	1.663			-0.239	-0.559	1.623			0.097	-0.083	1.605			0.151	-0.256	1.578
-0.051	-0.332	1.649			-0.026	-0.295	1.691			-0.023	-0.040	1.725			-0.048	0.133	1.716			-0.216	-0.121	1.792			-0.320	-0.264	1.834			-0.258	-0.458	1.681			-0.251	-0.534	1.649			0.098	-0.083	1.605			0.151	-0.256	1.578
-0.051	-0.332	1.649			-0.026	-0.295	1.691			-0.023	-0.040	1.725			-0.048	0.133	1.716			-0.216	-0.121	1.792			-0.320	-0.264	1.834			-0.258	-0.458	1.681			-0.251	-0.534	1.649			0.098	-0.083	1.605			0.151	-0.256	1.578
-0.051	-0.332	1.649			-0.026	-0.295	1.691			-0.023	-0.040	1.725			-0.048	0.133	1.716			-0.216	-0.121	1.792			-0.323	-0.262	1.840			-0.260	-0.454	1.686			-0.248	-0.542	1.643			0.098	-0.083	1.605			0.151	-0.256	1.578
-0.051	-0.332	1.649			-0.026	-0.295	1.691			-0.023	-0.040	1.725			-0.048	0.133	1.716			-0.216	-0.121	1.792			-0.326	-0.260	1.844			-0.262	-0.451	1.689			-0.246	-0.548	1.640			0.098	-0.083	1.605			0.151	-0.256	1.578
-0.051	-0.332	1.649			-0.026	-0.295	1.691			-0.023	-0.040	1.725			-0.048	0.133	1.716			-0.216	-0.120	1.792			-0.328	-0.259	1.847			-0.263	-0.449	1.691			-0.245	-0.554	1.636			0.098	-0.083	1.605			0.151	-0.256	1.578
-0.051	-0.332	1.648			-0.026	-0.295	1.691			-0.023	-0.040	1.726			-0.048	0.133	1.717			-0.216	-0.120	1.792			-0.330	-0.258	1.850			-0.264	-0.447	1.693			-0.243	-0.558	1.634			0.098	-0.083	1.605			0.151	-0.256	1.578
-0.051	-0.332	1.648			-0.026	-0.295	1.691			-0.023	-0.040	1.726			-0.048	0.133	1.717			-0.216	-0.120	1.792			-0.309	-0.272	1.821			-0.254	-0.464	1.676			-0.241	-0.563	1.628			0.098	-0.083	1.605			0.151	-0.256	1.578
-0.051	-0.332	1.648			-0.026	-0.295	1.691			-0.023	-0.040	1.726			-0.048	0.133	1.717			-0.216	-0.120	1.792			-0.316	-0.266	1.832			-0.258	-0.458	1.682			-0.246	-0.546	1.640			0.098	-0.083	1.605			0.151	-0.256	1.578
-0.051	-0.332	1.649			-0.026	-0.295	1.691			-0.023	-0.040	1.726			-0.048	0.133	1.717			-0.216	-0.120	1.792			-0.305	-0.274	1.817			-0.252	-0.468	1.672			-0.243	-0.555	1.633			0.098	-0.083	1.605			0.151	-0.256	1.578
-0.051	-0.332	1.649			-0.026	-0.295	1.691			-0.023	-0.040	1.726			-0.048	0.133	1.717			-0.216	-0.120	1.792			-0.315	-0.268	1.830			-0.256	-0.460	1.680			-0.249	-0.541	1.645			0.098	-0.082	1.605			0.151	-0.256	1.578
-0.051	-0.332	1.649			-0.026	-0.295	1.691			-0.023	-0.040	1.726			-0.048	0.133	1.717			-0.216	-0.120	1.792			-0.305	-0.274	1.816			-0.251	-0.469	1.671			-0.246	-0.552	1.636			0.097	-0.083	1.605			0.151	-0.256	1.578
-0.051	-0.332	1.649			-0.026	-0.295	1.691			-0.023	-0.040	1.726			-0.049	0.133	1.718			-0.215	-0.120	1.793			-0.315	-0.268	1.830			-0.256	-0.460	1.679			-0.253	-0.539	1.649			0.097	-0.083	1.605			0.151	-0.256	1.579
-0.051	-0.332	1.649			-0.026	-0.295	1.691			-0.023	-0.040	1.726			-0.049	0.133	1.718			-0.215	-0.120	1.793			-0.320	-0.264	1.838			-0.259	-0.455	1.684			-0.257	-0.530	1.658			0.097	-0.083	1.605			0.151	-0.256	1.579
-0.051	-0.332	1.649			-0.026	-0.295	1.691			-0.023	-0.040	1.726			-0.049	0.133	1.718			-0.215	-0.120	1.793			-0.324	-0.262	1.843			-0.262	-0.452	1.688			-0.261	-0.524	1.664			0.097	-0.083	1.605			0.151	-0.256	1.579
-0.051	-0.332	1.649			-0.026	-0.295	1.691			-0.023	-0.040	1.727			-0.049	0.133	1.718			-0.215	-0.120	1.793			-0.309	-0.271	1.823			-0.257	-0.465	1.677			-0.256	-0.547	1.649			0.097	-0.082	1.605			0.150	-0.256	1.579
-0.051	-0.332	1.649			-0.026	-0.295	1.691			-0.023	-0.040	1.727			-0.049	0.133	1.718			-0.215	-0.120	1.793			-0.302	-0.276	1.814			-0.253	-0.472	1.672			-0.253	-0.552	1.648			0.096	-0.082	1.605			0.150	-0.255	1.579
-0.051	-0.332	1.649			-0.026	-0.295	1.691			-0.023	-0.040	1.727			-0.049	0.133	1.718			-0.215	-0.120	1.793			-0.298	-0.279	1.809			-0.251	-0.478	1.669			-0.252	-0.556	1.647			0.096	-0.082	1.606			0.150	-0.255	1.579
-0.051	-0.332	1.649			-0.026	-0.295	1.691			-0.023	-0.040	1.727			-0.049	0.133	1.719			-0.215	-0.120	1.793			-0.295	-0.282	1.804			-0.249	-0.481	1.665			-0.249	-0.561	1.640			0.096	-0.082	1.606			0.150	-0.255	1.579
-0.051	-0.332	1.649			-0.026	-0.295	1.691			-0.023	-0.040	1.727			-0.049	0.133	1.719			-0.215	-0.120	1.793			-0.313	-0.270	1.828			-0.258	-0.467	1.678			-0.255	-0.546	1.649			0.095	-0.082	1.606			0.150	-0.255	1.579
-0.051	-0.332	1.649			-0.026	-0.295	1.691			-0.023	-0.040	1.727			-0.050	0.133	1.719			-0.215	-0.120	1.793			-0.320	-0.265	1.838			-0.262	-0.460	1.685			-0.258	-0.536	1.656			0.095	-0.082	1.606			0.149	-0.255	1.579
-0.051	-0.332	1.649			-0.026	-0.295	1.691			-0.023	-0.040	1.727			-0.050	0.133	1.719			-0.215	-0.120	1.793			-0.308	-0.274	1.821			-0.257	-0.470	1.675			-0.253	-0.548	1.643			0.094	-0.081	1.606			0.149	-0.254	1.579
-0.051	-0.332	1.649			-0.026	-0.295	1.691			-0.023	-0.039	1.728			-0.050	0.133	1.719			-0.215	-0.120	1.793			-0.302	-0.277	1.812			-0.255	-0.475	1.670			-0.250	-0.556	1.636			0.094	-0.081	1.606			0.148	-0.254	1.579
-0.051	-0.332	1.649			-0.026	-0.295	1.691			-0.023	-0.039	1.728			-0.050	0.133	1.719			-0.215	-0.120	1.793			-0.299	-0.280	1.807			-0.253	-0.479	1.666			-0.248	-0.561	1.632			0.093	-0.081	1.606			0.148	-0.253	1.579
-0.051	-0.332	1.649			-0.026	-0.295	1.691			-0.023	-0.039	1.728			-0.051	0.133	1.719			-0.215	-0.120	1.793			-0.315	-0.270	1.830			-0.260	-0.466	1.679			-0.253	-0.545	1.643			0.092	-0.080	1.606			0.148	-0.253	1.579
-0.051	-0.332	1.649			-0.026	-0.295	1.691			-0.023	-0.039	1.728			-0.051	0.133	1.720			-0.215	-0.120	1.793			-0.322	-0.265	1.839			-0.264	-0.459	1.685			-0.257	-0.535	1.662			0.091	-0.076	1.602			0.147	-0.251	1.578
-0.051	-0.332	1.649			-0.026	-0.295	1.691			-0.023	-0.039	1.728			-0.051	0.133	1.720			-0.215	-0.120	1.793			-0.308	-0.274	1.823			-0.258	-0.470	1.678			-0.252	-0.545	1.657			0.091	-0.075	1.602			0.146	-0.250	1.578
-0.051	-0.332	1.649			-0.026	-0.295	1.691			-0.023	-0.039	1.728			-0.051	0.133	1.720			-0.215	-0.120	1.793			-0.302	-0.278	1.816			-0.253	-0.475	1.673			-0.249	-0.551	1.655			0.090	-0.074	1.601			0.145	-0.249	1.578
-0.051	-0.332	1.649			-0.026	-0.295	1.691			-0.023	-0.038	1.728			-0.051	0.133	1.720			-0.215	-0.120	1.793			-0.297	-0.280	1.810			-0.251	-0.480	1.670			-0.247	-0.555	1.654			0.089	-0.072	1.600			0.145	-0.248	1.578
-0.051	-0.332	1.649			-0.026	-0.295	1.691			-0.023	-0.038	1.728			-0.051	0.133	1.720			-0.215	-0.121	1.793			-0.294	-0.282	1.806			-0.248	-0.483	1.668			-0.245	-0.558	1.652			0.088	-0.068	1.597			0.144	-0.247	1.578
-0.051	-0.332	1.649			-0.026	-0.295	1.691			-0.023	-0.038	1.728			-0.051	0.133	1.720			-0.215	-0.121	1.793			-0.291	-0.284	1.803			-0.236	-0.481	1.658			-0.242	-0.558	1.650			0.087	-0.065	1.594			0.144	-0.246	1.578
-0.051	-0.332	1.649			-0.026	-0.295	1.691			-0.023	-0.038	1.728			-0.051	0.133	1.720			-0.215	-0.121	1.793			-0.289	-0.285	1.801			-0.230	-0.481	1.652			-0.240	-0.558	1.649			0.086	-0.063	1.592			0.143	-0.245	1.578
-0.051	-0.332	1.649			-0.026	-0.295	1.691			-0.023	-0.037	1.728			-0.051	0.133	1.720			-0.215	-0.121	1.793			-0.310	-0.271	1.828			-0.247	-0.463	1.674			-0.243	-0.540	1.652			0.085	-0.060	1.590			0.143	-0.244	1.578
-0.051	-0.332	1.649			-0.026	-0.295	1.691			-0.023	-0.037	1.728			-0.051	0.133	1.720			-0.215	-0.121	1.793			-0.317	-0.266	1.838			-0.253	-0.456	1.682			-0.245	-0.531	1.653			0.085	-0.059	1.588			0.142	-0.244	1.578
-0.051	-0.332	1.649			-0.025	-0.295	1.691			-0.023	-0.037	1.728			-0.051	0.133	1.720			-0.215	-0.121	1.793			-0.321	-0.263	1.844			-0.257	-0.452	1.687			-0.245	-0.527	1.653			0.084	-0.057	1.586			0.142	-0.243	1.578
-0.051	-0.332	1.649			-0.025	-0.295	1.691			-0.023	-0.037	1.728			-0.051	0.134	1.720			-0.215	-0.121	1.793			-0.325	-0.261	1.848			-0.259	-0.449	1.690			-0.248	-0.528	1.656			0.084	-0.057	1.585			0.141	-0.242	1.578
-0.051	-0.332	1.649			-0.026	-0.295	1.691			-0.023	-0.036	1.728			-0.050	0.134	1.720			-0.214	-0.121	1.793			-0.327	-0.259	1.851			-0.261	-0.446	1.693			-0.251	-0.529	1.658			0.090	-0.062	1.598			0.141	-0.243	1.578
-0.051	-0.332	1.649			-0.026	-0.295	1.691			-0.023	-0.036	1.727			-0.050	0.134	1.720			-0.214	-0.121	1.793			-0.329	-0.258	1.853			-0.263	-0.444	1.695			-0.256	-0.532	1.662			0.092	-0.063	1.601			0.141	-0.242	1.578
-0.051	-0.332	1.649			-0.026	-0.294	1.691			-0.023	-0.036	1.727			-0.049	0.134	1.720			-0.214	-0.121	1.793			-0.305	-0.272	1.821			-0.251	-0.462	1.675			-0.242	-0.553	1.638			0.092	-0.063	1.602			0.141	-0.242	1.578
-0.051	-0.332	1.649			-0.025	-0.294	1.691			-0.023	-0.035	1.727			-0.049	0.134	1.720			-0.214	-0.121	1.792			-0.297	-0.277	1.811			-0.247	-0.471	1.669			-0.240	-0.556	1.637			0.091	-0.059	1.598			0.141	-0.242	1.578
-0.051	-0.332	1.649			-0.025	-0.294	1.691			-0.023	-0.035	1.727			-0.049	0.134	1.720			-0.214	-0.121	1.792			-0.292	-0.279	1.805			-0.245	-0.476	1.665			-0.239	-0.559	1.635			0.090	-0.056	1.594			0.140	-0.241	1.578
-0.051	-0.332	1.649			-0.025	-0.294	1.691			-0.023	-0.035	1.727			-0.048	0.135	1.720			-0.214	-0.121	1.792			-0.289	-0.281	1.801			-0.243	-0.480	1.662			-0.238	-0.561	1.635			0.094	-0.060	1.601			0.140	-0.241	1.578
-0.051	-0.332	1.649			-0.025	-0.294	1.691			-0.023	-0.035	1.727			-0.048	0.135	1.720			-0.214	-0.121	1.792			-0.286	-0.283	1.798			-0.242	-0.483	1.661			-0.238	-0.564	1.635			0.097	-0.063	1.606			0.140	-0.242	1.577
-0.051	-0.332	1.649			-0.025	-0.294	1.691			-0.023	-0.035	1.727			-0.047	0.135	1.720			-0.213	-0.121	1.792			-0.284	-0.284	1.795			-0.230	-0.480	1.648			-0.236	-0.562	1.632			0.096	-0.064	1.602			0.140	-0.242	1.577
-0.051	-0.332	1.649			-0.025	-0.294	1.691			-0.023	-0.034	1.727			-0.047	0.135	1.720			-0.213	-0.121	1.792			-0.282	-0.285	1.792			-0.230	-0.482	1.647			-0.234	-0.567	1.627			0.098	-0.066	1.605			0.140	-0.242	1.577
-0.051	-0.332	1.649			-0.025	-0.294	1.691			-0.023	-0.034	1.727			-0.047	0.135	1.720			-0.213	-0.121	1.792			-0.281	-0.286	1.790			-0.229	-0.483	1.645			-0.231	-0.571	1.623			0.097	-0.063	1.602			0.140	-0.242	1.577
-0.051	-0.332	1.649			-0.025	-0.294	1.691			-0.023	-0.034	1.727			-0.046	0.135	1.720			-0.213	-0.121	1.792			-0.279	-0.287	1.788			-0.228	-0.484	1.644			-0.229	-0.575	1.619			0.098	-0.065	1.605			0.140	-0.242	1.577
-0.051	-0.332	1.649			-0.025	-0.294	1.691			-0.023	-0.034	1.727			-0.046	0.135	1.720			-0.213	-0.121	1.791			-0.278	-0.287	1.787			-0.228	-0.485	1.643			-0.228	-0.577	1.617			0.097	-0.065	1.606			0.140	-0.242	1.577
-0.051	-0.332	1.649			-0.025	-0.294	1.690			-0.023	-0.034	1.727			-0.046	0.136	1.720			-0.213	-0.121	1.791			-0.277	-0.288	1.786			-0.227	-0.487	1.642			-0.227	-0.579	1.614			0.095	-0.063	1.602			0.139	-0.242	1.577
-0.051	-0.332	1.649			-0.025	-0.294	1.690			-0.023	-0.034	1.727			-0.045	0.136	1.720			-0.213	-0.121	1.791			-0.276	-0.288	1.784			-0.227	-0.488	1.641			-0.225	-0.581	1.612			0.093	-0.065	1.602			0.139	-0.242	1.577
-0.051	-0.332	1.649			-0.025	-0.294	1.690			-0.023	-0.033	1.727			-0.045	0.136	1.720			-0.212	-0.121	1.791			-0.276	-0.289	1.783			-0.226	-0.488	1.640			-0.224	-0.582	1.610			0.092	-0.065	1.602			0.139	-0.243	1.578
-0.051	-0.332	1.649			-0.025	-0.294	1.690			-0.023	-0.033	1.727			-0.045	0.136	1.720			-0.212	-0.121	1.791			-0.275	-0.289	1.782			-0.226	-0.489	1.640			-0.224	-0.582	1.611			0.090	-0.065	1.602			0.139	-0.244	1.579
-0.051	-0.332	1.649			-0.025	-0.294	1.690			-0.023	-0.033	1.727			-0.044	0.136	1.720			-0.212	-0.121	1.791			-0.274	-0.289	1.781			-0.226	-0.491	1.640			-0.224	-0.582	1.611			0.089	-0.066	1.602			0.139	-0.244	1.579
-0.051	-0.332	1.649			-0.025	-0.294	1.690			-0.023	-0.033	1.727			-0.044	0.136	1.720			-0.212	-0.121	1.791			-0.274	-0.290	1.781			-0.227	-0.492	1.641			-0.226	-0.582	1.616			0.088	-0.066	1.601			0.139	-0.244	1.580
-0.051	-0.332	1.649			-0.025	-0.294	1.690			-0.023	-0.033	1.727			-0.044	0.136	1.720			-0.212	-0.121	1.791			-0.273	-0.290	1.780			-0.227	-0.493	1.640			-0.226	-0.575	1.614			0.088	-0.067	1.602			0.139	-0.244	1.580
-0.051	-0.332	1.649			-0.025	-0.294	1.690			-0.023	-0.033	1.727			-0.044	0.136	1.720			-0.212	-0.121	1.791			-0.273	-0.290	1.779			-0.227	-0.493	1.639			-0.226	-0.575	1.612			0.088	-0.067	1.602			0.139	-0.244	1.580
-0.051	-0.332	1.649			-0.025	-0.294	1.690			-0.023	-0.033	1.727			-0.044	0.136	1.720			-0.212	-0.121	1.791			-0.272	-0.291	1.778			-0.227	-0.494	1.639			-0.225	-0.575	1.610			0.087	-0.068	1.601			0.139	-0.245	1.580
-0.051	-0.333	1.649			-0.025	-0.294	1.690			-0.023	-0.033	1.727			-0.044	0.136	1.720			-0.212	-0.121	1.791			-0.272	-0.291	1.778			-0.227	-0.494	1.640			-0.226	-0.575	1.614			0.087	-0.068	1.599			0.139	-0.244	1.580
-0.051	-0.333	1.649			-0.025	-0.294	1.690			-0.023	-0.033	1.727			-0.044	0.136	1.720			-0.212	-0.121	1.791			-0.272	-0.291	1.778			-0.228	-0.495	1.640			-0.227	-0.575	1.617			0.086	-0.069	1.599			0.139	-0.245	1.580
-0.051	-0.333	1.649			-0.025	-0.294	1.690			-0.023	-0.033	1.727			-0.044	0.136	1.720			-0.212	-0.121	1.791			-0.272	-0.291	1.778			-0.229	-0.496	1.640			-0.229	-0.575	1.617			0.085	-0.069	1.599			0.139	-0.245	1.580
-0.052	-0.333	1.649			-0.025	-0.294	1.690			-0.023	-0.033	1.727			-0.044	0.136	1.720			-0.212	-0.121	1.791			-0.272	-0.291	1.778			-0.230	-0.496	1.641			-0.229	-0.575	1.616			0.085	-0.069	1.597			0.139	-0.244	1.581
-0.052	-0.333	1.649			-0.025	-0.294	1.690			-0.023	-0.033	1.727			-0.044	0.136	1.719			-0.212	-0.121	1.791			-0.272	-0.291	1.778			-0.231	-0.496	1.641			-0.230	-0.576	1.616			0.084	-0.068	1.595			0.139	-0.244	1.581
-0.052	-0.333	1.649			-0.025	-0.294	1.690			-0.023	-0.033	1.727			-0.044	0.136	1.719			-0.212	-0.121	1.790			-0.273	-0.291	1.778			-0.231	-0.497	1.641			-0.231	-0.575	1.618			0.084	-0.068	1.595			0.139	-0.244	1.581
-0.052	-0.333	1.649			-0.025	-0.294	1.690			-0.023	-0.033	1.727			-0.045	0.136	1.719			-0.212	-0.121	1.790			-0.273	-0.291	1.778			-0.231	-0.497	1.641			-0.231	-0.575	1.619			0.084	-0.068	1.594			0.139	-0.244	1.581
-0.052	-0.333	1.649			-0.025	-0.294	1.690			-0.023	-0.033	1.727			-0.045	0.135	1.718			-0.212	-0.121	1.791			-0.273	-0.292	1.778			-0.232	-0.497	1.641			-0.232	-0.576	1.618			0.084	-0.067	1.592			0.139	-0.244	1.581
-0.052	-0.333	1.649			-0.025	-0.294	1.690			-0.024	-0.033	1.727			-0.046	0.135	1.718			-0.212	-0.121	1.791			-0.274	-0.292	1.778			-0.232	-0.497	1.641			-0.232	-0.576	1.617			0.084	-0.067	1.590			0.139	-0.244	1.581
-0.052	-0.333	1.649			-0.025	-0.294	1.690			-0.024	-0.033	1.727			-0.047	0.135	1.717			-0.213	-0.121	1.791			-0.275	-0.292	1.779			-0.233	-0.497	1.642			-0.236	-0.576	1.622			0.084	-0.066	1.588			0.139	-0.244	1.581
-0.052	-0.333	1.649			-0.025	-0.294	1.690			-0.024	-0.033	1.727			-0.048	0.135	1.716			-0.214	-0.121	1.791			-0.277	-0.292	1.780			-0.234	-0.497	1.642			-0.238	-0.578	1.622			0.083	-0.067	1.587			0.139	-0.244	1.581
-0.052	-0.333	1.649			-0.025	-0.294	1.690			-0.024	-0.033	1.727			-0.049	0.134	1.715			-0.215	-0.122	1.791			-0.278	-0.292	1.781			-0.235	-0.497	1.642			-0.240	-0.578	1.622			0.083	-0.067	1.584			0.139	-0.244	1.581
-0.052	-0.333	1.649			-0.026	-0.294	1.690			-0.025	-0.034	1.726			-0.050	0.134	1.714			-0.215	-0.122	1.792			-0.280	-0.292	1.781			-0.236	-0.497	1.642			-0.241	-0.579	1.621			0.082	-0.068	1.582			0.138	-0.244	1.581
-0.053	-0.333	1.648			-0.026	-0.294	1.690			-0.025	-0.034	1.726			-0.051	0.134	1.714			-0.216	-0.122	1.792			-0.281	-0.293	1.781			-0.237	-0.497	1.642			-0.242	-0.579	1.620			0.081	-0.070	1.582			0.138	-0.244	1.580
-0.053	-0.333	1.648			-0.026	-0.294	1.690			-0.026	-0.034	1.726			-0.053	0.134	1.713			-0.218	-0.122	1.792			-0.317	-0.273	1.825			-0.258	-0.464	1.672			-0.242	-0.579	1.620			0.079	-0.072	1.582			0.138	-0.245	1.580
-0.054	-0.333	1.648			-0.027	-0.294	1.690			-0.026	-0.034	1.726			-0.055	0.133	1.712			-0.219	-0.123	1.792			-0.314	-0.277	1.817			-0.258	-0.470	1.667			-0.243	-0.580	1.619			0.077	-0.075	1.583			0.138	-0.246	1.580
-0.055	-0.333	1.648			-0.029	-0.294	1.689			-0.028	-0.035	1.725			-0.057	0.133	1.710			-0.221	-0.123	1.793			-0.330	-0.268	1.835			-0.264	-0.454	1.676			-0.243	-0.579	1.617			0.078	-0.077	1.586			0.137	-0.248	1.579
-0.056	-0.333	1.648			-0.030	-0.295	1.689			-0.029	-0.036	1.725			-0.059	0.133	1.709			-0.223	-0.123	1.793			-0.338	-0.264	1.844			-0.268	-0.443	1.680			-0.243	-0.575	1.615			0.079	-0.079	1.590			0.136	-0.249	1.579
-0.058	-0.333	1.647			-0.031	-0.295	1.689			-0.030	-0.036	1.724			-0.061	0.133	1.708			-0.224	-0.123	1.793			-0.344	-0.262	1.850			-0.275	-0.440	1.685			-0.288	-0.523	1.675			0.078	-0.082	1.590			0.135	-0.252	1.578
-0.059	-0.333	1.647			-0.032	-0.295	1.688			-0.032	-0.037	1.723			-0.064	0.132	1.707			-0.226	-0.124	1.793			-0.349	-0.260	1.854			-0.277	-0.434	1.687			-0.283	-0.509	1.668			0.073	-0.077	1.582			0.134	-0.253	1.578
-0.061	-0.333	1.646			-0.035	-0.295	1.688			-0.034	-0.037	1.722			-0.066	0.132	1.706			-0.228	-0.124	1.793			-0.353	-0.258	1.857			-0.279	-0.430	1.688			-0.280	-0.498	1.663			0.077	-0.082	1.596			0.133	-0.255	1.577
-0.063	-0.333	1.646			-0.038	-0.295	1.687			-0.036	-0.038	1.722			-0.068	0.132	1.705			-0.230	-0.124	1.793			-0.336	-0.274	1.822			-0.276	-0.455	1.666			-0.274	-0.535	1.631			0.081	-0.092	1.612			0.131	-0.259	1.575
-0.065	-0.332	1.645			-0.045	-0.294	1.687			-0.038	-0.038	1.721			-0.071	0.132	1.704			-0.233	-0.124	1.792			-0.347	-0.268	1.833			-0.279	-0.437	1.668			-0.269	-0.531	1.620			0.108	-0.121	1.672			0.129	-0.259	1.573
-0.068	-0.331	1.644			-0.047	-0.293	1.687			-0.040	-0.038	1.720			-0.074	0.132	1.703			-0.235	-0.124	1.792			-0.354	-0.265	1.839			-0.286	-0.434	1.672			-0.271	-0.529	1.621			0.090	-0.115	1.646			0.127	-0.261	1.572
-0.071	-0.331	1.643			-0.050	-0.293	1.686			-0.043	-0.038	1.719			-0.077	0.132	1.702			-0.238	-0.124	1.791			-0.359	-0.262	1.842			-0.287	-0.428	1.672			-0.262	-0.532	1.605			0.086	-0.115	1.642			0.126	-0.263	1.571
-0.076	-0.331	1.641			-0.053	-0.293	1.684			-0.045	-0.038	1.718			-0.081	0.133	1.700			-0.241	-0.123	1.790			-0.350	-0.271	1.817			-0.282	-0.443	1.653			-0.271	-0.535	1.608			0.071	-0.123	1.629			0.126	-0.268	1.569
-0.079	-0.331	1.640			-0.056	-0.293	1.683			-0.049	-0.038	1.716			-0.085	0.133	1.699			-0.245	-0.122	1.789			-0.362	-0.265	1.824			-0.285	-0.432	1.655			-0.292	-0.510	1.635			0.065	-0.105	1.613			0.121	-0.265	1.567
-0.083	-0.329	1.639			-0.059	-0.292	1.681			-0.052	-0.037	1.715			-0.089	0.134	1.698			-0.250	-0.121	1.788			-0.371	-0.261	1.829			-0.297	-0.430	1.661			-0.306	-0.507	1.655			0.057	-0.058	1.565			0.116	-0.262	1.565
-0.087	-0.327	1.637			-0.061	-0.290	1.680			-0.056	-0.036	1.713			-0.093	0.134	1.697			-0.255	-0.120	1.787			-0.366	-0.268	1.804			-0.293	-0.441	1.643			-0.308	-0.516	1.640			0.054	-0.040	1.547			0.113	-0.261	1.564
-0.090	-0.324	1.636			-0.064	-0.288	1.678			-0.059	-0.036	1.712			-0.096	0.135	1.696			-0.259	-0.120	1.786			-0.366	-0.270	1.796			-0.296	-0.452	1.642			-0.310	-0.528	1.640			0.052	-0.032	1.538			0.110	-0.259	1.564
-0.093	-0.322	1.635			-0.066	-0.286	1.676			-0.063	-0.035	1.710			-0.100	0.136	1.695			-0.263	-0.119	1.785			-0.392	-0.254	1.805			-0.363	-0.414	1.675			-0.365	-0.476	1.661			0.050	-0.026	1.532			0.108	-0.258	1.563
-0.095	-0.321	1.634			-0.068	-0.285	1.675			-0.065	-0.034	1.709			-0.103	0.137	1.694			-0.266	-0.119	1.784			-0.408	-0.249	1.804			-0.387	-0.406	1.682			-0.392	-0.464	1.670			0.048	-0.023	1.528			0.106	-0.257	1.562
-0.098	-0.320	1.633			-0.071	-0.284	1.674			-0.068	-0.033	1.708			-0.107	0.138	1.693			-0.270	-0.118	1.783			-0.419	-0.245	1.802			-0.424	-0.392	1.674			-0.426	-0.448	1.665			0.042	-0.053	1.558			0.105	-0.257	1.562
-0.101	-0.319	1.632			-0.075	-0.283	1.673			-0.071	-0.033	1.707			-0.110	0.138	1.692			-0.273	-0.118	1.782			-0.428	-0.241	1.799			-0.452	-0.378	1.662			-0.464	-0.429	1.646			0.039	-0.063	1.568			0.103	-0.258	1.561
-0.104	-0.319	1.631			-0.078	-0.282	1.672			-0.073	-0.032	1.706			-0.113	0.139	1.691			-0.277	-0.118	1.781			-0.436	-0.237	1.795			-0.483	-0.352	1.640			-0.499	-0.392	1.615			0.037	-0.064	1.569			0.101	-0.257	1.561
-0.107	-0.318	1.630			-0.080	-0.282	1.671			-0.075	-0.031	1.705			-0.116	0.140	1.690			-0.279	-0.118	1.779			-0.443	-0.234	1.790			-0.504	-0.324	1.620			-0.523	-0.351	1.585			0.035	-0.067	1.573			0.100	-0.256	1.560
-0.109	-0.318	1.629			-0.083	-0.282	1.670			-0.078	-0.031	1.703			-0.119	0.140	1.690			-0.282	-0.118	1.778			-0.449	-0.231	1.786			-0.524	-0.283	1.605			-0.543	-0.302	1.562			0.033	-0.068	1.575			0.098	-0.256	1.560
-0.111	-0.318	1.628			-0.085	-0.281	1.669			-0.081	-0.030	1.702			-0.121	0.141	1.689			-0.285	-0.118	1.776			-0.453	-0.229	1.782			-0.535	-0.261	1.597			-0.554	-0.268	1.550			0.032	-0.068	1.575			0.096	-0.255	1.559
-0.114	-0.317	1.627			-0.088	-0.281	1.668			-0.084	-0.030	1.701			-0.124	0.141	1.689			-0.288	-0.118	1.774			-0.456	-0.228	1.779			-0.542	-0.240	1.592			-0.564	-0.234	1.539			0.030	-0.070	1.578			0.094	-0.254	1.559
-0.116	-0.317	1.626			-0.090	-0.281	1.667			-0.086	-0.029	1.700			-0.126	0.142	1.688			-0.290	-0.118	1.773			-0.460	-0.226	1.777			-0.548	-0.224	1.588			-0.570	-0.211	1.532			0.028	-0.071	1.578			0.093	-0.254	1.558
-0.118	-0.317	1.625			-0.093	-0.281	1.667			-0.088	-0.029	1.699			-0.129	0.142	1.688			-0.293	-0.118	1.771			-0.462	-0.226	1.774			-0.553	-0.209	1.586			-0.576	-0.189	1.527			0.025	-0.074	1.581			0.091	-0.254	1.558
-0.120	-0.317	1.624			-0.095	-0.281	1.666			-0.091	-0.029	1.699			-0.131	0.143	1.687			-0.296	-0.118	1.769			-0.465	-0.225	1.771			-0.558	-0.196	1.584			-0.580	-0.171	1.523			0.024	-0.076	1.583			0.090	-0.254	1.558
-0.122	-0.318	1.623			-0.098	-0.281	1.665			-0.093	-0.028	1.698			-0.133	0.143	1.687			-0.298	-0.118	1.768			-0.467	-0.225	1.769			-0.561	-0.184	1.583			-0.585	-0.156	1.519			0.022	-0.078	1.585			0.089	-0.254	1.558
-0.124	-0.318	1.623			-0.100	-0.281	1.665			-0.095	-0.028	1.697			-0.135	0.143	1.686			-0.301	-0.118	1.766			-0.470	-0.225	1.766			-0.564	-0.174	1.582			-0.588	-0.144	1.517			0.021	-0.080	1.586			0.088	-0.255	1.557
-0.126	-0.318	1.622			-0.102	-0.281	1.664			-0.096	-0.028	1.697			-0.136	0.144	1.686			-0.303	-0.118	1.765			-0.472	-0.224	1.765			-0.565	-0.166	1.584			-0.592	-0.134	1.514			0.019	-0.081	1.587			0.086	-0.255	1.558
-0.127	-0.318	1.621			-0.104	-0.281	1.664			-0.098	-0.027	1.696			-0.138	0.144	1.685			-0.306	-0.118	1.763			-0.474	-0.224	1.764			-0.567	-0.158	1.584			-0.594	-0.125	1.512			0.017	-0.082	1.587			0.085	-0.255	1.558
-0.129	-0.318	1.621			-0.105	-0.281	1.663			-0.100	-0.027	1.696			-0.140	0.144	1.685			-0.308	-0.118	1.762			-0.476	-0.224	1.762			-0.569	-0.152	1.584			-0.597	-0.117	1.511			0.015	-0.083	1.587			0.084	-0.255	1.558
-0.131	-0.319	1.620			-0.107	-0.281	1.663			-0.102	-0.027	1.695			-0.141	0.145	1.685			-0.310	-0.118	1.760			-0.478	-0.223	1.760			-0.570	-0.146	1.583			-0.598	-0.110	1.510			0.014	-0.084	1.587			0.083	-0.255	1.558
-0.133	-0.319	1.620			-0.109	-0.282	1.662			-0.104	-0.027	1.695			-0.143	0.145	1.684			-0.312	-0.118	1.759			-0.480	-0.223	1.759			-0.571	-0.141	1.583			-0.599	-0.105	1.510			0.012	-0.085	1.587			0.082	-0.255	1.558
-0.134	-0.319	1.619			-0.111	-0.282	1.662			-0.105	-0.027	1.695			-0.144	0.145	1.684			-0.314	-0.119	1.758			-0.482	-0.223	1.758			-0.572	-0.136	1.583			-0.598	-0.103	1.510			0.011	-0.085	1.587			0.081	-0.255	1.558
-0.136	-0.319	1.619			-0.113	-0.282	1.662			-0.107	-0.026	1.694			-0.146	0.145	1.684			-0.315	-0.119	1.757			-0.483	-0.223	1.756			-0.573	-0.134	1.583			-0.595	-0.102	1.511			0.010	-0.086	1.588			0.079	-0.255	1.558
-0.138	-0.320	1.618			-0.115	-0.282	1.661			-0.109	-0.026	1.694			-0.147	0.145	1.683			-0.317	-0.119	1.756			-0.485	-0.222	1.755			-0.574	-0.133	1.583			-0.582	-0.113	1.514			0.008	-0.086	1.587			0.078	-0.254	1.558
-0.139	-0.320	1.618			-0.116	-0.282	1.661			-0.111	-0.026	1.694			-0.148	0.146	1.683			-0.318	-0.119	1.755			-0.488	-0.221	1.755			-0.572	-0.136	1.582			-0.558	-0.142	1.512			0.006	-0.086	1.587			0.076	-0.254	1.559
-0.141	-0.320	1.618			-0.118	-0.282	1.661			-0.112	-0.026	1.694			-0.150	0.146	1.683			-0.320	-0.119	1.754			-0.491	-0.217	1.757			-0.551	-0.163	1.579			-0.542	-0.171	1.520			0.005	-0.085	1.586			0.074	-0.253	1.559
-0.142	-0.320	1.617			-0.119	-0.283	1.660			-0.114	-0.026	1.693			-0.151	0.146	1.682			-0.321	-0.119	1.753			-0.492	-0.214	1.757			-0.539	-0.178	1.577			-0.526	-0.217	1.535			0.003	-0.085	1.585			0.073	-0.253	1.559
-0.143	-0.320	1.617			-0.120	-0.283	1.660			-0.116	-0.026	1.693			-0.152	0.146	1.682			-0.322	-0.119	1.752			-0.493	-0.212	1.757			-0.528	-0.197	1.577			-0.515	-0.246	1.548			0.001	-0.085	1.584			0.071	-0.252	1.560
-0.145	-0.321	1.617			-0.122	-0.283	1.660			-0.117	-0.026	1.693			-0.153	0.146	1.682			-0.324	-0.119	1.752			-0.495	-0.210	1.757			-0.515	-0.220	1.575			-0.504	-0.273	1.564			0.000	-0.085	1.585			0.069	-0.252	1.560
-0.146	-0.321	1.617			-0.123	-0.283	1.660			-0.119	-0.026	1.693			-0.154	0.146	1.681			-0.325	-0.119	1.751			-0.507	-0.212	1.757			-0.499	-0.248	1.582			-0.489	-0.310	1.589			-0.001	-0.085	1.584			0.068	-0.252	1.560
-0.148	-0.321	1.617			-0.125	-0.283	1.660			-0.120	-0.026	1.693			-0.155	0.146	1.681			-0.327	-0.119	1.750			-0.508	-0.207	1.757			-0.487	-0.276	1.596			-0.481	-0.334	1.607			-0.002	-0.085	1.585			0.067	-0.252	1.560
-0.149	-0.321	1.617			-0.127	-0.283	1.660			-0.122	-0.026	1.693			-0.156	0.146	1.681			-0.328	-0.119	1.750			-0.509	-0.204	1.757			-0.478	-0.296	1.609			-0.473	-0.356	1.620			-0.003	-0.085	1.585			0.066	-0.252	1.561
-0.150	-0.321	1.617			-0.128	-0.283	1.660			-0.123	-0.026	1.693			-0.157	0.146	1.681			-0.330	-0.118	1.750			-0.510	-0.201	1.757			-0.470	-0.312	1.622			-0.467	-0.371	1.641			-0.004	-0.085	1.585			0.065	-0.252	1.561
-0.152	-0.321	1.617			-0.130	-0.283	1.660			-0.125	-0.026	1.693			-0.158	0.146	1.681			-0.331	-0.118	1.749			-0.511	-0.200	1.757			-0.462	-0.328	1.639			-0.460	-0.387	1.654			-0.004	-0.086	1.585			0.064	-0.252	1.561
-0.153	-0.321	1.617			-0.131	-0.283	1.661			-0.126	-0.026	1.693			-0.159	0.146	1.681			-0.333	-0.118	1.749			-0.512	-0.199	1.757			-0.453	-0.342	1.654			-0.453	-0.401	1.667			-0.005	-0.085	1.585			0.063	-0.251	1.561
-0.155	-0.321	1.617			-0.132	-0.283	1.661			-0.127	-0.026	1.693			-0.160	0.146	1.681			-0.335	-0.117	1.749			-0.512	-0.199	1.757			-0.443	-0.352	1.663			-0.448	-0.410	1.674			-0.006	-0.085	1.585			0.062	-0.251	1.562
-0.156	-0.321	1.617			-0.134	-0.283	1.661			-0.128	-0.026	1.694			-0.161	0.146	1.681			-0.336	-0.117	1.749			-0.511	-0.200	1.758			-0.433	-0.357	1.670			-0.437	-0.416	1.681			-0.007	-0.085	1.585			0.061	-0.251	1.562
-0.157	-0.321	1.618			-0.135	-0.283	1.661			-0.129	-0.026	1.694			-0.162	0.147	1.681			-0.338	-0.117	1.749			-0.510	-0.201	1.759			-0.425	-0.361	1.676			-0.430	-0.421	1.687			-0.007	-0.085	1.585			0.060	-0.251	1.562
-0.158	-0.320	1.618			-0.136	-0.283	1.661			-0.130	-0.026	1.694			-0.163	0.147	1.681			-0.339	-0.116	1.749			-0.508	-0.203	1.761			-0.418	-0.364	1.680			-0.423	-0.426	1.692			-0.008	-0.085	1.586			0.054	-0.257	1.562
-0.159	-0.320	1.618			-0.137	-0.283	1.662			-0.131	-0.026	1.694			-0.164	0.147	1.681			-0.340	-0.116	1.749			-0.506	-0.206	1.762			-0.412	-0.368	1.683			-0.417	-0.430	1.696			-0.009	-0.085	1.586			0.053	-0.257	1.562
-0.160	-0.320	1.618			-0.138	-0.283	1.662			-0.132	-0.026	1.694			-0.165	0.147	1.681			-0.342	-0.116	1.749			-0.504	-0.209	1.764			-0.407	-0.371	1.686			-0.412	-0.434	1.700			-0.009	-0.085	1.586			0.052	-0.257	1.563
-0.161	-0.320	1.618			-0.139	-0.283	1.662			-0.133	-0.026	1.695			-0.166	0.147	1.682			-0.343	-0.116	1.749			-0.502	-0.212	1.766			-0.403	-0.374	1.689			-0.408	-0.438	1.703			-0.010	-0.085	1.586			0.051	-0.257	1.563
-0.162	-0.320	1.618			-0.140	-0.283	1.662			-0.134	-0.026	1.695			-0.167	0.147	1.682			-0.344	-0.116	1.749			-0.500	-0.215	1.767			-0.400	-0.377	1.691			-0.385	-0.432	1.692			-0.011	-0.085	1.586			0.050	-0.256	1.564
-0.162	-0.320	1.618			-0.140	-0.283	1.662			-0.135	-0.026	1.695			-0.168	0.147	1.683			-0.345	-0.116	1.749			-0.499	-0.218	1.769			-0.396	-0.380	1.694			-0.379	-0.435	1.692			-0.012	-0.085	1.586			0.049	-0.256	1.564
-0.163	-0.320	1.618			-0.141	-0.283	1.662			-0.136	-0.026	1.696			-0.169	0.147	1.683			-0.346	-0.116	1.749			-0.498	-0.220	1.770			-0.394	-0.383	1.696			-0.374	-0.436	1.693			-0.012	-0.086	1.588			0.049	-0.257	1.564
-0.164	-0.320	1.619			-0.142	-0.282	1.663			-0.136	-0.026	1.696			-0.171	0.147	1.684			-0.347	-0.116	1.750			-0.497	-0.223	1.772			-0.391	-0.385	1.698			-0.369	-0.438	1.693			-0.013	-0.087	1.589			0.048	-0.257	1.564
-0.164	-0.320	1.619			-0.143	-0.282	1.663			-0.137	-0.026	1.696			-0.172	0.146	1.685			-0.348	-0.116	1.750			-0.497	-0.225	1.773			-0.400	-0.393	1.704			-0.380	-0.447	1.697			-0.013	-0.088	1.591			0.048	-0.258	1.564
-0.165	-0.320	1.619			-0.144	-0.282	1.663			-0.138	-0.026	1.697			-0.173	0.146	1.685			-0.349	-0.116	1.750			-0.497	-0.226	1.774			-0.406	-0.398	1.708			-0.387	-0.453	1.699			-0.013	-0.088	1.592			0.047	-0.258	1.565
-0.166	-0.320	1.619			-0.144	-0.282	1.663			-0.139	-0.026	1.697			-0.174	0.146	1.686			-0.349	-0.116	1.751			-0.497	-0.228	1.774			-0.407	-0.401	1.709			-0.388	-0.456	1.699			-0.013	-0.089	1.594			0.047	-0.259	1.565
-0.166	-0.320	1.619			-0.145	-0.282	1.664			-0.140	-0.026	1.697			-0.175	0.146	1.687			-0.350	-0.116	1.751			-0.497	-0.229	1.775			-0.408	-0.403	1.711			-0.388	-0.458	1.700			-0.013	-0.090	1.596			0.047	-0.259	1.565
-0.167	-0.320	1.619			-0.146	-0.282	1.664			-0.140	-0.026	1.697			-0.175	0.146	1.687			-0.351	-0.116	1.751			-0.496	-0.230	1.776			-0.408	-0.404	1.712			-0.386	-0.459	1.700			-0.013	-0.092	1.598			0.050	-0.268	1.567
-0.167	-0.320	1.620			-0.146	-0.282	1.664			-0.141	-0.026	1.698			-0.176	0.146	1.687			-0.352	-0.116	1.752			-0.496	-0.231	1.776			-0.407	-0.404	1.712			-0.384	-0.459	1.699			-0.013	-0.093	1.600			0.050	-0.273	1.569
-0.168	-0.320	1.620			-0.147	-0.282	1.664			-0.141	-0.026	1.698			-0.177	0.146	1.688			-0.352	-0.116	1.752			-0.496	-0.232	1.776			-0.407	-0.404	1.712			-0.383	-0.459	1.698			-0.013	-0.093	1.601			0.050	-0.274	1.569
-0.168	-0.320	1.620			-0.147	-0.282	1.665			-0.142	-0.026	1.698			-0.178	0.146	1.688			-0.353	-0.116	1.752			-0.496	-0.233	1.777			-0.407	-0.404	1.712			-0.382	-0.459	1.698			-0.014	-0.094	1.602			0.050	-0.274	1.569
-0.169	-0.320	1.620			-0.148	-0.282	1.665			-0.142	-0.026	1.698			-0.178	0.146	1.688			-0.354	-0.116	1.752			-0.496	-0.234	1.777			-0.407	-0.403	1.712			-0.381	-0.459	1.697			-0.014	-0.094	1.602			0.050	-0.274	1.569
-0.169	-0.320	1.620			-0.148	-0.282	1.665			-0.143	-0.026	1.699			-0.179	0.146	1.689			-0.354	-0.116	1.753			-0.496	-0.234	1.777			-0.407	-0.403	1.711			-0.380	-0.459	1.696			-0.015	-0.094	1.602			0.049	-0.275	1.569
-0.170	-0.320	1.620			-0.149	-0.282	1.665			-0.143	-0.026	1.699			-0.180	0.146	1.689			-0.355	-0.116	1.753			-0.496	-0.235	1.778			-0.408	-0.403	1.711			-0.380	-0.459	1.695			-0.016	-0.094	1.600			0.049	-0.274	1.569
-0.170	-0.320	1.621			-0.149	-0.282	1.665			-0.144	-0.026	1.699			-0.180	0.146	1.689			-0.355	-0.116	1.753			-0.496	-0.235	1.778			-0.409	-0.402	1.710			-0.380	-0.458	1.694			-0.016	-0.094	1.601			0.048	-0.274	1.569
-0.170	-0.320	1.621			-0.150	-0.282	1.665			-0.144	-0.026	1.699			-0.181	0.146	1.689			-0.356	-0.116	1.753			-0.496	-0.236	1.778			-0.409	-0.402	1.710			-0.380	-0.458	1.693			-0.016	-0.094	1.601			0.048	-0.274	1.569
-0.171	-0.320	1.621			-0.150	-0.282	1.666			-0.145	-0.026	1.699			-0.182	0.146	1.689			-0.356	-0.116	1.754			-0.496	-0.237	1.778			-0.410	-0.401	1.710			-0.380	-0.457	1.692			-0.016	-0.095	1.601			0.048	-0.274	1.569
-0.171	-0.320	1.621			-0.151	-0.282	1.666			-0.146	-0.026	1.699			-0.183	0.146	1.689			-0.357	-0.116	1.754			-0.497	-0.237	1.778			-0.412	-0.400	1.709			-0.381	-0.457	1.692			-0.017	-0.095	1.602			0.047	-0.274	1.569
-0.172	-0.320	1.621			-0.151	-0.282	1.666			-0.147	-0.026	1.699			-0.184	0.146	1.689			-0.357	-0.116	1.754			-0.497	-0.237	1.778			-0.415	-0.400	1.709			-0.383	-0.457	1.691			-0.020	-0.094	1.596			0.045	-0.272	1.568
-0.172	-0.320	1.622			-0.152	-0.282	1.666			-0.148	-0.026	1.699			-0.185	0.147	1.689			-0.358	-0.116	1.754			-0.497	-0.238	1.778			-0.419	-0.400	1.709			-0.386	-0.457	1.691			-0.020	-0.094	1.596			0.044	-0.272	1.568
-0.173	-0.320	1.622			-0.153	-0.282	1.666			-0.149	-0.025	1.699			-0.187	0.147	1.689			-0.359	-0.116	1.754			-0.498	-0.238	1.778			-0.427	-0.402	1.710			-0.402	-0.459	1.692			-0.022	-0.091	1.593			0.041	-0.268	1.567
-0.174	-0.319	1.622			-0.153	-0.282	1.666			-0.151	-0.025	1.698			-0.188	0.147	1.689			-0.361	-0.116	1.754			-0.500	-0.239	1.777			-0.434	-0.404	1.711			-0.407	-0.460	1.693			-0.025	-0.090	1.589			0.038	-0.266	1.566
-0.175	-0.319	1.622			-0.155	-0.282	1.666			-0.153	-0.025	1.698			-0.190	0.148	1.689			-0.362	-0.116	1.754			-0.502	-0.239	1.777			-0.440	-0.404	1.711			-0.412	-0.461	1.693			-0.027	-0.090	1.589			0.036	-0.266	1.565
-0.177	-0.319	1.622			-0.157	-0.281	1.667			-0.156	-0.024	1.697			-0.192	0.148	1.688			-0.364	-0.116	1.753			-0.505	-0.239	1.776			-0.446	-0.405	1.712			-0.417	-0.461	1.693			-0.027	-0.095	1.602			0.034	-0.266	1.563
-0.178	-0.319	1.622			-0.160	-0.281	1.667			-0.158	-0.024	1.697			-0.195	0.148	1.688			-0.367	-0.116	1.753			-0.508	-0.240	1.775			-0.452	-0.406	1.712			-0.422	-0.462	1.694			-0.029	-0.099	1.608			0.032	-0.267	1.560
-0.180	-0.320	1.622			-0.162	-0.281	1.667			-0.160	-0.023	1.696			-0.197	0.149	1.687			-0.369	-0.115	1.752			-0.510	-0.240	1.774			-0.456	-0.406	1.711			-0.427	-0.462	1.693			-0.031	-0.100	1.609			0.030	-0.267	1.559
-0.181	-0.320	1.622			-0.164	-0.281	1.667			-0.163	-0.023	1.696			-0.200	0.149	1.687			-0.372	-0.115	1.752			-0.514	-0.240	1.774			-0.459	-0.406	1.711			-0.429	-0.463	1.693			-0.033	-0.102	1.611			0.028	-0.268	1.557
-0.183	-0.320	1.622			-0.166	-0.281	1.667			-0.165	-0.023	1.695			-0.203	0.149	1.686			-0.374	-0.115	1.751			-0.516	-0.240	1.773			-0.461	-0.406	1.711			-0.432	-0.463	1.693			-0.035	-0.104	1.614			0.026	-0.268	1.555
-0.184	-0.320	1.622			-0.168	-0.281	1.667			-0.167	-0.022	1.695			-0.205	0.149	1.686			-0.376	-0.115	1.751			-0.519	-0.241	1.772			-0.463	-0.406	1.711			-0.434	-0.463	1.693			-0.036	-0.106	1.616			0.024	-0.268	1.552
-0.186	-0.320	1.621			-0.170	-0.281	1.666			-0.169	-0.022	1.694			-0.207	0.149	1.685			-0.378	-0.115	1.750			-0.521	-0.241	1.772			-0.465	-0.407	1.711			-0.437	-0.463	1.693			-0.038	-0.108	1.618			0.022	-0.269	1.550
-0.188	-0.320	1.621			-0.172	-0.281	1.666			-0.172	-0.022	1.694			-0.209	0.150	1.684			-0.380	-0.115	1.749			-0.523	-0.241	1.771			-0.467	-0.407	1.711			-0.440	-0.463	1.693			-0.039	-0.109	1.620			0.021	-0.269	1.548
-0.190	-0.321	1.621			-0.174	-0.281	1.666			-0.174	-0.021	1.693			-0.211	0.150	1.684			-0.382	-0.115	1.749			-0.524	-0.242	1.771			-0.463	-0.405	1.711			-0.434	-0.459	1.694			-0.040	-0.110	1.621			0.020	-0.269	1.547
-0.191	-0.321	1.620			-0.176	-0.281	1.666			-0.176	-0.021	1.693			-0.213	0.150	1.683			-0.383	-0.115	1.748			-0.526	-0.242	1.770			-0.457	-0.410	1.710			-0.411	-0.476	1.691			-0.041	-0.110	1.622			0.019	-0.269	1.546
-0.193	-0.321	1.620			-0.177	-0.282	1.665			-0.178	-0.021	1.692			-0.215	0.150	1.683			-0.385	-0.115	1.748			-0.527	-0.243	1.770			-0.451	-0.415	1.709			-0.401	-0.484	1.690			-0.042	-0.111	1.622			0.018	-0.270	1.545
-0.194	-0.321	1.620			-0.179	-0.282	1.665			-0.180	-0.021	1.692			-0.217	0.150	1.682			-0.387	-0.115	1.747			-0.528	-0.243	1.769			-0.450	-0.413	1.711			-0.402	-0.476	1.694			-0.043	-0.112	1.623			0.017	-0.270	1.544
-0.195	-0.321	1.620			-0.181	-0.282	1.665			-0.181	-0.021	1.691			-0.219	0.150	1.682			-0.388	-0.116	1.746			-0.529	-0.243	1.769			-0.449	-0.411	1.712			-0.402	-0.472	1.697			-0.044	-0.112	1.623			0.016	-0.270	1.543
-0.197	-0.321	1.619			-0.182	-0.282	1.665			-0.183	-0.021	1.691			-0.220	0.150	1.681			-0.390	-0.116	1.746			-0.531	-0.244	1.768			-0.453	-0.411	1.712			-0.409	-0.471	1.697			-0.044	-0.113	1.624			0.015	-0.270	1.542
-0.198	-0.321	1.619			-0.183	-0.282	1.664			-0.184	-0.020	1.691			-0.222	0.150	1.681			-0.391	-0.116	1.745			-0.532	-0.244	1.768			-0.453	-0.412	1.712			-0.409	-0.471	1.697			-0.045	-0.114	1.626			0.014	-0.270	1.541
-0.199	-0.321	1.619			-0.184	-0.282	1.664			-0.186	-0.020	1.690			-0.224	0.150	1.680			-0.393	-0.116	1.745			-0.533	-0.244	1.768			-0.447	-0.424	1.684			-0.405	-0.489	1.651			-0.046	-0.114	1.626			0.013	-0.270	1.540
-0.199	-0.321	1.619			-0.185	-0.282	1.664			-0.187	-0.020	1.690			-0.225	0.150	1.680			-0.394	-0.116	1.744			-0.534	-0.245	1.767			-0.444	-0.429	1.672			-0.425	-0.487	1.656			-0.048	-0.097	1.601			0.011	-0.266	1.541
-0.200	-0.321	1.619			-0.186	-0.282	1.664			-0.188	-0.020	1.690			-0.226	0.150	1.679			-0.395	-0.116	1.744			-0.535	-0.245	1.767			-0.442	-0.433	1.664			-0.429	-0.490	1.655			-0.049	-0.089	1.591			0.009	-0.264	1.542
-0.201	-0.321	1.619			-0.186	-0.282	1.664			-0.189	-0.020	1.689			-0.227	0.150	1.679			-0.396	-0.116	1.743			-0.536	-0.246	1.766			-0.441	-0.436	1.659			-0.432	-0.492	1.654			-0.050	-0.085	1.585			0.008	-0.262	1.542
-0.201	-0.321	1.619			-0.187	-0.282	1.664			-0.190	-0.020	1.689			-0.229	0.150	1.678			-0.396	-0.116	1.743			-0.536	-0.246	1.766			-0.440	-0.438	1.655			-0.433	-0.493	1.652			-0.050	-0.082	1.581			0.007	-0.261	1.543
-0.202	-0.321	1.618			-0.188	-0.281	1.664			-0.190	-0.020	1.689			-0.229	0.150	1.678			-0.397	-0.116	1.743			-0.537	-0.246	1.765			-0.439	-0.440	1.652			-0.434	-0.495	1.651			-0.051	-0.080	1.578			0.006	-0.260	1.543
-0.202	-0.321	1.618			-0.188	-0.281	1.663			-0.191	-0.020	1.688			-0.230	0.150	1.678			-0.398	-0.116	1.742			-0.504	-0.266	1.741			-0.420	-0.470	1.634			-0.415	-0.539	1.625			-0.051	-0.078	1.576			0.005	-0.259	1.544
-0.203	-0.321	1.618			-0.188	-0.281	1.663			-0.192	-0.020	1.688			-0.231	0.150	1.678			-0.399	-0.116	1.742			-0.493	-0.273	1.736			-0.413	-0.482	1.631			-0.409	-0.557	1.627			-0.052	-0.077	1.574			0.005	-0.258	1.544
-0.203	-0.321	1.618			-0.189	-0.281	1.663			-0.192	-0.020	1.688			-0.232	0.149	1.677			-0.399	-0.116	1.742			-0.505	-0.267	1.742			-0.417	-0.476	1.633			-0.425	-0.538	1.639			-0.052	-0.081	1.578			0.005	-0.258	1.544
-0.204	-0.321	1.618			-0.189	-0.281	1.663			-0.193	-0.020	1.688			-0.232	0.149	1.677			-0.400	-0.116	1.742			-0.511	-0.263	1.746			-0.419	-0.472	1.634			-0.433	-0.529	1.646			-0.053	-0.080	1.576			0.004	-0.257	1.545
-0.204	-0.321	1.618			-0.189	-0.281	1.663			-0.194	-0.020	1.688			-0.233	0.149	1.677			-0.400	-0.116	1.741			-0.516	-0.261	1.749			-0.421	-0.469	1.635			-0.442	-0.521	1.652			-0.046	-0.049	1.543			0.004	-0.256	1.545
-0.204	-0.320	1.618			-0.189	-0.280	1.663			-0.194	-0.020	1.688			-0.234	0.149	1.677			-0.401	-0.116	1.741			-0.519	-0.259	1.751			-0.423	-0.466	1.636			-0.449	-0.513	1.658			-0.046	-0.050	1.544			0.004	-0.255	1.546
-0.204	-0.320	1.618			-0.189	-0.280	1.663			-0.195	-0.020	1.688			-0.234	0.149	1.677			-0.401	-0.116	1.741			-0.522	-0.257	1.753			-0.441	-0.435	1.679			-0.465	-0.487	1.693			-0.048	-0.070	1.567			0.004	-0.256	1.546
-0.204	-0.320	1.618			-0.189	-0.280	1.663			-0.195	-0.020	1.687			-0.235	0.149	1.676			-0.402	-0.116	1.741			-0.524	-0.256	1.755			-0.447	-0.425	1.693			-0.474	-0.474	1.710			-0.048	-0.070	1.566			0.004	-0.255	1.546
-0.204	-0.320	1.618			-0.189	-0.280	1.663			-0.195	-0.020	1.687			-0.235	0.149	1.676			-0.402	-0.116	1.741			-0.526	-0.255	1.756			-0.451	-0.421	1.699			-0.480	-0.467	1.720			-0.048	-0.069	1.565			0.004	-0.254	1.546
-0.204	-0.320	1.618			-0.188	-0.279	1.662			-0.195	-0.020	1.687			-0.235	0.149	1.676			-0.402	-0.116	1.741			-0.526	-0.254	1.757			-0.454	-0.418	1.704			-0.485	-0.463	1.727			-0.048	-0.069	1.565			0.004	-0.254	1.547
-0.205	-0.319	1.619			-0.188	-0.279	1.663			-0.195	-0.020	1.687			-0.236	0.149	1.676			-0.402	-0.116	1.741			-0.527	-0.254	1.758			-0.456	-0.417	1.706			-0.489	-0.459	1.733			-0.043	-0.092	1.597			0.006	-0.257	1.547
-0.205	-0.319	1.619			-0.189	-0.279	1.663			-0.195	-0.020	1.687			-0.236	0.149	1.676			-0.402	-0.117	1.741			-0.528	-0.253	1.759			-0.457	-0.416	1.709			-0.482	-0.460	1.729			-0.042	-0.096	1.601			0.007	-0.259	1.548
-0.204	-0.319	1.619			-0.189	-0.279	1.663			-0.195	-0.020	1.687			-0.236	0.149	1.676			-0.402	-0.117	1.741			-0.528	-0.253	1.760			-0.459	-0.415	1.711			-0.479	-0.460	1.727			-0.041	-0.098	1.604			0.009	-0.261	1.548
-0.204	-0.319	1.619			-0.188	-0.279	1.663			-0.195	-0.020	1.687			-0.236	0.149	1.676			-0.402	-0.117	1.741			-0.528	-0.253	1.760			-0.461	-0.414	1.712			-0.479	-0.460	1.727			-0.041	-0.099	1.606			0.010	-0.262	1.549
-0.204	-0.319	1.619			-0.188	-0.279	1.663			-0.194	-0.021	1.687			-0.235	0.149	1.676			-0.401	-0.117	1.741			-0.528	-0.252	1.761			-0.463	-0.414	1.714			-0.480	-0.460	1.728			-0.040	-0.100	1.607			0.011	-0.263	1.550
-0.204	-0.319	1.619			-0.188	-0.279	1.663			-0.192	-0.020	1.687			-0.235	0.149	1.676			-0.400	-0.118	1.742			-0.528	-0.252	1.762			-0.464	-0.413	1.716			-0.480	-0.460	1.727			-0.037	-0.103	1.610			0.013	-0.266	1.551
-0.204	-0.319	1.619			-0.188	-0.279	1.663			-0.190	-0.020	1.687			-0.233	0.149	1.676			-0.399	-0.118	1.742			-0.527	-0.251	1.763			-0.466	-0.412	1.717			-0.480	-0.460	1.727			-0.035	-0.105	1.613			0.015	-0.268	1.551
-0.203	-0.319	1.619			-0.187	-0.279	1.663			-0.188	-0.020	1.687			-0.232	0.149	1.676			-0.397	-0.118	1.743			-0.527	-0.251	1.764			-0.468	-0.412	1.719			-0.480	-0.460	1.728			-0.034	-0.106	1.614			0.017	-0.269	1.552
-0.202	-0.319	1.620			-0.186	-0.279	1.664			-0.187	-0.020	1.687			-0.229	0.149	1.676			-0.395	-0.118	1.743			-0.526	-0.250	1.764			-0.469	-0.412	1.720			-0.481	-0.460	1.728			-0.032	-0.107	1.614			0.018	-0.270	1.553
-0.202	-0.318	1.620			-0.185	-0.278	1.664			-0.185	-0.020	1.687			-0.227	0.150	1.676			-0.393	-0.117	1.744			-0.525	-0.249	1.765			-0.470	-0.411	1.721			-0.481	-0.460	1.728			-0.031	-0.108	1.615			0.020	-0.271	1.554
-0.201	-0.318	1.620			-0.184	-0.278	1.664			-0.183	-0.020	1.687			-0.224	0.150	1.676			-0.391	-0.117	1.744			-0.524	-0.249	1.766			-0.472	-0.411	1.722			-0.481	-0.461	1.728			-0.030	-0.108	1.615			0.021	-0.272	1.555
-0.199	-0.318	1.620			-0.183	-0.278	1.664			-0.182	-0.020	1.687			-0.221	0.150	1.676			-0.389	-0.117	1.745			-0.523	-0.248	1.766			-0.473	-0.411	1.724			-0.482	-0.462	1.727			-0.029	-0.109	1.615			0.023	-0.273	1.556
-0.198	-0.318	1.621			-0.181	-0.278	1.665			-0.180	-0.020	1.687			-0.217	0.150	1.675			-0.386	-0.117	1.745			-0.521	-0.248	1.767			-0.475	-0.411	1.725			-0.482	-0.463	1.727			-0.027	-0.109	1.616			0.024	-0.274	1.556
-0.197	-0.318	1.621			-0.180	-0.278	1.665			-0.179	-0.020	1.687			-0.214	0.150	1.675			-0.384	-0.117	1.746			-0.520	-0.248	1.767			-0.476	-0.411	1.726			-0.482	-0.464	1.727			-0.026	-0.110	1.616			0.026	-0.274	1.557
-0.196	-0.318	1.621			-0.179	-0.279	1.665			-0.177	-0.020	1.687			-0.211	0.150	1.675			-0.383	-0.117	1.746			-0.518	-0.248	1.768			-0.477	-0.411	1.726			-0.482	-0.465	1.727			-0.024	-0.110	1.615			0.027	-0.275	1.558
-0.194	-0.318	1.621			-0.177	-0.279	1.665			-0.176	-0.020	1.688			-0.208	0.150	1.675			-0.381	-0.117	1.746			-0.517	-0.248	1.768			-0.477	-0.411	1.727			-0.482	-0.465	1.726			-0.023	-0.110	1.616			0.028	-0.276	1.558
-0.193	-0.319	1.622			-0.176	-0.279	1.665			-0.174	-0.020	1.688			-0.205	0.150	1.675			-0.379	-0.116	1.747			-0.516	-0.248	1.769			-0.478	-0.411	1.728			-0.481	-0.466	1.726			-0.022	-0.110	1.616			0.029	-0.276	1.559
-0.192	-0.319	1.622			-0.175	-0.279	1.666			-0.173	-0.021	1.688			-0.202	0.150	1.674			-0.377	-0.116	1.747			-0.514	-0.247	1.769			-0.478	-0.412	1.729			-0.479	-0.467	1.725			-0.020	-0.110	1.616			0.030	-0.277	1.559
-0.191	-0.319	1.622			-0.174	-0.279	1.666			-0.171	-0.021	1.688			-0.199	0.150	1.674			-0.375	-0.116	1.747			-0.513	-0.247	1.770			-0.478	-0.412	1.729			-0.477	-0.468	1.724			-0.019	-0.111	1.616			0.031	-0.277	1.560
-0.190	-0.319	1.622			-0.172	-0.279	1.666			-0.169	-0.021	1.688			-0.196	0.150	1.674			-0.374	-0.116	1.747			-0.512	-0.247	1.770			-0.478	-0.412	1.730			-0.476	-0.469	1.723			-0.018	-0.111	1.615			0.032	-0.277	1.560
-0.189	-0.319	1.622			-0.171	-0.279	1.666			-0.168	-0.021	1.688			-0.194	0.150	1.674			-0.372	-0.116	1.748			-0.511	-0.247	1.771			-0.478	-0.412	1.730			-0.475	-0.469	1.723			-0.017	-0.111	1.615			0.033	-0.278	1.560
-0.188	-0.319	1.622			-0.170	-0.279	1.666			-0.167	-0.021	1.688			-0.192	0.151	1.674			-0.371	-0.116	1.748			-0.510	-0.247	1.771			-0.479	-0.412	1.731			-0.474	-0.470	1.723			-0.016	-0.111	1.615			0.034	-0.278	1.561
-0.187	-0.319	1.623			-0.169	-0.279	1.666			-0.165	-0.021	1.688			-0.190	0.151	1.673			-0.369	-0.116	1.748			-0.509	-0.247	1.771			-0.479	-0.412	1.731			-0.474	-0.470	1.723			-0.015	-0.111	1.615			0.034	-0.278	1.561
-0.186	-0.319	1.623			-0.168	-0.279	1.667			-0.164	-0.021	1.688			-0.189	0.151	1.673			-0.368	-0.116	1.748			-0.508	-0.247	1.772			-0.479	-0.412	1.732			-0.474	-0.471	1.723			-0.014	-0.111	1.615			0.035	-0.279	1.561
-0.185	-0.319	1.623			-0.167	-0.280	1.667			-0.163	-0.021	1.688			-0.187	0.151	1.673			-0.367	-0.116	1.748			-0.508	-0.246	1.772			-0.480	-0.412	1.732			-0.474	-0.471	1.723			-0.013	-0.111	1.615			0.036	-0.279	1.562
-0.184	-0.319	1.623			-0.166	-0.280	1.667			-0.162	-0.021	1.688			-0.186	0.151	1.673			-0.366	-0.115	1.749			-0.507	-0.246	1.772			-0.480	-0.412	1.732			-0.474	-0.472	1.723			-0.012	-0.110	1.614			0.036	-0.279	1.562
-0.184	-0.319	1.623			-0.166	-0.280	1.667			-0.161	-0.021	1.688			-0.185	0.151	1.674			-0.365	-0.115	1.749			-0.506	-0.246	1.773			-0.480	-0.413	1.733			-0.473	-0.472	1.722			-0.011	-0.110	1.614			0.037	-0.279	1.562
-0.183	-0.319	1.623			-0.165	-0.280	1.667			-0.161	-0.021	1.688			-0.184	0.151	1.674			-0.364	-0.115	1.749			-0.506	-0.246	1.773			-0.481	-0.413	1.733			-0.473	-0.472	1.722			-0.010	-0.111	1.615			0.038	-0.280	1.562
-0.183	-0.320	1.623			-0.165	-0.280	1.667			-0.160	-0.021	1.688			-0.182	0.151	1.674			-0.364	-0.115	1.749			-0.505	-0.246	1.773			-0.481	-0.413	1.733			-0.473	-0.473	1.722			-0.009	-0.112	1.616			0.039	-0.281	1.562
-0.182	-0.320	1.623			-0.164	-0.280	1.667			-0.159	-0.021	1.688			-0.182	0.151	1.674			-0.363	-0.115	1.749			-0.504	-0.246	1.773			-0.481	-0.413	1.734			-0.473	-0.473	1.723			-0.008	-0.113	1.618			0.039	-0.281	1.561
-0.182	-0.320	1.623			-0.164	-0.280	1.667			-0.159	-0.021	1.689			-0.181	0.151	1.674			-0.362	-0.115	1.749			-0.504	-0.246	1.774			-0.482	-0.413	1.734			-0.473	-0.473	1.723			-0.007	-0.114	1.620			0.040	-0.282	1.561
-0.181	-0.320	1.623			-0.164	-0.280	1.667			-0.158	-0.021	1.689			-0.180	0.151	1.675			-0.361	-0.115	1.749			-0.504	-0.246	1.774			-0.482	-0.414	1.734			-0.473	-0.474	1.723			-0.006	-0.115	1.621			0.041	-0.282	1.561
-0.181	-0.320	1.624			-0.163	-0.280	1.667			-0.158	-0.021	1.689			-0.179	0.151	1.675			-0.361	-0.115	1.750			-0.503	-0.246	1.774			-0.482	-0.414	1.735			-0.473	-0.474	1.723			-0.006	-0.117	1.623			0.041	-0.283	1.561
-0.180	-0.320	1.624			-0.163	-0.280	1.667			-0.157	-0.021	1.689			-0.178	0.152	1.676			-0.360	-0.115	1.750			-0.503	-0.246	1.774			-0.482	-0.414	1.735			-0.473	-0.474	1.723			-0.005	-0.117	1.624			0.042	-0.283	1.559
-0.180	-0.320	1.624			-0.163	-0.280	1.668			-0.157	-0.021	1.689			-0.178	0.152	1.676			-0.360	-0.115	1.750			-0.502	-0.245	1.774			-0.482	-0.414	1.735			-0.473	-0.475	1.723			-0.004	-0.118	1.626			0.043	-0.283	1.559
-0.180	-0.320	1.624			-0.162	-0.280	1.668			-0.156	-0.021	1.689			-0.177	0.152	1.677			-0.359	-0.115	1.750			-0.502	-0.245	1.775			-0.482	-0.415	1.735			-0.473	-0.475	1.723			-0.003	-0.119	1.627			0.044	-0.284	1.558
-0.179	-0.320	1.624			-0.162	-0.280	1.668			-0.156	-0.021	1.690			-0.176	0.152	1.677			-0.359	-0.115	1.750			-0.502	-0.245	1.775			-0.482	-0.415	1.735			-0.473	-0.475	1.723			-0.003	-0.119	1.626			0.044	-0.284	1.558
-0.179	-0.320	1.624			-0.161	-0.280	1.668			-0.155	-0.021	1.690			-0.176	0.152	1.678			-0.358	-0.115	1.750			-0.501	-0.245	1.775			-0.482	-0.415	1.735			-0.473	-0.475	1.722			-0.005	-0.102	1.610			0.043	-0.278	1.559
-0.179	-0.320	1.624			-0.161	-0.280	1.668			-0.155	-0.021	1.690			-0.176	0.152	1.679			-0.358	-0.115	1.750			-0.501	-0.245	1.775			-0.482	-0.415	1.736			-0.472	-0.476	1.722			-0.006	-0.094	1.602			0.043	-0.273	1.560
-0.178	-0.320	1.624			-0.160	-0.280	1.668			-0.155	-0.021	1.690			-0.175	0.153	1.679			-0.357	-0.115	1.750			-0.501	-0.245	1.775			-0.482	-0.415	1.736			-0.472	-0.476	1.722			-0.007	-0.088	1.597			0.043	-0.270	1.560
-0.178	-0.320	1.624			-0.159	-0.280	1.668			-0.154	-0.021	1.691			-0.175	0.153	1.680			-0.357	-0.115	1.750			-0.501	-0.245	1.775			-0.482	-0.416	1.736			-0.472	-0.476	1.722			-0.007	-0.084	1.594			0.043	-0.266	1.561
-0.177	-0.320	1.624			-0.159	-0.280	1.668			-0.154	-0.021	1.691			-0.175	0.153	1.681			-0.357	-0.115	1.750			-0.500	-0.245	1.776			-0.482	-0.416	1.736			-0.472	-0.476	1.722			-0.007	-0.081	1.591			0.043	-0.264	1.562
-0.177	-0.320	1.624			-0.158	-0.280	1.668			-0.153	-0.021	1.692			-0.174	0.153	1.681			-0.356	-0.115	1.750			-0.500	-0.245	1.776			-0.482	-0.416	1.736			-0.472	-0.476	1.722			-0.007	-0.079	1.588			0.043	-0.261	1.562
-0.176	-0.320	1.624			-0.157	-0.280	1.668			-0.153	-0.021	1.692			-0.174	0.153	1.682			-0.356	-0.115	1.750			-0.500	-0.245	1.776			-0.482	-0.416	1.735			-0.472	-0.477	1.722			-0.007	-0.077	1.586			0.043	-0.259	1.562
-0.176	-0.320	1.624			-0.157	-0.280	1.668			-0.153	-0.020	1.692			-0.174	0.153	1.683			-0.355	-0.115	1.750			-0.500	-0.245	1.776			-0.481	-0.417	1.735			-0.471	-0.477	1.721			-0.008	-0.075	1.584			0.043	-0.258	1.563
-0.175	-0.320	1.625			-0.156	-0.280	1.668			-0.152	-0.020	1.693			-0.174	0.154	1.684			-0.355	-0.115	1.750			-0.500	-0.245	1.776			-0.481	-0.417	1.735			-0.471	-0.477	1.721			-0.008	-0.073	1.583			0.043	-0.256	1.563
-0.175	-0.320	1.625			-0.155	-0.280	1.668			-0.152	-0.020	1.693			-0.174	0.154	1.684			-0.355	-0.115	1.751			-0.499	-0.245	1.776			-0.481	-0.417	1.735			-0.471	-0.477	1.721			-0.008	-0.072	1.581			0.043	-0.255	1.563
-0.175	-0.319	1.625			-0.155	-0.280	1.668			-0.152	-0.020	1.693			-0.174	0.154	1.685			-0.355	-0.115	1.751			-0.499	-0.245	1.776			-0.481	-0.417	1.735			-0.471	-0.477	1.721			-0.008	-0.071	1.580			0.043	-0.254	1.563
-0.174	-0.319	1.625			-0.154	-0.280	1.668			-0.151	-0.020	1.694			-0.174	0.154	1.685			-0.354	-0.115	1.751			-0.499	-0.245	1.776			-0.480	-0.418	1.734			-0.470	-0.478	1.720			-0.008	-0.070	1.579			0.043	-0.253	1.563
-0.174	-0.319	1.625			-0.154	-0.280	1.668			-0.151	-0.020	1.694			-0.174	0.154	1.686			-0.354	-0.115	1.751			-0.499	-0.245	1.776			-0.480	-0.418	1.734			-0.469	-0.478	1.720			-0.007	-0.073	1.580			0.044	-0.253	1.563
-0.173	-0.319	1.625			-0.153	-0.280	1.668			-0.151	-0.020	1.694			-0.174	0.154	1.686			-0.354	-0.115	1.751			-0.499	-0.245	1.776			-0.479	-0.418	1.734			-0.468	-0.478	1.719			-0.007	-0.072	1.579			0.044	-0.253	1.563
-0.173	-0.319	1.625			-0.153	-0.280	1.668			-0.151	-0.020	1.695			-0.174	0.154	1.687			-0.353	-0.115	1.751			-0.499	-0.245	1.777			-0.478	-0.418	1.733			-0.468	-0.478	1.719			-0.006	-0.079	1.585			0.045	-0.254	1.563
-0.173	-0.319	1.625			-0.152	-0.279	1.668			-0.150	-0.020	1.695			-0.174	0.154	1.687			-0.353	-0.115	1.751			-0.498	-0.245	1.777			-0.478	-0.418	1.733			-0.467	-0.478	1.718			-0.006	-0.077	1.583			0.045	-0.254	1.563
-0.172	-0.319	1.625			-0.152	-0.279	1.668			-0.150	-0.020	1.695			-0.174	0.154	1.688			-0.353	-0.115	1.751			-0.498	-0.245	1.777			-0.477	-0.418	1.732			-0.466	-0.478	1.718			-0.006	-0.082	1.586			0.046	-0.256	1.562
-0.172	-0.319	1.625			-0.152	-0.279	1.668			-0.150	-0.020	1.695			-0.174	0.154	1.688			-0.353	-0.115	1.751			-0.498	-0.245	1.777			-0.476	-0.418	1.732			-0.465	-0.478	1.717			-0.006	-0.080	1.584			0.047	-0.255	1.562
-0.172	-0.319	1.625			-0.151	-0.279	1.668			-0.150	-0.020	1.695			-0.174	0.154	1.689			-0.353	-0.115	1.751			-0.498	-0.245	1.777			-0.475	-0.418	1.731			-0.467	-0.476	1.718			-0.006	-0.079	1.582			0.047	-0.254	1.562
-0.172	-0.319	1.625			-0.151	-0.279	1.668			-0.150	-0.020	1.696			-0.174	0.154	1.689			-0.352	-0.116	1.751			-0.498	-0.245	1.777			-0.474	-0.418	1.731			-0.465	-0.476	1.717			-0.006	-0.078	1.580			0.047	-0.254	1.562
-0.171	-0.319	1.625			-0.151	-0.279	1.668			-0.150	-0.020	1.696			-0.175	0.154	1.689			-0.352	-0.116	1.751			-0.498	-0.245	1.777			-0.473	-0.418	1.730			-0.464	-0.476	1.717			-0.005	-0.081	1.583			0.047	-0.255	1.561
-0.171	-0.319	1.625			-0.150	-0.279	1.668			-0.149	-0.020	1.696			-0.175	0.154	1.690			-0.352	-0.116	1.751			-0.498	-0.245	1.777			-0.472	-0.418	1.730			-0.463	-0.476	1.716			-0.005	-0.080	1.582			0.047	-0.254	1.561
-0.171	-0.319	1.625			-0.150	-0.279	1.668			-0.149	-0.020	1.696			-0.175	0.154	1.690			-0.352	-0.116	1.751			-0.498	-0.245	1.777			-0.472	-0.418	1.730			-0.462	-0.476	1.716			-0.005	-0.080	1.582			0.048	-0.254	1.561
-0.170	-0.319	1.625			-0.150	-0.279	1.668			-0.149	-0.020	1.696			-0.176	0.154	1.690			-0.352	-0.116	1.751			-0.498	-0.245	1.777			-0.471	-0.418	1.730			-0.462	-0.476	1.716			-0.005	-0.079	1.581			0.048	-0.253	1.561
-0.170	-0.319	1.625			-0.149	-0.279	1.668			-0.149	-0.019	1.696			-0.176	0.154	1.690			-0.351	-0.117	1.751			-0.497	-0.245	1.777			-0.471	-0.418	1.729			-0.461	-0.476	1.716			-0.004	-0.079	1.580			0.048	-0.253	1.561
-0.170	-0.319	1.625			-0.149	-0.279	1.668			-0.149	-0.019	1.696			-0.177	0.154	1.690			-0.351	-0.117	1.751			-0.497	-0.245	1.777			-0.470	-0.418	1.729			-0.460	-0.476	1.716			-0.004	-0.078	1.579			0.048	-0.252	1.561
-0.170	-0.319	1.625			-0.149	-0.279	1.668			-0.149	-0.019	1.696			-0.177	0.154	1.690			-0.351	-0.117	1.750			-0.497	-0.245	1.777			-0.470	-0.418	1.729			-0.460	-0.476	1.716			-0.004	-0.077	1.579			0.048	-0.252	1.561
-0.170	-0.319	1.625			-0.149	-0.279	1.668			-0.149	-0.019	1.696			-0.178	0.154	1.691			-0.351	-0.117	1.750			-0.497	-0.245	1.777			-0.469	-0.419	1.729			-0.459	-0.476	1.715			-0.004	-0.080	1.581			0.048	-0.253	1.560
-0.169	-0.319	1.625			-0.148	-0.279	1.668			-0.149	-0.019	1.697			-0.178	0.154	1.691			-0.351	-0.118	1.750			-0.497	-0.245	1.777			-0.469	-0.419	1.729			-0.459	-0.476	1.715			-0.004	-0.079	1.580			0.048	-0.253	1.560
-0.169	-0.319	1.625			-0.148	-0.279	1.668			-0.149	-0.019	1.697			-0.179	0.154	1.691			-0.351	-0.118	1.750			-0.497	-0.245	1.777			-0.469	-0.419	1.729			-0.459	-0.476	1.715			-0.004	-0.078	1.579			0.048	-0.253	1.560
-0.169	-0.319	1.625			-0.148	-0.279	1.668			-0.148	-0.019	1.697			-0.179	0.153	1.691			-0.351	-0.118	1.750			-0.497	-0.245	1.777			-0.468	-0.419	1.729			-0.458	-0.476	1.715			-0.004	-0.078	1.577			0.048	-0.253	1.559
-0.169	-0.319	1.625			-0.148	-0.279	1.668			-0.148	-0.019	1.697			-0.180	0.153	1.691			-0.351	-0.119	1.750			-0.497	-0.245	1.777			-0.468	-0.419	1.729			-0.458	-0.476	1.715			-0.004	-0.083	1.583			0.049	-0.255	1.558
-0.169	-0.319	1.625			-0.147	-0.279	1.668			-0.148	-0.019	1.697			-0.180	0.153	1.690			-0.351	-0.119	1.750			-0.497	-0.245	1.777			-0.467	-0.419	1.728			-0.457	-0.476	1.715			-0.003	-0.082	1.581			0.049	-0.255	1.558
-0.168	-0.319	1.625			-0.147	-0.279	1.668			-0.148	-0.019	1.697			-0.180	0.153	1.690			-0.351	-0.119	1.750			-0.497	-0.245	1.777			-0.467	-0.419	1.728			-0.456	-0.476	1.715			-0.003	-0.080	1.579			0.049	-0.254	1.558
-0.168	-0.319	1.625			-0.147	-0.279	1.668			-0.148	-0.019	1.697			-0.181	0.153	1.690			-0.351	-0.119	1.750			-0.497	-0.245	1.777			-0.467	-0.419	1.728			-0.456	-0.476	1.714			-0.003	-0.079	1.578			0.049	-0.254	1.557
-0.168	-0.318	1.625			-0.147	-0.279	1.668			-0.148	-0.019	1.696			-0.181	0.153	1.690			-0.351	-0.120	1.750			-0.497	-0.245	1.777			-0.466	-0.418	1.728			-0.455	-0.476	1.714			-0.003	-0.078	1.576			0.049	-0.254	1.557
-0.168	-0.318	1.625			-0.147	-0.279	1.668			-0.148	-0.020	1.696			-0.182	0.153	1.690			-0.350	-0.120	1.749			-0.497	-0.245	1.777			-0.466	-0.418	1.728			-0.455	-0.475	1.714			-0.003	-0.077	1.575			0.049	-0.254	1.557
-0.168	-0.318	1.624			-0.146	-0.279	1.668			-0.148	-0.020	1.696			-0.182	0.153	1.690			-0.350	-0.120	1.749			-0.497	-0.245	1.777			-0.465	-0.418	1.728			-0.454	-0.475	1.714			-0.003	-0.077	1.574			0.049	-0.254	1.557
-0.168	-0.318	1.624			-0.146	-0.279	1.668			-0.148	-0.020	1.696			-0.182	0.152	1.690			-0.350	-0.120	1.749			-0.497	-0.245	1.777			-0.465	-0.418	1.727			-0.454	-0.475	1.714			-0.003	-0.076	1.573			0.049	-0.253	1.557
-0.168	-0.318	1.624			-0.146	-0.279	1.667			-0.148	-0.020	1.696			-0.183	0.152	1.690			-0.350	-0.120	1.749			-0.497	-0.245	1.777			-0.464	-0.418	1.727			-0.453	-0.475	1.714			-0.003	-0.075	1.572			0.049	-0.253	1.556
-0.167	-0.318	1.624			-0.146	-0.279	1.667			-0.148	-0.020	1.696			-0.183	0.152	1.689			-0.350	-0.121	1.749			-0.497	-0.245	1.777			-0.464	-0.418	1.727			-0.453	-0.475	1.713			-0.003	-0.075	1.571			0.049	-0.253	1.556
-0.167	-0.318	1.624			-0.146	-0.278	1.667			-0.148	-0.020	1.696			-0.184	0.152	1.689			-0.350	-0.121	1.749			-0.496	-0.245	1.777			-0.464	-0.418	1.727			-0.452	-0.475	1.713			-0.004	-0.074	1.571			0.049	-0.253	1.556
-0.167	-0.318	1.624			-0.146	-0.278	1.667			-0.148	-0.020	1.695			-0.184	0.152	1.689			-0.350	-0.121	1.749			-0.496	-0.245	1.777			-0.463	-0.418	1.727			-0.450	-0.474	1.712			-0.004	-0.074	1.570			0.049	-0.253	1.556
-0.167	-0.318	1.624			-0.146	-0.278	1.667			-0.148	-0.020	1.695			-0.184	0.152	1.689			-0.351	-0.121	1.748			-0.496	-0.245	1.777			-0.463	-0.418	1.726			-0.449	-0.474	1.712			-0.004	-0.073	1.569			0.049	-0.253	1.555
-0.167	-0.318	1.624			-0.146	-0.278	1.667			-0.148	-0.020	1.695			-0.185	0.152	1.688			-0.351	-0.121	1.748			-0.496	-0.245	1.777			-0.462	-0.417	1.726			-0.449	-0.473	1.711			-0.004	-0.073	1.568			0.048	-0.252	1.555
-0.167	-0.318	1.624			-0.145	-0.278	1.667			-0.148	-0.020	1.695			-0.185	0.152	1.688			-0.351	-0.121	1.748			-0.496	-0.245	1.777			-0.462	-0.417	1.726			-0.453	-0.464	1.702			-0.004	-0.072	1.568			0.048	-0.251	1.554
-0.167	-0.318	1.624			-0.145	-0.278	1.666			-0.148	-0.020	1.694			-0.186	0.152	1.688			-0.351	-0.122	1.748			-0.496	-0.245	1.777			-0.461	-0.417	1.725			-0.452	-0.461	1.698			-0.004	-0.072	1.567			0.048	-0.251	1.554
-0.167	-0.318	1.623			-0.145	-0.278	1.666			-0.148	-0.020	1.694			-0.186	0.152	1.688			-0.351	-0.122	1.748			-0.496	-0.245	1.777			-0.461	-0.417	1.725			-0.451	-0.458	1.695			-0.004	-0.072	1.567			0.047	-0.251	1.553
-0.167	-0.318	1.623			-0.145	-0.278	1.666			-0.149	-0.020	1.693			-0.186	0.152	1.687			-0.351	-0.122	1.747			-0.496	-0.244	1.777			-0.461	-0.417	1.725			-0.450	-0.456	1.692			-0.004	-0.071	1.566			0.047	-0.251	1.553
-0.167	-0.318	1.623			-0.145	-0.278	1.666			-0.149	-0.020	1.693			-0.187	0.152	1.687			-0.351	-0.122	1.747			-0.496	-0.244	1.777			-0.461	-0.417	1.725			-0.449	-0.456	1.690			-0.005	-0.071	1.565			0.047	-0.250	1.552
-0.167	-0.317	1.623			-0.145	-0.278	1.665			-0.149	-0.019	1.692			-0.187	0.152	1.687			-0.352	-0.122	1.747			-0.496	-0.244	1.777			-0.461	-0.417	1.725			-0.449	-0.455	1.689			-0.005	-0.071	1.565			0.047	-0.250	1.552
-0.167	-0.317	1.622			-0.146	-0.278	1.665			-0.150	-0.019	1.692			-0.187	0.152	1.687			-0.352	-0.122	1.746			-0.496	-0.244	1.777			-0.461	-0.417	1.724			-0.449	-0.453	1.687			-0.006	-0.070	1.564			0.046	-0.250	1.552
-0.167	-0.317	1.622			-0.146	-0.277	1.665			-0.150	-0.019	1.691			-0.187	0.152	1.686			-0.352	-0.122	1.746			-0.497	-0.244	1.776			-0.462	-0.417	1.724			-0.450	-0.452	1.685			-0.006	-0.070	1.563			0.045	-0.249	1.551
-0.168	-0.317	1.622			-0.146	-0.277	1.664			-0.151	-0.018	1.691			-0.188	0.152	1.686			-0.352	-0.122	1.746			-0.497	-0.244	1.776			-0.462	-0.417	1.724			-0.450	-0.451	1.683			-0.007	-0.070	1.563			0.044	-0.249	1.550
-0.168	-0.317	1.621			-0.146	-0.277	1.664			-0.151	-0.018	1.690			-0.188	0.152	1.686			-0.353	-0.122	1.745			-0.497	-0.244	1.776			-0.464	-0.417	1.723			-0.450	-0.449	1.681			-0.008	-0.069	1.562			0.043	-0.248	1.549
-0.168	-0.317	1.621			-0.147	-0.277	1.663			-0.152	-0.017	1.689			-0.188	0.153	1.686			-0.353	-0.121	1.744			-0.497	-0.244	1.775			-0.466	-0.417	1.723			-0.451	-0.448	1.680			-0.008	-0.069	1.562			0.042	-0.248	1.549
-0.168	-0.317	1.621			-0.147	-0.276	1.663			-0.153	-0.016	1.688			-0.188	0.153	1.686			-0.354	-0.121	1.744			-0.497	-0.244	1.774			-0.469	-0.417	1.722			-0.453	-0.447	1.679			-0.009	-0.069	1.561			0.041	-0.247	1.548
-0.169	-0.316	1.620			-0.147	-0.276	1.662			-0.154	-0.015	1.687			-0.188	0.153	1.686			-0.354	-0.121	1.743			-0.497	-0.244	1.774			-0.473	-0.417	1.721			-0.455	-0.446	1.677			-0.010	-0.068	1.560			0.040	-0.247	1.547
-0.169	-0.316	1.620			-0.148	-0.276	1.662			-0.154	-0.015	1.686			-0.188	0.153	1.686			-0.355	-0.120	1.742			-0.498	-0.244	1.773			-0.476	-0.417	1.721			-0.458	-0.445	1.675			-0.010	-0.068	1.560			0.039	-0.246	1.547
-0.170	-0.316	1.619			-0.148	-0.275	1.661			-0.155	-0.014	1.686			-0.188	0.154	1.685			-0.356	-0.120	1.741			-0.498	-0.244	1.772			-0.480	-0.418	1.720			-0.460	-0.445	1.673			-0.011	-0.068	1.560			0.038	-0.245	1.546
-0.170	-0.316	1.619			-0.149	-0.275	1.661			-0.156	-0.013	1.685			-0.189	0.154	1.685			-0.356	-0.120	1.740			-0.499	-0.243	1.771			-0.482	-0.418	1.719			-0.461	-0.444	1.672			-0.011	-0.068	1.559			0.036	-0.245	1.545
-0.171	-0.316	1.618			-0.150	-0.275	1.660			-0.157	-0.012	1.684			-0.189	0.154	1.685			-0.357	-0.119	1.739			-0.500	-0.243	1.769			-0.472	-0.413	1.714			-0.456	-0.444	1.671			-0.012	-0.067	1.559			0.035	-0.244	1.544
-0.172	-0.315	1.617			-0.151	-0.275	1.660			-0.157	-0.012	1.684			-0.189	0.154	1.685			-0.358	-0.119	1.738			-0.501	-0.243	1.768			-0.466	-0.411	1.710			-0.448	-0.446	1.673			-0.013	-0.067	1.559			0.034	-0.244	1.544
-0.173	-0.315	1.617			-0.151	-0.274	1.659			-0.158	-0.011	1.683			-0.189	0.155	1.685			-0.359	-0.119	1.737			-0.502	-0.243	1.767			-0.443	-0.425	1.672			-0.442	-0.450	1.655			-0.014	-0.067	1.558			0.033	-0.244	1.543
-0.173	-0.315	1.616			-0.152	-0.274	1.658			-0.159	-0.011	1.683			-0.189	0.155	1.685			-0.360	-0.118	1.736			-0.503	-0.243	1.765			-0.435	-0.430	1.659			-0.437	-0.454	1.643			-0.024	-0.040	1.528			0.030	-0.242	1.543
-0.174	-0.314	1.616			-0.153	-0.274	1.657			-0.161	-0.010	1.682			-0.189	0.155	1.685			-0.361	-0.118	1.735			-0.505	-0.243	1.764			-0.431	-0.432	1.651			-0.434	-0.456	1.634			-0.028	-0.031	1.518			0.028	-0.241	1.542
-0.176	-0.314	1.615			-0.154	-0.273	1.657			-0.163	-0.010	1.682			-0.189	0.155	1.685			-0.362	-0.117	1.733			-0.506	-0.243	1.762			-0.428	-0.434	1.645			-0.432	-0.458	1.627			-0.033	-0.037	1.518			0.026	-0.240	1.542
-0.177	-0.314	1.614			-0.155	-0.273	1.656			-0.165	-0.009	1.681			-0.189	0.156	1.685			-0.363	-0.117	1.732			-0.509	-0.243	1.760			-0.425	-0.435	1.641			-0.430	-0.460	1.621			-0.037	-0.030	1.512			0.024	-0.239	1.542
-0.178	-0.314	1.613			-0.156	-0.273	1.655			-0.167	-0.009	1.681			-0.189	0.156	1.686			-0.364	-0.117	1.731			-0.511	-0.244	1.758			-0.442	-0.430	1.643			-0.442	-0.460	1.621			-0.039	-0.041	1.516			0.022	-0.240	1.542
-0.180	-0.313	1.613			-0.158	-0.272	1.654			-0.170	-0.009	1.681			-0.189	0.156	1.686			-0.366	-0.117	1.730			-0.514	-0.244	1.757			-0.453	-0.426	1.643			-0.450	-0.461	1.621			-0.041	-0.044	1.516			0.019	-0.242	1.542
-0.182	-0.313	1.612			-0.160	-0.272	1.654			-0.172	-0.008	1.681			-0.190	0.157	1.686			-0.367	-0.116	1.728			-0.516	-0.244	1.755			-0.460	-0.424	1.644			-0.456	-0.461	1.622			-0.042	-0.047	1.517			0.016	-0.247	1.543
-0.184	-0.313	1.611			-0.162	-0.272	1.653			-0.175	-0.008	1.681			-0.190	0.157	1.687			-0.369	-0.116	1.727			-0.519	-0.245	1.754			-0.464	-0.423	1.644			-0.458	-0.462	1.621			-0.043	-0.050	1.517			0.013	-0.247	1.543
-0.186	-0.313	1.610			-0.164	-0.272	1.652			-0.178	-0.008	1.681			-0.191	0.157	1.688			-0.371	-0.117	1.725			-0.522	-0.246	1.752			-0.468	-0.421	1.649			-0.459	-0.463	1.624			-0.045	-0.037	1.513			0.010	-0.246	1.544
-0.187	-0.313	1.610			-0.165	-0.272	1.652			-0.180	-0.008	1.682			-0.193	0.158	1.689			-0.372	-0.117	1.724			-0.525	-0.247	1.750			-0.472	-0.420	1.650			-0.462	-0.464	1.624			-0.046	-0.033	1.511			0.007	-0.245	1.544
-0.189	-0.312	1.609			-0.167	-0.271	1.651			-0.183	-0.008	1.682			-0.194	0.158	1.690			-0.374	-0.117	1.723			-0.528	-0.248	1.749			-0.475	-0.420	1.650			-0.464	-0.465	1.625			-0.047	-0.030	1.509			0.004	-0.243	1.544
-0.191	-0.312	1.608			-0.169	-0.271	1.651			-0.187	-0.009	1.683			-0.197	0.158	1.692			-0.376	-0.118	1.722			-0.530	-0.249	1.747			-0.478	-0.420	1.650			-0.466	-0.466	1.625			-0.048	-0.027	1.508			0.001	-0.242	1.545
-0.195	-0.311	1.607			-0.172	-0.270	1.649			-0.194	-0.010	1.686			-0.201	0.157	1.696			-0.379	-0.119	1.719			-0.535	-0.252	1.745			-0.510	-0.423	1.659			-0.514	-0.475	1.641			-0.052	-0.025	1.507			-0.004	-0.241	1.545
-0.195	-0.311	1.607			-0.172	-0.270	1.649			-0.194	-0.010	1.686			-0.201	0.157	1.696			-0.379	-0.119	1.719			-0.535	-0.252	1.745			-0.510	-0.423	1.659			-0.514	-0.475	1.641			-0.052	-0.025	1.507			-0.004	-0.241	1.545
-0.196	-0.311	1.606			-0.174	-0.270	1.649			-0.197	-0.010	1.687			-0.204	0.156	1.698			-0.381	-0.120	1.718			-0.536	-0.252	1.744			-0.528	-0.425	1.665			-0.536	-0.479	1.648			-0.053	-0.024	1.506			-0.006	-0.240	1.546
-0.199	-0.311	1.606			-0.176	-0.270	1.649			-0.199	-0.010	1.688			-0.206	0.156	1.701			-0.383	-0.121	1.718			-0.538	-0.253	1.743			-0.539	-0.426	1.668			-0.550	-0.482	1.653			-0.055	-0.024	1.506			-0.008	-0.239	1.546
-0.201	-0.311	1.605			-0.178	-0.271	1.648			-0.202	-0.011	1.689			-0.209	0.156	1.703			-0.385	-0.121	1.717			-0.540	-0.254	1.742			-0.547	-0.427	1.671			-0.558	-0.484	1.656			-0.057	-0.024	1.506			-0.010	-0.239	1.547
-0.202	-0.311	1.605			-0.180	-0.271	1.648			-0.205	-0.011	1.690			-0.211	0.156	1.705			-0.387	-0.122	1.716			-0.542	-0.255	1.742			-0.554	-0.428	1.673			-0.566	-0.486	1.659			-0.059	-0.024	1.506			-0.012	-0.238	1.547
-0.204	-0.311	1.605			-0.182	-0.271	1.648			-0.207	-0.011	1.691			-0.214	0.155	1.707			-0.388	-0.123	1.716			-0.544	-0.256	1.741			-0.560	-0.429	1.675			-0.572	-0.487	1.661			-0.061	-0.024	1.506			-0.013	-0.238	1.548
-0.206	-0.311	1.604			-0.184	-0.271	1.648			-0.209	-0.012	1.692			-0.216	0.155	1.708			-0.390	-0.123	1.716			-0.546	-0.256	1.741			-0.565	-0.429	1.676			-0.577	-0.488	1.663			-0.063	-0.024	1.507			-0.015	-0.237	1.548
-0.207	-0.311	1.604			-0.185	-0.272	1.648			-0.211	-0.012	1.693			-0.217	0.155	1.710			-0.392	-0.124	1.716			-0.547	-0.257	1.740			-0.569	-0.430	1.678			-0.582	-0.489	1.665			-0.064	-0.025	1.507			-0.016	-0.237	1.549
-0.209	-0.311	1.604			-0.187	-0.272	1.647			-0.212	-0.012	1.694			-0.219	0.155	1.711			-0.393	-0.124	1.715			-0.548	-0.257	1.740			-0.574	-0.430	1.679			-0.586	-0.490	1.666			-0.066	-0.025	1.507			-0.017	-0.237	1.549
-0.210	-0.312	1.604			-0.188	-0.272	1.647			-0.214	-0.013	1.694			-0.220	0.154	1.712			-0.394	-0.125	1.715			-0.549	-0.258	1.739			-0.577	-0.431	1.680			-0.590	-0.491	1.668			-0.067	-0.026	1.508			-0.018	-0.236	1.550
-0.211	-0.312	1.604			-0.189	-0.272	1.647			-0.215	-0.013	1.695			-0.221	0.154	1.713			-0.395	-0.125	1.715			-0.550	-0.258	1.739			-0.581	-0.431	1.681			-0.594	-0.492	1.669			-0.068	-0.026	1.508			-0.019	-0.236	1.550
-0.212	-0.312	1.604			-0.190	-0.273	1.647			-0.216	-0.013	1.696			-0.222	0.154	1.714			-0.396	-0.126	1.715			-0.551	-0.259	1.739			-0.583	-0.431	1.682			-0.597	-0.492	1.670			-0.070	-0.027	1.509			-0.020	-0.236	1.551
-0.212	-0.312	1.604			-0.191	-0.273	1.647			-0.217	-0.013	1.697			-0.223	0.154	1.715			-0.397	-0.126	1.715			-0.552	-0.259	1.738			-0.586	-0.432	1.682			-0.600	-0.493	1.670			-0.071	-0.027	1.510			-0.020	-0.237	1.553
-0.213	-0.312	1.604			-0.191	-0.273	1.648			-0.218	-0.013	1.697			-0.224	0.154	1.716			-0.398	-0.126	1.715			-0.553	-0.259	1.738			-0.580	-0.431	1.680			-0.587	-0.492	1.665			-0.071	-0.028	1.510			-0.019	-0.238	1.555
-0.214	-0.312	1.604			-0.192	-0.273	1.648			-0.219	-0.014	1.698			-0.225	0.154	1.717			-0.398	-0.127	1.715			-0.553	-0.260	1.738			-0.578	-0.431	1.679			-0.584	-0.492	1.662			-0.072	-0.028	1.511			-0.019	-0.238	1.556
-0.214	-0.313	1.604			-0.193	-0.274	1.648			-0.219	-0.014	1.699			-0.225	0.153	1.717			-0.399	-0.127	1.715			-0.553	-0.260	1.738			-0.566	-0.430	1.676			-0.563	-0.489	1.657			-0.066	-0.043	1.526			-0.018	-0.239	1.558
-0.214	-0.313	1.604			-0.193	-0.274	1.649			-0.219	-0.014	1.700			-0.226	0.153	1.718			-0.399	-0.127	1.715			-0.553	-0.261	1.738			-0.557	-0.429	1.674			-0.549	-0.487	1.654			-0.065	-0.047	1.530			-0.017	-0.239	1.559
-0.214	-0.313	1.605			-0.193	-0.274	1.650			-0.218	-0.014	1.701			-0.226	0.153	1.718			-0.399	-0.128	1.716			-0.553	-0.261	1.738			-0.548	-0.429	1.673			-0.537	-0.486	1.652			-0.061	-0.052	1.535			-0.015	-0.240	1.560
-0.214	-0.313	1.606			-0.193	-0.275	1.650			-0.217	-0.014	1.702			-0.226	0.153	1.719			-0.399	-0.128	1.716			-0.552	-0.261	1.738			-0.542	-0.428	1.672			-0.530	-0.485	1.650			-0.059	-0.055	1.538			-0.014	-0.240	1.561
-0.213	-0.314	1.607			-0.193	-0.275	1.651			-0.216	-0.014	1.703			-0.226	0.154	1.719			-0.398	-0.128	1.717			-0.551	-0.261	1.739			-0.537	-0.428	1.671			-0.524	-0.484	1.650			-0.058	-0.057	1.540			-0.012	-0.240	1.562
-0.212	-0.314	1.607			-0.192	-0.275	1.652			-0.214	-0.014	1.704			-0.225	0.154	1.720			-0.397	-0.128	1.718			-0.550	-0.262	1.739			-0.533	-0.427	1.671			-0.519	-0.484	1.649			-0.057	-0.059	1.543			-0.011	-0.240	1.563
-0.211	-0.314	1.608			-0.191	-0.275	1.654			-0.212	-0.014	1.705			-0.224	0.154	1.720			-0.396	-0.128	1.719			-0.547	-0.262	1.740			-0.530	-0.427	1.671			-0.517	-0.484	1.649			-0.053	-0.064	1.550			-0.008	-0.241	1.563
-0.210	-0.315	1.610			-0.191	-0.276	1.655			-0.210	-0.014	1.705			-0.223	0.154	1.720			-0.395	-0.128	1.721			-0.545	-0.262	1.740			-0.528	-0.428	1.671			-0.515	-0.484	1.649			-0.051	-0.066	1.553			-0.005	-0.243	1.563
-0.209	-0.315	1.611			-0.190	-0.276	1.656			-0.208	-0.014	1.706			-0.222	0.154	1.720			-0.393	-0.128	1.722			-0.543	-0.262	1.741			-0.526	-0.428	1.671			-0.513	-0.484	1.649			-0.049	-0.068	1.556			-0.002	-0.244	1.563
-0.207	-0.315	1.612			-0.188	-0.276	1.657			-0.205	-0.014	1.707			-0.221	0.154	1.720			-0.391	-0.128	1.724			-0.540	-0.262	1.742			-0.524	-0.428	1.671			-0.511	-0.484	1.649			-0.047	-0.071	1.559			0.003	-0.246	1.561
-0.206	-0.315	1.613			-0.187	-0.276	1.658			-0.202	-0.014	1.708			-0.220	0.155	1.720			-0.389	-0.127	1.726			-0.538	-0.262	1.744			-0.521	-0.428	1.672			-0.509	-0.484	1.650			-0.045	-0.073	1.561			0.009	-0.249	1.558
-0.204	-0.315	1.614			-0.185	-0.276	1.660			-0.199	-0.014	1.708			-0.218	0.155	1.720			-0.387	-0.127	1.728			-0.533	-0.262	1.745			-0.520	-0.428	1.673			-0.508	-0.484	1.650			-0.043	-0.074	1.564			0.014	-0.252	1.555
-0.202	-0.315	1.616			-0.183	-0.276	1.661			-0.196	-0.014	1.709			-0.217	0.155	1.720			-0.384	-0.127	1.730			-0.530	-0.261	1.747			-0.519	-0.428	1.674			-0.507	-0.485	1.652			-0.040	-0.076	1.566			0.019	-0.254	1.551
-0.199	-0.315	1.617			-0.181	-0.276	1.663			-0.192	-0.014	1.710			-0.215	0.155	1.720			-0.382	-0.127	1.732			-0.526	-0.260	1.749			-0.518	-0.428	1.675			-0.506	-0.484	1.654			-0.038	-0.078	1.569			0.024	-0.255	1.547
-0.197	-0.314	1.619			-0.179	-0.276	1.665			-0.189	-0.014	1.711			-0.213	0.155	1.719			-0.380	-0.127	1.734			-0.523	-0.259	1.751			-0.517	-0.428	1.678			-0.507	-0.485	1.658			-0.035	-0.079	1.571			0.029	-0.255	1.542
-0.195	-0.314	1.621			-0.176	-0.275	1.666			-0.185	-0.014	1.711			-0.211	0.155	1.719			-0.377	-0.127	1.737			-0.520	-0.258	1.754			-0.516	-0.427	1.681			-0.507	-0.484	1.662			-0.033	-0.080	1.573			0.033	-0.254	1.538
-0.192	-0.313	1.622			-0.174	-0.275	1.668			-0.182	-0.014	1.712			-0.209	0.155	1.719			-0.375	-0.127	1.740			-0.517	-0.256	1.757			-0.515	-0.427	1.684			-0.507	-0.483	1.666			-0.030	-0.082	1.575			0.041	-0.243	1.507
-0.190	-0.312	1.624			-0.171	-0.274	1.669			-0.178	-0.014	1.713			-0.208	0.155	1.718			-0.373	-0.126	1.742			-0.514	-0.255	1.760			-0.514	-0.426	1.688			-0.507	-0.483	1.669			-0.027	-0.082	1.577			0.045	-0.238	1.495
-0.188	-0.311	1.625			-0.169	-0.273	1.671			-0.176	-0.014	1.713			-0.206	0.155	1.718			-0.371	-0.126	1.745			-0.512	-0.254	1.762			-0.512	-0.425	1.691			-0.506	-0.483	1.673			-0.025	-0.083	1.578			0.047	-0.236	1.487
-0.186	-0.310	1.627			-0.167	-0.272	1.672			-0.173	-0.014	1.714			-0.205	0.154	1.718			-0.370	-0.126	1.747			-0.510	-0.253	1.765			-0.510	-0.425	1.695			-0.505	-0.482	1.677			-0.023	-0.084	1.580			0.049	-0.234	1.482
-0.184	-0.310	1.628			-0.165	-0.272	1.673			-0.171	-0.013	1.714			-0.204	0.154	1.718			-0.368	-0.126	1.749			-0.507	-0.251	1.767			-0.509	-0.424	1.698			-0.504	-0.482	1.681			-0.021	-0.085	1.581			0.051	-0.233	1.478
-0.182	-0.309	1.629			-0.163	-0.271	1.674			-0.169	-0.013	1.715			-0.203	0.154	1.718			-0.367	-0.126	1.752			-0.505	-0.250	1.770			-0.507	-0.424	1.702			-0.518	-0.466	1.716			-0.019	-0.085	1.582			0.053	-0.232	1.475
-0.181	-0.308	1.630			-0.162	-0.271	1.675			-0.167	-0.013	1.715			-0.202	0.154	1.718			-0.365	-0.125	1.754			-0.504	-0.249	1.772			-0.505	-0.423	1.706			-0.516	-0.466	1.718			-0.017	-0.086	1.583			0.054	-0.231	1.472
-0.179	-0.308	1.631			-0.160	-0.270	1.676			-0.166	-0.013	1.716			-0.201	0.154	1.717			-0.364	-0.125	1.756			-0.502	-0.249	1.774			-0.502	-0.423	1.709			-0.513	-0.467	1.721			-0.016	-0.087	1.584			0.055	-0.231	1.470
-0.178	-0.307	1.632			-0.159	-0.270	1.677			-0.164	-0.013	1.716			-0.200	0.154	1.717			-0.363	-0.125	1.758			-0.501	-0.248	1.776			-0.500	-0.422	1.713			-0.510	-0.467	1.724			-0.014	-0.087	1.585			0.056	-0.230	1.467
-0.176	-0.306	1.633			-0.157	-0.269	1.678			-0.162	-0.013	1.717			-0.200	0.154	1.717			-0.362	-0.125	1.759			-0.499	-0.247	1.778			-0.498	-0.422	1.717			-0.507	-0.468	1.727			-0.012	-0.087	1.586			0.057	-0.230	1.465
-0.175	-0.306	1.633			-0.156	-0.269	1.678			-0.161	-0.013	1.717			-0.199	0.154	1.717			-0.361	-0.125	1.761			-0.498	-0.247	1.780			-0.496	-0.422	1.720			-0.505	-0.468	1.729			-0.011	-0.088	1.587			0.058	-0.229	1.463
-0.174	-0.305	1.634			-0.154	-0.268	1.679			-0.160	-0.013	1.717			-0.198	0.154	1.717			-0.360	-0.125	1.762			-0.497	-0.246	1.781			-0.494	-0.422	1.722			-0.502	-0.469	1.731			-0.009	-0.088	1.588			0.059	-0.229	1.462
-0.173	-0.305	1.635			-0.153	-0.268	1.680			-0.158	-0.013	1.718			-0.198	0.154	1.717			-0.360	-0.125	1.764			-0.496	-0.246	1.783			-0.492	-0.421	1.725			-0.500	-0.469	1.733			-0.008	-0.088	1.588			0.059	-0.228	1.460
-0.172	-0.304	1.635			-0.152	-0.267	1.680			-0.157	-0.013	1.718			-0.197	0.154	1.717			-0.359	-0.124	1.765			-0.495	-0.246	1.784			-0.491	-0.421	1.727			-0.498	-0.469	1.734			-0.007	-0.088	1.589			0.060	-0.228	1.460
-0.171	-0.304	1.636			-0.151	-0.267	1.681			-0.156	-0.013	1.718			-0.197	0.154	1.717			-0.358	-0.124	1.766			-0.494	-0.246	1.785			-0.490	-0.421	1.729			-0.496	-0.470	1.735			-0.006	-0.088	1.590			0.060	-0.228	1.459
-0.170	-0.304	1.636			-0.150	-0.267	1.681			-0.155	-0.013	1.718			-0.197	0.154	1.717			-0.358	-0.124	1.767			-0.493	-0.245	1.786			-0.488	-0.421	1.730			-0.494	-0.470	1.736			-0.004	-0.089	1.590			0.061	-0.227	1.459
-0.169	-0.303	1.637			-0.149	-0.266	1.681			-0.154	-0.013	1.719			-0.196	0.154	1.717			-0.357	-0.124	1.769			-0.493	-0.245	1.787			-0.487	-0.421	1.732			-0.492	-0.470	1.737			-0.003	-0.089	1.591			0.061	-0.228	1.460
-0.168	-0.303	1.637			-0.148	-0.266	1.682			-0.154	-0.013	1.719			-0.196	0.154	1.717			-0.357	-0.124	1.769			-0.492	-0.245	1.788			-0.486	-0.421	1.733			-0.491	-0.471	1.738			-0.002	-0.089	1.591			0.061	-0.228	1.462
-0.168	-0.303	1.638			-0.148	-0.266	1.682			-0.153	-0.013	1.719			-0.196	0.153	1.717			-0.356	-0.124	1.770			-0.491	-0.245	1.789			-0.456	-0.411	1.730			-0.436	-0.458	1.720			-0.002	-0.089	1.592			0.062	-0.229	1.464
-0.167	-0.303	1.638			-0.147	-0.266	1.683			-0.152	-0.013	1.719			-0.195	0.153	1.717			-0.356	-0.124	1.771			-0.491	-0.244	1.790			-0.434	-0.427	1.712			-0.403	-0.491	1.685			-0.001	-0.089	1.592			0.062	-0.229	1.466
-0.166	-0.302	1.638			-0.147	-0.266	1.683			-0.152	-0.013	1.720			-0.195	0.153	1.717			-0.355	-0.124	1.772			-0.490	-0.244	1.790			-0.424	-0.434	1.705			-0.391	-0.501	1.674			0.000	-0.089	1.592			0.062	-0.230	1.468
-0.166	-0.302	1.639			-0.146	-0.265	1.683			-0.151	-0.013	1.720			-0.195	0.153	1.717			-0.355	-0.124	1.773			-0.490	-0.244	1.791			-0.418	-0.438	1.701			-0.384	-0.506	1.668			0.001	-0.089	1.593			0.063	-0.230	1.470
-0.165	-0.302	1.639			-0.145	-0.265	1.684			-0.150	-0.013	1.720			-0.194	0.153	1.717			-0.355	-0.124	1.773			-0.489	-0.244	1.792			-0.413	-0.441	1.698			-0.378	-0.510	1.664			0.002	-0.089	1.593			0.063	-0.231	1.471
-0.165	-0.302	1.640			-0.145	-0.265	1.684			-0.150	-0.013	1.720			-0.194	0.153	1.717			-0.354	-0.124	1.774			-0.489	-0.244	1.792			-0.410	-0.443	1.696			-0.374	-0.513	1.660			0.002	-0.090	1.593			0.064	-0.231	1.472
-0.165	-0.302	1.640			-0.145	-0.265	1.684			-0.149	-0.013	1.720			-0.194	0.153	1.717			-0.354	-0.124	1.774			-0.489	-0.244	1.793			-0.407	-0.431	1.702			-0.373	-0.487	1.675			0.003	-0.090	1.594			0.064	-0.231	1.473
-0.164	-0.302	1.640			-0.144	-0.265	1.685			-0.149	-0.013	1.720			-0.194	0.153	1.717			-0.354	-0.124	1.775			-0.488	-0.244	1.793			-0.405	-0.423	1.706			-0.371	-0.476	1.681			0.003	-0.090	1.594			0.065	-0.232	1.475
-0.164	-0.302	1.641			-0.144	-0.265	1.685			-0.148	-0.013	1.721			-0.194	0.153	1.717			-0.353	-0.124	1.775			-0.488	-0.244	1.794			-0.403	-0.418	1.708			-0.370	-0.469	1.684			0.004	-0.090	1.594			0.065	-0.232	1.476
-0.163	-0.301	1.641			-0.143	-0.265	1.685			-0.148	-0.013	1.721			-0.193	0.153	1.717			-0.353	-0.124	1.776			-0.488	-0.244	1.794			-0.401	-0.414	1.710			-0.369	-0.464	1.687			0.004	-0.090	1.594			0.065	-0.232	1.477
-0.163	-0.301	1.641			-0.143	-0.265	1.686			-0.148	-0.013	1.721			-0.193	0.153	1.717			-0.353	-0.123	1.776			-0.488	-0.243	1.795			-0.400	-0.411	1.712			-0.368	-0.460	1.689			0.005	-0.090	1.594			0.066	-0.232	1.478
-0.163	-0.301	1.642			-0.143	-0.265	1.686			-0.148	-0.013	1.721			-0.193	0.153	1.717			-0.353	-0.123	1.777			-0.488	-0.243	1.795			-0.416	-0.413	1.720			-0.397	-0.465	1.702			0.005	-0.090	1.595			0.066	-0.232	1.478
-0.163	-0.301	1.642			-0.142	-0.265	1.686			-0.147	-0.013	1.721			-0.193	0.153	1.717			-0.353	-0.123	1.777			-0.488	-0.243	1.795			-0.414	-0.411	1.721			-0.395	-0.463	1.704			0.006	-0.090	1.595			0.066	-0.232	1.479
-0.162	-0.301	1.642			-0.142	-0.264	1.686			-0.147	-0.013	1.721			-0.194	0.153	1.718			-0.353	-0.123	1.778			-0.488	-0.244	1.795			-0.420	-0.411	1.724			-0.399	-0.460	1.705			0.006	-0.090	1.595			0.066	-0.232	1.479
-0.162	-0.301	1.642			-0.142	-0.264	1.686			-0.147	-0.013	1.721			-0.195	0.152	1.719			-0.352	-0.123	1.778			-0.488	-0.244	1.796			-0.424	-0.412	1.727			-0.403	-0.459	1.707			0.006	-0.089	1.595			0.064	-0.231	1.479
-0.162	-0.301	1.643			-0.142	-0.264	1.687			-0.147	-0.013	1.722			-0.195	0.152	1.720			-0.352	-0.123	1.779			-0.488	-0.244	1.796			-0.428	-0.412	1.729			-0.405	-0.457	1.708			0.006	-0.089	1.595			0.063	-0.231	1.478
-0.162	-0.301	1.643			-0.142	-0.264	1.687			-0.148	-0.012	1.722			-0.196	0.152	1.721			-0.352	-0.123	1.779			-0.488	-0.244	1.796			-0.431	-0.412	1.731			-0.408	-0.455	1.708			0.006	-0.089	1.595			0.055	-0.223	1.469
-0.162	-0.302	1.643			-0.142	-0.264	1.687			-0.148	-0.012	1.722			-0.197	0.152	1.722			-0.352	-0.123	1.779			-0.488	-0.244	1.797			-0.434	-0.413	1.732			-0.410	-0.454	1.709			0.006	-0.088	1.595			0.047	-0.213	1.456
-0.162	-0.302	1.643			-0.141	-0.265	1.687			-0.150	-0.011	1.721			-0.198	0.152	1.723			-0.352	-0.123	1.780			-0.488	-0.244	1.797			-0.437	-0.413	1.733			-0.412	-0.453	1.709			0.006	-0.087	1.594			0.042	-0.205	1.449
-0.162	-0.303	1.643			-0.142	-0.265	1.687			-0.151	-0.010	1.721			-0.199	0.152	1.725			-0.352	-0.123	1.780			-0.488	-0.244	1.797			-0.439	-0.413	1.734			-0.413	-0.452	1.709			0.005	-0.086	1.594			0.035	-0.194	1.439
-0.163	-0.303	1.643			-0.142	-0.265	1.687			-0.152	-0.009	1.721			-0.200	0.152	1.726			-0.352	-0.123	1.780			-0.488	-0.244	1.798			-0.441	-0.413	1.735			-0.415	-0.452	1.709			0.004	-0.085	1.594			0.024	-0.182	1.428
-0.163	-0.304	1.643			-0.142	-0.265	1.687			-0.152	-0.008	1.721			-0.201	0.151	1.728			-0.352	-0.123	1.780			-0.488	-0.244	1.798			-0.443	-0.413	1.736			-0.416	-0.451	1.709			0.004	-0.084	1.593			0.015	-0.176	1.424
-0.164	-0.305	1.644			-0.142	-0.266	1.687			-0.153	-0.008	1.721			-0.201	0.151	1.729			-0.351	-0.124	1.781			-0.488	-0.245	1.799			-0.444	-0.413	1.736			-0.417	-0.451	1.709			0.004	-0.084	1.593			0.006	-0.173	1.421
-0.164	-0.306	1.644			-0.143	-0.266	1.688			-0.154	-0.008	1.722			-0.202	0.151	1.730			-0.351	-0.124	1.781			-0.488	-0.245	1.799			-0.446	-0.413	1.737			-0.418	-0.450	1.709			0.004	-0.083	1.594			-0.005	-0.172	1.420
-0.165	-0.307	1.644			-0.144	-0.267	1.688			-0.154	-0.008	1.722			-0.203	0.151	1.732			-0.352	-0.124	1.782			-0.488	-0.246	1.800			-0.447	-0.414	1.737			-0.419	-0.450	1.709			0.003	-0.083	1.594			-0.020	-0.172	1.421
-0.166	-0.308	1.644			-0.144	-0.268	1.688			-0.155	-0.007	1.722			-0.203	0.151	1.734			-0.353	-0.125	1.784			-0.488	-0.247	1.802			-0.449	-0.414	1.738			-0.420	-0.450	1.710			0.003	-0.083	1.594			-0.025	-0.171	1.421
-0.167	-0.309	1.644			-0.145	-0.268	1.688			-0.156	-0.007	1.723			-0.204	0.151	1.735			-0.354	-0.125	1.786			-0.488	-0.248	1.803			-0.446	-0.413	1.737			-0.419	-0.450	1.710			0.002	-0.082	1.594			-0.029	-0.170	1.419
-0.168	-0.309	1.644			-0.146	-0.269	1.688			-0.156	-0.007	1.723			-0.205	0.151	1.737			-0.354	-0.125	1.787			-0.488	-0.249	1.805			-0.445	-0.413	1.737			-0.422	-0.450	1.708			0.002	-0.082	1.594			-0.031	-0.169	1.418
-0.169	-0.310	1.644			-0.146	-0.270	1.688			-0.157	-0.007	1.723			-0.206	0.151	1.738			-0.355	-0.126	1.788			-0.488	-0.249	1.807			-0.443	-0.412	1.737			-0.421	-0.450	1.708			0.002	-0.082	1.594			-0.034	-0.168	1.417
-0.169	-0.311	1.644			-0.147	-0.271	1.688			-0.158	-0.007	1.723			-0.207	0.151	1.739			-0.355	-0.126	1.789			-0.488	-0.250	1.808			-0.441	-0.411	1.737			-0.431	-0.446	1.712			0.001	-0.081	1.594			-0.036	-0.167	1.416
-0.170	-0.312	1.644			-0.148	-0.271	1.688			-0.159	-0.007	1.724			-0.207	0.151	1.740			-0.356	-0.127	1.790			-0.487	-0.252	1.810			-0.439	-0.411	1.735			-0.426	-0.448	1.708			0.000	-0.081	1.594			-0.039	-0.166	1.416
-0.171	-0.313	1.644			-0.149	-0.272	1.688			-0.160	-0.007	1.724			-0.208	0.151	1.741			-0.356	-0.127	1.791			-0.486	-0.253	1.812			-0.438	-0.410	1.734			-0.422	-0.448	1.705			-0.000	-0.081	1.594			-0.042	-0.166	1.415
-0.172	-0.314	1.644			-0.149	-0.272	1.687			-0.160	-0.007	1.724			-0.209	0.150	1.742			-0.357	-0.127	1.793			-0.485	-0.255	1.813			-0.435	-0.409	1.732			-0.419	-0.449	1.702			-0.001	-0.081	1.594			-0.045	-0.165	1.415
-0.172	-0.314	1.643			-0.150	-0.273	1.687			-0.161	-0.007	1.724			-0.209	0.150	1.743			-0.357	-0.128	1.794			-0.485	-0.256	1.815			-0.434	-0.409	1.731			-0.415	-0.449	1.699			-0.001	-0.080	1.594			-0.047	-0.165	1.415
-0.173	-0.315	1.643			-0.151	-0.273	1.687			-0.162	-0.007	1.724			-0.210	0.150	1.743			-0.358	-0.128	1.795			-0.484	-0.257	1.816			-0.431	-0.408	1.729			-0.412	-0.449	1.697			-0.002	-0.080	1.594			-0.049	-0.165	1.414
-0.174	-0.315	1.643			-0.151	-0.274	1.687			-0.163	-0.007	1.724			-0.211	0.150	1.744			-0.358	-0.129	1.796			-0.483	-0.258	1.817			-0.426	-0.408	1.731			-0.405	-0.451	1.700			-0.003	-0.080	1.593			-0.052	-0.165	1.414
-0.174	-0.316	1.643			-0.152	-0.274	1.686			-0.164	-0.007	1.724			-0.211	0.150	1.744			-0.359	-0.129	1.797			-0.483	-0.259	1.818			-0.427	-0.410	1.731			-0.408	-0.452	1.699			-0.004	-0.079	1.593			-0.053	-0.164	1.413
-0.175	-0.316	1.642			-0.152	-0.274	1.686			-0.165	-0.007	1.724			-0.212	0.150	1.745			-0.359	-0.129	1.798			-0.482	-0.260	1.819			-0.429	-0.411	1.732			-0.412	-0.453	1.699			-0.004	-0.079	1.593			-0.053	-0.165	1.413
-0.175	-0.317	1.642			-0.153	-0.275	1.685			-0.165	-0.007	1.723			-0.213	0.150	1.745			-0.359	-0.129	1.798			-0.482	-0.260	1.820			-0.428	-0.411	1.732			-0.414	-0.453	1.698			-0.005	-0.079	1.593			-0.052	-0.166	1.413
-0.176	-0.317	1.642			-0.153	-0.275	1.685			-0.166	-0.007	1.723			-0.213	0.150	1.745			-0.360	-0.130	1.799			-0.481	-0.261	1.821			-0.428	-0.411	1.731			-0.413	-0.454	1.697			-0.006	-0.079	1.592			-0.051	-0.166	1.413
-0.176	-0.318	1.641			-0.154	-0.276	1.685			-0.167	-0.007	1.723			-0.214	0.150	1.746			-0.360	-0.130	1.799			-0.481	-0.261	1.822			-0.423	-0.410	1.733			-0.405	-0.454	1.701			-0.007	-0.079	1.592			-0.050	-0.167	1.413
-0.177	-0.318	1.641			-0.154	-0.276	1.684			-0.168	-0.007	1.723			-0.214	0.150	1.746			-0.360	-0.130	1.800			-0.480	-0.262	1.822			-0.420	-0.410	1.734			-0.399	-0.454	1.703			-0.007	-0.078	1.592			-0.051	-0.167	1.412
-0.177	-0.318	1.640			-0.154	-0.276	1.684			-0.168	-0.007	1.722			-0.215	0.150	1.746			-0.360	-0.130	1.800			-0.480	-0.262	1.823			-0.418	-0.409	1.734			-0.395	-0.455	1.704			-0.008	-0.078	1.591			-0.052	-0.166	1.411
-0.178	-0.319	1.640			-0.155	-0.277	1.683			-0.169	-0.007	1.722			-0.215	0.149	1.746			-0.360	-0.130	1.801			-0.480	-0.262	1.824			-0.420	-0.410	1.734			-0.397	-0.453	1.702			-0.008	-0.078	1.591			-0.078	-0.165	1.425
-0.178	-0.319	1.639			-0.155	-0.277	1.683			-0.169	-0.007	1.722			-0.215	0.149	1.747			-0.361	-0.131	1.801			-0.479	-0.263	1.824			-0.419	-0.410	1.734			-0.400	-0.452	1.699			-0.009	-0.078	1.591			-0.093	-0.164	1.433
-0.178	-0.319	1.639			-0.155	-0.277	1.682			-0.170	-0.007	1.721			-0.216	0.149	1.747			-0.361	-0.131	1.801			-0.479	-0.263	1.825			-0.418	-0.410	1.734			-0.398	-0.452	1.699			-0.009	-0.078	1.590			-0.091	-0.165	1.431
-0.179	-0.320	1.638			-0.156	-0.277	1.682			-0.170	-0.007	1.721			-0.216	0.149	1.747			-0.361	-0.131	1.802			-0.479	-0.264	1.825			-0.417	-0.409	1.731			-0.397	-0.452	1.698			-0.010	-0.078	1.590			-0.088	-0.166	1.429
-0.179	-0.320	1.638			-0.156	-0.277	1.681			-0.171	-0.007	1.721			-0.216	0.149	1.747			-0.361	-0.131	1.802			-0.478	-0.264	1.825			-0.415	-0.409	1.731			-0.395	-0.452	1.698			-0.010	-0.078	1.590			-0.086	-0.167	1.427
-0.179	-0.320	1.638			-0.156	-0.278	1.681			-0.171	-0.007	1.720			-0.217	0.149	1.747			-0.361	-0.131	1.802			-0.478	-0.264	1.826			-0.415	-0.409	1.730			-0.394	-0.452	1.697			-0.011	-0.078	1.589			-0.084	-0.168	1.426
-0.179	-0.320	1.637			-0.156	-0.278	1.680			-0.172	-0.007	1.720			-0.217	0.149	1.747			-0.361	-0.131	1.802			-0.478	-0.265	1.826			-0.414	-0.409	1.730			-0.393	-0.452	1.697			-0.011	-0.078	1.589			-0.082	-0.169	1.425
-0.180	-0.321	1.637			-0.157	-0.278	1.680			-0.172	-0.007	1.720			-0.217	0.149	1.746			-0.361	-0.131	1.803			-0.478	-0.265	1.826			-0.413	-0.409	1.730			-0.392	-0.452	1.697			-0.012	-0.077	1.589			-0.083	-0.171	1.425
-0.180	-0.321	1.637			-0.157	-0.278	1.680			-0.172	-0.007	1.719			-0.218	0.149	1.746			-0.361	-0.131	1.803			-0.477	-0.265	1.826			-0.412	-0.409	1.729			-0.391	-0.452	1.697			-0.012	-0.077	1.588			-0.084	-0.172	1.426
-0.180	-0.321	1.636			-0.157	-0.278	1.679			-0.173	-0.007	1.719			-0.218	0.149	1.746			-0.361	-0.131	1.803			-0.477	-0.265	1.827			-0.412	-0.408	1.728			-0.391	-0.452	1.695			-0.013	-0.077	1.588			-0.083	-0.174	1.425
-0.180	-0.321	1.636			-0.157	-0.278	1.679			-0.173	-0.007	1.718			-0.218	0.148	1.746			-0.362	-0.132	1.803			-0.477	-0.266	1.827			-0.411	-0.408	1.727			-0.390	-0.452	1.695			-0.013	-0.077	1.588			-0.081	-0.175	1.424
-0.180	-0.321	1.636			-0.157	-0.278	1.679			-0.173	-0.008	1.718			-0.218	0.148	1.745			-0.362	-0.132	1.804			-0.477	-0.266	1.827			-0.419	-0.411	1.729			-0.404	-0.458	1.700			-0.013	-0.077	1.587			-0.080	-0.176	1.424
-0.180	-0.321	1.635			-0.158	-0.279	1.678			-0.173	-0.008	1.718			-0.218	0.148	1.745			-0.362	-0.132	1.804			-0.477	-0.266	1.827			-0.424	-0.413	1.731			-0.413	-0.462	1.702			-0.014	-0.077	1.587			-0.064	-0.180	1.421
-0.181	-0.321	1.635			-0.158	-0.279	1.678			-0.174	-0.008	1.717			-0.219	0.148	1.744			-0.362	-0.132	1.804			-0.477	-0.266	1.827			-0.423	-0.413	1.731			-0.409	-0.462	1.703			-0.014	-0.077	1.587			-0.064	-0.181	1.421
-0.181	-0.321	1.635			-0.158	-0.279	1.678			-0.174	-0.008	1.717			-0.219	0.148	1.744			-0.362	-0.132	1.804			-0.476	-0.266	1.827			-0.422	-0.412	1.730			-0.408	-0.461	1.702			-0.014	-0.077	1.586			-0.047	-0.174	1.413
-0.181	-0.321	1.634			-0.158	-0.279	1.677			-0.174	-0.008	1.716			-0.219	0.148	1.743			-0.362	-0.132	1.804			-0.476	-0.266	1.828			-0.422	-0.411	1.729			-0.408	-0.460	1.701			-0.015	-0.077	1.586			-0.040	-0.173	1.410
-0.181	-0.321	1.634			-0.158	-0.279	1.677			-0.174	-0.008	1.716			-0.219	0.148	1.743			-0.362	-0.132	1.805			-0.476	-0.266	1.828			-0.422	-0.410	1.728			-0.407	-0.460	1.700			-0.015	-0.077	1.586			-0.037	-0.172	1.408
-0.181	-0.321	1.634			-0.158	-0.279	1.677			-0.174	-0.008	1.716			-0.218	0.148	1.742			-0.362	-0.132	1.805			-0.476	-0.266	1.828			-0.422	-0.410	1.728			-0.408	-0.460	1.700			-0.015	-0.077	1.585			-0.034	-0.172	1.407
-0.181	-0.321	1.634			-0.158	-0.279	1.676			-0.175	-0.008	1.716			-0.218	0.148	1.742			-0.362	-0.132	1.805			-0.476	-0.266	1.828			-0.425	-0.411	1.728			-0.411	-0.461	1.700			-0.016	-0.077	1.585			-0.032	-0.174	1.408
-0.181	-0.321	1.633			-0.158	-0.279	1.676			-0.175	-0.008	1.715			-0.218	0.148	1.741			-0.362	-0.132	1.805			-0.476	-0.266	1.828			-0.427	-0.412	1.728			-0.415	-0.463	1.701			-0.004	-0.084	1.585			-0.030	-0.173	1.407
-0.181	-0.321	1.633			-0.159	-0.279	1.676			-0.175	-0.008	1.715			-0.218	0.148	1.741			-0.363	-0.132	1.805			-0.476	-0.266	1.828			-0.430	-0.413	1.728			-0.419	-0.464	1.701			0.002	-0.087	1.585			-0.028	-0.172	1.406
-0.181	-0.321	1.633			-0.159	-0.279	1.676			-0.175	-0.008	1.715			-0.218	0.147	1.740			-0.363	-0.132	1.805			-0.476	-0.266	1.828			-0.432	-0.413	1.729			-0.420	-0.463	1.700			0.005	-0.089	1.585			-0.027	-0.172	1.405
-0.182	-0.321	1.633			-0.159	-0.279	1.675			-0.175	-0.008	1.715			-0.218	0.147	1.740			-0.363	-0.132	1.806			-0.477	-0.266	1.828			-0.434	-0.414	1.729			-0.422	-0.463	1.700			0.007	-0.090	1.585			-0.029	-0.172	1.407
-0.182	-0.321	1.632			-0.159	-0.278	1.675			-0.175	-0.009	1.714			-0.218	0.148	1.739			-0.363	-0.132	1.806			-0.477	-0.266	1.828			-0.436	-0.415	1.729			-0.423	-0.462	1.698			0.010	-0.092	1.585			-0.028	-0.172	1.407
-0.182	-0.320	1.632			-0.159	-0.278	1.675			-0.175	-0.009	1.714			-0.217	0.148	1.739			-0.363	-0.132	1.806			-0.477	-0.266	1.828			-0.435	-0.413	1.728			-0.430	-0.458	1.698			0.012	-0.093	1.585			-0.028	-0.172	1.407
-0.182	-0.320	1.632			-0.160	-0.278	1.675			-0.175	-0.009	1.714			-0.217	0.148	1.738			-0.363	-0.132	1.806			-0.477	-0.266	1.828			-0.435	-0.413	1.727			-0.429	-0.457	1.697			0.013	-0.094	1.585			-0.027	-0.172	1.407
-0.182	-0.320	1.632			-0.160	-0.278	1.675			-0.176	-0.009	1.714			-0.216	0.148	1.737			-0.364	-0.132	1.806			-0.477	-0.266	1.828			-0.428	-0.411	1.728			-0.413	-0.454	1.698			0.015	-0.095	1.585			-0.028	-0.174	1.409
-0.182	-0.319	1.632			-0.160	-0.278	1.675			-0.176	-0.009	1.713			-0.216	0.148	1.737			-0.364	-0.132	1.806			-0.477	-0.266	1.828			-0.424	-0.409	1.728			-0.405	-0.453	1.699			0.016	-0.095	1.585			-0.029	-0.175	1.411
-0.182	-0.319	1.631			-0.160	-0.278	1.675			-0.176	-0.009	1.713			-0.216	0.148	1.736			-0.364	-0.132	1.806			-0.477	-0.266	1.828			-0.426	-0.410	1.727			-0.409	-0.454	1.698			0.018	-0.096	1.585			-0.031	-0.176	1.412
-0.182	-0.319	1.631			-0.160	-0.277	1.675			-0.176	-0.009	1.713			-0.215	0.148	1.736			-0.364	-0.131	1.806			-0.477	-0.266	1.828			-0.430	-0.410	1.727			-0.415	-0.455	1.697			0.019	-0.097	1.586			-0.030	-0.177	1.413
-0.183	-0.318	1.631			-0.160	-0.277	1.674			-0.176	-0.009	1.713			-0.214	0.148	1.735			-0.364	-0.131	1.806			-0.477	-0.266	1.828			-0.433	-0.411	1.726			-0.420	-0.457	1.697			0.020	-0.098	1.586			-0.030	-0.178	1.413
-0.183	-0.318	1.631			-0.161	-0.277	1.674			-0.176	-0.009	1.713			-0.214	0.149	1.734			-0.364	-0.131	1.806			-0.477	-0.266	1.828			-0.433	-0.411	1.726			-0.419	-0.457	1.695			0.021	-0.099	1.586			-0.031	-0.179	1.414
-0.183	-0.318	1.631			-0.161	-0.277	1.674			-0.176	-0.009	1.713			-0.213	0.149	1.734			-0.364	-0.131	1.806			-0.477	-0.266	1.828			-0.432	-0.410	1.724			-0.418	-0.456	1.694			0.022	-0.100	1.586			-0.025	-0.172	1.407
-0.183	-0.318	1.631			-0.161	-0.277	1.674			-0.176	-0.010	1.713			-0.212	0.149	1.733			-0.364	-0.131	1.806			-0.477	-0.266	1.827			-0.432	-0.410	1.724			-0.418	-0.456	1.693			0.018	-0.088	1.606			-0.024	-0.172	1.407
-0.183	-0.318	1.631			-0.161	-0.277	1.674			-0.176	-0.010	1.713			-0.211	0.149	1.732			-0.364	-0.131	1.806			-0.477	-0.265	1.827			-0.433	-0.410	1.724			-0.419	-0.456	1.693			0.018	-0.085	1.611			-0.027	-0.173	1.411
-0.183	-0.317	1.631			-0.161	-0.277	1.674			-0.176	-0.010	1.713			-0.210	0.149	1.731			-0.365	-0.131	1.806			-0.478	-0.265	1.827			-0.432	-0.409	1.724			-0.418	-0.456	1.693			0.017	-0.080	1.618			-0.026	-0.173	1.411
-0.183	-0.317	1.631			-0.161	-0.277	1.674			-0.176	-0.011	1.712			-0.208	0.150	1.730			-0.365	-0.131	1.806			-0.478	-0.265	1.826			-0.432	-0.409	1.723			-0.419	-0.456	1.693			0.016	-0.078	1.623			-0.025	-0.174	1.411
-0.183	-0.317	1.631			-0.162	-0.277	1.674			-0.176	-0.011	1.713			-0.207	0.150	1.730			-0.365	-0.131	1.806			-0.478	-0.264	1.826			-0.432	-0.409	1.723			-0.426	-0.450	1.691			0.016	-0.076	1.626			-0.025	-0.174	1.411
-0.183	-0.317	1.631			-0.162	-0.277	1.674			-0.175	-0.012	1.713			-0.206	0.150	1.729			-0.365	-0.131	1.806			-0.478	-0.264	1.825			-0.432	-0.409	1.723			-0.428	-0.449	1.689			0.015	-0.074	1.628			-0.024	-0.174	1.411
-0.183	-0.316	1.631			-0.162	-0.276	1.674			-0.175	-0.012	1.713			-0.205	0.150	1.728			-0.365	-0.130	1.806			-0.479	-0.264	1.825			-0.434	-0.409	1.723			-0.429	-0.448	1.688			0.015	-0.073	1.630			-0.023	-0.175	1.412
-0.183	-0.317	1.631			-0.162	-0.277	1.674			-0.175	-0.013	1.713			-0.204	0.150	1.728			-0.365	-0.130	1.806			-0.479	-0.263	1.825			-0.435	-0.410	1.723			-0.430	-0.448	1.688			-0.007	-0.077	1.641			-0.023	-0.175	1.412
-0.183	-0.317	1.631			-0.162	-0.277	1.675			-0.175	-0.014	1.713			-0.203	0.150	1.727			-0.365	-0.130	1.806			-0.479	-0.263	1.824			-0.432	-0.409	1.723			-0.425	-0.447	1.687			-0.018	-0.079	1.646			-0.022	-0.176	1.412
-0.183	-0.317	1.631			-0.162	-0.278	1.675			-0.174	-0.015	1.713			-0.202	0.150	1.727			-0.365	-0.130	1.805			-0.479	-0.263	1.824			-0.431	-0.408	1.723			-0.421	-0.445	1.687			-0.014	-0.078	1.643			-0.022	-0.177	1.413
-0.183	-0.318	1.631			-0.162	-0.278	1.675			-0.174	-0.015	1.713			-0.201	0.150	1.726			-0.365	-0.130	1.805			-0.480	-0.263	1.823			-0.430	-0.408	1.723			-0.417	-0.444	1.687			-0.019	-0.078	1.645			-0.021	-0.177	1.413
-0.182	-0.318	1.631			-0.162	-0.279	1.675			-0.174	-0.016	1.714			-0.201	0.150	1.726			-0.365	-0.130	1.805			-0.480	-0.262	1.823			-0.433	-0.409	1.724			-0.418	-0.444	1.686			-0.023	-0.078	1.646			-0.021	-0.178	1.413
-0.182	-0.319	1.631			-0.162	-0.279	1.675			-0.173	-0.016	1.714			-0.200	0.150	1.725			-0.364	-0.130	1.805			-0.480	-0.262	1.823			-0.433	-0.409	1.723			-0.418	-0.443	1.684			-0.025	-0.078	1.647			-0.020	-0.178	1.413
-0.182	-0.319	1.631			-0.162	-0.280	1.675			-0.173	-0.017	1.714			-0.199	0.150	1.725			-0.364	-0.129	1.805			-0.480	-0.262	1.822			-0.432	-0.409	1.723			-0.417	-0.441	1.683			-0.026	-0.078	1.649			-0.019	-0.178	1.412
-0.182	-0.320	1.631			-0.162	-0.280	1.675			-0.173	-0.018	1.714			-0.198	0.150	1.725			-0.364	-0.129	1.805			-0.480	-0.262	1.822			-0.435	-0.410	1.723			-0.417	-0.441	1.683			-0.028	-0.078	1.650			-0.018	-0.177	1.412
-0.182	-0.320	1.631			-0.162	-0.281	1.675			-0.172	-0.018	1.714			-0.197	0.150	1.724			-0.364	-0.129	1.804			-0.480	-0.262	1.822			-0.431	-0.409	1.724			-0.411	-0.440	1.685			-0.029	-0.078	1.651			-0.017	-0.176	1.411
-0.182	-0.320	1.631			-0.162	-0.281	1.675			-0.172	-0.019	1.715			-0.196	0.150	1.724			-0.364	-0.129	1.804			-0.481	-0.262	1.821			-0.433	-0.410	1.725			-0.413	-0.442	1.687			-0.030	-0.077	1.652			-0.016	-0.175	1.410
-0.182	-0.321	1.631			-0.162	-0.282	1.676			-0.171	-0.020	1.715			-0.195	0.150	1.724			-0.364	-0.129	1.804			-0.481	-0.261	1.821			-0.433	-0.410	1.725			-0.412	-0.443	1.688			-0.029	-0.077	1.653			-0.015	-0.173	1.409
-0.181	-0.321	1.631			-0.162	-0.282	1.676			-0.171	-0.020	1.715			-0.194	0.149	1.723			-0.364	-0.129	1.804			-0.481	-0.261	1.821			-0.434	-0.410	1.725			-0.412	-0.444	1.688			-0.028	-0.077	1.653			-0.014	-0.173	1.408
-0.181	-0.322	1.631			-0.162	-0.282	1.676			-0.171	-0.021	1.715			-0.193	0.149	1.723			-0.364	-0.129	1.803			-0.481	-0.261	1.820			-0.434	-0.410	1.725			-0.412	-0.444	1.688			-0.026	-0.077	1.653			-0.013	-0.172	1.407
-0.181	-0.322	1.631			-0.162	-0.283	1.676			-0.170	-0.021	1.716			-0.192	0.149	1.723			-0.364	-0.129	1.803			-0.481	-0.261	1.820			-0.435	-0.411	1.726			-0.412	-0.445	1.689			-0.024	-0.078	1.653			-0.012	-0.172	1.406
-0.181	-0.322	1.631			-0.162	-0.283	1.676			-0.170	-0.022	1.716			-0.191	0.149	1.722			-0.363	-0.128	1.802			-0.481	-0.261	1.820			-0.435	-0.411	1.726			-0.413	-0.445	1.690			-0.022	-0.079	1.653			-0.010	-0.174	1.406
-0.181	-0.323	1.631			-0.162	-0.283	1.676			-0.170	-0.022	1.716			-0.190	0.149	1.722			-0.363	-0.128	1.802			-0.481	-0.261	1.820			-0.436	-0.411	1.726			-0.413	-0.446	1.690			-0.020	-0.080	1.653			-0.009	-0.175	1.405
-0.181	-0.323	1.631			-0.162	-0.284	1.677			-0.169	-0.022	1.716			-0.189	0.149	1.722			-0.363	-0.128	1.802			-0.482	-0.260	1.820			-0.433	-0.410	1.726			-0.411	-0.446	1.690			-0.019	-0.082	1.653			-0.007	-0.177	1.406
-0.181	-0.323	1.631			-0.162	-0.284	1.677			-0.169	-0.023	1.716			-0.188	0.149	1.722			-0.363	-0.128	1.801			-0.482	-0.260	1.820			-0.432	-0.410	1.726			-0.410	-0.446	1.690			-0.017	-0.083	1.653			-0.005	-0.181	1.408
-0.180	-0.323	1.632			-0.162	-0.284	1.677			-0.169	-0.023	1.716			-0.187	0.149	1.721			-0.362	-0.128	1.801			-0.482	-0.260	1.819			-0.431	-0.410	1.726			-0.408	-0.445	1.690			-0.015	-0.085	1.653			-0.009	-0.176	1.405
-0.180	-0.324	1.632			-0.162	-0.285	1.677			-0.169	-0.023	1.717			-0.186	0.149	1.721			-0.362	-0.127	1.800			-0.482	-0.260	1.819			-0.424	-0.414	1.724			-0.400	-0.450	1.688			-0.014	-0.086	1.653			-0.011	-0.172	1.403
-0.180	-0.324	1.632			-0.162	-0.285	1.677			-0.168	-0.023	1.717			-0.186	0.149	1.721			-0.361	-0.127	1.799			-0.482	-0.260	1.819			-0.423	-0.413	1.724			-0.399	-0.450	1.688			-0.013	-0.088	1.653			-0.013	-0.170	1.401
-0.180	-0.324	1.632			-0.162	-0.285	1.677			-0.168	-0.024	1.717			-0.185	0.149	1.721			-0.361	-0.127	1.798			-0.482	-0.260	1.819			-0.423	-0.413	1.724			-0.398	-0.450	1.688			-0.011	-0.089	1.654			-0.014	-0.168	1.401
-0.180	-0.324	1.632			-0.162	-0.285	1.677			-0.168	-0.024	1.717			-0.184	0.149	1.720			-0.360	-0.127	1.797			-0.482	-0.260	1.819			-0.422	-0.413	1.724			-0.398	-0.450	1.688			-0.010	-0.091	1.654			-0.007	-0.180	1.413
-0.180	-0.325	1.632			-0.162	-0.286	1.677			-0.168	-0.024	1.717			-0.184	0.149	1.720			-0.360	-0.127	1.797			-0.482	-0.260	1.818			-0.422	-0.413	1.724			-0.397	-0.450	1.688			-0.009	-0.092	1.655			-0.005	-0.186	1.415
-0.180	-0.325	1.632			-0.162	-0.286	1.678			-0.167	-0.024	1.717			-0.183	0.149	1.720			-0.359	-0.127	1.795			-0.482	-0.260	1.818			-0.425	-0.414	1.724			-0.404	-0.453	1.690			-0.009	-0.093	1.655			-0.004	-0.192	1.416
-0.180	-0.325	1.632			-0.162	-0.286	1.678			-0.167	-0.025	1.717			-0.183	0.149	1.720			-0.359	-0.127	1.794			-0.483	-0.260	1.818			-0.427	-0.414	1.725			-0.409	-0.456	1.692			-0.008	-0.094	1.656			0.003	-0.202	1.428
-0.179	-0.325	1.632			-0.162	-0.286	1.678			-0.167	-0.025	1.717			-0.182	0.149	1.720			-0.358	-0.127	1.793			-0.483	-0.260	1.818			-0.430	-0.415	1.725			-0.415	-0.459	1.693			-0.007	-0.095	1.656			0.007	-0.208	1.435
-0.179	-0.325	1.632			-0.162	-0.287	1.678			-0.167	-0.025	1.717			-0.182	0.149	1.720			-0.358	-0.127	1.793			-0.483	-0.260	1.818			-0.433	-0.416	1.725			-0.420	-0.462	1.695			-0.006	-0.096	1.657			0.007	-0.210	1.435
-0.179	-0.326	1.632			-0.162	-0.287	1.678			-0.167	-0.025	1.718			-0.181	0.149	1.720			-0.357	-0.127	1.792			-0.483	-0.260	1.818			-0.437	-0.417	1.726			-0.426	-0.464	1.696			-0.006	-0.097	1.657			0.007	-0.210	1.434
-0.179	-0.326	1.632			-0.162	-0.287	1.678			-0.166	-0.025	1.718			-0.181	0.149	1.719			-0.357	-0.127	1.791			-0.483	-0.260	1.817			-0.441	-0.418	1.726			-0.432	-0.467	1.698			-0.005	-0.098	1.658			0.006	-0.210	1.432
-0.179	-0.326	1.632			-0.162	-0.287	1.678			-0.166	-0.025	1.718			-0.180	0.149	1.719			-0.357	-0.127	1.791			-0.483	-0.260	1.817			-0.520	-0.263	1.790			-0.550	-0.273	1.795			-0.004	-0.099	1.658			0.010	-0.215	1.440
-0.179	-0.326	1.632			-0.162	-0.287	1.678			-0.166	-0.025	1.718			-0.180	0.149	1.719			-0.357	-0.127	1.791			-0.483	-0.260	1.817			-0.559	-0.188	1.820			-0.605	-0.181	1.840			-0.004	-0.100	1.658			0.012	-0.220	1.444
-0.179	-0.326	1.632			-0.162	-0.287	1.679			-0.166	-0.026	1.718			-0.180	0.149	1.719			-0.357	-0.127	1.790			-0.483	-0.260	1.817			-0.574	-0.161	1.831			-0.626	-0.149	1.856			-0.003	-0.101	1.659			0.014	-0.224	1.447
-0.179	-0.326	1.632			-0.162	-0.288	1.679			-0.166	-0.026	1.718			-0.179	0.149	1.719			-0.356	-0.127	1.790			-0.483	-0.260	1.817			-0.583	-0.144	1.838			-0.638	-0.130	1.866			-0.002	-0.102	1.659			0.016	-0.228	1.449
-0.179	-0.326	1.633			-0.162	-0.288	1.679			-0.166	-0.026	1.718			-0.179	0.149	1.719			-0.356	-0.127	1.790			-0.484	-0.260	1.817			-0.591	-0.131	1.843			-0.648	-0.116	1.873			-0.001	-0.103	1.659			0.017	-0.231	1.451
-0.179	-0.327	1.633			-0.162	-0.288	1.679			-0.166	-0.026	1.718			-0.179	0.149	1.719			-0.356	-0.127	1.790			-0.484	-0.260	1.817			-0.597	-0.121	1.847			-0.657	-0.104	1.879			-0.000	-0.104	1.659			0.019	-0.234	1.453
-0.179	-0.327	1.633			-0.162	-0.288	1.679			-0.165	-0.026	1.718			-0.179	0.149	1.719			-0.356	-0.127	1.789			-0.484	-0.260	1.816			-0.603	-0.112	1.850			-0.664	-0.093	1.884			0.001	-0.105	1.660			0.019	-0.235	1.454
-0.179	-0.327	1.633			-0.162	-0.288	1.679			-0.165	-0.026	1.718			-0.178	0.149	1.719			-0.356	-0.127	1.789			-0.484	-0.260	1.816			-0.607	-0.104	1.854			-0.671	-0.084	1.889			0.002	-0.106	1.660			0.020	-0.237	1.455
-0.179	-0.327	1.633			-0.162	-0.288	1.679			-0.165	-0.026	1.718			-0.178	0.149	1.719			-0.356	-0.127	1.789			-0.484	-0.260	1.816			-0.612	-0.096	1.857			-0.677	-0.076	1.893			0.002	-0.107	1.660			0.021	-0.238	1.456
-0.179	-0.327	1.633			-0.162	-0.288	1.679			-0.166	-0.026	1.718			-0.178	0.149	1.718			-0.356	-0.127	1.789			-0.484	-0.260	1.816			-0.616	-0.090	1.859			-0.681	-0.070	1.895			0.003	-0.107	1.660			0.021	-0.239	1.457
-0.179	-0.327	1.633			-0.162	-0.288	1.679			-0.166	-0.026	1.718			-0.178	0.149	1.718			-0.356	-0.127	1.788			-0.484	-0.259	1.816			-0.619	-0.085	1.860			-0.684	-0.067	1.896			0.004	-0.108	1.660			0.022	-0.240	1.458
-0.178	-0.327	1.633			-0.162	-0.288	1.679			-0.166	-0.025	1.717			-0.177	0.149	1.718			-0.355	-0.127	1.788			-0.484	-0.259	1.816			-0.621	-0.082	1.861			-0.685	-0.065	1.896			0.004	-0.108	1.660			0.022	-0.241	1.458
-0.178	-0.327	1.633			-0.162	-0.288	1.679			-0.166	-0.025	1.717			-0.177	0.149	1.718			-0.355	-0.126	1.788			-0.484	-0.259	1.816			-0.623	-0.080	1.861			-0.686	-0.065	1.895			0.005	-0.109	1.660			0.021	-0.240	1.456
-0.178	-0.327	1.633			-0.162	-0.288	1.679			-0.166	-0.025	1.717			-0.176	0.149	1.718			-0.355	-0.126	1.788			-0.484	-0.259	1.816			-0.625	-0.081	1.860			-0.687	-0.066	1.894			0.005	-0.109	1.659			0.020	-0.238	1.455
-0.178	-0.327	1.633			-0.162	-0.289	1.680			-0.165	-0.025	1.717			-0.176	0.149	1.718			-0.355	-0.126	1.788			-0.484	-0.259	1.816			-0.626	-0.082	1.859			-0.688	-0.069	1.892			0.005	-0.108	1.658			0.014	-0.224	1.447
-0.178	-0.327	1.633			-0.162	-0.289	1.680			-0.165	-0.025	1.717			-0.175	0.149	1.718			-0.355	-0.126	1.788			-0.484	-0.259	1.815			-0.627	-0.084	1.858			-0.688	-0.072	1.890			0.004	-0.107	1.658			0.013	-0.203	1.447
-0.178	-0.327	1.633			-0.162	-0.289	1.680			-0.165	-0.025	1.717			-0.175	0.149	1.718			-0.355	-0.126	1.788			-0.484	-0.259	1.815			-0.628	-0.086	1.857			-0.688	-0.074	1.888			0.003	-0.106	1.657			0.012	-0.191	1.448
-0.178	-0.328	1.633			-0.162	-0.289	1.680			-0.165	-0.025	1.717			-0.174	0.149	1.718			-0.355	-0.126	1.787			-0.485	-0.259	1.815			-0.629	-0.088	1.855			-0.688	-0.077	1.886			0.002	-0.105	1.656			0.012	-0.183	1.450
-0.178	-0.328	1.633			-0.162	-0.289	1.680			-0.164	-0.025	1.717			-0.174	0.149	1.718			-0.355	-0.126	1.787			-0.485	-0.259	1.815			-0.629	-0.090	1.854			-0.687	-0.080	1.884			0.000	-0.104	1.656			0.011	-0.180	1.451
-0.178	-0.328	1.633			-0.161	-0.289	1.680			-0.164	-0.025	1.718			-0.173	0.149	1.718			-0.355	-0.126	1.787			-0.485	-0.259	1.815			-0.629	-0.092	1.853			-0.687	-0.082	1.883			-0.002	-0.102	1.656			0.011	-0.177	1.452
-0.178	-0.328	1.633			-0.161	-0.289	1.680			-0.164	-0.025	1.718			-0.173	0.149	1.718			-0.355	-0.126	1.787			-0.485	-0.259	1.815			-0.629	-0.095	1.852			-0.686	-0.085	1.881			-0.003	-0.100	1.655			0.007	-0.167	1.436
-0.178	-0.328	1.633			-0.161	-0.289	1.680			-0.163	-0.025	1.718			-0.172	0.149	1.718			-0.355	-0.126	1.787			-0.485	-0.259	1.815			-0.629	-0.097	1.851			-0.686	-0.088	1.880			-0.005	-0.099	1.655			0.008	-0.165	1.443
-0.178	-0.328	1.634			-0.161	-0.289	1.680			-0.163	-0.025	1.718			-0.172	0.149	1.718			-0.355	-0.126	1.787			-0.485	-0.259	1.815			-0.629	-0.099	1.850			-0.686	-0.090	1.879			-0.006	-0.098	1.655			0.008	-0.160	1.444
-0.177	-0.328	1.634			-0.161	-0.289	1.680			-0.163	-0.025	1.718			-0.172	0.149	1.718			-0.355	-0.126	1.787			-0.485	-0.259	1.815			-0.628	-0.101	1.850			-0.685	-0.092	1.878			-0.007	-0.097	1.655			0.008	-0.157	1.445
-0.177	-0.328	1.634			-0.161	-0.289	1.680			-0.162	-0.025	1.718			-0.171	0.149	1.718			-0.355	-0.126	1.787			-0.485	-0.258	1.815			-0.628	-0.102	1.849			-0.684	-0.093	1.878			-0.008	-0.096	1.655			0.008	-0.155	1.445
-0.177	-0.328	1.634			-0.161	-0.289	1.680			-0.162	-0.025	1.718			-0.171	0.149	1.718			-0.355	-0.125	1.787			-0.485	-0.258	1.815			-0.627	-0.104	1.849			-0.683	-0.095	1.878			-0.009	-0.095	1.655			0.008	-0.153	1.444
-0.177	-0.328	1.634			-0.160	-0.289	1.680			-0.162	-0.025	1.718			-0.171	0.149	1.718			-0.355	-0.125	1.787			-0.485	-0.258	1.815			-0.627	-0.105	1.849			-0.682	-0.096	1.878			-0.010	-0.094	1.655			0.008	-0.151	1.443
-0.177	-0.328	1.634			-0.160	-0.289	1.680			-0.162	-0.025	1.718			-0.171	0.149	1.718			-0.355	-0.125	1.787			-0.485	-0.258	1.815			-0.621	-0.106	1.852			-0.676	-0.097	1.880			-0.011	-0.094	1.655			0.008	-0.150	1.443
-0.177	-0.328	1.634			-0.160	-0.289	1.681			-0.161	-0.026	1.718			-0.171	0.148	1.718			-0.354	-0.125	1.787			-0.485	-0.258	1.815			-0.619	-0.107	1.854			-0.673	-0.098	1.882			-0.012	-0.093	1.655			0.008	-0.149	1.443
-0.177	-0.328	1.634			-0.160	-0.289	1.681			-0.161	-0.026	1.718			-0.170	0.148	1.718			-0.354	-0.125	1.787			-0.485	-0.258	1.815			-0.617	-0.108	1.856			-0.671	-0.099	1.884			-0.013	-0.092	1.655			0.008	-0.147	1.442
-0.176	-0.328	1.634			-0.160	-0.289	1.681			-0.161	-0.026	1.718			-0.170	0.148	1.717			-0.354	-0.125	1.787			-0.485	-0.258	1.815			-0.615	-0.109	1.857			-0.669	-0.100	1.885			-0.014	-0.092	1.655			0.010	-0.146	1.447
-0.176	-0.328	1.634			-0.159	-0.290	1.681			-0.160	-0.026	1.718			-0.170	0.148	1.717			-0.354	-0.125	1.787			-0.484	-0.258	1.815			-0.614	-0.110	1.858			-0.668	-0.101	1.886			-0.015	-0.091	1.655			0.011	-0.145	1.449
-0.176	-0.328	1.634			-0.159	-0.290	1.681			-0.160	-0.026	1.718			-0.170	0.148	1.717			-0.354	-0.125	1.787			-0.484	-0.258	1.815			-0.614	-0.111	1.859			-0.667	-0.102	1.886			-0.016	-0.091	1.655			0.011	-0.144	1.449
-0.176	-0.328	1.634			-0.159	-0.290	1.681			-0.160	-0.026	1.719			-0.170	0.148	1.717			-0.354	-0.125	1.787			-0.484	-0.258	1.815			-0.613	-0.112	1.859			-0.666	-0.103	1.887			-0.017	-0.090	1.656			0.011	-0.143	1.449
-0.176	-0.328	1.634			-0.159	-0.290	1.681			-0.160	-0.027	1.719			-0.170	0.148	1.716			-0.354	-0.125	1.787			-0.484	-0.257	1.815			-0.612	-0.113	1.859			-0.665	-0.103	1.887			-0.017	-0.090	1.656			0.009	-0.146	1.440
-0.176	-0.329	1.634			-0.159	-0.290	1.681			-0.159	-0.027	1.719			-0.170	0.148	1.716			-0.354	-0.125	1.787			-0.484	-0.257	1.815			-0.612	-0.114	1.860			-0.665	-0.104	1.887			-0.018	-0.090	1.656			0.010	-0.147	1.440
-0.176	-0.329	1.634			-0.159	-0.290	1.681			-0.159	-0.027	1.719			-0.170	0.148	1.716			-0.354	-0.125	1.787			-0.484	-0.257	1.816			-0.611	-0.114	1.860			-0.664	-0.105	1.887			-0.018	-0.089	1.656			0.010	-0.147	1.440
-0.176	-0.329	1.634			-0.159	-0.290	1.681			-0.159	-0.027	1.719			-0.170	0.148	1.715			-0.354	-0.125	1.787			-0.484	-0.257	1.816			-0.611	-0.115	1.860			-0.664	-0.106	1.887			-0.019	-0.089	1.656			0.008	-0.154	1.433
-0.176	-0.329	1.634			-0.158	-0.290	1.681			-0.159	-0.027	1.719			-0.170	0.148	1.715			-0.354	-0.125	1.787			-0.484	-0.257	1.816			-0.611	-0.116	1.860			-0.663	-0.106	1.887			-0.019	-0.089	1.656			0.006	-0.157	1.428
-0.175	-0.329	1.634			-0.158	-0.290	1.681			-0.159	-0.027	1.719			-0.170	0.148	1.715			-0.354	-0.125	1.787			-0.484	-0.257	1.816			-0.611	-0.117	1.860			-0.663	-0.107	1.887			-0.020	-0.089	1.656			0.007	-0.157	1.429
-0.175	-0.329	1.634			-0.158	-0.290	1.681			-0.158	-0.027	1.719			-0.171	0.148	1.715			-0.354	-0.125	1.787			-0.484	-0.257	1.816			-0.610	-0.118	1.860			-0.663	-0.108	1.887			-0.020	-0.089	1.656			0.007	-0.157	1.431
-0.175	-0.329	1.634			-0.158	-0.290	1.681			-0.158	-0.028	1.719			-0.171	0.148	1.714			-0.354	-0.125	1.787			-0.484	-0.257	1.816			-0.610	-0.118	1.859			-0.663	-0.109	1.887			-0.020	-0.088	1.656			0.008	-0.157	1.432
-0.175	-0.329	1.635			-0.158	-0.290	1.681			-0.158	-0.028	1.719			-0.171	0.148	1.714			-0.354	-0.125	1.788			-0.484	-0.257	1.816			-0.610	-0.119	1.859			-0.663	-0.110	1.886			-0.021	-0.088	1.656			0.008	-0.157	1.432
-0.175	-0.329	1.635			-0.158	-0.290	1.681			-0.158	-0.028	1.719			-0.171	0.147	1.714			-0.354	-0.125	1.788			-0.484	-0.256	1.817			-0.610	-0.120	1.859			-0.662	-0.111	1.886			-0.021	-0.088	1.656			0.008	-0.157	1.433
-0.175	-0.329	1.635			-0.158	-0.290	1.681			-0.158	-0.028	1.719			-0.171	0.147	1.713			-0.354	-0.125	1.788			-0.484	-0.256	1.817			-0.610	-0.121	1.859			-0.662	-0.111	1.886			-0.021	-0.088	1.656			0.008	-0.157	1.433
-0.175	-0.329	1.635			-0.158	-0.290	1.681			-0.158	-0.028	1.719			-0.171	0.147	1.713			-0.355	-0.125	1.788			-0.484	-0.256	1.817			-0.610	-0.121	1.859			-0.662	-0.112	1.885			-0.021	-0.088	1.656			0.008	-0.158	1.433
-0.175	-0.329	1.635			-0.158	-0.290	1.681			-0.158	-0.028	1.719			-0.171	0.147	1.713			-0.355	-0.125	1.788			-0.484	-0.256	1.817			-0.610	-0.122	1.858			-0.662	-0.113	1.885			-0.022	-0.089	1.656			0.008	-0.158	1.433
-0.175	-0.329	1.635			-0.157	-0.291	1.681			-0.158	-0.028	1.719			-0.171	0.147	1.713			-0.355	-0.125	1.788			-0.484	-0.256	1.817			-0.613	-0.127	1.856			-0.664	-0.117	1.882			-0.022	-0.089	1.655			0.008	-0.158	1.433
-0.175	-0.329	1.635			-0.157	-0.291	1.681			-0.157	-0.028	1.719			-0.171	0.147	1.712			-0.355	-0.125	1.788			-0.484	-0.256	1.817			-0.609	-0.125	1.857			-0.660	-0.116	1.884			-0.022	-0.089	1.655			0.008	-0.158	1.434
-0.175	-0.329	1.635			-0.157	-0.291	1.681			-0.157	-0.029	1.719			-0.171	0.147	1.712			-0.355	-0.125	1.788			-0.484	-0.256	1.817			-0.608	-0.126	1.858			-0.660	-0.116	1.884			-0.022	-0.089	1.655			0.008	-0.158	1.435
-0.175	-0.329	1.635			-0.157	-0.291	1.681			-0.157	-0.029	1.719			-0.171	0.147	1.712			-0.355	-0.125	1.789			-0.484	-0.256	1.817			-0.606	-0.125	1.858			-0.658	-0.116	1.884			-0.022	-0.090	1.654			0.008	-0.159	1.435
-0.175	-0.329	1.635			-0.157	-0.291	1.681			-0.157	-0.029	1.719			-0.171	0.147	1.712			-0.355	-0.125	1.789			-0.484	-0.256	1.818			-0.605	-0.125	1.858			-0.656	-0.116	1.885			-0.023	-0.090	1.654			0.008	-0.159	1.436
-0.175	-0.329	1.635			-0.157	-0.291	1.681			-0.157	-0.029	1.719			-0.172	0.147	1.711			-0.355	-0.125	1.789			-0.484	-0.256	1.818			-0.603	-0.125	1.859			-0.655	-0.115	1.885			-0.023	-0.090	1.654			0.006	-0.167	1.431
-0.175	-0.329	1.635			-0.157	-0.291	1.682			-0.157	-0.029	1.719			-0.172	0.147	1.711			-0.355	-0.125	1.789			-0.484	-0.255	1.818			-0.602	-0.124	1.859			-0.653	-0.115	1.886			-0.023	-0.091	1.654			0.006	-0.172	1.429
-0.175	-0.329	1.635			-0.157	-0.291	1.682			-0.157	-0.029	1.719			-0.172	0.147	1.711			-0.355	-0.125	1.789			-0.484	-0.255	1.818			-0.598	-0.122	1.860			-0.649	-0.113	1.886			-0.023	-0.091	1.653			0.005	-0.175	1.427
-0.174	-0.329	1.635			-0.157	-0.291	1.682			-0.157	-0.029	1.719			-0.172	0.147	1.711			-0.354	-0.125	1.789			-0.484	-0.255	1.818			-0.597	-0.122	1.860			-0.648	-0.113	1.886			-0.023	-0.092	1.653			0.002	-0.182	1.426
-0.174	-0.329	1.635			-0.157	-0.291	1.682			-0.157	-0.029	1.719			-0.172	0.147	1.711			-0.354	-0.125	1.789			-0.484	-0.255	1.818			-0.595	-0.122	1.860			-0.647	-0.112	1.886			-0.023	-0.092	1.653			-0.000	-0.186	1.425
-0.174	-0.329	1.635			-0.157	-0.291	1.682			-0.157	-0.030	1.719			-0.172	0.147	1.710			-0.354	-0.125	1.789			-0.484	-0.255	1.818			-0.594	-0.122	1.861			-0.646	-0.112	1.887			-0.023	-0.093	1.652			-0.003	-0.193	1.424
-0.174	-0.329	1.635			-0.157	-0.291	1.682			-0.157	-0.030	1.719			-0.172	0.147	1.710			-0.354	-0.125	1.789			-0.484	-0.255	1.819			-0.594	-0.122	1.861			-0.645	-0.113	1.887			-0.022	-0.093	1.652			-0.006	-0.197	1.424
-0.174	-0.330	1.635			-0.157	-0.291	1.682			-0.157	-0.030	1.720			-0.172	0.147	1.710			-0.354	-0.126	1.789			-0.484	-0.255	1.819			-0.593	-0.122	1.861			-0.644	-0.112	1.887			-0.022	-0.093	1.652			-0.006	-0.200	1.424
-0.174	-0.330	1.635			-0.157	-0.291	1.682			-0.157	-0.030	1.720			-0.172	0.147	1.710			-0.354	-0.126	1.789			-0.484	-0.255	1.819			-0.593	-0.122	1.862			-0.644	-0.112	1.887			-0.022	-0.094	1.651			-0.007	-0.203	1.425
-0.174	-0.330	1.635			-0.157	-0.291	1.682			-0.157	-0.030	1.720			-0.172	0.147	1.710			-0.354	-0.126	1.789			-0.483	-0.255	1.819			-0.593	-0.122	1.862			-0.644	-0.113	1.887			-0.022	-0.094	1.651			-0.008	-0.205	1.427
-0.174	-0.330	1.635			-0.157	-0.291	1.682			-0.157	-0.030	1.720			-0.172	0.147	1.710			-0.354	-0.126	1.789			-0.483	-0.255	1.819			-0.593	-0.123	1.861			-0.644	-0.113	1.887			-0.022	-0.094	1.651			-0.008	-0.206	1.427
-0.174	-0.330	1.636			-0.156	-0.291	1.682			-0.156	-0.030	1.720			-0.172	0.147	1.710			-0.354	-0.126	1.789			-0.483	-0.255	1.819			-0.592	-0.123	1.862			-0.643	-0.113	1.888			-0.022	-0.095	1.651			-0.008	-0.207	1.427
-0.174	-0.330	1.636			-0.156	-0.291	1.682			-0.156	-0.030	1.720			-0.172	0.146	1.710			-0.354	-0.126	1.789			-0.483	-0.255	1.820			-0.594	-0.124	1.860			-0.645	-0.114	1.886			-0.022	-0.095	1.651			-0.009	-0.207	1.426
-0.174	-0.330	1.636			-0.156	-0.291	1.682			-0.156	-0.030	1.720			-0.171	0.146	1.710			-0.354	-0.126	1.789			-0.483	-0.255	1.820			-0.595	-0.125	1.859			-0.646	-0.115	1.885			-0.022	-0.095	1.650			-0.014	-0.195	1.416
-0.174	-0.330	1.636			-0.156	-0.291	1.682			-0.156	-0.030	1.720			-0.171	0.146	1.710			-0.354	-0.126	1.789			-0.483	-0.255	1.820			-0.596	-0.125	1.859			-0.647	-0.116	1.884			-0.022	-0.096	1.650			-0.018	-0.195	1.414
-0.174	-0.330	1.636			-0.156	-0.292	1.682			-0.156	-0.031	1.720			-0.171	0.146	1.710			-0.354	-0.126	1.789			-0.483	-0.255	1.820			-0.597	-0.126	1.858			-0.648	-0.117	1.883			-0.022	-0.096	1.650			-0.020	-0.189	1.410
-0.174	-0.330	1.636			-0.156	-0.292	1.682			-0.156	-0.031	1.720			-0.171	0.146	1.710			-0.354	-0.126	1.789			-0.483	-0.255	1.820			-0.595	-0.126	1.858			-0.647	-0.116	1.883			-0.022	-0.096	1.650			-0.021	-0.192	1.410
-0.174	-0.330	1.636			-0.156	-0.292	1.682			-0.156	-0.031	1.720			-0.171	0.146	1.709			-0.354	-0.126	1.789			-0.483	-0.255	1.820			-0.592	-0.123	1.857			-0.643	-0.113	1.883			-0.021	-0.096	1.650			-0.021	-0.191	1.409
-0.174	-0.330	1.636			-0.156	-0.292	1.682			-0.156	-0.031	1.720			-0.171	0.146	1.709			-0.353	-0.126	1.789			-0.483	-0.255	1.820			-0.588	-0.120	1.857			-0.639	-0.111	1.882			-0.021	-0.096	1.650			-0.012	-0.186	1.417
-0.174	-0.330	1.636			-0.156	-0.292	1.682			-0.156	-0.031	1.720			-0.171	0.146	1.709			-0.353	-0.126	1.789			-0.483	-0.255	1.820			-0.584	-0.117	1.856			-0.635	-0.108	1.882			-0.021	-0.097	1.650			-0.010	-0.188	1.418
-0.174	-0.330	1.636			-0.156	-0.292	1.682			-0.156	-0.031	1.720			-0.171	0.146	1.709			-0.353	-0.126	1.789			-0.483	-0.255	1.820			-0.584	-0.117	1.856			-0.635	-0.108	1.882			-0.021	-0.097	1.650			-0.009	-0.189	1.419
-0.174	-0.330	1.636			-0.156	-0.292	1.682			-0.156	-0.031	1.720			-0.171	0.146	1.709			-0.353	-0.126	1.789			-0.483	-0.255	1.821			-0.588	-0.120	1.855			-0.639	-0.111	1.880			-0.020	-0.097	1.650			-0.009	-0.189	1.419
-0.174	-0.330	1.636			-0.156	-0.292	1.682			-0.156	-0.031	1.720			-0.171	0.146	1.709			-0.353	-0.126	1.789			-0.483	-0.255	1.821			-0.591	-0.123	1.853			-0.643	-0.113	1.878			-0.020	-0.097	1.650			-0.010	-0.190	1.418
-0.174	-0.330	1.636			-0.156	-0.292	1.682			-0.156	-0.031	1.720			-0.171	0.146	1.709			-0.353	-0.126	1.789			-0.483	-0.255	1.821			-0.595	-0.126	1.851			-0.647	-0.116	1.876			-0.019	-0.097	1.650			-0.011	-0.190	1.418
-0.174	-0.331	1.636			-0.156	-0.292	1.683			-0.156	-0.032	1.720			-0.171	0.146	1.709			-0.352	-0.126	1.789			-0.483	-0.255	1.821			-0.597	-0.127	1.850			-0.649	-0.118	1.875			-0.019	-0.097	1.650			-0.011	-0.191	1.418
-0.174	-0.331	1.636			-0.156	-0.292	1.683			-0.156	-0.032	1.720			-0.171	0.146	1.709			-0.352	-0.126	1.789			-0.483	-0.255	1.821			-0.599	-0.128	1.849			-0.650	-0.119	1.875			-0.018	-0.097	1.650			-0.012	-0.192	1.418
-0.174	-0.331	1.636			-0.156	-0.292	1.683			-0.156	-0.032	1.720			-0.171	0.146	1.709			-0.352	-0.126	1.788			-0.483	-0.255	1.821			-0.598	-0.128	1.850			-0.649	-0.118	1.875			-0.017	-0.097	1.650			-0.012	-0.193	1.417
-0.174	-0.331	1.637			-0.156	-0.293	1.683			-0.156	-0.032	1.720			-0.170	0.145	1.709			-0.352	-0.126	1.788			-0.483	-0.255	1.821			-0.598	-0.128	1.850			-0.649	-0.118	1.875			-0.016	-0.097	1.650			-0.003	-0.183	1.430
-0.174	-0.331	1.637			-0.156	-0.293	1.683			-0.156	-0.032	1.721			-0.170	0.145	1.709			-0.352	-0.126	1.788			-0.483	-0.255	1.821			-0.598	-0.128	1.849			-0.650	-0.118	1.875			-0.016	-0.097	1.650			-0.008	-0.176	1.422
-0.174	-0.331	1.637			-0.156	-0.293	1.683			-0.156	-0.032	1.721			-0.170	0.145	1.709			-0.351	-0.126	1.788			-0.483	-0.255	1.821			-0.598	-0.127	1.850			-0.649	-0.118	1.875			-0.015	-0.097	1.649			-0.008	-0.179	1.423
-0.174	-0.331	1.637			-0.156	-0.293	1.683			-0.156	-0.032	1.721			-0.170	0.145	1.709			-0.351	-0.126	1.788			-0.483	-0.255	1.821			-0.598	-0.127	1.850			-0.649	-0.118	1.876			-0.013	-0.097	1.649			-0.005	-0.192	1.444
-0.174	-0.331	1.637			-0.156	-0.293	1.683			-0.156	-0.032	1.721			-0.170	0.145	1.709			-0.350	-0.126	1.787			-0.483	-0.255	1.821			-0.598	-0.127	1.850			-0.649	-0.118	1.876			-0.012	-0.097	1.649			0.003	-0.186	1.449
-0.174	-0.331	1.637			-0.156	-0.293	1.683			-0.156	-0.032	1.721			-0.170	0.145	1.709			-0.350	-0.126	1.787			-0.483	-0.255	1.821			-0.598	-0.127	1.851			-0.649	-0.118	1.876			-0.012	-0.097	1.648			0.004	-0.187	1.450
-0.174	-0.332	1.637			-0.156	-0.293	1.683			-0.156	-0.032	1.721			-0.170	0.145	1.709			-0.350	-0.126	1.787			-0.483	-0.255	1.821			-0.598	-0.127	1.851			-0.649	-0.118	1.876			-0.011	-0.097	1.648			0.004	-0.187	1.449
-0.174	-0.332	1.637			-0.156	-0.293	1.683			-0.156	-0.032	1.721			-0.169	0.145	1.708			-0.350	-0.126	1.787			-0.483	-0.255	1.821			-0.598	-0.127	1.851			-0.649	-0.118	1.876			-0.010	-0.097	1.648			0.005	-0.190	1.451
-0.174	-0.332	1.637			-0.156	-0.293	1.683			-0.156	-0.032	1.721			-0.169	0.145	1.708			-0.350	-0.126	1.787			-0.483	-0.255	1.821			-0.598	-0.127	1.851			-0.649	-0.118	1.876			-0.009	-0.097	1.648			0.008	-0.189	1.446
-0.174	-0.332	1.637			-0.156	-0.293	1.683			-0.156	-0.032	1.721			-0.169	0.145	1.708			-0.350	-0.126	1.787			-0.483	-0.255	1.821			-0.598	-0.127	1.851			-0.649	-0.118	1.877			-0.008	-0.097	1.649			0.009	-0.189	1.443
-0.174	-0.332	1.637			-0.156	-0.293	1.683			-0.156	-0.032	1.721			-0.169	0.145	1.708			-0.350	-0.126	1.787			-0.483	-0.255	1.821			-0.598	-0.127	1.851			-0.649	-0.118	1.877			-0.007	-0.096	1.651			0.010	-0.189	1.441
-0.174	-0.332	1.637			-0.156	-0.293	1.683			-0.156	-0.032	1.721			-0.168	0.145	1.708			-0.349	-0.126	1.787			-0.483	-0.255	1.821			-0.521	-0.101	1.830			-0.588	-0.097	1.860			-0.005	-0.095	1.652			0.011	-0.189	1.441
-0.174	-0.332	1.637			-0.156	-0.293	1.684			-0.156	-0.032	1.721			-0.168	0.145	1.708			-0.349	-0.126	1.787			-0.483	-0.255	1.821			-0.530	-0.102	1.830			-0.592	-0.097	1.860			-0.004	-0.094	1.654			0.012	-0.189	1.441
-0.174	-0.332	1.638			-0.156	-0.293	1.684			-0.156	-0.032	1.721			-0.167	0.145	1.708			-0.349	-0.126	1.787			-0.483	-0.255	1.821			-0.537	-0.103	1.831			-0.597	-0.098	1.859			-0.003	-0.094	1.655			0.015	-0.183	1.435
-0.174	-0.332	1.638			-0.156	-0.293	1.684			-0.156	-0.032	1.721			-0.167	0.145	1.708			-0.349	-0.126	1.787			-0.483	-0.255	1.821			-0.543	-0.104	1.831			-0.601	-0.098	1.859			-0.000	-0.093	1.657			0.016	-0.182	1.434
-0.173	-0.331	1.638			-0.156	-0.293	1.684			-0.156	-0.032	1.721			-0.167	0.145	1.708			-0.349	-0.126	1.787			-0.483	-0.255	1.821			-0.544	-0.103	1.832			-0.601	-0.097	1.859			0.001	-0.092	1.659			0.018	-0.182	1.433
-0.173	-0.331	1.638			-0.156	-0.293	1.684			-0.156	-0.032	1.721			-0.166	0.145	1.708			-0.349	-0.126	1.787			-0.483	-0.255	1.821			-0.543	-0.102	1.833			-0.600	-0.096	1.860			0.003	-0.092	1.660			0.019	-0.186	1.435
-0.173	-0.330	1.638			-0.156	-0.293	1.684			-0.156	-0.032	1.721			-0.166	0.145	1.708			-0.348	-0.126	1.787			-0.483	-0.255	1.821			-0.547	-0.103	1.835			-0.602	-0.096	1.862			-0.005	-0.095	1.669			0.021	-0.190	1.440
-0.172	-0.330	1.638			-0.156	-0.293	1.684			-0.156	-0.032	1.721			-0.166	0.145	1.708			-0.348	-0.126	1.787			-0.483	-0.255	1.821			-0.551	-0.104	1.837			-0.605	-0.097	1.864			-0.007	-0.096	1.673			0.043	-0.203	1.455
-0.172	-0.330	1.639			-0.155	-0.292	1.685			-0.155	-0.032	1.721			-0.166	0.145	1.708			-0.348	-0.126	1.787			-0.483	-0.255	1.821			-0.555	-0.105	1.839			-0.609	-0.098	1.865			-0.007	-0.098	1.675			0.072	-0.220	1.478
-0.172	-0.330	1.639			-0.155	-0.292	1.685			-0.155	-0.032	1.721			-0.165	0.145	1.709			-0.348	-0.126	1.787			-0.483	-0.255	1.821			-0.559	-0.107	1.840			-0.612	-0.099	1.866			-0.006	-0.099	1.677			0.084	-0.222	1.485
-0.171	-0.330	1.639			-0.155	-0.292	1.685			-0.155	-0.032	1.722			-0.165	0.145	1.709			-0.348	-0.126	1.787			-0.483	-0.255	1.821			-0.562	-0.108	1.841			-0.615	-0.100	1.867			-0.005	-0.102	1.678			0.093	-0.223	1.491
-0.171	-0.329	1.639			-0.155	-0.292	1.685			-0.155	-0.032	1.722			-0.165	0.146	1.709			-0.348	-0.125	1.787			-0.483	-0.255	1.821			-0.565	-0.109	1.842			-0.618	-0.100	1.868			-0.004	-0.104	1.680			0.105	-0.221	1.496
-0.170	-0.329	1.639			-0.155	-0.292	1.685			-0.155	-0.032	1.722			-0.165	0.146	1.709			-0.348	-0.125	1.787			-0.483	-0.255	1.821			-0.569	-0.111	1.843			-0.621	-0.102	1.869			-0.002	-0.106	1.681			0.117	-0.218	1.501
-0.170	-0.329	1.639			-0.155	-0.292	1.685			-0.155	-0.032	1.722			-0.165	0.146	1.709			-0.347	-0.125	1.787			-0.483	-0.255	1.821			-0.572	-0.112	1.844			-0.624	-0.103	1.870			-0.001	-0.108	1.681			0.129	-0.212	1.506
-0.170	-0.329	1.639			-0.154	-0.292	1.685			-0.155	-0.032	1.722			-0.164	0.146	1.709			-0.347	-0.125	1.787			-0.483	-0.255	1.821			-0.575	-0.113	1.845			-0.627	-0.104	1.871			0.001	-0.110	1.682			0.138	-0.209	1.511
-0.169	-0.329	1.639			-0.154	-0.291	1.686			-0.154	-0.032	1.722			-0.164	0.146	1.709			-0.347	-0.125	1.786			-0.483	-0.255	1.821			-0.578	-0.115	1.846			-0.630	-0.106	1.871			0.004	-0.111	1.683			0.147	-0.205	1.514
-0.169	-0.328	1.639			-0.154	-0.291	1.686			-0.154	-0.032	1.722			-0.164	0.146	1.709			-0.346	-0.125	1.786			-0.483	-0.255	1.821			-0.581	-0.116	1.847			-0.632	-0.107	1.872			0.006	-0.113	1.683			0.155	-0.201	1.516
-0.168	-0.328	1.640			-0.154	-0.291	1.686			-0.154	-0.032	1.722			-0.164	0.146	1.709			-0.346	-0.125	1.786			-0.483	-0.255	1.821			-0.583	-0.117	1.847			-0.634	-0.108	1.873			0.009	-0.114	1.683			0.163	-0.198	1.518
-0.167	-0.328	1.640			-0.153	-0.291	1.686			-0.154	-0.032	1.722			-0.164	0.146	1.709			-0.346	-0.125	1.786			-0.483	-0.255	1.821			-0.585	-0.118	1.848			-0.636	-0.109	1.874			0.011	-0.115	1.684			0.171	-0.195	1.519
-0.166	-0.327	1.640			-0.153	-0.291	1.686			-0.154	-0.032	1.722			-0.164	0.146	1.709			-0.345	-0.125	1.786			-0.483	-0.254	1.821			-0.587	-0.118	1.849			-0.637	-0.109	1.874			0.014	-0.116	1.684			0.178	-0.193	1.521
-0.166	-0.327	1.640			-0.152	-0.290	1.686			-0.153	-0.032	1.722			-0.164	0.146	1.709			-0.345	-0.125	1.785			-0.483	-0.254	1.822			-0.588	-0.119	1.849			-0.639	-0.110	1.875			0.017	-0.117	1.685			0.186	-0.191	1.522
-0.165	-0.327	1.640			-0.152	-0.290	1.687			-0.153	-0.032	1.722			-0.164	0.146	1.709			-0.344	-0.125	1.785			-0.483	-0.254	1.822			-0.589	-0.119	1.850			-0.639	-0.110	1.875			0.019	-0.118	1.685			0.192	-0.190	1.524
-0.164	-0.326	1.640			-0.151	-0.290	1.687			-0.153	-0.032	1.722			-0.163	0.146	1.709			-0.344	-0.124	1.785			-0.482	-0.254	1.822			-0.590	-0.120	1.850			-0.640	-0.110	1.876			0.022	-0.118	1.685			0.199	-0.188	1.527
-0.163	-0.326	1.640			-0.151	-0.289	1.687			-0.152	-0.032	1.722			-0.163	0.146	1.709			-0.343	-0.124	1.785			-0.482	-0.254	1.822			-0.590	-0.120	1.851			-0.641	-0.111	1.876			0.025	-0.119	1.685			0.205	-0.186	1.530
-0.162	-0.325	1.641			-0.150	-0.289	1.687			-0.152	-0.032	1.722			-0.163	0.146	1.709			-0.343	-0.124	1.784			-0.482	-0.254	1.822			-0.591	-0.120	1.851			-0.642	-0.111	1.876			0.028	-0.119	1.686			0.215	-0.180	1.538
-0.161	-0.325	1.641			-0.149	-0.288	1.687			-0.151	-0.032	1.722			-0.163	0.146	1.709			-0.342	-0.124	1.784			-0.481	-0.253	1.822			-0.592	-0.121	1.851			-0.642	-0.111	1.877			0.030	-0.120	1.686			0.222	-0.176	1.544
-0.159	-0.324	1.641			-0.148	-0.288	1.688			-0.150	-0.032	1.721			-0.162	0.146	1.709			-0.341	-0.123	1.784			-0.481	-0.253	1.822			-0.592	-0.121	1.852			-0.643	-0.111	1.877			0.033	-0.120	1.686			0.228	-0.173	1.549
-0.157	-0.323	1.641			-0.147	-0.287	1.688			-0.149	-0.032	1.721			-0.161	0.147	1.708			-0.340	-0.123	1.783			-0.480	-0.252	1.822			-0.593	-0.121	1.852			-0.643	-0.112	1.877			0.036	-0.120	1.686			0.232	-0.172	1.553
-0.156	-0.323	1.641			-0.145	-0.287	1.688			-0.148	-0.032	1.720			-0.160	0.147	1.708			-0.339	-0.122	1.783			-0.479	-0.252	1.822			-0.594	-0.122	1.852			-0.644	-0.112	1.878			0.039	-0.121	1.686			0.238	-0.170	1.557
-0.154	-0.322	1.641			-0.144	-0.286	1.688			-0.147	-0.032	1.720			-0.160	0.147	1.708			-0.338	-0.122	1.783			-0.479	-0.251	1.822			-0.595	-0.122	1.853			-0.645	-0.113	1.878			0.042	-0.121	1.687			0.242	-0.168	1.560
-0.153	-0.322	1.642			-0.143	-0.285	1.688			-0.146	-0.032	1.719			-0.159	0.147	1.707			-0.336	-0.121	1.782			-0.478	-0.251	1.822			-0.595	-0.122	1.853			-0.645	-0.113	1.878			0.044	-0.121	1.687			0.247	-0.167	1.564
-0.151	-0.321	1.642			-0.141	-0.285	1.688			-0.144	-0.032	1.719			-0.157	0.147	1.707			-0.335	-0.121	1.782			-0.476	-0.250	1.822			-0.595	-0.123	1.853			-0.646	-0.113	1.878			0.046	-0.122	1.687			0.250	-0.166	1.566
-0.149	-0.321	1.642			-0.140	-0.284	1.688			-0.142	-0.032	1.718			-0.156	0.147	1.706			-0.333	-0.120	1.781			-0.475	-0.249	1.822			-0.596	-0.123	1.853			-0.646	-0.113	1.878			0.049	-0.122	1.688			0.254	-0.165	1.569
-0.148	-0.320	1.642			-0.138	-0.284	1.689			-0.141	-0.033	1.717			-0.154	0.147	1.705			-0.331	-0.119	1.780			-0.474	-0.249	1.822			-0.596	-0.123	1.853			-0.646	-0.113	1.878			0.051	-0.122	1.688			0.257	-0.165	1.572
-0.146	-0.320	1.642			-0.137	-0.284	1.689			-0.139	-0.033	1.717			-0.152	0.147	1.704			-0.329	-0.119	1.779			-0.473	-0.248	1.822			-0.596	-0.123	1.853			-0.647	-0.113	1.878			0.053	-0.123	1.688			0.259	-0.165	1.575
-0.144	-0.320	1.642			-0.135	-0.283	1.689			-0.138	-0.033	1.716			-0.150	0.147	1.704			-0.327	-0.118	1.778			-0.472	-0.247	1.822			-0.597	-0.123	1.853			-0.647	-0.114	1.878			0.056	-0.123	1.689			0.262	-0.164	1.578
-0.143	-0.319	1.642			-0.134	-0.283	1.689			-0.137	-0.033	1.715			-0.148	0.147	1.703			-0.326	-0.118	1.777			-0.471	-0.247	1.821			-0.597	-0.123	1.853			-0.647	-0.114	1.878			0.057	-0.123	1.689			0.264	-0.165	1.581
-0.141	-0.319	1.642			-0.133	-0.283	1.689			-0.135	-0.033	1.715			-0.146	0.148	1.702			-0.324	-0.118	1.776			-0.470	-0.246	1.821			-0.596	-0.123	1.853			-0.647	-0.113	1.878			0.059	-0.123	1.689			0.266	-0.165	1.584
-0.140	-0.319	1.642			-0.131	-0.282	1.689			-0.134	-0.033	1.714			-0.144	0.148	1.702			-0.323	-0.117	1.776			-0.469	-0.245	1.821			-0.596	-0.123	1.853			-0.647	-0.113	1.879			0.061	-0.124	1.689			0.269	-0.164	1.587
-0.138	-0.318	1.642			-0.130	-0.282	1.689			-0.133	-0.033	1.714			-0.143	0.148	1.701			-0.322	-0.117	1.775			-0.468	-0.245	1.821			-0.596	-0.123	1.853			-0.647	-0.113	1.879			0.063	-0.124	1.690			0.271	-0.164	1.590
-0.136	-0.318	1.642			-0.128	-0.282	1.689			-0.132	-0.033	1.713			-0.141	0.148	1.701			-0.320	-0.117	1.775			-0.467	-0.245	1.821			-0.596	-0.123	1.853			-0.646	-0.113	1.879			0.064	-0.124	1.690			0.274	-0.163	1.592
-0.135	-0.318	1.642			-0.127	-0.281	1.689			-0.131	-0.033	1.713			-0.139	0.148	1.700			-0.319	-0.116	1.774			-0.465	-0.244	1.821			-0.596	-0.123	1.853			-0.646	-0.114	1.879			0.065	-0.124	1.690			0.276	-0.163	1.594
-0.134	-0.318	1.642			-0.126	-0.281	1.689			-0.130	-0.033	1.712			-0.138	0.148	1.700			-0.318	-0.116	1.774			-0.464	-0.244	1.821			-0.596	-0.123	1.854			-0.646	-0.114	1.879			0.067	-0.124	1.690			0.278	-0.162	1.597
-0.132	-0.318	1.642			-0.125	-0.281	1.689			-0.129	-0.033	1.712			-0.137	0.148	1.700			-0.317	-0.116	1.773			-0.463	-0.243	1.821			-0.595	-0.124	1.854			-0.646	-0.114	1.879			0.068	-0.124	1.691			0.279	-0.162	1.599
-0.131	-0.317	1.642			-0.124	-0.281	1.689			-0.128	-0.033	1.712			-0.136	0.148	1.699			-0.316	-0.116	1.773			-0.462	-0.243	1.821			-0.595	-0.124	1.854			-0.646	-0.114	1.879			0.069	-0.124	1.691			0.280	-0.162	1.601
-0.130	-0.317	1.642			-0.122	-0.281	1.689			-0.127	-0.033	1.711			-0.135	0.148	1.699			-0.315	-0.115	1.772			-0.461	-0.243	1.821			-0.595	-0.124	1.854			-0.645	-0.115	1.879			0.070	-0.124	1.691			0.281	-0.164	1.604
-0.128	-0.317	1.642			-0.121	-0.280	1.689			-0.127	-0.033	1.711			-0.134	0.149	1.699			-0.314	-0.115	1.772			-0.460	-0.243	1.821			-0.594	-0.124	1.854			-0.645	-0.115	1.880			0.071	-0.124	1.691			0.281	-0.167	1.607
-0.127	-0.317	1.642			-0.120	-0.280	1.689			-0.126	-0.033	1.711			-0.133	0.149	1.699			-0.314	-0.115	1.771			-0.460	-0.242	1.821			-0.594	-0.124	1.854			-0.645	-0.115	1.880			0.072	-0.124	1.692			0.282	-0.170	1.609
-0.126	-0.317	1.642			-0.120	-0.280	1.689			-0.125	-0.033	1.711			-0.132	0.149	1.698			-0.313	-0.115	1.771			-0.459	-0.242	1.821			-0.594	-0.124	1.855			-0.644	-0.115	1.880			0.073	-0.125	1.692			0.283	-0.173	1.610
-0.125	-0.317	1.642			-0.119	-0.280	1.689			-0.125	-0.033	1.711			-0.131	0.149	1.698			-0.312	-0.115	1.771			-0.458	-0.242	1.821			-0.594	-0.125	1.855			-0.644	-0.115	1.880			0.074	-0.125	1.692			0.281	-0.177	1.611
-0.124	-0.317	1.642			-0.118	-0.280	1.689			-0.124	-0.033	1.710			-0.130	0.149	1.698			-0.312	-0.115	1.770			-0.458	-0.241	1.820			-0.594	-0.125	1.855			-0.644	-0.115	1.880			0.074	-0.125	1.692			0.275	-0.181	1.605
-0.124	-0.317	1.642			-0.117	-0.280	1.689			-0.123	-0.033	1.710			-0.129	0.149	1.698			-0.311	-0.115	1.770			-0.457	-0.241	1.820			-0.594	-0.125	1.855			-0.644	-0.115	1.880			0.075	-0.125	1.693			0.254	-0.175	1.584
-0.123	-0.317	1.642			-0.116	-0.280	1.689			-0.123	-0.033	1.710			-0.128	0.149	1.698			-0.310	-0.114	1.770			-0.457	-0.241	1.820			-0.593	-0.125	1.855			-0.644	-0.116	1.880			0.075	-0.125	1.693			0.233	-0.169	1.561
-0.122	-0.317	1.642			-0.115	-0.281	1.689			-0.098	-0.042	1.708			-0.126	0.148	1.699			-0.310	-0.114	1.769			-0.456	-0.241	1.820			-0.593	-0.125	1.854			-0.644	-0.116	1.880			0.074	-0.125	1.692			0.221	-0.170	1.553
-0.121	-0.317	1.642			-0.113	-0.281	1.688			-0.091	-0.045	1.708			-0.125	0.148	1.699			-0.309	-0.114	1.769			-0.456	-0.240	1.820			-0.593	-0.126	1.854			-0.644	-0.116	1.880			0.071	-0.125	1.691			0.210	-0.173	1.549
-0.120	-0.318	1.642			-0.112	-0.282	1.688			-0.089	-0.045	1.708			-0.123	0.148	1.700			-0.309	-0.114	1.769			-0.456	-0.240	1.820			-0.593	-0.126	1.854			-0.644	-0.116	1.879			0.064	-0.125	1.689			0.168	-0.179	1.492
-0.120	-0.318	1.642			-0.111	-0.282	1.688			-0.088	-0.042	1.708			-0.122	0.149	1.701			-0.308	-0.114	1.770			-0.455	-0.240	1.820			-0.593	-0.126	1.854			-0.644	-0.117	1.879			0.061	-0.123	1.687			0.111	-0.137	1.443
-0.119	-0.318	1.642			-0.110	-0.282	1.688			-0.089	-0.035	1.708			-0.121	0.149	1.701			-0.307	-0.113	1.770			-0.455	-0.240	1.820			-0.593	-0.127	1.854			-0.644	-0.117	1.879			0.056	-0.119	1.684			0.088	-0.131	1.422
-0.119	-0.318	1.642			-0.109	-0.282	1.687			-0.092	-0.029	1.705			-0.121	0.149	1.702			-0.306	-0.113	1.770			-0.454	-0.240	1.819			-0.594	-0.128	1.854			-0.644	-0.118	1.879			0.055	-0.106	1.680			0.075	-0.130	1.414
-0.119	-0.318	1.641			-0.109	-0.282	1.686			-0.093	-0.026	1.699			-0.120	0.149	1.703			-0.306	-0.113	1.772			-0.454	-0.239	1.819			-0.594	-0.129	1.854			-0.645	-0.119	1.879			0.053	-0.098	1.678			0.058	-0.132	1.408
-0.119	-0.318	1.640			-0.108	-0.281	1.685			-0.093	-0.013	1.697			-0.119	0.153	1.704			-0.309	-0.113	1.778			-0.453	-0.239	1.819			-0.594	-0.129	1.854			-0.644	-0.120	1.880			0.052	-0.093	1.676			0.038	-0.146	1.419
-0.120	-0.317	1.639			-0.108	-0.279	1.684			-0.094	-0.007	1.696			-0.115	0.156	1.705			-0.343	-0.120	1.811			-0.456	-0.250	1.821			-0.581	-0.128	1.855			-0.632	-0.118	1.881			0.049	-0.089	1.668			0.012	-0.156	1.417
-0.122	-0.315	1.639			-0.108	-0.277	1.683			-0.096	-0.005	1.697			-0.113	0.156	1.706			-0.351	-0.123	1.819			-0.461	-0.261	1.825			-0.568	-0.127	1.856			-0.619	-0.117	1.881			0.047	-0.086	1.663			-0.002	-0.161	1.415
-0.123	-0.314	1.638			-0.108	-0.277	1.682			-0.097	-0.005	1.698			-0.111	0.156	1.706			-0.359	-0.127	1.828			-0.463	-0.267	1.828			-0.560	-0.125	1.857			-0.611	-0.116	1.882			0.039	-0.088	1.645			-0.014	-0.163	1.413
-0.123	-0.314	1.638			-0.108	-0.276	1.682			-0.099	-0.007	1.700			-0.110	0.155	1.707			-0.360	-0.128	1.831			-0.464	-0.268	1.831			-0.557	-0.124	1.857			-0.609	-0.114	1.883			0.034	-0.090	1.635			-0.031	-0.163	1.413
-0.126	-0.319	1.636			-0.108	-0.279	1.680			-0.100	-0.008	1.702			-0.109	0.155	1.707			-0.304	-0.096	1.822			-0.452	-0.257	1.833			-0.560	-0.131	1.861			-0.612	-0.122	1.886			0.030	-0.092	1.627			-0.049	-0.165	1.415
-0.128	-0.326	1.633			-0.108	-0.284	1.678			-0.101	-0.010	1.703			-0.108	0.154	1.707			-0.284	-0.102	1.799			-0.450	-0.255	1.835			-0.562	-0.134	1.863			-0.614	-0.125	1.889			0.025	-0.095	1.618			-0.067	-0.168	1.417
-0.129	-0.331	1.631			-0.108	-0.288	1.676			-0.102	-0.012	1.705			-0.108	0.153	1.707			-0.283	-0.101	1.800			-0.448	-0.254	1.837			-0.564	-0.136	1.865			-0.615	-0.127	1.891			0.021	-0.097	1.611			-0.085	-0.169	1.421
-0.130	-0.334	1.630			-0.108	-0.291	1.675			-0.103	-0.013	1.706			-0.107	0.152	1.706			-0.281	-0.101	1.802			-0.447	-0.252	1.839			-0.567	-0.140	1.867			-0.619	-0.131	1.892			0.017	-0.099	1.606			-0.102	-0.170	1.426
-0.131	-0.337	1.629			-0.108	-0.294	1.674			-0.104	-0.014	1.707			-0.106	0.151	1.706			-0.280	-0.100	1.803			-0.445	-0.251	1.842			-0.570	-0.143	1.868			-0.622	-0.134	1.894			0.014	-0.100	1.602			-0.116	-0.170	1.432
-0.132	-0.339	1.628			-0.108	-0.296	1.672			-0.104	-0.016	1.707			-0.106	0.150	1.705			-0.272	-0.093	1.808			-0.443	-0.248	1.844			-0.511	-0.279	1.827			-0.540	-0.304	1.830			0.011	-0.101	1.599			-0.129	-0.170	1.436
-0.132	-0.341	1.627			-0.107	-0.298	1.671			-0.105	-0.017	1.708			-0.106	0.149	1.704			-0.267	-0.088	1.811			-0.440	-0.246	1.847			-0.488	-0.333	1.810			-0.501	-0.390	1.795			0.008	-0.102	1.596			-0.138	-0.170	1.440
-0.133	-0.343	1.626			-0.107	-0.299	1.670			-0.105	-0.018	1.708			-0.107	0.147	1.703			-0.263	-0.084	1.814			-0.438	-0.244	1.849			-0.479	-0.358	1.802			-0.489	-0.419	1.784			0.006	-0.103	1.593			-0.189	-0.138	1.448
-0.133	-0.345	1.626			-0.107	-0.301	1.669			-0.106	-0.019	1.708			-0.107	0.146	1.701			-0.260	-0.081	1.816			-0.436	-0.243	1.850			-0.468	-0.376	1.796			-0.476	-0.439	1.774			0.004	-0.104	1.591			-0.207	-0.129	1.450
-0.133	-0.346	1.625			-0.107	-0.302	1.668			-0.106	-0.019	1.708			-0.107	0.144	1.699			-0.258	-0.078	1.818			-0.435	-0.241	1.852			-0.454	-0.389	1.788			-0.456	-0.455	1.763			0.002	-0.105	1.589			-0.218	-0.123	1.451
-0.134	-0.347	1.625			-0.106	-0.303	1.668			-0.106	-0.020	1.708			-0.107	0.143	1.698			-0.256	-0.076	1.820			-0.433	-0.240	1.854			-0.449	-0.399	1.785			-0.449	-0.466	1.759			-0.000	-0.105	1.588			-0.228	-0.120	1.452
-0.134	-0.348	1.624			-0.106	-0.304	1.667			-0.107	-0.021	1.708			-0.107	0.141	1.696			-0.254	-0.074	1.822			-0.432	-0.238	1.856			-0.444	-0.407	1.783			-0.443	-0.476	1.755			-0.002	-0.106	1.587			-0.236	-0.117	1.453
-0.134	-0.350	1.623			-0.106	-0.305	1.666			-0.107	-0.022	1.707			-0.107	0.140	1.694			-0.252	-0.072	1.824			-0.430	-0.237	1.858			-0.442	-0.415	1.783			-0.442	-0.484	1.756			-0.003	-0.107	1.586			-0.243	-0.114	1.454
-0.134	-0.351	1.623			-0.105	-0.306	1.665			-0.107	-0.022	1.707			-0.107	0.139	1.693			-0.250	-0.071	1.825			-0.429	-0.236	1.859			-0.440	-0.421	1.782			-0.442	-0.491	1.756			-0.005	-0.107	1.585			-0.249	-0.111	1.456
-0.134	-0.351	1.623			-0.105	-0.307	1.665			-0.107	-0.023	1.706			-0.108	0.137	1.691			-0.249	-0.069	1.827			-0.428	-0.235	1.861			-0.440	-0.426	1.782			-0.444	-0.494	1.756			-0.006	-0.108	1.585			-0.253	-0.109	1.458
-0.135	-0.352	1.622			-0.105	-0.308	1.664			-0.107	-0.024	1.705			-0.108	0.136	1.690			-0.247	-0.067	1.829			-0.426	-0.234	1.862			-0.440	-0.430	1.782			-0.447	-0.496	1.757			-0.008	-0.108	1.585			-0.257	-0.107	1.460
-0.135	-0.353	1.622			-0.105	-0.308	1.663			-0.107	-0.024	1.704			-0.108	0.135	1.689			-0.246	-0.066	1.830			-0.425	-0.234	1.863			-0.441	-0.432	1.782			-0.451	-0.496	1.757			-0.009	-0.109	1.585			-0.259	-0.105	1.463
-0.135	-0.354	1.621			-0.104	-0.309	1.663			-0.107	-0.025	1.704			-0.108	0.134	1.687			-0.245	-0.065	1.831			-0.423	-0.233	1.864			-0.441	-0.433	1.781			-0.451	-0.496	1.756			-0.010	-0.109	1.586			-0.260	-0.103	1.466
-0.135	-0.355	1.621			-0.104	-0.310	1.662			-0.107	-0.025	1.703			-0.108	0.132	1.686			-0.243	-0.064	1.832			-0.422	-0.232	1.865			-0.440	-0.434	1.780			-0.451	-0.496	1.755			-0.010	-0.110	1.586			-0.261	-0.101	1.469
-0.135	-0.355	1.621			-0.104	-0.310	1.662			-0.107	-0.026	1.702			-0.108	0.131	1.684			-0.242	-0.063	1.833			-0.420	-0.232	1.866			-0.440	-0.434	1.780			-0.452	-0.495	1.755			-0.011	-0.110	1.587			-0.261	-0.100	1.473
-0.135	-0.356	1.620			-0.103	-0.311	1.661			-0.106	-0.026	1.701			-0.108	0.130	1.683			-0.241	-0.062	1.834			-0.419	-0.231	1.867			-0.440	-0.434	1.780			-0.453	-0.494	1.755			-0.012	-0.110	1.588			-0.261	-0.099	1.476
-0.134	-0.357	1.620			-0.103	-0.311	1.660			-0.106	-0.026	1.700			-0.108	0.129	1.682			-0.240	-0.061	1.835			-0.417	-0.231	1.867			-0.440	-0.434	1.780			-0.453	-0.493	1.754			-0.012	-0.110	1.589			-0.260	-0.097	1.480
-0.134	-0.357	1.620			-0.103	-0.312	1.660			-0.106	-0.026	1.700			-0.108	0.128	1.681			-0.239	-0.060	1.836			-0.415	-0.231	1.868			-0.439	-0.434	1.780			-0.452	-0.492	1.754			-0.012	-0.110	1.590			-0.260	-0.096	1.484
-0.134	-0.358	1.620			-0.102	-0.312	1.660			-0.106	-0.027	1.699			-0.108	0.127	1.680			-0.238	-0.060	1.837			-0.414	-0.230	1.868			-0.439	-0.433	1.780			-0.453	-0.490	1.755			-0.013	-0.111	1.592			-0.260	-0.095	1.489
-0.134	-0.359	1.619			-0.102	-0.313	1.659			-0.105	-0.027	1.698			-0.108	0.126	1.679			-0.237	-0.059	1.838			-0.412	-0.230	1.868			-0.439	-0.431	1.781			-0.453	-0.488	1.755			-0.013	-0.111	1.593			-0.259	-0.093	1.493
-0.134	-0.359	1.619			-0.101	-0.313	1.659			-0.104	-0.027	1.698			-0.107	0.126	1.679			-0.236	-0.058	1.839			-0.411	-0.230	1.868			-0.439	-0.430	1.781			-0.453	-0.487	1.756			-0.013	-0.111	1.594			-0.258	-0.092	1.498
-0.133	-0.360	1.619			-0.101	-0.314	1.658			-0.104	-0.027	1.697			-0.107	0.125	1.678			-0.235	-0.058	1.840			-0.409	-0.230	1.869			-0.439	-0.429	1.782			-0.454	-0.485	1.757			-0.013	-0.111	1.596			-0.258	-0.090	1.502
-0.133	-0.360	1.619			-0.100	-0.314	1.658			-0.103	-0.027	1.697			-0.107	0.125	1.678			-0.234	-0.057	1.840			-0.406	-0.230	1.868			-0.440	-0.428	1.782			-0.456	-0.483	1.758			-0.013	-0.111	1.597			-0.257	-0.089	1.506
-0.132	-0.361	1.619			-0.100	-0.315	1.658			-0.102	-0.027	1.696			-0.106	0.124	1.677			-0.233	-0.057	1.841			-0.404	-0.231	1.868			-0.440	-0.427	1.783			-0.457	-0.482	1.760			-0.012	-0.111	1.599			-0.255	-0.088	1.510
-0.132	-0.361	1.619			-0.099	-0.315	1.658			-0.102	-0.027	1.696			-0.106	0.124	1.677			-0.232	-0.056	1.842			-0.402	-0.231	1.868			-0.440	-0.426	1.784			-0.457	-0.480	1.760			-0.012	-0.111	1.600			-0.253	-0.087	1.513
-0.131	-0.362	1.619			-0.099	-0.315	1.657			-0.101	-0.027	1.695			-0.105	0.123	1.676			-0.232	-0.056	1.842			-0.400	-0.232	1.868			-0.440	-0.425	1.784			-0.457	-0.479	1.761			-0.012	-0.111	1.601			-0.250	-0.087	1.516
-0.131	-0.362	1.619			-0.098	-0.315	1.657			-0.100	-0.027	1.695			-0.105	0.123	1.676			-0.231	-0.055	1.843			-0.398	-0.232	1.868			-0.440	-0.424	1.785			-0.458	-0.478	1.762			-0.011	-0.110	1.603			-0.248	-0.086	1.519
-0.130	-0.362	1.619			-0.098	-0.316	1.657			-0.100	-0.027	1.695			-0.105	0.123	1.676			-0.230	-0.055	1.844			-0.397	-0.232	1.868			-0.440	-0.423	1.786			-0.458	-0.477	1.763			-0.010	-0.110	1.604			-0.246	-0.086	1.521
-0.130	-0.363	1.619			-0.097	-0.316	1.657			-0.099	-0.027	1.694			-0.104	0.122	1.676			-0.230	-0.054	1.844			-0.395	-0.233	1.868			-0.440	-0.422	1.786			-0.458	-0.476	1.764			-0.009	-0.110	1.606			-0.243	-0.086	1.524
-0.129	-0.363	1.619			-0.097	-0.316	1.657			-0.099	-0.027	1.694			-0.104	0.122	1.676			-0.229	-0.054	1.845			-0.394	-0.233	1.868			-0.440	-0.422	1.787			-0.458	-0.475	1.765			-0.009	-0.110	1.607			-0.241	-0.086	1.526
-0.129	-0.363	1.619			-0.096	-0.316	1.657			-0.098	-0.027	1.694			-0.103	0.122	1.676			-0.229	-0.054	1.845			-0.393	-0.233	1.868			-0.439	-0.421	1.788			-0.458	-0.475	1.766			-0.008	-0.110	1.609			-0.238	-0.086	1.528
-0.128	-0.363	1.619			-0.096	-0.317	1.657			-0.098	-0.027	1.694			-0.102	0.121	1.676			-0.228	-0.054	1.846			-0.392	-0.234	1.869			-0.439	-0.421	1.788			-0.457	-0.474	1.766			-0.007	-0.111	1.610			-0.237	-0.086	1.530
-0.127	-0.362	1.620			-0.095	-0.316	1.658			-0.097	-0.028	1.694			-0.102	0.121	1.676			-0.282	-0.105	1.858			-0.405	-0.260	1.874			-0.388	-0.373	1.750			-0.380	-0.372	1.740			-0.006	-0.111	1.611			-0.234	-0.085	1.532
-0.126	-0.362	1.621			-0.095	-0.316	1.658			-0.096	-0.028	1.694			-0.101	0.121	1.676			-0.290	-0.114	1.856			-0.406	-0.262	1.875			-0.385	-0.372	1.748			-0.377	-0.381	1.730			-0.005	-0.111	1.612			-0.210	-0.100	1.528
-0.124	-0.360	1.622			-0.094	-0.315	1.659			-0.096	-0.028	1.694			-0.101	0.120	1.677			-0.312	-0.123	1.872			-0.408	-0.269	1.875			-0.379	-0.371	1.737			-0.369	-0.381	1.713			-0.004	-0.111	1.613			-0.203	-0.104	1.527
-0.123	-0.358	1.623			-0.093	-0.313	1.660			-0.095	-0.028	1.694			-0.100	0.120	1.677			-0.321	-0.130	1.877			-0.411	-0.277	1.877			-0.365	-0.357	1.726			-0.348	-0.348	1.709			-0.003	-0.111	1.614			-0.196	-0.104	1.528
-0.122	-0.357	1.624			-0.092	-0.312	1.661			-0.094	-0.028	1.694			-0.099	0.120	1.677			-0.325	-0.133	1.879			-0.411	-0.279	1.877			-0.363	-0.358	1.723			-0.345	-0.355	1.700			-0.003	-0.111	1.615			-0.191	-0.103	1.529
-0.120	-0.355	1.625			-0.091	-0.311	1.662			-0.093	-0.028	1.694			-0.098	0.120	1.677			-0.328	-0.136	1.880			-0.412	-0.283	1.878			-0.360	-0.356	1.720			-0.340	-0.354	1.692			-0.002	-0.111	1.615			-0.184	-0.100	1.529
-0.119	-0.354	1.626			-0.090	-0.310	1.663			-0.093	-0.028	1.694			-0.097	0.119	1.678			-0.331	-0.139	1.881			-0.413	-0.285	1.879			-0.358	-0.356	1.717			-0.338	-0.357	1.686			-0.001	-0.111	1.616			-0.179	-0.097	1.530
-0.118	-0.352	1.627			-0.089	-0.309	1.664			-0.092	-0.028	1.694			-0.096	0.119	1.678			-0.334	-0.142	1.882			-0.414	-0.288	1.879			-0.356	-0.354	1.715			-0.334	-0.356	1.681			-0.001	-0.111	1.617			-0.177	-0.097	1.530
-0.117	-0.351	1.628			-0.088	-0.308	1.665			-0.091	-0.028	1.694			-0.095	0.119	1.678			-0.336	-0.144	1.883			-0.414	-0.289	1.880			-0.354	-0.354	1.713			-0.332	-0.358	1.677			0.000	-0.111	1.617			-0.175	-0.098	1.530
-0.116	-0.350	1.628			-0.087	-0.307	1.665			-0.090	-0.028	1.695			-0.094	0.119	1.679			-0.337	-0.145	1.883			-0.414	-0.291	1.880			-0.354	-0.357	1.713			-0.332	-0.364	1.674			0.001	-0.111	1.618			-0.175	-0.098	1.529
-0.116	-0.349	1.629			-0.087	-0.306	1.666			-0.089	-0.028	1.695			-0.094	0.119	1.679			-0.338	-0.146	1.883			-0.415	-0.292	1.881			-0.353	-0.358	1.713			-0.332	-0.369	1.672			0.002	-0.111	1.618			-0.170	-0.094	1.529
-0.115	-0.348	1.629			-0.086	-0.306	1.666			-0.088	-0.028	1.695			-0.093	0.119	1.679			-0.338	-0.147	1.882			-0.415	-0.293	1.881			-0.354	-0.363	1.714			-0.333	-0.375	1.671			0.002	-0.111	1.619			-0.178	-0.092	1.533
-0.114	-0.348	1.630			-0.086	-0.305	1.667			-0.087	-0.028	1.695			-0.092	0.119	1.679			-0.339	-0.149	1.882			-0.415	-0.294	1.882			-0.353	-0.362	1.713			-0.330	-0.374	1.669			0.003	-0.111	1.619			-0.179	-0.092	1.535
-0.114	-0.347	1.630			-0.085	-0.304	1.667			-0.086	-0.028	1.695			-0.091	0.119	1.680			-0.339	-0.149	1.882			-0.415	-0.295	1.882			-0.351	-0.362	1.712			-0.328	-0.375	1.667			0.004	-0.111	1.619			-0.177	-0.091	1.537
-0.113	-0.346	1.630			-0.084	-0.304	1.668			-0.085	-0.029	1.695			-0.090	0.119	1.680			-0.338	-0.149	1.881			-0.415	-0.296	1.882			-0.351	-0.363	1.712			-0.329	-0.380	1.667			0.005	-0.111	1.620			-0.177	-0.090	1.538
-0.113	-0.346	1.631			-0.084	-0.303	1.668			-0.084	-0.029	1.695			-0.089	0.119	1.680			-0.337	-0.149	1.880			-0.415	-0.296	1.883			-0.352	-0.366	1.714			-0.330	-0.384	1.667			0.005	-0.112	1.620			-0.179	-0.089	1.539
-0.112	-0.345	1.631			-0.083	-0.303	1.668			-0.083	-0.029	1.696			-0.087	0.119	1.680			-0.336	-0.148	1.879			-0.415	-0.296	1.883			-0.352	-0.365	1.714			-0.330	-0.384	1.666			0.006	-0.112	1.620			-0.181	-0.089	1.540
-0.111	-0.345	1.631			-0.083	-0.303	1.669			-0.082	-0.029	1.696			-0.086	0.119	1.680			-0.334	-0.147	1.878			-0.415	-0.296	1.884			-0.354	-0.368	1.716			-0.332	-0.388	1.667			0.007	-0.112	1.620			-0.184	-0.088	1.540
-0.111	-0.344	1.631			-0.082	-0.302	1.669			-0.081	-0.029	1.696			-0.084	0.118	1.681			-0.332	-0.146	1.876			-0.415	-0.295	1.884			-0.357	-0.372	1.719			-0.334	-0.393	1.669			0.007	-0.112	1.620			-0.186	-0.088	1.541
-0.110	-0.344	1.632			-0.082	-0.302	1.669			-0.080	-0.029	1.696			-0.083	0.118	1.681			-0.330	-0.146	1.875			-0.415	-0.294	1.884			-0.357	-0.372	1.720			-0.335	-0.394	1.668			0.008	-0.112	1.620			-0.188	-0.088	1.541
-0.110	-0.343	1.632			-0.081	-0.301	1.669			-0.079	-0.029	1.696			-0.082	0.118	1.681			-0.331	-0.146	1.875			-0.416	-0.294	1.885			-0.348	-0.345	1.721			-0.321	-0.337	1.689			0.009	-0.113	1.620			-0.190	-0.088	1.541
-0.109	-0.343	1.632			-0.081	-0.301	1.669			-0.079	-0.029	1.696			-0.081	0.118	1.681			-0.330	-0.146	1.874			-0.416	-0.295	1.885			-0.347	-0.341	1.719			-0.319	-0.324	1.693			0.010	-0.113	1.619			-0.192	-0.088	1.540
-0.109	-0.343	1.632			-0.081	-0.301	1.669			-0.078	-0.029	1.696			-0.080	0.118	1.681			-0.329	-0.146	1.873			-0.416	-0.294	1.885			-0.347	-0.339	1.718			-0.321	-0.325	1.688			0.010	-0.113	1.619			-0.193	-0.088	1.540
-0.109	-0.342	1.632			-0.080	-0.301	1.670			-0.077	-0.029	1.696			-0.079	0.118	1.681			-0.328	-0.145	1.872			-0.415	-0.293	1.886			-0.351	-0.341	1.718			-0.327	-0.334	1.684			0.011	-0.114	1.619			-0.194	-0.087	1.539
-0.108	-0.342	1.632			-0.080	-0.300	1.670			-0.077	-0.029	1.696			-0.078	0.118	1.681			-0.326	-0.144	1.870			-0.415	-0.292	1.886			-0.358	-0.343	1.717			-0.337	-0.341	1.679			0.012	-0.114	1.618			-0.196	-0.087	1.537
-0.108	-0.342	1.632			-0.080	-0.300	1.670			-0.076	-0.029	1.696			-0.077	0.118	1.681			-0.325	-0.144	1.870			-0.415	-0.292	1.886			-0.358	-0.337	1.714			-0.335	-0.323	1.683			0.012	-0.114	1.618			-0.187	-0.092	1.523
-0.108	-0.342	1.632			-0.079	-0.300	1.670			-0.076	-0.030	1.696			-0.076	0.118	1.681			-0.325	-0.144	1.870			-0.415	-0.292	1.886			-0.360	-0.325	1.710			-0.334	-0.305	1.686			0.013	-0.115	1.617			-0.190	-0.090	1.514
-0.107	-0.341	1.632			-0.079	-0.300	1.670			-0.075	-0.030	1.696			-0.075	0.118	1.681			-0.323	-0.146	1.866			-0.415	-0.292	1.886			-0.360	-0.328	1.711			-0.335	-0.314	1.684			0.013	-0.115	1.615			-0.181	-0.091	1.500
-0.107	-0.344	1.630			-0.079	-0.301	1.669			-0.075	-0.030	1.696			-0.075	0.118	1.681			-0.277	-0.135	1.811			-0.409	-0.281	1.883			-0.388	-0.359	1.746			-0.395	-0.392	1.736			0.014	-0.115	1.612			-0.177	-0.090	1.490
-0.106	-0.346	1.629			-0.078	-0.302	1.668			-0.074	-0.030	1.696			-0.074	0.118	1.681			-0.263	-0.132	1.795			-0.405	-0.275	1.881			-0.399	-0.372	1.760			-0.410	-0.415	1.750			0.014	-0.116	1.609			-0.171	-0.088	1.476
-0.107	-0.347	1.628			-0.078	-0.302	1.668			-0.074	-0.028	1.695			-0.074	0.120	1.680			-0.261	-0.129	1.796			-0.403	-0.270	1.881			-0.404	-0.379	1.767			-0.417	-0.426	1.756			0.014	-0.116	1.605			-0.162	-0.082	1.458
-0.107	-0.345	1.627			-0.078	-0.301	1.667			-0.073	-0.025	1.693			-0.073	0.123	1.680			-0.257	-0.114	1.809			-0.402	-0.267	1.880			-0.410	-0.385	1.773			-0.423	-0.435	1.762			0.015	-0.115	1.600			-0.149	-0.075	1.439
-0.109	-0.343	1.626			-0.079	-0.298	1.665			-0.072	-0.019	1.689			-0.072	0.130	1.678			-0.254	-0.109	1.813			-0.400	-0.264	1.880			-0.466	-0.375	1.816			-0.512	-0.418	1.822			0.016	-0.113	1.595			-0.119	-0.089	1.419
-0.111	-0.338	1.626			-0.081	-0.294	1.664			-0.073	-0.014	1.687			-0.073	0.135	1.677			-0.252	-0.105	1.814			-0.399	-0.262	1.879			-0.489	-0.371	1.835			-0.535	-0.416	1.844			0.017	-0.111	1.590			-0.107	-0.094	1.410
-0.116	-0.328	1.627			-0.084	-0.283	1.664			-0.074	-0.003	1.681			-0.076	0.146	1.671			-0.274	-0.112	1.834			-0.398	-0.262	1.879			-0.527	-0.316	1.823			-0.569	-0.366	1.839			0.018	-0.110	1.588			-0.096	-0.097	1.405
-0.118	-0.323	1.627			-0.087	-0.277	1.663			-0.075	0.004	1.678			-0.078	0.154	1.666			-0.269	-0.109	1.830			-0.397	-0.260	1.879			-0.535	-0.320	1.833			-0.577	-0.371	1.851			0.020	-0.108	1.586			-0.084	-0.100	1.400
-0.120	-0.319	1.626			-0.088	-0.273	1.662			-0.075	0.010	1.675			-0.080	0.160	1.660			-0.266	-0.107	1.828			-0.396	-0.259	1.878			-0.541	-0.323	1.840			-0.584	-0.374	1.860			0.022	-0.107	1.584			-0.074	-0.103	1.397
-0.122	-0.316	1.626			-0.090	-0.270	1.662			-0.075	0.016	1.672			-0.082	0.165	1.655			-0.263	-0.105	1.826			-0.395	-0.257	1.878			-0.547	-0.324	1.846			-0.590	-0.376	1.867			0.024	-0.106	1.583			-0.067	-0.105	1.394
-0.123	-0.314	1.626			-0.091	-0.267	1.662			-0.075	0.020	1.670			-0.084	0.169	1.652			-0.261	-0.103	1.825			-0.394	-0.256	1.877			-0.552	-0.324	1.851			-0.596	-0.377	1.872			0.025	-0.105	1.582			-0.063	-0.105	1.392
-0.124	-0.312	1.626			-0.092	-0.265	1.661			-0.075	0.022	1.669			-0.085	0.172	1.651			-0.260	-0.102	1.824			-0.393	-0.255	1.877			-0.521	-0.353	1.837			-0.547	-0.415	1.837			0.025	-0.104	1.581			-0.061	-0.104	1.391
-0.125	-0.312	1.625			-0.092	-0.264	1.661			-0.075	0.025	1.668			-0.086	0.174	1.650			-0.262	-0.110	1.815			-0.393	-0.254	1.877			-0.447	-0.382	1.805			-0.456	-0.441	1.789			0.025	-0.103	1.580			-0.061	-0.103	1.392
-0.125	-0.312	1.624			-0.092	-0.263	1.660			-0.075	0.026	1.667			-0.087	0.176	1.650			-0.284	-0.121	1.832			-0.397	-0.260	1.877			-0.391	-0.393	1.775			-0.382	-0.442	1.746			0.025	-0.102	1.579			-0.081	-0.101	1.397
-0.125	-0.312	1.624			-0.093	-0.263	1.659			-0.076	0.027	1.666			-0.087	0.177	1.650			-0.291	-0.125	1.835			-0.399	-0.262	1.877			-0.383	-0.392	1.759			-0.374	-0.439	1.729			0.024	-0.101	1.578			-0.094	-0.100	1.399
-0.125	-0.314	1.623			-0.093	-0.264	1.658			-0.076	0.028	1.665			-0.088	0.178	1.650			-0.294	-0.129	1.833			-0.400	-0.263	1.877			-0.380	-0.393	1.754			-0.369	-0.440	1.722			0.022	-0.100	1.577			-0.109	-0.098	1.402
-0.125	-0.315	1.621			-0.092	-0.265	1.657			-0.076	0.028	1.665			-0.088	0.178	1.651			-0.297	-0.132	1.832			-0.401	-0.263	1.877			-0.377	-0.394	1.751			-0.365	-0.441	1.716			0.020	-0.099	1.576			-0.149	-0.074	1.406
-0.124	-0.317	1.620			-0.092	-0.267	1.656			-0.077	0.028	1.664			-0.088	0.177	1.652			-0.299	-0.134	1.832			-0.403	-0.264	1.877			-0.373	-0.395	1.748			-0.360	-0.441	1.712			0.018	-0.099	1.576			-0.163	-0.067	1.407
-0.124	-0.318	1.620			-0.092	-0.268	1.655			-0.078	0.027	1.664			-0.088	0.176	1.654			-0.303	-0.139	1.830			-0.405	-0.265	1.879			-0.368	-0.393	1.744			-0.354	-0.438	1.706			0.016	-0.098	1.575			-0.173	-0.062	1.409
-0.124	-0.320	1.619			-0.092	-0.269	1.655			-0.078	0.025	1.664			-0.088	0.175	1.655			-0.305	-0.142	1.829			-0.408	-0.267	1.880			-0.364	-0.389	1.740			-0.348	-0.433	1.700			0.013	-0.098	1.575			-0.181	-0.058	1.412
-0.123	-0.321	1.618			-0.091	-0.270	1.654			-0.079	0.024	1.663			-0.087	0.174	1.656			-0.307	-0.144	1.828			-0.410	-0.268	1.881			-0.360	-0.386	1.738			-0.342	-0.428	1.695			0.011	-0.098	1.575			-0.189	-0.056	1.415
-0.123	-0.322	1.617			-0.091	-0.272	1.653			-0.080	0.022	1.663			-0.087	0.173	1.657			-0.309	-0.147	1.827			-0.412	-0.270	1.882			-0.357	-0.383	1.735			-0.338	-0.424	1.691			0.009	-0.098	1.575			-0.196	-0.053	1.419
-0.123	-0.323	1.617			-0.091	-0.273	1.653			-0.080	0.021	1.663			-0.086	0.171	1.658			-0.320	-0.146	1.841			-0.415	-0.275	1.881			-0.345	-0.367	1.727			-0.324	-0.405	1.682			0.007	-0.098	1.576			-0.202	-0.051	1.424
-0.123	-0.323	1.617			-0.091	-0.273	1.652			-0.081	0.019	1.663			-0.086	0.170	1.659			-0.365	-0.180	1.879			-0.405	-0.325	1.846			-0.383	-0.275	1.810			-0.390	-0.285	1.793			0.006	-0.098	1.576			-0.207	-0.049	1.427
-0.123	-0.323	1.616			-0.091	-0.273	1.652			-0.081	0.018	1.663			-0.085	0.169	1.659			-0.381	-0.192	1.893			-0.402	-0.342	1.834			-0.397	-0.236	1.844			-0.421	-0.226	1.845			0.004	-0.098	1.576			-0.212	-0.048	1.431
-0.122	-0.323	1.616			-0.091	-0.273	1.652			-0.082	0.017	1.662			-0.085	0.168	1.660			-0.383	-0.194	1.896			-0.403	-0.346	1.832			-0.395	-0.207	1.855			-0.426	-0.196	1.863			0.003	-0.099	1.576			-0.216	-0.047	1.434
-0.122	-0.323	1.616			-0.091	-0.273	1.651			-0.082	0.015	1.662			-0.084	0.167	1.660			-0.386	-0.196	1.899			-0.403	-0.351	1.830			-0.396	-0.197	1.861			-0.430	-0.180	1.873			0.001	-0.099	1.576			-0.219	-0.046	1.437
-0.122	-0.323	1.616			-0.090	-0.273	1.651			-0.083	0.014	1.662			-0.084	0.165	1.661			-0.390	-0.198	1.901			-0.404	-0.356	1.827			-0.414	-0.191	1.875			-0.445	-0.168	1.887			-0.000	-0.099	1.577			-0.222	-0.046	1.440
-0.122	-0.323	1.616			-0.090	-0.273	1.651			-0.083	0.013	1.662			-0.083	0.164	1.661			-0.393	-0.201	1.904			-0.404	-0.360	1.825			-0.423	-0.188	1.882			-0.455	-0.161	1.897			-0.001	-0.099	1.577			-0.225	-0.045	1.442
-0.122	-0.323	1.616			-0.090	-0.273	1.651			-0.083	0.011	1.662			-0.083	0.163	1.661			-0.397	-0.203	1.906			-0.403	-0.364	1.822			-0.429	-0.186	1.887			-0.462	-0.155	1.904			-0.003	-0.099	1.577			-0.227	-0.045	1.445
-0.122	-0.323	1.616			-0.090	-0.273	1.651			-0.084	0.010	1.662			-0.083	0.162	1.661			-0.400	-0.205	1.908			-0.403	-0.367	1.820			-0.434	-0.185	1.891			-0.468	-0.150	1.910			-0.004	-0.100	1.577			-0.229	-0.045	1.447
-0.122	-0.323	1.616			-0.090	-0.273	1.651			-0.084	0.009	1.662			-0.083	0.161	1.661			-0.402	-0.207	1.910			-0.403	-0.369	1.818			-0.438	-0.184	1.894			-0.473	-0.146	1.916			-0.004	-0.100	1.578			-0.231	-0.044	1.448
-0.122	-0.323	1.616			-0.090	-0.273	1.650			-0.084	0.008	1.662			-0.082	0.160	1.661			-0.404	-0.209	1.912			-0.403	-0.371	1.816			-0.441	-0.182	1.897			-0.477	-0.142	1.920			-0.005	-0.100	1.578			-0.232	-0.044	1.450
-0.122	-0.322	1.616			-0.090	-0.273	1.650			-0.084	0.007	1.662			-0.082	0.159	1.661			-0.407	-0.210	1.914			-0.403	-0.374	1.815			-0.444	-0.183	1.899			-0.481	-0.140	1.924			-0.006	-0.100	1.578			-0.234	-0.044	1.452
-0.122	-0.322	1.616			-0.090	-0.273	1.650			-0.085	0.006	1.661			-0.082	0.158	1.662			-0.409	-0.212	1.915			-0.403	-0.376	1.813			-0.447	-0.184	1.900			-0.485	-0.139	1.927			-0.007	-0.100	1.578			-0.235	-0.044	1.453
-0.122	-0.322	1.616			-0.090	-0.273	1.650			-0.085	0.006	1.661			-0.082	0.158	1.662			-0.420	-0.213	1.917			-0.400	-0.375	1.812			-0.449	-0.184	1.901			-0.489	-0.138	1.929			-0.007	-0.101	1.578			-0.236	-0.044	1.455
-0.122	-0.321	1.616			-0.090	-0.273	1.650			-0.085	0.005	1.661			-0.082	0.157	1.662			-0.413	-0.211	1.914			-0.403	-0.376	1.812			-0.451	-0.183	1.902			-0.492	-0.136	1.932			-0.008	-0.101	1.579			-0.237	-0.044	1.456
-0.122	-0.321	1.616			-0.090	-0.273	1.650			-0.085	0.004	1.661			-0.082	0.156	1.661			-0.407	-0.210	1.912			-0.411	-0.374	1.813			-0.452	-0.181	1.904			-0.493	-0.133	1.934			-0.009	-0.101	1.579			-0.237	-0.044	1.457
-0.122	-0.321	1.616			-0.090	-0.273	1.650			-0.085	0.003	1.661			-0.081	0.155	1.661			-0.407	-0.211	1.912			-0.414	-0.375	1.812			-0.453	-0.182	1.904			-0.495	-0.134	1.935			-0.009	-0.101	1.579			-0.238	-0.045	1.458
-0.122	-0.321	1.617			-0.090	-0.273	1.650			-0.086	0.003	1.661			-0.081	0.155	1.661			-0.408	-0.211	1.912			-0.415	-0.376	1.812			-0.438	-0.186	1.895			-0.488	-0.137	1.931			-0.010	-0.101	1.579			-0.238	-0.045	1.459
-0.122	-0.320	1.617			-0.090	-0.273	1.650			-0.086	0.002	1.661			-0.081	0.154	1.661			-0.409	-0.212	1.913			-0.415	-0.377	1.810			-0.437	-0.187	1.894			-0.488	-0.139	1.930			-0.010	-0.101	1.579			-0.238	-0.045	1.460
-0.122	-0.320	1.617			-0.090	-0.273	1.650			-0.086	0.002	1.661			-0.081	0.154	1.661			-0.407	-0.211	1.911			-0.418	-0.377	1.811			-0.411	-0.190	1.881			-0.472	-0.143	1.921			-0.010	-0.101	1.579			-0.238	-0.045	1.461
-0.122	-0.320	1.617			-0.090	-0.273	1.650			-0.086	0.001	1.661			-0.081	0.153	1.661			-0.406	-0.211	1.911			-0.421	-0.376	1.812			-0.396	-0.192	1.873			-0.459	-0.147	1.914			-0.011	-0.102	1.579			-0.238	-0.046	1.461
-0.122	-0.320	1.617			-0.090	-0.273	1.650			-0.086	0.001	1.661			-0.081	0.153	1.661			-0.403	-0.209	1.909			-0.422	-0.376	1.813			-0.395	-0.190	1.871			-0.456	-0.146	1.911			-0.011	-0.102	1.580			-0.236	-0.051	1.460
-0.122	-0.320	1.617			-0.090	-0.273	1.650			-0.086	0.000	1.661			-0.081	0.152	1.661			-0.403	-0.209	1.909			-0.421	-0.376	1.813			-0.399	-0.192	1.870			-0.457	-0.147	1.910			-0.012	-0.102	1.580			-0.235	-0.055	1.459
-0.122	-0.320	1.617			-0.090	-0.273	1.650			-0.086	0.000	1.661			-0.081	0.152	1.661			-0.402	-0.209	1.909			-0.422	-0.377	1.813			-0.399	-0.191	1.870			-0.456	-0.147	1.909			-0.012	-0.102	1.580			-0.233	-0.059	1.458
-0.122	-0.320	1.617			-0.090	-0.273	1.650			-0.086	-0.000	1.661			-0.081	0.152	1.661			-0.380	-0.187	1.891			-0.439	-0.337	1.851			-0.366	-0.251	1.801			-0.374	-0.231	1.796			-0.012	-0.102	1.580			-0.232	-0.062	1.457
-0.122	-0.320	1.617			-0.090	-0.273	1.650			-0.086	-0.001	1.661			-0.080	0.151	1.661			-0.373	-0.181	1.886			-0.440	-0.334	1.853			-0.349	-0.248	1.772			-0.342	-0.227	1.757			-0.012	-0.102	1.580			-0.231	-0.065	1.456
-0.122	-0.320	1.617			-0.090	-0.273	1.650			-0.086	-0.001	1.661			-0.080	0.151	1.661			-0.371	-0.179	1.884			-0.439	-0.333	1.854			-0.366	-0.203	1.796			-0.372	-0.188	1.789			-0.013	-0.102	1.580			-0.230	-0.067	1.456
-0.122	-0.320	1.617			-0.090	-0.273	1.650			-0.086	-0.001	1.661			-0.080	0.151	1.661			-0.369	-0.178	1.883			-0.439	-0.332	1.853			-0.370	-0.190	1.804			-0.384	-0.173	1.803			-0.013	-0.102	1.580			-0.229	-0.069	1.456
-0.122	-0.319	1.617			-0.090	-0.273	1.650			-0.087	-0.002	1.661			-0.080	0.150	1.661			-0.405	-0.191	1.896			-0.420	-0.340	1.841			-0.417	-0.200	1.837			-0.430	-0.176	1.836			-0.013	-0.102	1.580			-0.229	-0.069	1.456
-0.122	-0.319	1.618			-0.090	-0.273	1.650			-0.087	-0.002	1.661			-0.080	0.150	1.661			-0.408	-0.194	1.898			-0.415	-0.348	1.833			-0.421	-0.202	1.843			-0.439	-0.177	1.847			-0.013	-0.103	1.581			-0.229	-0.071	1.456
-0.122	-0.319	1.618			-0.090	-0.273	1.651			-0.087	-0.003	1.661			-0.080	0.149	1.661			-0.409	-0.196	1.899			-0.412	-0.352	1.828			-0.424	-0.203	1.848			-0.444	-0.177	1.854			-0.013	-0.103	1.581			-0.229	-0.072	1.456
-0.122	-0.318	1.618			-0.090	-0.273	1.651			-0.087	-0.003	1.661			-0.080	0.149	1.661			-0.411	-0.197	1.900			-0.410	-0.356	1.825			-0.426	-0.204	1.851			-0.449	-0.178	1.860			-0.014	-0.103	1.581			-0.229	-0.073	1.456
-0.122	-0.318	1.618			-0.090	-0.273	1.651			-0.087	-0.004	1.661			-0.080	0.148	1.661			-0.405	-0.197	1.898			-0.410	-0.356	1.824			-0.423	-0.201	1.853			-0.449	-0.176	1.862			-0.014	-0.103	1.581			-0.229	-0.074	1.456
-0.122	-0.318	1.618			-0.090	-0.273	1.651			-0.087	-0.004	1.661			-0.080	0.148	1.661			-0.405	-0.198	1.898			-0.410	-0.358	1.824			-0.422	-0.201	1.855			-0.450	-0.175	1.864			-0.014	-0.103	1.581			-0.229	-0.074	1.456
-0.122	-0.318	1.619			-0.090	-0.273	1.651			-0.086	-0.004	1.661			-0.080	0.148	1.661			-0.405	-0.199	1.899			-0.409	-0.359	1.821			-0.423	-0.201	1.857			-0.453	-0.175	1.868			-0.014	-0.103	1.581			-0.229	-0.075	1.456
-0.122	-0.318	1.619			-0.090	-0.273	1.651			-0.086	-0.005	1.661			-0.080	0.147	1.661			-0.406	-0.200	1.900			-0.408	-0.360	1.820			-0.424	-0.202	1.859			-0.455	-0.176	1.871			-0.014	-0.103	1.581			-0.229	-0.076	1.456
-0.121	-0.318	1.619			-0.090	-0.273	1.651			-0.086	-0.005	1.662			-0.080	0.147	1.661			-0.407	-0.202	1.901			-0.406	-0.362	1.818			-0.425	-0.204	1.862			-0.458	-0.177	1.875			-0.014	-0.103	1.581			-0.228	-0.077	1.455
-0.121	-0.318	1.619			-0.090	-0.273	1.652			-0.086	-0.006	1.662			-0.079	0.146	1.661			-0.408	-0.204	1.902			-0.404	-0.364	1.815			-0.426	-0.205	1.864			-0.460	-0.177	1.877			-0.014	-0.104	1.581			-0.228	-0.078	1.455
-0.121	-0.318	1.619			-0.090	-0.273	1.652			-0.086	-0.007	1.662			-0.079	0.146	1.661			-0.409	-0.205	1.903			-0.402	-0.365	1.813			-0.427	-0.206	1.866			-0.462	-0.178	1.880			-0.014	-0.104	1.581			-0.228	-0.078	1.455
-0.121	-0.317	1.619			-0.089	-0.273	1.652			-0.085	-0.007	1.662			-0.079	0.145	1.661			-0.410	-0.207	1.904			-0.401	-0.366	1.812			-0.428	-0.207	1.867			-0.463	-0.179	1.882			-0.014	-0.104	1.581			-0.228	-0.079	1.455
-0.121	-0.317	1.620			-0.089	-0.273	1.652			-0.085	-0.008	1.663			-0.079	0.144	1.661			-0.411	-0.209	1.905			-0.400	-0.367	1.810			-0.429	-0.208	1.868			-0.465	-0.179	1.884			-0.014	-0.104	1.582			-0.228	-0.079	1.455
-0.121	-0.317	1.620			-0.089	-0.273	1.653			-0.084	-0.008	1.663			-0.079	0.144	1.661			-0.412	-0.209	1.906			-0.399	-0.368	1.809			-0.430	-0.208	1.869			-0.466	-0.180	1.885			-0.014	-0.104	1.582			-0.227	-0.080	1.455
-0.121	-0.317	1.620			-0.089	-0.273	1.653			-0.084	-0.009	1.663			-0.079	0.143	1.661			-0.411	-0.209	1.906			-0.398	-0.368	1.809			-0.429	-0.208	1.870			-0.466	-0.179	1.886			-0.014	-0.105	1.582			-0.227	-0.080	1.455
-0.120	-0.317	1.620			-0.089	-0.274	1.653			-0.084	-0.010	1.663			-0.078	0.142	1.661			-0.411	-0.209	1.906			-0.398	-0.368	1.808			-0.429	-0.207	1.870			-0.467	-0.179	1.888			-0.014	-0.105	1.582			-0.227	-0.081	1.455
-0.120	-0.317	1.621			-0.089	-0.274	1.653			-0.083	-0.010	1.664			-0.078	0.142	1.661			-0.411	-0.208	1.907			-0.397	-0.369	1.808			-0.429	-0.206	1.871			-0.468	-0.178	1.888			-0.013	-0.105	1.582			-0.227	-0.081	1.455
-0.120	-0.317	1.621			-0.088	-0.274	1.653			-0.083	-0.011	1.664			-0.078	0.141	1.661			-0.410	-0.208	1.907			-0.397	-0.369	1.808			-0.428	-0.206	1.871			-0.468	-0.178	1.889			-0.013	-0.105	1.582			-0.226	-0.082	1.455
-0.120	-0.317	1.621			-0.088	-0.274	1.654			-0.083	-0.012	1.664			-0.077	0.140	1.662			-0.410	-0.207	1.907			-0.396	-0.369	1.808			-0.428	-0.205	1.871			-0.469	-0.177	1.890			-0.013	-0.106	1.582			-0.226	-0.082	1.456
-0.120	-0.317	1.621			-0.088	-0.274	1.654			-0.083	-0.012	1.665			-0.077	0.139	1.662			-0.409	-0.206	1.907			-0.396	-0.369	1.808			-0.427	-0.203	1.871			-0.469	-0.177	1.891			-0.013	-0.106	1.582			-0.226	-0.083	1.456
-0.120	-0.317	1.621			-0.088	-0.274	1.654			-0.082	-0.013	1.665			-0.077	0.139	1.662			-0.407	-0.204	1.906			-0.396	-0.369	1.808			-0.427	-0.202	1.871			-0.469	-0.176	1.891			-0.012	-0.106	1.582			-0.226	-0.083	1.456
-0.120	-0.317	1.621			-0.088	-0.274	1.654			-0.082	-0.013	1.665			-0.076	0.138	1.662			-0.399	-0.198	1.903			-0.396	-0.367	1.809			-0.425	-0.198	1.871			-0.469	-0.173	1.892			-0.012	-0.107	1.582			-0.226	-0.083	1.456
-0.119	-0.317	1.621			-0.088	-0.274	1.654			-0.082	-0.014	1.665			-0.076	0.137	1.662			-0.395	-0.194	1.902			-0.410	-0.360	1.821			-0.370	-0.222	1.826			-0.367	-0.194	1.825			-0.011	-0.107	1.582			-0.225	-0.083	1.456
-0.119	-0.317	1.622			-0.088	-0.274	1.655			-0.082	-0.015	1.666			-0.076	0.136	1.662			-0.392	-0.191	1.901			-0.409	-0.359	1.822			-0.398	-0.206	1.845			-0.403	-0.181	1.847			-0.011	-0.107	1.582			-0.225	-0.084	1.457
-0.119	-0.317	1.622			-0.087	-0.275	1.655			-0.082	-0.016	1.666			-0.075	0.135	1.662			-0.392	-0.190	1.900			-0.408	-0.358	1.822			-0.408	-0.203	1.855			-0.419	-0.177	1.861			-0.010	-0.108	1.582			-0.225	-0.084	1.457
-0.119	-0.317	1.622			-0.087	-0.275	1.655			-0.082	-0.017	1.667			-0.075	0.134	1.662			-0.385	-0.182	1.897			-0.406	-0.353	1.824			-0.413	-0.198	1.861			-0.434	-0.169	1.874			-0.009	-0.108	1.582			-0.225	-0.084	1.457
-0.119	-0.317	1.622			-0.087	-0.275	1.655			-0.082	-0.018	1.667			-0.074	0.133	1.663			-0.380	-0.176	1.895			-0.417	-0.341	1.838			-0.413	-0.189	1.864			-0.438	-0.158	1.880			-0.008	-0.109	1.582			-0.224	-0.084	1.458
-0.119	-0.317	1.622			-0.087	-0.275	1.655			-0.082	-0.019	1.667			-0.074	0.132	1.663			-0.378	-0.174	1.894			-0.421	-0.339	1.843			-0.415	-0.181	1.868			-0.442	-0.153	1.884			-0.008	-0.109	1.582			-0.224	-0.085	1.458
-0.119	-0.318	1.622			-0.087	-0.276	1.655			-0.081	-0.019	1.668			-0.073	0.131	1.663			-0.377	-0.172	1.893			-0.423	-0.337	1.846			-0.416	-0.178	1.870			-0.445	-0.149	1.888			-0.007	-0.110	1.582			-0.223	-0.085	1.458
-0.118	-0.318	1.622			-0.087	-0.276	1.656			-0.081	-0.020	1.668			-0.073	0.130	1.663			-0.377	-0.171	1.893			-0.424	-0.336	1.847			-0.417	-0.177	1.871			-0.448	-0.147	1.890			-0.006	-0.110	1.581			-0.222	-0.085	1.459
-0.118	-0.318	1.622			-0.087	-0.276	1.656			-0.081	-0.021	1.668			-0.072	0.130	1.663			-0.376	-0.170	1.893			-0.425	-0.336	1.848			-0.418	-0.175	1.872			-0.451	-0.145	1.893			-0.006	-0.111	1.581			-0.221	-0.085	1.460
-0.118	-0.318	1.622			-0.086	-0.276	1.656			-0.080	-0.021	1.669			-0.072	0.129	1.663			-0.376	-0.169	1.893			-0.425	-0.335	1.849			-0.419	-0.174	1.873			-0.453	-0.144	1.895			-0.005	-0.111	1.581			-0.220	-0.086	1.460
-0.118	-0.318	1.622			-0.086	-0.277	1.656			-0.080	-0.022	1.669			-0.072	0.128	1.663			-0.376	-0.169	1.892			-0.426	-0.335	1.850			-0.420	-0.173	1.875			-0.455	-0.142	1.897			-0.004	-0.111	1.581			-0.219	-0.086	1.461
-0.118	-0.318	1.623			-0.086	-0.277	1.656			-0.079	-0.022	1.670			-0.071	0.128	1.663			-0.376	-0.168	1.892			-0.426	-0.335	1.851			-0.385	-0.155	1.860			-0.441	-0.134	1.891			-0.003	-0.112	1.581			-0.217	-0.086	1.461
-0.118	-0.318	1.623			-0.086	-0.277	1.656			-0.079	-0.023	1.670			-0.071	0.127	1.663			-0.375	-0.167	1.892			-0.427	-0.335	1.852			-0.379	-0.151	1.858			-0.432	-0.128	1.888			-0.003	-0.112	1.581			-0.216	-0.086	1.462
-0.118	-0.318	1.623			-0.086	-0.277	1.657			-0.079	-0.023	1.670			-0.070	0.126	1.663			-0.372	-0.164	1.891			-0.428	-0.331	1.854			-0.373	-0.148	1.855			-0.425	-0.124	1.885			-0.002	-0.113	1.581			-0.214	-0.087	1.462
-0.117	-0.319	1.623			-0.086	-0.278	1.657			-0.078	-0.024	1.671			-0.070	0.126	1.663			-0.374	-0.164	1.891			-0.428	-0.332	1.854			-0.369	-0.146	1.854			-0.420	-0.121	1.883			-0.001	-0.113	1.581			-0.213	-0.087	1.462
-0.117	-0.319	1.623			-0.086	-0.278	1.657			-0.078	-0.024	1.671			-0.070	0.125	1.663			-0.374	-0.164	1.891			-0.437	-0.332	1.863			-0.367	-0.145	1.853			-0.419	-0.119	1.883			-0.001	-0.113	1.581			-0.212	-0.087	1.463
-0.117	-0.319	1.623			-0.085	-0.278	1.657			-0.078	-0.025	1.671			-0.069	0.125	1.663			-0.375	-0.163	1.891			-0.438	-0.332	1.864			-0.366	-0.143	1.853			-0.418	-0.118	1.883			-0.000	-0.114	1.581			-0.211	-0.087	1.463
-0.117	-0.319	1.623			-0.085	-0.278	1.657			-0.077	-0.025	1.671			-0.069	0.125	1.663			-0.375	-0.163	1.891			-0.438	-0.332	1.864			-0.364	-0.142	1.853			-0.417	-0.117	1.883			0.000	-0.114	1.581			-0.210	-0.087	1.463
-0.117	-0.319	1.623			-0.085	-0.278	1.657			-0.077	-0.025	1.672			-0.069	0.124	1.663			-0.376	-0.163	1.891			-0.437	-0.333	1.863			-0.363	-0.141	1.853			-0.416	-0.115	1.883			0.001	-0.114	1.580			-0.209	-0.087	1.464
-0.117	-0.319	1.623			-0.085	-0.279	1.658			-0.077	-0.026	1.672			-0.069	0.124	1.663			-0.376	-0.163	1.891			-0.436	-0.334	1.862			-0.362	-0.141	1.853			-0.415	-0.114	1.883			0.002	-0.114	1.580			-0.208	-0.087	1.464
-0.117	-0.319	1.623			-0.085	-0.279	1.658			-0.077	-0.026	1.672			-0.069	0.124	1.663			-0.377	-0.163	1.891			-0.435	-0.335	1.861			-0.362	-0.140	1.853			-0.414	-0.113	1.883			0.002	-0.115	1.580			-0.207	-0.087	1.464
-0.117	-0.319	1.624			-0.085	-0.279	1.658			-0.076	-0.026	1.673			-0.068	0.123	1.663			-0.374	-0.160	1.889			-0.435	-0.331	1.862			-0.361	-0.139	1.853			-0.413	-0.112	1.883			0.003	-0.115	1.580			-0.206	-0.087	1.464
-0.116	-0.319	1.624			-0.085	-0.279	1.658			-0.076	-0.027	1.673			-0.068	0.123	1.663			-0.371	-0.159	1.888			-0.436	-0.329	1.863			-0.360	-0.138	1.853			-0.413	-0.111	1.883			0.003	-0.115	1.580			-0.205	-0.087	1.464
-0.116	-0.319	1.624			-0.085	-0.279	1.658			-0.076	-0.027	1.673			-0.068	0.123	1.663			-0.371	-0.158	1.887			-0.436	-0.329	1.863			-0.360	-0.138	1.853			-0.412	-0.111	1.883			0.004	-0.115	1.580			-0.205	-0.087	1.464
-0.116	-0.320	1.624			-0.085	-0.280	1.658			-0.076	-0.027	1.674			-0.068	0.123	1.663			-0.371	-0.158	1.887			-0.436	-0.329	1.863			-0.359	-0.138	1.853			-0.412	-0.110	1.883			0.004	-0.115	1.580			-0.204	-0.087	1.465
-0.116	-0.320	1.624			-0.084	-0.280	1.659			-0.075	-0.028	1.674			-0.067	0.123	1.663			-0.371	-0.158	1.887			-0.436	-0.329	1.863			-0.359	-0.138	1.853			-0.411	-0.110	1.883			0.004	-0.115	1.580			-0.203	-0.087	1.465
-0.116	-0.320	1.624			-0.084	-0.280	1.659			-0.075	-0.028	1.674			-0.067	0.122	1.664			-0.371	-0.158	1.887			-0.435	-0.329	1.862			-0.360	-0.139	1.854			-0.411	-0.110	1.883			0.005	-0.116	1.580			-0.203	-0.087	1.465
-0.116	-0.320	1.624			-0.084	-0.280	1.659			-0.075	-0.028	1.675			-0.067	0.122	1.664			-0.371	-0.158	1.887			-0.435	-0.330	1.862			-0.360	-0.139	1.854			-0.411	-0.110	1.883			0.005	-0.116	1.580			-0.202	-0.088	1.465
-0.116	-0.320	1.624			-0.084	-0.280	1.659			-0.075	-0.029	1.675			-0.067	0.122	1.664			-0.371	-0.158	1.887			-0.434	-0.330	1.861			-0.360	-0.139	1.854			-0.411	-0.110	1.883			0.006	-0.116	1.580			-0.202	-0.088	1.465
-0.116	-0.320	1.624			-0.084	-0.280	1.659			-0.075	-0.029	1.675			-0.067	0.122	1.664			-0.371	-0.158	1.887			-0.427	-0.331	1.852			-0.401	-0.158	1.874			-0.427	-0.118	1.891			0.006	-0.116	1.580			-0.201	-0.088	1.465
-0.116	-0.320	1.625			-0.084	-0.281	1.659			-0.075	-0.029	1.675			-0.067	0.122	1.664			-0.370	-0.158	1.887			-0.422	-0.331	1.846			-0.412	-0.163	1.879			-0.438	-0.123	1.896			0.006	-0.116	1.580			-0.185	-0.096	1.463
-0.115	-0.320	1.625			-0.084	-0.281	1.660			-0.074	-0.029	1.676			-0.067	0.122	1.664			-0.370	-0.158	1.886			-0.423	-0.331	1.847			-0.415	-0.163	1.880			-0.441	-0.123	1.898			0.007	-0.116	1.580			-0.184	-0.096	1.463
-0.115	-0.320	1.625			-0.084	-0.281	1.660			-0.074	-0.029	1.676			-0.067	0.122	1.664			-0.368	-0.157	1.885			-0.425	-0.326	1.851			-0.416	-0.158	1.880			-0.442	-0.121	1.898			0.007	-0.116	1.580			-0.183	-0.096	1.463
-0.115	-0.321	1.625			-0.084	-0.281	1.660			-0.074	-0.029	1.676			-0.066	0.122	1.664			-0.366	-0.155	1.884			-0.427	-0.322	1.854			-0.395	-0.154	1.873			-0.437	-0.121	1.896			0.007	-0.117	1.580			-0.182	-0.097	1.463
-0.115	-0.321	1.625			-0.084	-0.281	1.660			-0.074	-0.030	1.676			-0.066	0.122	1.665			-0.364	-0.155	1.884			-0.429	-0.319	1.857			-0.384	-0.154	1.866			-0.432	-0.121	1.894			0.007	-0.117	1.580			-0.182	-0.097	1.463
-0.115	-0.321	1.625			-0.083	-0.282	1.660			-0.074	-0.030	1.677			-0.066	0.122	1.665			-0.365	-0.156	1.884			-0.429	-0.320	1.857			-0.381	-0.154	1.864			-0.428	-0.121	1.891			0.008	-0.117	1.580			-0.181	-0.097	1.463
-0.115	-0.321	1.625			-0.083	-0.282	1.660			-0.074	-0.030	1.677			-0.066	0.122	1.665			-0.365	-0.156	1.884			-0.430	-0.321	1.858			-0.378	-0.154	1.863			-0.425	-0.121	1.889			0.008	-0.117	1.580			-0.181	-0.097	1.462
-0.115	-0.321	1.625			-0.083	-0.282	1.660			-0.074	-0.030	1.677			-0.066	0.122	1.665			-0.365	-0.156	1.884			-0.431	-0.321	1.859			-0.375	-0.154	1.861			-0.422	-0.121	1.888			0.008	-0.117	1.580			-0.181	-0.097	1.462
-0.115	-0.321	1.625			-0.083	-0.282	1.661			-0.074	-0.030	1.677			-0.066	0.122	1.665			-0.366	-0.157	1.884			-0.431	-0.322	1.859			-0.373	-0.154	1.860			-0.419	-0.122	1.886			0.008	-0.117	1.579			-0.181	-0.097	1.462
-0.115	-0.321	1.625			-0.083	-0.282	1.661			-0.074	-0.030	1.677			-0.066	0.122	1.665			-0.370	-0.159	1.885			-0.429	-0.326	1.858			-0.370	-0.152	1.858			-0.417	-0.121	1.885			0.009	-0.117	1.579			-0.175	-0.100	1.461
-0.115	-0.322	1.626			-0.083	-0.282	1.661			-0.074	-0.031	1.678			-0.066	0.122	1.665			-0.373	-0.161	1.886			-0.427	-0.329	1.856			-0.367	-0.151	1.856			-0.415	-0.120	1.884			0.009	-0.117	1.579			-0.175	-0.100	1.461
-0.115	-0.322	1.626			-0.083	-0.282	1.661			-0.074	-0.031	1.678			-0.066	0.122	1.665			-0.365	-0.160	1.880			-0.428	-0.324	1.860			-0.365	-0.150	1.855			-0.414	-0.120	1.883			0.009	-0.117	1.579			-0.175	-0.100	1.461
-0.115	-0.322	1.626			-0.083	-0.283	1.661			-0.074	-0.031	1.678			-0.066	0.122	1.665			-0.358	-0.157	1.875			-0.429	-0.319	1.862			-0.363	-0.148	1.854			-0.412	-0.119	1.882			0.009	-0.117	1.579			-0.175	-0.100	1.460
-0.115	-0.323	1.626			-0.083	-0.283	1.661			-0.074	-0.031	1.678			-0.066	0.122	1.666			-0.358	-0.157	1.874			-0.430	-0.318	1.863			-0.362	-0.147	1.853			-0.411	-0.118	1.881			0.009	-0.118	1.579			-0.175	-0.100	1.460
-0.115	-0.323	1.626			-0.083	-0.284	1.661			-0.074	-0.031	1.678			-0.066	0.122	1.666			-0.339	-0.143	1.861			-0.423	-0.299	1.864			-0.357	-0.139	1.851			-0.405	-0.110	1.879			0.010	-0.118	1.579			-0.170	-0.103	1.459
-0.115	-0.325	1.625			-0.084	-0.285	1.661			-0.074	-0.031	1.679			-0.066	0.122	1.666			-0.328	-0.147	1.838			-0.422	-0.292	1.866			-0.353	-0.132	1.849			-0.402	-0.105	1.877			0.010	-0.118	1.579			-0.171	-0.102	1.459
-0.114	-0.326	1.625			-0.084	-0.286	1.661			-0.074	-0.032	1.679			-0.067	0.122	1.666			-0.325	-0.144	1.837			-0.421	-0.288	1.866			-0.350	-0.128	1.848			-0.399	-0.103	1.876			0.010	-0.118	1.580			-0.172	-0.102	1.458
-0.114	-0.327	1.625			-0.084	-0.286	1.661			-0.074	-0.032	1.679			-0.067	0.122	1.666			-0.323	-0.141	1.836			-0.419	-0.285	1.866			-0.348	-0.126	1.847			-0.397	-0.100	1.875			0.011	-0.118	1.580			-0.173	-0.101	1.458
-0.114	-0.327	1.625			-0.084	-0.287	1.661			-0.074	-0.032	1.679			-0.067	0.122	1.666			-0.325	-0.140	1.840			-0.419	-0.284	1.866			-0.347	-0.125	1.846			-0.396	-0.099	1.874			0.011	-0.118	1.580			-0.174	-0.100	1.457
-0.114	-0.328	1.624			-0.084	-0.288	1.661			-0.075	-0.032	1.679			-0.067	0.123	1.666			-0.325	-0.140	1.841			-0.420	-0.284	1.867			-0.346	-0.125	1.846			-0.395	-0.099	1.874			0.011	-0.118	1.580			-0.175	-0.100	1.457
-0.115	-0.329	1.624			-0.084	-0.288	1.661			-0.075	-0.032	1.680			-0.067	0.123	1.666			-0.326	-0.140	1.843			-0.420	-0.284	1.866			-0.345	-0.125	1.845			-0.394	-0.098	1.873			0.012	-0.118	1.580			-0.170	-0.100	1.455
-0.115	-0.329	1.624			-0.084	-0.289	1.661			-0.075	-0.033	1.680			-0.067	0.123	1.666			-0.328	-0.141	1.847			-0.415	-0.291	1.859			-0.345	-0.125	1.845			-0.393	-0.099	1.872			0.012	-0.118	1.580			-0.167	-0.100	1.453
-0.115	-0.329	1.624			-0.084	-0.289	1.661			-0.076	-0.033	1.681			-0.067	0.123	1.666			-0.331	-0.141	1.851			-0.416	-0.292	1.859			-0.345	-0.123	1.846			-0.393	-0.097	1.873			0.012	-0.118	1.579			-0.164	-0.099	1.451
-0.115	-0.329	1.624			-0.084	-0.289	1.661			-0.076	-0.033	1.681			-0.067	0.123	1.666			-0.333	-0.142	1.854			-0.416	-0.294	1.858			-0.345	-0.122	1.847			-0.393	-0.096	1.874			0.013	-0.118	1.579			-0.162	-0.098	1.449
-0.115	-0.329	1.625			-0.085	-0.289	1.661			-0.076	-0.034	1.682			-0.067	0.123	1.666			-0.334	-0.142	1.856			-0.416	-0.294	1.858			-0.345	-0.120	1.848			-0.393	-0.094	1.875			0.019	-0.116	1.581			-0.157	-0.096	1.444
-0.115	-0.328	1.625			-0.085	-0.289	1.662			-0.077	-0.034	1.682			-0.067	0.123	1.667			-0.335	-0.141	1.857			-0.416	-0.294	1.858			-0.337	-0.114	1.844			-0.382	-0.086	1.870			0.024	-0.114	1.583			-0.150	-0.095	1.439
-0.116	-0.328	1.625			-0.086	-0.289	1.662			-0.077	-0.034	1.683			-0.068	0.123	1.667			-0.322	-0.138	1.835			-0.413	-0.286	1.858			-0.322	-0.098	1.838			-0.367	-0.069	1.864			0.029	-0.111	1.586			-0.144	-0.093	1.434
-0.116	-0.327	1.625			-0.087	-0.288	1.663			-0.078	-0.034	1.683			-0.068	0.124	1.667			-0.319	-0.137	1.830			-0.411	-0.280	1.858			-0.315	-0.086	1.837			-0.359	-0.057	1.862			0.034	-0.107	1.591			-0.137	-0.091	1.429
-0.117	-0.327	1.625			-0.088	-0.288	1.663			-0.080	-0.033	1.684			-0.068	0.124	1.667			-0.312	-0.135	1.818			-0.408	-0.275	1.858			-0.310	-0.076	1.837			-0.354	-0.047	1.862			0.038	-0.104	1.596			-0.130	-0.088	1.424
-0.117	-0.327	1.625			-0.089	-0.288	1.663			-0.081	-0.032	1.684			-0.068	0.124	1.667			-0.308	-0.134	1.811			-0.406	-0.271	1.858			-0.307	-0.069	1.836			-0.350	-0.039	1.862			0.041	-0.101	1.600			-0.123	-0.085	1.419
-0.117	-0.327	1.625			-0.090	-0.288	1.663			-0.082	-0.031	1.685			-0.069	0.125	1.668			-0.303	-0.133	1.805			-0.405	-0.269	1.858			-0.304	-0.063	1.836			-0.347	-0.033	1.861			0.043	-0.098	1.603			-0.114	-0.082	1.415
-0.118	-0.327	1.624			-0.090	-0.288	1.663			-0.083	-0.031	1.685			-0.071	0.126	1.668			-0.301	-0.132	1.803			-0.404	-0.266	1.858			-0.302	-0.058	1.836			-0.345	-0.028	1.861			0.045	-0.097	1.607			-0.013	-0.139	1.422
-0.118	-0.327	1.624			-0.091	-0.288	1.663			-0.084	-0.031	1.685			-0.073	0.127	1.667			-0.300	-0.131	1.801			-0.403	-0.265	1.858			-0.300	-0.054	1.836			-0.343	-0.024	1.861			0.047	-0.095	1.610			0.042	-0.169	1.425
-0.118	-0.327	1.624			-0.092	-0.288	1.663			-0.089	-0.037	1.687			-0.075	0.128	1.667			-0.297	-0.130	1.797			-0.403	-0.263	1.858			-0.299	-0.050	1.836			-0.341	-0.020	1.861			0.048	-0.093	1.613			0.061	-0.178	1.425
-0.119	-0.328	1.624			-0.094	-0.289	1.663			-0.113	-0.065	1.689			-0.081	0.123	1.669			-0.295	-0.129	1.796			-0.402	-0.262	1.858			-0.297	-0.047	1.836			-0.340	-0.017	1.861			0.049	-0.092	1.615			0.073	-0.182	1.425
-0.119	-0.328	1.624			-0.096	-0.291	1.663			-0.122	-0.076	1.689			-0.085	0.119	1.672			-0.294	-0.128	1.794			-0.401	-0.261	1.858			-0.296	-0.045	1.836			-0.338	-0.014	1.861			0.049	-0.092	1.616			0.081	-0.185	1.420
[truncated: 3,017 more rows]
[truncated: 30 more columns]
