# Supplementary material for: A natural user interface to integrate citizen science and physical exercise
Source: PLoS One. 2017 Feb 23;12(2):e0172587. doi: 10.1371/journal.pone.0172587 (PMC5322974; doi:10.1371/journal.pone.0172587)
Supplement: S1 Folder — Kinect raw data of each participant in the two kinect groups (KC and KNC). Data of each participant are saved in a binary file. Trajectories of points have been extracted form the binary file and saved in a text file. (ZIP) [file pone.0172587.s002.zip › Raw_data/Par39/Par39_Right_C_points.txt]

-0.114	-0.208	1.656			-0.102	-0.170	1.682			-0.110	0.040	1.675			-0.118	0.207	1.668			-0.264	-0.057	1.744			-0.302	-0.242	1.725			-0.308	-0.390	1.649			-0.259	-0.398	1.573			0.019	-0.029	1.620			-0.085	-0.074	1.414
-0.114	-0.208	1.656			-0.102	-0.170	1.682			-0.110	0.040	1.675			-0.118	0.207	1.668			-0.264	-0.057	1.744			-0.302	-0.242	1.725			-0.306	-0.389	1.646			-0.258	-0.397	1.572			0.019	-0.029	1.620			-0.085	-0.074	1.414
-0.114	-0.208	1.656			-0.102	-0.170	1.682			-0.110	0.040	1.675			-0.118	0.207	1.668			-0.264	-0.057	1.744			-0.302	-0.242	1.725			-0.283	-0.368	1.619			-0.255	-0.392	1.567			0.019	-0.029	1.620			-0.086	-0.074	1.415
-0.114	-0.208	1.656			-0.102	-0.170	1.682			-0.110	0.040	1.675			-0.118	0.207	1.668			-0.264	-0.057	1.744			-0.302	-0.242	1.725			-0.275	-0.360	1.609			-0.252	-0.388	1.563			0.019	-0.029	1.620			-0.086	-0.073	1.415
-0.114	-0.208	1.656			-0.102	-0.170	1.682			-0.110	0.040	1.675			-0.119	0.207	1.668			-0.264	-0.057	1.744			-0.302	-0.242	1.725			-0.281	-0.364	1.613			-0.248	-0.380	1.559			0.019	-0.029	1.620			-0.086	-0.073	1.415
-0.114	-0.208	1.656			-0.102	-0.170	1.682			-0.110	0.040	1.675			-0.119	0.207	1.668			-0.264	-0.057	1.744			-0.302	-0.242	1.725			-0.272	-0.355	1.603			-0.245	-0.376	1.555			0.019	-0.029	1.620			-0.086	-0.073	1.415
-0.114	-0.208	1.656			-0.102	-0.170	1.682			-0.110	0.040	1.675			-0.119	0.207	1.668			-0.264	-0.057	1.744			-0.301	-0.242	1.725			-0.281	-0.361	1.610			-0.262	-0.385	1.567			0.018	-0.029	1.620			-0.086	-0.073	1.415
-0.114	-0.208	1.656			-0.102	-0.170	1.682			-0.110	0.040	1.676			-0.120	0.207	1.668			-0.265	-0.057	1.744			-0.301	-0.242	1.725			-0.275	-0.353	1.600			-0.244	-0.368	1.547			0.018	-0.029	1.620			-0.086	-0.073	1.415
-0.114	-0.208	1.656			-0.103	-0.170	1.682			-0.110	0.040	1.676			-0.120	0.206	1.666			-0.265	-0.058	1.745			-0.301	-0.242	1.724			-0.284	-0.359	1.607			-0.261	-0.377	1.559			0.018	-0.029	1.620			-0.085	-0.066	1.415
-0.114	-0.208	1.656			-0.103	-0.170	1.683			-0.111	0.040	1.676			-0.121	0.205	1.665			-0.265	-0.058	1.745			-0.301	-0.242	1.724			-0.274	-0.349	1.593			-0.240	-0.360	1.537			0.018	-0.029	1.620			-0.090	-0.060	1.418
-0.114	-0.208	1.656			-0.103	-0.170	1.683			-0.111	0.040	1.676			-0.122	0.203	1.662			-0.265	-0.058	1.745			-0.301	-0.243	1.724			-0.250	-0.333	1.556			-0.213	-0.350	1.503			0.018	-0.029	1.620			-0.089	-0.057	1.418
-0.114	-0.208	1.656			-0.103	-0.170	1.683			-0.111	0.039	1.676			-0.123	0.202	1.659			-0.265	-0.059	1.745			-0.301	-0.243	1.724			-0.242	-0.327	1.543			-0.203	-0.346	1.491			0.018	-0.029	1.620			-0.089	-0.054	1.418
-0.115	-0.208	1.656			-0.103	-0.170	1.683			-0.111	0.039	1.676			-0.124	0.200	1.657			-0.265	-0.060	1.745			-0.301	-0.243	1.724			-0.243	-0.325	1.543			-0.197	-0.343	1.484			0.018	-0.029	1.621			-0.089	-0.052	1.418
-0.115	-0.208	1.656			-0.103	-0.170	1.683			-0.112	0.038	1.676			-0.125	0.198	1.654			-0.266	-0.060	1.745			-0.301	-0.243	1.724			-0.238	-0.320	1.541			-0.193	-0.341	1.479			0.018	-0.029	1.621			-0.089	-0.050	1.418
-0.115	-0.208	1.656			-0.103	-0.170	1.683			-0.112	0.038	1.676			-0.126	0.196	1.652			-0.266	-0.061	1.746			-0.301	-0.243	1.724			-0.239	-0.320	1.543			-0.190	-0.339	1.475			0.018	-0.029	1.621			-0.088	-0.048	1.418
-0.115	-0.208	1.656			-0.103	-0.170	1.683			-0.112	0.038	1.676			-0.126	0.195	1.650			-0.266	-0.062	1.746			-0.301	-0.243	1.724			-0.236	-0.318	1.537			-0.187	-0.337	1.471			0.018	-0.029	1.621			-0.088	-0.047	1.418
-0.115	-0.208	1.656			-0.103	-0.170	1.683			-0.113	0.037	1.676			-0.127	0.193	1.648			-0.266	-0.062	1.746			-0.301	-0.243	1.724			-0.234	-0.317	1.533			-0.185	-0.336	1.468			0.018	-0.029	1.622			-0.088	-0.045	1.418
-0.115	-0.208	1.656			-0.103	-0.170	1.683			-0.113	0.037	1.676			-0.127	0.192	1.646			-0.266	-0.063	1.746			-0.300	-0.243	1.724			-0.232	-0.316	1.530			-0.183	-0.334	1.466			0.018	-0.029	1.622			-0.088	-0.044	1.418
-0.115	-0.208	1.656			-0.103	-0.171	1.683			-0.113	0.036	1.676			-0.128	0.191	1.645			-0.266	-0.063	1.746			-0.300	-0.243	1.724			-0.239	-0.317	1.540			-0.181	-0.333	1.463			0.018	-0.029	1.622			-0.087	-0.043	1.418
-0.115	-0.208	1.656			-0.103	-0.171	1.683			-0.114	0.036	1.675			-0.128	0.190	1.643			-0.266	-0.064	1.747			-0.300	-0.243	1.724			-0.236	-0.315	1.539			-0.179	-0.332	1.461			0.018	-0.029	1.622			-0.087	-0.042	1.418
-0.115	-0.208	1.656			-0.103	-0.171	1.683			-0.114	0.035	1.675			-0.128	0.189	1.642			-0.266	-0.064	1.747			-0.300	-0.244	1.724			-0.240	-0.316	1.545			-0.178	-0.331	1.459			0.018	-0.029	1.622			-0.087	-0.041	1.418
-0.115	-0.209	1.656			-0.103	-0.171	1.683			-0.114	0.035	1.675			-0.128	0.188	1.641			-0.267	-0.065	1.747			-0.300	-0.244	1.724			-0.237	-0.316	1.541			-0.177	-0.330	1.458			0.018	-0.029	1.622			-0.087	-0.040	1.418
-0.115	-0.209	1.656			-0.104	-0.171	1.683			-0.114	0.035	1.675			-0.129	0.188	1.640			-0.267	-0.065	1.747			-0.300	-0.244	1.724			-0.235	-0.315	1.537			-0.176	-0.330	1.457			0.019	-0.029	1.623			-0.087	-0.039	1.418
-0.115	-0.209	1.656			-0.104	-0.171	1.683			-0.115	0.034	1.675			-0.129	0.187	1.639			-0.267	-0.065	1.747			-0.300	-0.244	1.724			-0.239	-0.318	1.545			-0.175	-0.330	1.456			0.019	-0.029	1.623			-0.086	-0.042	1.419
-0.115	-0.209	1.656			-0.104	-0.171	1.683			-0.115	0.034	1.675			-0.129	0.186	1.638			-0.267	-0.066	1.747			-0.300	-0.244	1.724			-0.238	-0.316	1.545			-0.175	-0.330	1.456			0.019	-0.029	1.623			-0.086	-0.045	1.419
-0.116	-0.209	1.656			-0.104	-0.171	1.683			-0.115	0.033	1.675			-0.129	0.186	1.638			-0.267	-0.066	1.747			-0.300	-0.245	1.724			-0.235	-0.317	1.542			-0.175	-0.330	1.457			0.019	-0.029	1.623			-0.085	-0.047	1.419
-0.116	-0.209	1.656			-0.104	-0.171	1.683			-0.115	0.033	1.675			-0.130	0.186	1.637			-0.267	-0.067	1.748			-0.300	-0.245	1.724			-0.233	-0.316	1.541			-0.176	-0.330	1.457			0.019	-0.029	1.623			-0.085	-0.049	1.419
-0.116	-0.209	1.656			-0.104	-0.172	1.683			-0.115	0.033	1.674			-0.130	0.185	1.637			-0.267	-0.067	1.748			-0.300	-0.245	1.724			-0.232	-0.316	1.541			-0.176	-0.331	1.458			0.019	-0.029	1.623			-0.085	-0.049	1.419
-0.116	-0.209	1.656			-0.104	-0.172	1.683			-0.115	0.033	1.674			-0.130	0.185	1.636			-0.267	-0.067	1.748			-0.300	-0.245	1.724			-0.235	-0.320	1.548			-0.177	-0.332	1.460			0.019	-0.029	1.624			-0.085	-0.049	1.420
-0.116	-0.209	1.656			-0.104	-0.172	1.683			-0.116	0.032	1.674			-0.130	0.185	1.636			-0.267	-0.067	1.748			-0.300	-0.245	1.724			-0.255	-0.339	1.571			-0.178	-0.335	1.463			0.019	-0.029	1.624			-0.085	-0.050	1.420
-0.116	-0.209	1.656			-0.105	-0.172	1.683			-0.116	0.032	1.674			-0.130	0.184	1.635			-0.267	-0.068	1.748			-0.300	-0.245	1.724			-0.283	-0.362	1.602			-0.183	-0.339	1.470			0.019	-0.029	1.624			-0.085	-0.051	1.420
-0.116	-0.209	1.656			-0.105	-0.172	1.683			-0.116	0.032	1.674			-0.130	0.184	1.635			-0.267	-0.068	1.748			-0.300	-0.245	1.724			-0.292	-0.369	1.612			-0.235	-0.374	1.523			0.019	-0.029	1.624			-0.085	-0.050	1.420
-0.116	-0.209	1.656			-0.105	-0.172	1.682			-0.116	0.032	1.674			-0.131	0.185	1.635			-0.267	-0.068	1.748			-0.300	-0.245	1.724			-0.297	-0.374	1.619			-0.263	-0.395	1.553			0.019	-0.029	1.624			-0.085	-0.050	1.420
-0.116	-0.210	1.656			-0.105	-0.172	1.682			-0.116	0.032	1.674			-0.131	0.185	1.635			-0.268	-0.068	1.748			-0.300	-0.245	1.724			-0.300	-0.376	1.622			-0.273	-0.403	1.566			0.019	-0.029	1.624			-0.085	-0.051	1.420
-0.116	-0.210	1.656			-0.105	-0.172	1.682			-0.116	0.032	1.674			-0.131	0.186	1.636			-0.268	-0.068	1.748			-0.300	-0.245	1.724			-0.302	-0.378	1.626			-0.285	-0.413	1.582			0.018	-0.029	1.625			-0.085	-0.051	1.420
-0.116	-0.210	1.656			-0.105	-0.172	1.682			-0.116	0.032	1.674			-0.131	0.186	1.637			-0.268	-0.068	1.748			-0.301	-0.245	1.724			-0.304	-0.380	1.629			-0.292	-0.419	1.592			0.018	-0.029	1.625			-0.084	-0.050	1.420
-0.116	-0.210	1.656			-0.106	-0.172	1.682			-0.116	0.032	1.673			-0.131	0.187	1.638			-0.268	-0.068	1.748			-0.301	-0.245	1.725			-0.306	-0.382	1.632			-0.297	-0.423	1.599			0.018	-0.029	1.625			-0.084	-0.051	1.420
-0.117	-0.210	1.656			-0.106	-0.172	1.682			-0.116	0.031	1.673			-0.132	0.188	1.640			-0.268	-0.068	1.749			-0.302	-0.246	1.725			-0.307	-0.384	1.634			-0.301	-0.427	1.605			0.018	-0.029	1.625			-0.084	-0.051	1.420
-0.117	-0.210	1.656			-0.106	-0.172	1.682			-0.116	0.031	1.673			-0.132	0.189	1.641			-0.268	-0.069	1.749			-0.303	-0.246	1.726			-0.308	-0.386	1.637			-0.304	-0.430	1.609			0.018	-0.029	1.625			-0.084	-0.051	1.420
-0.117	-0.210	1.656			-0.106	-0.172	1.681			-0.116	0.031	1.673			-0.132	0.190	1.643			-0.268	-0.069	1.749			-0.304	-0.247	1.726			-0.310	-0.388	1.640			-0.307	-0.432	1.612			0.018	-0.029	1.625			-0.084	-0.051	1.420
-0.117	-0.210	1.656			-0.106	-0.172	1.681			-0.116	0.031	1.673			-0.132	0.191	1.644			-0.268	-0.069	1.749			-0.305	-0.248	1.727			-0.310	-0.390	1.642			-0.317	-0.428	1.615			0.018	-0.029	1.626			-0.084	-0.051	1.420
-0.117	-0.210	1.656			-0.107	-0.172	1.681			-0.116	0.032	1.673			-0.132	0.191	1.645			-0.268	-0.069	1.749			-0.306	-0.249	1.728			-0.311	-0.392	1.644			-0.317	-0.433	1.619			0.018	-0.028	1.626			-0.084	-0.051	1.420
-0.117	-0.209	1.656			-0.107	-0.172	1.681			-0.116	0.032	1.673			-0.133	0.192	1.646			-0.268	-0.069	1.748			-0.307	-0.257	1.730			-0.310	-0.397	1.644			-0.316	-0.440	1.619			0.018	-0.028	1.626			-0.084	-0.052	1.420
-0.118	-0.209	1.656			-0.107	-0.172	1.681			-0.116	0.032	1.673			-0.133	0.193	1.647			-0.268	-0.069	1.748			-0.308	-0.262	1.732			-0.310	-0.402	1.645			-0.317	-0.444	1.621			0.018	-0.028	1.626			-0.079	-0.055	1.418
-0.118	-0.210	1.656			-0.108	-0.172	1.681			-0.116	0.032	1.673			-0.133	0.193	1.647			-0.268	-0.069	1.748			-0.309	-0.267	1.733			-0.311	-0.407	1.647			-0.318	-0.447	1.627			0.018	-0.028	1.626			-0.077	-0.053	1.417
-0.119	-0.210	1.656			-0.108	-0.172	1.681			-0.116	0.032	1.672			-0.133	0.193	1.648			-0.268	-0.069	1.748			-0.309	-0.270	1.733			-0.313	-0.413	1.650			-0.316	-0.462	1.628			0.018	-0.028	1.626			-0.075	-0.052	1.416
-0.119	-0.210	1.656			-0.109	-0.172	1.681			-0.117	0.032	1.672			-0.133	0.194	1.648			-0.268	-0.070	1.748			-0.310	-0.273	1.734			-0.320	-0.422	1.660			-0.324	-0.471	1.638			0.018	-0.028	1.626			-0.074	-0.052	1.415
-0.120	-0.210	1.656			-0.110	-0.172	1.680			-0.117	0.032	1.672			-0.133	0.194	1.649			-0.269	-0.070	1.748			-0.310	-0.276	1.735			-0.324	-0.428	1.666			-0.327	-0.476	1.643			0.017	-0.027	1.627			-0.072	-0.052	1.415
-0.121	-0.210	1.656			-0.111	-0.172	1.680			-0.117	0.032	1.672			-0.133	0.194	1.649			-0.269	-0.070	1.748			-0.311	-0.277	1.735			-0.326	-0.433	1.672			-0.330	-0.480	1.648			0.017	-0.027	1.627			-0.068	-0.051	1.413
-0.123	-0.209	1.657			-0.113	-0.170	1.680			-0.119	0.035	1.671			-0.134	0.195	1.649			-0.269	-0.070	1.747			-0.311	-0.278	1.736			-0.327	-0.450	1.673			-0.331	-0.490	1.650			0.016	-0.025	1.628			-0.061	-0.050	1.411
-0.126	-0.205	1.657			-0.117	-0.165	1.679			-0.124	0.044	1.666			-0.133	0.195	1.650			-0.271	-0.066	1.744			-0.312	-0.277	1.736			-0.329	-0.453	1.679			-0.333	-0.493	1.654			0.013	-0.020	1.627			-0.052	-0.049	1.407
-0.129	-0.201	1.657			-0.120	-0.159	1.678			-0.128	0.054	1.661			-0.132	0.198	1.651			-0.273	-0.062	1.740			-0.316	-0.246	1.738			-0.332	-0.447	1.687			-0.335	-0.493	1.659			0.010	-0.013	1.625			-0.041	-0.048	1.403
-0.131	-0.197	1.657			-0.123	-0.154	1.676			-0.129	0.066	1.654			-0.131	0.204	1.652			-0.274	-0.055	1.735			-0.317	-0.243	1.739			-0.333	-0.449	1.690			-0.336	-0.495	1.662			0.009	-0.004	1.623			-0.030	-0.046	1.399
-0.132	-0.195	1.657			-0.125	-0.151	1.674			-0.129	0.071	1.650			-0.131	0.206	1.652			-0.275	-0.051	1.731			-0.316	-0.241	1.735			-0.334	-0.450	1.691			-0.337	-0.499	1.666			0.008	0.001	1.620			-0.017	-0.046	1.394
-0.133	-0.197	1.655			-0.127	-0.154	1.669			-0.129	0.061	1.641			-0.130	0.207	1.653			-0.275	-0.052	1.731			-0.318	-0.245	1.737			-0.335	-0.452	1.697			-0.337	-0.502	1.678			0.007	-0.000	1.617			-0.003	-0.048	1.382
-0.135	-0.199	1.655			-0.129	-0.158	1.668			-0.144	0.048	1.656			-0.130	0.206	1.654			-0.276	-0.053	1.731			-0.319	-0.248	1.738			-0.338	-0.461	1.700			-0.340	-0.513	1.683			-0.001	-0.005	1.623			0.006	-0.049	1.393
-0.136	-0.201	1.654			-0.131	-0.161	1.667			-0.151	0.043	1.662			-0.143	0.202	1.659			-0.276	-0.054	1.731			-0.320	-0.252	1.739			-0.340	-0.468	1.703			-0.342	-0.522	1.687			-0.007	-0.008	1.627			0.013	-0.049	1.399
-0.137	-0.202	1.654			-0.133	-0.162	1.667			-0.153	0.041	1.663			-0.146	0.202	1.661			-0.276	-0.055	1.732			-0.321	-0.254	1.740			-0.342	-0.473	1.705			-0.344	-0.528	1.690			-0.009	-0.009	1.629			0.020	-0.049	1.402
-0.137	-0.202	1.654			-0.133	-0.162	1.667			-0.155	0.040	1.664			-0.148	0.202	1.662			-0.277	-0.056	1.732			-0.322	-0.256	1.740			-0.343	-0.477	1.707			-0.345	-0.533	1.693			-0.011	-0.010	1.630			0.028	-0.050	1.405
-0.137	-0.199	1.654			-0.133	-0.161	1.667			-0.154	0.039	1.665			-0.150	0.202	1.663			-0.277	-0.057	1.732			-0.322	-0.258	1.741			-0.344	-0.481	1.709			-0.346	-0.538	1.695			-0.012	-0.010	1.631			0.037	-0.049	1.407
-0.135	-0.191	1.654			-0.130	-0.152	1.667			-0.140	0.051	1.663			-0.151	0.202	1.663			-0.278	-0.058	1.732			-0.323	-0.259	1.741			-0.345	-0.483	1.710			-0.347	-0.541	1.698			-0.008	-0.005	1.631			0.048	-0.046	1.407
-0.134	-0.187	1.654			-0.129	-0.149	1.668			-0.137	0.051	1.663			-0.152	0.202	1.664			-0.278	-0.058	1.732			-0.323	-0.260	1.741			-0.346	-0.485	1.712			-0.348	-0.544	1.700			-0.007	-0.005	1.631			0.055	-0.045	1.407
-0.134	-0.186	1.654			-0.129	-0.148	1.668			-0.135	0.050	1.664			-0.153	0.202	1.664			-0.278	-0.059	1.733			-0.323	-0.261	1.741			-0.346	-0.487	1.713			-0.349	-0.547	1.702			-0.006	-0.005	1.632			0.062	-0.045	1.409
-0.134	-0.185	1.654			-0.128	-0.147	1.668			-0.133	0.049	1.665			-0.153	0.202	1.664			-0.278	-0.060	1.733			-0.324	-0.263	1.742			-0.347	-0.489	1.714			-0.349	-0.549	1.704			-0.005	-0.005	1.633			0.072	-0.047	1.411
-0.134	-0.185	1.654			-0.128	-0.147	1.668			-0.130	0.048	1.665			-0.153	0.202	1.664			-0.279	-0.060	1.733			-0.324	-0.265	1.742			-0.348	-0.492	1.715			-0.350	-0.552	1.705			-0.004	-0.006	1.634			0.080	-0.050	1.414
-0.134	-0.184	1.654			-0.128	-0.148	1.668			-0.128	0.047	1.666			-0.154	0.202	1.664			-0.279	-0.061	1.733			-0.324	-0.267	1.742			-0.348	-0.494	1.716			-0.351	-0.554	1.707			-0.002	-0.007	1.634			0.088	-0.052	1.419
-0.134	-0.185	1.654			-0.127	-0.148	1.669			-0.126	0.045	1.666			-0.154	0.202	1.664			-0.279	-0.061	1.733			-0.324	-0.268	1.741			-0.348	-0.496	1.716			-0.351	-0.556	1.708			-0.001	-0.007	1.635			0.093	-0.054	1.422
-0.134	-0.186	1.654			-0.127	-0.149	1.669			-0.125	0.044	1.667			-0.154	0.202	1.664			-0.279	-0.062	1.733			-0.325	-0.270	1.741			-0.348	-0.498	1.716			-0.351	-0.557	1.709			0.000	-0.014	1.638			0.091	-0.049	1.435
-0.134	-0.187	1.654			-0.126	-0.151	1.670			-0.124	0.044	1.667			-0.154	0.202	1.664			-0.279	-0.062	1.733			-0.325	-0.271	1.741			-0.349	-0.499	1.717			-0.352	-0.559	1.710			0.001	-0.019	1.640			0.091	-0.045	1.443
-0.133	-0.189	1.655			-0.126	-0.152	1.671			-0.123	0.043	1.668			-0.154	0.202	1.664			-0.279	-0.063	1.733			-0.325	-0.273	1.741			-0.348	-0.501	1.716			-0.350	-0.561	1.708			0.002	-0.023	1.641			0.091	-0.043	1.449
-0.133	-0.190	1.655			-0.126	-0.154	1.672			-0.122	0.042	1.668			-0.154	0.202	1.664			-0.280	-0.063	1.733			-0.325	-0.274	1.741			-0.348	-0.502	1.716			-0.349	-0.563	1.706			0.002	-0.026	1.643			0.100	-0.044	1.451
-0.133	-0.192	1.655			-0.126	-0.155	1.672			-0.122	0.042	1.669			-0.154	0.202	1.663			-0.280	-0.064	1.733			-0.325	-0.275	1.740			-0.348	-0.503	1.715			-0.348	-0.565	1.703			0.003	-0.028	1.644			0.107	-0.045	1.452
-0.133	-0.193	1.655			-0.125	-0.156	1.673			-0.121	0.041	1.669			-0.153	0.202	1.663			-0.280	-0.064	1.734			-0.325	-0.276	1.740			-0.348	-0.504	1.714			-0.347	-0.567	1.701			0.003	-0.030	1.645			0.114	-0.047	1.459
-0.133	-0.195	1.655			-0.125	-0.157	1.673			-0.121	0.041	1.669			-0.153	0.201	1.663			-0.280	-0.064	1.734			-0.325	-0.277	1.740			-0.347	-0.505	1.713			-0.346	-0.569	1.699			0.003	-0.032	1.646			0.114	-0.044	1.462
-0.133	-0.196	1.655			-0.125	-0.159	1.674			-0.120	0.041	1.669			-0.153	0.201	1.662			-0.280	-0.065	1.734			-0.325	-0.278	1.740			-0.347	-0.506	1.712			-0.345	-0.571	1.697			0.004	-0.034	1.646			0.114	-0.042	1.466
-0.133	-0.197	1.656			-0.125	-0.160	1.674			-0.120	0.040	1.670			-0.153	0.201	1.662			-0.280	-0.065	1.734			-0.325	-0.279	1.739			-0.347	-0.506	1.711			-0.345	-0.572	1.696			0.004	-0.035	1.647			0.115	-0.039	1.469
-0.133	-0.198	1.656			-0.125	-0.160	1.675			-0.120	0.040	1.670			-0.153	0.201	1.661			-0.280	-0.065	1.734			-0.324	-0.280	1.739			-0.346	-0.507	1.710			-0.344	-0.573	1.694			0.004	-0.036	1.648			0.115	-0.037	1.471
-0.133	-0.199	1.656			-0.125	-0.161	1.675			-0.120	0.039	1.670			-0.152	0.200	1.661			-0.280	-0.066	1.734			-0.324	-0.281	1.739			-0.346	-0.507	1.709			-0.344	-0.574	1.692			0.005	-0.037	1.648			0.116	-0.036	1.474
-0.133	-0.200	1.656			-0.125	-0.162	1.676			-0.119	0.039	1.670			-0.152	0.200	1.661			-0.280	-0.066	1.734			-0.323	-0.280	1.736			-0.342	-0.500	1.704			-0.342	-0.569	1.690			0.005	-0.038	1.649			0.117	-0.034	1.476
-0.133	-0.200	1.656			-0.125	-0.163	1.676			-0.119	0.039	1.671			-0.152	0.200	1.660			-0.280	-0.066	1.734			-0.321	-0.280	1.734			-0.339	-0.495	1.701			-0.340	-0.566	1.688			0.006	-0.039	1.649			0.118	-0.033	1.479
-0.133	-0.201	1.656			-0.125	-0.163	1.676			-0.119	0.039	1.671			-0.152	0.200	1.660			-0.280	-0.067	1.734			-0.320	-0.280	1.733			-0.337	-0.492	1.698			-0.339	-0.563	1.686			0.006	-0.039	1.650			0.118	-0.032	1.482
-0.133	-0.202	1.656			-0.124	-0.164	1.677			-0.119	0.038	1.671			-0.152	0.200	1.660			-0.280	-0.067	1.734			-0.320	-0.281	1.732			-0.337	-0.492	1.698			-0.339	-0.564	1.685			0.006	-0.040	1.650			0.119	-0.031	1.484
-0.133	-0.202	1.656			-0.124	-0.165	1.677			-0.119	0.038	1.671			-0.151	0.199	1.659			-0.281	-0.067	1.734			-0.320	-0.281	1.732			-0.337	-0.493	1.697			-0.339	-0.565	1.685			0.007	-0.041	1.651			0.120	-0.031	1.486
-0.133	-0.203	1.656			-0.124	-0.165	1.677			-0.119	0.038	1.671			-0.151	0.199	1.659			-0.281	-0.067	1.734			-0.320	-0.282	1.732			-0.337	-0.493	1.696			-0.339	-0.566	1.684			0.007	-0.041	1.651			0.128	-0.032	1.484
-0.133	-0.203	1.656			-0.124	-0.166	1.678			-0.119	0.037	1.672			-0.151	0.199	1.659			-0.281	-0.068	1.734			-0.319	-0.281	1.730			-0.335	-0.490	1.695			-0.338	-0.563	1.683			0.007	-0.042	1.652			0.134	-0.032	1.483
-0.133	-0.204	1.657			-0.124	-0.166	1.678			-0.118	0.037	1.672			-0.151	0.199	1.658			-0.281	-0.068	1.734			-0.319	-0.282	1.730			-0.335	-0.491	1.694			-0.337	-0.563	1.683			0.008	-0.042	1.652			0.140	-0.035	1.482
-0.133	-0.204	1.657			-0.124	-0.166	1.678			-0.118	0.037	1.672			-0.151	0.199	1.658			-0.281	-0.068	1.734			-0.318	-0.282	1.729			-0.334	-0.489	1.693			-0.337	-0.561	1.682			0.008	-0.043	1.652			0.144	-0.035	1.482
-0.133	-0.204	1.657			-0.124	-0.167	1.679			-0.118	0.037	1.672			-0.150	0.199	1.658			-0.281	-0.068	1.734			-0.318	-0.282	1.728			-0.334	-0.489	1.692			-0.337	-0.562	1.681			0.009	-0.043	1.653			0.142	-0.034	1.486
-0.133	-0.205	1.657			-0.124	-0.167	1.679			-0.118	0.036	1.672			-0.150	0.199	1.657			-0.281	-0.069	1.734			-0.317	-0.282	1.728			-0.334	-0.490	1.692			-0.337	-0.563	1.680			0.009	-0.043	1.653			0.146	-0.034	1.485
-0.133	-0.205	1.657			-0.124	-0.168	1.679			-0.118	0.036	1.672			-0.150	0.198	1.657			-0.281	-0.069	1.734			-0.317	-0.283	1.728			-0.334	-0.491	1.692			-0.337	-0.563	1.680			0.010	-0.043	1.653			0.149	-0.034	1.484
-0.133	-0.206	1.657			-0.124	-0.168	1.679			-0.118	0.036	1.673			-0.150	0.198	1.657			-0.281	-0.069	1.734			-0.317	-0.283	1.728			-0.334	-0.492	1.691			-0.337	-0.564	1.679			0.010	-0.044	1.654			0.151	-0.034	1.484
-0.133	-0.206	1.657			-0.124	-0.168	1.679			-0.118	0.036	1.673			-0.149	0.198	1.656			-0.281	-0.069	1.734			-0.317	-0.283	1.727			-0.334	-0.493	1.691			-0.336	-0.565	1.678			0.011	-0.044	1.654			0.150	-0.032	1.485
-0.133	-0.206	1.657			-0.124	-0.168	1.680			-0.118	0.036	1.673			-0.149	0.198	1.656			-0.281	-0.069	1.734			-0.317	-0.284	1.727			-0.335	-0.493	1.690			-0.336	-0.564	1.678			0.011	-0.044	1.654			0.152	-0.032	1.484
-0.133	-0.206	1.657			-0.124	-0.169	1.680			-0.118	0.035	1.673			-0.149	0.198	1.656			-0.281	-0.069	1.734			-0.317	-0.284	1.727			-0.335	-0.494	1.690			-0.335	-0.564	1.677			0.012	-0.044	1.654			0.149	-0.031	1.489
-0.133	-0.207	1.657			-0.124	-0.169	1.680			-0.118	0.035	1.673			-0.149	0.198	1.656			-0.281	-0.070	1.734			-0.317	-0.284	1.727			-0.335	-0.495	1.689			-0.334	-0.563	1.676			0.012	-0.044	1.655			0.146	-0.031	1.492
-0.133	-0.207	1.657			-0.124	-0.169	1.680			-0.119	0.035	1.673			-0.148	0.198	1.655			-0.281	-0.070	1.734			-0.317	-0.285	1.727			-0.335	-0.495	1.689			-0.334	-0.563	1.675			0.013	-0.045	1.655			0.140	-0.025	1.490
-0.132	-0.207	1.657			-0.124	-0.169	1.680			-0.119	0.035	1.673			-0.148	0.198	1.655			-0.281	-0.070	1.734			-0.317	-0.285	1.727			-0.335	-0.496	1.688			-0.333	-0.563	1.675			0.013	-0.045	1.655			0.146	-0.029	1.490
-0.132	-0.207	1.657			-0.124	-0.170	1.680			-0.119	0.035	1.673			-0.148	0.198	1.655			-0.281	-0.070	1.733			-0.317	-0.285	1.726			-0.335	-0.496	1.688			-0.333	-0.562	1.675			0.014	-0.045	1.655			0.151	-0.032	1.490
-0.132	-0.208	1.657			-0.124	-0.170	1.681			-0.119	0.035	1.674			-0.147	0.197	1.654			-0.281	-0.070	1.733			-0.317	-0.285	1.726			-0.335	-0.497	1.688			-0.332	-0.561	1.674			0.014	-0.045	1.656			0.154	-0.035	1.490
-0.132	-0.208	1.657			-0.124	-0.170	1.681			-0.119	0.034	1.674			-0.147	0.197	1.654			-0.281	-0.070	1.733			-0.317	-0.285	1.726			-0.335	-0.497	1.687			-0.331	-0.561	1.674			0.015	-0.045	1.656			0.156	-0.037	1.492
-0.132	-0.208	1.657			-0.124	-0.170	1.681			-0.119	0.034	1.674			-0.146	0.197	1.654			-0.281	-0.071	1.733			-0.317	-0.286	1.726			-0.335	-0.498	1.687			-0.331	-0.561	1.674			0.015	-0.045	1.656			0.158	-0.038	1.493
-0.132	-0.208	1.657			-0.124	-0.170	1.681			-0.119	0.034	1.674			-0.146	0.197	1.654			-0.281	-0.071	1.733			-0.317	-0.286	1.726			-0.335	-0.498	1.687			-0.330	-0.560	1.674			0.016	-0.045	1.656			0.160	-0.040	1.494
-0.132	-0.208	1.657			-0.123	-0.171	1.681			-0.119	0.034	1.674			-0.146	0.197	1.653			-0.281	-0.071	1.733			-0.317	-0.286	1.726			-0.335	-0.498	1.687			-0.330	-0.560	1.673			0.016	-0.045	1.656			0.161	-0.041	1.495
-0.132	-0.208	1.657			-0.123	-0.171	1.681			-0.119	0.034	1.674			-0.145	0.197	1.653			-0.281	-0.071	1.733			-0.317	-0.286	1.725			-0.335	-0.499	1.686			-0.330	-0.559	1.673			0.016	-0.045	1.656			0.163	-0.042	1.495
-0.132	-0.209	1.658			-0.123	-0.171	1.681			-0.119	0.034	1.674			-0.145	0.197	1.653			-0.280	-0.071	1.733			-0.317	-0.286	1.725			-0.335	-0.499	1.686			-0.329	-0.559	1.673			0.017	-0.045	1.656			0.165	-0.042	1.494
-0.132	-0.209	1.658			-0.123	-0.171	1.681			-0.119	0.033	1.674			-0.144	0.197	1.652			-0.280	-0.071	1.733			-0.317	-0.286	1.725			-0.335	-0.499	1.686			-0.329	-0.559	1.673			0.017	-0.045	1.657			0.167	-0.043	1.493
-0.132	-0.209	1.658			-0.123	-0.171	1.682			-0.119	0.033	1.674			-0.144	0.197	1.652			-0.280	-0.071	1.732			-0.317	-0.286	1.725			-0.336	-0.499	1.686			-0.329	-0.558	1.673			0.018	-0.045	1.657			0.168	-0.044	1.493
-0.132	-0.209	1.658			-0.123	-0.171	1.682			-0.120	0.033	1.674			-0.144	0.197	1.652			-0.280	-0.071	1.732			-0.317	-0.287	1.725			-0.336	-0.500	1.686			-0.329	-0.559	1.673			0.018	-0.045	1.657			0.170	-0.045	1.493
-0.132	-0.209	1.658			-0.123	-0.171	1.682			-0.120	0.033	1.674			-0.143	0.197	1.652			-0.280	-0.071	1.732			-0.317	-0.287	1.725			-0.335	-0.493	1.688			-0.329	-0.555	1.674			0.018	-0.045	1.657			0.171	-0.045	1.492
-0.132	-0.209	1.658			-0.123	-0.171	1.682			-0.120	0.033	1.674			-0.143	0.196	1.652			-0.280	-0.071	1.732			-0.317	-0.287	1.725			-0.335	-0.493	1.688			-0.329	-0.555	1.674			0.019	-0.045	1.657			0.172	-0.045	1.491
-0.131	-0.209	1.658			-0.123	-0.172	1.682			-0.120	0.033	1.675			-0.143	0.196	1.651			-0.280	-0.071	1.732			-0.317	-0.287	1.725			-0.336	-0.493	1.688			-0.329	-0.555	1.673			0.019	-0.045	1.657			0.173	-0.045	1.491
-0.131	-0.209	1.658			-0.123	-0.172	1.682			-0.120	0.033	1.675			-0.142	0.196	1.651			-0.280	-0.071	1.732			-0.316	-0.287	1.725			-0.336	-0.494	1.688			-0.329	-0.554	1.673			0.019	-0.045	1.657			0.173	-0.045	1.490
-0.131	-0.210	1.658			-0.123	-0.172	1.682			-0.120	0.033	1.675			-0.142	0.196	1.651			-0.280	-0.072	1.732			-0.316	-0.287	1.725			-0.336	-0.494	1.688			-0.328	-0.554	1.673			0.019	-0.045	1.657			0.174	-0.045	1.489
-0.131	-0.210	1.658			-0.123	-0.172	1.682			-0.120	0.033	1.675			-0.142	0.196	1.651			-0.280	-0.072	1.732			-0.316	-0.287	1.725			-0.336	-0.494	1.687			-0.328	-0.554	1.673			0.020	-0.045	1.657			0.174	-0.046	1.489
-0.131	-0.210	1.658			-0.123	-0.172	1.682			-0.120	0.033	1.675			-0.142	0.196	1.651			-0.280	-0.072	1.731			-0.316	-0.287	1.724			-0.337	-0.495	1.687			-0.329	-0.556	1.673			0.020	-0.045	1.658			0.174	-0.045	1.488
-0.131	-0.210	1.658			-0.123	-0.172	1.682			-0.120	0.033	1.675			-0.141	0.196	1.651			-0.279	-0.072	1.731			-0.316	-0.286	1.723			-0.335	-0.492	1.687			-0.329	-0.555	1.673			0.020	-0.045	1.658			0.165	-0.041	1.489
-0.131	-0.210	1.658			-0.123	-0.172	1.682			-0.120	0.032	1.675			-0.141	0.196	1.651			-0.279	-0.072	1.731			-0.316	-0.286	1.723			-0.335	-0.492	1.687			-0.329	-0.554	1.673			0.020	-0.045	1.658			0.159	-0.038	1.490
-0.131	-0.210	1.658			-0.123	-0.172	1.682			-0.120	0.032	1.675			-0.141	0.196	1.650			-0.279	-0.072	1.731			-0.316	-0.286	1.723			-0.336	-0.493	1.686			-0.329	-0.554	1.673			0.021	-0.045	1.658			0.155	-0.036	1.491
-0.131	-0.210	1.658			-0.123	-0.172	1.683			-0.120	0.032	1.675			-0.141	0.196	1.650			-0.279	-0.072	1.731			-0.316	-0.286	1.723			-0.336	-0.493	1.686			-0.328	-0.554	1.673			0.021	-0.045	1.658			0.151	-0.034	1.491
-0.131	-0.210	1.658			-0.123	-0.172	1.683			-0.120	0.032	1.675			-0.140	0.196	1.650			-0.279	-0.072	1.731			-0.316	-0.286	1.723			-0.336	-0.494	1.686			-0.328	-0.554	1.673			0.021	-0.045	1.658			0.147	-0.033	1.491
-0.131	-0.210	1.658			-0.123	-0.172	1.683			-0.120	0.032	1.675			-0.140	0.196	1.650			-0.279	-0.072	1.731			-0.315	-0.285	1.722			-0.334	-0.490	1.685			-0.328	-0.553	1.673			0.021	-0.045	1.658			0.148	-0.037	1.493
-0.131	-0.210	1.658			-0.123	-0.172	1.683			-0.120	0.032	1.675			-0.140	0.196	1.650			-0.279	-0.072	1.731			-0.314	-0.284	1.721			-0.333	-0.487	1.685			-0.328	-0.552	1.673			0.021	-0.045	1.658			0.143	-0.035	1.493
-0.130	-0.210	1.658			-0.123	-0.172	1.683			-0.120	0.032	1.675			-0.140	0.196	1.650			-0.279	-0.072	1.731			-0.313	-0.283	1.720			-0.332	-0.485	1.684			-0.328	-0.551	1.673			0.022	-0.045	1.658			0.139	-0.034	1.493
-0.130	-0.210	1.658			-0.122	-0.173	1.683			-0.121	0.032	1.675			-0.140	0.196	1.650			-0.279	-0.072	1.731			-0.313	-0.283	1.719			-0.331	-0.483	1.684			-0.328	-0.550	1.673			0.022	-0.045	1.658			0.135	-0.033	1.493
-0.130	-0.210	1.658			-0.122	-0.173	1.683			-0.121	0.032	1.675			-0.140	0.196	1.650			-0.279	-0.072	1.731			-0.313	-0.283	1.719			-0.332	-0.485	1.684			-0.328	-0.550	1.673			0.022	-0.045	1.658			0.130	-0.033	1.492
-0.130	-0.210	1.658			-0.122	-0.173	1.683			-0.121	0.032	1.675			-0.139	0.196	1.650			-0.279	-0.072	1.731			-0.313	-0.283	1.719			-0.332	-0.486	1.684			-0.329	-0.552	1.673			0.022	-0.045	1.658			0.130	-0.038	1.493
-0.130	-0.210	1.658			-0.122	-0.173	1.683			-0.121	0.032	1.675			-0.139	0.196	1.650			-0.279	-0.072	1.731			-0.313	-0.283	1.719			-0.333	-0.487	1.684			-0.329	-0.554	1.673			0.022	-0.045	1.658			0.130	-0.042	1.489
-0.130	-0.211	1.658			-0.122	-0.173	1.683			-0.121	0.032	1.676			-0.139	0.196	1.650			-0.279	-0.072	1.730			-0.313	-0.283	1.719			-0.333	-0.488	1.685			-0.329	-0.556	1.673			0.022	-0.045	1.659			0.130	-0.046	1.486
-0.130	-0.211	1.658			-0.122	-0.173	1.683			-0.121	0.032	1.676			-0.139	0.196	1.650			-0.278	-0.072	1.730			-0.313	-0.283	1.720			-0.333	-0.489	1.685			-0.330	-0.558	1.673			0.022	-0.045	1.659			0.129	-0.050	1.480
-0.130	-0.211	1.658			-0.122	-0.173	1.684			-0.121	0.032	1.676			-0.139	0.196	1.650			-0.278	-0.072	1.730			-0.313	-0.282	1.719			-0.333	-0.488	1.684			-0.330	-0.557	1.673			0.022	-0.045	1.659			0.125	-0.054	1.474
-0.130	-0.211	1.658			-0.122	-0.173	1.684			-0.121	0.032	1.676			-0.139	0.196	1.650			-0.278	-0.072	1.730			-0.312	-0.282	1.719			-0.332	-0.487	1.684			-0.330	-0.556	1.674			0.022	-0.045	1.659			0.123	-0.055	1.471
-0.130	-0.211	1.658			-0.122	-0.173	1.684			-0.120	0.032	1.676			-0.138	0.196	1.650			-0.278	-0.072	1.730			-0.312	-0.281	1.719			-0.332	-0.488	1.685			-0.330	-0.558	1.674			0.022	-0.045	1.659			0.121	-0.057	1.469
-0.129	-0.211	1.658			-0.122	-0.173	1.684			-0.120	0.031	1.676			-0.138	0.196	1.651			-0.278	-0.071	1.730			-0.313	-0.281	1.719			-0.333	-0.489	1.685			-0.331	-0.559	1.674			0.021	-0.045	1.659			0.112	-0.059	1.460
-0.129	-0.211	1.658			-0.121	-0.173	1.684			-0.120	0.031	1.676			-0.138	0.196	1.651			-0.278	-0.071	1.730			-0.313	-0.281	1.719			-0.333	-0.490	1.685			-0.332	-0.563	1.674			0.021	-0.045	1.659			0.103	-0.060	1.454
-0.128	-0.207	1.659			-0.120	-0.169	1.684			-0.117	0.037	1.675			-0.138	0.196	1.651			-0.278	-0.071	1.730			-0.313	-0.281	1.719			-0.333	-0.490	1.685			-0.333	-0.566	1.674			0.021	-0.043	1.659			0.096	-0.060	1.447
-0.126	-0.202	1.659			-0.118	-0.163	1.684			-0.113	0.043	1.673			-0.138	0.196	1.652			-0.277	-0.071	1.730			-0.313	-0.281	1.720			-0.333	-0.491	1.686			-0.333	-0.571	1.674			0.021	-0.040	1.658			0.091	-0.058	1.440
-0.125	-0.198	1.659			-0.116	-0.159	1.683			-0.112	0.048	1.671			-0.138	0.196	1.652			-0.277	-0.071	1.730			-0.313	-0.281	1.720			-0.333	-0.491	1.686			-0.334	-0.571	1.674			0.021	-0.037	1.657			0.086	-0.058	1.435
-0.124	-0.195	1.659			-0.115	-0.156	1.683			-0.111	0.052	1.669			-0.138	0.196	1.653			-0.277	-0.071	1.730			-0.313	-0.281	1.720			-0.334	-0.492	1.686			-0.334	-0.572	1.674			0.021	-0.035	1.655			0.077	-0.058	1.428
-0.124	-0.194	1.659			-0.115	-0.154	1.682			-0.111	0.056	1.667			-0.139	0.197	1.653			-0.277	-0.071	1.730			-0.312	-0.281	1.720			-0.333	-0.490	1.686			-0.334	-0.569	1.675			0.019	-0.031	1.654			0.070	-0.058	1.424
-0.124	-0.194	1.659			-0.115	-0.154	1.681			-0.113	0.058	1.665			-0.139	0.197	1.654			-0.277	-0.070	1.731			-0.312	-0.280	1.719			-0.333	-0.489	1.686			-0.334	-0.566	1.675			0.018	-0.030	1.652			0.065	-0.059	1.419
-0.124	-0.194	1.658			-0.116	-0.154	1.680			-0.114	0.059	1.662			-0.140	0.198	1.655			-0.276	-0.070	1.731			-0.312	-0.279	1.719			-0.332	-0.487	1.686			-0.334	-0.563	1.676			0.016	-0.029	1.650			0.060	-0.060	1.415
-0.125	-0.196	1.658			-0.117	-0.155	1.678			-0.116	0.058	1.660			-0.141	0.198	1.656			-0.276	-0.070	1.731			-0.311	-0.279	1.719			-0.332	-0.486	1.686			-0.334	-0.561	1.676			0.014	-0.029	1.648			0.054	-0.061	1.410
-0.126	-0.198	1.657			-0.118	-0.157	1.676			-0.117	0.056	1.656			-0.141	0.199	1.656			-0.276	-0.070	1.731			-0.311	-0.279	1.719			-0.331	-0.485	1.687			-0.334	-0.559	1.677			0.012	-0.029	1.645			0.047	-0.062	1.404
-0.126	-0.200	1.656			-0.119	-0.160	1.673			-0.118	0.053	1.651			-0.140	0.199	1.657			-0.276	-0.070	1.731			-0.311	-0.279	1.720			-0.332	-0.486	1.688			-0.334	-0.560	1.678			0.011	-0.030	1.642			0.041	-0.063	1.397
-0.126	-0.203	1.655			-0.119	-0.162	1.670			-0.119	0.051	1.647			-0.140	0.199	1.657			-0.276	-0.070	1.731			-0.311	-0.279	1.721			-0.332	-0.488	1.689			-0.334	-0.561	1.678			0.010	-0.031	1.639			0.036	-0.064	1.392
-0.127	-0.205	1.655			-0.120	-0.165	1.667			-0.119	0.049	1.644			-0.139	0.200	1.657			-0.276	-0.070	1.731			-0.312	-0.279	1.721			-0.333	-0.489	1.690			-0.335	-0.561	1.679			0.009	-0.032	1.636			0.031	-0.064	1.388
-0.127	-0.207	1.654			-0.121	-0.167	1.665			-0.120	0.047	1.641			-0.139	0.200	1.658			-0.276	-0.070	1.731			-0.312	-0.279	1.722			-0.333	-0.490	1.691			-0.335	-0.562	1.679			0.008	-0.033	1.633			0.029	-0.065	1.385
-0.128	-0.209	1.653			-0.121	-0.168	1.663			-0.120	0.046	1.639			-0.139	0.201	1.658			-0.275	-0.070	1.731			-0.312	-0.280	1.723			-0.333	-0.491	1.692			-0.335	-0.563	1.680			0.007	-0.034	1.631			0.027	-0.066	1.382
-0.128	-0.211	1.653			-0.122	-0.170	1.661			-0.121	0.044	1.636			-0.138	0.201	1.658			-0.275	-0.070	1.731			-0.312	-0.280	1.724			-0.334	-0.492	1.693			-0.335	-0.563	1.681			0.007	-0.026	1.639			0.026	-0.064	1.396
-0.128	-0.211	1.653			-0.122	-0.170	1.660			-0.121	0.044	1.635			-0.138	0.201	1.658			-0.275	-0.069	1.732			-0.313	-0.279	1.725			-0.334	-0.492	1.694			-0.335	-0.563	1.682			0.009	-0.020	1.646			0.025	-0.060	1.413
-0.128	-0.211	1.652			-0.123	-0.170	1.659			-0.121	0.044	1.634			-0.138	0.202	1.658			-0.275	-0.068	1.733			-0.313	-0.279	1.725			-0.334	-0.492	1.695			-0.335	-0.563	1.683			0.009	-0.015	1.650			0.024	-0.058	1.422
-0.128	-0.211	1.652			-0.123	-0.170	1.658			-0.121	0.045	1.633			-0.137	0.202	1.658			-0.274	-0.067	1.734			-0.313	-0.277	1.727			-0.334	-0.491	1.696			-0.334	-0.563	1.683			0.010	-0.010	1.655			0.023	-0.056	1.429
-0.128	-0.211	1.652			-0.123	-0.169	1.657			-0.120	0.050	1.634			-0.137	0.203	1.658			-0.273	-0.063	1.737			-0.314	-0.271	1.729			-0.334	-0.487	1.698			-0.334	-0.564	1.684			0.012	-0.001	1.661			0.018	-0.048	1.437
-0.128	-0.210	1.652			-0.123	-0.167	1.656			-0.119	0.056	1.634			-0.136	0.204	1.658			-0.272	-0.058	1.739			-0.312	-0.263	1.729			-0.332	-0.479	1.698			-0.334	-0.553	1.686			0.013	0.007	1.665			0.015	-0.042	1.443
-0.128	-0.208	1.653			-0.124	-0.165	1.656			-0.119	0.060	1.634			-0.136	0.205	1.658			-0.272	-0.054	1.741			-0.310	-0.259	1.729			-0.331	-0.473	1.699			-0.334	-0.546	1.687			0.014	0.013	1.669			0.012	-0.039	1.447
-0.128	-0.207	1.653			-0.124	-0.163	1.655			-0.119	0.064	1.634			-0.135	0.206	1.658			-0.271	-0.051	1.742			-0.310	-0.253	1.730			-0.330	-0.469	1.700			-0.333	-0.541	1.688			0.012	0.014	1.670			0.009	-0.038	1.447
-0.128	-0.206	1.653			-0.124	-0.161	1.654			-0.119	0.067	1.634			-0.134	0.207	1.658			-0.271	-0.047	1.744			-0.310	-0.250	1.730			-0.330	-0.467	1.700			-0.333	-0.534	1.691			0.011	0.015	1.670			0.007	-0.039	1.447
-0.128	-0.204	1.653			-0.125	-0.160	1.654			-0.119	0.069	1.634			-0.134	0.208	1.658			-0.271	-0.045	1.745			-0.311	-0.248	1.731			-0.330	-0.465	1.701			-0.332	-0.531	1.692			0.011	0.016	1.671			0.005	-0.040	1.448
-0.128	-0.204	1.653			-0.125	-0.158	1.653			-0.119	0.071	1.635			-0.133	0.209	1.658			-0.271	-0.042	1.746			-0.312	-0.246	1.732			-0.331	-0.464	1.703			-0.332	-0.529	1.692			0.010	0.016	1.672			0.004	-0.041	1.448
-0.129	-0.203	1.654			-0.126	-0.157	1.653			-0.120	0.073	1.635			-0.133	0.210	1.658			-0.271	-0.040	1.748			-0.312	-0.245	1.732			-0.331	-0.463	1.704			-0.332	-0.528	1.693			0.009	0.016	1.672			0.002	-0.042	1.448
-0.129	-0.202	1.654			-0.126	-0.156	1.653			-0.121	0.075	1.636			-0.132	0.211	1.658			-0.271	-0.038	1.749			-0.312	-0.244	1.732			-0.331	-0.462	1.704			-0.332	-0.525	1.694			0.008	0.016	1.673			0.000	-0.044	1.448
-0.129	-0.201	1.654			-0.127	-0.156	1.653			-0.122	0.076	1.637			-0.132	0.211	1.658			-0.272	-0.037	1.750			-0.313	-0.242	1.733			-0.331	-0.461	1.705			-0.332	-0.524	1.695			0.006	0.016	1.674			-0.002	-0.046	1.448
-0.129	-0.201	1.654			-0.127	-0.155	1.652			-0.123	0.077	1.637			-0.132	0.211	1.658			-0.272	-0.035	1.751			-0.313	-0.241	1.733			-0.331	-0.441	1.712			-0.331	-0.509	1.699			0.004	0.014	1.674			-0.003	-0.048	1.448
-0.130	-0.200	1.654			-0.128	-0.154	1.652			-0.124	0.078	1.638			-0.131	0.212	1.658			-0.273	-0.034	1.753			-0.314	-0.241	1.733			-0.332	-0.443	1.713			-0.331	-0.507	1.700			0.003	0.013	1.674			-0.005	-0.050	1.448
-0.130	-0.199	1.655			-0.128	-0.153	1.652			-0.125	0.078	1.639			-0.131	0.212	1.658			-0.274	-0.033	1.754			-0.314	-0.240	1.734			-0.333	-0.444	1.713			-0.331	-0.506	1.700			0.001	0.012	1.673			-0.006	-0.053	1.447
-0.130	-0.199	1.655			-0.129	-0.153	1.652			-0.126	0.078	1.641			-0.131	0.212	1.658			-0.274	-0.033	1.755			-0.315	-0.240	1.734			-0.334	-0.446	1.713			-0.331	-0.505	1.701			0.000	0.010	1.673			-0.008	-0.056	1.447
-0.131	-0.198	1.655			-0.129	-0.152	1.652			-0.127	0.078	1.642			-0.130	0.212	1.658			-0.275	-0.032	1.756			-0.316	-0.240	1.734			-0.336	-0.448	1.712			-0.331	-0.504	1.701			-0.001	0.009	1.673			-0.009	-0.058	1.447
-0.131	-0.198	1.655			-0.130	-0.152	1.652			-0.128	0.077	1.643			-0.130	0.212	1.657			-0.275	-0.032	1.757			-0.316	-0.239	1.734			-0.336	-0.447	1.712			-0.331	-0.504	1.700			-0.002	0.008	1.673			-0.011	-0.060	1.446
-0.131	-0.198	1.656			-0.130	-0.151	1.652			-0.129	0.076	1.644			-0.130	0.212	1.657			-0.276	-0.032	1.758			-0.316	-0.239	1.734			-0.336	-0.446	1.712			-0.332	-0.504	1.701			-0.003	0.007	1.672			-0.012	-0.061	1.446
-0.132	-0.197	1.656			-0.130	-0.151	1.652			-0.130	0.075	1.646			-0.130	0.212	1.657			-0.276	-0.032	1.759			-0.316	-0.238	1.734			-0.336	-0.446	1.712			-0.332	-0.504	1.700			-0.003	0.006	1.672			-0.012	-0.062	1.445
-0.132	-0.197	1.656			-0.131	-0.151	1.653			-0.131	0.074	1.647			-0.129	0.212	1.657			-0.277	-0.032	1.760			-0.316	-0.238	1.735			-0.336	-0.445	1.712			-0.333	-0.505	1.700			-0.004	0.005	1.671			-0.013	-0.063	1.445
-0.132	-0.197	1.656			-0.131	-0.151	1.653			-0.131	0.072	1.648			-0.129	0.212	1.657			-0.278	-0.033	1.761			-0.316	-0.237	1.735			-0.336	-0.445	1.712			-0.333	-0.506	1.700			-0.005	0.005	1.671			-0.014	-0.064	1.445
-0.132	-0.196	1.657			-0.132	-0.151	1.653			-0.132	0.071	1.649			-0.129	0.212	1.657			-0.278	-0.033	1.763			-0.316	-0.237	1.735			-0.336	-0.445	1.712			-0.334	-0.507	1.699			-0.005	0.004	1.670			-0.015	-0.066	1.444
-0.133	-0.196	1.657			-0.132	-0.151	1.653			-0.132	0.070	1.650			-0.129	0.212	1.657			-0.279	-0.033	1.764			-0.316	-0.237	1.735			-0.336	-0.446	1.712			-0.335	-0.509	1.699			-0.006	0.003	1.670			-0.016	-0.066	1.444
-0.133	-0.196	1.657			-0.132	-0.151	1.654			-0.133	0.069	1.651			-0.129	0.211	1.657			-0.279	-0.034	1.764			-0.316	-0.236	1.735			-0.336	-0.446	1.711			-0.335	-0.510	1.698			-0.006	0.002	1.669			-0.016	-0.067	1.443
-0.133	-0.196	1.657			-0.133	-0.151	1.654			-0.133	0.068	1.652			-0.129	0.211	1.657			-0.280	-0.035	1.765			-0.316	-0.236	1.735			-0.336	-0.446	1.711			-0.336	-0.511	1.698			-0.007	0.002	1.669			-0.016	-0.068	1.442
-0.133	-0.196	1.657			-0.133	-0.151	1.654			-0.134	0.067	1.653			-0.129	0.211	1.656			-0.280	-0.035	1.766			-0.316	-0.236	1.735			-0.336	-0.447	1.711			-0.336	-0.512	1.698			-0.007	0.001	1.669			-0.016	-0.068	1.442
-0.134	-0.196	1.658			-0.133	-0.151	1.655			-0.134	0.066	1.653			-0.128	0.211	1.656			-0.281	-0.036	1.767			-0.316	-0.236	1.735			-0.336	-0.447	1.710			-0.336	-0.513	1.697			-0.007	0.001	1.668			-0.016	-0.069	1.441
-0.134	-0.196	1.658			-0.134	-0.151	1.655			-0.135	0.065	1.654			-0.128	0.211	1.656			-0.281	-0.036	1.768			-0.316	-0.236	1.735			-0.335	-0.447	1.710			-0.337	-0.514	1.697			-0.008	-0.000	1.668			-0.016	-0.069	1.440
-0.134	-0.196	1.658			-0.134	-0.151	1.655			-0.135	0.064	1.655			-0.128	0.210	1.656			-0.282	-0.037	1.768			-0.316	-0.236	1.735			-0.335	-0.448	1.710			-0.337	-0.515	1.697			-0.008	-0.001	1.667			-0.016	-0.069	1.440
-0.134	-0.196	1.658			-0.134	-0.151	1.656			-0.135	0.064	1.655			-0.128	0.210	1.656			-0.282	-0.037	1.769			-0.316	-0.236	1.735			-0.335	-0.448	1.710			-0.337	-0.516	1.697			-0.008	-0.001	1.667			-0.016	-0.070	1.439
-0.134	-0.196	1.658			-0.134	-0.151	1.656			-0.135	0.063	1.656			-0.128	0.210	1.656			-0.282	-0.038	1.769			-0.316	-0.236	1.735			-0.335	-0.448	1.709			-0.337	-0.517	1.696			-0.008	-0.001	1.667			-0.015	-0.070	1.439
-0.135	-0.196	1.659			-0.135	-0.152	1.657			-0.136	0.063	1.656			-0.128	0.210	1.656			-0.283	-0.038	1.770			-0.316	-0.236	1.735			-0.335	-0.449	1.709			-0.338	-0.517	1.696			-0.008	-0.002	1.666			-0.016	-0.070	1.438
-0.135	-0.196	1.659			-0.135	-0.152	1.657			-0.136	0.062	1.656			-0.128	0.210	1.656			-0.283	-0.039	1.770			-0.316	-0.236	1.735			-0.335	-0.449	1.709			-0.338	-0.518	1.696			-0.008	-0.002	1.666			-0.016	-0.071	1.438
-0.135	-0.196	1.659			-0.135	-0.152	1.657			-0.136	0.062	1.657			-0.128	0.209	1.656			-0.283	-0.039	1.771			-0.316	-0.236	1.735			-0.335	-0.449	1.709			-0.338	-0.519	1.696			-0.009	-0.003	1.666			-0.016	-0.071	1.437
-0.135	-0.196	1.659			-0.135	-0.152	1.658			-0.136	0.061	1.657			-0.128	0.209	1.656			-0.283	-0.040	1.771			-0.316	-0.236	1.735			-0.335	-0.450	1.709			-0.338	-0.519	1.696			-0.009	-0.003	1.665			-0.016	-0.071	1.437
-0.135	-0.196	1.659			-0.135	-0.152	1.658			-0.136	0.061	1.657			-0.128	0.209	1.656			-0.284	-0.040	1.772			-0.316	-0.237	1.735			-0.335	-0.451	1.709			-0.338	-0.521	1.695			-0.009	-0.003	1.665			-0.015	-0.071	1.436
-0.135	-0.196	1.659			-0.135	-0.152	1.658			-0.136	0.060	1.658			-0.128	0.209	1.655			-0.284	-0.040	1.772			-0.317	-0.237	1.735			-0.336	-0.452	1.708			-0.338	-0.521	1.695			-0.009	-0.004	1.665			-0.015	-0.071	1.436
-0.135	-0.196	1.660			-0.135	-0.153	1.659			-0.136	0.060	1.658			-0.128	0.209	1.655			-0.284	-0.041	1.772			-0.317	-0.237	1.734			-0.336	-0.453	1.708			-0.338	-0.522	1.695			-0.009	-0.004	1.664			-0.014	-0.071	1.435
-0.136	-0.196	1.660			-0.135	-0.153	1.659			-0.136	0.059	1.658			-0.128	0.208	1.655			-0.284	-0.041	1.773			-0.317	-0.238	1.734			-0.335	-0.453	1.708			-0.338	-0.523	1.695			-0.009	-0.004	1.664			-0.014	-0.071	1.435
-0.136	-0.196	1.660			-0.135	-0.153	1.659			-0.136	0.059	1.658			-0.128	0.208	1.655			-0.284	-0.042	1.773			-0.317	-0.238	1.734			-0.335	-0.453	1.708			-0.337	-0.523	1.694			-0.009	-0.005	1.664			-0.013	-0.071	1.434
-0.136	-0.196	1.660			-0.136	-0.153	1.659			-0.136	0.059	1.658			-0.128	0.208	1.655			-0.284	-0.042	1.773			-0.316	-0.238	1.734			-0.335	-0.453	1.708			-0.337	-0.523	1.694			-0.009	-0.005	1.664			-0.013	-0.070	1.434
-0.136	-0.196	1.660			-0.136	-0.153	1.659			-0.136	0.058	1.659			-0.128	0.208	1.655			-0.285	-0.042	1.773			-0.317	-0.239	1.734			-0.335	-0.454	1.708			-0.337	-0.524	1.694			-0.009	-0.005	1.663			-0.012	-0.070	1.433
-0.136	-0.196	1.660			-0.136	-0.154	1.660			-0.136	0.058	1.659			-0.128	0.208	1.655			-0.285	-0.043	1.773			-0.317	-0.239	1.734			-0.334	-0.449	1.710			-0.332	-0.509	1.702			-0.009	-0.005	1.663			-0.011	-0.070	1.433
-0.136	-0.196	1.660			-0.136	-0.154	1.660			-0.136	0.058	1.659			-0.128	0.208	1.655			-0.285	-0.043	1.774			-0.317	-0.239	1.734			-0.334	-0.451	1.710			-0.331	-0.509	1.702			-0.009	-0.005	1.663			-0.011	-0.070	1.432
-0.136	-0.196	1.660			-0.136	-0.154	1.660			-0.136	0.058	1.659			-0.128	0.207	1.655			-0.285	-0.043	1.774			-0.318	-0.240	1.734			-0.334	-0.452	1.710			-0.331	-0.509	1.703			-0.009	-0.006	1.663			-0.010	-0.070	1.432
-0.136	-0.197	1.660			-0.136	-0.154	1.660			-0.136	0.057	1.659			-0.128	0.207	1.655			-0.285	-0.043	1.774			-0.318	-0.240	1.734			-0.334	-0.453	1.710			-0.330	-0.509	1.703			-0.009	-0.006	1.662			-0.010	-0.070	1.432
-0.136	-0.197	1.660			-0.136	-0.154	1.660			-0.136	0.057	1.659			-0.128	0.207	1.655			-0.285	-0.044	1.774			-0.318	-0.240	1.734			-0.335	-0.454	1.710			-0.330	-0.509	1.703			-0.009	-0.006	1.662			-0.009	-0.070	1.431
-0.136	-0.197	1.661			-0.136	-0.154	1.661			-0.136	0.057	1.659			-0.128	0.207	1.655			-0.285	-0.044	1.774			-0.318	-0.241	1.734			-0.335	-0.455	1.710			-0.330	-0.509	1.704			-0.008	-0.006	1.662			-0.009	-0.069	1.431
-0.136	-0.197	1.661			-0.136	-0.155	1.661			-0.136	0.057	1.659			-0.128	0.207	1.655			-0.285	-0.044	1.774			-0.319	-0.241	1.733			-0.335	-0.456	1.710			-0.329	-0.509	1.704			-0.008	-0.007	1.662			-0.008	-0.069	1.431
-0.136	-0.197	1.661			-0.136	-0.155	1.661			-0.136	0.057	1.659			-0.128	0.207	1.655			-0.285	-0.045	1.774			-0.319	-0.241	1.733			-0.335	-0.457	1.710			-0.329	-0.509	1.704			-0.008	-0.007	1.661			-0.008	-0.069	1.430
-0.136	-0.197	1.661			-0.136	-0.155	1.661			-0.135	0.056	1.659			-0.128	0.207	1.655			-0.285	-0.045	1.774			-0.319	-0.242	1.733			-0.335	-0.458	1.709			-0.329	-0.509	1.705			-0.008	-0.007	1.661			-0.007	-0.069	1.430
-0.136	-0.197	1.661			-0.135	-0.155	1.661			-0.135	0.056	1.659			-0.128	0.207	1.655			-0.285	-0.045	1.774			-0.319	-0.243	1.733			-0.335	-0.459	1.709			-0.328	-0.509	1.705			-0.008	-0.007	1.661			-0.007	-0.069	1.430
-0.136	-0.197	1.661			-0.135	-0.155	1.661			-0.135	0.056	1.659			-0.128	0.207	1.655			-0.285	-0.045	1.774			-0.319	-0.243	1.733			-0.335	-0.460	1.709			-0.328	-0.510	1.705			-0.008	-0.007	1.661			-0.007	-0.069	1.429
-0.136	-0.198	1.661			-0.135	-0.155	1.661			-0.135	0.056	1.659			-0.128	0.207	1.655			-0.285	-0.045	1.774			-0.320	-0.245	1.733			-0.335	-0.462	1.709			-0.328	-0.510	1.705			-0.007	-0.007	1.660			-0.007	-0.069	1.429
-0.136	-0.198	1.661			-0.135	-0.156	1.661			-0.134	0.056	1.659			-0.128	0.206	1.655			-0.285	-0.046	1.774			-0.320	-0.246	1.733			-0.335	-0.465	1.709			-0.327	-0.512	1.706			-0.007	-0.008	1.660			-0.006	-0.069	1.429
-0.136	-0.198	1.661			-0.135	-0.156	1.661			-0.134	0.056	1.659			-0.128	0.206	1.655			-0.285	-0.046	1.774			-0.320	-0.248	1.733			-0.336	-0.466	1.709			-0.327	-0.512	1.706			-0.007	-0.008	1.660			-0.006	-0.069	1.429
-0.136	-0.198	1.661			-0.135	-0.156	1.662			-0.134	0.056	1.659			-0.128	0.206	1.655			-0.285	-0.046	1.774			-0.320	-0.249	1.733			-0.336	-0.467	1.709			-0.327	-0.513	1.706			-0.007	-0.008	1.660			-0.006	-0.069	1.429
-0.136	-0.198	1.661			-0.135	-0.156	1.662			-0.134	0.056	1.659			-0.128	0.206	1.655			-0.284	-0.046	1.774			-0.320	-0.250	1.733			-0.336	-0.469	1.708			-0.326	-0.514	1.706			-0.006	-0.008	1.659			-0.006	-0.069	1.428
-0.136	-0.198	1.661			-0.135	-0.156	1.662			-0.134	0.056	1.659			-0.128	0.206	1.655			-0.284	-0.046	1.774			-0.319	-0.251	1.733			-0.334	-0.468	1.707			-0.326	-0.515	1.705			-0.006	-0.008	1.659			-0.005	-0.069	1.428
-0.136	-0.198	1.661			-0.135	-0.156	1.662			-0.133	0.056	1.659			-0.128	0.206	1.655			-0.284	-0.047	1.774			-0.320	-0.252	1.733			-0.334	-0.469	1.707			-0.327	-0.522	1.702			-0.006	-0.009	1.659			-0.005	-0.069	1.428
-0.136	-0.199	1.661			-0.135	-0.156	1.662			-0.133	0.056	1.659			-0.128	0.206	1.655			-0.284	-0.047	1.774			-0.320	-0.253	1.733			-0.334	-0.470	1.707			-0.327	-0.526	1.700			-0.006	-0.009	1.659			-0.004	-0.069	1.428
-0.136	-0.199	1.661			-0.135	-0.156	1.662			-0.133	0.056	1.659			-0.128	0.206	1.655			-0.284	-0.047	1.774			-0.320	-0.254	1.733			-0.334	-0.470	1.707			-0.327	-0.527	1.700			-0.006	-0.009	1.659			-0.004	-0.069	1.428
-0.136	-0.199	1.661			-0.135	-0.157	1.662			-0.133	0.056	1.659			-0.128	0.206	1.655			-0.284	-0.047	1.774			-0.320	-0.255	1.733			-0.334	-0.471	1.707			-0.327	-0.528	1.699			-0.005	-0.009	1.659			-0.004	-0.069	1.428
-0.136	-0.199	1.661			-0.134	-0.157	1.662			-0.132	0.056	1.659			-0.128	0.206	1.655			-0.284	-0.047	1.774			-0.319	-0.255	1.733			-0.333	-0.465	1.707			-0.327	-0.527	1.699			-0.005	-0.009	1.659			-0.003	-0.069	1.428
-0.136	-0.199	1.661			-0.134	-0.157	1.662			-0.132	0.056	1.659			-0.128	0.206	1.655			-0.284	-0.047	1.774			-0.318	-0.255	1.733			-0.332	-0.464	1.707			-0.327	-0.527	1.698			-0.005	-0.009	1.659			-0.003	-0.069	1.428
-0.136	-0.199	1.661			-0.134	-0.157	1.662			-0.132	0.056	1.659			-0.128	0.206	1.655			-0.284	-0.047	1.774			-0.318	-0.255	1.733			-0.331	-0.463	1.706			-0.327	-0.527	1.698			-0.005	-0.009	1.659			-0.002	-0.069	1.428
-0.136	-0.199	1.661			-0.134	-0.157	1.662			-0.132	0.056	1.659			-0.128	0.206	1.655			-0.284	-0.047	1.774			-0.317	-0.255	1.733			-0.331	-0.462	1.706			-0.327	-0.527	1.698			-0.005	-0.009	1.659			-0.002	-0.069	1.428
-0.136	-0.199	1.661			-0.134	-0.157	1.662			-0.131	0.056	1.659			-0.128	0.206	1.655			-0.284	-0.047	1.774			-0.316	-0.255	1.733			-0.330	-0.459	1.706			-0.327	-0.527	1.698			-0.004	-0.009	1.659			-0.001	-0.069	1.428
-0.136	-0.199	1.661			-0.134	-0.157	1.662			-0.131	0.057	1.659			-0.128	0.206	1.655			-0.284	-0.047	1.774			-0.316	-0.255	1.733			-0.329	-0.458	1.706			-0.327	-0.526	1.698			-0.004	-0.009	1.659			-0.001	-0.069	1.428
-0.136	-0.199	1.662			-0.134	-0.157	1.663			-0.131	0.057	1.659			-0.128	0.205	1.655			-0.283	-0.047	1.774			-0.316	-0.255	1.733			-0.330	-0.459	1.707			-0.328	-0.527	1.698			-0.004	-0.009	1.659			-0.000	-0.069	1.429
-0.136	-0.199	1.662			-0.134	-0.157	1.663			-0.131	0.057	1.659			-0.128	0.205	1.655			-0.283	-0.047	1.774			-0.316	-0.256	1.733			-0.330	-0.454	1.709			-0.328	-0.521	1.701			-0.004	-0.009	1.659			0.000	-0.069	1.429
-0.135	-0.199	1.662			-0.134	-0.157	1.663			-0.130	0.058	1.659			-0.128	0.205	1.655			-0.283	-0.047	1.774			-0.316	-0.256	1.733			-0.330	-0.454	1.710			-0.329	-0.521	1.701			-0.004	-0.009	1.659			0.001	-0.069	1.429
-0.135	-0.199	1.662			-0.134	-0.157	1.663			-0.130	0.058	1.659			-0.127	0.205	1.655			-0.283	-0.047	1.774			-0.316	-0.256	1.733			-0.331	-0.454	1.710			-0.329	-0.521	1.701			-0.003	-0.009	1.659			0.001	-0.069	1.429
-0.135	-0.199	1.662			-0.133	-0.157	1.663			-0.130	0.058	1.659			-0.127	0.205	1.656			-0.283	-0.047	1.774			-0.315	-0.256	1.733			-0.331	-0.455	1.710			-0.329	-0.520	1.702			-0.003	-0.009	1.659			0.001	-0.069	1.429
-0.135	-0.199	1.662			-0.133	-0.157	1.663			-0.130	0.059	1.659			-0.127	0.205	1.656			-0.283	-0.047	1.774			-0.315	-0.257	1.733			-0.330	-0.447	1.713			-0.329	-0.514	1.704			-0.003	-0.009	1.659			0.002	-0.069	1.429
-0.135	-0.199	1.662			-0.133	-0.157	1.663			-0.129	0.059	1.659			-0.127	0.205	1.656			-0.283	-0.047	1.774			-0.315	-0.257	1.733			-0.331	-0.449	1.713			-0.329	-0.514	1.705			-0.003	-0.009	1.660			0.002	-0.069	1.430
-0.135	-0.200	1.662			-0.133	-0.157	1.663			-0.129	0.060	1.659			-0.127	0.205	1.656			-0.282	-0.046	1.774			-0.315	-0.257	1.733			-0.331	-0.450	1.714			-0.329	-0.513	1.705			-0.003	-0.009	1.660			0.002	-0.069	1.430
-0.135	-0.200	1.662			-0.133	-0.157	1.664			-0.129	0.060	1.659			-0.127	0.205	1.657			-0.282	-0.046	1.775			-0.315	-0.257	1.733			-0.331	-0.452	1.714			-0.330	-0.514	1.706			-0.002	-0.009	1.660			0.002	-0.069	1.430
-0.135	-0.200	1.662			-0.133	-0.157	1.664			-0.129	0.061	1.660			-0.127	0.205	1.657			-0.282	-0.046	1.775			-0.315	-0.257	1.733			-0.332	-0.453	1.715			-0.330	-0.514	1.706			-0.002	-0.009	1.660			0.003	-0.068	1.430
-0.135	-0.200	1.662			-0.133	-0.157	1.664			-0.129	0.061	1.660			-0.127	0.205	1.657			-0.282	-0.046	1.775			-0.315	-0.257	1.734			-0.332	-0.454	1.715			-0.330	-0.514	1.707			-0.002	-0.009	1.660			0.003	-0.068	1.431
-0.135	-0.200	1.662			-0.133	-0.157	1.664			-0.128	0.062	1.660			-0.126	0.205	1.657			-0.282	-0.045	1.775			-0.315	-0.256	1.734			-0.332	-0.454	1.715			-0.330	-0.514	1.707			-0.002	-0.009	1.661			0.003	-0.068	1.431
-0.135	-0.200	1.662			-0.133	-0.157	1.664			-0.128	0.062	1.660			-0.126	0.205	1.658			-0.282	-0.045	1.775			-0.315	-0.255	1.734			-0.332	-0.440	1.718			-0.329	-0.504	1.709			-0.002	-0.009	1.661			0.003	-0.068	1.431
-0.135	-0.200	1.662			-0.132	-0.157	1.664			-0.128	0.063	1.660			-0.126	0.205	1.658			-0.282	-0.045	1.775			-0.315	-0.253	1.734			-0.331	-0.433	1.719			-0.328	-0.498	1.711			-0.002	-0.009	1.661			0.003	-0.068	1.432
-0.135	-0.200	1.662			-0.132	-0.157	1.664			-0.128	0.064	1.660			-0.126	0.205	1.658			-0.281	-0.044	1.775			-0.315	-0.252	1.734			-0.331	-0.428	1.720			-0.328	-0.495	1.712			-0.001	-0.009	1.661			0.003	-0.068	1.432
-0.135	-0.200	1.662			-0.132	-0.157	1.665			-0.128	0.064	1.660			-0.126	0.205	1.659			-0.281	-0.044	1.775			-0.315	-0.251	1.734			-0.331	-0.423	1.721			-0.328	-0.493	1.712			-0.001	-0.009	1.662			0.003	-0.068	1.432
-0.135	-0.200	1.663			-0.132	-0.157	1.665			-0.127	0.065	1.660			-0.126	0.205	1.659			-0.281	-0.044	1.775			-0.315	-0.250	1.735			-0.332	-0.427	1.720			-0.326	-0.493	1.712			-0.001	-0.009	1.662			0.003	-0.068	1.433
-0.135	-0.200	1.663			-0.132	-0.157	1.665			-0.127	0.065	1.660			-0.125	0.205	1.659			-0.281	-0.043	1.775			-0.315	-0.248	1.735			-0.333	-0.431	1.720			-0.326	-0.493	1.712			-0.001	-0.009	1.662			0.003	-0.068	1.433
-0.135	-0.200	1.663			-0.132	-0.157	1.665			-0.127	0.066	1.660			-0.125	0.205	1.660			-0.280	-0.043	1.775			-0.315	-0.247	1.735			-0.333	-0.433	1.719			-0.325	-0.493	1.712			-0.001	-0.009	1.662			0.003	-0.068	1.434
-0.134	-0.200	1.663			-0.132	-0.157	1.665			-0.127	0.067	1.660			-0.125	0.205	1.660			-0.280	-0.042	1.775			-0.314	-0.244	1.735			-0.332	-0.433	1.718			-0.326	-0.494	1.711			-0.000	-0.008	1.663			0.004	-0.068	1.434
-0.134	-0.200	1.663			-0.132	-0.156	1.665			-0.126	0.068	1.660			-0.125	0.206	1.660			-0.280	-0.041	1.775			-0.314	-0.243	1.735			-0.332	-0.431	1.719			-0.326	-0.493	1.711			-0.000	-0.008	1.663			0.004	-0.068	1.435
-0.134	-0.200	1.663			-0.131	-0.156	1.665			-0.126	0.069	1.660			-0.125	0.206	1.661			-0.279	-0.041	1.774			-0.314	-0.242	1.735			-0.332	-0.430	1.719			-0.326	-0.493	1.710			-0.000	-0.008	1.663			0.005	-0.068	1.435
-0.134	-0.200	1.663			-0.131	-0.156	1.665			-0.125	0.069	1.660			-0.124	0.206	1.661			-0.279	-0.040	1.774			-0.313	-0.241	1.735			-0.333	-0.432	1.718			-0.327	-0.495	1.710			0.000	-0.008	1.664			0.005	-0.067	1.435
-0.134	-0.200	1.663			-0.131	-0.156	1.665			-0.125	0.070	1.660			-0.124	0.206	1.661			-0.279	-0.040	1.774			-0.313	-0.240	1.735			-0.334	-0.434	1.718			-0.328	-0.498	1.709			0.000	-0.008	1.664			0.007	-0.067	1.436
-0.134	-0.200	1.663			-0.131	-0.156	1.665			-0.125	0.071	1.659			-0.124	0.207	1.662			-0.278	-0.039	1.774			-0.312	-0.239	1.735			-0.333	-0.434	1.717			-0.328	-0.499	1.708			0.000	-0.008	1.664			0.008	-0.067	1.436
-0.134	-0.200	1.663			-0.131	-0.156	1.665			-0.124	0.072	1.659			-0.124	0.207	1.662			-0.278	-0.038	1.774			-0.311	-0.237	1.735			-0.333	-0.434	1.716			-0.328	-0.499	1.707			0.000	-0.008	1.664			0.009	-0.066	1.437
-0.134	-0.200	1.663			-0.131	-0.156	1.665			-0.124	0.073	1.659			-0.124	0.207	1.662			-0.278	-0.037	1.774			-0.311	-0.235	1.735			-0.332	-0.433	1.715			-0.328	-0.499	1.706			0.001	-0.008	1.665			0.009	-0.066	1.437
-0.134	-0.200	1.663			-0.131	-0.156	1.665			-0.124	0.073	1.659			-0.123	0.208	1.663			-0.277	-0.037	1.773			-0.310	-0.234	1.734			-0.332	-0.433	1.715			-0.328	-0.499	1.705			0.001	-0.007	1.665			0.010	-0.066	1.437
-0.134	-0.200	1.663			-0.131	-0.156	1.665			-0.123	0.074	1.658			-0.123	0.208	1.663			-0.277	-0.036	1.773			-0.309	-0.234	1.734			-0.331	-0.433	1.714			-0.329	-0.500	1.704			0.001	-0.007	1.665			0.011	-0.066	1.437
-0.134	-0.200	1.663			-0.131	-0.156	1.665			-0.123	0.075	1.658			-0.123	0.209	1.663			-0.277	-0.035	1.773			-0.309	-0.233	1.734			-0.332	-0.437	1.713			-0.326	-0.520	1.698			0.001	-0.007	1.665			0.012	-0.066	1.438
-0.134	-0.200	1.663			-0.131	-0.156	1.665			-0.123	0.076	1.658			-0.123	0.209	1.663			-0.276	-0.035	1.772			-0.309	-0.233	1.734			-0.332	-0.440	1.712			-0.325	-0.525	1.696			0.001	-0.007	1.665			0.013	-0.066	1.438
-0.134	-0.200	1.663			-0.130	-0.156	1.665			-0.122	0.077	1.657			-0.122	0.210	1.664			-0.276	-0.034	1.772			-0.308	-0.232	1.734			-0.332	-0.440	1.711			-0.325	-0.525	1.696			0.001	-0.007	1.666			0.013	-0.066	1.438
-0.133	-0.200	1.663			-0.130	-0.155	1.665			-0.122	0.077	1.657			-0.122	0.211	1.664			-0.275	-0.033	1.772			-0.308	-0.232	1.734			-0.332	-0.442	1.710			-0.326	-0.526	1.695			0.001	-0.007	1.666			0.014	-0.065	1.438
-0.133	-0.200	1.663			-0.130	-0.155	1.665			-0.122	0.078	1.657			-0.121	0.211	1.664			-0.275	-0.032	1.772			-0.308	-0.232	1.734			-0.332	-0.442	1.710			-0.326	-0.526	1.694			0.001	-0.007	1.666			0.014	-0.065	1.439
-0.133	-0.200	1.663			-0.130	-0.155	1.665			-0.121	0.079	1.656			-0.121	0.212	1.665			-0.275	-0.032	1.771			-0.307	-0.231	1.734			-0.331	-0.442	1.709			-0.326	-0.526	1.694			0.002	-0.007	1.666			0.015	-0.065	1.439
-0.133	-0.200	1.663			-0.130	-0.155	1.664			-0.121	0.079	1.656			-0.121	0.212	1.665			-0.274	-0.031	1.771			-0.307	-0.231	1.734			-0.331	-0.442	1.708			-0.326	-0.525	1.693			0.002	-0.007	1.666			0.016	-0.065	1.439
-0.133	-0.200	1.663			-0.130	-0.155	1.664			-0.121	0.080	1.656			-0.120	0.213	1.665			-0.274	-0.030	1.771			-0.307	-0.231	1.734			-0.331	-0.444	1.708			-0.329	-0.534	1.691			0.002	-0.007	1.666			0.016	-0.065	1.439
-0.133	-0.200	1.663			-0.129	-0.155	1.664			-0.120	0.080	1.655			-0.120	0.213	1.666			-0.274	-0.030	1.770			-0.306	-0.231	1.734			-0.331	-0.444	1.707			-0.329	-0.532	1.690			0.002	-0.006	1.667			0.017	-0.065	1.439
-0.133	-0.200	1.663			-0.129	-0.155	1.664			-0.120	0.081	1.655			-0.120	0.214	1.666			-0.273	-0.029	1.770			-0.306	-0.231	1.734			-0.331	-0.445	1.707			-0.326	-0.528	1.690			0.002	-0.006	1.667			0.017	-0.065	1.439
-0.132	-0.200	1.663			-0.129	-0.155	1.663			-0.120	0.081	1.655			-0.119	0.214	1.666			-0.273	-0.029	1.770			-0.306	-0.231	1.733			-0.331	-0.447	1.706			-0.325	-0.529	1.689			0.003	-0.006	1.667			0.018	-0.065	1.439
-0.132	-0.200	1.663			-0.129	-0.154	1.663			-0.119	0.082	1.654			-0.119	0.215	1.666			-0.273	-0.028	1.769			-0.306	-0.231	1.733			-0.331	-0.447	1.706			-0.326	-0.527	1.688			0.003	-0.006	1.667			0.018	-0.065	1.439
-0.132	-0.200	1.663			-0.129	-0.154	1.663			-0.119	0.082	1.654			-0.119	0.215	1.666			-0.272	-0.028	1.769			-0.306	-0.231	1.733			-0.331	-0.448	1.705			-0.326	-0.528	1.688			0.003	-0.006	1.667			0.018	-0.064	1.439
-0.132	-0.200	1.663			-0.128	-0.154	1.663			-0.119	0.083	1.654			-0.118	0.215	1.667			-0.272	-0.027	1.769			-0.306	-0.231	1.733			-0.331	-0.449	1.705			-0.326	-0.528	1.688			0.003	-0.006	1.667			0.019	-0.064	1.439
-0.131	-0.200	1.663			-0.128	-0.154	1.662			-0.118	0.083	1.653			-0.118	0.216	1.667			-0.271	-0.027	1.769			-0.306	-0.231	1.733			-0.331	-0.449	1.705			-0.327	-0.529	1.687			0.003	-0.006	1.667			0.019	-0.064	1.440
-0.131	-0.200	1.663			-0.128	-0.154	1.662			-0.117	0.083	1.653			-0.118	0.216	1.667			-0.271	-0.026	1.768			-0.306	-0.231	1.733			-0.331	-0.450	1.705			-0.327	-0.529	1.687			0.003	-0.006	1.667			0.020	-0.064	1.440
-0.130	-0.200	1.662			-0.127	-0.154	1.662			-0.117	0.084	1.653			-0.118	0.216	1.667			-0.270	-0.026	1.768			-0.305	-0.231	1.733			-0.331	-0.450	1.704			-0.327	-0.529	1.687			0.004	-0.006	1.668			0.020	-0.064	1.440
-0.130	-0.201	1.662			-0.127	-0.155	1.661			-0.116	0.083	1.652			-0.118	0.216	1.667			-0.270	-0.026	1.768			-0.305	-0.234	1.733			-0.331	-0.453	1.704			-0.327	-0.530	1.686			0.004	-0.006	1.668			0.021	-0.064	1.440
-0.129	-0.201	1.662			-0.126	-0.155	1.661			-0.116	0.082	1.651			-0.118	0.216	1.667			-0.269	-0.026	1.767			-0.304	-0.237	1.733			-0.331	-0.453	1.703			-0.328	-0.530	1.686			0.004	-0.007	1.667			0.022	-0.064	1.439
-0.129	-0.202	1.661			-0.126	-0.156	1.660			-0.115	0.079	1.650			-0.118	0.216	1.667			-0.273	-0.046	1.755			-0.307	-0.252	1.733			-0.333	-0.468	1.702			-0.330	-0.541	1.685			0.005	-0.008	1.667			0.022	-0.065	1.438
-0.128	-0.203	1.661			-0.125	-0.157	1.659			-0.114	0.077	1.649			-0.118	0.216	1.667			-0.275	-0.056	1.749			-0.308	-0.261	1.734			-0.333	-0.476	1.701			-0.332	-0.548	1.684			0.005	-0.010	1.667			0.023	-0.065	1.438
-0.128	-0.205	1.660			-0.125	-0.159	1.658			-0.115	0.071	1.647			-0.118	0.216	1.667			-0.276	-0.062	1.745			-0.309	-0.266	1.734			-0.334	-0.482	1.700			-0.334	-0.549	1.684			0.005	-0.013	1.666			0.024	-0.066	1.436
-0.127	-0.207	1.659			-0.124	-0.162	1.656			-0.116	0.066	1.645			-0.118	0.216	1.668			-0.276	-0.067	1.742			-0.309	-0.271	1.734			-0.334	-0.486	1.700			-0.334	-0.553	1.683			0.004	-0.017	1.666			0.025	-0.067	1.435
-0.127	-0.210	1.658			-0.124	-0.165	1.655			-0.116	0.061	1.643			-0.118	0.216	1.668			-0.277	-0.070	1.740			-0.310	-0.274	1.734			-0.334	-0.489	1.699			-0.334	-0.556	1.683			0.004	-0.020	1.665			0.026	-0.068	1.434
-0.126	-0.213	1.657			-0.124	-0.168	1.654			-0.117	0.057	1.641			-0.118	0.216	1.668			-0.277	-0.072	1.739			-0.310	-0.276	1.734			-0.334	-0.491	1.699			-0.330	-0.556	1.684			0.003	-0.024	1.664			0.027	-0.068	1.432
-0.126	-0.215	1.656			-0.124	-0.170	1.652			-0.118	0.052	1.640			-0.118	0.216	1.668			-0.277	-0.074	1.737			-0.310	-0.278	1.734			-0.334	-0.493	1.699			-0.330	-0.558	1.683			0.003	-0.028	1.663			0.028	-0.069	1.431
-0.126	-0.217	1.655			-0.124	-0.173	1.651			-0.118	0.049	1.638			-0.118	0.215	1.668			-0.277	-0.076	1.736			-0.311	-0.280	1.734			-0.334	-0.495	1.698			-0.331	-0.560	1.683			0.002	-0.031	1.662			0.029	-0.070	1.430
-0.126	-0.219	1.655			-0.124	-0.175	1.651			-0.118	0.045	1.637			-0.118	0.215	1.668			-0.278	-0.077	1.735			-0.310	-0.282	1.733			-0.332	-0.493	1.697			-0.330	-0.559	1.683			0.002	-0.034	1.661			0.030	-0.071	1.428
-0.126	-0.221	1.654			-0.124	-0.176	1.650			-0.118	0.043	1.637			-0.118	0.215	1.668			-0.278	-0.078	1.734			-0.310	-0.283	1.733			-0.330	-0.486	1.699			-0.329	-0.544	1.687			0.002	-0.037	1.661			0.031	-0.071	1.428
-0.126	-0.222	1.654			-0.124	-0.178	1.649			-0.119	0.040	1.637			-0.118	0.215	1.668			-0.278	-0.079	1.733			-0.310	-0.284	1.733			-0.330	-0.486	1.699			-0.329	-0.544	1.687			0.002	-0.040	1.661			0.032	-0.071	1.427
-0.126	-0.224	1.653			-0.124	-0.180	1.649			-0.119	0.038	1.636			-0.118	0.215	1.668			-0.277	-0.080	1.733			-0.310	-0.286	1.733			-0.330	-0.487	1.699			-0.329	-0.544	1.687			0.001	-0.042	1.660			0.031	-0.071	1.427
-0.126	-0.225	1.653			-0.125	-0.181	1.649			-0.120	0.036	1.637			-0.118	0.215	1.668			-0.277	-0.081	1.732			-0.311	-0.287	1.733			-0.330	-0.488	1.699			-0.328	-0.546	1.687			0.001	-0.045	1.660			0.032	-0.071	1.426
-0.126	-0.226	1.653			-0.125	-0.182	1.648			-0.120	0.034	1.637			-0.119	0.214	1.668			-0.277	-0.082	1.731			-0.311	-0.288	1.733			-0.330	-0.488	1.699			-0.328	-0.547	1.687			0.000	-0.046	1.660			0.031	-0.071	1.426
-0.126	-0.227	1.653			-0.125	-0.183	1.648			-0.121	0.033	1.637			-0.123	0.213	1.668			-0.277	-0.082	1.731			-0.311	-0.289	1.733			-0.330	-0.489	1.699			-0.328	-0.548	1.687			-0.000	-0.048	1.661			0.030	-0.070	1.426
-0.126	-0.227	1.653			-0.125	-0.184	1.648			-0.121	0.032	1.637			-0.126	0.211	1.668			-0.276	-0.082	1.730			-0.311	-0.290	1.733			-0.329	-0.490	1.699			-0.328	-0.549	1.686			-0.000	-0.049	1.661			0.030	-0.069	1.426
-0.127	-0.228	1.652			-0.126	-0.183	1.648			-0.122	0.043	1.642			-0.129	0.211	1.667			-0.275	-0.081	1.730			-0.311	-0.290	1.732			-0.329	-0.490	1.699			-0.328	-0.550	1.686			-0.001	-0.046	1.662			0.028	-0.064	1.429
-0.127	-0.227	1.653			-0.126	-0.183	1.649			-0.122	0.049	1.645			-0.132	0.211	1.666			-0.275	-0.081	1.730			-0.311	-0.291	1.732			-0.329	-0.491	1.699			-0.325	-0.549	1.688			-0.001	-0.043	1.664			0.029	-0.062	1.431
-0.127	-0.226	1.653			-0.126	-0.180	1.650			-0.122	0.054	1.647			-0.135	0.210	1.666			-0.274	-0.081	1.730			-0.311	-0.292	1.732			-0.329	-0.491	1.698			-0.323	-0.549	1.688			-0.001	-0.041	1.665			0.027	-0.055	1.432
-0.127	-0.223	1.653			-0.126	-0.178	1.651			-0.122	0.057	1.649			-0.137	0.210	1.665			-0.274	-0.080	1.729			-0.311	-0.292	1.732			-0.329	-0.492	1.698			-0.322	-0.548	1.689			-0.001	-0.039	1.667			0.025	-0.051	1.434
-0.127	-0.221	1.654			-0.126	-0.176	1.652			-0.122	0.060	1.651			-0.139	0.209	1.665			-0.273	-0.080	1.729			-0.311	-0.292	1.732			-0.330	-0.492	1.698			-0.321	-0.548	1.689			-0.001	-0.038	1.668			0.025	-0.048	1.435
-0.127	-0.218	1.654			-0.126	-0.173	1.653			-0.121	0.062	1.652			-0.140	0.209	1.665			-0.273	-0.079	1.729			-0.311	-0.292	1.732			-0.330	-0.493	1.698			-0.319	-0.548	1.690			-0.001	-0.036	1.669			0.024	-0.045	1.437
-0.127	-0.215	1.655			-0.125	-0.169	1.655			-0.119	0.064	1.655			-0.141	0.208	1.664			-0.273	-0.079	1.729			-0.311	-0.292	1.732			-0.330	-0.493	1.698			-0.318	-0.547	1.690			0.000	-0.035	1.671			0.025	-0.043	1.438
-0.126	-0.211	1.656			-0.124	-0.166	1.657			-0.117	0.066	1.657			-0.142	0.208	1.664			-0.272	-0.078	1.729			-0.311	-0.291	1.732			-0.330	-0.494	1.698			-0.317	-0.547	1.691			0.001	-0.033	1.673			0.025	-0.040	1.440
-0.126	-0.208	1.657			-0.123	-0.163	1.659			-0.115	0.067	1.660			-0.143	0.207	1.664			-0.272	-0.078	1.729			-0.311	-0.290	1.732			-0.330	-0.494	1.698			-0.316	-0.546	1.692			0.003	-0.031	1.675			0.026	-0.038	1.442
-0.125	-0.206	1.657			-0.123	-0.161	1.661			-0.113	0.068	1.662			-0.144	0.207	1.664			-0.272	-0.077	1.729			-0.311	-0.289	1.731			-0.330	-0.495	1.698			-0.316	-0.546	1.692			0.004	-0.030	1.677			0.027	-0.036	1.444
-0.125	-0.204	1.658			-0.122	-0.159	1.662			-0.112	0.069	1.664			-0.145	0.207	1.664			-0.271	-0.077	1.730			-0.311	-0.288	1.731			-0.330	-0.495	1.698			-0.315	-0.546	1.692			0.005	-0.029	1.679			0.028	-0.035	1.446
-0.125	-0.202	1.658			-0.121	-0.157	1.664			-0.111	0.069	1.666			-0.145	0.206	1.664			-0.271	-0.076	1.730			-0.311	-0.287	1.731			-0.331	-0.495	1.698			-0.315	-0.546	1.692			0.006	-0.029	1.681			0.030	-0.034	1.448
-0.125	-0.201	1.659			-0.121	-0.156	1.665			-0.110	0.069	1.668			-0.146	0.206	1.664			-0.271	-0.076	1.730			-0.311	-0.286	1.731			-0.331	-0.495	1.697			-0.314	-0.546	1.692			0.007	-0.028	1.682			0.031	-0.033	1.450
-0.124	-0.199	1.659			-0.121	-0.155	1.667			-0.109	0.069	1.669			-0.146	0.206	1.664			-0.270	-0.075	1.730			-0.311	-0.285	1.730			-0.331	-0.495	1.697			-0.315	-0.546	1.692			0.008	-0.028	1.684			0.032	-0.032	1.452
-0.124	-0.199	1.659			-0.120	-0.154	1.668			-0.108	0.069	1.671			-0.147	0.206	1.664			-0.270	-0.075	1.730			-0.311	-0.284	1.730			-0.331	-0.496	1.697			-0.315	-0.546	1.692			0.008	-0.028	1.685			0.032	-0.031	1.453
-0.124	-0.198	1.660			-0.120	-0.153	1.669			-0.108	0.068	1.673			-0.147	0.205	1.664			-0.270	-0.074	1.730			-0.311	-0.284	1.730			-0.331	-0.496	1.697			-0.316	-0.546	1.691			0.009	-0.028	1.687			0.033	-0.031	1.455
-0.124	-0.197	1.660			-0.120	-0.153	1.671			-0.107	0.068	1.674			-0.147	0.205	1.663			-0.270	-0.074	1.730			-0.311	-0.283	1.730			-0.331	-0.496	1.697			-0.317	-0.546	1.691			0.009	-0.028	1.688			0.034	-0.031	1.456
-0.124	-0.196	1.660			-0.119	-0.152	1.672			-0.107	0.067	1.676			-0.148	0.205	1.663			-0.270	-0.073	1.730			-0.311	-0.282	1.730			-0.332	-0.496	1.697			-0.317	-0.546	1.691			0.010	-0.028	1.689			0.035	-0.031	1.458
-0.124	-0.196	1.660			-0.119	-0.152	1.674			-0.106	0.066	1.677			-0.148	0.205	1.663			-0.269	-0.073	1.730			-0.311	-0.282	1.729			-0.332	-0.496	1.697			-0.318	-0.546	1.691			0.010	-0.029	1.691			0.035	-0.031	1.459
-0.124	-0.195	1.660			-0.119	-0.152	1.675			-0.106	0.064	1.678			-0.148	0.204	1.663			-0.269	-0.073	1.730			-0.311	-0.281	1.729			-0.332	-0.496	1.696			-0.318	-0.546	1.690			0.011	-0.029	1.692			0.036	-0.031	1.460
-0.124	-0.195	1.661			-0.119	-0.152	1.676			-0.106	0.063	1.679			-0.148	0.204	1.663			-0.269	-0.072	1.730			-0.311	-0.281	1.729			-0.332	-0.496	1.696			-0.319	-0.546	1.690			0.011	-0.029	1.693			0.037	-0.031	1.461
-0.124	-0.195	1.661			-0.119	-0.152	1.677			-0.106	0.062	1.680			-0.147	0.204	1.664			-0.269	-0.072	1.730			-0.311	-0.280	1.729			-0.332	-0.496	1.696			-0.319	-0.546	1.690			0.011	-0.030	1.694			0.037	-0.031	1.462
-0.124	-0.194	1.661			-0.119	-0.153	1.679			-0.106	0.060	1.681			-0.147	0.204	1.664			-0.269	-0.072	1.730			-0.311	-0.280	1.729			-0.332	-0.496	1.696			-0.320	-0.546	1.689			0.011	-0.030	1.695			0.038	-0.032	1.463
-0.124	-0.194	1.661			-0.119	-0.153	1.680			-0.106	0.059	1.682			-0.146	0.204	1.664			-0.268	-0.071	1.730			-0.311	-0.280	1.729			-0.332	-0.496	1.696			-0.320	-0.546	1.688			0.011	-0.031	1.696			0.038	-0.032	1.464
-0.124	-0.194	1.661			-0.119	-0.154	1.681			-0.106	0.057	1.682			-0.146	0.203	1.664			-0.268	-0.071	1.730			-0.311	-0.279	1.729			-0.332	-0.490	1.696			-0.317	-0.537	1.692			0.011	-0.032	1.697			0.039	-0.033	1.464
-0.124	-0.194	1.662			-0.119	-0.154	1.682			-0.107	0.056	1.683			-0.145	0.203	1.664			-0.268	-0.071	1.730			-0.311	-0.279	1.729			-0.332	-0.489	1.696			-0.325	-0.539	1.691			0.011	-0.032	1.697			0.039	-0.033	1.465
-0.124	-0.195	1.662			-0.119	-0.155	1.683			-0.107	0.055	1.683			-0.145	0.203	1.664			-0.268	-0.070	1.731			-0.311	-0.279	1.728			-0.333	-0.489	1.696			-0.328	-0.540	1.690			0.011	-0.033	1.698			0.042	-0.036	1.466
-0.124	-0.195	1.662			-0.119	-0.156	1.684			-0.107	0.053	1.684			-0.144	0.203	1.664			-0.268	-0.070	1.731			-0.311	-0.278	1.728			-0.333	-0.489	1.696			-0.329	-0.540	1.690			0.011	-0.034	1.699			0.042	-0.037	1.467
-0.124	-0.196	1.662			-0.119	-0.157	1.685			-0.107	0.052	1.684			-0.144	0.203	1.664			-0.268	-0.070	1.731			-0.311	-0.278	1.728			-0.333	-0.489	1.696			-0.330	-0.540	1.690			0.009	-0.036	1.696			0.042	-0.037	1.465
-0.124	-0.197	1.662			-0.119	-0.158	1.686			-0.108	0.051	1.685			-0.143	0.203	1.664			-0.268	-0.070	1.731			-0.311	-0.278	1.728			-0.333	-0.484	1.697			-0.331	-0.539	1.690			0.006	-0.038	1.694			0.042	-0.038	1.463
-0.124	-0.198	1.662			-0.119	-0.160	1.686			-0.108	0.050	1.685			-0.143	0.202	1.664			-0.268	-0.069	1.731			-0.311	-0.278	1.728			-0.333	-0.484	1.696			-0.331	-0.540	1.689			0.004	-0.039	1.692			0.043	-0.039	1.461
-0.125	-0.199	1.662			-0.119	-0.161	1.687			-0.108	0.049	1.685			-0.142	0.202	1.665			-0.268	-0.069	1.731			-0.311	-0.278	1.728			-0.333	-0.485	1.696			-0.332	-0.540	1.689			0.002	-0.040	1.690			0.043	-0.039	1.459
-0.125	-0.201	1.662			-0.118	-0.162	1.688			-0.108	0.048	1.686			-0.142	0.202	1.665			-0.267	-0.069	1.731			-0.311	-0.278	1.728			-0.333	-0.485	1.696			-0.332	-0.540	1.689			0.001	-0.041	1.688			0.043	-0.040	1.458
-0.125	-0.202	1.662			-0.118	-0.163	1.688			-0.109	0.047	1.686			-0.141	0.202	1.665			-0.267	-0.069	1.731			-0.311	-0.277	1.728			-0.333	-0.485	1.695			-0.333	-0.540	1.689			-0.000	-0.042	1.687			0.043	-0.040	1.456
-0.125	-0.203	1.662			-0.118	-0.164	1.689			-0.109	0.046	1.686			-0.141	0.202	1.665			-0.267	-0.068	1.731			-0.311	-0.277	1.728			-0.333	-0.486	1.695			-0.333	-0.540	1.688			-0.001	-0.043	1.686			0.044	-0.040	1.455
-0.125	-0.204	1.662			-0.118	-0.165	1.689			-0.109	0.045	1.686			-0.141	0.202	1.665			-0.267	-0.068	1.731			-0.312	-0.277	1.728			-0.334	-0.486	1.694			-0.333	-0.541	1.688			-0.002	-0.043	1.685			0.045	-0.040	1.454
-0.125	-0.204	1.662			-0.118	-0.166	1.690			-0.109	0.045	1.686			-0.140	0.202	1.665			-0.267	-0.068	1.731			-0.312	-0.277	1.728			-0.334	-0.487	1.694			-0.334	-0.544	1.685			-0.002	-0.044	1.684			0.048	-0.043	1.452
-0.125	-0.205	1.662			-0.118	-0.167	1.690			-0.109	0.044	1.686			-0.140	0.202	1.665			-0.267	-0.068	1.731			-0.312	-0.277	1.728			-0.334	-0.487	1.694			-0.331	-0.545	1.687			-0.003	-0.044	1.683			0.051	-0.045	1.451
-0.126	-0.206	1.662			-0.118	-0.168	1.690			-0.110	0.043	1.686			-0.139	0.202	1.665			-0.267	-0.068	1.731			-0.312	-0.277	1.728			-0.334	-0.488	1.694			-0.332	-0.545	1.686			-0.003	-0.044	1.682			0.052	-0.046	1.450
-0.126	-0.207	1.662			-0.118	-0.168	1.691			-0.110	0.043	1.686			-0.139	0.202	1.665			-0.267	-0.068	1.731			-0.312	-0.277	1.728			-0.334	-0.488	1.693			-0.332	-0.545	1.685			-0.003	-0.045	1.681			0.065	-0.059	1.452
-0.126	-0.207	1.662			-0.118	-0.169	1.691			-0.110	0.042	1.686			-0.139	0.202	1.665			-0.267	-0.067	1.731			-0.312	-0.277	1.728			-0.334	-0.489	1.693			-0.332	-0.545	1.685			-0.004	-0.045	1.680			0.067	-0.060	1.451
-0.126	-0.208	1.662			-0.118	-0.170	1.691			-0.110	0.042	1.686			-0.138	0.202	1.665			-0.267	-0.067	1.731			-0.312	-0.277	1.728			-0.334	-0.489	1.693			-0.332	-0.546	1.685			-0.004	-0.045	1.679			0.074	-0.066	1.452
-0.126	-0.208	1.662			-0.118	-0.170	1.692			-0.110	0.041	1.686			-0.138	0.201	1.666			-0.267	-0.067	1.731			-0.312	-0.277	1.727			-0.334	-0.490	1.692			-0.332	-0.546	1.685			-0.004	-0.045	1.678			0.075	-0.067	1.451
-0.126	-0.209	1.662			-0.118	-0.171	1.692			-0.110	0.041	1.686			-0.138	0.201	1.666			-0.267	-0.067	1.731			-0.312	-0.277	1.727			-0.334	-0.490	1.692			-0.333	-0.546	1.684			-0.004	-0.045	1.677			0.076	-0.068	1.450
-0.126	-0.209	1.662			-0.118	-0.171	1.692			-0.110	0.041	1.686			-0.138	0.201	1.666			-0.267	-0.067	1.731			-0.312	-0.277	1.727			-0.334	-0.491	1.692			-0.332	-0.547	1.683			-0.004	-0.045	1.676			0.077	-0.068	1.450
-0.126	-0.210	1.662			-0.118	-0.172	1.692			-0.111	0.040	1.686			-0.137	0.201	1.666			-0.267	-0.067	1.731			-0.312	-0.277	1.727			-0.334	-0.492	1.692			-0.331	-0.547	1.683			-0.003	-0.046	1.675			0.078	-0.069	1.449
-0.126	-0.210	1.662			-0.118	-0.172	1.692			-0.111	0.040	1.686			-0.137	0.201	1.666			-0.267	-0.067	1.731			-0.312	-0.277	1.727			-0.334	-0.492	1.691			-0.330	-0.547	1.682			-0.003	-0.046	1.674			0.083	-0.073	1.450
-0.126	-0.211	1.662			-0.118	-0.172	1.693			-0.111	0.039	1.686			-0.137	0.201	1.666			-0.267	-0.066	1.731			-0.312	-0.277	1.727			-0.334	-0.492	1.691			-0.330	-0.547	1.682			-0.003	-0.046	1.673			0.085	-0.073	1.450
-0.126	-0.211	1.662			-0.118	-0.173	1.693			-0.111	0.039	1.686			-0.136	0.201	1.666			-0.267	-0.066	1.731			-0.311	-0.276	1.725			-0.333	-0.488	1.690			-0.330	-0.547	1.681			-0.002	-0.046	1.672			0.081	-0.070	1.462
-0.126	-0.211	1.662			-0.118	-0.173	1.693			-0.111	0.039	1.686			-0.136	0.201	1.666			-0.267	-0.066	1.731			-0.310	-0.275	1.724			-0.331	-0.485	1.689			-0.330	-0.546	1.680			-0.002	-0.046	1.671			0.085	-0.072	1.461
-0.126	-0.212	1.662			-0.118	-0.174	1.693			-0.111	0.039	1.686			-0.136	0.201	1.666			-0.267	-0.066	1.731			-0.309	-0.274	1.723			-0.330	-0.482	1.688			-0.330	-0.545	1.680			-0.001	-0.046	1.670			0.083	-0.069	1.469
-0.126	-0.212	1.662			-0.117	-0.174	1.693			-0.111	0.038	1.686			-0.136	0.201	1.666			-0.267	-0.066	1.731			-0.309	-0.275	1.722			-0.331	-0.484	1.688			-0.331	-0.549	1.679			-0.001	-0.046	1.669			0.083	-0.069	1.464
-0.126	-0.212	1.662			-0.117	-0.174	1.693			-0.111	0.038	1.686			-0.135	0.201	1.666			-0.267	-0.066	1.731			-0.309	-0.275	1.722			-0.331	-0.485	1.688			-0.329	-0.549	1.680			-0.000	-0.046	1.669			0.087	-0.072	1.463
-0.126	-0.213	1.662			-0.117	-0.174	1.693			-0.111	0.038	1.686			-0.135	0.201	1.666			-0.267	-0.066	1.731			-0.309	-0.275	1.722			-0.331	-0.486	1.687			-0.329	-0.550	1.680			0.000	-0.046	1.668			0.090	-0.072	1.465
-0.126	-0.213	1.662			-0.117	-0.175	1.693			-0.112	0.038	1.686			-0.135	0.201	1.666			-0.267	-0.066	1.731			-0.309	-0.275	1.722			-0.331	-0.487	1.687			-0.329	-0.550	1.680			0.001	-0.046	1.667			0.094	-0.074	1.464
-0.126	-0.213	1.662			-0.117	-0.175	1.693			-0.112	0.038	1.686			-0.135	0.201	1.666			-0.267	-0.066	1.731			-0.310	-0.275	1.722			-0.331	-0.488	1.687			-0.329	-0.550	1.680			0.001	-0.046	1.666			0.096	-0.074	1.465
-0.126	-0.213	1.661			-0.117	-0.175	1.693			-0.112	0.037	1.686			-0.134	0.201	1.666			-0.267	-0.066	1.731			-0.310	-0.275	1.722			-0.331	-0.489	1.687			-0.329	-0.550	1.680			0.002	-0.046	1.666			0.098	-0.075	1.466
-0.126	-0.213	1.661			-0.117	-0.175	1.694			-0.112	0.037	1.686			-0.134	0.201	1.666			-0.267	-0.065	1.731			-0.310	-0.276	1.722			-0.331	-0.490	1.687			-0.329	-0.550	1.680			0.003	-0.046	1.665			0.101	-0.075	1.468
-0.126	-0.214	1.661			-0.117	-0.176	1.694			-0.112	0.037	1.686			-0.134	0.201	1.666			-0.267	-0.065	1.731			-0.310	-0.276	1.722			-0.331	-0.490	1.687			-0.329	-0.551	1.680			0.003	-0.046	1.665			0.103	-0.076	1.467
-0.126	-0.214	1.661			-0.117	-0.176	1.694			-0.112	0.037	1.685			-0.134	0.201	1.666			-0.267	-0.065	1.731			-0.310	-0.276	1.722			-0.331	-0.491	1.687			-0.328	-0.551	1.680			0.004	-0.046	1.664			0.105	-0.076	1.465
-0.126	-0.214	1.661			-0.117	-0.176	1.694			-0.112	0.037	1.685			-0.134	0.201	1.666			-0.267	-0.065	1.731			-0.310	-0.276	1.722			-0.331	-0.491	1.687			-0.328	-0.551	1.680			0.004	-0.046	1.664			0.108	-0.078	1.465
-0.126	-0.214	1.661			-0.117	-0.176	1.694			-0.112	0.037	1.685			-0.133	0.201	1.666			-0.267	-0.065	1.731			-0.310	-0.276	1.722			-0.331	-0.492	1.687			-0.328	-0.551	1.679			0.005	-0.046	1.663			0.110	-0.079	1.465
-0.126	-0.214	1.661			-0.117	-0.176	1.694			-0.112	0.037	1.685			-0.133	0.201	1.666			-0.267	-0.065	1.731			-0.310	-0.276	1.722			-0.331	-0.492	1.687			-0.329	-0.553	1.679			0.006	-0.045	1.663			0.111	-0.079	1.465
-0.126	-0.214	1.661			-0.117	-0.176	1.694			-0.112	0.037	1.685			-0.133	0.201	1.666			-0.267	-0.065	1.731			-0.310	-0.276	1.722			-0.331	-0.493	1.687			-0.327	-0.553	1.680			0.006	-0.045	1.663			0.113	-0.079	1.463
-0.126	-0.214	1.661			-0.117	-0.177	1.694			-0.112	0.036	1.685			-0.133	0.201	1.666			-0.267	-0.065	1.731			-0.310	-0.276	1.722			-0.331	-0.493	1.687			-0.328	-0.555	1.680			0.007	-0.045	1.662			0.116	-0.081	1.468
-0.126	-0.215	1.661			-0.117	-0.177	1.694			-0.112	0.036	1.685			-0.133	0.201	1.666			-0.267	-0.065	1.731			-0.310	-0.276	1.722			-0.331	-0.494	1.687			-0.329	-0.557	1.679			0.008	-0.045	1.662			0.118	-0.082	1.471
-0.126	-0.215	1.661			-0.117	-0.177	1.694			-0.112	0.036	1.685			-0.133	0.201	1.666			-0.267	-0.065	1.731			-0.310	-0.277	1.722			-0.331	-0.494	1.687			-0.330	-0.558	1.679			0.008	-0.045	1.662			0.114	-0.076	1.475
-0.126	-0.215	1.661			-0.117	-0.177	1.694			-0.112	0.036	1.685			-0.132	0.201	1.666			-0.267	-0.065	1.731			-0.310	-0.277	1.722			-0.331	-0.494	1.687			-0.329	-0.558	1.679			0.009	-0.045	1.661			0.112	-0.072	1.477
-0.126	-0.215	1.661			-0.117	-0.177	1.694			-0.112	0.036	1.685			-0.132	0.201	1.666			-0.267	-0.065	1.731			-0.310	-0.277	1.722			-0.329	-0.482	1.692			-0.325	-0.538	1.685			0.009	-0.045	1.661			0.110	-0.069	1.479
-0.126	-0.215	1.661			-0.117	-0.177	1.694			-0.112	0.036	1.685			-0.132	0.201	1.667			-0.267	-0.065	1.731			-0.310	-0.277	1.722			-0.329	-0.482	1.692			-0.325	-0.538	1.685			0.010	-0.045	1.661			0.109	-0.066	1.481
-0.126	-0.215	1.661			-0.117	-0.177	1.694			-0.112	0.036	1.685			-0.132	0.201	1.667			-0.267	-0.065	1.731			-0.310	-0.277	1.722			-0.329	-0.482	1.693			-0.325	-0.537	1.686			0.011	-0.045	1.660			0.109	-0.064	1.483
-0.126	-0.215	1.661			-0.117	-0.177	1.694			-0.113	0.036	1.685			-0.132	0.201	1.667			-0.267	-0.065	1.731			-0.310	-0.277	1.722			-0.329	-0.482	1.693			-0.325	-0.537	1.686			0.011	-0.045	1.660			0.108	-0.063	1.484
-0.126	-0.215	1.661			-0.117	-0.177	1.694			-0.113	0.036	1.685			-0.132	0.201	1.667			-0.267	-0.065	1.731			-0.311	-0.277	1.722			-0.329	-0.482	1.693			-0.325	-0.540	1.686			0.012	-0.045	1.660			0.108	-0.061	1.486
-0.126	-0.215	1.661			-0.117	-0.177	1.694			-0.113	0.036	1.685			-0.132	0.201	1.667			-0.267	-0.065	1.731			-0.310	-0.276	1.721			-0.328	-0.480	1.693			-0.325	-0.540	1.686			0.012	-0.045	1.660			0.107	-0.059	1.489
-0.126	-0.215	1.661			-0.117	-0.177	1.694			-0.113	0.036	1.685			-0.131	0.201	1.667			-0.267	-0.065	1.731			-0.310	-0.276	1.721			-0.329	-0.481	1.693			-0.325	-0.543	1.685			0.013	-0.045	1.660			0.107	-0.058	1.491
-0.126	-0.215	1.661			-0.117	-0.177	1.694			-0.113	0.036	1.685			-0.131	0.201	1.667			-0.267	-0.065	1.731			-0.309	-0.275	1.720			-0.328	-0.479	1.693			-0.325	-0.542	1.684			0.014	-0.045	1.660			0.107	-0.057	1.492
-0.126	-0.215	1.661			-0.117	-0.177	1.694			-0.113	0.036	1.684			-0.131	0.202	1.667			-0.267	-0.065	1.731			-0.309	-0.276	1.720			-0.328	-0.481	1.693			-0.325	-0.542	1.685			0.014	-0.045	1.659			0.107	-0.056	1.494
-0.126	-0.215	1.661			-0.117	-0.177	1.694			-0.113	0.036	1.684			-0.131	0.202	1.667			-0.267	-0.064	1.731			-0.308	-0.275	1.720			-0.328	-0.479	1.692			-0.325	-0.542	1.685			0.015	-0.045	1.659			0.107	-0.055	1.496
-0.126	-0.215	1.661			-0.116	-0.177	1.694			-0.113	0.036	1.684			-0.131	0.202	1.667			-0.267	-0.064	1.731			-0.308	-0.275	1.720			-0.329	-0.481	1.692			-0.325	-0.542	1.685			0.016	-0.045	1.659			0.108	-0.054	1.497
-0.126	-0.215	1.661			-0.116	-0.177	1.694			-0.113	0.036	1.684			-0.131	0.202	1.667			-0.267	-0.064	1.731			-0.308	-0.275	1.720			-0.328	-0.477	1.694			-0.325	-0.539	1.685			0.016	-0.045	1.659			0.108	-0.054	1.498
-0.126	-0.215	1.661			-0.116	-0.177	1.694			-0.113	0.036	1.684			-0.131	0.202	1.667			-0.267	-0.064	1.731			-0.309	-0.275	1.720			-0.328	-0.474	1.695			-0.325	-0.537	1.686			0.017	-0.045	1.659			0.118	-0.058	1.501
-0.126	-0.215	1.661			-0.116	-0.177	1.694			-0.113	0.036	1.684			-0.131	0.202	1.667			-0.267	-0.064	1.731			-0.309	-0.275	1.720			-0.329	-0.476	1.695			-0.327	-0.542	1.685			0.017	-0.045	1.659			0.124	-0.062	1.503
-0.126	-0.215	1.661			-0.116	-0.177	1.694			-0.113	0.036	1.684			-0.130	0.202	1.667			-0.267	-0.064	1.731			-0.309	-0.276	1.720			-0.330	-0.478	1.694			-0.328	-0.546	1.684			0.018	-0.045	1.659			0.128	-0.064	1.505
-0.126	-0.215	1.661			-0.116	-0.177	1.694			-0.113	0.036	1.684			-0.130	0.202	1.667			-0.267	-0.064	1.731			-0.309	-0.276	1.721			-0.330	-0.478	1.695			-0.328	-0.543	1.685			0.019	-0.045	1.659			0.129	-0.062	1.504
-0.126	-0.215	1.661			-0.116	-0.177	1.694			-0.113	0.036	1.684			-0.130	0.202	1.667			-0.267	-0.064	1.731			-0.309	-0.276	1.721			-0.331	-0.479	1.694			-0.328	-0.543	1.685			0.019	-0.045	1.659			0.130	-0.062	1.505
-0.126	-0.215	1.661			-0.116	-0.177	1.694			-0.113	0.036	1.684			-0.130	0.202	1.668			-0.267	-0.064	1.731			-0.309	-0.276	1.721			-0.331	-0.480	1.694			-0.328	-0.545	1.684			0.020	-0.045	1.659			0.130	-0.061	1.506
-0.126	-0.215	1.661			-0.116	-0.177	1.694			-0.113	0.036	1.684			-0.130	0.202	1.668			-0.267	-0.064	1.731			-0.309	-0.276	1.721			-0.331	-0.482	1.694			-0.330	-0.548	1.683			0.020	-0.045	1.659			0.130	-0.061	1.508
-0.126	-0.215	1.661			-0.116	-0.177	1.694			-0.113	0.036	1.684			-0.130	0.202	1.668			-0.267	-0.064	1.731			-0.309	-0.276	1.721			-0.332	-0.483	1.694			-0.330	-0.549	1.683			0.021	-0.045	1.659			0.136	-0.063	1.507
-0.126	-0.214	1.661			-0.116	-0.177	1.694			-0.113	0.036	1.684			-0.130	0.202	1.668			-0.267	-0.064	1.731			-0.309	-0.276	1.721			-0.332	-0.485	1.693			-0.330	-0.549	1.683			0.021	-0.045	1.659			0.141	-0.065	1.507
-0.125	-0.214	1.661			-0.116	-0.177	1.694			-0.113	0.036	1.684			-0.130	0.202	1.668			-0.267	-0.064	1.731			-0.309	-0.276	1.721			-0.333	-0.486	1.693			-0.330	-0.549	1.682			0.022	-0.045	1.660			0.143	-0.065	1.508
-0.125	-0.214	1.661			-0.116	-0.177	1.694			-0.113	0.036	1.684			-0.129	0.202	1.668			-0.267	-0.064	1.731			-0.308	-0.276	1.720			-0.331	-0.483	1.691			-0.330	-0.548	1.681			0.022	-0.045	1.660			0.145	-0.066	1.508
-0.125	-0.214	1.661			-0.116	-0.177	1.694			-0.113	0.036	1.684			-0.129	0.202	1.668			-0.267	-0.064	1.731			-0.308	-0.275	1.720			-0.330	-0.481	1.690			-0.330	-0.547	1.681			0.023	-0.045	1.660			0.148	-0.067	1.508
-0.125	-0.214	1.662			-0.116	-0.177	1.694			-0.113	0.036	1.684			-0.129	0.202	1.668			-0.267	-0.064	1.731			-0.307	-0.274	1.719			-0.330	-0.479	1.689			-0.330	-0.546	1.680			0.023	-0.045	1.660			0.153	-0.066	1.501
-0.125	-0.214	1.662			-0.115	-0.176	1.694			-0.113	0.036	1.684			-0.129	0.202	1.668			-0.267	-0.064	1.731			-0.307	-0.274	1.719			-0.330	-0.481	1.689			-0.325	-0.545	1.680			0.023	-0.045	1.660			0.156	-0.067	1.501
-0.125	-0.214	1.662			-0.115	-0.176	1.694			-0.113	0.036	1.684			-0.129	0.202	1.668			-0.267	-0.064	1.731			-0.307	-0.275	1.719			-0.331	-0.483	1.689			-0.327	-0.548	1.679			0.024	-0.045	1.660			0.159	-0.067	1.497
-0.125	-0.214	1.662			-0.115	-0.176	1.694			-0.112	0.036	1.684			-0.129	0.202	1.668			-0.267	-0.064	1.731			-0.307	-0.275	1.719			-0.332	-0.484	1.688			-0.328	-0.551	1.678			0.024	-0.045	1.660			0.161	-0.067	1.496
-0.125	-0.214	1.662			-0.115	-0.176	1.694			-0.112	0.036	1.684			-0.129	0.202	1.668			-0.267	-0.064	1.731			-0.307	-0.274	1.719			-0.331	-0.482	1.687			-0.328	-0.550	1.678			0.024	-0.045	1.660			0.163	-0.068	1.496
-0.125	-0.214	1.662			-0.115	-0.176	1.694			-0.112	0.036	1.684			-0.129	0.202	1.668			-0.267	-0.064	1.731			-0.307	-0.274	1.719			-0.332	-0.484	1.687			-0.328	-0.550	1.678			0.025	-0.045	1.660			0.165	-0.069	1.496
-0.125	-0.214	1.662			-0.115	-0.176	1.694			-0.112	0.036	1.684			-0.129	0.202	1.669			-0.267	-0.064	1.731			-0.307	-0.274	1.718			-0.331	-0.482	1.686			-0.328	-0.549	1.677			0.025	-0.045	1.660			0.167	-0.069	1.496
-0.124	-0.213	1.662			-0.115	-0.176	1.694			-0.112	0.036	1.684			-0.129	0.202	1.669			-0.267	-0.064	1.731			-0.307	-0.274	1.718			-0.331	-0.484	1.686			-0.329	-0.552	1.677			0.025	-0.045	1.661			0.168	-0.070	1.495
-0.124	-0.213	1.662			-0.115	-0.176	1.694			-0.112	0.036	1.684			-0.129	0.202	1.669			-0.267	-0.063	1.731			-0.307	-0.274	1.719			-0.332	-0.485	1.686			-0.330	-0.554	1.676			0.025	-0.045	1.661			0.170	-0.070	1.495
-0.124	-0.213	1.662			-0.115	-0.176	1.694			-0.112	0.036	1.685			-0.129	0.202	1.669			-0.267	-0.063	1.731			-0.307	-0.274	1.718			-0.331	-0.483	1.686			-0.329	-0.553	1.676			0.026	-0.045	1.661			0.171	-0.071	1.494
-0.124	-0.213	1.662			-0.115	-0.176	1.694			-0.112	0.036	1.685			-0.128	0.202	1.669			-0.267	-0.063	1.731			-0.307	-0.274	1.718			-0.332	-0.484	1.686			-0.329	-0.552	1.675			0.026	-0.045	1.661			0.172	-0.071	1.494
-0.124	-0.213	1.662			-0.115	-0.176	1.694			-0.112	0.036	1.685			-0.128	0.202	1.669			-0.267	-0.063	1.731			-0.307	-0.274	1.718			-0.332	-0.486	1.685			-0.328	-0.552	1.675			0.026	-0.045	1.661			0.173	-0.071	1.494
-0.124	-0.213	1.662			-0.115	-0.176	1.694			-0.112	0.037	1.685			-0.128	0.203	1.669			-0.267	-0.063	1.731			-0.307	-0.274	1.718			-0.332	-0.487	1.685			-0.328	-0.552	1.674			0.026	-0.045	1.661			0.174	-0.072	1.494
-0.124	-0.213	1.662			-0.115	-0.176	1.694			-0.112	0.037	1.685			-0.128	0.203	1.669			-0.267	-0.063	1.731			-0.307	-0.274	1.718			-0.332	-0.485	1.685			-0.328	-0.551	1.674			0.027	-0.045	1.661			0.175	-0.072	1.494
-0.124	-0.213	1.662			-0.115	-0.176	1.694			-0.112	0.037	1.685			-0.128	0.203	1.669			-0.267	-0.063	1.731			-0.307	-0.274	1.718			-0.332	-0.486	1.685			-0.323	-0.548	1.677			0.027	-0.044	1.661			0.176	-0.072	1.494
-0.124	-0.213	1.662			-0.115	-0.175	1.694			-0.112	0.037	1.685			-0.128	0.203	1.669			-0.267	-0.063	1.731			-0.307	-0.274	1.718			-0.332	-0.487	1.685			-0.324	-0.551	1.677			0.027	-0.044	1.661			0.176	-0.073	1.494
-0.124	-0.213	1.662			-0.114	-0.175	1.694			-0.112	0.037	1.685			-0.128	0.203	1.669			-0.267	-0.063	1.731			-0.307	-0.275	1.718			-0.333	-0.488	1.685			-0.326	-0.554	1.677			0.027	-0.044	1.661			0.177	-0.073	1.494
-0.124	-0.213	1.662			-0.114	-0.175	1.694			-0.112	0.037	1.685			-0.128	0.203	1.669			-0.267	-0.063	1.731			-0.307	-0.275	1.719			-0.333	-0.489	1.685			-0.323	-0.552	1.678			0.027	-0.044	1.661			0.177	-0.073	1.494
-0.124	-0.213	1.662			-0.114	-0.175	1.694			-0.112	0.037	1.685			-0.128	0.203	1.669			-0.267	-0.063	1.731			-0.308	-0.275	1.719			-0.333	-0.490	1.685			-0.321	-0.551	1.680			0.027	-0.044	1.662			0.178	-0.074	1.494
-0.123	-0.212	1.662			-0.114	-0.175	1.694			-0.112	0.037	1.685			-0.128	0.203	1.669			-0.267	-0.063	1.731			-0.308	-0.275	1.719			-0.333	-0.490	1.685			-0.320	-0.551	1.680			0.028	-0.044	1.662			0.178	-0.074	1.494
-0.123	-0.212	1.662			-0.114	-0.175	1.694			-0.112	0.037	1.685			-0.128	0.203	1.669			-0.267	-0.063	1.731			-0.308	-0.275	1.719			-0.333	-0.491	1.685			-0.320	-0.551	1.680			0.028	-0.044	1.662			0.178	-0.073	1.493
-0.123	-0.212	1.662			-0.114	-0.175	1.694			-0.112	0.037	1.685			-0.128	0.203	1.669			-0.267	-0.063	1.731			-0.308	-0.276	1.719			-0.334	-0.492	1.685			-0.320	-0.551	1.679			0.028	-0.044	1.662			0.178	-0.074	1.493
-0.123	-0.212	1.662			-0.114	-0.175	1.694			-0.112	0.037	1.685			-0.128	0.203	1.669			-0.267	-0.063	1.731			-0.308	-0.276	1.719			-0.334	-0.492	1.685			-0.320	-0.551	1.679			0.028	-0.044	1.662			0.178	-0.074	1.493
-0.123	-0.212	1.662			-0.114	-0.175	1.694			-0.112	0.037	1.685			-0.128	0.203	1.669			-0.267	-0.063	1.730			-0.308	-0.276	1.719			-0.334	-0.493	1.685			-0.320	-0.551	1.679			0.028	-0.044	1.662			0.178	-0.074	1.493
-0.123	-0.212	1.662			-0.114	-0.175	1.695			-0.112	0.037	1.685			-0.128	0.203	1.669			-0.267	-0.063	1.730			-0.309	-0.276	1.719			-0.334	-0.494	1.685			-0.323	-0.554	1.678			0.028	-0.044	1.662			0.178	-0.075	1.493
-0.123	-0.212	1.662			-0.114	-0.175	1.695			-0.112	0.037	1.685			-0.128	0.203	1.669			-0.267	-0.063	1.730			-0.309	-0.276	1.719			-0.334	-0.494	1.685			-0.325	-0.556	1.678			0.028	-0.044	1.662			0.178	-0.074	1.491
-0.123	-0.212	1.662			-0.114	-0.175	1.695			-0.112	0.037	1.685			-0.128	0.203	1.669			-0.267	-0.063	1.730			-0.309	-0.277	1.719			-0.335	-0.495	1.685			-0.325	-0.557	1.678			0.028	-0.044	1.662			0.178	-0.073	1.489
-0.123	-0.212	1.662			-0.114	-0.175	1.695			-0.112	0.037	1.685			-0.128	0.203	1.669			-0.267	-0.063	1.730			-0.309	-0.277	1.719			-0.335	-0.495	1.685			-0.325	-0.557	1.677			0.028	-0.044	1.662			0.178	-0.074	1.489
-0.123	-0.212	1.662			-0.114	-0.175	1.695			-0.112	0.037	1.685			-0.128	0.203	1.669			-0.267	-0.063	1.730			-0.309	-0.277	1.719			-0.335	-0.496	1.685			-0.326	-0.557	1.677			0.029	-0.044	1.662			0.178	-0.074	1.489
-0.123	-0.212	1.662			-0.114	-0.175	1.695			-0.112	0.037	1.685			-0.128	0.203	1.669			-0.267	-0.063	1.730			-0.310	-0.277	1.719			-0.335	-0.496	1.685			-0.327	-0.558	1.676			0.029	-0.044	1.662			0.178	-0.074	1.489
-0.123	-0.212	1.662			-0.114	-0.175	1.695			-0.112	0.037	1.685			-0.128	0.203	1.669			-0.267	-0.063	1.729			-0.310	-0.278	1.719			-0.335	-0.497	1.685			-0.327	-0.560	1.675			0.029	-0.044	1.662			0.178	-0.074	1.489
-0.123	-0.212	1.662			-0.114	-0.175	1.694			-0.112	0.037	1.685			-0.128	0.203	1.669			-0.267	-0.063	1.729			-0.310	-0.278	1.719			-0.336	-0.497	1.685			-0.328	-0.561	1.674			0.029	-0.044	1.662			0.177	-0.075	1.489
-0.123	-0.212	1.662			-0.114	-0.175	1.694			-0.112	0.037	1.685			-0.128	0.203	1.669			-0.267	-0.063	1.729			-0.310	-0.278	1.719			-0.336	-0.498	1.685			-0.329	-0.563	1.673			0.029	-0.044	1.662			0.177	-0.075	1.490
-0.123	-0.212	1.662			-0.114	-0.175	1.694			-0.112	0.037	1.685			-0.128	0.203	1.669			-0.267	-0.063	1.729			-0.310	-0.278	1.719			-0.336	-0.498	1.685			-0.320	-0.555	1.673			0.029	-0.044	1.662			0.176	-0.075	1.490
-0.123	-0.212	1.662			-0.114	-0.174	1.694			-0.112	0.037	1.685			-0.128	0.203	1.669			-0.268	-0.063	1.728			-0.311	-0.278	1.719			-0.336	-0.498	1.684			-0.318	-0.552	1.672			0.029	-0.044	1.662			0.175	-0.075	1.490
-0.123	-0.212	1.662			-0.114	-0.174	1.694			-0.112	0.037	1.685			-0.128	0.203	1.669			-0.268	-0.063	1.728			-0.311	-0.279	1.719			-0.336	-0.499	1.684			-0.316	-0.552	1.671			0.029	-0.044	1.662			0.173	-0.076	1.491
-0.123	-0.212	1.662			-0.114	-0.174	1.694			-0.112	0.037	1.684			-0.128	0.203	1.669			-0.268	-0.063	1.728			-0.310	-0.278	1.717			-0.334	-0.495	1.682			-0.317	-0.551	1.671			0.029	-0.044	1.662			0.152	-0.067	1.495
-0.123	-0.211	1.662			-0.114	-0.174	1.694			-0.112	0.037	1.684			-0.129	0.203	1.669			-0.268	-0.063	1.728			-0.310	-0.278	1.717			-0.334	-0.495	1.682			-0.316	-0.551	1.670			0.029	-0.044	1.662			0.140	-0.063	1.497
-0.123	-0.211	1.662			-0.114	-0.174	1.694			-0.113	0.037	1.684			-0.129	0.203	1.668			-0.268	-0.063	1.727			-0.310	-0.277	1.716			-0.333	-0.492	1.681			-0.317	-0.550	1.670			0.029	-0.044	1.662			0.132	-0.060	1.497
-0.123	-0.211	1.662			-0.114	-0.174	1.694			-0.113	0.037	1.684			-0.129	0.203	1.668			-0.268	-0.063	1.727			-0.309	-0.277	1.715			-0.332	-0.489	1.680			-0.318	-0.549	1.669			0.029	-0.044	1.662			0.124	-0.058	1.497
-0.123	-0.211	1.662			-0.114	-0.174	1.694			-0.113	0.037	1.684			-0.129	0.203	1.668			-0.268	-0.063	1.727			-0.309	-0.276	1.714			-0.331	-0.486	1.679			-0.319	-0.548	1.669			0.029	-0.044	1.662			0.117	-0.056	1.496
-0.123	-0.211	1.662			-0.114	-0.174	1.694			-0.113	0.037	1.684			-0.129	0.203	1.668			-0.268	-0.063	1.726			-0.309	-0.277	1.713			-0.331	-0.487	1.679			-0.322	-0.552	1.668			0.029	-0.044	1.662			0.115	-0.063	1.487
-0.123	-0.211	1.662			-0.114	-0.174	1.694			-0.113	0.037	1.684			-0.129	0.203	1.668			-0.268	-0.064	1.726			-0.309	-0.277	1.713			-0.332	-0.488	1.678			-0.325	-0.555	1.668			0.028	-0.044	1.662			0.106	-0.062	1.486
-0.123	-0.211	1.661			-0.114	-0.174	1.694			-0.113	0.037	1.683			-0.129	0.203	1.668			-0.269	-0.064	1.726			-0.309	-0.277	1.713			-0.332	-0.489	1.678			-0.326	-0.557	1.667			0.028	-0.044	1.661			0.104	-0.068	1.474
-0.123	-0.211	1.661			-0.114	-0.174	1.693			-0.113	0.037	1.683			-0.129	0.203	1.668			-0.269	-0.064	1.726			-0.309	-0.277	1.712			-0.331	-0.487	1.678			-0.327	-0.556	1.667			0.027	-0.044	1.661			0.097	-0.067	1.476
-0.123	-0.211	1.661			-0.114	-0.174	1.693			-0.113	0.037	1.683			-0.129	0.203	1.668			-0.269	-0.064	1.726			-0.309	-0.277	1.712			-0.331	-0.488	1.678			-0.328	-0.558	1.667			0.027	-0.044	1.661			0.091	-0.067	1.477
-0.123	-0.211	1.661			-0.114	-0.174	1.693			-0.113	0.037	1.683			-0.130	0.204	1.667			-0.269	-0.064	1.725			-0.309	-0.277	1.712			-0.332	-0.488	1.678			-0.329	-0.559	1.667			0.024	-0.044	1.661			0.083	-0.066	1.480
-0.123	-0.211	1.661			-0.114	-0.174	1.693			-0.113	0.037	1.683			-0.130	0.204	1.667			-0.269	-0.064	1.725			-0.309	-0.276	1.712			-0.330	-0.486	1.678			-0.329	-0.557	1.668			0.023	-0.044	1.662			0.072	-0.064	1.480
-0.123	-0.211	1.661			-0.114	-0.174	1.693			-0.113	0.037	1.683			-0.130	0.204	1.667			-0.269	-0.064	1.725			-0.308	-0.276	1.711			-0.329	-0.484	1.678			-0.329	-0.556	1.668			0.021	-0.044	1.662			0.057	-0.054	1.475
-0.123	-0.211	1.661			-0.114	-0.174	1.692			-0.113	0.038	1.682			-0.130	0.204	1.667			-0.269	-0.064	1.725			-0.308	-0.276	1.711			-0.330	-0.485	1.678			-0.325	-0.551	1.679			0.020	-0.043	1.662			0.045	-0.045	1.472
-0.123	-0.210	1.660			-0.114	-0.172	1.692			-0.111	0.043	1.681			-0.130	0.204	1.667			-0.269	-0.064	1.725			-0.309	-0.275	1.712			-0.330	-0.485	1.679			-0.325	-0.552	1.680			0.019	-0.041	1.663			0.036	-0.036	1.468
-0.123	-0.209	1.660			-0.114	-0.170	1.691			-0.109	0.046	1.679			-0.131	0.204	1.666			-0.269	-0.064	1.725			-0.309	-0.275	1.712			-0.330	-0.485	1.679			-0.326	-0.553	1.680			0.018	-0.039	1.663			0.027	-0.029	1.466
-0.123	-0.207	1.660			-0.114	-0.168	1.691			-0.109	0.050	1.678			-0.132	0.204	1.666			-0.269	-0.064	1.725			-0.309	-0.275	1.712			-0.330	-0.486	1.680			-0.326	-0.553	1.680			0.016	-0.037	1.663			0.020	-0.023	1.463
-0.123	-0.207	1.660			-0.114	-0.167	1.690			-0.108	0.053	1.676			-0.133	0.204	1.666			-0.269	-0.064	1.725			-0.308	-0.274	1.712			-0.330	-0.483	1.681			-0.327	-0.552	1.680			0.014	-0.034	1.662			0.013	-0.017	1.460
-0.123	-0.206	1.659			-0.114	-0.166	1.689			-0.109	0.058	1.673			-0.134	0.204	1.665			-0.269	-0.064	1.725			-0.308	-0.274	1.712			-0.329	-0.481	1.681			-0.327	-0.550	1.680			0.012	-0.030	1.661			0.005	-0.012	1.457
-0.123	-0.206	1.659			-0.115	-0.165	1.688			-0.110	0.059	1.670			-0.135	0.204	1.665			-0.269	-0.064	1.724			-0.308	-0.274	1.712			-0.330	-0.482	1.683			-0.328	-0.552	1.681			0.010	-0.029	1.660			-0.002	-0.009	1.454
-0.124	-0.207	1.659			-0.116	-0.166	1.686			-0.112	0.059	1.668			-0.137	0.205	1.665			-0.269	-0.064	1.724			-0.308	-0.274	1.713			-0.330	-0.483	1.684			-0.328	-0.553	1.681			0.007	-0.028	1.659			-0.009	-0.007	1.451
-0.125	-0.208	1.658			-0.117	-0.167	1.684			-0.113	0.059	1.665			-0.138	0.205	1.665			-0.269	-0.064	1.724			-0.308	-0.274	1.714			-0.331	-0.485	1.685			-0.329	-0.554	1.681			0.005	-0.028	1.657			-0.016	-0.005	1.448
-0.126	-0.209	1.657			-0.118	-0.168	1.682			-0.114	0.058	1.661			-0.139	0.205	1.664			-0.269	-0.064	1.724			-0.309	-0.274	1.714			-0.331	-0.486	1.686			-0.330	-0.555	1.682			0.003	-0.028	1.656			-0.022	-0.004	1.445
-0.126	-0.210	1.657			-0.118	-0.169	1.679			-0.115	0.058	1.658			-0.139	0.205	1.664			-0.270	-0.064	1.725			-0.308	-0.274	1.714			-0.330	-0.484	1.687			-0.330	-0.554	1.682			0.001	-0.027	1.654			-0.028	-0.003	1.443
-0.126	-0.210	1.656			-0.119	-0.169	1.677			-0.116	0.061	1.655			-0.139	0.205	1.664			-0.270	-0.064	1.725			-0.308	-0.271	1.715			-0.329	-0.481	1.688			-0.330	-0.551	1.682			-0.001	-0.025	1.652			-0.033	-0.001	1.440
-0.127	-0.211	1.656			-0.119	-0.168	1.675			-0.116	0.064	1.652			-0.139	0.206	1.664			-0.271	-0.063	1.726			-0.308	-0.269	1.716			-0.329	-0.480	1.689			-0.328	-0.547	1.685			-0.002	-0.022	1.650			-0.008	-0.032	1.423
-0.127	-0.211	1.656			-0.120	-0.168	1.674			-0.117	0.066	1.651			-0.139	0.206	1.664			-0.271	-0.063	1.726			-0.308	-0.266	1.717			-0.330	-0.479	1.690			-0.328	-0.545	1.686			-0.004	-0.021	1.649			0.000	-0.043	1.417
-0.127	-0.211	1.656			-0.120	-0.168	1.672			-0.117	0.067	1.650			-0.139	0.206	1.664			-0.272	-0.063	1.728			-0.308	-0.264	1.718			-0.330	-0.478	1.692			-0.328	-0.543	1.686			-0.004	-0.018	1.648			0.001	-0.047	1.414
-0.127	-0.211	1.655			-0.120	-0.167	1.671			-0.117	0.067	1.649			-0.138	0.207	1.664			-0.273	-0.064	1.730			-0.308	-0.262	1.719			-0.330	-0.477	1.693			-0.328	-0.541	1.687			-0.005	-0.017	1.647			0.001	-0.050	1.412
-0.127	-0.211	1.655			-0.120	-0.167	1.670			-0.118	0.066	1.650			-0.138	0.207	1.664			-0.275	-0.065	1.734			-0.308	-0.262	1.719			-0.330	-0.476	1.693			-0.328	-0.541	1.687			-0.005	-0.016	1.647			0.000	-0.053	1.410
-0.127	-0.211	1.655			-0.120	-0.167	1.669			-0.118	0.065	1.652			-0.138	0.207	1.664			-0.276	-0.067	1.737			-0.308	-0.261	1.720			-0.330	-0.475	1.694			-0.328	-0.540	1.688			-0.005	-0.015	1.646			-0.000	-0.055	1.409
-0.127	-0.211	1.655			-0.121	-0.167	1.669			-0.118	0.063	1.654			-0.138	0.207	1.664			-0.276	-0.069	1.741			-0.309	-0.261	1.720			-0.330	-0.475	1.695			-0.328	-0.540	1.688			-0.005	-0.014	1.646			-0.006	-0.053	1.413
-0.127	-0.211	1.655			-0.121	-0.167	1.668			-0.118	0.061	1.655			-0.137	0.207	1.664			-0.277	-0.070	1.744			-0.309	-0.261	1.721			-0.330	-0.477	1.696			-0.329	-0.543	1.688			-0.005	-0.014	1.645			-0.010	-0.056	1.412
-0.127	-0.211	1.655			-0.121	-0.167	1.668			-0.117	0.059	1.657			-0.137	0.207	1.664			-0.278	-0.072	1.747			-0.309	-0.262	1.722			-0.331	-0.479	1.696			-0.330	-0.546	1.687			-0.005	-0.013	1.645			-0.014	-0.055	1.419
-0.127	-0.211	1.655			-0.121	-0.167	1.668			-0.117	0.057	1.659			-0.137	0.207	1.664			-0.278	-0.074	1.750			-0.310	-0.265	1.723			-0.331	-0.482	1.697			-0.331	-0.550	1.686			-0.005	-0.013	1.645			-0.018	-0.054	1.424
-0.128	-0.211	1.655			-0.121	-0.167	1.668			-0.117	0.056	1.661			-0.136	0.207	1.664			-0.279	-0.075	1.752			-0.312	-0.273	1.725			-0.332	-0.484	1.697			-0.332	-0.552	1.685			-0.005	-0.013	1.644			-0.021	-0.054	1.430
-0.128	-0.211	1.655			-0.121	-0.167	1.668			-0.117	0.054	1.663			-0.136	0.207	1.664			-0.251	-0.049	1.749			-0.303	-0.261	1.724			-0.328	-0.474	1.696			-0.331	-0.543	1.685			-0.004	-0.012	1.644			-0.023	-0.053	1.434
-0.128	-0.211	1.655			-0.121	-0.168	1.668			-0.116	0.053	1.664			-0.136	0.207	1.664			-0.241	-0.040	1.748			-0.297	-0.254	1.724			-0.325	-0.467	1.696			-0.330	-0.538	1.685			-0.004	-0.012	1.643			-0.025	-0.053	1.437
-0.128	-0.212	1.656			-0.120	-0.168	1.669			-0.116	0.052	1.665			-0.135	0.207	1.664			-0.235	-0.034	1.747			-0.294	-0.250	1.723			-0.323	-0.463	1.695			-0.329	-0.534	1.684			-0.003	-0.012	1.643			-0.027	-0.053	1.441
-0.128	-0.212	1.656			-0.120	-0.169	1.669			-0.116	0.051	1.667			-0.135	0.207	1.664			-0.230	-0.030	1.747			-0.291	-0.246	1.723			-0.322	-0.459	1.695			-0.329	-0.530	1.684			-0.003	-0.012	1.643			-0.028	-0.053	1.444
-0.128	-0.212	1.656			-0.120	-0.169	1.670			-0.116	0.050	1.668			-0.134	0.207	1.665			-0.227	-0.027	1.747			-0.289	-0.244	1.723			-0.321	-0.456	1.695			-0.328	-0.528	1.684			-0.002	-0.012	1.643			-0.030	-0.053	1.447
-0.128	-0.213	1.656			-0.120	-0.170	1.671			-0.115	0.049	1.669			-0.134	0.207	1.665			-0.224	-0.024	1.746			-0.287	-0.242	1.723			-0.320	-0.454	1.694			-0.328	-0.526	1.684			-0.002	-0.013	1.642			-0.031	-0.053	1.449
-0.128	-0.213	1.657			-0.120	-0.171	1.672			-0.115	0.048	1.670			-0.133	0.207	1.665			-0.222	-0.022	1.746			-0.286	-0.240	1.723			-0.319	-0.452	1.694			-0.328	-0.524	1.684			-0.001	-0.013	1.642			-0.032	-0.053	1.451
-0.128	-0.213	1.657			-0.120	-0.171	1.672			-0.115	0.047	1.671			-0.133	0.207	1.665			-0.220	-0.021	1.747			-0.285	-0.238	1.723			-0.319	-0.450	1.694			-0.328	-0.522	1.684			-0.000	-0.013	1.641			-0.032	-0.053	1.453
-0.128	-0.214	1.657			-0.120	-0.172	1.673			-0.115	0.046	1.671			-0.133	0.207	1.665			-0.219	-0.019	1.747			-0.284	-0.237	1.723			-0.318	-0.446	1.695			-0.328	-0.518	1.684			0.000	-0.013	1.641			-0.033	-0.053	1.454
-0.129	-0.214	1.658			-0.120	-0.172	1.674			-0.115	0.046	1.672			-0.132	0.207	1.665			-0.217	-0.018	1.747			-0.283	-0.236	1.723			-0.315	-0.435	1.697			-0.326	-0.506	1.687			0.001	-0.014	1.640			-0.034	-0.053	1.456
-0.129	-0.215	1.658			-0.119	-0.173	1.675			-0.115	0.045	1.673			-0.132	0.207	1.665			-0.216	-0.017	1.747			-0.282	-0.234	1.723			-0.315	-0.433	1.697			-0.326	-0.505	1.687			0.002	-0.014	1.640			-0.034	-0.053	1.457
-0.129	-0.215	1.658			-0.119	-0.174	1.675			-0.114	0.045	1.673			-0.131	0.207	1.666			-0.215	-0.016	1.747			-0.281	-0.234	1.723			-0.314	-0.432	1.697			-0.326	-0.503	1.687			0.002	-0.014	1.639			-0.043	-0.048	1.456
-0.129	-0.215	1.659			-0.119	-0.174	1.676			-0.114	0.044	1.674			-0.131	0.207	1.666			-0.214	-0.015	1.747			-0.280	-0.233	1.724			-0.314	-0.431	1.698			-0.326	-0.502	1.687			0.003	-0.015	1.639			-0.043	-0.048	1.457
-0.129	-0.216	1.659			-0.119	-0.175	1.677			-0.114	0.044	1.674			-0.131	0.207	1.666			-0.213	-0.014	1.747			-0.280	-0.232	1.724			-0.313	-0.430	1.698			-0.325	-0.501	1.687			0.004	-0.015	1.639			-0.043	-0.048	1.458
-0.129	-0.216	1.659			-0.119	-0.175	1.677			-0.114	0.043	1.675			-0.130	0.207	1.666			-0.211	-0.013	1.747			-0.279	-0.231	1.724			-0.313	-0.429	1.698			-0.325	-0.500	1.688			0.004	-0.015	1.638			-0.043	-0.048	1.459
-0.129	-0.216	1.660			-0.119	-0.175	1.678			-0.114	0.043	1.675			-0.130	0.207	1.666			-0.211	-0.012	1.748			-0.279	-0.230	1.724			-0.313	-0.428	1.698			-0.325	-0.499	1.688			0.005	-0.016	1.638			-0.043	-0.048	1.460
-0.129	-0.217	1.660			-0.119	-0.176	1.678			-0.114	0.043	1.676			-0.130	0.207	1.666			-0.210	-0.011	1.748			-0.278	-0.230	1.724			-0.312	-0.427	1.698			-0.325	-0.498	1.688			0.005	-0.016	1.638			-0.042	-0.048	1.461
-0.129	-0.217	1.660			-0.119	-0.176	1.679			-0.114	0.042	1.676			-0.129	0.206	1.667			-0.209	-0.010	1.748			-0.278	-0.229	1.724			-0.312	-0.426	1.698			-0.325	-0.497	1.688			0.005	-0.016	1.638			-0.042	-0.048	1.462
-0.129	-0.217	1.660			-0.119	-0.177	1.679			-0.114	0.042	1.677			-0.129	0.206	1.667			-0.208	-0.010	1.748			-0.277	-0.228	1.724			-0.312	-0.425	1.698			-0.325	-0.497	1.688			0.006	-0.016	1.637			-0.041	-0.048	1.462
-0.129	-0.218	1.661			-0.119	-0.177	1.680			-0.114	0.042	1.677			-0.129	0.206	1.667			-0.207	-0.009	1.748			-0.278	-0.228	1.724			-0.314	-0.427	1.699			-0.325	-0.497	1.688			0.006	-0.017	1.637			-0.041	-0.048	1.463
-0.130	-0.218	1.661			-0.119	-0.177	1.680			-0.114	0.042	1.677			-0.129	0.206	1.667			-0.207	-0.008	1.748			-0.278	-0.227	1.724			-0.314	-0.427	1.699			-0.325	-0.497	1.688			0.006	-0.017	1.637			-0.040	-0.048	1.463
-0.130	-0.218	1.661			-0.118	-0.178	1.681			-0.114	0.041	1.678			-0.128	0.206	1.667			-0.206	-0.008	1.747			-0.278	-0.226	1.725			-0.315	-0.428	1.699			-0.325	-0.497	1.688			0.007	-0.017	1.637			-0.039	-0.049	1.463
-0.130	-0.218	1.661			-0.118	-0.178	1.681			-0.113	0.041	1.678			-0.128	0.206	1.667			-0.206	-0.008	1.747			-0.278	-0.226	1.725			-0.315	-0.428	1.699			-0.325	-0.497	1.688			0.007	-0.017	1.637			-0.038	-0.049	1.464
-0.130	-0.219	1.661			-0.118	-0.178	1.682			-0.113	0.041	1.678			-0.128	0.206	1.667			-0.206	-0.007	1.747			-0.278	-0.225	1.725			-0.316	-0.429	1.700			-0.326	-0.497	1.688			0.007	-0.017	1.637			-0.044	-0.045	1.462
-0.130	-0.219	1.662			-0.118	-0.179	1.682			-0.113	0.041	1.678			-0.127	0.206	1.668			-0.205	-0.007	1.747			-0.278	-0.225	1.725			-0.316	-0.429	1.699			-0.326	-0.497	1.688			0.008	-0.018	1.637			-0.043	-0.045	1.462
-0.130	-0.219	1.662			-0.118	-0.179	1.682			-0.113	0.041	1.679			-0.127	0.206	1.668			-0.205	-0.007	1.747			-0.278	-0.225	1.725			-0.316	-0.429	1.699			-0.326	-0.497	1.688			0.008	-0.018	1.637			-0.048	-0.042	1.461
-0.130	-0.219	1.662			-0.118	-0.179	1.683			-0.113	0.040	1.679			-0.126	0.206	1.668			-0.205	-0.007	1.747			-0.278	-0.224	1.725			-0.316	-0.429	1.699			-0.326	-0.497	1.688			0.008	-0.018	1.636			-0.045	-0.042	1.461
-0.130	-0.220	1.662			-0.118	-0.179	1.683			-0.113	0.040	1.679			-0.126	0.206	1.668			-0.204	-0.006	1.747			-0.278	-0.224	1.725			-0.317	-0.430	1.699			-0.328	-0.511	1.686			0.008	-0.018	1.636			-0.043	-0.043	1.460
-0.130	-0.220	1.662			-0.118	-0.180	1.683			-0.113	0.040	1.680			-0.126	0.206	1.669			-0.204	-0.006	1.747			-0.279	-0.223	1.725			-0.318	-0.431	1.700			-0.331	-0.530	1.684			0.009	-0.018	1.636			-0.042	-0.043	1.460
-0.130	-0.220	1.662			-0.117	-0.180	1.684			-0.113	0.040	1.680			-0.125	0.206	1.669			-0.204	-0.006	1.747			-0.280	-0.223	1.726			-0.319	-0.432	1.700			-0.333	-0.540	1.683			0.009	-0.018	1.636			-0.040	-0.044	1.460
-0.130	-0.220	1.663			-0.117	-0.180	1.684			-0.112	0.040	1.680			-0.125	0.206	1.669			-0.204	-0.006	1.747			-0.279	-0.223	1.725			-0.318	-0.432	1.700			-0.331	-0.536	1.684			0.009	-0.019	1.636			-0.039	-0.044	1.459
-0.130	-0.220	1.663			-0.117	-0.180	1.684			-0.112	0.040	1.680			-0.124	0.207	1.669			-0.204	-0.006	1.747			-0.280	-0.223	1.726			-0.319	-0.433	1.700			-0.331	-0.537	1.684			0.009	-0.019	1.636			-0.037	-0.044	1.459
-0.130	-0.221	1.663			-0.117	-0.181	1.685			-0.112	0.040	1.680			-0.124	0.207	1.669			-0.204	-0.007	1.747			-0.280	-0.223	1.726			-0.319	-0.433	1.700			-0.330	-0.533	1.685			0.010	-0.019	1.636			-0.036	-0.045	1.459
-0.130	-0.221	1.663			-0.117	-0.181	1.685			-0.112	0.040	1.681			-0.123	0.207	1.670			-0.204	-0.007	1.746			-0.280	-0.223	1.725			-0.318	-0.433	1.699			-0.329	-0.531	1.685			0.010	-0.019	1.636			-0.035	-0.045	1.458
-0.130	-0.221	1.663			-0.117	-0.181	1.685			-0.112	0.040	1.681			-0.123	0.207	1.670			-0.204	-0.007	1.746			-0.279	-0.223	1.725			-0.318	-0.433	1.699			-0.328	-0.529	1.685			0.010	-0.019	1.636			-0.041	-0.043	1.457
-0.130	-0.221	1.663			-0.117	-0.181	1.686			-0.112	0.040	1.681			-0.123	0.207	1.670			-0.204	-0.008	1.746			-0.279	-0.223	1.725			-0.318	-0.434	1.699			-0.327	-0.527	1.685			0.011	-0.019	1.636			-0.039	-0.043	1.457
-0.130	-0.221	1.663			-0.116	-0.181	1.686			-0.111	0.040	1.681			-0.122	0.207	1.670			-0.204	-0.008	1.746			-0.279	-0.223	1.725			-0.317	-0.434	1.699			-0.326	-0.526	1.686			0.011	-0.020	1.636			-0.038	-0.044	1.457
-0.130	-0.221	1.663			-0.116	-0.181	1.686			-0.111	0.040	1.681			-0.122	0.207	1.670			-0.204	-0.008	1.746			-0.278	-0.224	1.725			-0.317	-0.434	1.699			-0.325	-0.525	1.686			0.011	-0.020	1.636			-0.043	-0.041	1.456
-0.129	-0.221	1.664			-0.116	-0.181	1.686			-0.111	0.040	1.682			-0.121	0.207	1.670			-0.205	-0.009	1.745			-0.278	-0.224	1.725			-0.317	-0.434	1.699			-0.324	-0.522	1.686			0.011	-0.020	1.636			-0.041	-0.042	1.456
-0.129	-0.222	1.664			-0.116	-0.181	1.687			-0.111	0.040	1.682			-0.121	0.207	1.671			-0.205	-0.009	1.745			-0.278	-0.224	1.725			-0.316	-0.434	1.699			-0.323	-0.520	1.686			0.012	-0.020	1.636			-0.039	-0.043	1.456
-0.129	-0.222	1.664			-0.116	-0.182	1.687			-0.111	0.040	1.682			-0.121	0.207	1.671			-0.205	-0.010	1.745			-0.278	-0.224	1.725			-0.316	-0.434	1.698			-0.323	-0.519	1.687			0.012	-0.020	1.636			-0.038	-0.044	1.456
-0.129	-0.222	1.664			-0.116	-0.182	1.687			-0.111	0.040	1.682			-0.120	0.207	1.671			-0.206	-0.010	1.745			-0.277	-0.225	1.725			-0.315	-0.434	1.698			-0.322	-0.517	1.687			0.012	-0.020	1.636			-0.037	-0.045	1.456
-0.129	-0.222	1.664			-0.116	-0.182	1.687			-0.111	0.040	1.682			-0.120	0.207	1.671			-0.206	-0.011	1.744			-0.277	-0.225	1.724			-0.315	-0.434	1.698			-0.321	-0.516	1.687			0.012	-0.020	1.636			-0.036	-0.045	1.456
-0.129	-0.222	1.664			-0.116	-0.182	1.687			-0.110	0.040	1.682			-0.120	0.207	1.671			-0.206	-0.011	1.744			-0.277	-0.226	1.724			-0.315	-0.434	1.698			-0.321	-0.515	1.687			0.012	-0.021	1.636			-0.035	-0.046	1.455
-0.129	-0.222	1.664			-0.115	-0.182	1.688			-0.110	0.040	1.682			-0.120	0.207	1.671			-0.207	-0.012	1.744			-0.277	-0.226	1.724			-0.314	-0.434	1.698			-0.321	-0.515	1.687			0.013	-0.021	1.636			-0.034	-0.047	1.455
-0.129	-0.222	1.664			-0.115	-0.182	1.688			-0.110	0.040	1.683			-0.119	0.207	1.671			-0.207	-0.012	1.744			-0.276	-0.226	1.724			-0.314	-0.434	1.698			-0.320	-0.514	1.687			0.013	-0.021	1.636			-0.033	-0.047	1.455
-0.129	-0.222	1.664			-0.115	-0.182	1.688			-0.110	0.040	1.683			-0.119	0.207	1.671			-0.207	-0.013	1.744			-0.276	-0.227	1.724			-0.314	-0.435	1.697			-0.320	-0.514	1.687			0.013	-0.021	1.636			-0.033	-0.048	1.455
-0.129	-0.222	1.664			-0.115	-0.182	1.688			-0.110	0.040	1.683			-0.119	0.207	1.671			-0.208	-0.013	1.744			-0.277	-0.227	1.724			-0.314	-0.436	1.698			-0.319	-0.513	1.687			0.013	-0.021	1.636			-0.032	-0.048	1.456
-0.129	-0.222	1.664			-0.115	-0.182	1.688			-0.110	0.040	1.683			-0.119	0.207	1.672			-0.208	-0.014	1.743			-0.277	-0.227	1.724			-0.314	-0.437	1.698			-0.319	-0.512	1.687			0.013	-0.021	1.636			-0.031	-0.049	1.456
-0.129	-0.222	1.665			-0.115	-0.182	1.688			-0.109	0.040	1.683			-0.118	0.207	1.672			-0.208	-0.014	1.743			-0.277	-0.228	1.724			-0.314	-0.437	1.697			-0.319	-0.512	1.687			0.013	-0.021	1.636			-0.031	-0.049	1.456
-0.129	-0.222	1.665			-0.115	-0.182	1.689			-0.109	0.040	1.683			-0.118	0.207	1.672			-0.209	-0.014	1.743			-0.277	-0.228	1.724			-0.314	-0.437	1.697			-0.318	-0.512	1.687			0.014	-0.021	1.636			-0.030	-0.049	1.456
-0.129	-0.222	1.665			-0.115	-0.182	1.689			-0.109	0.040	1.683			-0.118	0.207	1.672			-0.209	-0.015	1.743			-0.277	-0.228	1.723			-0.313	-0.437	1.697			-0.318	-0.512	1.687			0.014	-0.021	1.636			-0.030	-0.050	1.456
-0.129	-0.222	1.665			-0.114	-0.182	1.689			-0.109	0.040	1.683			-0.118	0.207	1.672			-0.210	-0.015	1.743			-0.277	-0.229	1.724			-0.314	-0.439	1.697			-0.318	-0.512	1.687			0.014	-0.021	1.636			-0.030	-0.050	1.456
-0.129	-0.222	1.665			-0.114	-0.182	1.689			-0.109	0.040	1.683			-0.118	0.207	1.672			-0.210	-0.016	1.743			-0.278	-0.229	1.724			-0.315	-0.438	1.698			-0.318	-0.511	1.687			0.014	-0.021	1.636			-0.029	-0.050	1.455
-0.128	-0.222	1.665			-0.114	-0.182	1.689			-0.109	0.040	1.683			-0.118	0.207	1.672			-0.210	-0.016	1.743			-0.279	-0.229	1.724			-0.316	-0.440	1.699			-0.318	-0.510	1.688			0.014	-0.022	1.636			-0.029	-0.051	1.455
-0.128	-0.222	1.665			-0.114	-0.182	1.689			-0.109	0.040	1.683			-0.117	0.207	1.672			-0.211	-0.016	1.743			-0.278	-0.230	1.724			-0.316	-0.440	1.699			-0.318	-0.510	1.688			0.014	-0.022	1.636			-0.029	-0.051	1.455
-0.128	-0.222	1.665			-0.114	-0.182	1.689			-0.108	0.040	1.683			-0.117	0.207	1.672			-0.211	-0.016	1.743			-0.278	-0.230	1.724			-0.316	-0.440	1.699			-0.317	-0.510	1.688			0.014	-0.022	1.636			-0.028	-0.051	1.455
-0.128	-0.222	1.665			-0.114	-0.182	1.689			-0.108	0.040	1.683			-0.117	0.207	1.672			-0.211	-0.017	1.743			-0.278	-0.230	1.724			-0.315	-0.440	1.698			-0.317	-0.509	1.688			0.014	-0.022	1.636			-0.028	-0.052	1.455
-0.128	-0.222	1.665			-0.114	-0.182	1.689			-0.108	0.040	1.683			-0.117	0.207	1.672			-0.211	-0.017	1.742			-0.278	-0.230	1.724			-0.315	-0.440	1.698			-0.317	-0.509	1.688			0.015	-0.022	1.636			-0.028	-0.052	1.455
-0.128	-0.222	1.665			-0.114	-0.182	1.690			-0.108	0.040	1.683			-0.117	0.207	1.672			-0.211	-0.017	1.742			-0.278	-0.230	1.724			-0.315	-0.440	1.698			-0.317	-0.509	1.688			0.015	-0.022	1.636			-0.027	-0.052	1.455
-0.128	-0.222	1.665			-0.114	-0.182	1.690			-0.108	0.040	1.684			-0.117	0.207	1.672			-0.212	-0.017	1.742			-0.278	-0.231	1.723			-0.315	-0.440	1.698			-0.317	-0.509	1.688			0.015	-0.022	1.636			-0.027	-0.052	1.455
-0.128	-0.222	1.665			-0.114	-0.182	1.690			-0.108	0.040	1.684			-0.117	0.207	1.672			-0.212	-0.017	1.742			-0.279	-0.231	1.724			-0.316	-0.441	1.698			-0.318	-0.509	1.688			0.015	-0.022	1.636			-0.027	-0.052	1.455
-0.128	-0.222	1.665			-0.113	-0.182	1.690			-0.108	0.040	1.684			-0.117	0.207	1.672			-0.212	-0.018	1.742			-0.279	-0.231	1.724			-0.316	-0.441	1.698			-0.318	-0.509	1.688			0.015	-0.022	1.636			-0.027	-0.053	1.455
-0.128	-0.222	1.665			-0.113	-0.182	1.690			-0.108	0.040	1.684			-0.116	0.207	1.672			-0.212	-0.018	1.742			-0.279	-0.231	1.724			-0.315	-0.441	1.698			-0.318	-0.509	1.688			0.015	-0.022	1.636			-0.026	-0.053	1.455
-0.128	-0.222	1.665			-0.113	-0.182	1.690			-0.108	0.040	1.684			-0.116	0.207	1.673			-0.212	-0.018	1.742			-0.279	-0.231	1.724			-0.315	-0.441	1.698			-0.318	-0.509	1.688			0.015	-0.022	1.636			-0.026	-0.053	1.455
-0.128	-0.222	1.665			-0.113	-0.182	1.690			-0.108	0.040	1.684			-0.116	0.207	1.673			-0.212	-0.018	1.742			-0.279	-0.231	1.723			-0.315	-0.441	1.698			-0.318	-0.509	1.688			0.015	-0.022	1.636			-0.026	-0.053	1.455
-0.128	-0.222	1.665			-0.113	-0.182	1.690			-0.108	0.040	1.684			-0.116	0.207	1.673			-0.212	-0.018	1.742			-0.279	-0.232	1.723			-0.315	-0.441	1.697			-0.318	-0.509	1.688			0.015	-0.022	1.636			-0.026	-0.053	1.455
-0.128	-0.222	1.665			-0.113	-0.182	1.690			-0.108	0.040	1.684			-0.116	0.207	1.673			-0.213	-0.018	1.742			-0.279	-0.232	1.723			-0.315	-0.441	1.697			-0.318	-0.509	1.687			0.015	-0.022	1.636			-0.026	-0.054	1.455
-0.127	-0.222	1.665			-0.113	-0.182	1.690			-0.107	0.040	1.684			-0.116	0.207	1.673			-0.213	-0.018	1.742			-0.279	-0.232	1.723			-0.315	-0.441	1.697			-0.318	-0.509	1.687			0.015	-0.022	1.636			-0.025	-0.054	1.455
-0.127	-0.222	1.665			-0.113	-0.182	1.690			-0.107	0.040	1.684			-0.116	0.207	1.673			-0.213	-0.019	1.742			-0.279	-0.232	1.723			-0.315	-0.441	1.697			-0.318	-0.509	1.687			0.015	-0.022	1.636			-0.025	-0.054	1.455
-0.127	-0.222	1.665			-0.113	-0.182	1.690			-0.107	0.040	1.684			-0.116	0.207	1.673			-0.213	-0.019	1.742			-0.278	-0.232	1.723			-0.314	-0.438	1.697			-0.318	-0.506	1.687			0.015	-0.022	1.636			-0.025	-0.054	1.455
-0.127	-0.222	1.665			-0.113	-0.182	1.690			-0.107	0.040	1.684			-0.116	0.207	1.673			-0.213	-0.019	1.742			-0.278	-0.232	1.723			-0.313	-0.436	1.697			-0.318	-0.505	1.687			0.015	-0.022	1.636			-0.025	-0.054	1.455
-0.127	-0.222	1.665			-0.113	-0.182	1.690			-0.107	0.040	1.684			-0.116	0.207	1.673			-0.213	-0.019	1.742			-0.278	-0.233	1.723			-0.313	-0.436	1.697			-0.318	-0.504	1.687			0.015	-0.022	1.636			-0.025	-0.054	1.455
-0.127	-0.222	1.665			-0.113	-0.182	1.690			-0.107	0.040	1.684			-0.116	0.207	1.673			-0.213	-0.019	1.742			-0.278	-0.233	1.722			-0.313	-0.436	1.697			-0.318	-0.504	1.687			0.015	-0.022	1.636			-0.025	-0.054	1.455
-0.127	-0.222	1.665			-0.113	-0.182	1.690			-0.107	0.040	1.684			-0.116	0.207	1.673			-0.213	-0.019	1.742			-0.278	-0.233	1.722			-0.312	-0.435	1.696			-0.318	-0.504	1.687			0.015	-0.022	1.636			-0.025	-0.055	1.455
-0.127	-0.222	1.665			-0.113	-0.182	1.691			-0.107	0.040	1.684			-0.116	0.207	1.673			-0.213	-0.019	1.741			-0.278	-0.233	1.722			-0.312	-0.435	1.696			-0.318	-0.504	1.687			0.015	-0.022	1.636			-0.033	-0.051	1.454
-0.127	-0.222	1.665			-0.112	-0.181	1.691			-0.107	0.040	1.684			-0.116	0.207	1.673			-0.213	-0.019	1.741			-0.278	-0.233	1.722			-0.312	-0.435	1.696			-0.318	-0.504	1.687			0.015	-0.022	1.636			-0.032	-0.051	1.453
-0.127	-0.222	1.665			-0.112	-0.181	1.691			-0.107	0.040	1.684			-0.116	0.207	1.673			-0.214	-0.019	1.741			-0.279	-0.233	1.722			-0.313	-0.436	1.696			-0.318	-0.504	1.687			0.015	-0.022	1.636			-0.032	-0.051	1.453
-0.127	-0.222	1.665			-0.112	-0.181	1.691			-0.107	0.040	1.684			-0.115	0.207	1.673			-0.214	-0.019	1.741			-0.279	-0.233	1.722			-0.313	-0.436	1.696			-0.318	-0.504	1.686			0.015	-0.022	1.636			-0.032	-0.052	1.453
-0.127	-0.221	1.665			-0.112	-0.181	1.691			-0.107	0.040	1.684			-0.115	0.207	1.673			-0.214	-0.019	1.741			-0.279	-0.233	1.722			-0.313	-0.436	1.696			-0.318	-0.504	1.686			0.016	-0.022	1.636			-0.032	-0.052	1.453
-0.127	-0.221	1.665			-0.112	-0.181	1.691			-0.107	0.040	1.684			-0.115	0.207	1.673			-0.214	-0.019	1.741			-0.279	-0.233	1.722			-0.312	-0.436	1.696			-0.318	-0.504	1.686			0.016	-0.022	1.636			-0.032	-0.052	1.453
-0.127	-0.221	1.665			-0.112	-0.181	1.691			-0.107	0.040	1.684			-0.115	0.207	1.673			-0.214	-0.020	1.741			-0.279	-0.233	1.722			-0.312	-0.436	1.696			-0.318	-0.504	1.686			0.016	-0.022	1.636			-0.031	-0.052	1.452
-0.127	-0.221	1.665			-0.112	-0.181	1.691			-0.107	0.040	1.684			-0.115	0.207	1.673			-0.214	-0.020	1.741			-0.279	-0.233	1.722			-0.312	-0.436	1.696			-0.318	-0.504	1.686			0.016	-0.022	1.636			-0.031	-0.052	1.452
-0.127	-0.221	1.665			-0.112	-0.181	1.691			-0.107	0.040	1.684			-0.115	0.207	1.673			-0.214	-0.020	1.741			-0.279	-0.233	1.721			-0.312	-0.436	1.695			-0.318	-0.504	1.686			0.015	-0.022	1.636			-0.031	-0.053	1.452
-0.127	-0.221	1.665			-0.112	-0.181	1.691			-0.107	0.040	1.684			-0.115	0.207	1.673			-0.214	-0.020	1.741			-0.279	-0.233	1.721			-0.312	-0.436	1.695			-0.318	-0.504	1.685			0.015	-0.022	1.636			-0.031	-0.053	1.452
-0.127	-0.221	1.665			-0.112	-0.181	1.691			-0.107	0.040	1.684			-0.115	0.207	1.673			-0.214	-0.020	1.741			-0.279	-0.233	1.721			-0.312	-0.436	1.695			-0.319	-0.504	1.685			0.015	-0.022	1.636			-0.030	-0.053	1.451
-0.126	-0.221	1.665			-0.112	-0.181	1.691			-0.107	0.040	1.684			-0.115	0.207	1.673			-0.214	-0.020	1.741			-0.279	-0.233	1.721			-0.312	-0.435	1.695			-0.319	-0.504	1.685			0.015	-0.022	1.635			-0.030	-0.053	1.451
-0.126	-0.221	1.665			-0.112	-0.181	1.691			-0.107	0.040	1.684			-0.115	0.207	1.673			-0.215	-0.020	1.741			-0.279	-0.234	1.721			-0.312	-0.435	1.695			-0.319	-0.504	1.685			0.015	-0.022	1.635			-0.030	-0.053	1.451
-0.126	-0.221	1.665			-0.112	-0.181	1.691			-0.107	0.040	1.684			-0.115	0.207	1.673			-0.215	-0.020	1.741			-0.279	-0.234	1.721			-0.312	-0.435	1.695			-0.319	-0.505	1.685			0.015	-0.022	1.635			-0.030	-0.053	1.451
-0.126	-0.221	1.665			-0.112	-0.181	1.691			-0.107	0.040	1.684			-0.115	0.207	1.673			-0.215	-0.020	1.741			-0.279	-0.234	1.721			-0.312	-0.435	1.695			-0.319	-0.504	1.685			0.015	-0.022	1.635			-0.030	-0.054	1.451
-0.126	-0.221	1.665			-0.112	-0.181	1.691			-0.107	0.040	1.684			-0.115	0.207	1.673			-0.215	-0.020	1.741			-0.279	-0.234	1.721			-0.311	-0.435	1.694			-0.319	-0.504	1.685			0.015	-0.022	1.635			-0.029	-0.054	1.450
-0.126	-0.221	1.665			-0.112	-0.181	1.691			-0.107	0.040	1.684			-0.115	0.207	1.673			-0.215	-0.020	1.741			-0.279	-0.234	1.720			-0.311	-0.435	1.694			-0.319	-0.504	1.684			0.015	-0.022	1.635			-0.029	-0.054	1.450
-0.126	-0.221	1.665			-0.112	-0.181	1.691			-0.107	0.040	1.684			-0.115	0.207	1.673			-0.215	-0.020	1.741			-0.279	-0.234	1.720			-0.311	-0.435	1.694			-0.319	-0.504	1.684			0.015	-0.022	1.635			-0.029	-0.054	1.450
-0.126	-0.221	1.665			-0.112	-0.181	1.691			-0.107	0.040	1.684			-0.115	0.207	1.673			-0.215	-0.020	1.741			-0.279	-0.234	1.720			-0.311	-0.435	1.694			-0.319	-0.504	1.684			0.015	-0.022	1.635			-0.029	-0.054	1.450
-0.126	-0.221	1.665			-0.112	-0.181	1.691			-0.107	0.040	1.684			-0.115	0.207	1.673			-0.215	-0.020	1.741			-0.280	-0.233	1.721			-0.313	-0.437	1.695			-0.319	-0.504	1.686			0.015	-0.022	1.635			-0.029	-0.054	1.449
-0.126	-0.221	1.664			-0.112	-0.181	1.691			-0.107	0.041	1.684			-0.115	0.207	1.673			-0.215	-0.020	1.741			-0.281	-0.233	1.721			-0.314	-0.436	1.697			-0.319	-0.503	1.687			0.015	-0.022	1.635			-0.028	-0.054	1.449
-0.126	-0.221	1.664			-0.112	-0.181	1.691			-0.107	0.041	1.684			-0.115	0.207	1.673			-0.215	-0.020	1.741			-0.281	-0.233	1.721			-0.315	-0.437	1.697			-0.320	-0.509	1.688			0.015	-0.022	1.635			-0.028	-0.054	1.449
-0.126	-0.221	1.664			-0.112	-0.181	1.691			-0.107	0.041	1.684			-0.115	0.207	1.673			-0.215	-0.020	1.741			-0.282	-0.232	1.721			-0.316	-0.438	1.698			-0.320	-0.509	1.688			0.015	-0.022	1.635			-0.028	-0.054	1.449
-0.126	-0.221	1.664			-0.111	-0.181	1.691			-0.107	0.041	1.684			-0.115	0.207	1.673			-0.215	-0.020	1.741			-0.283	-0.232	1.722			-0.317	-0.439	1.698			-0.322	-0.515	1.689			0.015	-0.022	1.635			-0.028	-0.054	1.448
-0.126	-0.221	1.664			-0.111	-0.181	1.691			-0.107	0.041	1.684			-0.115	0.207	1.673			-0.215	-0.020	1.741			-0.283	-0.232	1.722			-0.318	-0.440	1.698			-0.323	-0.520	1.689			0.015	-0.022	1.635			-0.028	-0.054	1.448
-0.126	-0.221	1.664			-0.111	-0.181	1.691			-0.107	0.041	1.684			-0.115	0.207	1.673			-0.215	-0.020	1.740			-0.284	-0.232	1.722			-0.319	-0.441	1.698			-0.324	-0.525	1.689			0.015	-0.022	1.634			-0.027	-0.054	1.448
-0.126	-0.221	1.664			-0.111	-0.181	1.691			-0.107	0.041	1.684			-0.115	0.207	1.673			-0.215	-0.020	1.740			-0.284	-0.231	1.722			-0.319	-0.441	1.698			-0.325	-0.529	1.690			0.015	-0.022	1.634			-0.027	-0.054	1.448
-0.126	-0.220	1.664			-0.111	-0.181	1.691			-0.107	0.041	1.684			-0.115	0.207	1.673			-0.215	-0.020	1.740			-0.285	-0.231	1.723			-0.320	-0.442	1.699			-0.326	-0.532	1.690			0.015	-0.022	1.634			-0.027	-0.054	1.447
-0.126	-0.220	1.664			-0.111	-0.181	1.691			-0.107	0.041	1.684			-0.115	0.207	1.673			-0.215	-0.020	1.740			-0.286	-0.231	1.723			-0.320	-0.442	1.699			-0.326	-0.535	1.690			0.015	-0.022	1.634			-0.026	-0.054	1.447
-0.126	-0.220	1.664			-0.111	-0.181	1.691			-0.107	0.041	1.684			-0.115	0.207	1.673			-0.216	-0.020	1.740			-0.286	-0.230	1.723			-0.321	-0.442	1.699			-0.327	-0.537	1.690			0.015	-0.022	1.634			-0.032	-0.049	1.446
-0.126	-0.220	1.664			-0.111	-0.181	1.691			-0.107	0.041	1.684			-0.115	0.207	1.673			-0.216	-0.019	1.740			-0.287	-0.230	1.723			-0.321	-0.443	1.699			-0.327	-0.540	1.691			0.015	-0.022	1.634			-0.036	-0.044	1.444
-0.126	-0.220	1.664			-0.111	-0.181	1.691			-0.107	0.041	1.684			-0.115	0.207	1.673			-0.216	-0.019	1.740			-0.288	-0.229	1.724			-0.322	-0.443	1.699			-0.328	-0.541	1.691			0.014	-0.021	1.634			-0.024	-0.051	1.442
-0.126	-0.220	1.664			-0.111	-0.181	1.691			-0.107	0.041	1.684			-0.115	0.207	1.673			-0.216	-0.019	1.740			-0.289	-0.229	1.724			-0.322	-0.443	1.699			-0.325	-0.531	1.693			0.014	-0.021	1.634			-0.014	-0.056	1.430
-0.126	-0.220	1.664			-0.111	-0.180	1.690			-0.107	0.042	1.682			-0.115	0.207	1.673			-0.249	-0.038	1.742			-0.295	-0.235	1.725			-0.324	-0.452	1.699			-0.325	-0.531	1.694			0.014	-0.021	1.635			-0.008	-0.059	1.424
-0.126	-0.219	1.663			-0.111	-0.179	1.690			-0.108	0.044	1.680			-0.115	0.207	1.673			-0.256	-0.042	1.742			-0.298	-0.240	1.725			-0.325	-0.458	1.700			-0.325	-0.532	1.694			0.014	-0.020	1.635			0.001	-0.063	1.418
-0.125	-0.218	1.663			-0.112	-0.177	1.689			-0.109	0.048	1.677			-0.115	0.207	1.673			-0.264	-0.047	1.742			-0.301	-0.243	1.726			-0.326	-0.462	1.700			-0.324	-0.532	1.694			0.014	-0.020	1.635			0.005	-0.063	1.415
-0.125	-0.217	1.662			-0.112	-0.176	1.688			-0.109	0.051	1.674			-0.115	0.207	1.673			-0.269	-0.050	1.741			-0.303	-0.246	1.726			-0.327	-0.466	1.700			-0.324	-0.533	1.695			0.014	-0.019	1.635			0.008	-0.063	1.412
-0.125	-0.216	1.662			-0.112	-0.174	1.686			-0.109	0.056	1.670			-0.115	0.208	1.673			-0.272	-0.053	1.741			-0.304	-0.248	1.726			-0.327	-0.467	1.700			-0.325	-0.533	1.695			0.014	-0.018	1.635			0.014	-0.061	1.409
-0.125	-0.216	1.661			-0.112	-0.173	1.685			-0.110	0.057	1.668			-0.116	0.208	1.673			-0.275	-0.055	1.741			-0.305	-0.250	1.725			-0.328	-0.467	1.700			-0.325	-0.534	1.694			0.014	-0.017	1.635			0.018	-0.061	1.406
-0.125	-0.215	1.661			-0.113	-0.172	1.683			-0.111	0.059	1.666			-0.116	0.209	1.673			-0.277	-0.057	1.741			-0.306	-0.252	1.724			-0.328	-0.468	1.700			-0.326	-0.534	1.694			0.013	-0.017	1.635			0.019	-0.058	1.404
-0.125	-0.215	1.660			-0.113	-0.171	1.682			-0.111	0.061	1.664			-0.116	0.210	1.673			-0.279	-0.058	1.740			-0.306	-0.253	1.724			-0.328	-0.469	1.700			-0.326	-0.534	1.694			0.013	-0.016	1.635			0.020	-0.056	1.402
-0.125	-0.214	1.660			-0.114	-0.170	1.680			-0.112	0.062	1.663			-0.116	0.211	1.673			-0.280	-0.059	1.740			-0.308	-0.257	1.724			-0.329	-0.474	1.700			-0.329	-0.541	1.693			0.013	-0.015	1.635			0.021	-0.054	1.401
-0.125	-0.213	1.659			-0.114	-0.168	1.679			-0.112	0.064	1.662			-0.117	0.211	1.673			-0.281	-0.060	1.740			-0.309	-0.260	1.725			-0.330	-0.478	1.700			-0.331	-0.546	1.691			0.013	-0.015	1.636			0.023	-0.052	1.400
-0.125	-0.212	1.659			-0.115	-0.167	1.678			-0.112	0.065	1.661			-0.118	0.212	1.674			-0.283	-0.061	1.740			-0.310	-0.262	1.725			-0.331	-0.482	1.700			-0.330	-0.547	1.691			0.013	-0.014	1.636			0.025	-0.049	1.399
-0.125	-0.211	1.658			-0.115	-0.166	1.677			-0.111	0.065	1.661			-0.119	0.212	1.674			-0.283	-0.062	1.739			-0.311	-0.264	1.725			-0.332	-0.484	1.699			-0.331	-0.548	1.691			0.013	-0.013	1.637			0.028	-0.047	1.399
-0.125	-0.209	1.658			-0.115	-0.165	1.676			-0.111	0.066	1.661			-0.120	0.212	1.674			-0.284	-0.063	1.739			-0.312	-0.266	1.725			-0.332	-0.487	1.699			-0.331	-0.549	1.690			0.014	-0.013	1.638			0.031	-0.045	1.400
-0.125	-0.208	1.658			-0.115	-0.164	1.676			-0.111	0.066	1.661			-0.121	0.212	1.674			-0.284	-0.064	1.738			-0.312	-0.268	1.725			-0.333	-0.489	1.699			-0.331	-0.550	1.690			0.014	-0.013	1.639			0.034	-0.044	1.402
-0.125	-0.208	1.657			-0.115	-0.163	1.675			-0.110	0.065	1.662			-0.121	0.213	1.674			-0.284	-0.064	1.737			-0.313	-0.269	1.725			-0.333	-0.491	1.698			-0.331	-0.550	1.689			0.014	-0.013	1.640			0.036	-0.043	1.402
-0.125	-0.207	1.657			-0.116	-0.163	1.675			-0.110	0.064	1.664			-0.122	0.213	1.674			-0.284	-0.065	1.736			-0.314	-0.271	1.725			-0.334	-0.493	1.697			-0.331	-0.551	1.688			0.014	-0.014	1.642			0.037	-0.042	1.402
-0.125	-0.207	1.657			-0.116	-0.163	1.675			-0.110	0.062	1.665			-0.122	0.213	1.674			-0.283	-0.065	1.736			-0.314	-0.272	1.725			-0.334	-0.494	1.697			-0.331	-0.552	1.687			0.015	-0.015	1.643			0.039	-0.040	1.404
-0.125	-0.206	1.657			-0.116	-0.162	1.674			-0.110	0.061	1.666			-0.122	0.213	1.674			-0.283	-0.066	1.735			-0.315	-0.274	1.724			-0.335	-0.496	1.696			-0.332	-0.553	1.685			0.015	-0.015	1.644			0.041	-0.038	1.406
-0.125	-0.206	1.657			-0.116	-0.162	1.674			-0.110	0.060	1.667			-0.122	0.213	1.674			-0.282	-0.066	1.734			-0.315	-0.275	1.724			-0.335	-0.497	1.695			-0.332	-0.554	1.684			0.014	-0.017	1.646			0.042	-0.037	1.407
-0.125	-0.206	1.657			-0.116	-0.162	1.674			-0.110	0.058	1.668			-0.123	0.213	1.674			-0.281	-0.066	1.733			-0.316	-0.276	1.724			-0.335	-0.490	1.694			-0.332	-0.551	1.682			0.014	-0.019	1.647			0.044	-0.037	1.407
-0.125	-0.206	1.656			-0.116	-0.162	1.674			-0.109	0.057	1.669			-0.123	0.213	1.674			-0.281	-0.066	1.732			-0.316	-0.277	1.723			-0.335	-0.491	1.693			-0.332	-0.552	1.681			0.013	-0.021	1.648			0.046	-0.036	1.408
-0.124	-0.205	1.656			-0.116	-0.163	1.675			-0.109	0.056	1.670			-0.123	0.213	1.674			-0.280	-0.066	1.731			-0.316	-0.278	1.723			-0.336	-0.491	1.692			-0.332	-0.553	1.680			0.013	-0.023	1.649			0.048	-0.036	1.408
-0.124	-0.205	1.656			-0.116	-0.163	1.675			-0.109	0.055	1.671			-0.123	0.213	1.674			-0.279	-0.066	1.731			-0.316	-0.278	1.723			-0.336	-0.492	1.691			-0.332	-0.553	1.678			0.013	-0.024	1.650			0.051	-0.036	1.409
-0.124	-0.205	1.656			-0.116	-0.163	1.675			-0.109	0.055	1.671			-0.123	0.213	1.675			-0.278	-0.066	1.730			-0.317	-0.279	1.723			-0.336	-0.493	1.690			-0.332	-0.554	1.677			0.012	-0.025	1.650			0.058	-0.038	1.429
-0.124	-0.205	1.656			-0.116	-0.164	1.675			-0.109	0.054	1.672			-0.123	0.213	1.675			-0.278	-0.066	1.729			-0.317	-0.280	1.722			-0.336	-0.490	1.689			-0.332	-0.550	1.677			0.012	-0.027	1.650			0.062	-0.040	1.440
-0.124	-0.205	1.656			-0.115	-0.164	1.676			-0.109	0.053	1.673			-0.123	0.213	1.675			-0.277	-0.066	1.728			-0.317	-0.280	1.722			-0.336	-0.487	1.689			-0.332	-0.549	1.677			0.012	-0.028	1.651			0.066	-0.041	1.446
-0.124	-0.205	1.655			-0.115	-0.164	1.676			-0.109	0.052	1.673			-0.123	0.213	1.675			-0.276	-0.066	1.728			-0.317	-0.281	1.722			-0.335	-0.485	1.688			-0.332	-0.548	1.676			0.012	-0.029	1.651			0.080	-0.049	1.451
-0.124	-0.205	1.655			-0.115	-0.165	1.677			-0.109	0.052	1.674			-0.122	0.213	1.675			-0.275	-0.066	1.727			-0.317	-0.281	1.721			-0.335	-0.485	1.688			-0.332	-0.548	1.675			0.012	-0.030	1.651			0.088	-0.054	1.455
-0.124	-0.205	1.655			-0.115	-0.165	1.677			-0.109	0.051	1.675			-0.122	0.213	1.675			-0.275	-0.066	1.726			-0.318	-0.282	1.721			-0.336	-0.485	1.687			-0.333	-0.548	1.674			0.012	-0.031	1.651			0.095	-0.057	1.459
-0.124	-0.205	1.655			-0.115	-0.166	1.677			-0.109	0.050	1.675			-0.122	0.213	1.675			-0.274	-0.066	1.726			-0.318	-0.282	1.720			-0.336	-0.486	1.686			-0.333	-0.549	1.674			0.013	-0.032	1.651			0.101	-0.061	1.464
-0.124	-0.206	1.655			-0.115	-0.166	1.678			-0.109	0.050	1.676			-0.122	0.212	1.675			-0.274	-0.066	1.725			-0.318	-0.283	1.720			-0.336	-0.488	1.685			-0.333	-0.550	1.673			0.013	-0.033	1.651			0.105	-0.063	1.467
-0.124	-0.206	1.655			-0.114	-0.167	1.678			-0.109	0.049	1.676			-0.122	0.212	1.675			-0.273	-0.066	1.725			-0.318	-0.283	1.720			-0.337	-0.489	1.685			-0.333	-0.551	1.672			0.013	-0.034	1.651			0.109	-0.065	1.470
-0.123	-0.206	1.654			-0.114	-0.167	1.679			-0.109	0.049	1.676			-0.121	0.212	1.675			-0.272	-0.066	1.724			-0.318	-0.283	1.719			-0.337	-0.489	1.684			-0.334	-0.551	1.671			0.014	-0.035	1.651			0.111	-0.065	1.472
-0.123	-0.206	1.654			-0.114	-0.167	1.679			-0.109	0.048	1.677			-0.121	0.212	1.676			-0.272	-0.065	1.724			-0.318	-0.283	1.719			-0.337	-0.490	1.683			-0.334	-0.552	1.671			0.014	-0.036	1.651			0.113	-0.065	1.473
-0.123	-0.206	1.654			-0.114	-0.168	1.679			-0.109	0.048	1.677			-0.120	0.212	1.676			-0.271	-0.065	1.723			-0.318	-0.283	1.718			-0.337	-0.491	1.683			-0.334	-0.554	1.670			0.015	-0.037	1.651			0.114	-0.065	1.475
-0.123	-0.206	1.654			-0.113	-0.168	1.680			-0.109	0.047	1.678			-0.120	0.212	1.676			-0.270	-0.065	1.723			-0.317	-0.283	1.718			-0.337	-0.492	1.682			-0.335	-0.555	1.669			0.016	-0.038	1.651			0.119	-0.067	1.476
-0.123	-0.206	1.654			-0.113	-0.168	1.680			-0.109	0.047	1.678			-0.119	0.212	1.676			-0.270	-0.065	1.722			-0.317	-0.283	1.717			-0.338	-0.492	1.681			-0.335	-0.557	1.668			0.016	-0.039	1.651			0.121	-0.067	1.477
-0.122	-0.206	1.654			-0.113	-0.169	1.680			-0.109	0.047	1.678			-0.118	0.212	1.676			-0.269	-0.064	1.722			-0.315	-0.281	1.715			-0.336	-0.490	1.679			-0.335	-0.556	1.667			0.017	-0.040	1.651			0.122	-0.067	1.479
-0.122	-0.206	1.654			-0.112	-0.169	1.681			-0.108	0.046	1.678			-0.118	0.212	1.676			-0.269	-0.064	1.722			-0.313	-0.280	1.712			-0.335	-0.488	1.678			-0.335	-0.556	1.666			0.018	-0.040	1.651			0.128	-0.069	1.477
-0.122	-0.207	1.654			-0.112	-0.169	1.681			-0.108	0.046	1.679			-0.117	0.211	1.676			-0.268	-0.064	1.721			-0.312	-0.278	1.710			-0.334	-0.487	1.676			-0.334	-0.555	1.665			0.019	-0.041	1.651			0.132	-0.071	1.476
-0.122	-0.207	1.653			-0.112	-0.169	1.681			-0.108	0.046	1.679			-0.117	0.211	1.676			-0.267	-0.064	1.721			-0.310	-0.277	1.709			-0.332	-0.485	1.675			-0.334	-0.554	1.665			0.019	-0.042	1.651			0.132	-0.069	1.480
-0.121	-0.207	1.653			-0.112	-0.170	1.682			-0.108	0.045	1.679			-0.116	0.211	1.676			-0.267	-0.063	1.721			-0.309	-0.276	1.707			-0.332	-0.484	1.673			-0.334	-0.554	1.664			0.020	-0.042	1.651			0.132	-0.068	1.482
-0.121	-0.207	1.653			-0.111	-0.170	1.682			-0.108	0.045	1.680			-0.115	0.211	1.676			-0.266	-0.063	1.720			-0.309	-0.276	1.707			-0.332	-0.484	1.673			-0.334	-0.555	1.663			0.021	-0.043	1.651			0.132	-0.067	1.484
-0.121	-0.207	1.653			-0.111	-0.170	1.682			-0.108	0.045	1.680			-0.115	0.211	1.676			-0.266	-0.063	1.720			-0.308	-0.276	1.706			-0.331	-0.483	1.672			-0.334	-0.554	1.662			0.022	-0.043	1.651			0.132	-0.066	1.486
-0.121	-0.207	1.653			-0.111	-0.170	1.683			-0.108	0.044	1.680			-0.114	0.211	1.677			-0.265	-0.063	1.720			-0.307	-0.275	1.705			-0.330	-0.482	1.671			-0.333	-0.554	1.662			0.022	-0.044	1.651			0.138	-0.069	1.482
-0.120	-0.207	1.653			-0.111	-0.171	1.683			-0.108	0.044	1.681			-0.114	0.211	1.677			-0.265	-0.062	1.719			-0.307	-0.275	1.704			-0.331	-0.483	1.670			-0.333	-0.555	1.661			0.023	-0.044	1.651			0.143	-0.070	1.479
-0.120	-0.207	1.653			-0.110	-0.171	1.683			-0.108	0.044	1.681			-0.113	0.211	1.677			-0.265	-0.062	1.719			-0.307	-0.275	1.704			-0.331	-0.484	1.670			-0.333	-0.555	1.661			0.024	-0.045	1.651			0.146	-0.072	1.477
-0.120	-0.207	1.653			-0.110	-0.171	1.683			-0.108	0.044	1.681			-0.113	0.211	1.677			-0.264	-0.062	1.719			-0.307	-0.275	1.704			-0.331	-0.485	1.670			-0.333	-0.555	1.660			0.025	-0.045	1.651			0.148	-0.073	1.477
-0.120	-0.208	1.653			-0.110	-0.171	1.684			-0.108	0.043	1.681			-0.112	0.211	1.677			-0.264	-0.062	1.719			-0.307	-0.275	1.704			-0.331	-0.486	1.669			-0.333	-0.555	1.660			0.025	-0.045	1.651			0.151	-0.074	1.476
-0.119	-0.208	1.653			-0.110	-0.171	1.684			-0.108	0.043	1.682			-0.112	0.211	1.677			-0.264	-0.062	1.718			-0.307	-0.275	1.703			-0.332	-0.487	1.669			-0.333	-0.556	1.660			0.026	-0.046	1.651			0.153	-0.074	1.476
-0.119	-0.208	1.653			-0.110	-0.171	1.684			-0.108	0.043	1.682			-0.111	0.211	1.677			-0.263	-0.062	1.718			-0.306	-0.274	1.703			-0.331	-0.485	1.669			-0.333	-0.554	1.660			0.027	-0.046	1.651			0.154	-0.075	1.475
-0.119	-0.208	1.653			-0.109	-0.172	1.684			-0.107	0.043	1.682			-0.111	0.211	1.677			-0.263	-0.061	1.718			-0.305	-0.274	1.702			-0.330	-0.483	1.669			-0.332	-0.553	1.660			0.027	-0.046	1.651			0.150	-0.072	1.480
-0.119	-0.208	1.653			-0.109	-0.172	1.684			-0.107	0.042	1.682			-0.111	0.211	1.677			-0.263	-0.061	1.718			-0.305	-0.273	1.702			-0.329	-0.482	1.668			-0.332	-0.553	1.660			0.028	-0.047	1.652			0.151	-0.074	1.481
-0.119	-0.208	1.653			-0.109	-0.172	1.685			-0.107	0.042	1.682			-0.110	0.211	1.677			-0.262	-0.061	1.718			-0.305	-0.273	1.702			-0.330	-0.484	1.668			-0.332	-0.554	1.660			0.028	-0.047	1.652			0.153	-0.075	1.481
-0.118	-0.208	1.653			-0.109	-0.172	1.685			-0.107	0.042	1.683			-0.110	0.211	1.677			-0.262	-0.061	1.718			-0.304	-0.273	1.701			-0.329	-0.482	1.668			-0.332	-0.553	1.660			0.029	-0.047	1.652			0.155	-0.076	1.480
-0.118	-0.208	1.653			-0.109	-0.172	1.685			-0.107	0.042	1.683			-0.109	0.211	1.677			-0.262	-0.061	1.718			-0.304	-0.273	1.701			-0.329	-0.481	1.668			-0.332	-0.552	1.660			0.029	-0.047	1.652			0.156	-0.076	1.475
-0.118	-0.208	1.653			-0.109	-0.172	1.685			-0.107	0.042	1.683			-0.109	0.210	1.677			-0.262	-0.061	1.717			-0.304	-0.273	1.701			-0.329	-0.483	1.669			-0.332	-0.554	1.660			0.030	-0.047	1.652			0.156	-0.076	1.472
-0.118	-0.208	1.653			-0.108	-0.172	1.685			-0.107	0.041	1.683			-0.109	0.210	1.677			-0.261	-0.061	1.717			-0.304	-0.273	1.701			-0.330	-0.484	1.669			-0.332	-0.555	1.660			0.030	-0.048	1.652			0.157	-0.076	1.469
-0.118	-0.209	1.653			-0.108	-0.173	1.686			-0.107	0.041	1.683			-0.108	0.210	1.677			-0.261	-0.060	1.717			-0.304	-0.273	1.701			-0.330	-0.485	1.669			-0.332	-0.556	1.660			0.031	-0.048	1.652			0.158	-0.076	1.467
-0.117	-0.209	1.653			-0.108	-0.173	1.686			-0.107	0.041	1.684			-0.108	0.210	1.677			-0.261	-0.060	1.717			-0.305	-0.273	1.702			-0.331	-0.486	1.669			-0.332	-0.557	1.661			0.031	-0.048	1.653			0.158	-0.076	1.465
-0.117	-0.209	1.653			-0.108	-0.173	1.686			-0.107	0.041	1.684			-0.108	0.210	1.677			-0.261	-0.060	1.717			-0.305	-0.273	1.702			-0.331	-0.487	1.669			-0.332	-0.558	1.661			0.032	-0.048	1.653			0.158	-0.075	1.463
-0.117	-0.209	1.653			-0.108	-0.173	1.686			-0.107	0.041	1.684			-0.108	0.210	1.677			-0.261	-0.060	1.717			-0.305	-0.273	1.702			-0.331	-0.488	1.670			-0.333	-0.559	1.661			0.032	-0.048	1.653			0.159	-0.075	1.462
-0.117	-0.209	1.653			-0.108	-0.173	1.686			-0.107	0.040	1.684			-0.107	0.210	1.677			-0.260	-0.060	1.717			-0.305	-0.273	1.702			-0.332	-0.481	1.672			-0.333	-0.553	1.662			0.032	-0.048	1.653			0.159	-0.075	1.461
-0.117	-0.209	1.653			-0.108	-0.173	1.686			-0.107	0.040	1.684			-0.107	0.210	1.677			-0.260	-0.060	1.717			-0.305	-0.273	1.702			-0.332	-0.483	1.672			-0.333	-0.554	1.662			0.033	-0.048	1.653			0.160	-0.075	1.459
-0.116	-0.209	1.653			-0.107	-0.173	1.687			-0.106	0.040	1.684			-0.107	0.210	1.677			-0.260	-0.060	1.717			-0.305	-0.273	1.703			-0.332	-0.478	1.674			-0.333	-0.549	1.663			0.033	-0.048	1.653			0.160	-0.075	1.459
-0.116	-0.209	1.653			-0.107	-0.173	1.687			-0.106	0.040	1.685			-0.107	0.210	1.678			-0.260	-0.060	1.717			-0.306	-0.273	1.703			-0.332	-0.480	1.674			-0.331	-0.549	1.664			0.033	-0.048	1.654			0.160	-0.075	1.458
-0.116	-0.209	1.653			-0.107	-0.173	1.687			-0.106	0.040	1.685			-0.106	0.210	1.678			-0.260	-0.060	1.717			-0.306	-0.274	1.703			-0.332	-0.481	1.675			-0.330	-0.549	1.664			0.034	-0.048	1.654			0.161	-0.075	1.457
-0.116	-0.209	1.653			-0.107	-0.174	1.687			-0.106	0.040	1.685			-0.106	0.210	1.678			-0.260	-0.060	1.717			-0.306	-0.274	1.703			-0.332	-0.483	1.675			-0.330	-0.548	1.664			0.034	-0.049	1.654			0.161	-0.075	1.456
-0.116	-0.209	1.653			-0.107	-0.174	1.687			-0.106	0.040	1.685			-0.106	0.210	1.678			-0.260	-0.060	1.717			-0.306	-0.274	1.703			-0.332	-0.484	1.675			-0.330	-0.548	1.664			0.034	-0.049	1.654			0.161	-0.075	1.456
-0.116	-0.209	1.653			-0.107	-0.174	1.687			-0.106	0.039	1.685			-0.106	0.210	1.678			-0.259	-0.059	1.717			-0.306	-0.274	1.704			-0.332	-0.485	1.675			-0.329	-0.548	1.664			0.035	-0.049	1.654			0.161	-0.075	1.455
-0.116	-0.209	1.653			-0.107	-0.174	1.688			-0.106	0.039	1.685			-0.106	0.210	1.678			-0.259	-0.059	1.717			-0.306	-0.274	1.704			-0.332	-0.486	1.675			-0.329	-0.550	1.664			0.035	-0.049	1.655			0.161	-0.075	1.455
-0.115	-0.210	1.653			-0.107	-0.174	1.688			-0.106	0.039	1.685			-0.106	0.210	1.678			-0.259	-0.059	1.717			-0.306	-0.274	1.704			-0.332	-0.484	1.676			-0.330	-0.549	1.664			0.035	-0.049	1.655			0.162	-0.075	1.455
-0.115	-0.210	1.653			-0.107	-0.174	1.688			-0.106	0.039	1.686			-0.105	0.210	1.678			-0.259	-0.059	1.717			-0.306	-0.274	1.704			-0.331	-0.483	1.676			-0.329	-0.549	1.664			0.035	-0.049	1.655			0.162	-0.075	1.454
-0.115	-0.210	1.653			-0.106	-0.174	1.688			-0.106	0.039	1.686			-0.105	0.210	1.678			-0.259	-0.059	1.717			-0.305	-0.273	1.704			-0.330	-0.482	1.676			-0.329	-0.548	1.664			0.035	-0.049	1.655			0.162	-0.075	1.454
-0.115	-0.210	1.653			-0.106	-0.174	1.688			-0.106	0.039	1.686			-0.105	0.210	1.678			-0.259	-0.059	1.717			-0.305	-0.273	1.703			-0.329	-0.482	1.675			-0.329	-0.548	1.664			0.036	-0.049	1.656			0.162	-0.075	1.454
-0.115	-0.210	1.653			-0.106	-0.174	1.688			-0.106	0.039	1.686			-0.105	0.210	1.678			-0.259	-0.059	1.717			-0.304	-0.273	1.703			-0.329	-0.481	1.675			-0.329	-0.548	1.664			0.036	-0.049	1.656			0.162	-0.075	1.453
-0.115	-0.210	1.654			-0.106	-0.174	1.689			-0.106	0.039	1.686			-0.105	0.210	1.678			-0.259	-0.059	1.717			-0.304	-0.273	1.703			-0.328	-0.480	1.675			-0.329	-0.548	1.664			0.036	-0.049	1.656			0.162	-0.075	1.453
-0.115	-0.210	1.654			-0.106	-0.174	1.689			-0.106	0.039	1.686			-0.105	0.210	1.678			-0.259	-0.059	1.717			-0.304	-0.272	1.703			-0.327	-0.479	1.675			-0.328	-0.547	1.664			0.036	-0.049	1.656			0.162	-0.075	1.453
-0.114	-0.210	1.654			-0.106	-0.174	1.689			-0.106	0.038	1.687			-0.104	0.210	1.678			-0.259	-0.059	1.717			-0.303	-0.272	1.703			-0.327	-0.479	1.675			-0.328	-0.547	1.665			0.036	-0.049	1.656			0.162	-0.075	1.453
-0.114	-0.210	1.654			-0.106	-0.174	1.689			-0.106	0.038	1.687			-0.104	0.210	1.678			-0.259	-0.059	1.717			-0.303	-0.272	1.703			-0.327	-0.477	1.676			-0.326	-0.541	1.668			0.037	-0.049	1.657			0.161	-0.075	1.452
-0.114	-0.210	1.654			-0.106	-0.174	1.689			-0.106	0.038	1.687			-0.104	0.210	1.678			-0.258	-0.059	1.717			-0.304	-0.273	1.704			-0.328	-0.479	1.677			-0.318	-0.538	1.672			0.037	-0.049	1.657			0.161	-0.075	1.452
-0.114	-0.210	1.654			-0.106	-0.174	1.689			-0.105	0.038	1.687			-0.104	0.210	1.678			-0.258	-0.059	1.717			-0.304	-0.273	1.704			-0.328	-0.482	1.677			-0.308	-0.529	1.678			0.037	-0.049	1.657			0.160	-0.075	1.452
-0.114	-0.210	1.654			-0.106	-0.175	1.690			-0.105	0.038	1.687			-0.104	0.210	1.678			-0.258	-0.059	1.717			-0.304	-0.273	1.705			-0.329	-0.483	1.678			-0.311	-0.535	1.678			0.037	-0.049	1.657			0.159	-0.075	1.452
-0.114	-0.210	1.655			-0.105	-0.175	1.690			-0.105	0.038	1.687			-0.104	0.210	1.679			-0.258	-0.059	1.717			-0.304	-0.273	1.705			-0.329	-0.485	1.678			-0.318	-0.544	1.677			0.037	-0.048	1.658			0.146	-0.069	1.465
-0.114	-0.210	1.655			-0.105	-0.175	1.690			-0.105	0.038	1.687			-0.104	0.210	1.679			-0.258	-0.059	1.717			-0.305	-0.274	1.706			-0.329	-0.486	1.678			-0.322	-0.550	1.677			0.037	-0.048	1.658			0.139	-0.066	1.472
-0.114	-0.210	1.655			-0.105	-0.175	1.690			-0.105	0.038	1.688			-0.104	0.210	1.679			-0.258	-0.059	1.718			-0.305	-0.274	1.706			-0.329	-0.487	1.678			-0.323	-0.552	1.677			0.037	-0.048	1.658			0.134	-0.064	1.476
-0.113	-0.211	1.655			-0.105	-0.175	1.690			-0.105	0.038	1.688			-0.103	0.210	1.679			-0.258	-0.059	1.718			-0.305	-0.274	1.706			-0.330	-0.489	1.679			-0.324	-0.554	1.677			0.037	-0.048	1.659			0.130	-0.063	1.478
-0.113	-0.211	1.655			-0.105	-0.175	1.690			-0.105	0.038	1.688			-0.103	0.210	1.679			-0.258	-0.059	1.718			-0.305	-0.274	1.707			-0.329	-0.485	1.680			-0.325	-0.552	1.677			0.037	-0.048	1.659			0.128	-0.064	1.482
-0.113	-0.211	1.656			-0.105	-0.175	1.691			-0.105	0.038	1.688			-0.103	0.210	1.680			-0.258	-0.059	1.718			-0.305	-0.274	1.707			-0.329	-0.486	1.680			-0.326	-0.553	1.677			0.037	-0.048	1.659			0.121	-0.062	1.484
-0.113	-0.211	1.656			-0.105	-0.175	1.691			-0.105	0.038	1.688			-0.103	0.210	1.680			-0.258	-0.059	1.718			-0.305	-0.275	1.708			-0.329	-0.487	1.680			-0.327	-0.555	1.677			0.037	-0.048	1.660			0.116	-0.061	1.486
-0.113	-0.211	1.656			-0.105	-0.175	1.691			-0.105	0.038	1.688			-0.103	0.210	1.680			-0.258	-0.059	1.719			-0.305	-0.275	1.708			-0.329	-0.484	1.681			-0.328	-0.553	1.678			0.037	-0.048	1.660			0.111	-0.060	1.487
-0.113	-0.211	1.656			-0.105	-0.175	1.691			-0.105	0.038	1.688			-0.102	0.210	1.681			-0.258	-0.059	1.719			-0.305	-0.275	1.709			-0.329	-0.482	1.682			-0.328	-0.551	1.678			0.037	-0.048	1.660			0.104	-0.056	1.483
-0.113	-0.211	1.656			-0.105	-0.175	1.691			-0.105	0.038	1.689			-0.102	0.210	1.681			-0.258	-0.059	1.719			-0.306	-0.275	1.709			-0.329	-0.483	1.683			-0.330	-0.554	1.678			0.036	-0.047	1.661			0.097	-0.052	1.480
-0.113	-0.211	1.657			-0.105	-0.175	1.692			-0.105	0.038	1.689			-0.102	0.210	1.682			-0.258	-0.059	1.720			-0.306	-0.275	1.710			-0.329	-0.485	1.683			-0.331	-0.555	1.678			0.036	-0.047	1.661			0.091	-0.050	1.478
-0.113	-0.211	1.657			-0.105	-0.175	1.692			-0.105	0.038	1.689			-0.101	0.210	1.683			-0.258	-0.059	1.720			-0.306	-0.276	1.710			-0.330	-0.486	1.683			-0.332	-0.557	1.678			0.036	-0.047	1.661			0.085	-0.047	1.475
-0.113	-0.211	1.657			-0.105	-0.175	1.692			-0.105	0.038	1.689			-0.101	0.210	1.683			-0.258	-0.059	1.720			-0.306	-0.276	1.711			-0.328	-0.478	1.686			-0.332	-0.550	1.680			0.035	-0.047	1.662			0.080	-0.045	1.473
-0.113	-0.211	1.657			-0.104	-0.175	1.692			-0.104	0.038	1.689			-0.101	0.209	1.684			-0.257	-0.059	1.721			-0.306	-0.276	1.711			-0.328	-0.480	1.687			-0.332	-0.551	1.681			0.034	-0.046	1.662			0.074	-0.044	1.472
-0.112	-0.212	1.658			-0.104	-0.175	1.692			-0.104	0.038	1.689			-0.100	0.209	1.685			-0.257	-0.059	1.721			-0.306	-0.276	1.712			-0.328	-0.482	1.688			-0.333	-0.554	1.682			0.034	-0.046	1.662			0.069	-0.042	1.470
-0.112	-0.212	1.658			-0.104	-0.175	1.693			-0.104	0.038	1.689			-0.100	0.209	1.686			-0.257	-0.058	1.722			-0.306	-0.276	1.712			-0.328	-0.483	1.689			-0.333	-0.556	1.682			0.032	-0.045	1.663			0.064	-0.041	1.468
-0.112	-0.212	1.658			-0.104	-0.175	1.693			-0.104	0.038	1.689			-0.099	0.209	1.687			-0.257	-0.058	1.722			-0.306	-0.276	1.713			-0.328	-0.485	1.689			-0.334	-0.557	1.683			0.030	-0.045	1.664			0.059	-0.039	1.467
-0.112	-0.212	1.658			-0.104	-0.176	1.693			-0.104	0.038	1.690			-0.099	0.209	1.687			-0.257	-0.058	1.723			-0.306	-0.276	1.714			-0.328	-0.486	1.690			-0.334	-0.558	1.683			0.027	-0.044	1.665			0.055	-0.038	1.467
-0.112	-0.212	1.659			-0.104	-0.176	1.693			-0.104	0.039	1.690			-0.098	0.209	1.688			-0.257	-0.058	1.723			-0.306	-0.276	1.715			-0.328	-0.487	1.691			-0.334	-0.559	1.684			0.024	-0.042	1.667			0.050	-0.037	1.466
-0.112	-0.213	1.659			-0.104	-0.176	1.694			-0.104	0.039	1.690			-0.098	0.209	1.689			-0.257	-0.058	1.724			-0.306	-0.276	1.715			-0.328	-0.488	1.691			-0.335	-0.560	1.684			0.022	-0.042	1.668			0.046	-0.036	1.466
-0.112	-0.213	1.659			-0.104	-0.176	1.694			-0.104	0.039	1.690			-0.098	0.209	1.689			-0.256	-0.058	1.725			-0.305	-0.276	1.716			-0.328	-0.489	1.692			-0.335	-0.561	1.685			0.021	-0.041	1.669			0.043	-0.035	1.466
-0.112	-0.213	1.660			-0.104	-0.176	1.694			-0.104	0.039	1.690			-0.097	0.209	1.690			-0.256	-0.058	1.725			-0.305	-0.276	1.717			-0.328	-0.490	1.693			-0.335	-0.561	1.685			0.019	-0.040	1.670			0.039	-0.034	1.466
-0.112	-0.214	1.660			-0.104	-0.176	1.694			-0.104	0.039	1.690			-0.097	0.209	1.691			-0.256	-0.058	1.726			-0.305	-0.276	1.718			-0.328	-0.490	1.693			-0.336	-0.562	1.686			0.018	-0.040	1.670			0.036	-0.033	1.466
-0.112	-0.214	1.660			-0.104	-0.177	1.695			-0.103	0.039	1.691			-0.097	0.209	1.691			-0.256	-0.058	1.727			-0.305	-0.276	1.719			-0.328	-0.491	1.694			-0.336	-0.563	1.686			0.017	-0.039	1.671			0.033	-0.033	1.465
-0.112	-0.214	1.661			-0.104	-0.177	1.695			-0.103	0.039	1.691			-0.096	0.209	1.692			-0.256	-0.058	1.727			-0.305	-0.276	1.720			-0.328	-0.492	1.695			-0.336	-0.563	1.687			0.015	-0.039	1.672			0.031	-0.032	1.465
-0.112	-0.214	1.661			-0.104	-0.177	1.695			-0.103	0.039	1.691			-0.096	0.209	1.692			-0.255	-0.058	1.728			-0.305	-0.276	1.721			-0.328	-0.492	1.696			-0.336	-0.564	1.687			0.014	-0.038	1.672			0.029	-0.031	1.465
-0.112	-0.215	1.661			-0.104	-0.177	1.695			-0.103	0.039	1.691			-0.096	0.209	1.693			-0.255	-0.058	1.728			-0.305	-0.276	1.722			-0.328	-0.493	1.696			-0.337	-0.565	1.688			0.013	-0.038	1.673			0.026	-0.031	1.465
-0.112	-0.215	1.661			-0.104	-0.177	1.696			-0.103	0.039	1.691			-0.096	0.209	1.693			-0.255	-0.058	1.729			-0.305	-0.276	1.723			-0.328	-0.493	1.697			-0.337	-0.565	1.688			0.012	-0.037	1.674			0.024	-0.030	1.465
-0.112	-0.215	1.662			-0.104	-0.177	1.696			-0.103	0.039	1.691			-0.095	0.209	1.694			-0.255	-0.058	1.729			-0.305	-0.276	1.724			-0.329	-0.494	1.697			-0.337	-0.566	1.689			0.011	-0.037	1.674			0.023	-0.030	1.465
-0.112	-0.216	1.662			-0.104	-0.178	1.696			-0.103	0.039	1.692			-0.095	0.209	1.694			-0.255	-0.058	1.730			-0.305	-0.276	1.724			-0.329	-0.494	1.698			-0.337	-0.566	1.689			0.010	-0.036	1.675			0.021	-0.030	1.465
-0.112	-0.216	1.662			-0.104	-0.178	1.696			-0.103	0.039	1.692			-0.095	0.208	1.694			-0.255	-0.058	1.730			-0.305	-0.276	1.725			-0.329	-0.495	1.698			-0.338	-0.567	1.690			0.009	-0.036	1.675			0.019	-0.029	1.465
-0.112	-0.216	1.662			-0.104	-0.178	1.696			-0.102	0.039	1.692			-0.095	0.208	1.695			-0.255	-0.058	1.731			-0.305	-0.276	1.726			-0.329	-0.495	1.699			-0.338	-0.567	1.690			0.008	-0.036	1.676			0.018	-0.029	1.465
-0.112	-0.216	1.663			-0.104	-0.178	1.697			-0.102	0.039	1.692			-0.095	0.208	1.695			-0.255	-0.058	1.731			-0.305	-0.276	1.726			-0.329	-0.495	1.699			-0.338	-0.568	1.690			0.008	-0.035	1.676			0.016	-0.029	1.465
-0.112	-0.216	1.663			-0.104	-0.178	1.697			-0.102	0.039	1.692			-0.095	0.208	1.696			-0.255	-0.058	1.732			-0.305	-0.276	1.727			-0.329	-0.495	1.700			-0.338	-0.568	1.691			0.007	-0.035	1.677			0.015	-0.028	1.465
-0.112	-0.217	1.663			-0.104	-0.178	1.697			-0.102	0.040	1.692			-0.095	0.208	1.696			-0.255	-0.058	1.732			-0.305	-0.276	1.727			-0.329	-0.496	1.700			-0.339	-0.568	1.691			0.006	-0.035	1.677			0.014	-0.028	1.465
-0.112	-0.217	1.663			-0.104	-0.179	1.697			-0.102	0.040	1.692			-0.094	0.208	1.696			-0.255	-0.058	1.732			-0.305	-0.276	1.728			-0.329	-0.496	1.700			-0.339	-0.569	1.691			0.006	-0.034	1.677			0.012	-0.028	1.465
-0.113	-0.217	1.663			-0.104	-0.179	1.697			-0.102	0.040	1.693			-0.094	0.208	1.697			-0.255	-0.058	1.733			-0.305	-0.276	1.728			-0.329	-0.496	1.700			-0.339	-0.569	1.691			0.005	-0.034	1.678			0.011	-0.027	1.465
-0.113	-0.217	1.664			-0.104	-0.179	1.698			-0.102	0.040	1.693			-0.094	0.208	1.697			-0.254	-0.058	1.733			-0.305	-0.276	1.728			-0.329	-0.496	1.701			-0.339	-0.569	1.692			0.005	-0.034	1.678			0.010	-0.027	1.465
-0.113	-0.217	1.664			-0.104	-0.179	1.698			-0.102	0.040	1.693			-0.094	0.208	1.697			-0.254	-0.057	1.734			-0.305	-0.276	1.729			-0.329	-0.497	1.701			-0.339	-0.569	1.692			0.004	-0.034	1.678			0.009	-0.027	1.465
-0.113	-0.218	1.664			-0.104	-0.179	1.698			-0.102	0.040	1.693			-0.094	0.208	1.698			-0.254	-0.057	1.734			-0.304	-0.276	1.729			-0.330	-0.497	1.701			-0.339	-0.570	1.692			0.004	-0.033	1.679			0.008	-0.027	1.465
-0.113	-0.218	1.664			-0.104	-0.179	1.698			-0.102	0.040	1.693			-0.094	0.208	1.698			-0.254	-0.057	1.734			-0.304	-0.276	1.730			-0.330	-0.497	1.701			-0.340	-0.570	1.692			0.003	-0.033	1.679			0.007	-0.027	1.465
-0.113	-0.218	1.664			-0.104	-0.179	1.698			-0.102	0.040	1.693			-0.094	0.208	1.698			-0.254	-0.057	1.735			-0.304	-0.276	1.730			-0.330	-0.497	1.701			-0.340	-0.570	1.692			0.003	-0.033	1.679			0.007	-0.027	1.465
-0.113	-0.218	1.665			-0.104	-0.179	1.698			-0.101	0.040	1.693			-0.094	0.208	1.698			-0.254	-0.057	1.735			-0.304	-0.276	1.730			-0.330	-0.497	1.701			-0.340	-0.570	1.692			0.002	-0.033	1.679			0.006	-0.026	1.465
-0.113	-0.218	1.665			-0.104	-0.180	1.699			-0.101	0.040	1.693			-0.094	0.208	1.699			-0.254	-0.057	1.735			-0.304	-0.276	1.730			-0.330	-0.497	1.702			-0.340	-0.570	1.693			0.002	-0.033	1.680			0.005	-0.026	1.465
-0.113	-0.218	1.665			-0.104	-0.180	1.699			-0.101	0.040	1.694			-0.094	0.208	1.699			-0.254	-0.057	1.735			-0.304	-0.276	1.731			-0.330	-0.497	1.702			-0.340	-0.570	1.693			0.002	-0.032	1.680			0.004	-0.026	1.465
-0.113	-0.218	1.665			-0.104	-0.180	1.699			-0.101	0.040	1.694			-0.094	0.208	1.699			-0.254	-0.057	1.736			-0.304	-0.276	1.731			-0.330	-0.497	1.702			-0.340	-0.571	1.693			0.001	-0.032	1.680			0.004	-0.026	1.465
-0.113	-0.218	1.665			-0.104	-0.180	1.699			-0.101	0.040	1.694			-0.094	0.208	1.699			-0.254	-0.057	1.736			-0.304	-0.276	1.731			-0.330	-0.498	1.702			-0.340	-0.571	1.693			0.001	-0.032	1.680			0.003	-0.026	1.465
-0.113	-0.219	1.665			-0.104	-0.180	1.699			-0.101	0.041	1.694			-0.094	0.208	1.700			-0.254	-0.057	1.736			-0.304	-0.276	1.731			-0.330	-0.498	1.702			-0.341	-0.571	1.693			0.001	-0.032	1.680			0.002	-0.026	1.465
-0.113	-0.219	1.665			-0.104	-0.180	1.699			-0.101	0.041	1.694			-0.094	0.208	1.700			-0.254	-0.057	1.736			-0.304	-0.276	1.732			-0.331	-0.498	1.702			-0.341	-0.571	1.693			0.000	-0.032	1.680			0.002	-0.026	1.465
-0.113	-0.219	1.665			-0.104	-0.180	1.699			-0.101	0.041	1.694			-0.093	0.208	1.700			-0.254	-0.057	1.736			-0.304	-0.276	1.732			-0.331	-0.498	1.702			-0.341	-0.571	1.693			0.000	-0.032	1.681			0.001	-0.026	1.465
-0.113	-0.219	1.666			-0.104	-0.180	1.699			-0.101	0.041	1.694			-0.093	0.208	1.700			-0.254	-0.057	1.737			-0.304	-0.276	1.732			-0.331	-0.498	1.702			-0.341	-0.571	1.693			-0.000	-0.031	1.681			0.001	-0.026	1.465
-0.113	-0.219	1.666			-0.104	-0.180	1.700			-0.100	0.041	1.694			-0.093	0.208	1.700			-0.254	-0.057	1.737			-0.304	-0.276	1.732			-0.331	-0.498	1.703			-0.341	-0.571	1.694			-0.000	-0.031	1.681			0.000	-0.026	1.465
-0.113	-0.219	1.666			-0.104	-0.180	1.700			-0.100	0.041	1.694			-0.093	0.208	1.701			-0.254	-0.057	1.737			-0.304	-0.276	1.732			-0.331	-0.498	1.703			-0.341	-0.571	1.694			-0.001	-0.031	1.681			-0.000	-0.026	1.465
-0.114	-0.219	1.666			-0.104	-0.180	1.700			-0.100	0.041	1.694			-0.093	0.208	1.701			-0.254	-0.057	1.737			-0.304	-0.276	1.733			-0.331	-0.498	1.703			-0.341	-0.571	1.694			-0.001	-0.031	1.681			-0.001	-0.026	1.465
-0.114	-0.219	1.666			-0.104	-0.180	1.700			-0.100	0.041	1.694			-0.093	0.208	1.701			-0.254	-0.057	1.737			-0.304	-0.276	1.733			-0.331	-0.498	1.703			-0.342	-0.571	1.694			-0.001	-0.031	1.681			-0.001	-0.026	1.465
-0.114	-0.220	1.666			-0.104	-0.180	1.700			-0.100	0.041	1.694			-0.093	0.208	1.701			-0.254	-0.057	1.737			-0.304	-0.276	1.733			-0.331	-0.498	1.703			-0.342	-0.571	1.694			-0.001	-0.031	1.681			-0.002	-0.026	1.465
-0.114	-0.220	1.666			-0.104	-0.180	1.700			-0.100	0.042	1.694			-0.093	0.208	1.701			-0.254	-0.057	1.738			-0.304	-0.276	1.733			-0.331	-0.498	1.703			-0.342	-0.572	1.694			-0.001	-0.031	1.681			-0.002	-0.026	1.465
-0.114	-0.220	1.666			-0.104	-0.181	1.700			-0.100	0.042	1.694			-0.093	0.208	1.701			-0.254	-0.057	1.738			-0.304	-0.276	1.733			-0.331	-0.498	1.703			-0.342	-0.572	1.694			-0.001	-0.030	1.681			-0.003	-0.026	1.465
-0.114	-0.220	1.666			-0.104	-0.181	1.700			-0.100	0.042	1.694			-0.093	0.208	1.701			-0.254	-0.057	1.738			-0.304	-0.276	1.733			-0.332	-0.498	1.703			-0.342	-0.572	1.694			-0.002	-0.030	1.681			-0.003	-0.026	1.465
-0.114	-0.220	1.666			-0.104	-0.181	1.700			-0.100	0.042	1.694			-0.092	0.208	1.701			-0.254	-0.057	1.738			-0.304	-0.276	1.734			-0.332	-0.498	1.703			-0.342	-0.572	1.694			-0.002	-0.030	1.681			-0.004	-0.026	1.465
-0.114	-0.221	1.666			-0.104	-0.181	1.700			-0.100	0.042	1.694			-0.092	0.208	1.701			-0.254	-0.057	1.738			-0.304	-0.276	1.734			-0.332	-0.498	1.703			-0.342	-0.572	1.695			-0.002	-0.030	1.682			-0.004	-0.026	1.465
-0.114	-0.221	1.666			-0.104	-0.181	1.700			-0.100	0.042	1.694			-0.092	0.208	1.702			-0.254	-0.057	1.738			-0.304	-0.276	1.734			-0.332	-0.498	1.704			-0.342	-0.572	1.695			-0.002	-0.030	1.682			-0.005	-0.026	1.465
-0.114	-0.221	1.666			-0.104	-0.181	1.700			-0.100	0.042	1.694			-0.092	0.208	1.702			-0.254	-0.057	1.738			-0.304	-0.276	1.734			-0.332	-0.498	1.704			-0.342	-0.572	1.695			-0.002	-0.030	1.682			-0.005	-0.026	1.466
-0.114	-0.221	1.666			-0.104	-0.182	1.700			-0.100	0.042	1.694			-0.092	0.208	1.702			-0.254	-0.056	1.738			-0.304	-0.276	1.734			-0.332	-0.498	1.704			-0.342	-0.572	1.695			-0.002	-0.030	1.682			-0.005	-0.026	1.466
-0.115	-0.222	1.666			-0.104	-0.182	1.700			-0.100	0.042	1.694			-0.092	0.208	1.701			-0.254	-0.056	1.739			-0.304	-0.276	1.734			-0.332	-0.498	1.704			-0.342	-0.572	1.695			-0.002	-0.030	1.682			-0.006	-0.027	1.466
-0.115	-0.222	1.666			-0.104	-0.182	1.700			-0.100	0.042	1.694			-0.092	0.208	1.701			-0.254	-0.056	1.739			-0.304	-0.276	1.734			-0.332	-0.498	1.704			-0.342	-0.572	1.695			-0.002	-0.030	1.682			-0.006	-0.027	1.466
-0.115	-0.222	1.666			-0.104	-0.182	1.700			-0.099	0.042	1.694			-0.092	0.208	1.701			-0.254	-0.056	1.739			-0.304	-0.275	1.735			-0.332	-0.498	1.704			-0.342	-0.572	1.695			-0.003	-0.030	1.682			-0.006	-0.027	1.466
-0.115	-0.222	1.666			-0.104	-0.182	1.700			-0.099	0.042	1.694			-0.092	0.208	1.701			-0.253	-0.056	1.739			-0.304	-0.275	1.735			-0.332	-0.498	1.704			-0.342	-0.572	1.696			-0.003	-0.030	1.682			-0.006	-0.027	1.466
-0.115	-0.223	1.666			-0.104	-0.183	1.700			-0.099	0.042	1.694			-0.092	0.208	1.700			-0.253	-0.056	1.739			-0.304	-0.275	1.735			-0.332	-0.498	1.704			-0.342	-0.572	1.696			-0.003	-0.030	1.682			-0.007	-0.027	1.466
-0.115	-0.223	1.666			-0.104	-0.183	1.700			-0.099	0.042	1.694			-0.092	0.208	1.700			-0.253	-0.057	1.739			-0.304	-0.275	1.735			-0.332	-0.498	1.704			-0.342	-0.572	1.696			-0.003	-0.030	1.682			-0.007	-0.027	1.466
-0.115	-0.223	1.666			-0.104	-0.183	1.700			-0.099	0.042	1.694			-0.092	0.208	1.700			-0.253	-0.057	1.739			-0.304	-0.276	1.735			-0.332	-0.498	1.704			-0.342	-0.572	1.696			-0.003	-0.029	1.682			-0.007	-0.027	1.466
-0.115	-0.223	1.666			-0.104	-0.183	1.700			-0.099	0.042	1.694			-0.092	0.208	1.699			-0.253	-0.057	1.739			-0.304	-0.276	1.735			-0.327	-0.481	1.708			-0.338	-0.556	1.699			-0.003	-0.029	1.682			-0.007	-0.027	1.466
-0.115	-0.223	1.666			-0.105	-0.183	1.700			-0.099	0.042	1.694			-0.092	0.208	1.699			-0.253	-0.057	1.739			-0.304	-0.276	1.735			-0.327	-0.481	1.708			-0.338	-0.556	1.699			-0.003	-0.029	1.682			-0.008	-0.027	1.466
-0.115	-0.224	1.666			-0.105	-0.183	1.700			-0.099	0.042	1.694			-0.092	0.208	1.699			-0.253	-0.057	1.739			-0.304	-0.276	1.735			-0.327	-0.482	1.707			-0.338	-0.556	1.699			-0.003	-0.029	1.682			-0.008	-0.027	1.466
-0.115	-0.224	1.666			-0.105	-0.183	1.700			-0.099	0.042	1.694			-0.092	0.208	1.698			-0.253	-0.057	1.740			-0.304	-0.276	1.735			-0.327	-0.483	1.707			-0.337	-0.556	1.699			-0.003	-0.029	1.682			-0.008	-0.027	1.466
-0.115	-0.224	1.666			-0.105	-0.184	1.700			-0.099	0.042	1.694			-0.092	0.208	1.698			-0.253	-0.057	1.740			-0.304	-0.276	1.735			-0.324	-0.473	1.709			-0.335	-0.546	1.701			-0.003	-0.029	1.682			-0.008	-0.027	1.466
-0.115	-0.224	1.666			-0.105	-0.184	1.700			-0.099	0.042	1.694			-0.092	0.208	1.698			-0.253	-0.057	1.740			-0.304	-0.276	1.736			-0.325	-0.475	1.708			-0.335	-0.547	1.701			-0.003	-0.029	1.682			-0.008	-0.027	1.466
-0.116	-0.224	1.666			-0.105	-0.184	1.700			-0.099	0.042	1.694			-0.092	0.208	1.697			-0.253	-0.057	1.740			-0.303	-0.276	1.736			-0.325	-0.477	1.708			-0.334	-0.547	1.701			-0.003	-0.029	1.682			-0.008	-0.027	1.466
-0.116	-0.224	1.666			-0.105	-0.184	1.700			-0.099	0.042	1.694			-0.092	0.208	1.697			-0.253	-0.057	1.740			-0.303	-0.276	1.736			-0.325	-0.478	1.707			-0.334	-0.548	1.700			-0.003	-0.029	1.681			-0.008	-0.027	1.466
-0.116	-0.225	1.666			-0.105	-0.184	1.700			-0.099	0.042	1.694			-0.092	0.208	1.696			-0.253	-0.057	1.740			-0.303	-0.276	1.736			-0.325	-0.480	1.707			-0.334	-0.550	1.700			-0.003	-0.029	1.681			-0.009	-0.027	1.466
-0.116	-0.225	1.666			-0.105	-0.184	1.700			-0.099	0.042	1.694			-0.092	0.208	1.696			-0.253	-0.057	1.740			-0.303	-0.276	1.736			-0.324	-0.481	1.707			-0.334	-0.551	1.700			-0.003	-0.029	1.681			-0.009	-0.028	1.466
-0.116	-0.225	1.666			-0.105	-0.184	1.700			-0.099	0.042	1.694			-0.092	0.208	1.696			-0.253	-0.057	1.740			-0.303	-0.276	1.736			-0.324	-0.483	1.706			-0.334	-0.552	1.699			-0.003	-0.029	1.681			-0.009	-0.028	1.465
-0.116	-0.225	1.666			-0.105	-0.184	1.700			-0.099	0.042	1.694			-0.092	0.208	1.695			-0.253	-0.057	1.740			-0.303	-0.276	1.736			-0.324	-0.484	1.706			-0.333	-0.553	1.699			-0.003	-0.029	1.681			-0.009	-0.028	1.465
-0.116	-0.225	1.666			-0.105	-0.185	1.700			-0.099	0.043	1.693			-0.092	0.208	1.695			-0.253	-0.057	1.740			-0.303	-0.276	1.736			-0.324	-0.485	1.706			-0.333	-0.553	1.699			-0.003	-0.029	1.681			-0.009	-0.028	1.465
-0.116	-0.225	1.666			-0.105	-0.185	1.700			-0.099	0.043	1.693			-0.092	0.208	1.695			-0.253	-0.057	1.740			-0.303	-0.276	1.736			-0.324	-0.486	1.706			-0.333	-0.554	1.699			-0.003	-0.029	1.680			-0.010	-0.028	1.465
-0.116	-0.225	1.666			-0.105	-0.185	1.700			-0.099	0.043	1.692			-0.092	0.208	1.694			-0.253	-0.057	1.740			-0.303	-0.276	1.736			-0.324	-0.487	1.706			-0.333	-0.555	1.699			-0.003	-0.029	1.680			-0.010	-0.028	1.465
-0.116	-0.226	1.666			-0.105	-0.185	1.700			-0.099	0.043	1.692			-0.092	0.208	1.694			-0.253	-0.057	1.740			-0.303	-0.276	1.736			-0.324	-0.487	1.705			-0.333	-0.555	1.699			-0.003	-0.029	1.680			-0.011	-0.028	1.465
-0.116	-0.226	1.666			-0.105	-0.185	1.700			-0.099	0.043	1.692			-0.093	0.208	1.694			-0.253	-0.057	1.740			-0.303	-0.276	1.736			-0.324	-0.488	1.705			-0.333	-0.556	1.699			-0.003	-0.029	1.679			-0.011	-0.028	1.464
-0.116	-0.226	1.666			-0.105	-0.185	1.700			-0.099	0.043	1.691			-0.093	0.208	1.694			-0.253	-0.057	1.740			-0.303	-0.276	1.736			-0.324	-0.488	1.705			-0.333	-0.556	1.699			-0.003	-0.029	1.679			-0.012	-0.028	1.464
-0.116	-0.226	1.666			-0.105	-0.185	1.699			-0.100	0.044	1.691			-0.093	0.208	1.693			-0.253	-0.057	1.740			-0.303	-0.276	1.736			-0.324	-0.489	1.705			-0.333	-0.557	1.699			-0.003	-0.028	1.679			-0.012	-0.029	1.464
-0.116	-0.226	1.666			-0.105	-0.185	1.699			-0.100	0.044	1.691			-0.093	0.208	1.693			-0.253	-0.057	1.740			-0.303	-0.276	1.736			-0.324	-0.489	1.705			-0.333	-0.557	1.699			-0.003	-0.028	1.679			-0.013	-0.029	1.464
-0.116	-0.226	1.666			-0.105	-0.185	1.699			-0.100	0.044	1.690			-0.093	0.208	1.693			-0.253	-0.057	1.740			-0.303	-0.276	1.736			-0.324	-0.489	1.705			-0.333	-0.558	1.699			-0.003	-0.028	1.678			-0.013	-0.029	1.464
-0.116	-0.227	1.666			-0.105	-0.186	1.699			-0.100	0.044	1.690			-0.093	0.208	1.693			-0.252	-0.057	1.740			-0.303	-0.276	1.736			-0.324	-0.490	1.705			-0.333	-0.558	1.698			-0.003	-0.028	1.678			-0.014	-0.029	1.463
-0.117	-0.227	1.665			-0.105	-0.186	1.699			-0.100	0.044	1.690			-0.093	0.208	1.693			-0.252	-0.057	1.741			-0.303	-0.276	1.736			-0.324	-0.490	1.705			-0.333	-0.559	1.698			-0.003	-0.028	1.678			-0.014	-0.029	1.463
-0.117	-0.227	1.665			-0.105	-0.186	1.699			-0.100	0.045	1.690			-0.093	0.208	1.693			-0.252	-0.057	1.741			-0.302	-0.276	1.736			-0.324	-0.490	1.705			-0.333	-0.559	1.698			-0.003	-0.028	1.678			-0.015	-0.029	1.463
-0.117	-0.227	1.665			-0.105	-0.186	1.699			-0.100	0.045	1.689			-0.093	0.208	1.692			-0.252	-0.057	1.741			-0.302	-0.275	1.736			-0.324	-0.490	1.705			-0.333	-0.559	1.698			-0.003	-0.028	1.677			-0.015	-0.029	1.463
-0.117	-0.227	1.665			-0.105	-0.186	1.698			-0.100	0.045	1.689			-0.093	0.208	1.692			-0.252	-0.057	1.741			-0.302	-0.275	1.736			-0.324	-0.491	1.705			-0.333	-0.560	1.698			0.002	-0.025	1.673			0.004	-0.045	1.446
-0.116	-0.227	1.665			-0.105	-0.186	1.698			-0.100	0.045	1.689			-0.093	0.209	1.692			-0.252	-0.057	1.741			-0.302	-0.275	1.736			-0.324	-0.491	1.705			-0.333	-0.560	1.698			0.005	-0.024	1.671			0.022	-0.061	1.438
-0.116	-0.227	1.665			-0.105	-0.186	1.698			-0.100	0.045	1.688			-0.093	0.209	1.692			-0.252	-0.057	1.741			-0.302	-0.275	1.736			-0.325	-0.491	1.705			-0.333	-0.560	1.698			0.007	-0.023	1.670			0.031	-0.068	1.434
-0.116	-0.227	1.665			-0.105	-0.185	1.698			-0.100	0.045	1.688			-0.093	0.209	1.692			-0.252	-0.056	1.741			-0.302	-0.275	1.736			-0.325	-0.491	1.705			-0.333	-0.561	1.698			0.011	-0.021	1.667			0.036	-0.072	1.431
-0.116	-0.227	1.665			-0.104	-0.185	1.697			-0.100	0.046	1.688			-0.093	0.209	1.692			-0.252	-0.056	1.741			-0.302	-0.275	1.736			-0.325	-0.492	1.704			-0.333	-0.561	1.698			0.014	-0.020	1.664			0.040	-0.075	1.429
-0.116	-0.226	1.664			-0.104	-0.185	1.697			-0.100	0.046	1.688			-0.093	0.209	1.692			-0.251	-0.056	1.741			-0.302	-0.275	1.736			-0.325	-0.492	1.704			-0.333	-0.561	1.698			0.016	-0.019	1.663			0.043	-0.077	1.427
-0.116	-0.226	1.664			-0.104	-0.185	1.697			-0.100	0.046	1.688			-0.093	0.209	1.692			-0.251	-0.056	1.740			-0.302	-0.275	1.736			-0.325	-0.492	1.704			-0.333	-0.562	1.698			0.018	-0.019	1.662			0.045	-0.079	1.426
-0.115	-0.226	1.664			-0.104	-0.185	1.697			-0.100	0.046	1.687			-0.093	0.209	1.692			-0.251	-0.056	1.740			-0.302	-0.275	1.736			-0.325	-0.492	1.704			-0.333	-0.562	1.698			0.019	-0.018	1.660			0.046	-0.080	1.424
-0.115	-0.226	1.664			-0.103	-0.185	1.697			-0.100	0.046	1.687			-0.093	0.209	1.692			-0.251	-0.056	1.740			-0.302	-0.275	1.736			-0.325	-0.493	1.704			-0.333	-0.563	1.697			0.021	-0.017	1.659			0.048	-0.082	1.423
-0.115	-0.226	1.664			-0.103	-0.185	1.696			-0.100	0.046	1.687			-0.092	0.209	1.692			-0.251	-0.056	1.740			-0.302	-0.275	1.736			-0.325	-0.493	1.704			-0.333	-0.563	1.697			0.022	-0.017	1.658			0.049	-0.083	1.422
-0.115	-0.226	1.664			-0.103	-0.184	1.696			-0.100	0.046	1.687			-0.092	0.209	1.692			-0.251	-0.057	1.740			-0.302	-0.275	1.736			-0.325	-0.494	1.704			-0.333	-0.564	1.697			0.023	-0.016	1.657			0.049	-0.083	1.420
-0.114	-0.225	1.663			-0.103	-0.184	1.696			-0.099	0.046	1.687			-0.092	0.209	1.692			-0.252	-0.057	1.740			-0.302	-0.275	1.736			-0.325	-0.494	1.704			-0.333	-0.564	1.697			0.024	-0.016	1.657			0.048	-0.083	1.419
-0.114	-0.225	1.663			-0.102	-0.184	1.696			-0.099	0.047	1.687			-0.092	0.209	1.692			-0.253	-0.057	1.740			-0.302	-0.276	1.736			-0.325	-0.495	1.703			-0.333	-0.565	1.697			0.024	-0.016	1.656			0.045	-0.081	1.418
-0.114	-0.225	1.663			-0.102	-0.184	1.696			-0.099	0.047	1.687			-0.092	0.209	1.692			-0.254	-0.058	1.740			-0.302	-0.276	1.735			-0.325	-0.495	1.703			-0.333	-0.565	1.697			0.025	-0.016	1.656			0.042	-0.080	1.417
-0.114	-0.224	1.663			-0.102	-0.184	1.696			-0.099	0.047	1.686			-0.092	0.209	1.692			-0.256	-0.062	1.739			-0.302	-0.276	1.735			-0.325	-0.496	1.703			-0.333	-0.566	1.697			0.026	-0.015	1.655			0.038	-0.079	1.416
-0.113	-0.224	1.663			-0.102	-0.183	1.695			-0.099	0.047	1.686			-0.092	0.209	1.692			-0.257	-0.064	1.738			-0.302	-0.276	1.735			-0.325	-0.496	1.703			-0.333	-0.566	1.696			0.026	-0.015	1.655			0.035	-0.078	1.415
-0.113	-0.224	1.663			-0.101	-0.183	1.695			-0.099	0.047	1.686			-0.092	0.209	1.692			-0.258	-0.066	1.738			-0.302	-0.276	1.735			-0.325	-0.496	1.703			-0.333	-0.567	1.696			0.027	-0.015	1.654			0.032	-0.077	1.415
-0.113	-0.223	1.663			-0.101	-0.183	1.695			-0.099	0.047	1.686			-0.092	0.209	1.692			-0.259	-0.068	1.737			-0.302	-0.277	1.735			-0.325	-0.497	1.703			-0.333	-0.567	1.696			0.027	-0.015	1.654			0.029	-0.077	1.415
-0.112	-0.223	1.663			-0.101	-0.183	1.695			-0.099	0.047	1.686			-0.092	0.209	1.692			-0.260	-0.070	1.737			-0.302	-0.277	1.735			-0.325	-0.497	1.702			-0.333	-0.568	1.696			0.028	-0.014	1.653			0.017	-0.068	1.426
-0.112	-0.223	1.662			-0.101	-0.182	1.695			-0.099	0.047	1.686			-0.092	0.209	1.692			-0.260	-0.072	1.737			-0.302	-0.277	1.735			-0.325	-0.498	1.702			-0.333	-0.568	1.695			0.028	-0.014	1.653			0.010	-0.063	1.433
-0.112	-0.222	1.662			-0.100	-0.182	1.695			-0.099	0.047	1.686			-0.092	0.209	1.692			-0.261	-0.073	1.736			-0.302	-0.277	1.735			-0.325	-0.498	1.702			-0.333	-0.568	1.695			0.029	-0.014	1.653			0.005	-0.060	1.439
-0.111	-0.222	1.662			-0.100	-0.182	1.695			-0.099	0.047	1.686			-0.091	0.209	1.692			-0.262	-0.075	1.736			-0.302	-0.277	1.735			-0.325	-0.498	1.702			-0.333	-0.569	1.695			0.029	-0.014	1.652			0.001	-0.058	1.443
-0.111	-0.222	1.662			-0.100	-0.182	1.695			-0.099	0.047	1.686			-0.091	0.209	1.692			-0.227	-0.047	1.738			-0.294	-0.260	1.733			-0.322	-0.482	1.702			-0.329	-0.534	1.699			0.029	-0.014	1.652			-0.002	-0.056	1.446
-0.111	-0.222	1.662			-0.100	-0.182	1.695			-0.099	0.047	1.686			-0.091	0.209	1.692			-0.216	-0.039	1.738			-0.290	-0.252	1.733			-0.321	-0.474	1.702			-0.327	-0.515	1.702			0.030	-0.014	1.651			-0.004	-0.056	1.449
-0.111	-0.222	1.662			-0.099	-0.181	1.695			-0.099	0.047	1.686			-0.091	0.209	1.693			-0.210	-0.034	1.738			-0.287	-0.247	1.733			-0.320	-0.469	1.702			-0.326	-0.502	1.704			0.030	-0.015	1.650			-0.007	-0.055	1.451
-0.111	-0.221	1.662			-0.099	-0.181	1.695			-0.099	0.047	1.686			-0.091	0.209	1.693			-0.207	-0.031	1.738			-0.284	-0.244	1.733			-0.319	-0.466	1.703			-0.325	-0.493	1.705			0.031	-0.015	1.649			-0.009	-0.054	1.453
-0.110	-0.221	1.662			-0.099	-0.181	1.695			-0.099	0.047	1.686			-0.091	0.209	1.693			-0.204	-0.029	1.738			-0.283	-0.242	1.732			-0.318	-0.464	1.703			-0.325	-0.493	1.705			0.031	-0.016	1.648			-0.011	-0.054	1.454
-0.110	-0.221	1.662			-0.098	-0.181	1.695			-0.098	0.047	1.686			-0.091	0.209	1.693			-0.202	-0.028	1.738			-0.282	-0.240	1.732			-0.318	-0.463	1.703			-0.326	-0.494	1.705			0.031	-0.017	1.646			-0.021	-0.050	1.455
-0.110	-0.221	1.662			-0.098	-0.181	1.694			-0.098	0.047	1.686			-0.090	0.209	1.693			-0.201	-0.027	1.738			-0.281	-0.239	1.732			-0.318	-0.462	1.703			-0.326	-0.496	1.705			0.032	-0.018	1.645			-0.023	-0.049	1.456
-0.110	-0.221	1.662			-0.098	-0.181	1.694			-0.098	0.047	1.686			-0.090	0.209	1.693			-0.199	-0.026	1.738			-0.281	-0.238	1.732			-0.318	-0.461	1.703			-0.327	-0.497	1.705			0.032	-0.019	1.644			-0.024	-0.049	1.457
-0.110	-0.221	1.662			-0.098	-0.181	1.694			-0.098	0.047	1.686			-0.090	0.209	1.693			-0.198	-0.025	1.738			-0.280	-0.237	1.732			-0.318	-0.460	1.703			-0.327	-0.499	1.705			0.032	-0.019	1.643			-0.025	-0.049	1.458
-0.110	-0.221	1.662			-0.098	-0.181	1.694			-0.098	0.047	1.686			-0.090	0.209	1.693			-0.197	-0.024	1.738			-0.279	-0.236	1.732			-0.318	-0.459	1.704			-0.328	-0.501	1.704			0.033	-0.020	1.642			-0.026	-0.049	1.459
-0.110	-0.221	1.662			-0.097	-0.181	1.694			-0.098	0.046	1.686			-0.090	0.209	1.693			-0.197	-0.024	1.738			-0.279	-0.236	1.732			-0.318	-0.458	1.704			-0.329	-0.504	1.704			0.033	-0.021	1.641			-0.027	-0.049	1.460
-0.110	-0.221	1.662			-0.097	-0.181	1.694			-0.098	0.046	1.686			-0.090	0.209	1.693			-0.197	-0.024	1.738			-0.279	-0.235	1.732			-0.318	-0.458	1.704			-0.329	-0.506	1.704			0.033	-0.021	1.640			-0.034	-0.047	1.459
-0.110	-0.221	1.662			-0.097	-0.181	1.694			-0.098	0.046	1.686			-0.090	0.209	1.693			-0.197	-0.024	1.738			-0.278	-0.235	1.732			-0.318	-0.458	1.704			-0.330	-0.508	1.704			0.033	-0.022	1.639			-0.035	-0.047	1.460
-0.110	-0.220	1.662			-0.097	-0.180	1.694			-0.097	0.046	1.686			-0.090	0.209	1.693			-0.197	-0.024	1.737			-0.278	-0.235	1.732			-0.318	-0.457	1.704			-0.330	-0.510	1.704			0.033	-0.022	1.638			-0.036	-0.048	1.461
-0.110	-0.220	1.662			-0.097	-0.180	1.694			-0.097	0.046	1.686			-0.089	0.209	1.693			-0.198	-0.024	1.737			-0.278	-0.235	1.732			-0.318	-0.457	1.705			-0.331	-0.512	1.704			0.034	-0.023	1.637			-0.036	-0.048	1.461
-0.110	-0.220	1.662			-0.097	-0.180	1.694			-0.097	0.046	1.686			-0.089	0.209	1.693			-0.199	-0.025	1.737			-0.278	-0.235	1.732			-0.318	-0.457	1.705			-0.331	-0.514	1.704			0.034	-0.024	1.636			-0.037	-0.049	1.462
-0.110	-0.220	1.662			-0.097	-0.180	1.694			-0.097	0.046	1.686			-0.089	0.209	1.693			-0.199	-0.025	1.737			-0.278	-0.236	1.732			-0.318	-0.458	1.705			-0.331	-0.516	1.704			0.034	-0.024	1.635			-0.038	-0.049	1.462
-0.110	-0.220	1.662			-0.097	-0.180	1.694			-0.097	0.046	1.686			-0.088	0.209	1.693			-0.201	-0.026	1.737			-0.278	-0.236	1.732			-0.318	-0.458	1.705			-0.332	-0.518	1.704			0.034	-0.024	1.635			-0.038	-0.050	1.463
-0.110	-0.220	1.662			-0.097	-0.180	1.694			-0.097	0.046	1.686			-0.088	0.209	1.692			-0.202	-0.027	1.737			-0.278	-0.237	1.732			-0.319	-0.459	1.706			-0.332	-0.520	1.704			0.034	-0.025	1.634			-0.038	-0.050	1.463
-0.110	-0.220	1.662			-0.097	-0.180	1.694			-0.096	0.046	1.685			-0.087	0.208	1.691			-0.204	-0.028	1.737			-0.278	-0.239	1.733			-0.319	-0.460	1.706			-0.333	-0.523	1.704			0.034	-0.025	1.633			-0.039	-0.051	1.463
-0.110	-0.220	1.662			-0.096	-0.180	1.694			-0.096	0.046	1.685			-0.087	0.208	1.691			-0.205	-0.029	1.737			-0.278	-0.240	1.733			-0.319	-0.461	1.706			-0.333	-0.525	1.704			0.034	-0.026	1.633			-0.039	-0.051	1.464
-0.110	-0.220	1.662			-0.096	-0.180	1.694			-0.096	0.046	1.685			-0.086	0.208	1.690			-0.207	-0.030	1.737			-0.279	-0.241	1.733			-0.320	-0.462	1.706			-0.333	-0.527	1.704			0.034	-0.026	1.632			-0.039	-0.052	1.464
-0.110	-0.220	1.662			-0.096	-0.180	1.694			-0.096	0.045	1.685			-0.085	0.207	1.689			-0.208	-0.031	1.737			-0.279	-0.243	1.733			-0.320	-0.463	1.707			-0.334	-0.529	1.703			0.034	-0.026	1.632			-0.039	-0.053	1.464
-0.110	-0.220	1.662			-0.096	-0.180	1.694			-0.096	0.045	1.685			-0.085	0.207	1.688			-0.209	-0.032	1.737			-0.280	-0.244	1.733			-0.320	-0.464	1.707			-0.334	-0.531	1.703			0.034	-0.027	1.631			-0.040	-0.053	1.464
-0.110	-0.220	1.662			-0.096	-0.180	1.694			-0.095	0.045	1.685			-0.084	0.206	1.688			-0.211	-0.033	1.737			-0.280	-0.245	1.733			-0.320	-0.465	1.707			-0.334	-0.532	1.703			0.034	-0.027	1.630			-0.040	-0.054	1.464
-0.110	-0.220	1.662			-0.096	-0.180	1.694			-0.095	0.045	1.684			-0.083	0.206	1.687			-0.212	-0.033	1.737			-0.280	-0.245	1.733			-0.321	-0.466	1.707			-0.334	-0.533	1.703			0.035	-0.027	1.630			-0.040	-0.055	1.464
-0.110	-0.220	1.662			-0.096	-0.180	1.694			-0.095	0.045	1.684			-0.083	0.205	1.686			-0.213	-0.034	1.737			-0.280	-0.246	1.734			-0.321	-0.466	1.707			-0.334	-0.535	1.703			0.035	-0.028	1.629			-0.040	-0.055	1.464
-0.110	-0.220	1.662			-0.096	-0.180	1.694			-0.095	0.045	1.684			-0.082	0.205	1.686			-0.213	-0.034	1.737			-0.280	-0.247	1.734			-0.321	-0.467	1.707			-0.335	-0.536	1.703			0.034	-0.028	1.628			-0.040	-0.056	1.463
-0.110	-0.220	1.662			-0.096	-0.180	1.693			-0.095	0.044	1.684			-0.081	0.204	1.685			-0.214	-0.035	1.737			-0.281	-0.247	1.734			-0.321	-0.468	1.707			-0.335	-0.537	1.703			0.034	-0.028	1.628			-0.040	-0.057	1.463
-0.110	-0.220	1.662			-0.096	-0.180	1.693			-0.094	0.044	1.683			-0.081	0.204	1.684			-0.215	-0.035	1.737			-0.281	-0.248	1.734			-0.321	-0.468	1.708			-0.335	-0.538	1.703			0.034	-0.029	1.627			-0.040	-0.057	1.463
-0.110	-0.220	1.662			-0.096	-0.180	1.693			-0.094	0.044	1.683			-0.080	0.204	1.684			-0.216	-0.036	1.737			-0.281	-0.249	1.734			-0.322	-0.469	1.708			-0.335	-0.539	1.703			0.034	-0.029	1.626			-0.040	-0.058	1.462
-0.110	-0.220	1.662			-0.096	-0.180	1.693			-0.094	0.044	1.683			-0.080	0.203	1.683			-0.217	-0.036	1.737			-0.281	-0.249	1.734			-0.322	-0.469	1.708			-0.335	-0.540	1.703			0.034	-0.029	1.626			-0.040	-0.058	1.462
-0.110	-0.220	1.662			-0.096	-0.180	1.693			-0.094	0.044	1.683			-0.079	0.203	1.683			-0.217	-0.036	1.737			-0.282	-0.250	1.734			-0.322	-0.470	1.708			-0.335	-0.540	1.703			0.034	-0.029	1.625			-0.040	-0.059	1.461
-0.110	-0.220	1.662			-0.096	-0.180	1.693			-0.094	0.044	1.683			-0.079	0.203	1.682			-0.218	-0.037	1.737			-0.282	-0.250	1.734			-0.322	-0.470	1.708			-0.335	-0.541	1.703			0.034	-0.030	1.624			-0.040	-0.059	1.461
-0.110	-0.220	1.663			-0.096	-0.180	1.692			-0.093	0.044	1.682			-0.078	0.202	1.682			-0.218	-0.037	1.737			-0.282	-0.250	1.734			-0.322	-0.471	1.708			-0.336	-0.542	1.703			0.034	-0.030	1.624			-0.040	-0.060	1.461
-0.110	-0.220	1.663			-0.096	-0.180	1.692			-0.093	0.043	1.682			-0.078	0.202	1.681			-0.219	-0.037	1.737			-0.282	-0.251	1.734			-0.322	-0.471	1.709			-0.336	-0.543	1.703			0.034	-0.030	1.623			-0.040	-0.060	1.460
-0.110	-0.220	1.663			-0.096	-0.180	1.692			-0.093	0.043	1.682			-0.078	0.202	1.681			-0.220	-0.037	1.737			-0.282	-0.251	1.734			-0.322	-0.471	1.709			-0.336	-0.543	1.703			0.034	-0.030	1.623			-0.041	-0.061	1.460
-0.110	-0.220	1.663			-0.097	-0.180	1.692			-0.093	0.043	1.682			-0.077	0.201	1.681			-0.220	-0.038	1.737			-0.282	-0.251	1.734			-0.322	-0.472	1.709			-0.336	-0.544	1.703			0.034	-0.031	1.622			-0.041	-0.061	1.459
-0.110	-0.220	1.663			-0.097	-0.180	1.692			-0.093	0.043	1.681			-0.077	0.201	1.680			-0.221	-0.038	1.737			-0.283	-0.252	1.734			-0.322	-0.472	1.709			-0.336	-0.544	1.703			0.034	-0.031	1.621			-0.041	-0.062	1.459
-0.110	-0.220	1.663			-0.097	-0.180	1.691			-0.092	0.043	1.681			-0.077	0.201	1.680			-0.221	-0.038	1.737			-0.283	-0.252	1.734			-0.323	-0.472	1.709			-0.336	-0.545	1.703			0.034	-0.031	1.621			-0.041	-0.062	1.458
-0.111	-0.220	1.663			-0.097	-0.180	1.691			-0.092	0.043	1.681			-0.076	0.201	1.680			-0.222	-0.038	1.737			-0.283	-0.253	1.734			-0.323	-0.473	1.709			-0.336	-0.545	1.703			0.034	-0.031	1.620			-0.041	-0.063	1.458
-0.111	-0.220	1.663			-0.097	-0.180	1.691			-0.092	0.042	1.681			-0.076	0.200	1.679			-0.222	-0.039	1.737			-0.283	-0.253	1.734			-0.323	-0.473	1.709			-0.336	-0.546	1.703			0.034	-0.031	1.620			-0.041	-0.063	1.457
-0.111	-0.220	1.663			-0.097	-0.179	1.691			-0.092	0.042	1.681			-0.076	0.200	1.679			-0.223	-0.039	1.737			-0.283	-0.253	1.734			-0.323	-0.474	1.709			-0.336	-0.546	1.703			0.034	-0.031	1.619			-0.041	-0.063	1.457
-0.111	-0.220	1.663			-0.097	-0.179	1.690			-0.092	0.042	1.681			-0.075	0.200	1.679			-0.223	-0.039	1.737			-0.284	-0.254	1.734			-0.323	-0.474	1.709			-0.336	-0.547	1.703			0.034	-0.032	1.618			-0.041	-0.064	1.457
-0.111	-0.220	1.663			-0.097	-0.179	1.690			-0.092	0.042	1.680			-0.075	0.200	1.678			-0.224	-0.039	1.737			-0.284	-0.254	1.734			-0.323	-0.474	1.709			-0.336	-0.547	1.703			0.034	-0.032	1.618			-0.041	-0.064	1.456
-0.111	-0.220	1.663			-0.097	-0.179	1.690			-0.092	0.042	1.680			-0.075	0.199	1.678			-0.224	-0.039	1.737			-0.284	-0.254	1.734			-0.323	-0.475	1.709			-0.336	-0.548	1.703			0.034	-0.032	1.618			-0.041	-0.064	1.456
-0.111	-0.220	1.663			-0.097	-0.179	1.690			-0.092	0.042	1.680			-0.075	0.199	1.678			-0.225	-0.040	1.737			-0.284	-0.254	1.734			-0.323	-0.475	1.709			-0.337	-0.548	1.703			0.034	-0.032	1.617			-0.041	-0.064	1.456
-0.111	-0.220	1.663			-0.097	-0.179	1.689			-0.091	0.042	1.680			-0.074	0.199	1.678			-0.225	-0.040	1.737			-0.284	-0.255	1.734			-0.323	-0.475	1.708			-0.337	-0.549	1.703			0.034	-0.032	1.617			-0.042	-0.065	1.455
-0.111	-0.220	1.663			-0.097	-0.179	1.689			-0.091	0.041	1.680			-0.074	0.199	1.678			-0.225	-0.040	1.737			-0.284	-0.255	1.734			-0.323	-0.476	1.708			-0.337	-0.549	1.703			0.034	-0.032	1.616			-0.042	-0.065	1.455
-0.111	-0.220	1.663			-0.097	-0.179	1.689			-0.091	0.041	1.680			-0.074	0.199	1.677			-0.226	-0.040	1.737			-0.284	-0.255	1.734			-0.324	-0.476	1.708			-0.337	-0.549	1.702			0.034	-0.032	1.616			-0.042	-0.065	1.455
-0.111	-0.220	1.663			-0.098	-0.179	1.689			-0.091	0.041	1.679			-0.074	0.199	1.677			-0.226	-0.040	1.737			-0.284	-0.256	1.734			-0.324	-0.476	1.708			-0.337	-0.550	1.702			0.034	-0.032	1.616			-0.042	-0.065	1.455
-0.111	-0.219	1.663			-0.098	-0.179	1.688			-0.091	0.041	1.679			-0.074	0.198	1.677			-0.227	-0.041	1.737			-0.284	-0.256	1.734			-0.324	-0.477	1.708			-0.337	-0.550	1.702			0.034	-0.032	1.616			-0.042	-0.065	1.455
-0.111	-0.219	1.663			-0.098	-0.179	1.688			-0.091	0.041	1.679			-0.073	0.198	1.677			-0.227	-0.041	1.737			-0.285	-0.256	1.734			-0.324	-0.477	1.708			-0.337	-0.550	1.702			0.034	-0.032	1.615			-0.042	-0.065	1.455
-0.111	-0.219	1.663			-0.098	-0.179	1.688			-0.091	0.041	1.679			-0.073	0.198	1.677			-0.227	-0.041	1.737			-0.285	-0.257	1.734			-0.324	-0.477	1.708			-0.337	-0.551	1.702			0.033	-0.032	1.615			-0.042	-0.066	1.454
-0.111	-0.219	1.663			-0.098	-0.179	1.688			-0.091	0.041	1.679			-0.073	0.198	1.677			-0.228	-0.041	1.737			-0.285	-0.257	1.734			-0.324	-0.478	1.707			-0.337	-0.551	1.702			0.033	-0.032	1.615			-0.042	-0.066	1.454
-0.111	-0.219	1.663			-0.098	-0.179	1.688			-0.091	0.041	1.679			-0.073	0.198	1.677			-0.228	-0.041	1.737			-0.285	-0.257	1.734			-0.324	-0.478	1.707			-0.337	-0.551	1.702			0.033	-0.032	1.615			-0.042	-0.066	1.454
-0.111	-0.219	1.663			-0.098	-0.179	1.687			-0.091	0.041	1.679			-0.073	0.198	1.676			-0.229	-0.042	1.737			-0.285	-0.258	1.734			-0.324	-0.478	1.707			-0.337	-0.552	1.702			0.033	-0.032	1.614			-0.042	-0.066	1.454
-0.111	-0.219	1.663			-0.098	-0.179	1.687			-0.090	0.041	1.678			-0.073	0.198	1.676			-0.229	-0.042	1.737			-0.285	-0.258	1.734			-0.324	-0.479	1.707			-0.337	-0.552	1.702			0.033	-0.032	1.614			-0.042	-0.066	1.454
-0.111	-0.219	1.663			-0.098	-0.179	1.687			-0.090	0.041	1.678			-0.073	0.198	1.676			-0.229	-0.042	1.737			-0.285	-0.258	1.734			-0.324	-0.479	1.707			-0.337	-0.552	1.701			0.033	-0.032	1.614			-0.042	-0.066	1.454
-0.112	-0.219	1.663			-0.098	-0.179	1.687			-0.090	0.040	1.678			-0.072	0.198	1.676			-0.229	-0.042	1.737			-0.285	-0.258	1.734			-0.324	-0.479	1.707			-0.337	-0.553	1.701			0.033	-0.032	1.614			-0.042	-0.066	1.454
-0.112	-0.219	1.663			-0.098	-0.179	1.687			-0.090	0.040	1.678			-0.072	0.198	1.676			-0.230	-0.042	1.737			-0.287	-0.258	1.734			-0.325	-0.479	1.707			-0.337	-0.553	1.701			0.033	-0.032	1.614			-0.042	-0.066	1.454
-0.112	-0.219	1.663			-0.098	-0.179	1.687			-0.090	0.040	1.678			-0.072	0.197	1.676			-0.230	-0.042	1.737			-0.287	-0.259	1.734			-0.325	-0.479	1.707			-0.337	-0.553	1.701			0.033	-0.032	1.614			-0.048	-0.062	1.452
-0.112	-0.219	1.663			-0.098	-0.179	1.686			-0.090	0.040	1.678			-0.072	0.197	1.676			-0.230	-0.042	1.737			-0.287	-0.259	1.734			-0.325	-0.480	1.707			-0.337	-0.553	1.701			0.033	-0.032	1.614			-0.053	-0.059	1.451
-0.112	-0.219	1.663			-0.098	-0.179	1.686			-0.090	0.040	1.678			-0.072	0.197	1.676			-0.230	-0.042	1.737			-0.287	-0.259	1.734			-0.325	-0.480	1.707			-0.337	-0.553	1.701			0.033	-0.032	1.613			-0.053	-0.059	1.451
-0.112	-0.219	1.663			-0.098	-0.179	1.686			-0.090	0.040	1.678			-0.072	0.197	1.676			-0.230	-0.043	1.737			-0.287	-0.259	1.734			-0.325	-0.480	1.707			-0.338	-0.554	1.701			0.033	-0.032	1.613			-0.053	-0.059	1.451
-0.112	-0.219	1.663			-0.098	-0.179	1.686			-0.090	0.040	1.678			-0.072	0.197	1.676			-0.231	-0.043	1.737			-0.287	-0.259	1.734			-0.325	-0.480	1.707			-0.338	-0.554	1.701			0.033	-0.032	1.613			-0.053	-0.060	1.451
-0.112	-0.219	1.663			-0.098	-0.179	1.686			-0.090	0.040	1.677			-0.072	0.197	1.676			-0.231	-0.043	1.737			-0.287	-0.259	1.734			-0.325	-0.480	1.707			-0.338	-0.554	1.701			0.033	-0.032	1.613			-0.052	-0.060	1.451
-0.112	-0.219	1.663			-0.099	-0.179	1.686			-0.090	0.040	1.677			-0.072	0.197	1.676			-0.231	-0.043	1.737			-0.287	-0.260	1.734			-0.325	-0.480	1.707			-0.338	-0.554	1.701			0.033	-0.032	1.613			-0.052	-0.060	1.451
-0.112	-0.219	1.663			-0.099	-0.179	1.685			-0.090	0.040	1.677			-0.072	0.197	1.676			-0.231	-0.043	1.738			-0.287	-0.260	1.734			-0.325	-0.481	1.706			-0.338	-0.554	1.701			0.033	-0.032	1.613			-0.052	-0.060	1.451
-0.112	-0.219	1.662			-0.099	-0.179	1.685			-0.090	0.040	1.677			-0.072	0.197	1.676			-0.231	-0.043	1.738			-0.287	-0.260	1.734			-0.325	-0.481	1.706			-0.338	-0.554	1.701			0.033	-0.032	1.613			-0.051	-0.060	1.451
-0.112	-0.219	1.662			-0.099	-0.179	1.685			-0.090	0.040	1.677			-0.072	0.197	1.675			-0.232	-0.043	1.738			-0.288	-0.260	1.734			-0.325	-0.481	1.706			-0.338	-0.555	1.701			0.033	-0.032	1.613			-0.051	-0.060	1.451
-0.112	-0.219	1.662			-0.099	-0.179	1.685			-0.090	0.040	1.677			-0.072	0.197	1.675			-0.232	-0.043	1.738			-0.288	-0.260	1.734			-0.325	-0.481	1.706			-0.338	-0.555	1.701			0.033	-0.032	1.613			-0.055	-0.058	1.450
-0.112	-0.219	1.662			-0.099	-0.179	1.685			-0.090	0.040	1.677			-0.072	0.197	1.675			-0.232	-0.043	1.738			-0.288	-0.260	1.734			-0.325	-0.481	1.706			-0.338	-0.555	1.701			0.033	-0.032	1.613			-0.055	-0.058	1.450
-0.112	-0.219	1.662			-0.099	-0.179	1.685			-0.090	0.040	1.677			-0.071	0.197	1.675			-0.232	-0.043	1.738			-0.288	-0.260	1.734			-0.325	-0.481	1.706			-0.338	-0.555	1.700			0.033	-0.032	1.613			-0.054	-0.058	1.450
-0.112	-0.219	1.662			-0.099	-0.179	1.685			-0.090	0.040	1.677			-0.071	0.197	1.675			-0.232	-0.043	1.738			-0.288	-0.260	1.734			-0.325	-0.481	1.706			-0.338	-0.555	1.700			0.033	-0.032	1.613			-0.053	-0.059	1.450
-0.112	-0.219	1.662			-0.099	-0.179	1.685			-0.090	0.040	1.677			-0.071	0.197	1.675			-0.232	-0.043	1.738			-0.288	-0.261	1.734			-0.325	-0.481	1.706			-0.338	-0.555	1.700			0.033	-0.032	1.613			-0.053	-0.059	1.450
-0.112	-0.219	1.662			-0.099	-0.179	1.685			-0.089	0.040	1.677			-0.071	0.197	1.675			-0.232	-0.043	1.738			-0.288	-0.261	1.734			-0.325	-0.481	1.706			-0.338	-0.555	1.700			0.033	-0.032	1.613			-0.052	-0.059	1.450
-0.112	-0.219	1.662			-0.099	-0.179	1.684			-0.089	0.040	1.677			-0.071	0.197	1.675			-0.232	-0.043	1.738			-0.288	-0.261	1.734			-0.325	-0.481	1.706			-0.338	-0.555	1.700			0.033	-0.032	1.613			-0.052	-0.059	1.450
-0.112	-0.219	1.662			-0.099	-0.179	1.684			-0.089	0.040	1.677			-0.071	0.197	1.675			-0.232	-0.043	1.738			-0.289	-0.260	1.734			-0.325	-0.481	1.706			-0.338	-0.555	1.700			0.033	-0.032	1.613			-0.051	-0.060	1.450
-0.112	-0.219	1.662			-0.099	-0.178	1.684			-0.089	0.040	1.676			-0.071	0.197	1.675			-0.232	-0.043	1.738			-0.289	-0.260	1.734			-0.325	-0.481	1.706			-0.338	-0.555	1.700			0.033	-0.032	1.612			-0.051	-0.060	1.451
-0.112	-0.219	1.662			-0.099	-0.178	1.684			-0.089	0.040	1.676			-0.071	0.197	1.675			-0.232	-0.043	1.738			-0.289	-0.260	1.734			-0.325	-0.481	1.706			-0.338	-0.555	1.700			0.033	-0.032	1.612			-0.051	-0.060	1.451
-0.112	-0.219	1.662			-0.099	-0.178	1.684			-0.089	0.040	1.676			-0.071	0.197	1.675			-0.233	-0.043	1.737			-0.289	-0.260	1.734			-0.325	-0.482	1.706			-0.338	-0.555	1.700			0.033	-0.032	1.612			-0.050	-0.060	1.451
-0.112	-0.219	1.662			-0.099	-0.178	1.684			-0.089	0.040	1.676			-0.071	0.197	1.675			-0.233	-0.044	1.737			-0.289	-0.260	1.734			-0.325	-0.482	1.705			-0.338	-0.555	1.700			0.033	-0.032	1.612			-0.050	-0.061	1.451
-0.113	-0.219	1.662			-0.099	-0.178	1.684			-0.089	0.040	1.676			-0.071	0.197	1.675			-0.233	-0.044	1.737			-0.289	-0.260	1.734			-0.325	-0.482	1.705			-0.338	-0.555	1.700			0.033	-0.032	1.612			-0.049	-0.061	1.451
-0.113	-0.219	1.662			-0.099	-0.178	1.684			-0.089	0.040	1.676			-0.071	0.197	1.675			-0.233	-0.044	1.737			-0.289	-0.260	1.734			-0.325	-0.482	1.705			-0.338	-0.555	1.700			0.033	-0.032	1.612			-0.049	-0.061	1.451
-0.113	-0.219	1.662			-0.099	-0.178	1.684			-0.089	0.040	1.676			-0.071	0.197	1.675			-0.233	-0.044	1.737			-0.289	-0.260	1.734			-0.325	-0.482	1.705			-0.338	-0.556	1.699			0.033	-0.032	1.612			-0.049	-0.061	1.451
-0.113	-0.219	1.662			-0.099	-0.178	1.683			-0.089	0.040	1.676			-0.071	0.197	1.675			-0.233	-0.044	1.737			-0.289	-0.260	1.734			-0.325	-0.482	1.705			-0.338	-0.556	1.699			0.033	-0.032	1.612			-0.048	-0.061	1.451
-0.113	-0.219	1.662			-0.100	-0.178	1.683			-0.089	0.040	1.676			-0.071	0.197	1.675			-0.233	-0.044	1.737			-0.289	-0.260	1.734			-0.325	-0.482	1.705			-0.338	-0.556	1.699			0.033	-0.032	1.612			-0.048	-0.062	1.451
-0.113	-0.219	1.662			-0.100	-0.178	1.683			-0.089	0.040	1.676			-0.071	0.197	1.675			-0.233	-0.044	1.737			-0.289	-0.260	1.734			-0.325	-0.482	1.705			-0.338	-0.556	1.699			0.033	-0.032	1.612			-0.047	-0.062	1.451
-0.113	-0.219	1.662			-0.100	-0.178	1.683			-0.089	0.040	1.676			-0.071	0.197	1.675			-0.233	-0.044	1.737			-0.289	-0.261	1.734			-0.325	-0.482	1.705			-0.338	-0.556	1.699			0.033	-0.032	1.612			-0.047	-0.062	1.451
-0.113	-0.219	1.662			-0.100	-0.178	1.683			-0.089	0.040	1.676			-0.071	0.197	1.675			-0.233	-0.044	1.737			-0.288	-0.261	1.734			-0.325	-0.482	1.705			-0.338	-0.556	1.699			0.033	-0.032	1.612			-0.047	-0.062	1.451
-0.113	-0.219	1.662			-0.100	-0.178	1.683			-0.089	0.040	1.676			-0.071	0.197	1.675			-0.233	-0.044	1.737			-0.289	-0.260	1.734			-0.325	-0.482	1.705			-0.338	-0.556	1.699			0.033	-0.032	1.612			-0.033	-0.068	1.449
-0.113	-0.219	1.662			-0.100	-0.178	1.683			-0.089	0.040	1.675			-0.071	0.197	1.675			-0.233	-0.044	1.737			-0.290	-0.260	1.734			-0.325	-0.482	1.705			-0.338	-0.556	1.699			0.033	-0.032	1.612			-0.025	-0.071	1.447
-0.113	-0.219	1.662			-0.100	-0.178	1.683			-0.089	0.040	1.675			-0.071	0.197	1.675			-0.233	-0.044	1.737			-0.290	-0.260	1.734			-0.325	-0.482	1.704			-0.338	-0.556	1.699			0.033	-0.032	1.612			-0.025	-0.071	1.447
-0.113	-0.219	1.662			-0.100	-0.178	1.683			-0.089	0.040	1.675			-0.071	0.197	1.675			-0.233	-0.044	1.737			-0.290	-0.260	1.734			-0.325	-0.482	1.704			-0.338	-0.556	1.699			0.033	-0.032	1.612			-0.025	-0.071	1.448
-0.113	-0.219	1.662			-0.100	-0.178	1.683			-0.089	0.040	1.675			-0.071	0.197	1.675			-0.233	-0.044	1.737			-0.290	-0.260	1.734			-0.325	-0.482	1.704			-0.338	-0.556	1.699			0.033	-0.032	1.613			-0.025	-0.070	1.448
-0.113	-0.219	1.662			-0.100	-0.178	1.683			-0.089	0.040	1.675			-0.071	0.197	1.675			-0.233	-0.044	1.737			-0.290	-0.260	1.733			-0.325	-0.482	1.704			-0.338	-0.556	1.698			0.033	-0.032	1.613			-0.025	-0.070	1.448
-0.113	-0.219	1.662			-0.100	-0.178	1.682			-0.089	0.040	1.675			-0.071	0.197	1.675			-0.233	-0.044	1.737			-0.290	-0.260	1.733			-0.325	-0.482	1.704			-0.338	-0.556	1.698			0.033	-0.032	1.613			-0.026	-0.070	1.448
-0.113	-0.218	1.662			-0.100	-0.178	1.682			-0.089	0.040	1.675			-0.071	0.197	1.675			-0.233	-0.044	1.737			-0.290	-0.260	1.733			-0.325	-0.482	1.704			-0.338	-0.556	1.698			0.033	-0.032	1.613			-0.019	-0.073	1.447
-0.113	-0.218	1.662			-0.100	-0.178	1.682			-0.089	0.040	1.675			-0.071	0.197	1.675			-0.233	-0.044	1.737			-0.290	-0.260	1.733			-0.325	-0.482	1.704			-0.338	-0.556	1.698			0.033	-0.032	1.613			-0.020	-0.072	1.448
-0.113	-0.218	1.662			-0.100	-0.178	1.682			-0.089	0.040	1.675			-0.071	0.197	1.675			-0.233	-0.043	1.737			-0.290	-0.260	1.733			-0.325	-0.482	1.704			-0.338	-0.556	1.698			0.033	-0.032	1.613			-0.021	-0.071	1.448
-0.113	-0.218	1.662			-0.100	-0.178	1.682			-0.089	0.040	1.675			-0.071	0.197	1.675			-0.232	-0.043	1.737			-0.290	-0.260	1.733			-0.325	-0.482	1.704			-0.336	-0.555	1.697			0.033	-0.032	1.613			-0.022	-0.070	1.448
-0.113	-0.218	1.662			-0.100	-0.178	1.682			-0.089	0.040	1.674			-0.071	0.197	1.675			-0.232	-0.043	1.737			-0.289	-0.260	1.732			-0.323	-0.477	1.702			-0.333	-0.550	1.694			0.033	-0.032	1.613			-0.023	-0.069	1.449
-0.113	-0.218	1.662			-0.100	-0.178	1.682			-0.088	0.040	1.674			-0.071	0.197	1.675			-0.232	-0.043	1.737			-0.288	-0.260	1.731			-0.321	-0.474	1.700			-0.331	-0.545	1.692			0.033	-0.032	1.613			-0.024	-0.069	1.449
-0.113	-0.218	1.662			-0.100	-0.177	1.682			-0.088	0.040	1.674			-0.071	0.197	1.675			-0.232	-0.043	1.737			-0.287	-0.260	1.730			-0.320	-0.471	1.699			-0.329	-0.542	1.691			0.033	-0.031	1.613			-0.024	-0.068	1.449
-0.113	-0.218	1.662			-0.100	-0.177	1.682			-0.088	0.040	1.674			-0.071	0.197	1.675			-0.232	-0.043	1.737			-0.287	-0.260	1.729			-0.318	-0.469	1.698			-0.328	-0.540	1.690			0.034	-0.031	1.613			-0.025	-0.068	1.449
-0.113	-0.218	1.662			-0.100	-0.177	1.682			-0.088	0.040	1.674			-0.071	0.197	1.676			-0.232	-0.043	1.737			-0.286	-0.260	1.728			-0.317	-0.467	1.697			-0.326	-0.538	1.689			0.034	-0.031	1.613			-0.026	-0.067	1.450
-0.113	-0.218	1.662			-0.100	-0.177	1.682			-0.088	0.041	1.674			-0.071	0.197	1.676			-0.232	-0.043	1.736			-0.286	-0.260	1.727			-0.316	-0.465	1.697			-0.325	-0.536	1.688			0.034	-0.031	1.613			-0.026	-0.067	1.450
-0.113	-0.218	1.662			-0.100	-0.177	1.681			-0.088	0.041	1.674			-0.071	0.197	1.676			-0.232	-0.043	1.736			-0.285	-0.260	1.727			-0.316	-0.464	1.696			-0.325	-0.534	1.687			0.034	-0.031	1.614			-0.026	-0.067	1.450
-0.113	-0.218	1.662			-0.100	-0.177	1.681			-0.088	0.041	1.674			-0.071	0.198	1.676			-0.232	-0.043	1.736			-0.285	-0.260	1.726			-0.315	-0.462	1.696			-0.324	-0.533	1.687			0.034	-0.031	1.614			-0.027	-0.066	1.450
-0.113	-0.218	1.661			-0.100	-0.177	1.681			-0.087	0.041	1.674			-0.070	0.198	1.676			-0.231	-0.043	1.736			-0.284	-0.260	1.726			-0.314	-0.461	1.695			-0.323	-0.532	1.686			0.034	-0.031	1.614			-0.027	-0.066	1.451
-0.113	-0.218	1.661			-0.100	-0.177	1.681			-0.087	0.041	1.674			-0.070	0.198	1.676			-0.231	-0.043	1.736			-0.283	-0.260	1.725			-0.314	-0.460	1.695			-0.322	-0.531	1.686			0.034	-0.031	1.614			-0.027	-0.066	1.451
-0.112	-0.218	1.661			-0.099	-0.177	1.681			-0.087	0.041	1.674			-0.070	0.198	1.676			-0.231	-0.043	1.736			-0.283	-0.260	1.725			-0.313	-0.459	1.694			-0.322	-0.530	1.685			0.034	-0.031	1.614			-0.031	-0.070	1.435
-0.112	-0.218	1.661			-0.099	-0.177	1.681			-0.087	0.041	1.674			-0.070	0.198	1.676			-0.231	-0.043	1.736			-0.283	-0.260	1.724			-0.313	-0.459	1.694			-0.321	-0.529	1.685			0.034	-0.031	1.615			-0.034	-0.072	1.426
-0.112	-0.218	1.661			-0.099	-0.177	1.681			-0.087	0.041	1.674			-0.070	0.198	1.676			-0.230	-0.043	1.736			-0.282	-0.260	1.724			-0.312	-0.458	1.694			-0.321	-0.528	1.685			0.034	-0.031	1.615			-0.035	-0.074	1.420
-0.112	-0.218	1.661			-0.099	-0.177	1.681			-0.087	0.041	1.674			-0.070	0.198	1.676			-0.230	-0.042	1.736			-0.282	-0.260	1.723			-0.312	-0.457	1.694			-0.320	-0.527	1.684			0.035	-0.031	1.615			-0.037	-0.075	1.416
-0.112	-0.218	1.661			-0.099	-0.177	1.681			-0.086	0.041	1.674			-0.070	0.198	1.676			-0.229	-0.042	1.736			-0.281	-0.260	1.723			-0.311	-0.456	1.693			-0.320	-0.527	1.684			0.035	-0.031	1.615			-0.037	-0.076	1.413
-0.112	-0.218	1.661			-0.099	-0.177	1.681			-0.086	0.041	1.674			-0.070	0.198	1.676			-0.229	-0.042	1.736			-0.281	-0.260	1.723			-0.311	-0.456	1.693			-0.320	-0.526	1.684			0.035	-0.031	1.616			-0.038	-0.077	1.410
-0.112	-0.218	1.661			-0.099	-0.177	1.681			-0.086	0.041	1.674			-0.070	0.198	1.676			-0.228	-0.042	1.736			-0.280	-0.260	1.722			-0.311	-0.455	1.693			-0.319	-0.525	1.683			0.035	-0.031	1.616			-0.038	-0.078	1.408
-0.112	-0.218	1.661			-0.099	-0.177	1.681			-0.086	0.041	1.674			-0.070	0.198	1.676			-0.228	-0.041	1.736			-0.280	-0.259	1.722			-0.310	-0.454	1.693			-0.319	-0.525	1.683			0.035	-0.030	1.616			-0.038	-0.079	1.406
-0.112	-0.218	1.661			-0.098	-0.177	1.681			-0.086	0.042	1.674			-0.070	0.198	1.677			-0.227	-0.041	1.736			-0.279	-0.259	1.722			-0.310	-0.454	1.692			-0.318	-0.524	1.683			0.035	-0.030	1.616			-0.039	-0.079	1.404
-0.111	-0.217	1.661			-0.098	-0.177	1.681			-0.086	0.042	1.674			-0.070	0.198	1.677			-0.226	-0.041	1.735			-0.279	-0.259	1.721			-0.309	-0.453	1.692			-0.318	-0.523	1.683			0.035	-0.030	1.617			-0.039	-0.080	1.403
-0.111	-0.217	1.661			-0.098	-0.177	1.681			-0.085	0.042	1.674			-0.070	0.198	1.677			-0.226	-0.040	1.735			-0.279	-0.259	1.721			-0.309	-0.453	1.692			-0.318	-0.523	1.683			0.035	-0.030	1.617			-0.039	-0.080	1.401
-0.111	-0.217	1.661			-0.098	-0.177	1.681			-0.085	0.042	1.674			-0.070	0.198	1.677			-0.225	-0.040	1.735			-0.278	-0.258	1.721			-0.309	-0.452	1.692			-0.317	-0.522	1.682			0.036	-0.030	1.617			-0.039	-0.081	1.400
-0.111	-0.217	1.661			-0.098	-0.177	1.681			-0.085	0.042	1.674			-0.070	0.199	1.677			-0.225	-0.040	1.735			-0.278	-0.258	1.720			-0.309	-0.452	1.692			-0.317	-0.522	1.682			0.036	-0.030	1.617			-0.039	-0.081	1.399
-0.111	-0.217	1.660			-0.098	-0.177	1.681			-0.085	0.042	1.674			-0.070	0.199	1.677			-0.224	-0.039	1.735			-0.277	-0.258	1.720			-0.308	-0.451	1.692			-0.317	-0.522	1.682			0.036	-0.030	1.618			-0.040	-0.082	1.398
-0.111	-0.217	1.660			-0.098	-0.177	1.681			-0.085	0.042	1.674			-0.070	0.199	1.677			-0.224	-0.039	1.735			-0.277	-0.258	1.720			-0.308	-0.451	1.692			-0.317	-0.521	1.682			0.036	-0.030	1.618			-0.040	-0.082	1.397
-0.111	-0.217	1.660			-0.097	-0.177	1.681			-0.085	0.042	1.674			-0.070	0.199	1.677			-0.223	-0.039	1.735			-0.277	-0.258	1.720			-0.308	-0.451	1.692			-0.317	-0.521	1.682			0.036	-0.030	1.618			-0.040	-0.082	1.396
-0.110	-0.217	1.660			-0.097	-0.177	1.681			-0.084	0.042	1.674			-0.069	0.199	1.678			-0.223	-0.039	1.735			-0.276	-0.257	1.720			-0.308	-0.450	1.692			-0.316	-0.520	1.682			0.036	-0.030	1.618			-0.040	-0.083	1.396
-0.110	-0.217	1.660			-0.097	-0.177	1.681			-0.084	0.042	1.674			-0.069	0.199	1.678			-0.222	-0.038	1.735			-0.276	-0.257	1.720			-0.307	-0.450	1.692			-0.316	-0.520	1.682			0.036	-0.030	1.618			-0.040	-0.083	1.395
-0.110	-0.217	1.660			-0.097	-0.177	1.681			-0.084	0.042	1.674			-0.069	0.199	1.678			-0.222	-0.038	1.736			-0.276	-0.257	1.720			-0.307	-0.450	1.692			-0.316	-0.520	1.682			0.036	-0.030	1.619			-0.040	-0.083	1.394
-0.110	-0.217	1.660			-0.097	-0.177	1.681			-0.084	0.042	1.674			-0.069	0.199	1.678			-0.221	-0.038	1.736			-0.275	-0.257	1.720			-0.307	-0.449	1.692			-0.316	-0.519	1.682			0.037	-0.029	1.619			-0.040	-0.083	1.394
-0.110	-0.217	1.660			-0.097	-0.177	1.681			-0.084	0.042	1.674			-0.069	0.199	1.678			-0.221	-0.038	1.736			-0.275	-0.257	1.720			-0.307	-0.449	1.692			-0.315	-0.519	1.682			0.037	-0.029	1.619			-0.040	-0.084	1.393
-0.110	-0.217	1.660			-0.096	-0.177	1.681			-0.084	0.042	1.674			-0.069	0.199	1.679			-0.221	-0.038	1.736			-0.275	-0.256	1.720			-0.307	-0.449	1.692			-0.315	-0.519	1.682			0.037	-0.029	1.619			-0.040	-0.084	1.393
-0.110	-0.217	1.660			-0.096	-0.177	1.681			-0.084	0.043	1.674			-0.069	0.199	1.679			-0.220	-0.037	1.736			-0.274	-0.256	1.720			-0.306	-0.449	1.692			-0.315	-0.519	1.682			0.037	-0.029	1.619			-0.040	-0.084	1.393
-0.110	-0.217	1.660			-0.096	-0.177	1.681			-0.083	0.043	1.674			-0.069	0.199	1.679			-0.220	-0.037	1.736			-0.274	-0.256	1.720			-0.306	-0.448	1.692			-0.315	-0.519	1.682			0.037	-0.029	1.620			-0.040	-0.084	1.392
-0.110	-0.217	1.660			-0.096	-0.177	1.681			-0.083	0.043	1.674			-0.069	0.199	1.679			-0.219	-0.037	1.736			-0.274	-0.256	1.720			-0.306	-0.448	1.692			-0.315	-0.519	1.682			0.037	-0.029	1.620			-0.039	-0.085	1.392
-0.110	-0.217	1.660			-0.096	-0.177	1.681			-0.083	0.043	1.675			-0.069	0.199	1.679			-0.219	-0.037	1.736			-0.274	-0.256	1.720			-0.306	-0.448	1.692			-0.315	-0.518	1.682			0.037	-0.029	1.620			-0.039	-0.085	1.392
-0.109	-0.217	1.660			-0.096	-0.177	1.681			-0.083	0.043	1.675			-0.069	0.200	1.680			-0.218	-0.037	1.736			-0.273	-0.255	1.720			-0.306	-0.448	1.692			-0.315	-0.518	1.682			0.037	-0.029	1.620			-0.039	-0.085	1.392
-0.109	-0.217	1.660			-0.095	-0.177	1.681			-0.083	0.043	1.675			-0.069	0.200	1.680			-0.218	-0.036	1.736			-0.273	-0.255	1.720			-0.306	-0.448	1.692			-0.315	-0.518	1.683			0.037	-0.029	1.620			-0.039	-0.085	1.392
-0.109	-0.217	1.660			-0.095	-0.177	1.681			-0.083	0.043	1.675			-0.069	0.200	1.680			-0.218	-0.036	1.736			-0.273	-0.255	1.720			-0.306	-0.448	1.692			-0.314	-0.518	1.683			0.037	-0.029	1.620			-0.039	-0.085	1.392
-0.109	-0.217	1.660			-0.095	-0.177	1.681			-0.083	0.043	1.675			-0.069	0.200	1.680			-0.217	-0.036	1.736			-0.273	-0.255	1.720			-0.305	-0.448	1.692			-0.314	-0.518	1.683			0.037	-0.029	1.621			-0.039	-0.085	1.392
-0.109	-0.217	1.660			-0.095	-0.177	1.682			-0.083	0.043	1.675			-0.069	0.200	1.680			-0.217	-0.036	1.736			-0.272	-0.255	1.720			-0.305	-0.448	1.692			-0.314	-0.518	1.683			0.037	-0.029	1.621			-0.039	-0.085	1.393
-0.109	-0.217	1.660			-0.095	-0.177	1.682			-0.082	0.043	1.675			-0.069	0.200	1.681			-0.217	-0.036	1.736			-0.272	-0.255	1.720			-0.305	-0.447	1.692			-0.314	-0.518	1.683			0.037	-0.029	1.621			-0.038	-0.085	1.393
-0.109	-0.217	1.660			-0.095	-0.177	1.682			-0.082	0.043	1.675			-0.069	0.200	1.681			-0.216	-0.036	1.737			-0.272	-0.254	1.720			-0.305	-0.447	1.692			-0.314	-0.518	1.683			0.037	-0.029	1.621			-0.038	-0.086	1.393
-0.109	-0.217	1.660			-0.095	-0.177	1.682			-0.082	0.043	1.675			-0.069	0.200	1.681			-0.216	-0.036	1.737			-0.272	-0.254	1.720			-0.305	-0.447	1.692			-0.314	-0.518	1.683			0.038	-0.029	1.621			-0.038	-0.086	1.393
-0.109	-0.217	1.660			-0.094	-0.177	1.682			-0.082	0.043	1.675			-0.069	0.200	1.681			-0.216	-0.035	1.737			-0.272	-0.254	1.720			-0.305	-0.447	1.692			-0.314	-0.518	1.683			0.038	-0.029	1.621			-0.038	-0.086	1.394
-0.109	-0.217	1.660			-0.094	-0.177	1.682			-0.082	0.044	1.675			-0.069	0.200	1.681			-0.216	-0.035	1.737			-0.272	-0.254	1.720			-0.305	-0.447	1.692			-0.314	-0.518	1.683			0.038	-0.029	1.621			-0.038	-0.086	1.394
-0.109	-0.217	1.660			-0.094	-0.177	1.682			-0.082	0.044	1.676			-0.069	0.200	1.681			-0.216	-0.035	1.737			-0.272	-0.254	1.720			-0.305	-0.447	1.692			-0.314	-0.518	1.683			0.038	-0.028	1.621			-0.038	-0.086	1.394
-0.109	-0.217	1.660			-0.094	-0.177	1.682			-0.082	0.044	1.676			-0.069	0.201	1.682			-0.215	-0.035	1.737			-0.271	-0.254	1.720			-0.305	-0.447	1.692			-0.314	-0.518	1.683			0.038	-0.028	1.622			-0.037	-0.086	1.394
-0.109	-0.217	1.660			-0.094	-0.177	1.682			-0.082	0.044	1.676			-0.069	0.201	1.682			-0.215	-0.035	1.737			-0.271	-0.254	1.720			-0.305	-0.447	1.692			-0.314	-0.518	1.683			0.038	-0.028	1.622			-0.037	-0.086	1.395
-0.109	-0.217	1.660			-0.094	-0.177	1.682			-0.082	0.044	1.676			-0.069	0.201	1.682			-0.215	-0.035	1.737			-0.271	-0.254	1.720			-0.305	-0.447	1.692			-0.314	-0.518	1.684			0.038	-0.028	1.622			-0.037	-0.086	1.395
-0.109	-0.217	1.660			-0.094	-0.177	1.683			-0.082	0.044	1.676			-0.069	0.201	1.682			-0.215	-0.035	1.737			-0.271	-0.254	1.720			-0.305	-0.447	1.692			-0.314	-0.518	1.684			0.038	-0.028	1.622			-0.037	-0.086	1.395
-0.109	-0.217	1.660			-0.094	-0.177	1.683			-0.082	0.044	1.676			-0.069	0.201	1.682			-0.215	-0.035	1.737			-0.271	-0.253	1.720			-0.305	-0.447	1.692			-0.314	-0.518	1.684			0.038	-0.028	1.622			-0.037	-0.086	1.395
-0.108	-0.217	1.660			-0.094	-0.177	1.683			-0.082	0.044	1.676			-0.069	0.201	1.682			-0.215	-0.035	1.737			-0.271	-0.253	1.720			-0.305	-0.447	1.693			-0.314	-0.518	1.684			0.038	-0.028	1.622			-0.037	-0.086	1.396
-0.108	-0.217	1.660			-0.093	-0.177	1.683			-0.082	0.044	1.676			-0.069	0.201	1.682			-0.215	-0.035	1.737			-0.271	-0.253	1.720			-0.305	-0.447	1.693			-0.314	-0.518	1.684			0.038	-0.028	1.622			-0.037	-0.086	1.396
-0.108	-0.217	1.660			-0.093	-0.177	1.683			-0.082	0.044	1.676			-0.069	0.201	1.682			-0.215	-0.035	1.737			-0.271	-0.253	1.720			-0.305	-0.447	1.693			-0.314	-0.518	1.684			0.038	-0.028	1.622			-0.037	-0.086	1.396
-0.108	-0.217	1.660			-0.093	-0.177	1.683			-0.081	0.044	1.676			-0.069	0.201	1.683			-0.214	-0.035	1.737			-0.271	-0.253	1.720			-0.305	-0.447	1.693			-0.314	-0.518	1.684			0.038	-0.028	1.622			-0.036	-0.086	1.396
-0.108	-0.217	1.660			-0.093	-0.177	1.683			-0.081	0.044	1.676			-0.069	0.201	1.683			-0.214	-0.035	1.737			-0.271	-0.253	1.720			-0.305	-0.447	1.693			-0.314	-0.518	1.684			0.038	-0.028	1.622			-0.036	-0.086	1.396
-0.108	-0.217	1.660			-0.093	-0.177	1.683			-0.081	0.044	1.676			-0.069	0.201	1.683			-0.214	-0.035	1.737			-0.271	-0.253	1.720			-0.305	-0.447	1.693			-0.314	-0.518	1.684			0.038	-0.028	1.622			-0.036	-0.086	1.397
-0.108	-0.217	1.660			-0.093	-0.177	1.683			-0.081	0.044	1.676			-0.069	0.201	1.683			-0.214	-0.035	1.737			-0.271	-0.253	1.720			-0.305	-0.447	1.693			-0.314	-0.518	1.684			0.038	-0.028	1.623			-0.036	-0.086	1.397
-0.108	-0.217	1.660			-0.093	-0.177	1.683			-0.081	0.044	1.676			-0.069	0.201	1.683			-0.214	-0.035	1.737			-0.271	-0.253	1.720			-0.305	-0.447	1.693			-0.314	-0.518	1.684			0.038	-0.028	1.623			-0.036	-0.086	1.397
-0.108	-0.217	1.660			-0.093	-0.177	1.683			-0.081	0.044	1.677			-0.069	0.201	1.683			-0.214	-0.035	1.737			-0.271	-0.253	1.720			-0.305	-0.447	1.693			-0.314	-0.518	1.684			0.038	-0.028	1.623			-0.036	-0.086	1.397
-0.108	-0.217	1.660			-0.093	-0.177	1.683			-0.081	0.044	1.677			-0.069	0.201	1.683			-0.214	-0.034	1.737			-0.271	-0.253	1.720			-0.305	-0.447	1.693			-0.314	-0.518	1.684			0.038	-0.028	1.623			-0.036	-0.086	1.397
-0.108	-0.217	1.660			-0.093	-0.177	1.684			-0.081	0.044	1.677			-0.069	0.201	1.683			-0.214	-0.034	1.737			-0.270	-0.253	1.720			-0.305	-0.447	1.693			-0.314	-0.518	1.684			0.038	-0.028	1.623			-0.035	-0.086	1.397
-0.108	-0.217	1.660			-0.093	-0.177	1.684			-0.081	0.044	1.677			-0.069	0.201	1.683			-0.214	-0.034	1.737			-0.270	-0.253	1.720			-0.305	-0.447	1.693			-0.314	-0.518	1.684			0.038	-0.028	1.623			-0.035	-0.086	1.398
-0.108	-0.217	1.660			-0.093	-0.177	1.684			-0.081	0.044	1.677			-0.069	0.201	1.683			-0.214	-0.034	1.737			-0.270	-0.253	1.720			-0.305	-0.447	1.693			-0.314	-0.518	1.684			0.038	-0.028	1.623			-0.035	-0.086	1.398
-0.108	-0.217	1.660			-0.093	-0.177	1.684			-0.081	0.044	1.677			-0.069	0.201	1.683			-0.213	-0.034	1.737			-0.270	-0.252	1.720			-0.305	-0.447	1.693			-0.314	-0.518	1.684			0.038	-0.028	1.623			-0.034	-0.086	1.398
-0.108	-0.217	1.660			-0.093	-0.177	1.684			-0.081	0.044	1.677			-0.069	0.201	1.684			-0.213	-0.034	1.737			-0.270	-0.252	1.720			-0.305	-0.447	1.693			-0.314	-0.518	1.684			0.038	-0.028	1.623			-0.033	-0.086	1.398
-0.108	-0.217	1.660			-0.093	-0.177	1.684			-0.081	0.044	1.677			-0.069	0.202	1.684			-0.213	-0.034	1.737			-0.270	-0.252	1.720			-0.304	-0.447	1.693			-0.314	-0.518	1.684			0.038	-0.028	1.623			-0.032	-0.085	1.398
-0.108	-0.217	1.660			-0.093	-0.177	1.684			-0.081	0.044	1.677			-0.070	0.202	1.684			-0.212	-0.033	1.737			-0.270	-0.251	1.720			-0.304	-0.447	1.693			-0.314	-0.518	1.684			0.038	-0.028	1.623			-0.031	-0.085	1.398
-0.108	-0.217	1.660			-0.093	-0.177	1.684			-0.081	0.044	1.677			-0.070	0.202	1.684			-0.212	-0.033	1.737			-0.271	-0.250	1.721			-0.306	-0.448	1.694			-0.315	-0.518	1.684			0.038	-0.028	1.624			-0.030	-0.085	1.399
-0.108	-0.217	1.660			-0.092	-0.177	1.684			-0.081	0.044	1.677			-0.071	0.202	1.684			-0.212	-0.032	1.737			-0.272	-0.249	1.721			-0.307	-0.449	1.694			-0.315	-0.519	1.684			0.038	-0.027	1.624			-0.029	-0.086	1.400
-0.108	-0.217	1.660			-0.092	-0.177	1.684			-0.082	0.044	1.677			-0.071	0.203	1.685			-0.211	-0.032	1.737			-0.273	-0.247	1.722			-0.308	-0.450	1.695			-0.315	-0.519	1.684			0.038	-0.027	1.624			-0.027	-0.087	1.401
-0.108	-0.217	1.660			-0.092	-0.177	1.684			-0.082	0.044	1.677			-0.072	0.203	1.685			-0.210	-0.031	1.737			-0.273	-0.246	1.722			-0.308	-0.450	1.695			-0.315	-0.519	1.684			0.038	-0.027	1.625			-0.025	-0.087	1.401
-0.108	-0.217	1.660			-0.092	-0.177	1.684			-0.082	0.044	1.677			-0.074	0.203	1.685			-0.210	-0.030	1.737			-0.274	-0.244	1.723			-0.309	-0.450	1.696			-0.315	-0.519	1.684			0.037	-0.026	1.626			-0.022	-0.086	1.402
-0.108	-0.217	1.660			-0.092	-0.177	1.684			-0.083	0.044	1.677			-0.075	0.204	1.686			-0.210	-0.030	1.737			-0.274	-0.243	1.723			-0.309	-0.450	1.696			-0.315	-0.519	1.684			0.037	-0.026	1.626			-0.020	-0.086	1.403
-0.108	-0.217	1.660			-0.092	-0.177	1.684			-0.083	0.044	1.678			-0.077	0.205	1.687			-0.209	-0.029	1.737			-0.275	-0.242	1.723			-0.310	-0.451	1.696			-0.315	-0.519	1.684			0.037	-0.026	1.627			-0.002	-0.084	1.410
-0.108	-0.217	1.660			-0.092	-0.177	1.684			-0.084	0.044	1.678			-0.079	0.205	1.687			-0.209	-0.029	1.737			-0.275	-0.241	1.723			-0.310	-0.450	1.696			-0.315	-0.519	1.684			0.036	-0.025	1.628			-0.000	-0.084	1.410
-0.108	-0.217	1.660			-0.092	-0.177	1.684			-0.085	0.044	1.678			-0.080	0.206	1.688			-0.243	-0.062	1.732			-0.283	-0.256	1.724			-0.314	-0.467	1.694			-0.316	-0.526	1.682			0.035	-0.025	1.630			0.009	-0.083	1.412
-0.108	-0.218	1.659			-0.092	-0.177	1.684			-0.085	0.044	1.678			-0.082	0.207	1.689			-0.244	-0.063	1.732			-0.285	-0.259	1.725			-0.316	-0.473	1.693			-0.316	-0.532	1.681			0.034	-0.024	1.631			0.011	-0.082	1.412
-0.108	-0.218	1.659			-0.093	-0.177	1.684			-0.086	0.044	1.679			-0.084	0.207	1.689			-0.253	-0.072	1.729			-0.289	-0.266	1.725			-0.317	-0.480	1.692			-0.317	-0.537	1.680			0.033	-0.023	1.633			0.013	-0.082	1.412
-0.108	-0.218	1.659			-0.093	-0.178	1.684			-0.087	0.044	1.679			-0.086	0.208	1.690			-0.258	-0.077	1.728			-0.292	-0.271	1.725			-0.318	-0.485	1.691			-0.317	-0.540	1.679			0.032	-0.022	1.634			0.015	-0.081	1.412
-0.108	-0.218	1.659			-0.093	-0.178	1.685			-0.088	0.044	1.679			-0.088	0.208	1.691			-0.261	-0.080	1.727			-0.294	-0.275	1.725			-0.319	-0.488	1.691			-0.317	-0.543	1.678			0.031	-0.022	1.636			0.016	-0.080	1.413
-0.108	-0.218	1.659			-0.093	-0.178	1.685			-0.089	0.044	1.680			-0.089	0.208	1.692			-0.264	-0.083	1.727			-0.296	-0.277	1.725			-0.320	-0.491	1.690			-0.318	-0.546	1.677			0.030	-0.021	1.637			0.017	-0.079	1.413
-0.108	-0.218	1.659			-0.093	-0.178	1.685			-0.090	0.044	1.680			-0.091	0.209	1.692			-0.266	-0.084	1.726			-0.297	-0.279	1.725			-0.320	-0.493	1.690			-0.318	-0.548	1.677			0.029	-0.020	1.638			0.018	-0.078	1.413
-0.108	-0.218	1.659			-0.093	-0.178	1.685			-0.090	0.044	1.681			-0.092	0.209	1.693			-0.267	-0.086	1.726			-0.298	-0.281	1.725			-0.321	-0.495	1.689			-0.318	-0.551	1.676			0.029	-0.019	1.640			0.019	-0.077	1.414
-0.108	-0.218	1.659			-0.093	-0.178	1.685			-0.091	0.044	1.681			-0.093	0.210	1.693			-0.269	-0.087	1.725			-0.299	-0.282	1.725			-0.321	-0.497	1.689			-0.319	-0.553	1.675			0.028	-0.019	1.641			0.020	-0.077	1.414
-0.108	-0.218	1.659			-0.094	-0.178	1.685			-0.092	0.044	1.681			-0.094	0.210	1.694			-0.270	-0.089	1.725			-0.300	-0.284	1.725			-0.322	-0.499	1.689			-0.319	-0.554	1.675			0.027	-0.018	1.642			0.021	-0.076	1.414
-0.108	-0.218	1.659			-0.094	-0.178	1.686			-0.093	0.044	1.682			-0.095	0.210	1.695			-0.272	-0.090	1.725			-0.300	-0.285	1.725			-0.322	-0.500	1.689			-0.319	-0.556	1.674			0.027	-0.018	1.643			0.022	-0.075	1.415
-0.108	-0.218	1.659			-0.094	-0.179	1.686			-0.093	0.044	1.682			-0.096	0.211	1.695			-0.273	-0.090	1.725			-0.301	-0.285	1.725			-0.323	-0.501	1.688			-0.319	-0.557	1.674			0.026	-0.017	1.644			0.023	-0.075	1.415
-0.108	-0.218	1.659			-0.094	-0.179	1.686			-0.094	0.044	1.683			-0.097	0.211	1.696			-0.274	-0.091	1.724			-0.302	-0.286	1.725			-0.323	-0.502	1.688			-0.319	-0.558	1.674			0.025	-0.016	1.645			0.024	-0.074	1.416
-0.108	-0.218	1.659			-0.094	-0.179	1.686			-0.095	0.044	1.683			-0.098	0.211	1.696			-0.274	-0.090	1.724			-0.302	-0.287	1.725			-0.323	-0.503	1.688			-0.320	-0.559	1.673			0.025	-0.016	1.646			0.025	-0.074	1.416
-0.108	-0.218	1.659			-0.094	-0.179	1.686			-0.095	0.044	1.684			-0.099	0.211	1.697			-0.274	-0.088	1.725			-0.303	-0.288	1.725			-0.323	-0.504	1.688			-0.320	-0.559	1.674			0.025	-0.015	1.647			0.026	-0.073	1.416
-0.108	-0.218	1.659			-0.094	-0.179	1.687			-0.096	0.044	1.684			-0.100	0.212	1.697			-0.273	-0.087	1.725			-0.303	-0.288	1.725			-0.324	-0.505	1.688			-0.320	-0.560	1.673			0.024	-0.015	1.648			0.028	-0.073	1.417
-0.108	-0.219	1.659			-0.095	-0.179	1.687			-0.097	0.044	1.684			-0.100	0.212	1.698			-0.273	-0.085	1.726			-0.304	-0.289	1.725			-0.324	-0.506	1.687			-0.320	-0.560	1.673			0.024	-0.015	1.649			0.030	-0.072	1.418
-0.108	-0.219	1.658			-0.095	-0.179	1.687			-0.097	0.045	1.685			-0.101	0.212	1.698			-0.272	-0.083	1.726			-0.304	-0.290	1.725			-0.324	-0.506	1.687			-0.320	-0.560	1.673			0.023	-0.014	1.649			0.032	-0.072	1.418
-0.108	-0.219	1.658			-0.095	-0.179	1.687			-0.098	0.045	1.685			-0.102	0.212	1.699			-0.272	-0.082	1.726			-0.305	-0.290	1.725			-0.324	-0.507	1.687			-0.320	-0.561	1.673			0.023	-0.014	1.650			0.038	-0.075	1.421
-0.108	-0.219	1.658			-0.095	-0.179	1.687			-0.098	0.045	1.685			-0.102	0.213	1.699			-0.271	-0.081	1.727			-0.305	-0.291	1.725			-0.325	-0.507	1.687			-0.320	-0.561	1.673			0.023	-0.014	1.650			0.042	-0.076	1.423
-0.108	-0.219	1.658			-0.095	-0.179	1.688			-0.098	0.045	1.685			-0.103	0.213	1.700			-0.271	-0.080	1.727			-0.305	-0.291	1.725			-0.325	-0.507	1.686			-0.319	-0.560	1.673			0.023	-0.013	1.651			0.046	-0.077	1.424
-0.108	-0.219	1.658			-0.096	-0.179	1.688			-0.099	0.045	1.686			-0.104	0.213	1.700			-0.270	-0.079	1.727			-0.306	-0.292	1.725			-0.325	-0.508	1.686			-0.319	-0.560	1.674			0.023	-0.013	1.652			0.049	-0.078	1.426
-0.108	-0.219	1.658			-0.096	-0.179	1.688			-0.099	0.045	1.686			-0.104	0.213	1.700			-0.270	-0.078	1.728			-0.306	-0.292	1.725			-0.325	-0.508	1.686			-0.319	-0.560	1.674			0.022	-0.013	1.652			0.051	-0.078	1.426
-0.108	-0.219	1.658			-0.097	-0.179	1.688			-0.100	0.046	1.686			-0.105	0.213	1.701			-0.269	-0.077	1.728			-0.306	-0.292	1.724			-0.325	-0.507	1.686			-0.319	-0.560	1.674			0.022	-0.013	1.653			0.056	-0.080	1.429
-0.109	-0.219	1.658			-0.097	-0.179	1.689			-0.101	0.046	1.687			-0.105	0.213	1.701			-0.269	-0.076	1.728			-0.307	-0.293	1.724			-0.326	-0.507	1.686			-0.319	-0.560	1.674			0.021	-0.012	1.654			0.056	-0.077	1.429
-0.109	-0.219	1.658			-0.098	-0.179	1.689			-0.101	0.046	1.687			-0.106	0.213	1.701			-0.268	-0.075	1.728			-0.307	-0.293	1.724			-0.326	-0.507	1.686			-0.318	-0.561	1.674			0.021	-0.012	1.654			0.055	-0.073	1.429
-0.109	-0.219	1.658			-0.098	-0.179	1.689			-0.102	0.047	1.687			-0.107	0.214	1.702			-0.268	-0.075	1.729			-0.307	-0.293	1.724			-0.326	-0.507	1.686			-0.318	-0.561	1.674			0.021	-0.012	1.655			0.053	-0.068	1.428
-0.110	-0.218	1.658			-0.099	-0.179	1.690			-0.103	0.047	1.687			-0.107	0.214	1.702			-0.268	-0.074	1.729			-0.307	-0.293	1.724			-0.326	-0.507	1.685			-0.318	-0.561	1.673			0.020	-0.012	1.655			0.051	-0.063	1.427
-0.110	-0.218	1.658			-0.100	-0.178	1.690			-0.103	0.047	1.687			-0.108	0.214	1.703			-0.267	-0.073	1.729			-0.307	-0.293	1.724			-0.326	-0.507	1.685			-0.318	-0.561	1.674			0.020	-0.011	1.655			0.050	-0.060	1.426
-0.111	-0.217	1.659			-0.100	-0.178	1.691			-0.103	0.048	1.687			-0.109	0.214	1.703			-0.267	-0.073	1.729			-0.307	-0.293	1.724			-0.327	-0.507	1.685			-0.317	-0.560	1.674			0.020	-0.011	1.656			0.050	-0.057	1.426
-0.111	-0.217	1.659			-0.101	-0.178	1.691			-0.104	0.048	1.688			-0.111	0.214	1.704			-0.267	-0.072	1.729			-0.308	-0.293	1.724			-0.327	-0.507	1.685			-0.317	-0.560	1.674			0.020	-0.011	1.656			0.050	-0.055	1.426
-0.112	-0.217	1.659			-0.101	-0.177	1.691			-0.104	0.048	1.688			-0.112	0.214	1.705			-0.267	-0.072	1.730			-0.308	-0.293	1.724			-0.327	-0.507	1.685			-0.317	-0.559	1.674			0.019	-0.011	1.657			0.051	-0.053	1.426
-0.112	-0.216	1.659			-0.102	-0.177	1.692			-0.104	0.048	1.688			-0.112	0.215	1.705			-0.267	-0.071	1.730			-0.308	-0.293	1.723			-0.327	-0.507	1.685			-0.317	-0.559	1.674			0.019	-0.011	1.657			0.051	-0.052	1.426
-0.113	-0.216	1.659			-0.102	-0.177	1.692			-0.105	0.048	1.689			-0.113	0.215	1.705			-0.266	-0.071	1.730			-0.308	-0.293	1.723			-0.327	-0.506	1.685			-0.317	-0.559	1.674			0.010	-0.013	1.664			0.045	-0.048	1.430
-0.113	-0.216	1.659			-0.103	-0.177	1.692			-0.105	0.048	1.689			-0.114	0.215	1.706			-0.266	-0.071	1.730			-0.308	-0.293	1.723			-0.328	-0.506	1.685			-0.317	-0.559	1.675			0.006	-0.016	1.668			0.043	-0.047	1.432
-0.113	-0.216	1.659			-0.103	-0.177	1.692			-0.106	0.048	1.689			-0.114	0.215	1.706			-0.266	-0.070	1.730			-0.308	-0.293	1.723			-0.328	-0.506	1.685			-0.317	-0.559	1.675			0.003	-0.018	1.670			0.041	-0.046	1.433
-0.114	-0.216	1.659			-0.104	-0.177	1.693			-0.106	0.048	1.690			-0.115	0.215	1.707			-0.266	-0.070	1.730			-0.308	-0.293	1.723			-0.328	-0.506	1.684			-0.317	-0.558	1.675			0.002	-0.020	1.672			0.041	-0.045	1.434
-0.114	-0.215	1.659			-0.104	-0.177	1.693			-0.106	0.048	1.690			-0.116	0.215	1.707			-0.266	-0.070	1.730			-0.308	-0.293	1.723			-0.328	-0.506	1.684			-0.317	-0.558	1.675			0.001	-0.021	1.673			0.040	-0.044	1.435
-0.114	-0.215	1.659			-0.105	-0.177	1.693			-0.107	0.048	1.691			-0.116	0.215	1.707			-0.266	-0.069	1.730			-0.308	-0.293	1.723			-0.328	-0.506	1.684			-0.317	-0.558	1.675			0.000	-0.023	1.673			0.040	-0.043	1.435
-0.115	-0.215	1.659			-0.105	-0.176	1.693			-0.107	0.048	1.691			-0.116	0.215	1.707			-0.265	-0.069	1.730			-0.308	-0.292	1.722			-0.328	-0.506	1.684			-0.317	-0.558	1.675			0.000	-0.024	1.674			0.040	-0.042	1.435
-0.115	-0.215	1.659			-0.105	-0.176	1.694			-0.107	0.048	1.691			-0.117	0.215	1.708			-0.265	-0.069	1.730			-0.308	-0.292	1.722			-0.329	-0.506	1.684			-0.317	-0.558	1.675			0.000	-0.025	1.674			0.040	-0.042	1.435
-0.115	-0.215	1.659			-0.106	-0.176	1.694			-0.107	0.047	1.692			-0.117	0.215	1.708			-0.265	-0.069	1.730			-0.308	-0.292	1.722			-0.329	-0.506	1.684			-0.317	-0.558	1.675			0.000	-0.026	1.675			0.041	-0.042	1.435
-0.115	-0.215	1.659			-0.106	-0.176	1.694			-0.108	0.047	1.692			-0.118	0.215	1.708			-0.265	-0.069	1.730			-0.308	-0.292	1.722			-0.329	-0.506	1.683			-0.317	-0.557	1.675			0.001	-0.028	1.675			0.041	-0.041	1.436
-0.115	-0.215	1.660			-0.106	-0.176	1.694			-0.108	0.047	1.692			-0.118	0.215	1.708			-0.265	-0.068	1.730			-0.308	-0.292	1.722			-0.329	-0.505	1.683			-0.317	-0.557	1.675			0.002	-0.029	1.675			0.043	-0.041	1.435
-0.116	-0.215	1.660			-0.106	-0.176	1.694			-0.108	0.047	1.692			-0.118	0.215	1.708			-0.265	-0.068	1.730			-0.308	-0.292	1.721			-0.329	-0.505	1.683			-0.317	-0.557	1.675			0.002	-0.030	1.674			0.044	-0.041	1.435
-0.116	-0.215	1.660			-0.107	-0.176	1.695			-0.108	0.047	1.693			-0.119	0.215	1.709			-0.265	-0.068	1.730			-0.308	-0.292	1.721			-0.329	-0.505	1.683			-0.317	-0.557	1.675			0.003	-0.031	1.674			0.046	-0.041	1.435
-0.116	-0.215	1.660			-0.107	-0.176	1.695			-0.108	0.047	1.693			-0.119	0.215	1.709			-0.265	-0.068	1.730			-0.308	-0.291	1.721			-0.329	-0.505	1.682			-0.317	-0.556	1.674			0.004	-0.033	1.674			0.048	-0.041	1.434
-0.116	-0.215	1.660			-0.107	-0.176	1.695			-0.108	0.047	1.693			-0.119	0.215	1.709			-0.264	-0.068	1.730			-0.308	-0.291	1.720			-0.329	-0.505	1.682			-0.317	-0.556	1.674			0.006	-0.033	1.673			0.051	-0.042	1.433
-0.116	-0.215	1.660			-0.107	-0.176	1.695			-0.109	0.047	1.693			-0.119	0.215	1.709			-0.264	-0.068	1.730			-0.307	-0.291	1.720			-0.329	-0.504	1.682			-0.317	-0.556	1.673			0.007	-0.034	1.673			0.053	-0.042	1.433
-0.116	-0.215	1.660			-0.107	-0.176	1.695			-0.109	0.047	1.694			-0.120	0.215	1.709			-0.264	-0.067	1.730			-0.307	-0.291	1.720			-0.329	-0.504	1.681			-0.317	-0.556	1.673			0.008	-0.035	1.672			0.055	-0.043	1.432
-0.116	-0.215	1.660			-0.108	-0.176	1.695			-0.109	0.046	1.694			-0.120	0.215	1.709			-0.264	-0.067	1.730			-0.307	-0.290	1.720			-0.329	-0.504	1.681			-0.317	-0.555	1.672			0.009	-0.036	1.671			0.058	-0.044	1.432
-0.117	-0.215	1.660			-0.108	-0.176	1.695			-0.109	0.046	1.694			-0.120	0.215	1.709			-0.264	-0.067	1.730			-0.307	-0.290	1.719			-0.329	-0.504	1.681			-0.317	-0.555	1.672			0.010	-0.037	1.671			0.060	-0.045	1.431
-0.117	-0.215	1.660			-0.108	-0.176	1.695			-0.109	0.046	1.694			-0.120	0.215	1.709			-0.264	-0.067	1.730			-0.307	-0.290	1.719			-0.329	-0.504	1.681			-0.317	-0.555	1.672			0.011	-0.038	1.670			0.063	-0.046	1.431
-0.117	-0.215	1.660			-0.108	-0.176	1.695			-0.109	0.046	1.695			-0.120	0.215	1.709			-0.264	-0.067	1.730			-0.307	-0.290	1.719			-0.329	-0.503	1.680			-0.318	-0.554	1.671			0.012	-0.038	1.670			0.069	-0.047	1.448
-0.117	-0.214	1.660			-0.108	-0.176	1.695			-0.109	0.046	1.695			-0.120	0.215	1.709			-0.264	-0.067	1.730			-0.307	-0.290	1.719			-0.329	-0.503	1.680			-0.318	-0.554	1.671			0.013	-0.039	1.669			0.072	-0.049	1.459
-0.117	-0.214	1.660			-0.108	-0.176	1.696			-0.109	0.046	1.695			-0.120	0.215	1.709			-0.263	-0.067	1.730			-0.307	-0.290	1.718			-0.330	-0.503	1.680			-0.318	-0.554	1.671			0.014	-0.039	1.668			0.075	-0.050	1.466
-0.117	-0.214	1.660			-0.108	-0.176	1.696			-0.109	0.046	1.695			-0.120	0.215	1.709			-0.263	-0.067	1.729			-0.307	-0.290	1.718			-0.330	-0.503	1.680			-0.318	-0.554	1.670			0.015	-0.040	1.668			0.077	-0.051	1.470
-0.117	-0.214	1.660			-0.108	-0.176	1.696			-0.109	0.046	1.695			-0.120	0.215	1.709			-0.263	-0.067	1.729			-0.307	-0.289	1.718			-0.330	-0.503	1.679			-0.318	-0.554	1.670			0.015	-0.040	1.667			0.079	-0.052	1.474
-0.117	-0.214	1.660			-0.109	-0.176	1.696			-0.109	0.046	1.695			-0.120	0.215	1.709			-0.263	-0.066	1.729			-0.307	-0.289	1.718			-0.330	-0.502	1.679			-0.319	-0.555	1.669			0.016	-0.041	1.667			0.081	-0.052	1.477
-0.117	-0.214	1.660			-0.109	-0.176	1.696			-0.109	0.046	1.695			-0.120	0.215	1.709			-0.263	-0.066	1.729			-0.307	-0.289	1.717			-0.328	-0.488	1.681			-0.320	-0.549	1.669			0.017	-0.041	1.666			0.082	-0.053	1.480
-0.117	-0.214	1.660			-0.109	-0.176	1.696			-0.110	0.046	1.696			-0.120	0.215	1.709			-0.263	-0.066	1.729			-0.307	-0.289	1.717			-0.328	-0.487	1.681			-0.320	-0.548	1.669			0.018	-0.042	1.666			0.083	-0.053	1.482
-0.117	-0.214	1.660			-0.109	-0.176	1.696			-0.110	0.045	1.696			-0.120	0.215	1.709			-0.262	-0.066	1.729			-0.307	-0.289	1.717			-0.328	-0.487	1.681			-0.320	-0.548	1.669			0.018	-0.042	1.666			0.085	-0.054	1.484
-0.117	-0.214	1.660			-0.109	-0.176	1.696			-0.110	0.045	1.696			-0.120	0.215	1.709			-0.262	-0.066	1.729			-0.307	-0.289	1.717			-0.328	-0.486	1.680			-0.320	-0.548	1.668			0.019	-0.042	1.665			0.086	-0.054	1.485
-0.117	-0.214	1.660			-0.109	-0.176	1.696			-0.110	0.045	1.696			-0.120	0.215	1.709			-0.262	-0.066	1.728			-0.307	-0.289	1.717			-0.328	-0.486	1.680			-0.320	-0.549	1.668			0.019	-0.043	1.665			0.087	-0.054	1.486
-0.117	-0.214	1.660			-0.109	-0.176	1.696			-0.110	0.045	1.696			-0.120	0.215	1.709			-0.262	-0.066	1.728			-0.307	-0.288	1.716			-0.328	-0.486	1.680			-0.321	-0.549	1.667			0.020	-0.043	1.665			0.094	-0.059	1.490
-0.118	-0.214	1.660			-0.109	-0.176	1.696			-0.110	0.045	1.696			-0.120	0.214	1.709			-0.262	-0.066	1.728			-0.307	-0.288	1.716			-0.328	-0.486	1.680			-0.321	-0.549	1.667			0.020	-0.043	1.664			0.098	-0.062	1.493
-0.118	-0.214	1.660			-0.109	-0.176	1.696			-0.110	0.045	1.696			-0.119	0.214	1.709			-0.262	-0.066	1.728			-0.307	-0.288	1.716			-0.328	-0.486	1.679			-0.320	-0.549	1.667			0.021	-0.044	1.664			0.102	-0.065	1.495
-0.118	-0.214	1.660			-0.109	-0.176	1.696			-0.110	0.045	1.696			-0.119	0.214	1.709			-0.262	-0.066	1.728			-0.307	-0.288	1.716			-0.328	-0.486	1.679			-0.320	-0.548	1.666			0.021	-0.044	1.664			0.105	-0.066	1.497
-0.118	-0.214	1.660			-0.109	-0.176	1.696			-0.110	0.045	1.696			-0.119	0.214	1.709			-0.262	-0.066	1.728			-0.307	-0.288	1.716			-0.328	-0.486	1.679			-0.320	-0.548	1.666			0.022	-0.044	1.664			0.107	-0.068	1.499
-0.118	-0.214	1.660			-0.109	-0.176	1.696			-0.110	0.045	1.696			-0.119	0.214	1.709			-0.262	-0.066	1.727			-0.307	-0.288	1.715			-0.327	-0.483	1.679			-0.313	-0.535	1.672			0.022	-0.044	1.663			0.109	-0.069	1.500
-0.118	-0.214	1.660			-0.109	-0.176	1.696			-0.110	0.045	1.696			-0.119	0.214	1.709			-0.261	-0.066	1.727			-0.307	-0.288	1.715			-0.327	-0.482	1.679			-0.313	-0.536	1.671			0.023	-0.044	1.663			0.111	-0.070	1.501
-0.118	-0.214	1.660			-0.109	-0.176	1.696			-0.110	0.045	1.696			-0.119	0.214	1.709			-0.261	-0.066	1.727			-0.306	-0.288	1.715			-0.327	-0.483	1.678			-0.314	-0.537	1.670			0.023	-0.044	1.663			0.113	-0.071	1.503
-0.118	-0.214	1.660			-0.109	-0.176	1.696			-0.110	0.044	1.697			-0.119	0.214	1.708			-0.261	-0.066	1.727			-0.306	-0.287	1.715			-0.327	-0.483	1.678			-0.315	-0.541	1.668			0.023	-0.045	1.663			0.114	-0.071	1.501
-0.118	-0.214	1.660			-0.109	-0.176	1.696			-0.110	0.044	1.697			-0.119	0.214	1.708			-0.261	-0.066	1.727			-0.306	-0.287	1.714			-0.328	-0.483	1.677			-0.315	-0.541	1.668			0.024	-0.045	1.663			0.114	-0.070	1.501
-0.118	-0.214	1.660			-0.109	-0.176	1.696			-0.110	0.044	1.697			-0.118	0.214	1.708			-0.261	-0.066	1.726			-0.306	-0.287	1.714			-0.328	-0.484	1.677			-0.314	-0.540	1.667			0.024	-0.045	1.662			0.115	-0.069	1.500
-0.118	-0.214	1.660			-0.109	-0.176	1.696			-0.110	0.044	1.697			-0.118	0.214	1.708			-0.261	-0.066	1.726			-0.306	-0.287	1.714			-0.328	-0.484	1.676			-0.314	-0.540	1.667			0.024	-0.045	1.662			0.115	-0.068	1.499
-0.118	-0.214	1.660			-0.109	-0.176	1.696			-0.110	0.044	1.697			-0.118	0.214	1.708			-0.261	-0.066	1.726			-0.306	-0.287	1.714			-0.328	-0.485	1.676			-0.315	-0.541	1.667			0.025	-0.045	1.662			0.116	-0.068	1.498
-0.118	-0.214	1.660			-0.109	-0.176	1.696			-0.110	0.044	1.697			-0.118	0.214	1.708			-0.261	-0.065	1.726			-0.306	-0.287	1.714			-0.328	-0.486	1.675			-0.315	-0.541	1.666			0.025	-0.045	1.662			0.116	-0.067	1.497
-0.118	-0.214	1.660			-0.109	-0.176	1.696			-0.110	0.044	1.697			-0.118	0.214	1.708			-0.261	-0.065	1.726			-0.306	-0.287	1.713			-0.328	-0.487	1.675			-0.315	-0.541	1.666			0.025	-0.045	1.662			0.117	-0.067	1.497
-0.118	-0.214	1.660			-0.109	-0.176	1.696			-0.110	0.044	1.697			-0.118	0.214	1.708			-0.261	-0.065	1.726			-0.306	-0.287	1.713			-0.328	-0.488	1.674			-0.318	-0.546	1.663			0.026	-0.045	1.662			0.117	-0.066	1.496
-0.118	-0.214	1.660			-0.109	-0.176	1.696			-0.110	0.044	1.697			-0.118	0.214	1.708			-0.261	-0.065	1.725			-0.306	-0.287	1.713			-0.328	-0.490	1.673			-0.321	-0.552	1.661			0.026	-0.046	1.662			0.117	-0.066	1.496
-0.118	-0.214	1.660			-0.109	-0.176	1.696			-0.110	0.044	1.697			-0.118	0.213	1.707			-0.261	-0.065	1.725			-0.306	-0.287	1.713			-0.328	-0.492	1.673			-0.322	-0.556	1.659			0.026	-0.046	1.662			0.118	-0.066	1.496
-0.118	-0.214	1.660			-0.109	-0.176	1.696			-0.110	0.043	1.697			-0.118	0.213	1.707			-0.261	-0.065	1.725			-0.306	-0.286	1.713			-0.328	-0.493	1.672			-0.317	-0.554	1.660			0.026	-0.046	1.661			0.118	-0.066	1.496
-0.117	-0.214	1.660			-0.109	-0.176	1.696			-0.110	0.043	1.697			-0.118	0.213	1.707			-0.261	-0.065	1.725			-0.306	-0.286	1.712			-0.328	-0.493	1.672			-0.314	-0.553	1.660			0.027	-0.046	1.661			0.119	-0.065	1.496
-0.117	-0.214	1.660			-0.109	-0.176	1.696			-0.110	0.043	1.697			-0.117	0.213	1.707			-0.261	-0.065	1.724			-0.306	-0.286	1.712			-0.328	-0.494	1.671			-0.314	-0.553	1.660			0.027	-0.046	1.661			0.119	-0.065	1.496
-0.117	-0.214	1.660			-0.109	-0.176	1.696			-0.110	0.043	1.696			-0.117	0.213	1.707			-0.261	-0.065	1.724			-0.306	-0.286	1.712			-0.328	-0.491	1.671			-0.311	-0.545	1.665			0.027	-0.046	1.661			0.119	-0.065	1.496
-0.117	-0.214	1.660			-0.109	-0.176	1.696			-0.110	0.043	1.696			-0.117	0.213	1.707			-0.260	-0.065	1.724			-0.306	-0.286	1.712			-0.328	-0.488	1.671			-0.310	-0.540	1.667			0.027	-0.046	1.661			0.120	-0.065	1.496
-0.117	-0.214	1.660			-0.109	-0.176	1.696			-0.110	0.043	1.696			-0.117	0.213	1.707			-0.260	-0.065	1.724			-0.306	-0.286	1.712			-0.328	-0.488	1.671			-0.312	-0.542	1.665			0.027	-0.046	1.661			0.120	-0.065	1.496
-0.117	-0.214	1.660			-0.109	-0.176	1.696			-0.110	0.043	1.696			-0.117	0.213	1.707			-0.260	-0.065	1.723			-0.306	-0.286	1.711			-0.328	-0.488	1.671			-0.314	-0.543	1.664			0.028	-0.046	1.661			0.120	-0.065	1.496
-0.117	-0.214	1.660			-0.109	-0.176	1.696			-0.110	0.043	1.696			-0.117	0.213	1.706			-0.260	-0.065	1.723			-0.306	-0.286	1.711			-0.328	-0.485	1.671			-0.315	-0.539	1.664			0.028	-0.046	1.661			0.121	-0.065	1.496
-0.117	-0.214	1.660			-0.109	-0.177	1.696			-0.110	0.043	1.696			-0.117	0.213	1.706			-0.260	-0.065	1.723			-0.306	-0.286	1.711			-0.327	-0.482	1.671			-0.315	-0.535	1.664			0.028	-0.046	1.661			0.121	-0.064	1.496
-0.117	-0.214	1.660			-0.109	-0.177	1.696			-0.110	0.042	1.696			-0.117	0.213	1.706			-0.260	-0.065	1.723			-0.306	-0.286	1.711			-0.327	-0.479	1.671			-0.312	-0.530	1.665			0.028	-0.046	1.661			0.121	-0.064	1.496
-0.117	-0.214	1.660			-0.109	-0.177	1.696			-0.110	0.042	1.696			-0.117	0.213	1.706			-0.260	-0.065	1.722			-0.306	-0.286	1.711			-0.327	-0.477	1.671			-0.309	-0.525	1.666			0.028	-0.046	1.661			0.121	-0.064	1.496
-0.117	-0.214	1.660			-0.109	-0.177	1.696			-0.110	0.042	1.696			-0.117	0.213	1.706			-0.260	-0.065	1.722			-0.306	-0.286	1.710			-0.327	-0.474	1.671			-0.310	-0.522	1.659			0.028	-0.046	1.661			0.121	-0.064	1.497
-0.117	-0.214	1.660			-0.109	-0.177	1.696			-0.110	0.042	1.696			-0.117	0.213	1.706			-0.260	-0.065	1.722			-0.306	-0.286	1.710			-0.326	-0.470	1.670			-0.310	-0.519	1.651			0.029	-0.046	1.661			0.121	-0.064	1.497
-0.117	-0.214	1.659			-0.109	-0.177	1.696			-0.110	0.042	1.696			-0.117	0.213	1.706			-0.260	-0.065	1.721			-0.306	-0.286	1.710			-0.325	-0.465	1.666			-0.306	-0.502	1.638			0.029	-0.046	1.661			0.122	-0.064	1.497
-0.117	-0.214	1.659			-0.109	-0.177	1.696			-0.110	0.042	1.695			-0.117	0.213	1.705			-0.260	-0.065	1.721			-0.307	-0.285	1.710			-0.322	-0.458	1.661			-0.301	-0.495	1.624			0.029	-0.046	1.661			0.122	-0.063	1.497
-0.117	-0.214	1.659			-0.109	-0.177	1.696			-0.110	0.042	1.695			-0.117	0.213	1.705			-0.261	-0.065	1.721			-0.307	-0.285	1.711			-0.319	-0.449	1.654			-0.297	-0.488	1.613			0.029	-0.046	1.661			0.122	-0.063	1.497
-0.117	-0.214	1.659			-0.109	-0.177	1.696			-0.110	0.041	1.695			-0.117	0.212	1.705			-0.261	-0.065	1.721			-0.308	-0.284	1.711			-0.315	-0.440	1.646			-0.291	-0.480	1.601			0.029	-0.046	1.661			0.122	-0.063	1.497
-0.117	-0.214	1.659			-0.109	-0.177	1.696			-0.110	0.041	1.695			-0.117	0.212	1.705			-0.261	-0.065	1.720			-0.309	-0.282	1.711			-0.311	-0.430	1.638			-0.280	-0.469	1.584			0.029	-0.046	1.661			0.122	-0.063	1.497
-0.116	-0.214	1.659			-0.109	-0.177	1.696			-0.111	0.041	1.695			-0.117	0.212	1.705			-0.261	-0.065	1.720			-0.311	-0.279	1.711			-0.307	-0.421	1.632			-0.269	-0.457	1.570			0.029	-0.046	1.661			0.122	-0.063	1.497
-0.116	-0.214	1.659			-0.109	-0.177	1.695			-0.111	0.041	1.695			-0.117	0.212	1.705			-0.261	-0.065	1.720			-0.312	-0.275	1.711			-0.302	-0.413	1.627			-0.261	-0.447	1.561			0.029	-0.046	1.661			0.122	-0.063	1.497
-0.116	-0.214	1.659			-0.109	-0.177	1.695			-0.111	0.041	1.695			-0.117	0.212	1.704			-0.261	-0.065	1.720			-0.313	-0.271	1.710			-0.300	-0.408	1.624			-0.259	-0.442	1.558			0.029	-0.046	1.661			0.122	-0.063	1.497
-0.116	-0.213	1.659			-0.109	-0.177	1.695			-0.111	0.041	1.694			-0.117	0.212	1.704			-0.261	-0.065	1.719			-0.314	-0.267	1.710			-0.299	-0.403	1.622			-0.257	-0.437	1.555			0.030	-0.046	1.661			0.122	-0.063	1.497
-0.116	-0.213	1.658			-0.109	-0.176	1.695			-0.111	0.041	1.694			-0.117	0.212	1.704			-0.261	-0.065	1.719			-0.315	-0.262	1.709			-0.298	-0.399	1.620			-0.256	-0.433	1.553			0.030	-0.046	1.661			0.122	-0.062	1.497
-0.116	-0.213	1.658			-0.108	-0.176	1.695			-0.111	0.041	1.694			-0.117	0.212	1.704			-0.261	-0.064	1.719			-0.315	-0.259	1.708			-0.297	-0.396	1.619			-0.255	-0.429	1.552			0.030	-0.046	1.661			0.122	-0.062	1.497
-0.115	-0.213	1.658			-0.108	-0.176	1.695			-0.111	0.041	1.694			-0.117	0.212	1.704			-0.261	-0.064	1.718			-0.315	-0.255	1.708			-0.296	-0.393	1.618			-0.257	-0.423	1.555			0.030	-0.046	1.661			0.122	-0.062	1.497
-0.115	-0.213	1.658			-0.108	-0.176	1.695			-0.111	0.040	1.694			-0.117	0.212	1.704			-0.261	-0.064	1.718			-0.315	-0.253	1.707			-0.295	-0.390	1.616			-0.259	-0.419	1.557			0.030	-0.046	1.661			0.122	-0.062	1.497
-0.115	-0.213	1.658			-0.108	-0.176	1.695			-0.112	0.040	1.694			-0.117	0.212	1.704			-0.261	-0.064	1.718			-0.316	-0.250	1.706			-0.294	-0.388	1.616			-0.259	-0.417	1.556			0.030	-0.046	1.661			0.122	-0.062	1.497
-0.115	-0.213	1.658			-0.108	-0.176	1.694			-0.112	0.040	1.694			-0.117	0.212	1.704			-0.261	-0.064	1.718			-0.316	-0.248	1.706			-0.294	-0.386	1.615			-0.258	-0.415	1.556			0.030	-0.046	1.661			0.127	-0.066	1.494
-0.115	-0.213	1.657			-0.108	-0.176	1.694			-0.112	0.040	1.694			-0.117	0.212	1.703			-0.261	-0.064	1.717			-0.316	-0.246	1.705			-0.293	-0.384	1.614			-0.258	-0.414	1.555			0.030	-0.046	1.661			0.127	-0.066	1.494
-0.114	-0.212	1.657			-0.108	-0.176	1.694			-0.112	0.040	1.694			-0.117	0.212	1.703			-0.261	-0.064	1.717			-0.316	-0.245	1.705			-0.292	-0.383	1.613			-0.258	-0.413	1.556			0.030	-0.046	1.661			0.127	-0.066	1.494
-0.114	-0.212	1.657			-0.108	-0.176	1.694			-0.112	0.040	1.693			-0.117	0.212	1.703			-0.262	-0.064	1.717			-0.316	-0.243	1.705			-0.292	-0.381	1.613			-0.258	-0.412	1.556			0.030	-0.046	1.661			0.132	-0.069	1.490
-0.114	-0.212	1.657			-0.108	-0.176	1.694			-0.112	0.040	1.693			-0.118	0.212	1.703			-0.262	-0.064	1.717			-0.316	-0.242	1.704			-0.292	-0.380	1.613			-0.258	-0.411	1.556			0.030	-0.046	1.661			0.135	-0.071	1.487
-0.114	-0.212	1.657			-0.108	-0.176	1.694			-0.112	0.040	1.693			-0.118	0.212	1.703			-0.262	-0.064	1.716			-0.316	-0.240	1.704			-0.292	-0.378	1.613			-0.258	-0.411	1.557			0.030	-0.046	1.661			0.134	-0.070	1.488
-0.114	-0.212	1.657			-0.108	-0.176	1.694			-0.112	0.040	1.693			-0.118	0.212	1.703			-0.262	-0.064	1.716			-0.316	-0.239	1.703			-0.291	-0.377	1.613			-0.258	-0.410	1.557			0.030	-0.046	1.661			0.133	-0.069	1.490
-0.113	-0.212	1.656			-0.108	-0.176	1.693			-0.112	0.040	1.693			-0.118	0.212	1.703			-0.262	-0.064	1.716			-0.316	-0.238	1.703			-0.291	-0.376	1.613			-0.258	-0.410	1.557			0.030	-0.046	1.661			0.132	-0.069	1.491
-0.113	-0.212	1.656			-0.107	-0.176	1.693			-0.112	0.040	1.693			-0.118	0.212	1.703			-0.262	-0.064	1.716			-0.316	-0.237	1.703			-0.291	-0.376	1.613			-0.258	-0.409	1.558			0.030	-0.046	1.662			0.131	-0.068	1.492
-0.113	-0.212	1.656			-0.107	-0.176	1.693			-0.113	0.040	1.693			-0.118	0.212	1.702			-0.262	-0.063	1.716			-0.316	-0.236	1.703			-0.291	-0.375	1.613			-0.259	-0.409	1.558			0.030	-0.046	1.662			0.130	-0.067	1.493
-0.113	-0.211	1.656			-0.107	-0.176	1.693			-0.113	0.040	1.693			-0.118	0.212	1.702			-0.262	-0.063	1.715			-0.316	-0.235	1.702			-0.291	-0.374	1.613			-0.259	-0.409	1.558			0.030	-0.046	1.662			0.129	-0.067	1.494
-0.113	-0.211	1.656			-0.107	-0.176	1.693			-0.113	0.040	1.693			-0.119	0.212	1.702			-0.262	-0.063	1.715			-0.316	-0.235	1.702			-0.292	-0.374	1.614			-0.259	-0.408	1.559			0.030	-0.045	1.662			0.129	-0.066	1.495
-0.113	-0.211	1.656			-0.107	-0.175	1.693			-0.113	0.040	1.693			-0.119	0.212	1.702			-0.262	-0.063	1.715			-0.316	-0.234	1.702			-0.292	-0.374	1.614			-0.259	-0.408	1.559			0.030	-0.045	1.662			0.128	-0.066	1.496
-0.112	-0.211	1.656			-0.107	-0.175	1.693			-0.113	0.039	1.693			-0.119	0.212	1.702			-0.263	-0.063	1.715			-0.316	-0.233	1.702			-0.292	-0.373	1.614			-0.260	-0.407	1.559			0.030	-0.045	1.663			0.128	-0.066	1.496
-0.112	-0.211	1.656			-0.107	-0.175	1.693			-0.113	0.039	1.693			-0.119	0.212	1.702			-0.263	-0.063	1.715			-0.316	-0.233	1.702			-0.292	-0.373	1.614			-0.260	-0.407	1.559			0.030	-0.045	1.663			0.127	-0.065	1.497
-0.112	-0.211	1.656			-0.107	-0.175	1.693			-0.113	0.039	1.693			-0.119	0.212	1.702			-0.263	-0.063	1.715			-0.316	-0.232	1.702			-0.292	-0.373	1.614			-0.260	-0.406	1.558			0.030	-0.045	1.663			0.127	-0.065	1.497
-0.112	-0.211	1.656			-0.107	-0.175	1.693			-0.113	0.039	1.693			-0.119	0.212	1.702			-0.263	-0.063	1.715			-0.316	-0.231	1.701			-0.292	-0.372	1.613			-0.260	-0.405	1.557			0.030	-0.045	1.663			0.126	-0.064	1.498
-0.112	-0.211	1.655			-0.107	-0.175	1.693			-0.113	0.039	1.693			-0.119	0.212	1.701			-0.263	-0.063	1.714			-0.317	-0.231	1.701			-0.288	-0.366	1.606			-0.263	-0.401	1.555			0.030	-0.045	1.664			0.125	-0.064	1.499
-0.112	-0.211	1.655			-0.107	-0.175	1.693			-0.113	0.039	1.693			-0.120	0.212	1.700			-0.263	-0.063	1.714			-0.317	-0.230	1.701			-0.284	-0.360	1.599			-0.268	-0.398	1.554			0.030	-0.045	1.664			0.124	-0.064	1.499
-0.112	-0.210	1.655			-0.107	-0.175	1.693			-0.114	0.039	1.693			-0.120	0.211	1.699			-0.263	-0.063	1.714			-0.317	-0.230	1.701			-0.279	-0.352	1.590			-0.273	-0.394	1.555			0.030	-0.045	1.664			0.124	-0.063	1.500
-0.112	-0.210	1.655			-0.107	-0.175	1.692			-0.114	0.039	1.693			-0.121	0.210	1.696			-0.263	-0.063	1.715			-0.316	-0.229	1.701			-0.276	-0.347	1.584			-0.276	-0.391	1.555			0.030	-0.045	1.665			0.123	-0.063	1.501
-0.112	-0.210	1.655			-0.107	-0.175	1.692			-0.114	0.039	1.693			-0.121	0.209	1.693			-0.263	-0.063	1.715			-0.316	-0.229	1.700			-0.275	-0.343	1.579			-0.280	-0.387	1.556			0.030	-0.044	1.665			0.121	-0.063	1.501
-0.111	-0.210	1.655			-0.107	-0.175	1.692			-0.114	0.039	1.692			-0.122	0.208	1.690			-0.264	-0.063	1.715			-0.316	-0.229	1.700			-0.274	-0.341	1.575			-0.284	-0.384	1.556			0.029	-0.044	1.666			0.120	-0.062	1.502
-0.111	-0.210	1.655			-0.107	-0.175	1.692			-0.114	0.039	1.692			-0.123	0.206	1.687			-0.264	-0.063	1.716			-0.316	-0.229	1.700			-0.274	-0.339	1.572			-0.286	-0.383	1.555			0.029	-0.044	1.666			0.119	-0.061	1.502
-0.111	-0.210	1.655			-0.106	-0.175	1.692			-0.114	0.039	1.692			-0.123	0.204	1.683			-0.264	-0.063	1.716			-0.315	-0.228	1.699			-0.274	-0.337	1.570			-0.288	-0.382	1.554			0.029	-0.044	1.667			0.117	-0.061	1.501
-0.111	-0.210	1.655			-0.106	-0.175	1.692			-0.114	0.038	1.692			-0.123	0.203	1.681			-0.264	-0.063	1.716			-0.315	-0.228	1.699			-0.274	-0.336	1.568			-0.291	-0.381	1.553			0.029	-0.044	1.667			0.117	-0.062	1.504
-0.111	-0.210	1.656			-0.106	-0.175	1.692			-0.114	0.038	1.692			-0.124	0.202	1.678			-0.264	-0.063	1.717			-0.315	-0.228	1.698			-0.274	-0.335	1.566			-0.292	-0.380	1.552			0.029	-0.044	1.667			0.116	-0.064	1.505
-0.111	-0.210	1.656			-0.106	-0.175	1.692			-0.114	0.038	1.692			-0.124	0.201	1.676			-0.264	-0.063	1.717			-0.314	-0.228	1.698			-0.275	-0.334	1.564			-0.294	-0.380	1.552			0.029	-0.044	1.668			0.116	-0.064	1.506
-0.111	-0.210	1.656			-0.106	-0.175	1.692			-0.114	0.038	1.692			-0.124	0.200	1.674			-0.265	-0.063	1.718			-0.314	-0.227	1.697			-0.275	-0.333	1.563			-0.296	-0.379	1.551			0.029	-0.044	1.668			0.113	-0.063	1.506
-0.110	-0.210	1.656			-0.106	-0.175	1.692			-0.114	0.037	1.692			-0.124	0.199	1.672			-0.265	-0.062	1.718			-0.314	-0.227	1.697			-0.274	-0.332	1.561			-0.298	-0.378	1.551			0.028	-0.044	1.669			0.110	-0.062	1.506
-0.110	-0.210	1.656			-0.106	-0.175	1.692			-0.114	0.037	1.692			-0.124	0.198	1.671			-0.265	-0.062	1.719			-0.313	-0.227	1.696			-0.275	-0.332	1.560			-0.299	-0.377	1.551			0.028	-0.044	1.669			0.107	-0.061	1.506
-0.110	-0.210	1.656			-0.106	-0.175	1.693			-0.114	0.037	1.692			-0.125	0.197	1.670			-0.265	-0.062	1.719			-0.313	-0.227	1.696			-0.274	-0.329	1.557			-0.281	-0.364	1.531			0.028	-0.044	1.669			0.105	-0.060	1.506
-0.110	-0.210	1.656			-0.106	-0.175	1.693			-0.114	0.036	1.692			-0.125	0.197	1.668			-0.265	-0.062	1.719			-0.312	-0.227	1.695			-0.259	-0.317	1.541			-0.244	-0.339	1.492			0.028	-0.044	1.670			0.103	-0.059	1.506
-0.110	-0.210	1.656			-0.106	-0.175	1.693			-0.114	0.036	1.691			-0.125	0.196	1.667			-0.265	-0.062	1.720			-0.312	-0.227	1.695			-0.258	-0.315	1.539			-0.242	-0.337	1.489			0.028	-0.044	1.670			0.101	-0.059	1.506
-0.110	-0.210	1.656			-0.106	-0.175	1.693			-0.114	0.036	1.691			-0.125	0.196	1.667			-0.265	-0.062	1.720			-0.312	-0.227	1.695			-0.251	-0.313	1.531			-0.230	-0.336	1.477			0.028	-0.044	1.670			0.099	-0.058	1.506
-0.110	-0.210	1.656			-0.105	-0.175	1.693			-0.114	0.036	1.691			-0.125	0.195	1.666			-0.265	-0.062	1.720			-0.311	-0.227	1.694			-0.251	-0.314	1.533			-0.231	-0.340	1.483			0.028	-0.044	1.671			0.097	-0.057	1.505
-0.110	-0.210	1.656			-0.105	-0.175	1.693			-0.114	0.035	1.691			-0.125	0.195	1.665			-0.265	-0.062	1.721			-0.311	-0.227	1.694			-0.252	-0.316	1.536			-0.232	-0.344	1.488			0.028	-0.044	1.671			0.096	-0.057	1.505
-0.110	-0.210	1.656			-0.105	-0.175	1.693			-0.114	0.035	1.691			-0.125	0.195	1.665			-0.266	-0.062	1.721			-0.311	-0.227	1.694			-0.255	-0.322	1.543			-0.253	-0.350	1.506			0.027	-0.044	1.671			0.094	-0.056	1.504
-0.110	-0.210	1.656			-0.105	-0.175	1.693			-0.114	0.035	1.691			-0.124	0.196	1.665			-0.266	-0.062	1.721			-0.311	-0.227	1.694			-0.262	-0.332	1.554			-0.252	-0.360	1.511			0.027	-0.044	1.671			0.093	-0.056	1.504
-0.110	-0.210	1.656			-0.105	-0.175	1.693			-0.114	0.035	1.690			-0.124	0.196	1.665			-0.266	-0.062	1.721			-0.310	-0.226	1.693			-0.269	-0.342	1.566			-0.252	-0.368	1.516			0.027	-0.044	1.672			0.091	-0.056	1.503
-0.109	-0.210	1.656			-0.105	-0.175	1.693			-0.114	0.035	1.690			-0.123	0.197	1.666			-0.266	-0.062	1.721			-0.310	-0.226	1.693			-0.274	-0.349	1.575			-0.253	-0.376	1.522			0.027	-0.044	1.672			0.089	-0.055	1.502
-0.109	-0.210	1.656			-0.105	-0.175	1.693			-0.114	0.035	1.690			-0.122	0.198	1.667			-0.266	-0.062	1.722			-0.310	-0.226	1.693			-0.280	-0.356	1.586			-0.255	-0.385	1.531			0.027	-0.044	1.672			0.087	-0.055	1.501
-0.109	-0.210	1.656			-0.105	-0.175	1.693			-0.114	0.035	1.690			-0.121	0.199	1.669			-0.266	-0.062	1.722			-0.310	-0.227	1.694			-0.284	-0.363	1.596			-0.267	-0.399	1.554			0.026	-0.044	1.672			0.087	-0.057	1.502
-0.109	-0.210	1.656			-0.105	-0.175	1.693			-0.114	0.035	1.690			-0.120	0.200	1.670			-0.266	-0.062	1.722			-0.310	-0.227	1.694			-0.286	-0.368	1.603			-0.267	-0.405	1.559			0.026	-0.044	1.672			0.087	-0.058	1.502
-0.109	-0.210	1.656			-0.105	-0.175	1.692			-0.114	0.035	1.689			-0.119	0.201	1.672			-0.266	-0.062	1.722			-0.310	-0.227	1.695			-0.288	-0.371	1.609			-0.266	-0.410	1.563			0.026	-0.043	1.671			0.087	-0.060	1.502
-0.109	-0.210	1.656			-0.105	-0.175	1.692			-0.114	0.035	1.689			-0.118	0.202	1.674			-0.265	-0.062	1.722			-0.310	-0.228	1.696			-0.289	-0.375	1.614			-0.267	-0.417	1.569			0.026	-0.043	1.671			0.087	-0.060	1.502
-0.109	-0.210	1.656			-0.105	-0.175	1.692			-0.114	0.036	1.689			-0.116	0.202	1.676			-0.265	-0.061	1.722			-0.310	-0.229	1.697			-0.291	-0.379	1.619			-0.268	-0.424	1.575			0.025	-0.043	1.670			0.087	-0.061	1.501
-0.109	-0.210	1.656			-0.105	-0.175	1.692			-0.114	0.036	1.688			-0.115	0.203	1.678			-0.265	-0.061	1.721			-0.310	-0.230	1.698			-0.293	-0.383	1.624			-0.270	-0.431	1.581			0.025	-0.042	1.670			0.086	-0.062	1.501
-0.109	-0.210	1.656			-0.105	-0.175	1.692			-0.113	0.036	1.688			-0.113	0.203	1.680			-0.265	-0.060	1.721			-0.310	-0.231	1.699			-0.295	-0.387	1.628			-0.273	-0.439	1.587			0.025	-0.042	1.669			0.086	-0.062	1.501
-0.109	-0.210	1.656			-0.105	-0.175	1.692			-0.113	0.037	1.688			-0.112	0.204	1.681			-0.265	-0.060	1.721			-0.310	-0.233	1.699			-0.297	-0.392	1.633			-0.282	-0.447	1.601			0.024	-0.042	1.668			0.086	-0.063	1.500
-0.109	-0.210	1.656			-0.104	-0.175	1.692			-0.113	0.037	1.688			-0.111	0.204	1.683			-0.264	-0.059	1.721			-0.310	-0.236	1.700			-0.300	-0.396	1.637			-0.287	-0.452	1.609			0.024	-0.042	1.668			0.086	-0.063	1.500
-0.109	-0.210	1.656			-0.104	-0.175	1.692			-0.113	0.037	1.687			-0.109	0.205	1.684			-0.264	-0.059	1.721			-0.310	-0.238	1.701			-0.302	-0.401	1.641			-0.290	-0.456	1.614			0.024	-0.041	1.667			0.085	-0.063	1.500
-0.109	-0.210	1.656			-0.104	-0.174	1.692			-0.112	0.038	1.687			-0.108	0.205	1.685			-0.263	-0.058	1.720			-0.310	-0.241	1.701			-0.305	-0.405	1.645			-0.292	-0.459	1.618			0.024	-0.041	1.666			0.085	-0.064	1.499
-0.109	-0.210	1.656			-0.104	-0.174	1.692			-0.112	0.038	1.687			-0.107	0.206	1.687			-0.263	-0.058	1.720			-0.310	-0.244	1.702			-0.307	-0.409	1.648			-0.294	-0.462	1.622			0.023	-0.041	1.665			0.085	-0.064	1.499
-0.109	-0.210	1.656			-0.104	-0.174	1.692			-0.112	0.038	1.687			-0.106	0.206	1.688			-0.262	-0.057	1.720			-0.310	-0.247	1.702			-0.310	-0.414	1.652			-0.299	-0.468	1.630			0.023	-0.040	1.664			0.085	-0.064	1.499
-0.109	-0.210	1.656			-0.104	-0.174	1.692			-0.112	0.038	1.687			-0.105	0.206	1.689			-0.262	-0.056	1.719			-0.310	-0.250	1.702			-0.314	-0.419	1.656			-0.302	-0.474	1.638			0.023	-0.040	1.664			0.085	-0.065	1.498
-0.109	-0.210	1.656			-0.104	-0.174	1.692			-0.112	0.039	1.686			-0.103	0.206	1.690			-0.262	-0.056	1.719			-0.310	-0.252	1.703			-0.321	-0.447	1.661			-0.314	-0.516	1.644			0.023	-0.040	1.663			0.085	-0.065	1.498
-0.109	-0.210	1.656			-0.104	-0.174	1.692			-0.111	0.039	1.686			-0.102	0.206	1.691			-0.261	-0.055	1.719			-0.310	-0.254	1.703			-0.323	-0.451	1.664			-0.316	-0.519	1.651			0.023	-0.039	1.662			0.084	-0.065	1.497
-0.109	-0.210	1.656			-0.104	-0.174	1.692			-0.111	0.039	1.686			-0.101	0.207	1.691			-0.261	-0.055	1.718			-0.310	-0.256	1.703			-0.327	-0.462	1.667			-0.318	-0.527	1.654			0.023	-0.039	1.661			0.084	-0.065	1.497
-0.109	-0.210	1.656			-0.104	-0.174	1.692			-0.111	0.039	1.686			-0.100	0.207	1.692			-0.260	-0.054	1.718			-0.310	-0.257	1.703			-0.329	-0.469	1.670			-0.320	-0.534	1.658			0.023	-0.039	1.661			0.084	-0.066	1.496
-0.109	-0.210	1.656			-0.104	-0.174	1.692			-0.111	0.040	1.686			-0.099	0.207	1.693			-0.260	-0.054	1.718			-0.310	-0.258	1.703			-0.331	-0.474	1.672			-0.321	-0.539	1.661			0.023	-0.039	1.661			0.084	-0.066	1.496
-0.109	-0.210	1.656			-0.104	-0.174	1.692			-0.110	0.040	1.686			-0.098	0.207	1.693			-0.260	-0.053	1.718			-0.310	-0.259	1.704			-0.332	-0.479	1.674			-0.322	-0.544	1.663			0.022	-0.038	1.660			0.084	-0.066	1.496
-0.109	-0.210	1.656			-0.104	-0.174	1.692			-0.110	0.040	1.685			-0.097	0.207	1.694			-0.259	-0.053	1.717			-0.310	-0.260	1.704			-0.333	-0.482	1.675			-0.323	-0.548	1.665			0.022	-0.038	1.660			0.084	-0.066	1.495
-0.109	-0.210	1.656			-0.104	-0.174	1.691			-0.110	0.040	1.685			-0.096	0.207	1.694			-0.259	-0.052	1.717			-0.310	-0.261	1.704			-0.334	-0.485	1.677			-0.325	-0.551	1.668			0.022	-0.038	1.659			0.084	-0.067	1.495
-0.109	-0.210	1.656			-0.104	-0.174	1.691			-0.109	0.041	1.685			-0.096	0.207	1.695			-0.258	-0.052	1.717			-0.310	-0.262	1.704			-0.335	-0.488	1.678			-0.326	-0.555	1.670			0.022	-0.038	1.659			0.084	-0.067	1.495
-0.109	-0.210	1.656			-0.104	-0.174	1.691			-0.109	0.041	1.685			-0.095	0.207	1.695			-0.258	-0.052	1.717			-0.310	-0.262	1.704			-0.336	-0.490	1.679			-0.327	-0.558	1.671			0.022	-0.038	1.659			0.084	-0.067	1.494
-0.109	-0.210	1.656			-0.104	-0.174	1.691			-0.109	0.041	1.685			-0.094	0.207	1.696			-0.258	-0.051	1.717			-0.310	-0.263	1.705			-0.337	-0.493	1.680			-0.327	-0.561	1.673			0.022	-0.038	1.658			0.084	-0.067	1.494
-0.109	-0.210	1.656			-0.104	-0.174	1.691			-0.109	0.041	1.685			-0.093	0.208	1.696			-0.257	-0.051	1.717			-0.310	-0.264	1.705			-0.337	-0.495	1.681			-0.328	-0.563	1.675			0.022	-0.037	1.658			0.084	-0.067	1.494
-0.109	-0.210	1.656			-0.104	-0.174	1.691			-0.108	0.041	1.685			-0.093	0.208	1.697			-0.257	-0.051	1.717			-0.310	-0.264	1.705			-0.333	-0.475	1.686			-0.325	-0.551	1.678			0.022	-0.037	1.658			0.084	-0.067	1.493
-0.109	-0.210	1.656			-0.104	-0.174	1.691			-0.108	0.042	1.685			-0.092	0.208	1.697			-0.257	-0.050	1.716			-0.310	-0.265	1.705			-0.331	-0.465	1.688			-0.323	-0.543	1.680			0.022	-0.037	1.657			0.084	-0.068	1.493
-0.109	-0.210	1.656			-0.104	-0.174	1.691			-0.108	0.042	1.685			-0.092	0.208	1.697			-0.256	-0.050	1.716			-0.309	-0.265	1.705			-0.329	-0.458	1.690			-0.321	-0.536	1.682			0.022	-0.037	1.657			0.084	-0.068	1.493
-0.109	-0.210	1.656			-0.103	-0.174	1.691			-0.107	0.042	1.684			-0.091	0.208	1.698			-0.256	-0.050	1.716			-0.309	-0.266	1.706			-0.328	-0.454	1.691			-0.320	-0.531	1.683			0.022	-0.037	1.657			0.084	-0.068	1.493
-0.109	-0.210	1.656			-0.103	-0.174	1.691			-0.107	0.042	1.684			-0.091	0.208	1.698			-0.256	-0.050	1.716			-0.309	-0.266	1.706			-0.328	-0.459	1.689			-0.319	-0.533	1.683			0.022	-0.037	1.657			0.084	-0.068	1.492
-0.109	-0.210	1.656			-0.103	-0.174	1.691			-0.107	0.042	1.684			-0.090	0.208	1.698			-0.255	-0.049	1.716			-0.309	-0.266	1.706			-0.327	-0.454	1.690			-0.318	-0.529	1.684			0.022	-0.036	1.657			0.084	-0.068	1.492
-0.109	-0.210	1.656			-0.103	-0.174	1.691			-0.106	0.042	1.684			-0.090	0.208	1.698			-0.255	-0.049	1.716			-0.309	-0.267	1.706			-0.327	-0.451	1.690			-0.318	-0.525	1.685			0.022	-0.036	1.656			0.084	-0.068	1.492
-0.109	-0.210	1.656			-0.103	-0.174	1.691			-0.106	0.043	1.684			-0.089	0.208	1.698			-0.255	-0.049	1.716			-0.308	-0.267	1.707			-0.326	-0.457	1.688			-0.317	-0.528	1.684			0.022	-0.036	1.656			0.084	-0.068	1.492
-0.109	-0.210	1.656			-0.103	-0.174	1.691			-0.106	0.043	1.684			-0.089	0.208	1.699			-0.254	-0.049	1.716			-0.308	-0.267	1.707			-0.326	-0.462	1.686			-0.317	-0.530	1.684			0.022	-0.036	1.656			0.084	-0.068	1.492
-0.109	-0.210	1.656			-0.103	-0.174	1.691			-0.105	0.043	1.685			-0.088	0.208	1.699			-0.254	-0.049	1.716			-0.308	-0.268	1.707			-0.326	-0.466	1.685			-0.316	-0.533	1.683			0.022	-0.036	1.656			0.084	-0.068	1.492
-0.109	-0.210	1.656			-0.103	-0.174	1.691			-0.105	0.043	1.685			-0.088	0.208	1.699			-0.254	-0.048	1.717			-0.308	-0.268	1.707			-0.325	-0.461	1.686			-0.316	-0.530	1.683			0.022	-0.036	1.656			0.084	-0.068	1.491
-0.109	-0.210	1.656			-0.103	-0.174	1.691			-0.104	0.043	1.685			-0.088	0.208	1.699			-0.254	-0.048	1.717			-0.307	-0.268	1.708			-0.325	-0.465	1.685			-0.315	-0.533	1.682			0.022	-0.036	1.655			0.084	-0.069	1.491
-0.109	-0.210	1.656			-0.103	-0.174	1.691			-0.104	0.043	1.685			-0.087	0.208	1.699			-0.253	-0.048	1.717			-0.307	-0.268	1.708			-0.324	-0.461	1.685			-0.315	-0.530	1.682			0.022	-0.035	1.655			0.084	-0.069	1.491
-0.109	-0.210	1.656			-0.103	-0.174	1.691			-0.104	0.043	1.685			-0.087	0.208	1.699			-0.253	-0.048	1.717			-0.307	-0.268	1.708			-0.324	-0.464	1.684			-0.314	-0.532	1.681			0.022	-0.035	1.656			0.075	-0.063	1.484
-0.109	-0.210	1.656			-0.103	-0.174	1.691			-0.103	0.044	1.685			-0.087	0.208	1.700			-0.253	-0.048	1.717			-0.307	-0.268	1.708			-0.324	-0.467	1.683			-0.314	-0.533	1.681			0.022	-0.035	1.656			0.067	-0.059	1.479
-0.109	-0.210	1.656			-0.103	-0.174	1.691			-0.103	0.044	1.685			-0.086	0.208	1.700			-0.252	-0.048	1.717			-0.306	-0.269	1.708			-0.324	-0.470	1.682			-0.313	-0.535	1.680			0.022	-0.035	1.656			0.065	-0.060	1.468
-0.109	-0.210	1.656			-0.103	-0.174	1.691			-0.102	0.044	1.685			-0.086	0.208	1.700			-0.252	-0.048	1.717			-0.306	-0.269	1.709			-0.323	-0.467	1.681			-0.313	-0.528	1.679			0.021	-0.035	1.657			0.064	-0.061	1.460
-0.109	-0.210	1.656			-0.103	-0.174	1.691			-0.102	0.044	1.685			-0.086	0.208	1.700			-0.252	-0.048	1.717			-0.306	-0.269	1.709			-0.323	-0.465	1.681			-0.313	-0.523	1.679			0.021	-0.034	1.657			0.061	-0.061	1.454
-0.109	-0.210	1.656			-0.102	-0.174	1.691			-0.101	0.044	1.685			-0.085	0.208	1.700			-0.252	-0.048	1.717			-0.306	-0.269	1.709			-0.323	-0.462	1.681			-0.313	-0.521	1.679			0.021	-0.034	1.657			0.059	-0.061	1.450
-0.109	-0.210	1.656			-0.102	-0.174	1.691			-0.101	0.044	1.685			-0.085	0.208	1.700			-0.252	-0.047	1.717			-0.305	-0.269	1.709			-0.322	-0.466	1.679			-0.313	-0.521	1.678			0.021	-0.034	1.658			0.057	-0.061	1.446
-0.109	-0.210	1.656			-0.102	-0.174	1.691			-0.100	0.045	1.685			-0.085	0.208	1.700			-0.251	-0.047	1.717			-0.305	-0.269	1.709			-0.322	-0.468	1.677			-0.313	-0.522	1.678			0.021	-0.034	1.658			0.056	-0.061	1.443
-0.109	-0.211	1.656			-0.102	-0.174	1.691			-0.100	0.045	1.685			-0.084	0.208	1.700			-0.251	-0.047	1.717			-0.305	-0.269	1.709			-0.321	-0.462	1.677			-0.313	-0.518	1.678			0.021	-0.033	1.658			0.055	-0.061	1.440
-0.109	-0.211	1.656			-0.102	-0.174	1.691			-0.099	0.046	1.684			-0.084	0.208	1.700			-0.251	-0.047	1.717			-0.305	-0.269	1.709			-0.321	-0.465	1.675			-0.313	-0.519	1.677			0.021	-0.033	1.658			0.053	-0.060	1.437
-0.109	-0.211	1.656			-0.102	-0.174	1.691			-0.098	0.048	1.683			-0.084	0.208	1.700			-0.251	-0.047	1.717			-0.304	-0.269	1.709			-0.321	-0.468	1.674			-0.313	-0.520	1.676			0.020	-0.032	1.659			0.052	-0.060	1.435
-0.109	-0.211	1.656			-0.102	-0.174	1.691			-0.098	0.049	1.682			-0.083	0.208	1.700			-0.251	-0.047	1.717			-0.304	-0.269	1.709			-0.320	-0.470	1.673			-0.313	-0.521	1.675			0.020	-0.031	1.659			0.051	-0.059	1.432
-0.109	-0.211	1.656			-0.102	-0.174	1.691			-0.097	0.050	1.682			-0.083	0.208	1.701			-0.250	-0.047	1.717			-0.304	-0.269	1.709			-0.320	-0.471	1.672			-0.313	-0.522	1.674			0.020	-0.030	1.659			0.049	-0.059	1.430
-0.109	-0.212	1.656			-0.102	-0.174	1.691			-0.097	0.052	1.681			-0.083	0.208	1.701			-0.250	-0.047	1.718			-0.304	-0.269	1.709			-0.320	-0.473	1.671			-0.313	-0.522	1.674			0.020	-0.029	1.659			0.048	-0.059	1.428
-0.109	-0.212	1.656			-0.102	-0.174	1.691			-0.096	0.053	1.680			-0.082	0.208	1.701			-0.250	-0.047	1.718			-0.303	-0.269	1.709			-0.319	-0.462	1.675			-0.312	-0.518	1.675			0.019	-0.028	1.659			0.047	-0.058	1.427
-0.109	-0.212	1.656			-0.102	-0.174	1.690			-0.096	0.054	1.679			-0.082	0.208	1.701			-0.250	-0.047	1.718			-0.303	-0.269	1.710			-0.318	-0.465	1.675			-0.312	-0.518	1.674			0.019	-0.027	1.659			0.046	-0.058	1.425
-0.109	-0.213	1.656			-0.102	-0.174	1.690			-0.096	0.055	1.678			-0.082	0.208	1.701			-0.250	-0.047	1.718			-0.303	-0.269	1.710			-0.318	-0.467	1.674			-0.312	-0.519	1.674			0.019	-0.026	1.659			0.045	-0.058	1.424
-0.109	-0.213	1.655			-0.101	-0.174	1.690			-0.096	0.056	1.678			-0.082	0.208	1.701			-0.249	-0.047	1.718			-0.303	-0.269	1.710			-0.317	-0.460	1.677			-0.312	-0.515	1.675			0.018	-0.025	1.659			0.044	-0.058	1.423
-0.109	-0.214	1.655			-0.101	-0.174	1.689			-0.096	0.057	1.677			-0.082	0.208	1.701			-0.249	-0.047	1.718			-0.302	-0.269	1.710			-0.317	-0.463	1.677			-0.312	-0.517	1.675			0.018	-0.024	1.658			0.044	-0.058	1.421
-0.109	-0.214	1.655			-0.101	-0.175	1.689			-0.096	0.058	1.676			-0.081	0.208	1.701			-0.249	-0.047	1.719			-0.302	-0.269	1.710			-0.318	-0.466	1.677			-0.312	-0.518	1.675			0.017	-0.022	1.658			0.043	-0.057	1.420
-0.110	-0.215	1.655			-0.101	-0.175	1.689			-0.096	0.060	1.675			-0.081	0.208	1.701			-0.249	-0.047	1.719			-0.302	-0.269	1.710			-0.318	-0.468	1.677			-0.312	-0.519	1.675			0.017	-0.021	1.658			0.042	-0.057	1.419
-0.110	-0.215	1.655			-0.101	-0.175	1.688			-0.096	0.061	1.674			-0.081	0.208	1.701			-0.249	-0.047	1.719			-0.302	-0.269	1.710			-0.317	-0.460	1.680			-0.311	-0.515	1.676			0.017	-0.020	1.658			0.041	-0.057	1.418
-0.110	-0.215	1.655			-0.101	-0.175	1.688			-0.095	0.063	1.673			-0.081	0.208	1.701			-0.249	-0.047	1.719			-0.302	-0.269	1.710			-0.317	-0.463	1.679			-0.311	-0.516	1.676			0.017	-0.019	1.657			0.039	-0.057	1.417
-0.110	-0.216	1.655			-0.101	-0.175	1.687			-0.094	0.064	1.672			-0.081	0.208	1.701			-0.249	-0.047	1.719			-0.301	-0.268	1.710			-0.317	-0.456	1.682			-0.313	-0.509	1.678			0.017	-0.017	1.657			0.038	-0.056	1.416
-0.109	-0.216	1.655			-0.101	-0.174	1.687			-0.093	0.065	1.671			-0.081	0.208	1.701			-0.248	-0.047	1.719			-0.301	-0.268	1.711			-0.318	-0.461	1.681			-0.314	-0.511	1.677			0.017	-0.016	1.657			0.037	-0.056	1.415
-0.109	-0.216	1.654			-0.100	-0.174	1.686			-0.093	0.066	1.671			-0.080	0.208	1.701			-0.248	-0.047	1.720			-0.301	-0.268	1.711			-0.318	-0.459	1.681			-0.315	-0.510	1.677			0.018	-0.016	1.657			0.036	-0.056	1.414
-0.109	-0.216	1.654			-0.100	-0.174	1.686			-0.092	0.066	1.670			-0.080	0.208	1.701			-0.248	-0.047	1.720			-0.301	-0.268	1.711			-0.318	-0.463	1.681			-0.316	-0.512	1.677			0.018	-0.015	1.657			0.034	-0.055	1.414
-0.109	-0.216	1.654			-0.100	-0.174	1.685			-0.092	0.067	1.670			-0.080	0.208	1.701			-0.248	-0.047	1.720			-0.301	-0.268	1.711			-0.318	-0.465	1.680			-0.317	-0.513	1.676			0.018	-0.014	1.656			0.033	-0.055	1.413
-0.109	-0.216	1.654			-0.100	-0.174	1.685			-0.091	0.068	1.670			-0.080	0.208	1.702			-0.248	-0.047	1.720			-0.300	-0.267	1.710			-0.319	-0.466	1.680			-0.317	-0.514	1.676			0.018	-0.013	1.656			0.034	-0.056	1.413
-0.109	-0.216	1.654			-0.100	-0.174	1.684			-0.091	0.068	1.669			-0.080	0.208	1.702			-0.248	-0.047	1.720			-0.300	-0.267	1.710			-0.319	-0.467	1.680			-0.318	-0.515	1.676			0.018	-0.012	1.656			0.034	-0.057	1.414
-0.109	-0.217	1.654			-0.099	-0.174	1.684			-0.091	0.069	1.669			-0.080	0.208	1.702			-0.249	-0.047	1.721			-0.300	-0.266	1.710			-0.319	-0.468	1.680			-0.318	-0.515	1.676			0.018	-0.012	1.656			0.034	-0.058	1.414
-0.109	-0.217	1.654			-0.099	-0.174	1.683			-0.090	0.069	1.669			-0.080	0.208	1.702			-0.249	-0.048	1.721			-0.299	-0.265	1.710			-0.319	-0.468	1.680			-0.319	-0.516	1.675			0.019	-0.011	1.656			0.034	-0.059	1.414
-0.109	-0.217	1.654			-0.099	-0.173	1.683			-0.090	0.070	1.668			-0.079	0.208	1.702			-0.249	-0.048	1.722			-0.299	-0.263	1.710			-0.319	-0.469	1.680			-0.319	-0.516	1.675			0.019	-0.010	1.656			0.034	-0.060	1.414
-0.109	-0.217	1.654			-0.099	-0.173	1.683			-0.090	0.070	1.668			-0.079	0.208	1.702			-0.249	-0.048	1.722			-0.299	-0.263	1.710			-0.319	-0.469	1.680			-0.319	-0.516	1.675			0.019	-0.010	1.656			0.034	-0.060	1.414
-0.109	-0.217	1.654			-0.099	-0.173	1.682			-0.090	0.070	1.668			-0.079	0.208	1.702			-0.250	-0.049	1.722			-0.298	-0.262	1.710			-0.319	-0.469	1.680			-0.320	-0.517	1.675			0.019	-0.010	1.656			0.034	-0.061	1.415
-0.109	-0.217	1.654			-0.099	-0.173	1.682			-0.089	0.071	1.668			-0.079	0.208	1.702			-0.251	-0.049	1.723			-0.298	-0.261	1.710			-0.319	-0.469	1.680			-0.320	-0.517	1.675			0.019	-0.009	1.656			0.034	-0.061	1.415
-0.109	-0.217	1.654			-0.099	-0.173	1.682			-0.089	0.071	1.668			-0.079	0.208	1.702			-0.251	-0.049	1.723			-0.298	-0.261	1.710			-0.319	-0.470	1.680			-0.320	-0.517	1.675			0.019	-0.009	1.656			0.034	-0.062	1.415
-0.109	-0.217	1.654			-0.099	-0.173	1.681			-0.089	0.071	1.667			-0.079	0.208	1.702			-0.252	-0.050	1.723			-0.298	-0.260	1.710			-0.319	-0.470	1.679			-0.321	-0.517	1.675			0.019	-0.009	1.656			0.034	-0.062	1.416
-0.109	-0.217	1.654			-0.099	-0.173	1.681			-0.089	0.071	1.667			-0.079	0.208	1.702			-0.252	-0.050	1.724			-0.298	-0.259	1.710			-0.319	-0.470	1.679			-0.321	-0.518	1.675			0.019	-0.008	1.655			0.034	-0.063	1.416
-0.109	-0.217	1.654			-0.098	-0.173	1.681			-0.089	0.071	1.667			-0.079	0.208	1.702			-0.253	-0.051	1.724			-0.297	-0.259	1.710			-0.319	-0.470	1.679			-0.321	-0.518	1.674			0.019	-0.008	1.655			0.034	-0.063	1.417
-0.109	-0.217	1.654			-0.098	-0.173	1.681			-0.089	0.072	1.667			-0.078	0.209	1.702			-0.253	-0.051	1.724			-0.297	-0.258	1.710			-0.319	-0.470	1.680			-0.321	-0.518	1.674			0.019	-0.008	1.655			0.034	-0.064	1.417
-0.109	-0.217	1.654			-0.098	-0.172	1.681			-0.089	0.072	1.668			-0.078	0.209	1.702			-0.254	-0.051	1.724			-0.297	-0.257	1.710			-0.319	-0.471	1.680			-0.321	-0.518	1.674			0.019	-0.007	1.656			0.034	-0.064	1.418
-0.109	-0.217	1.654			-0.098	-0.172	1.681			-0.089	0.072	1.668			-0.078	0.209	1.702			-0.254	-0.052	1.725			-0.297	-0.257	1.710			-0.319	-0.471	1.680			-0.322	-0.519	1.674			0.019	-0.007	1.656			0.033	-0.064	1.418
-0.109	-0.217	1.654			-0.098	-0.172	1.681			-0.089	0.072	1.668			-0.078	0.209	1.702			-0.255	-0.052	1.725			-0.297	-0.256	1.710			-0.319	-0.471	1.680			-0.322	-0.519	1.674			0.019	-0.007	1.656			0.033	-0.065	1.419
-0.109	-0.217	1.654			-0.098	-0.172	1.680			-0.089	0.071	1.668			-0.078	0.209	1.702			-0.255	-0.052	1.725			-0.297	-0.256	1.710			-0.319	-0.471	1.680			-0.322	-0.519	1.674			0.019	-0.007	1.656			0.033	-0.066	1.420
-0.109	-0.217	1.654			-0.098	-0.172	1.680			-0.089	0.071	1.669			-0.078	0.209	1.702			-0.255	-0.053	1.725			-0.297	-0.256	1.710			-0.319	-0.471	1.680			-0.322	-0.519	1.674			0.019	-0.007	1.656			0.033	-0.066	1.420
-0.109	-0.217	1.653			-0.098	-0.172	1.680			-0.089	0.071	1.669			-0.078	0.209	1.702			-0.256	-0.053	1.726			-0.297	-0.255	1.710			-0.319	-0.471	1.680			-0.322	-0.522	1.673			0.019	-0.006	1.656			0.033	-0.068	1.422
-0.109	-0.217	1.653			-0.098	-0.172	1.680			-0.089	0.071	1.669			-0.078	0.209	1.702			-0.256	-0.053	1.726			-0.296	-0.255	1.710			-0.319	-0.471	1.680			-0.321	-0.524	1.672			0.019	-0.006	1.656			0.033	-0.069	1.423
-0.109	-0.217	1.653			-0.098	-0.172	1.680			-0.089	0.071	1.670			-0.078	0.209	1.702			-0.257	-0.054	1.726			-0.296	-0.254	1.710			-0.320	-0.472	1.680			-0.320	-0.526	1.671			0.019	-0.006	1.656			0.033	-0.069	1.423
-0.109	-0.217	1.653			-0.098	-0.172	1.680			-0.089	0.071	1.670			-0.077	0.209	1.702			-0.257	-0.054	1.726			-0.296	-0.254	1.710			-0.320	-0.472	1.680			-0.320	-0.527	1.670			0.019	-0.006	1.656			0.033	-0.069	1.423
-0.109	-0.217	1.653			-0.098	-0.172	1.680			-0.089	0.071	1.670			-0.077	0.209	1.702			-0.257	-0.054	1.726			-0.296	-0.254	1.710			-0.320	-0.472	1.680			-0.319	-0.528	1.670			0.019	-0.006	1.656			0.032	-0.069	1.424
-0.109	-0.217	1.653			-0.098	-0.172	1.680			-0.089	0.070	1.671			-0.077	0.209	1.702			-0.258	-0.054	1.726			-0.296	-0.253	1.710			-0.320	-0.472	1.680			-0.319	-0.529	1.669			0.019	-0.006	1.656			0.032	-0.069	1.424
-0.109	-0.217	1.653			-0.098	-0.172	1.680			-0.089	0.070	1.671			-0.077	0.209	1.702			-0.258	-0.055	1.726			-0.296	-0.253	1.710			-0.320	-0.472	1.680			-0.318	-0.530	1.669			0.019	-0.006	1.657			0.032	-0.070	1.424
-0.109	-0.217	1.653			-0.098	-0.172	1.680			-0.089	0.070	1.672			-0.077	0.209	1.702			-0.258	-0.055	1.726			-0.296	-0.253	1.710			-0.320	-0.472	1.680			-0.318	-0.531	1.668			0.019	-0.006	1.657			0.032	-0.070	1.425
-0.108	-0.217	1.653			-0.098	-0.172	1.680			-0.089	0.070	1.672			-0.077	0.209	1.702			-0.259	-0.055	1.727			-0.296	-0.253	1.710			-0.320	-0.472	1.680			-0.317	-0.532	1.667			0.019	-0.006	1.657			0.032	-0.070	1.425
-0.108	-0.217	1.653			-0.098	-0.172	1.680			-0.089	0.069	1.672			-0.077	0.209	1.702			-0.259	-0.055	1.727			-0.296	-0.252	1.710			-0.320	-0.472	1.680			-0.317	-0.533	1.667			0.020	-0.006	1.657			0.032	-0.070	1.425
-0.108	-0.217	1.653			-0.097	-0.172	1.680			-0.089	0.069	1.673			-0.077	0.209	1.702			-0.259	-0.056	1.727			-0.296	-0.252	1.710			-0.320	-0.472	1.680			-0.316	-0.533	1.666			0.021	-0.006	1.656			0.032	-0.070	1.425
-0.108	-0.217	1.653			-0.097	-0.172	1.681			-0.089	0.069	1.673			-0.077	0.209	1.702			-0.259	-0.056	1.727			-0.296	-0.252	1.710			-0.320	-0.472	1.680			-0.316	-0.534	1.666			0.021	-0.006	1.656			0.032	-0.070	1.424
-0.108	-0.216	1.653			-0.097	-0.172	1.681			-0.089	0.068	1.674			-0.077	0.209	1.703			-0.259	-0.056	1.727			-0.296	-0.252	1.710			-0.320	-0.472	1.680			-0.316	-0.535	1.666			0.022	-0.006	1.655			0.031	-0.070	1.424
-0.108	-0.216	1.653			-0.097	-0.172	1.681			-0.089	0.068	1.674			-0.077	0.209	1.703			-0.260	-0.056	1.727			-0.296	-0.252	1.710			-0.320	-0.472	1.680			-0.316	-0.535	1.665			0.023	-0.006	1.655			0.031	-0.070	1.424
-0.108	-0.216	1.653			-0.097	-0.172	1.681			-0.089	0.068	1.674			-0.076	0.209	1.703			-0.260	-0.056	1.727			-0.296	-0.251	1.710			-0.320	-0.472	1.680			-0.315	-0.536	1.665			0.024	-0.007	1.654			0.031	-0.070	1.423
-0.108	-0.216	1.653			-0.097	-0.172	1.681			-0.089	0.067	1.675			-0.076	0.209	1.703			-0.260	-0.057	1.727			-0.296	-0.251	1.710			-0.320	-0.473	1.680			-0.315	-0.537	1.664			0.025	-0.007	1.654			0.031	-0.070	1.422
-0.108	-0.216	1.653			-0.097	-0.172	1.681			-0.089	0.067	1.675			-0.076	0.209	1.703			-0.260	-0.057	1.727			-0.296	-0.251	1.710			-0.320	-0.473	1.680			-0.315	-0.537	1.664			0.025	-0.007	1.653			0.031	-0.070	1.422
-0.108	-0.216	1.653			-0.096	-0.171	1.682			-0.089	0.066	1.675			-0.076	0.209	1.703			-0.260	-0.057	1.727			-0.296	-0.251	1.710			-0.320	-0.473	1.680			-0.315	-0.538	1.664			0.026	-0.007	1.653			0.031	-0.070	1.422
-0.108	-0.216	1.653			-0.096	-0.171	1.682			-0.089	0.066	1.675			-0.076	0.209	1.703			-0.261	-0.057	1.727			-0.296	-0.251	1.710			-0.320	-0.473	1.680			-0.315	-0.538	1.664			0.026	-0.007	1.653			0.031	-0.070	1.421
-0.107	-0.216	1.653			-0.096	-0.171	1.682			-0.089	0.066	1.676			-0.076	0.209	1.703			-0.261	-0.057	1.727			-0.296	-0.251	1.710			-0.320	-0.473	1.680			-0.315	-0.539	1.663			0.026	-0.007	1.652			0.031	-0.070	1.421
-0.107	-0.215	1.653			-0.096	-0.171	1.682			-0.089	0.065	1.676			-0.076	0.209	1.703			-0.261	-0.057	1.727			-0.296	-0.251	1.710			-0.320	-0.473	1.680			-0.314	-0.539	1.663			0.027	-0.007	1.652			0.031	-0.070	1.420
-0.107	-0.215	1.653			-0.096	-0.171	1.682			-0.089	0.065	1.676			-0.076	0.209	1.703			-0.261	-0.058	1.727			-0.296	-0.251	1.710			-0.320	-0.473	1.680			-0.314	-0.540	1.663			0.027	-0.007	1.652			0.031	-0.070	1.420
-0.107	-0.215	1.653			-0.096	-0.171	1.682			-0.089	0.065	1.676			-0.076	0.209	1.703			-0.261	-0.058	1.727			-0.297	-0.256	1.712			-0.320	-0.476	1.679			-0.315	-0.544	1.661			0.028	-0.007	1.651			0.031	-0.070	1.419
-0.107	-0.215	1.653			-0.096	-0.171	1.683			-0.089	0.065	1.676			-0.076	0.209	1.703			-0.261	-0.058	1.727			-0.297	-0.256	1.712			-0.320	-0.477	1.679			-0.315	-0.545	1.661			0.028	-0.007	1.651			0.031	-0.070	1.419
-0.107	-0.215	1.653			-0.095	-0.171	1.683			-0.089	0.065	1.677			-0.075	0.209	1.703			-0.262	-0.058	1.727			-0.297	-0.256	1.712			-0.320	-0.477	1.679			-0.315	-0.545	1.661			0.029	-0.007	1.651			0.031	-0.070	1.418
-0.107	-0.215	1.653			-0.095	-0.171	1.683			-0.089	0.064	1.677			-0.075	0.209	1.703			-0.262	-0.058	1.727			-0.297	-0.256	1.712			-0.320	-0.477	1.679			-0.315	-0.546	1.661			0.029	-0.007	1.650			0.031	-0.070	1.418
-0.107	-0.215	1.653			-0.095	-0.171	1.683			-0.089	0.064	1.677			-0.074	0.209	1.702			-0.262	-0.058	1.727			-0.297	-0.260	1.713			-0.320	-0.480	1.678			-0.314	-0.547	1.660			0.030	-0.007	1.650			0.032	-0.070	1.417
-0.107	-0.214	1.653			-0.095	-0.171	1.683			-0.089	0.064	1.677			-0.074	0.209	1.702			-0.262	-0.058	1.727			-0.297	-0.259	1.713			-0.320	-0.479	1.678			-0.314	-0.548	1.660			0.030	-0.007	1.649			0.032	-0.070	1.417
-0.106	-0.214	1.653			-0.095	-0.171	1.683			-0.089	0.064	1.677			-0.074	0.209	1.702			-0.262	-0.058	1.727			-0.298	-0.262	1.714			-0.321	-0.482	1.677			-0.314	-0.549	1.660			0.030	-0.007	1.649			0.032	-0.070	1.416
-0.106	-0.214	1.653			-0.095	-0.171	1.683			-0.088	0.064	1.677			-0.073	0.209	1.702			-0.262	-0.059	1.727			-0.298	-0.261	1.713			-0.321	-0.481	1.677			-0.314	-0.549	1.659			0.031	-0.007	1.648			0.032	-0.070	1.415
-0.106	-0.214	1.653			-0.094	-0.171	1.683			-0.088	0.064	1.677			-0.072	0.209	1.702			-0.262	-0.059	1.727			-0.298	-0.264	1.714			-0.321	-0.483	1.677			-0.314	-0.550	1.659			0.031	-0.007	1.648			0.032	-0.070	1.414
-0.106	-0.214	1.653			-0.094	-0.171	1.683			-0.088	0.064	1.677			-0.071	0.209	1.701			-0.262	-0.059	1.727			-0.298	-0.266	1.715			-0.321	-0.484	1.676			-0.314	-0.552	1.658			0.032	-0.006	1.647			0.033	-0.070	1.413
-0.106	-0.213	1.653			-0.094	-0.170	1.683			-0.088	0.064	1.676			-0.070	0.209	1.701			-0.262	-0.059	1.727			-0.298	-0.263	1.714			-0.321	-0.483	1.676			-0.314	-0.546	1.658			0.032	-0.006	1.646			0.033	-0.070	1.412
-0.106	-0.213	1.653			-0.094	-0.170	1.683			-0.087	0.064	1.676			-0.069	0.208	1.701			-0.262	-0.059	1.727			-0.298	-0.262	1.714			-0.321	-0.482	1.676			-0.314	-0.544	1.658			0.033	-0.006	1.645			0.033	-0.070	1.411
-0.105	-0.213	1.653			-0.093	-0.170	1.683			-0.087	0.064	1.676			-0.068	0.208	1.700			-0.262	-0.059	1.727			-0.298	-0.260	1.713			-0.321	-0.481	1.676			-0.314	-0.542	1.658			0.034	-0.006	1.645			0.033	-0.070	1.411
-0.105	-0.213	1.653			-0.093	-0.170	1.683			-0.086	0.064	1.675			-0.067	0.208	1.700			-0.262	-0.059	1.727			-0.298	-0.259	1.713			-0.321	-0.480	1.676			-0.314	-0.540	1.658			0.035	-0.006	1.644			0.034	-0.070	1.410
-0.105	-0.212	1.653			-0.093	-0.170	1.683			-0.085	0.064	1.675			-0.066	0.208	1.700			-0.262	-0.059	1.727			-0.298	-0.258	1.712			-0.321	-0.479	1.676			-0.314	-0.538	1.658			0.035	-0.006	1.643			0.034	-0.070	1.409
-0.105	-0.212	1.653			-0.092	-0.169	1.683			-0.085	0.064	1.674			-0.065	0.207	1.699			-0.262	-0.059	1.727			-0.299	-0.260	1.713			-0.322	-0.480	1.676			-0.314	-0.538	1.657			0.036	-0.005	1.642			0.034	-0.070	1.408
-0.104	-0.212	1.652			-0.092	-0.169	1.683			-0.084	0.064	1.674			-0.064	0.207	1.699			-0.262	-0.059	1.727			-0.299	-0.260	1.713			-0.322	-0.480	1.676			-0.314	-0.538	1.657			0.036	-0.005	1.642			0.034	-0.070	1.407
-0.104	-0.211	1.652			-0.092	-0.169	1.683			-0.083	0.064	1.673			-0.063	0.207	1.699			-0.262	-0.059	1.727			-0.299	-0.260	1.712			-0.322	-0.480	1.676			-0.314	-0.537	1.657			0.037	-0.005	1.641			0.034	-0.070	1.407
-0.104	-0.211	1.652			-0.092	-0.168	1.682			-0.083	0.064	1.673			-0.062	0.206	1.698			-0.262	-0.059	1.727			-0.299	-0.260	1.712			-0.322	-0.480	1.676			-0.315	-0.537	1.657			0.038	-0.005	1.641			0.035	-0.070	1.406
-0.104	-0.211	1.652			-0.091	-0.168	1.682			-0.082	0.064	1.673			-0.060	0.206	1.698			-0.262	-0.059	1.727			-0.299	-0.260	1.712			-0.322	-0.480	1.676			-0.315	-0.536	1.657			0.038	-0.005	1.640			0.035	-0.070	1.406
-0.103	-0.210	1.652			-0.091	-0.168	1.682			-0.082	0.064	1.672			-0.060	0.206	1.698			-0.262	-0.059	1.727			-0.299	-0.260	1.711			-0.322	-0.480	1.675			-0.315	-0.536	1.657			0.039	-0.005	1.639			0.035	-0.070	1.405
-0.103	-0.210	1.652			-0.091	-0.168	1.682			-0.081	0.064	1.672			-0.059	0.205	1.697			-0.262	-0.059	1.727			-0.299	-0.259	1.711			-0.323	-0.480	1.675			-0.315	-0.535	1.657			0.039	-0.005	1.639			0.035	-0.070	1.405
-0.103	-0.210	1.652			-0.090	-0.168	1.682			-0.081	0.064	1.672			-0.058	0.205	1.697			-0.262	-0.059	1.727			-0.299	-0.259	1.711			-0.323	-0.480	1.675			-0.315	-0.535	1.657			0.040	-0.005	1.639			0.035	-0.070	1.404
-0.103	-0.210	1.652			-0.090	-0.167	1.681			-0.080	0.064	1.672			-0.057	0.205	1.697			-0.262	-0.059	1.727			-0.299	-0.259	1.711			-0.323	-0.480	1.675			-0.315	-0.534	1.657			0.040	-0.004	1.638			0.036	-0.070	1.404
-0.103	-0.209	1.652			-0.090	-0.167	1.681			-0.080	0.064	1.671			-0.057	0.205	1.697			-0.262	-0.059	1.726			-0.299	-0.259	1.710			-0.323	-0.480	1.675			-0.315	-0.534	1.657			0.041	-0.004	1.638			0.036	-0.070	1.404
-0.102	-0.209	1.652			-0.090	-0.167	1.681			-0.079	0.064	1.671			-0.056	0.205	1.697			-0.262	-0.059	1.726			-0.299	-0.258	1.710			-0.323	-0.480	1.675			-0.315	-0.533	1.657			0.041	-0.004	1.637			0.036	-0.070	1.403
-0.102	-0.209	1.651			-0.090	-0.167	1.681			-0.079	0.064	1.671			-0.056	0.204	1.697			-0.262	-0.059	1.726			-0.299	-0.258	1.710			-0.323	-0.480	1.675			-0.315	-0.534	1.656			0.041	-0.004	1.637			0.036	-0.070	1.403
-0.102	-0.209	1.651			-0.089	-0.167	1.681			-0.079	0.064	1.671			-0.055	0.204	1.696			-0.261	-0.059	1.726			-0.299	-0.258	1.710			-0.323	-0.479	1.675			-0.316	-0.534	1.656			0.042	-0.004	1.637			0.036	-0.070	1.403
-0.102	-0.208	1.651			-0.089	-0.166	1.681			-0.078	0.064	1.670			-0.055	0.204	1.696			-0.261	-0.059	1.726			-0.299	-0.258	1.710			-0.323	-0.479	1.675			-0.316	-0.534	1.656			0.042	-0.004	1.636			0.037	-0.070	1.402
-0.102	-0.208	1.651			-0.089	-0.166	1.680			-0.078	0.064	1.670			-0.054	0.204	1.696			-0.261	-0.059	1.726			-0.299	-0.258	1.709			-0.323	-0.479	1.675			-0.316	-0.535	1.656			0.042	-0.004	1.636			0.037	-0.070	1.402
-0.102	-0.208	1.651			-0.089	-0.166	1.680			-0.078	0.064	1.670			-0.054	0.204	1.696			-0.261	-0.059	1.726			-0.299	-0.257	1.709			-0.323	-0.479	1.675			-0.317	-0.535	1.656			0.043	-0.004	1.636			0.037	-0.071	1.402
-0.101	-0.208	1.651			-0.089	-0.166	1.680			-0.077	0.064	1.670			-0.054	0.204	1.696			-0.261	-0.059	1.726			-0.299	-0.257	1.709			-0.323	-0.479	1.674			-0.317	-0.536	1.655			0.043	-0.004	1.635			0.037	-0.071	1.402
-0.101	-0.208	1.651			-0.088	-0.166	1.680			-0.077	0.064	1.670			-0.054	0.204	1.696			-0.261	-0.059	1.726			-0.299	-0.257	1.709			-0.323	-0.479	1.674			-0.317	-0.536	1.655			0.043	-0.004	1.635			0.038	-0.071	1.401
-0.101	-0.208	1.651			-0.088	-0.166	1.680			-0.077	0.064	1.669			-0.053	0.204	1.696			-0.260	-0.059	1.726			-0.299	-0.257	1.709			-0.323	-0.479	1.674			-0.318	-0.537	1.655			0.044	-0.004	1.635			0.038	-0.071	1.401
-0.101	-0.207	1.651			-0.088	-0.165	1.679			-0.077	0.064	1.669			-0.053	0.204	1.696			-0.260	-0.058	1.726			-0.299	-0.257	1.709			-0.323	-0.479	1.674			-0.318	-0.537	1.655			0.044	-0.004	1.634			0.038	-0.071	1.401
-0.101	-0.207	1.651			-0.088	-0.165	1.679			-0.076	0.064	1.669			-0.053	0.204	1.696			-0.260	-0.058	1.726			-0.299	-0.257	1.709			-0.324	-0.479	1.674			-0.318	-0.537	1.655			0.044	-0.004	1.634			0.038	-0.072	1.401
-0.101	-0.207	1.651			-0.088	-0.165	1.679			-0.076	0.063	1.669			-0.053	0.204	1.696			-0.260	-0.058	1.726			-0.299	-0.257	1.708			-0.324	-0.479	1.674			-0.318	-0.536	1.656			0.044	-0.004	1.634			0.039	-0.072	1.401
-0.101	-0.207	1.651			-0.088	-0.165	1.679			-0.076	0.063	1.669			-0.052	0.203	1.695			-0.260	-0.058	1.726			-0.299	-0.257	1.708			-0.324	-0.479	1.674			-0.318	-0.536	1.656			0.044	-0.004	1.634			0.039	-0.072	1.401
-0.101	-0.207	1.651			-0.088	-0.165	1.679			-0.076	0.063	1.669			-0.052	0.203	1.695			-0.260	-0.058	1.726			-0.299	-0.257	1.708			-0.324	-0.479	1.674			-0.318	-0.536	1.656			0.045	-0.004	1.634			0.037	-0.071	1.400
-0.101	-0.207	1.651			-0.088	-0.165	1.679			-0.076	0.063	1.669			-0.052	0.203	1.695			-0.260	-0.058	1.726			-0.299	-0.257	1.708			-0.324	-0.479	1.674			-0.319	-0.536	1.656			0.045	-0.004	1.634			0.035	-0.070	1.400
-0.101	-0.207	1.651			-0.088	-0.165	1.679			-0.076	0.063	1.669			-0.052	0.203	1.695			-0.260	-0.058	1.725			-0.299	-0.257	1.708			-0.324	-0.479	1.674			-0.319	-0.536	1.656			0.045	-0.004	1.633			0.033	-0.069	1.400
-0.101	-0.207	1.651			-0.088	-0.165	1.679			-0.076	0.062	1.669			-0.052	0.203	1.695			-0.261	-0.058	1.725			-0.299	-0.257	1.708			-0.324	-0.479	1.674			-0.319	-0.536	1.656			0.045	-0.004	1.633			0.031	-0.068	1.400
-0.101	-0.207	1.651			-0.088	-0.165	1.679			-0.076	0.062	1.669			-0.052	0.203	1.695			-0.261	-0.058	1.725			-0.300	-0.257	1.708			-0.324	-0.479	1.674			-0.320	-0.536	1.656			0.045	-0.004	1.633			0.025	-0.067	1.401
-0.100	-0.206	1.651			-0.088	-0.165	1.679			-0.075	0.061	1.669			-0.052	0.203	1.695			-0.262	-0.058	1.725			-0.300	-0.257	1.708			-0.324	-0.479	1.673			-0.320	-0.536	1.656			0.045	-0.005	1.633			0.019	-0.067	1.401
-0.100	-0.206	1.651			-0.087	-0.165	1.679			-0.075	0.061	1.669			-0.051	0.203	1.695			-0.262	-0.057	1.726			-0.300	-0.258	1.708			-0.324	-0.480	1.673			-0.320	-0.537	1.656			0.046	-0.006	1.633			0.015	-0.067	1.402
-0.100	-0.206	1.651			-0.087	-0.165	1.679			-0.075	0.060	1.669			-0.051	0.203	1.695			-0.263	-0.057	1.726			-0.301	-0.258	1.707			-0.324	-0.480	1.673			-0.321	-0.537	1.656			0.046	-0.007	1.633			0.010	-0.067	1.402
-0.100	-0.206	1.651			-0.087	-0.165	1.679			-0.075	0.060	1.669			-0.051	0.203	1.695			-0.263	-0.057	1.726			-0.301	-0.259	1.707			-0.324	-0.481	1.672			-0.321	-0.537	1.656			0.046	-0.008	1.633			-0.002	-0.070	1.404
-0.100	-0.206	1.651			-0.087	-0.165	1.679			-0.075	0.059	1.670			-0.051	0.203	1.695			-0.220	-0.033	1.725			-0.292	-0.247	1.708			-0.321	-0.469	1.673			-0.321	-0.538	1.656			0.046	-0.009	1.632			-0.008	-0.071	1.405
-0.100	-0.206	1.651			-0.087	-0.165	1.679			-0.075	0.058	1.670			-0.051	0.203	1.695			-0.207	-0.026	1.725			-0.287	-0.240	1.708			-0.320	-0.462	1.673			-0.322	-0.538	1.656			0.046	-0.010	1.632			-0.014	-0.073	1.406
-0.101	-0.206	1.651			-0.087	-0.165	1.679			-0.074	0.057	1.670			-0.051	0.203	1.695			-0.199	-0.021	1.725			-0.283	-0.235	1.709			-0.320	-0.455	1.675			-0.322	-0.530	1.659			0.047	-0.012	1.631			-0.018	-0.074	1.406
-0.101	-0.207	1.651			-0.087	-0.166	1.679			-0.074	0.057	1.670			-0.051	0.203	1.695			-0.194	-0.018	1.725			-0.280	-0.232	1.709			-0.319	-0.452	1.676			-0.323	-0.528	1.660			0.047	-0.013	1.631			-0.021	-0.075	1.406
-0.101	-0.207	1.651			-0.087	-0.166	1.679			-0.074	0.056	1.670			-0.051	0.203	1.695			-0.191	-0.016	1.724			-0.279	-0.230	1.709			-0.319	-0.450	1.676			-0.323	-0.526	1.660			0.047	-0.014	1.630			-0.024	-0.076	1.406
-0.101	-0.207	1.651			-0.087	-0.167	1.679			-0.074	0.056	1.670			-0.051	0.202	1.695			-0.189	-0.015	1.724			-0.278	-0.229	1.709			-0.320	-0.448	1.677			-0.323	-0.523	1.662			0.047	-0.015	1.630			-0.026	-0.077	1.407
-0.101	-0.208	1.651			-0.087	-0.167	1.679			-0.073	0.055	1.670			-0.051	0.202	1.695			-0.188	-0.015	1.724			-0.277	-0.228	1.710			-0.320	-0.447	1.677			-0.324	-0.522	1.662			0.047	-0.016	1.629			-0.028	-0.078	1.406
-0.101	-0.208	1.651			-0.087	-0.168	1.679			-0.073	0.055	1.670			-0.051	0.202	1.695			-0.187	-0.015	1.724			-0.276	-0.229	1.709			-0.318	-0.445	1.677			-0.323	-0.520	1.662			0.046	-0.017	1.628			-0.031	-0.079	1.406
-0.102	-0.209	1.651			-0.087	-0.168	1.679			-0.073	0.054	1.670			-0.051	0.202	1.695			-0.187	-0.015	1.724			-0.274	-0.229	1.709			-0.316	-0.444	1.676			-0.322	-0.518	1.662			0.046	-0.018	1.628			-0.033	-0.080	1.406
-0.102	-0.209	1.651			-0.087	-0.168	1.679			-0.073	0.054	1.670			-0.050	0.202	1.695			-0.187	-0.016	1.724			-0.273	-0.230	1.708			-0.315	-0.443	1.676			-0.322	-0.517	1.663			0.046	-0.019	1.627			-0.035	-0.081	1.406
-0.102	-0.209	1.651			-0.087	-0.169	1.679			-0.073	0.053	1.670			-0.050	0.202	1.694			-0.188	-0.017	1.724			-0.273	-0.230	1.708			-0.316	-0.444	1.676			-0.322	-0.518	1.663			0.046	-0.020	1.626			-0.037	-0.082	1.406
-0.102	-0.210	1.651			-0.087	-0.169	1.679			-0.072	0.053	1.670			-0.050	0.202	1.694			-0.190	-0.017	1.723			-0.273	-0.231	1.709			-0.316	-0.445	1.677			-0.321	-0.519	1.663			0.046	-0.021	1.625			-0.039	-0.082	1.406
-0.102	-0.210	1.651			-0.087	-0.170	1.679			-0.072	0.052	1.670			-0.050	0.202	1.694			-0.191	-0.018	1.723			-0.273	-0.232	1.709			-0.316	-0.446	1.677			-0.321	-0.519	1.663			0.045	-0.022	1.624			-0.041	-0.083	1.405
-0.103	-0.210	1.651			-0.087	-0.170	1.679			-0.072	0.052	1.670			-0.050	0.202	1.694			-0.193	-0.020	1.723			-0.273	-0.233	1.710			-0.317	-0.448	1.678			-0.321	-0.520	1.663			0.045	-0.023	1.624			-0.042	-0.084	1.405
-0.103	-0.211	1.652			-0.088	-0.170	1.679			-0.072	0.052	1.670			-0.050	0.202	1.694			-0.195	-0.021	1.723			-0.273	-0.234	1.709			-0.316	-0.447	1.677			-0.321	-0.520	1.663			0.045	-0.024	1.623			-0.044	-0.085	1.405
-0.103	-0.211	1.652			-0.088	-0.171	1.679			-0.072	0.051	1.670			-0.050	0.202	1.694			-0.198	-0.023	1.723			-0.274	-0.235	1.710			-0.316	-0.449	1.678			-0.321	-0.522	1.664			0.045	-0.024	1.622			-0.045	-0.085	1.405
-0.103	-0.211	1.652			-0.088	-0.171	1.679			-0.072	0.051	1.670			-0.050	0.202	1.694			-0.201	-0.024	1.722			-0.274	-0.237	1.710			-0.317	-0.451	1.678			-0.321	-0.523	1.664			0.044	-0.025	1.621			-0.046	-0.086	1.404
-0.103	-0.211	1.652			-0.088	-0.171	1.679			-0.072	0.051	1.670			-0.050	0.202	1.694			-0.203	-0.026	1.722			-0.275	-0.238	1.711			-0.317	-0.453	1.678			-0.322	-0.525	1.664			0.044	-0.026	1.621			-0.048	-0.086	1.404
-0.103	-0.212	1.652			-0.088	-0.171	1.679			-0.072	0.050	1.670			-0.051	0.202	1.694			-0.206	-0.027	1.722			-0.276	-0.239	1.711			-0.318	-0.455	1.678			-0.322	-0.527	1.664			0.044	-0.026	1.620			-0.049	-0.087	1.404
-0.104	-0.212	1.652			-0.088	-0.172	1.678			-0.072	0.050	1.670			-0.051	0.202	1.694			-0.208	-0.028	1.722			-0.276	-0.241	1.711			-0.318	-0.457	1.678			-0.322	-0.528	1.664			0.044	-0.027	1.620			-0.050	-0.087	1.404
-0.104	-0.212	1.652			-0.088	-0.172	1.678			-0.071	0.050	1.670			-0.051	0.202	1.693			-0.210	-0.029	1.722			-0.277	-0.242	1.712			-0.319	-0.458	1.678			-0.322	-0.529	1.664			0.043	-0.027	1.619			-0.051	-0.087	1.404
-0.104	-0.212	1.652			-0.088	-0.172	1.678			-0.071	0.049	1.670			-0.051	0.202	1.693			-0.212	-0.030	1.722			-0.277	-0.243	1.712			-0.319	-0.460	1.678			-0.322	-0.531	1.663			0.043	-0.028	1.619			-0.052	-0.088	1.404
-0.104	-0.212	1.652			-0.088	-0.172	1.678			-0.071	0.049	1.670			-0.051	0.202	1.693			-0.214	-0.031	1.722			-0.278	-0.244	1.712			-0.319	-0.461	1.678			-0.322	-0.532	1.663			0.043	-0.028	1.619			-0.053	-0.088	1.404
-0.104	-0.213	1.652			-0.088	-0.172	1.678			-0.071	0.049	1.670			-0.051	0.202	1.693			-0.215	-0.032	1.721			-0.279	-0.245	1.712			-0.320	-0.463	1.678			-0.323	-0.533	1.663			0.043	-0.029	1.618			-0.054	-0.088	1.404
-0.104	-0.213	1.652			-0.088	-0.173	1.678			-0.071	0.049	1.670			-0.051	0.202	1.693			-0.217	-0.032	1.721			-0.279	-0.246	1.713			-0.320	-0.464	1.678			-0.323	-0.534	1.663			0.043	-0.029	1.618			-0.054	-0.089	1.404
-0.104	-0.213	1.652			-0.089	-0.173	1.678			-0.071	0.049	1.670			-0.051	0.202	1.692			-0.218	-0.033	1.721			-0.280	-0.247	1.713			-0.320	-0.465	1.678			-0.323	-0.536	1.662			0.042	-0.029	1.618			-0.055	-0.089	1.404
-0.104	-0.213	1.652			-0.089	-0.173	1.678			-0.071	0.048	1.670			-0.051	0.202	1.692			-0.220	-0.034	1.721			-0.280	-0.248	1.713			-0.321	-0.466	1.678			-0.323	-0.537	1.662			0.042	-0.030	1.617			-0.056	-0.089	1.404
-0.104	-0.213	1.652			-0.089	-0.173	1.678			-0.071	0.048	1.670			-0.052	0.202	1.692			-0.221	-0.035	1.721			-0.281	-0.249	1.713			-0.321	-0.467	1.678			-0.323	-0.538	1.662			0.042	-0.030	1.617			-0.056	-0.089	1.404
-0.105	-0.213	1.652			-0.089	-0.173	1.678			-0.071	0.048	1.669			-0.052	0.202	1.692			-0.222	-0.035	1.721			-0.281	-0.250	1.713			-0.321	-0.468	1.678			-0.323	-0.539	1.661			0.042	-0.030	1.617			-0.057	-0.089	1.404
-0.105	-0.213	1.652			-0.089	-0.173	1.678			-0.071	0.048	1.669			-0.052	0.202	1.692			-0.224	-0.036	1.721			-0.282	-0.251	1.713			-0.322	-0.469	1.678			-0.323	-0.540	1.661			0.042	-0.031	1.617			-0.058	-0.090	1.404
-0.105	-0.213	1.652			-0.089	-0.173	1.678			-0.071	0.048	1.669			-0.052	0.202	1.691			-0.225	-0.037	1.721			-0.282	-0.252	1.713			-0.322	-0.470	1.677			-0.323	-0.540	1.661			0.041	-0.031	1.616			-0.058	-0.090	1.404
-0.105	-0.214	1.652			-0.089	-0.173	1.678			-0.071	0.047	1.669			-0.052	0.202	1.691			-0.226	-0.037	1.721			-0.283	-0.252	1.713			-0.322	-0.471	1.677			-0.323	-0.541	1.661			0.041	-0.031	1.616			-0.059	-0.090	1.404
-0.105	-0.214	1.652			-0.089	-0.174	1.678			-0.071	0.047	1.669			-0.052	0.202	1.691			-0.227	-0.038	1.721			-0.283	-0.253	1.713			-0.322	-0.472	1.677			-0.324	-0.542	1.660			0.041	-0.031	1.616			-0.059	-0.090	1.404
-0.105	-0.214	1.652			-0.089	-0.174	1.677			-0.071	0.047	1.669			-0.053	0.202	1.691			-0.228	-0.038	1.721			-0.284	-0.254	1.713			-0.322	-0.473	1.677			-0.324	-0.543	1.660			0.041	-0.032	1.616			-0.060	-0.090	1.404
-0.105	-0.214	1.652			-0.090	-0.174	1.677			-0.071	0.047	1.669			-0.053	0.202	1.690			-0.229	-0.039	1.721			-0.284	-0.254	1.713			-0.323	-0.473	1.677			-0.324	-0.543	1.660			0.041	-0.032	1.616			-0.060	-0.091	1.404
-0.105	-0.214	1.652			-0.090	-0.174	1.677			-0.071	0.047	1.669			-0.053	0.202	1.690			-0.230	-0.039	1.721			-0.284	-0.255	1.713			-0.323	-0.474	1.677			-0.324	-0.544	1.660			0.040	-0.032	1.616			-0.061	-0.091	1.404
-0.105	-0.214	1.652			-0.090	-0.174	1.677			-0.071	0.047	1.668			-0.053	0.202	1.689			-0.231	-0.040	1.721			-0.285	-0.256	1.713			-0.323	-0.475	1.677			-0.324	-0.545	1.660			0.040	-0.032	1.615			-0.062	-0.091	1.404
-0.105	-0.214	1.652			-0.090	-0.174	1.677			-0.071	0.047	1.668			-0.053	0.202	1.689			-0.231	-0.040	1.721			-0.285	-0.256	1.713			-0.323	-0.475	1.677			-0.324	-0.545	1.660			0.040	-0.032	1.615			-0.062	-0.091	1.404
-0.105	-0.214	1.652			-0.090	-0.174	1.677			-0.071	0.046	1.668			-0.054	0.202	1.689			-0.231	-0.040	1.721			-0.285	-0.256	1.713			-0.323	-0.475	1.677			-0.324	-0.546	1.660			0.040	-0.032	1.615			-0.062	-0.091	1.404
-0.106	-0.214	1.652			-0.090	-0.174	1.677			-0.071	0.046	1.668			-0.054	0.202	1.689			-0.232	-0.040	1.720			-0.285	-0.257	1.714			-0.323	-0.476	1.677			-0.324	-0.546	1.660			0.040	-0.033	1.615			-0.063	-0.092	1.404
-0.106	-0.214	1.652			-0.090	-0.174	1.676			-0.071	0.046	1.668			-0.054	0.202	1.689			-0.233	-0.040	1.720			-0.285	-0.257	1.714			-0.323	-0.476	1.677			-0.324	-0.546	1.660			0.039	-0.033	1.615			-0.063	-0.092	1.404
-0.106	-0.214	1.652			-0.091	-0.174	1.676			-0.071	0.046	1.668			-0.054	0.202	1.688			-0.233	-0.041	1.720			-0.286	-0.257	1.714			-0.323	-0.477	1.677			-0.324	-0.547	1.660			0.039	-0.033	1.615			-0.063	-0.092	1.404
-0.106	-0.214	1.652			-0.091	-0.174	1.676			-0.071	0.046	1.668			-0.054	0.202	1.688			-0.233	-0.041	1.720			-0.286	-0.258	1.713			-0.321	-0.473	1.675			-0.324	-0.544	1.659			0.039	-0.033	1.615			-0.064	-0.092	1.404
-0.106	-0.214	1.652			-0.091	-0.174	1.676			-0.071	0.046	1.667			-0.055	0.202	1.688			-0.234	-0.041	1.720			-0.286	-0.258	1.712			-0.320	-0.470	1.675			-0.323	-0.542	1.659			0.039	-0.033	1.615			-0.064	-0.092	1.404
-0.106	-0.214	1.652			-0.091	-0.174	1.676			-0.071	0.046	1.667			-0.055	0.202	1.687			-0.234	-0.041	1.720			-0.285	-0.259	1.711			-0.319	-0.468	1.674			-0.323	-0.540	1.659			0.039	-0.033	1.615			-0.064	-0.092	1.404
-0.106	-0.214	1.652			-0.091	-0.174	1.676			-0.071	0.046	1.667			-0.055	0.202	1.687			-0.235	-0.041	1.720			-0.285	-0.259	1.711			-0.318	-0.466	1.673			-0.322	-0.538	1.659			0.038	-0.033	1.615			-0.065	-0.093	1.404
-0.106	-0.214	1.652			-0.091	-0.174	1.676			-0.071	0.046	1.667			-0.055	0.202	1.687			-0.235	-0.042	1.720			-0.285	-0.260	1.710			-0.317	-0.464	1.673			-0.322	-0.536	1.659			0.038	-0.033	1.615			-0.065	-0.093	1.405
-0.106	-0.214	1.652			-0.091	-0.174	1.675			-0.071	0.046	1.667			-0.055	0.202	1.687			-0.235	-0.042	1.720			-0.285	-0.260	1.710			-0.316	-0.463	1.672			-0.322	-0.535	1.659			0.038	-0.034	1.615			-0.065	-0.093	1.405
-0.106	-0.214	1.652			-0.092	-0.174	1.675			-0.071	0.045	1.667			-0.055	0.202	1.686			-0.236	-0.042	1.720			-0.285	-0.260	1.709			-0.316	-0.462	1.672			-0.322	-0.534	1.659			0.038	-0.034	1.615			-0.066	-0.093	1.405
-0.106	-0.214	1.652			-0.092	-0.174	1.675			-0.071	0.045	1.666			-0.056	0.202	1.686			-0.236	-0.042	1.720			-0.285	-0.261	1.709			-0.315	-0.461	1.671			-0.322	-0.533	1.659			0.038	-0.034	1.615			-0.066	-0.093	1.405
-0.106	-0.214	1.652			-0.092	-0.174	1.675			-0.071	0.045	1.666			-0.056	0.202	1.686			-0.236	-0.042	1.720			-0.285	-0.261	1.708			-0.315	-0.460	1.671			-0.321	-0.532	1.659			0.038	-0.034	1.615			-0.066	-0.093	1.405
-0.106	-0.214	1.652			-0.092	-0.174	1.675			-0.071	0.045	1.666			-0.056	0.202	1.685			-0.236	-0.042	1.720			-0.285	-0.261	1.707			-0.314	-0.459	1.670			-0.321	-0.531	1.659			0.038	-0.034	1.615			-0.067	-0.094	1.406
-0.106	-0.214	1.652			-0.092	-0.174	1.675			-0.071	0.045	1.666			-0.056	0.202	1.685			-0.237	-0.042	1.720			-0.285	-0.261	1.707			-0.314	-0.458	1.670			-0.321	-0.530	1.658			0.037	-0.034	1.615			-0.067	-0.094	1.406
-0.106	-0.214	1.652			-0.092	-0.174	1.674			-0.071	0.045	1.666			-0.056	0.202	1.685			-0.237	-0.042	1.720			-0.285	-0.262	1.706			-0.314	-0.457	1.670			-0.321	-0.529	1.658			0.037	-0.034	1.615			-0.067	-0.094	1.406
-0.106	-0.214	1.652			-0.092	-0.174	1.674			-0.071	0.045	1.666			-0.056	0.202	1.685			-0.237	-0.043	1.720			-0.285	-0.262	1.706			-0.313	-0.457	1.670			-0.321	-0.529	1.658			0.037	-0.034	1.615			-0.068	-0.094	1.406
-0.107	-0.214	1.652			-0.092	-0.174	1.674			-0.071	0.045	1.666			-0.057	0.202	1.685			-0.237	-0.043	1.720			-0.285	-0.262	1.706			-0.313	-0.456	1.669			-0.321	-0.528	1.658			0.037	-0.034	1.615			-0.068	-0.094	1.407
-0.107	-0.214	1.652			-0.093	-0.174	1.674			-0.072	0.045	1.666			-0.057	0.202	1.684			-0.237	-0.043	1.720			-0.285	-0.262	1.705			-0.313	-0.456	1.669			-0.321	-0.528	1.658			0.037	-0.034	1.615			-0.068	-0.095	1.407
-0.107	-0.214	1.652			-0.093	-0.174	1.674			-0.072	0.045	1.666			-0.057	0.202	1.684			-0.238	-0.043	1.720			-0.285	-0.262	1.705			-0.313	-0.455	1.669			-0.321	-0.527	1.658			0.037	-0.034	1.615			-0.068	-0.095	1.407
-0.107	-0.214	1.652			-0.093	-0.174	1.674			-0.072	0.045	1.665			-0.057	0.202	1.684			-0.238	-0.043	1.720			-0.285	-0.263	1.705			-0.312	-0.455	1.669			-0.321	-0.527	1.658			0.037	-0.034	1.615			-0.069	-0.095	1.407
-0.107	-0.214	1.652			-0.093	-0.174	1.674			-0.072	0.045	1.665			-0.057	0.202	1.684			-0.238	-0.043	1.720			-0.285	-0.263	1.704			-0.312	-0.454	1.669			-0.321	-0.526	1.658			0.037	-0.034	1.615			-0.069	-0.095	1.408
-0.107	-0.214	1.652			-0.093	-0.173	1.674			-0.072	0.045	1.665			-0.057	0.202	1.684			-0.238	-0.043	1.720			-0.285	-0.263	1.704			-0.312	-0.454	1.669			-0.320	-0.526	1.658			0.036	-0.034	1.615			-0.069	-0.095	1.408
-0.107	-0.214	1.652			-0.093	-0.173	1.673			-0.072	0.045	1.665			-0.058	0.202	1.683			-0.238	-0.043	1.720			-0.285	-0.263	1.704			-0.312	-0.453	1.668			-0.320	-0.525	1.658			0.036	-0.034	1.615			-0.069	-0.096	1.408
-0.107	-0.214	1.652			-0.093	-0.173	1.673			-0.072	0.045	1.665			-0.058	0.202	1.683			-0.238	-0.043	1.720			-0.285	-0.263	1.703			-0.312	-0.453	1.668			-0.320	-0.525	1.658			0.036	-0.034	1.615			-0.069	-0.096	1.409
-0.107	-0.214	1.652			-0.093	-0.173	1.673			-0.072	0.045	1.665			-0.058	0.202	1.683			-0.239	-0.043	1.720			-0.285	-0.263	1.703			-0.311	-0.453	1.668			-0.320	-0.525	1.658			0.036	-0.034	1.615			-0.070	-0.096	1.409
-0.107	-0.214	1.652			-0.093	-0.173	1.673			-0.072	0.045	1.665			-0.058	0.202	1.683			-0.239	-0.043	1.720			-0.285	-0.263	1.703			-0.311	-0.452	1.668			-0.320	-0.524	1.658			0.036	-0.034	1.615			-0.070	-0.096	1.409
-0.107	-0.214	1.652			-0.093	-0.173	1.673			-0.072	0.045	1.665			-0.058	0.202	1.683			-0.239	-0.044	1.720			-0.285	-0.263	1.703			-0.311	-0.452	1.668			-0.320	-0.524	1.658			0.036	-0.034	1.615			-0.070	-0.096	1.409
-0.107	-0.214	1.652			-0.093	-0.173	1.673			-0.072	0.045	1.665			-0.058	0.202	1.683			-0.239	-0.044	1.720			-0.285	-0.263	1.702			-0.311	-0.452	1.668			-0.320	-0.524	1.658			0.036	-0.034	1.615			-0.070	-0.096	1.410
-0.107	-0.214	1.652			-0.093	-0.173	1.673			-0.072	0.045	1.665			-0.058	0.202	1.682			-0.239	-0.044	1.720			-0.285	-0.263	1.702			-0.311	-0.452	1.668			-0.320	-0.523	1.658			0.036	-0.034	1.615			-0.070	-0.097	1.410
-0.107	-0.213	1.652			-0.093	-0.173	1.673			-0.072	0.045	1.665			-0.058	0.202	1.682			-0.239	-0.044	1.720			-0.285	-0.263	1.702			-0.311	-0.451	1.668			-0.320	-0.523	1.658			0.036	-0.034	1.616			-0.070	-0.097	1.410
-0.107	-0.213	1.652			-0.093	-0.173	1.673			-0.072	0.045	1.665			-0.059	0.202	1.682			-0.239	-0.044	1.720			-0.285	-0.264	1.702			-0.311	-0.451	1.668			-0.320	-0.523	1.658			0.036	-0.034	1.616			-0.070	-0.097	1.410
-0.107	-0.213	1.652			-0.094	-0.173	1.673			-0.072	0.045	1.665			-0.059	0.202	1.682			-0.239	-0.044	1.720			-0.285	-0.264	1.702			-0.311	-0.451	1.668			-0.320	-0.523	1.658			0.036	-0.034	1.616			-0.070	-0.097	1.411
-0.107	-0.213	1.652			-0.094	-0.173	1.673			-0.072	0.045	1.665			-0.059	0.202	1.682			-0.239	-0.044	1.720			-0.285	-0.264	1.702			-0.311	-0.451	1.668			-0.320	-0.523	1.658			0.036	-0.034	1.616			-0.070	-0.097	1.411
-0.107	-0.213	1.652			-0.094	-0.173	1.673			-0.072	0.045	1.665			-0.059	0.202	1.682			-0.239	-0.044	1.720			-0.285	-0.264	1.701			-0.310	-0.451	1.667			-0.320	-0.522	1.658			0.036	-0.034	1.616			-0.070	-0.097	1.411
-0.107	-0.213	1.652			-0.094	-0.173	1.672			-0.072	0.045	1.665			-0.059	0.202	1.682			-0.239	-0.044	1.720			-0.285	-0.264	1.701			-0.310	-0.450	1.667			-0.320	-0.522	1.658			0.036	-0.033	1.616			-0.070	-0.097	1.411
-0.107	-0.213	1.652			-0.094	-0.172	1.672			-0.072	0.045	1.664			-0.059	0.202	1.682			-0.239	-0.044	1.720			-0.285	-0.264	1.701			-0.310	-0.450	1.667			-0.320	-0.522	1.658			0.036	-0.033	1.617			-0.070	-0.097	1.412
-0.107	-0.213	1.652			-0.094	-0.172	1.672			-0.072	0.045	1.664			-0.059	0.202	1.682			-0.239	-0.044	1.720			-0.285	-0.264	1.701			-0.310	-0.450	1.667			-0.320	-0.522	1.658			0.036	-0.033	1.617			-0.070	-0.098	1.412
-0.107	-0.212	1.652			-0.094	-0.172	1.672			-0.072	0.045	1.664			-0.060	0.202	1.682			-0.239	-0.044	1.720			-0.285	-0.264	1.701			-0.310	-0.450	1.667			-0.320	-0.522	1.658			0.036	-0.033	1.617			-0.069	-0.098	1.413
-0.106	-0.212	1.652			-0.093	-0.172	1.672			-0.072	0.045	1.664			-0.060	0.202	1.682			-0.239	-0.044	1.720			-0.285	-0.264	1.701			-0.310	-0.450	1.667			-0.320	-0.522	1.658			0.036	-0.033	1.618			-0.069	-0.098	1.413
-0.106	-0.212	1.653			-0.093	-0.172	1.672			-0.072	0.045	1.664			-0.060	0.202	1.682			-0.239	-0.044	1.720			-0.285	-0.264	1.701			-0.310	-0.450	1.667			-0.320	-0.522	1.658			0.036	-0.033	1.618			-0.069	-0.098	1.414
-0.106	-0.212	1.653			-0.093	-0.172	1.672			-0.072	0.045	1.664			-0.060	0.202	1.682			-0.239	-0.044	1.720			-0.284	-0.264	1.701			-0.310	-0.450	1.667			-0.319	-0.521	1.658			0.036	-0.032	1.619			-0.069	-0.098	1.414
-0.106	-0.212	1.653			-0.093	-0.172	1.672			-0.072	0.045	1.664			-0.060	0.202	1.681			-0.238	-0.044	1.720			-0.284	-0.264	1.700			-0.310	-0.450	1.667			-0.319	-0.521	1.658			0.036	-0.032	1.619			-0.068	-0.098	1.414
-0.106	-0.212	1.653			-0.093	-0.172	1.672			-0.071	0.045	1.664			-0.060	0.202	1.682			-0.238	-0.044	1.720			-0.284	-0.264	1.700			-0.310	-0.449	1.667			-0.319	-0.521	1.658			0.037	-0.032	1.620			-0.068	-0.097	1.415
-0.106	-0.211	1.653			-0.093	-0.171	1.672			-0.071	0.045	1.664			-0.060	0.202	1.682			-0.238	-0.044	1.720			-0.284	-0.264	1.700			-0.310	-0.449	1.667			-0.319	-0.521	1.658			0.037	-0.032	1.620			-0.067	-0.097	1.415
-0.106	-0.211	1.653			-0.093	-0.171	1.672			-0.071	0.045	1.664			-0.060	0.202	1.682			-0.237	-0.044	1.720			-0.284	-0.264	1.700			-0.309	-0.449	1.667			-0.319	-0.521	1.658			0.037	-0.032	1.621			-0.066	-0.097	1.416
-0.106	-0.211	1.653			-0.093	-0.171	1.672			-0.071	0.045	1.665			-0.061	0.202	1.682			-0.237	-0.044	1.720			-0.284	-0.264	1.700			-0.309	-0.449	1.667			-0.319	-0.521	1.658			0.038	-0.031	1.622			-0.065	-0.097	1.417
-0.106	-0.211	1.653			-0.093	-0.171	1.672			-0.071	0.045	1.665			-0.061	0.202	1.682			-0.237	-0.044	1.720			-0.284	-0.264	1.700			-0.309	-0.449	1.667			-0.319	-0.521	1.658			0.038	-0.031	1.622			-0.065	-0.097	1.417
-0.105	-0.211	1.653			-0.093	-0.171	1.672			-0.070	0.045	1.665			-0.061	0.202	1.682			-0.236	-0.044	1.720			-0.283	-0.264	1.700			-0.309	-0.449	1.667			-0.319	-0.521	1.658			0.038	-0.031	1.622			-0.064	-0.097	1.417
-0.105	-0.211	1.653			-0.093	-0.171	1.672			-0.070	0.045	1.665			-0.061	0.202	1.682			-0.236	-0.044	1.720			-0.283	-0.264	1.700			-0.309	-0.449	1.667			-0.319	-0.521	1.658			0.038	-0.031	1.623			-0.063	-0.097	1.417
-0.105	-0.211	1.653			-0.093	-0.171	1.672			-0.070	0.045	1.665			-0.061	0.202	1.682			-0.235	-0.044	1.720			-0.283	-0.264	1.700			-0.309	-0.449	1.667			-0.319	-0.521	1.658			0.038	-0.031	1.623			-0.062	-0.097	1.418
-0.105	-0.211	1.653			-0.093	-0.171	1.673			-0.070	0.045	1.665			-0.061	0.202	1.682			-0.235	-0.044	1.720			-0.283	-0.263	1.700			-0.309	-0.449	1.667			-0.318	-0.521	1.658			0.039	-0.030	1.624			-0.062	-0.097	1.418
-0.105	-0.210	1.653			-0.092	-0.170	1.673			-0.069	0.045	1.665			-0.061	0.202	1.682			-0.235	-0.043	1.720			-0.283	-0.263	1.700			-0.309	-0.449	1.667			-0.318	-0.521	1.658			0.039	-0.030	1.624			-0.061	-0.097	1.418
-0.105	-0.210	1.654			-0.092	-0.170	1.673			-0.069	0.046	1.665			-0.061	0.202	1.683			-0.234	-0.043	1.720			-0.282	-0.263	1.700			-0.309	-0.449	1.667			-0.318	-0.521	1.658			0.039	-0.030	1.624			-0.060	-0.096	1.418
-0.105	-0.210	1.654			-0.092	-0.170	1.673			-0.069	0.046	1.666			-0.061	0.202	1.683			-0.234	-0.043	1.720			-0.282	-0.263	1.700			-0.309	-0.449	1.667			-0.318	-0.521	1.658			0.039	-0.030	1.625			-0.060	-0.096	1.419
-0.105	-0.210	1.654			-0.092	-0.170	1.673			-0.069	0.046	1.666			-0.062	0.202	1.683			-0.233	-0.043	1.720			-0.282	-0.263	1.700			-0.308	-0.449	1.667			-0.318	-0.521	1.658			0.040	-0.030	1.625			-0.059	-0.096	1.419
-0.104	-0.210	1.654			-0.092	-0.170	1.673			-0.068	0.046	1.666			-0.062	0.202	1.683			-0.233	-0.043	1.720			-0.282	-0.263	1.700			-0.308	-0.449	1.667			-0.318	-0.521	1.658			0.040	-0.029	1.625			-0.058	-0.096	1.419
-0.104	-0.210	1.654			-0.092	-0.170	1.673			-0.068	0.046	1.666			-0.062	0.202	1.684			-0.232	-0.043	1.721			-0.282	-0.263	1.700			-0.308	-0.449	1.667			-0.318	-0.521	1.658			0.040	-0.029	1.626			-0.057	-0.096	1.419
-0.104	-0.210	1.654			-0.092	-0.170	1.673			-0.068	0.046	1.666			-0.062	0.202	1.684			-0.232	-0.043	1.721			-0.281	-0.263	1.700			-0.308	-0.449	1.667			-0.318	-0.521	1.658			0.040	-0.029	1.626			-0.056	-0.095	1.419
-0.104	-0.210	1.654			-0.091	-0.170	1.673			-0.068	0.046	1.666			-0.062	0.202	1.684			-0.232	-0.043	1.721			-0.281	-0.262	1.700			-0.308	-0.449	1.667			-0.318	-0.521	1.658			0.041	-0.029	1.627			-0.054	-0.095	1.419
-0.104	-0.210	1.654			-0.091	-0.170	1.674			-0.068	0.046	1.666			-0.062	0.203	1.684			-0.232	-0.043	1.721			-0.281	-0.262	1.700			-0.308	-0.449	1.667			-0.318	-0.521	1.658			0.041	-0.029	1.627			-0.053	-0.094	1.419
-0.104	-0.210	1.654			-0.091	-0.169	1.674			-0.067	0.046	1.667			-0.062	0.203	1.685			-0.231	-0.043	1.721			-0.281	-0.262	1.700			-0.308	-0.449	1.667			-0.317	-0.521	1.658			0.041	-0.028	1.627			-0.051	-0.093	1.419
-0.104	-0.209	1.654			-0.091	-0.169	1.674			-0.067	0.046	1.667			-0.062	0.203	1.685			-0.231	-0.042	1.721			-0.280	-0.262	1.700			-0.308	-0.449	1.667			-0.317	-0.521	1.658			0.042	-0.028	1.628			-0.048	-0.092	1.418
-0.104	-0.209	1.655			-0.091	-0.169	1.674			-0.067	0.047	1.667			-0.062	0.203	1.685			-0.229	-0.041	1.722			-0.279	-0.260	1.701			-0.308	-0.449	1.668			-0.317	-0.520	1.658			0.042	-0.028	1.628			-0.045	-0.091	1.417
-0.104	-0.209	1.655			-0.091	-0.169	1.674			-0.067	0.047	1.667			-0.062	0.203	1.685			-0.224	-0.037	1.724			-0.279	-0.255	1.704			-0.308	-0.449	1.669			-0.317	-0.520	1.658			0.042	-0.027	1.628			-0.042	-0.089	1.416
-0.103	-0.209	1.655			-0.091	-0.169	1.674			-0.067	0.047	1.667			-0.062	0.203	1.686			-0.221	-0.036	1.725			-0.279	-0.251	1.706			-0.309	-0.449	1.670			-0.317	-0.520	1.658			0.042	-0.026	1.629			-0.037	-0.086	1.414
-0.103	-0.209	1.655			-0.090	-0.169	1.674			-0.067	0.047	1.667			-0.062	0.203	1.686			-0.219	-0.034	1.726			-0.279	-0.248	1.708			-0.309	-0.449	1.671			-0.317	-0.520	1.658			0.043	-0.026	1.629			-0.007	-0.081	1.416
-0.103	-0.209	1.655			-0.090	-0.169	1.674			-0.067	0.047	1.667			-0.062	0.203	1.686			-0.217	-0.033	1.726			-0.279	-0.244	1.709			-0.310	-0.449	1.672			-0.317	-0.520	1.659			0.042	-0.025	1.629			-0.000	-0.076	1.413
-0.103	-0.209	1.655			-0.090	-0.169	1.674			-0.067	0.047	1.667			-0.063	0.203	1.686			-0.230	-0.037	1.729			-0.283	-0.247	1.711			-0.313	-0.457	1.674			-0.317	-0.524	1.659			0.042	-0.023	1.630			0.005	-0.072	1.410
-0.103	-0.208	1.655			-0.090	-0.168	1.675			-0.067	0.048	1.667			-0.063	0.203	1.687			-0.234	-0.038	1.729			-0.284	-0.247	1.712			-0.314	-0.459	1.675			-0.318	-0.525	1.660			0.042	-0.020	1.630			0.011	-0.069	1.408
-0.103	-0.207	1.655			-0.090	-0.167	1.674			-0.068	0.054	1.665			-0.063	0.204	1.687			-0.240	-0.040	1.730			-0.285	-0.247	1.712			-0.315	-0.461	1.676			-0.318	-0.527	1.660			0.041	-0.014	1.628			0.017	-0.066	1.405
-0.102	-0.206	1.655			-0.089	-0.165	1.674			-0.069	0.060	1.663			-0.063	0.206	1.688			-0.243	-0.041	1.731			-0.286	-0.247	1.713			-0.316	-0.464	1.677			-0.319	-0.530	1.661			0.041	-0.007	1.627			0.025	-0.060	1.400
-0.102	-0.205	1.655			-0.089	-0.163	1.673			-0.070	0.065	1.661			-0.064	0.208	1.688			-0.245	-0.042	1.731			-0.288	-0.248	1.714			-0.317	-0.466	1.678			-0.319	-0.533	1.661			0.041	-0.002	1.625			0.031	-0.055	1.396
-0.102	-0.204	1.655			-0.089	-0.162	1.673			-0.070	0.068	1.659			-0.064	0.209	1.689			-0.247	-0.042	1.731			-0.289	-0.250	1.714			-0.318	-0.470	1.679			-0.319	-0.536	1.662			0.040	0.003	1.624			0.043	-0.057	1.398
-0.102	-0.203	1.655			-0.089	-0.160	1.672			-0.071	0.071	1.659			-0.066	0.211	1.690			-0.248	-0.043	1.732			-0.291	-0.252	1.715			-0.319	-0.473	1.679			-0.320	-0.538	1.662			0.040	0.007	1.623			0.047	-0.050	1.394
-0.102	-0.202	1.655			-0.089	-0.159	1.672			-0.071	0.073	1.658			-0.068	0.213	1.691			-0.248	-0.043	1.732			-0.292	-0.253	1.715			-0.320	-0.475	1.680			-0.320	-0.540	1.662			0.040	0.010	1.623			0.050	-0.043	1.391
-0.101	-0.201	1.655			-0.089	-0.157	1.671			-0.071	0.075	1.658			-0.070	0.214	1.692			-0.249	-0.043	1.732			-0.293	-0.254	1.715			-0.321	-0.477	1.680			-0.320	-0.540	1.663			0.040	0.013	1.622			0.053	-0.036	1.388
-0.101	-0.200	1.654			-0.089	-0.156	1.671			-0.071	0.076	1.657			-0.072	0.215	1.693			-0.249	-0.044	1.732			-0.294	-0.255	1.716			-0.321	-0.478	1.680			-0.320	-0.541	1.663			0.040	0.015	1.622			0.056	-0.031	1.387
-0.101	-0.198	1.654			-0.089	-0.155	1.670			-0.071	0.077	1.657			-0.073	0.215	1.693			-0.250	-0.044	1.732			-0.294	-0.255	1.716			-0.321	-0.480	1.681			-0.320	-0.541	1.663			0.040	0.017	1.622			0.058	-0.027	1.385
-0.101	-0.197	1.654			-0.089	-0.153	1.670			-0.071	0.078	1.657			-0.075	0.216	1.694			-0.250	-0.044	1.732			-0.295	-0.256	1.716			-0.322	-0.481	1.681			-0.320	-0.542	1.663			0.040	0.019	1.622			0.060	-0.023	1.384
-0.100	-0.195	1.654			-0.089	-0.151	1.669			-0.071	0.079	1.657			-0.076	0.216	1.694			-0.250	-0.044	1.732			-0.296	-0.257	1.716			-0.322	-0.482	1.681			-0.320	-0.542	1.663			0.040	0.020	1.622			0.063	-0.020	1.383
-0.100	-0.193	1.654			-0.089	-0.150	1.669			-0.071	0.080	1.657			-0.077	0.216	1.695			-0.251	-0.044	1.732			-0.296	-0.257	1.715			-0.323	-0.482	1.681			-0.320	-0.543	1.663			0.040	0.022	1.622			0.065	-0.017	1.383
-0.100	-0.192	1.654			-0.088	-0.149	1.669			-0.071	0.080	1.657			-0.078	0.216	1.695			-0.251	-0.044	1.732			-0.297	-0.257	1.715			-0.323	-0.483	1.681			-0.320	-0.543	1.663			0.040	0.022	1.622			0.066	-0.014	1.382
-0.100	-0.191	1.654			-0.088	-0.149	1.669			-0.071	0.079	1.658			-0.079	0.216	1.695			-0.251	-0.045	1.731			-0.297	-0.258	1.715			-0.323	-0.484	1.681			-0.320	-0.543	1.664			0.040	0.023	1.622			0.068	-0.011	1.382
-0.100	-0.191	1.654			-0.088	-0.148	1.669			-0.071	0.077	1.659			-0.080	0.216	1.696			-0.251	-0.045	1.731			-0.298	-0.258	1.715			-0.324	-0.485	1.681			-0.320	-0.543	1.664			0.040	0.023	1.622			0.069	-0.009	1.383
-0.100	-0.190	1.654			-0.088	-0.148	1.669			-0.072	0.075	1.661			-0.081	0.216	1.696			-0.251	-0.045	1.731			-0.298	-0.259	1.715			-0.324	-0.485	1.680			-0.320	-0.543	1.663			0.040	0.023	1.623			0.069	-0.007	1.383
-0.100	-0.190	1.654			-0.088	-0.147	1.669			-0.072	0.072	1.663			-0.081	0.216	1.696			-0.251	-0.045	1.730			-0.299	-0.259	1.714			-0.324	-0.486	1.680			-0.319	-0.543	1.663			0.040	0.022	1.624			0.070	-0.006	1.383
-0.100	-0.189	1.654			-0.089	-0.147	1.669			-0.073	0.070	1.664			-0.082	0.216	1.696			-0.251	-0.045	1.730			-0.299	-0.260	1.714			-0.324	-0.470	1.680			-0.315	-0.531	1.665			0.039	0.022	1.625			0.071	-0.004	1.384
-0.100	-0.189	1.654			-0.089	-0.148	1.669			-0.073	0.068	1.665			-0.082	0.215	1.696			-0.251	-0.046	1.730			-0.299	-0.260	1.714			-0.324	-0.471	1.679			-0.315	-0.532	1.665			0.039	0.021	1.626			0.072	-0.004	1.385
-0.100	-0.189	1.654			-0.089	-0.148	1.670			-0.074	0.066	1.667			-0.082	0.215	1.696			-0.250	-0.046	1.729			-0.300	-0.260	1.713			-0.324	-0.473	1.679			-0.315	-0.531	1.665			0.039	0.019	1.627			0.074	-0.003	1.386
-0.100	-0.189	1.654			-0.089	-0.148	1.670			-0.074	0.064	1.668			-0.083	0.215	1.697			-0.250	-0.046	1.729			-0.300	-0.261	1.713			-0.324	-0.474	1.678			-0.315	-0.531	1.665			0.038	0.018	1.627			0.075	-0.003	1.387
-0.100	-0.189	1.654			-0.089	-0.149	1.671			-0.075	0.062	1.669			-0.083	0.215	1.697			-0.250	-0.046	1.729			-0.300	-0.261	1.713			-0.324	-0.475	1.677			-0.315	-0.531	1.664			0.038	0.017	1.628			0.076	-0.003	1.388
-0.100	-0.189	1.654			-0.089	-0.150	1.671			-0.075	0.061	1.670			-0.083	0.214	1.697			-0.250	-0.046	1.728			-0.300	-0.261	1.712			-0.325	-0.476	1.676			-0.315	-0.531	1.664			0.037	0.006	1.632			0.076	-0.005	1.390
-0.100	-0.190	1.654			-0.089	-0.150	1.672			-0.075	0.060	1.671			-0.083	0.214	1.697			-0.250	-0.046	1.728			-0.301	-0.262	1.712			-0.325	-0.476	1.676			-0.315	-0.531	1.664			0.037	0.002	1.634			0.077	-0.007	1.393
-0.100	-0.190	1.654			-0.089	-0.151	1.673			-0.076	0.058	1.672			-0.084	0.214	1.697			-0.250	-0.047	1.728			-0.301	-0.262	1.712			-0.325	-0.477	1.675			-0.315	-0.531	1.664			0.037	-0.002	1.636			0.078	-0.009	1.395
-0.100	-0.191	1.654			-0.090	-0.152	1.674			-0.076	0.057	1.673			-0.084	0.213	1.697			-0.250	-0.047	1.727			-0.301	-0.262	1.711			-0.324	-0.468	1.677			-0.314	-0.526	1.665			0.036	-0.006	1.637			0.079	-0.011	1.397
-0.100	-0.191	1.655			-0.090	-0.153	1.675			-0.077	0.056	1.673			-0.084	0.213	1.697			-0.250	-0.047	1.727			-0.301	-0.263	1.711			-0.324	-0.469	1.677			-0.314	-0.526	1.665			0.036	-0.012	1.639			0.080	-0.013	1.399
-0.100	-0.192	1.655			-0.090	-0.154	1.676			-0.077	0.055	1.674			-0.084	0.213	1.697			-0.250	-0.047	1.727			-0.301	-0.263	1.711			-0.324	-0.470	1.677			-0.314	-0.526	1.665			0.036	-0.015	1.640			0.080	-0.014	1.400
-0.100	-0.192	1.655			-0.090	-0.155	1.677			-0.077	0.054	1.675			-0.084	0.212	1.697			-0.250	-0.047	1.727			-0.302	-0.263	1.711			-0.324	-0.465	1.679			-0.314	-0.522	1.666			0.036	-0.017	1.641			0.081	-0.016	1.401
-0.101	-0.193	1.655			-0.090	-0.156	1.677			-0.077	0.053	1.676			-0.084	0.212	1.697			-0.250	-0.048	1.726			-0.302	-0.264	1.710			-0.324	-0.468	1.678			-0.314	-0.523	1.666			0.036	-0.020	1.642			0.082	-0.017	1.402
-0.101	-0.193	1.655			-0.090	-0.157	1.678			-0.078	0.052	1.676			-0.084	0.212	1.697			-0.250	-0.048	1.726			-0.302	-0.264	1.710			-0.324	-0.470	1.678			-0.314	-0.523	1.666			0.036	-0.022	1.643			0.083	-0.018	1.403
-0.101	-0.194	1.655			-0.090	-0.158	1.679			-0.078	0.051	1.677			-0.084	0.212	1.697			-0.249	-0.048	1.726			-0.302	-0.264	1.710			-0.324	-0.472	1.678			-0.314	-0.524	1.666			0.036	-0.025	1.644			0.083	-0.019	1.404
-0.101	-0.194	1.655			-0.091	-0.158	1.680			-0.078	0.051	1.677			-0.084	0.211	1.697			-0.249	-0.048	1.726			-0.302	-0.264	1.710			-0.324	-0.473	1.678			-0.314	-0.524	1.666			0.036	-0.027	1.645			0.084	-0.020	1.405
-0.101	-0.195	1.655			-0.091	-0.159	1.680			-0.078	0.050	1.678			-0.084	0.211	1.697			-0.249	-0.048	1.725			-0.302	-0.265	1.710			-0.324	-0.475	1.678			-0.314	-0.525	1.666			0.036	-0.029	1.645			0.085	-0.021	1.406
-0.101	-0.195	1.655			-0.091	-0.160	1.681			-0.078	0.049	1.678			-0.084	0.211	1.697			-0.249	-0.048	1.725			-0.302	-0.265	1.710			-0.324	-0.476	1.678			-0.314	-0.525	1.666			0.036	-0.031	1.646			0.086	-0.022	1.407
-0.101	-0.196	1.655			-0.091	-0.160	1.682			-0.079	0.049	1.679			-0.084	0.210	1.697			-0.249	-0.048	1.725			-0.302	-0.265	1.709			-0.324	-0.477	1.677			-0.314	-0.525	1.666			0.036	-0.032	1.646			0.087	-0.023	1.407
-0.101	-0.196	1.655			-0.091	-0.161	1.682			-0.079	0.048	1.679			-0.084	0.210	1.697			-0.249	-0.049	1.725			-0.302	-0.265	1.709			-0.324	-0.478	1.677			-0.314	-0.526	1.666			0.036	-0.034	1.646			0.087	-0.024	1.408
-0.101	-0.197	1.656			-0.091	-0.161	1.683			-0.079	0.048	1.679			-0.084	0.210	1.697			-0.249	-0.049	1.724			-0.302	-0.265	1.709			-0.324	-0.479	1.677			-0.314	-0.526	1.665			0.036	-0.035	1.647			0.088	-0.025	1.408
-0.101	-0.197	1.656			-0.091	-0.162	1.683			-0.079	0.048	1.680			-0.084	0.210	1.697			-0.249	-0.049	1.724			-0.302	-0.266	1.709			-0.324	-0.479	1.677			-0.314	-0.527	1.665			0.036	-0.036	1.647			0.091	-0.029	1.410
-0.101	-0.197	1.656			-0.091	-0.162	1.684			-0.079	0.047	1.680			-0.083	0.209	1.697			-0.249	-0.049	1.724			-0.302	-0.266	1.709			-0.324	-0.480	1.677			-0.315	-0.527	1.665			0.037	-0.037	1.648			0.101	-0.042	1.441
-0.101	-0.198	1.656			-0.091	-0.163	1.684			-0.079	0.047	1.680			-0.083	0.209	1.697			-0.249	-0.049	1.724			-0.302	-0.266	1.709			-0.324	-0.481	1.677			-0.315	-0.528	1.665			0.037	-0.038	1.648			0.106	-0.047	1.453
-0.101	-0.198	1.656			-0.091	-0.163	1.685			-0.079	0.046	1.680			-0.083	0.209	1.697			-0.249	-0.049	1.724			-0.302	-0.266	1.709			-0.324	-0.474	1.678			-0.315	-0.525	1.666			0.037	-0.039	1.648			0.108	-0.050	1.461
-0.101	-0.198	1.656			-0.091	-0.163	1.685			-0.079	0.046	1.681			-0.083	0.209	1.697			-0.249	-0.049	1.724			-0.302	-0.266	1.709			-0.323	-0.467	1.679			-0.315	-0.521	1.666			0.037	-0.039	1.648			0.110	-0.052	1.466
-0.101	-0.199	1.656			-0.091	-0.164	1.686			-0.079	0.046	1.681			-0.083	0.208	1.697			-0.248	-0.049	1.724			-0.302	-0.266	1.709			-0.324	-0.468	1.679			-0.315	-0.521	1.666			0.037	-0.040	1.649			0.112	-0.054	1.471
-0.102	-0.199	1.656			-0.091	-0.164	1.686			-0.079	0.046	1.681			-0.083	0.208	1.697			-0.248	-0.049	1.723			-0.302	-0.266	1.709			-0.323	-0.465	1.680			-0.315	-0.520	1.667			0.037	-0.041	1.649			0.113	-0.056	1.474
-0.102	-0.199	1.656			-0.091	-0.164	1.686			-0.079	0.045	1.681			-0.082	0.208	1.697			-0.248	-0.049	1.723			-0.302	-0.266	1.708			-0.323	-0.466	1.680			-0.315	-0.520	1.667			0.037	-0.042	1.649			0.115	-0.057	1.477
-0.102	-0.200	1.656			-0.090	-0.165	1.687			-0.080	0.045	1.681			-0.082	0.208	1.697			-0.248	-0.049	1.723			-0.302	-0.267	1.708			-0.324	-0.467	1.679			-0.315	-0.520	1.666			0.037	-0.042	1.649			0.116	-0.058	1.479
-0.102	-0.200	1.656			-0.090	-0.165	1.687			-0.080	0.045	1.682			-0.082	0.207	1.696			-0.248	-0.049	1.723			-0.302	-0.267	1.708			-0.324	-0.469	1.679			-0.315	-0.521	1.666			0.037	-0.043	1.650			0.117	-0.059	1.481
-0.102	-0.200	1.656			-0.090	-0.165	1.687			-0.080	0.045	1.682			-0.082	0.207	1.696			-0.248	-0.050	1.723			-0.302	-0.267	1.708			-0.324	-0.470	1.679			-0.315	-0.521	1.666			0.037	-0.043	1.650			0.118	-0.060	1.483
-0.102	-0.200	1.656			-0.090	-0.165	1.687			-0.080	0.044	1.682			-0.082	0.207	1.696			-0.248	-0.050	1.723			-0.302	-0.267	1.708			-0.324	-0.471	1.678			-0.315	-0.521	1.666			0.037	-0.044	1.650			0.119	-0.061	1.485
-0.102	-0.201	1.656			-0.090	-0.166	1.688			-0.080	0.044	1.682			-0.082	0.207	1.696			-0.248	-0.050	1.723			-0.302	-0.267	1.708			-0.324	-0.471	1.678			-0.315	-0.522	1.666			0.037	-0.044	1.650			0.120	-0.062	1.487
-0.102	-0.201	1.656			-0.090	-0.166	1.688			-0.080	0.044	1.682			-0.081	0.207	1.696			-0.248	-0.050	1.722			-0.302	-0.267	1.708			-0.324	-0.472	1.678			-0.315	-0.522	1.666			0.038	-0.044	1.650			0.120	-0.063	1.488
-0.102	-0.201	1.656			-0.090	-0.166	1.688			-0.080	0.044	1.682			-0.081	0.207	1.696			-0.248	-0.050	1.722			-0.302	-0.267	1.708			-0.324	-0.473	1.677			-0.315	-0.523	1.665			0.038	-0.044	1.650			0.121	-0.063	1.489
-0.102	-0.201	1.656			-0.090	-0.166	1.688			-0.080	0.044	1.682			-0.081	0.206	1.696			-0.248	-0.050	1.722			-0.302	-0.267	1.708			-0.324	-0.474	1.677			-0.315	-0.523	1.665			0.038	-0.044	1.650			0.122	-0.064	1.490
-0.102	-0.201	1.656			-0.090	-0.166	1.689			-0.080	0.043	1.682			-0.081	0.206	1.696			-0.247	-0.050	1.722			-0.302	-0.267	1.708			-0.324	-0.475	1.677			-0.315	-0.524	1.665			0.038	-0.045	1.650			0.122	-0.064	1.491
-0.102	-0.201	1.656			-0.090	-0.167	1.689			-0.080	0.043	1.683			-0.081	0.206	1.696			-0.247	-0.050	1.722			-0.302	-0.267	1.708			-0.324	-0.476	1.676			-0.316	-0.525	1.665			0.038	-0.045	1.650			0.123	-0.065	1.491
-0.102	-0.202	1.656			-0.090	-0.167	1.689			-0.080	0.043	1.683			-0.081	0.206	1.696			-0.247	-0.050	1.722			-0.302	-0.267	1.708			-0.324	-0.477	1.676			-0.316	-0.525	1.665			0.038	-0.045	1.650			0.124	-0.065	1.492
-0.102	-0.202	1.656			-0.090	-0.167	1.689			-0.080	0.043	1.683			-0.080	0.206	1.696			-0.247	-0.050	1.722			-0.302	-0.267	1.707			-0.324	-0.478	1.676			-0.316	-0.526	1.664			0.038	-0.045	1.651			0.124	-0.065	1.492
-0.102	-0.202	1.656			-0.090	-0.167	1.689			-0.080	0.043	1.683			-0.080	0.206	1.696			-0.247	-0.050	1.722			-0.302	-0.267	1.707			-0.324	-0.479	1.676			-0.316	-0.526	1.664			0.039	-0.045	1.651			0.124	-0.066	1.492
-0.102	-0.202	1.656			-0.090	-0.167	1.689			-0.080	0.043	1.683			-0.080	0.206	1.696			-0.247	-0.050	1.722			-0.302	-0.267	1.707			-0.324	-0.480	1.675			-0.316	-0.527	1.664			0.039	-0.045	1.651			0.125	-0.066	1.492
-0.102	-0.202	1.656			-0.090	-0.167	1.689			-0.080	0.043	1.683			-0.080	0.206	1.695			-0.247	-0.050	1.721			-0.302	-0.267	1.707			-0.324	-0.480	1.675			-0.316	-0.528	1.664			0.039	-0.045	1.651			0.125	-0.066	1.492
-0.102	-0.202	1.656			-0.090	-0.167	1.690			-0.080	0.043	1.683			-0.080	0.206	1.695			-0.247	-0.050	1.721			-0.302	-0.268	1.707			-0.324	-0.481	1.675			-0.316	-0.528	1.663			0.039	-0.045	1.651			0.126	-0.067	1.493
-0.102	-0.202	1.656			-0.090	-0.168	1.690			-0.080	0.043	1.683			-0.080	0.205	1.695			-0.247	-0.050	1.721			-0.302	-0.268	1.707			-0.322	-0.468	1.678			-0.315	-0.523	1.665			0.039	-0.044	1.651			0.126	-0.067	1.494
-0.101	-0.202	1.656			-0.090	-0.168	1.690			-0.080	0.042	1.683			-0.080	0.205	1.695			-0.247	-0.050	1.721			-0.302	-0.268	1.707			-0.322	-0.470	1.678			-0.315	-0.524	1.665			0.039	-0.044	1.651			0.127	-0.067	1.495
-0.101	-0.203	1.656			-0.090	-0.168	1.690			-0.080	0.042	1.683			-0.080	0.205	1.695			-0.247	-0.050	1.721			-0.302	-0.268	1.707			-0.322	-0.472	1.678			-0.315	-0.524	1.664			0.039	-0.044	1.651			0.127	-0.068	1.495
-0.101	-0.203	1.656			-0.090	-0.168	1.690			-0.080	0.042	1.683			-0.080	0.205	1.695			-0.246	-0.050	1.721			-0.302	-0.268	1.707			-0.323	-0.473	1.677			-0.315	-0.525	1.664			0.040	-0.044	1.651			0.127	-0.068	1.495
-0.101	-0.203	1.656			-0.090	-0.168	1.690			-0.080	0.042	1.683			-0.079	0.205	1.695			-0.246	-0.050	1.721			-0.302	-0.268	1.707			-0.323	-0.474	1.677			-0.315	-0.526	1.664			0.040	-0.044	1.651			0.127	-0.068	1.495
-0.101	-0.203	1.656			-0.090	-0.168	1.690			-0.080	0.042	1.683			-0.079	0.205	1.695			-0.246	-0.050	1.721			-0.302	-0.268	1.707			-0.321	-0.465	1.679			-0.315	-0.521	1.665			0.040	-0.044	1.651			0.127	-0.068	1.495
-0.101	-0.203	1.656			-0.090	-0.168	1.690			-0.080	0.042	1.683			-0.079	0.205	1.695			-0.246	-0.050	1.721			-0.302	-0.268	1.707			-0.321	-0.460	1.680			-0.315	-0.517	1.666			0.040	-0.044	1.651			0.127	-0.068	1.495
-0.101	-0.203	1.656			-0.090	-0.168	1.690			-0.080	0.042	1.683			-0.079	0.205	1.695			-0.246	-0.050	1.721			-0.302	-0.268	1.707			-0.321	-0.463	1.680			-0.315	-0.518	1.666			0.040	-0.044	1.650			0.128	-0.068	1.495
-0.101	-0.203	1.656			-0.090	-0.168	1.690			-0.080	0.042	1.683			-0.079	0.205	1.695			-0.246	-0.050	1.721			-0.302	-0.268	1.707			-0.321	-0.465	1.679			-0.314	-0.519	1.666			0.040	-0.043	1.650			0.128	-0.068	1.495
-0.101	-0.203	1.656			-0.090	-0.168	1.691			-0.080	0.042	1.683			-0.079	0.205	1.695			-0.246	-0.051	1.720			-0.302	-0.268	1.707			-0.321	-0.467	1.679			-0.314	-0.520	1.666			0.041	-0.043	1.650			0.127	-0.068	1.495
-0.101	-0.203	1.656			-0.090	-0.168	1.691			-0.080	0.042	1.683			-0.079	0.205	1.694			-0.246	-0.051	1.720			-0.302	-0.268	1.706			-0.321	-0.469	1.679			-0.314	-0.520	1.665			0.041	-0.043	1.650			0.127	-0.067	1.495
-0.101	-0.203	1.656			-0.090	-0.168	1.691			-0.080	0.042	1.683			-0.079	0.205	1.694			-0.246	-0.051	1.720			-0.302	-0.268	1.706			-0.321	-0.471	1.678			-0.314	-0.521	1.665			0.041	-0.043	1.650			0.127	-0.067	1.495
-0.101	-0.204	1.656			-0.090	-0.168	1.691			-0.080	0.042	1.683			-0.079	0.205	1.694			-0.246	-0.051	1.720			-0.302	-0.268	1.706			-0.321	-0.473	1.678			-0.314	-0.522	1.665			0.041	-0.043	1.650			0.127	-0.067	1.494
-0.101	-0.204	1.656			-0.090	-0.169	1.691			-0.080	0.042	1.683			-0.079	0.205	1.694			-0.246	-0.051	1.720			-0.302	-0.268	1.706			-0.321	-0.474	1.677			-0.314	-0.523	1.665			0.041	-0.043	1.650			0.127	-0.067	1.494
-0.101	-0.204	1.656			-0.090	-0.169	1.691			-0.080	0.042	1.683			-0.079	0.205	1.694			-0.246	-0.051	1.720			-0.302	-0.268	1.706			-0.321	-0.475	1.677			-0.314	-0.524	1.665			0.041	-0.043	1.650			0.127	-0.067	1.494
-0.101	-0.204	1.656			-0.090	-0.169	1.691			-0.080	0.042	1.683			-0.078	0.204	1.694			-0.245	-0.051	1.720			-0.302	-0.268	1.706			-0.321	-0.476	1.677			-0.314	-0.524	1.664			0.041	-0.043	1.650			0.127	-0.067	1.494
-0.101	-0.204	1.656			-0.090	-0.169	1.691			-0.080	0.042	1.683			-0.078	0.204	1.694			-0.245	-0.051	1.720			-0.302	-0.268	1.706			-0.321	-0.477	1.676			-0.314	-0.525	1.664			0.042	-0.042	1.650			0.127	-0.067	1.494
-0.101	-0.204	1.656			-0.090	-0.169	1.691			-0.080	0.042	1.683			-0.078	0.204	1.694			-0.245	-0.051	1.720			-0.301	-0.268	1.706			-0.322	-0.473	1.677			-0.315	-0.523	1.664			0.042	-0.042	1.650			0.127	-0.066	1.493
-0.101	-0.204	1.656			-0.090	-0.169	1.691			-0.080	0.042	1.683			-0.078	0.204	1.694			-0.245	-0.051	1.720			-0.301	-0.268	1.706			-0.322	-0.473	1.677			-0.314	-0.523	1.664			0.042	-0.042	1.650			0.127	-0.066	1.493
-0.101	-0.204	1.656			-0.090	-0.169	1.691			-0.080	0.042	1.683			-0.078	0.204	1.694			-0.245	-0.051	1.720			-0.301	-0.268	1.706			-0.321	-0.473	1.677			-0.314	-0.524	1.664			0.042	-0.042	1.650			0.127	-0.066	1.493
-0.101	-0.204	1.656			-0.089	-0.169	1.691			-0.080	0.042	1.683			-0.078	0.204	1.694			-0.245	-0.051	1.720			-0.301	-0.268	1.706			-0.321	-0.474	1.676			-0.314	-0.524	1.664			0.042	-0.042	1.650			0.127	-0.066	1.492
-0.101	-0.204	1.656			-0.089	-0.169	1.691			-0.079	0.042	1.683			-0.078	0.204	1.694			-0.245	-0.051	1.720			-0.301	-0.268	1.706			-0.322	-0.475	1.676			-0.314	-0.524	1.664			0.042	-0.042	1.650			0.126	-0.066	1.492
-0.101	-0.204	1.656			-0.089	-0.169	1.691			-0.079	0.042	1.683			-0.078	0.204	1.694			-0.245	-0.051	1.720			-0.301	-0.268	1.706			-0.322	-0.476	1.676			-0.314	-0.525	1.664			0.042	-0.042	1.650			0.126	-0.066	1.491
-0.101	-0.204	1.656			-0.089	-0.169	1.691			-0.079	0.042	1.682			-0.078	0.204	1.694			-0.245	-0.051	1.720			-0.301	-0.268	1.706			-0.322	-0.476	1.676			-0.314	-0.525	1.663			0.042	-0.042	1.650			0.126	-0.065	1.491
-0.101	-0.204	1.656			-0.089	-0.169	1.691			-0.079	0.042	1.682			-0.078	0.204	1.694			-0.245	-0.051	1.720			-0.301	-0.268	1.706			-0.321	-0.466	1.678			-0.314	-0.521	1.665			0.042	-0.041	1.650			0.126	-0.065	1.490
-0.101	-0.204	1.656			-0.089	-0.169	1.691			-0.079	0.042	1.682			-0.078	0.204	1.694			-0.245	-0.051	1.720			-0.301	-0.268	1.706			-0.321	-0.468	1.677			-0.314	-0.522	1.664			0.043	-0.041	1.650			0.126	-0.065	1.490
-0.101	-0.204	1.656			-0.089	-0.169	1.691			-0.079	0.042	1.682			-0.078	0.204	1.694			-0.245	-0.051	1.719			-0.301	-0.268	1.706			-0.321	-0.470	1.677			-0.314	-0.522	1.664			0.043	-0.041	1.650			0.126	-0.065	1.490
-0.101	-0.204	1.656			-0.089	-0.169	1.691			-0.079	0.042	1.682			-0.078	0.204	1.694			-0.245	-0.051	1.719			-0.301	-0.268	1.706			-0.321	-0.472	1.676			-0.314	-0.523	1.664			0.043	-0.041	1.650			0.126	-0.065	1.490
-0.101	-0.204	1.656			-0.089	-0.169	1.691			-0.079	0.042	1.682			-0.078	0.204	1.694			-0.245	-0.051	1.719			-0.301	-0.268	1.706			-0.321	-0.463	1.678			-0.314	-0.519	1.665			0.043	-0.041	1.650			0.126	-0.065	1.490
-0.101	-0.204	1.656			-0.089	-0.169	1.691			-0.079	0.042	1.682			-0.078	0.204	1.694			-0.245	-0.051	1.719			-0.301	-0.268	1.706			-0.321	-0.466	1.678			-0.314	-0.520	1.664			0.043	-0.041	1.650			0.126	-0.065	1.490
-0.101	-0.204	1.656			-0.089	-0.169	1.691			-0.079	0.042	1.682			-0.078	0.204	1.694			-0.245	-0.051	1.719			-0.301	-0.268	1.706			-0.322	-0.463	1.678			-0.314	-0.518	1.665			0.043	-0.041	1.650			0.126	-0.065	1.490
-0.101	-0.204	1.656			-0.089	-0.169	1.691			-0.079	0.042	1.682			-0.078	0.204	1.694			-0.245	-0.051	1.719			-0.301	-0.268	1.706			-0.322	-0.466	1.678			-0.314	-0.519	1.665			0.043	-0.040	1.650			0.126	-0.065	1.490
-0.100	-0.204	1.656			-0.089	-0.169	1.691			-0.079	0.042	1.682			-0.078	0.204	1.694			-0.245	-0.051	1.719			-0.301	-0.268	1.706			-0.322	-0.469	1.677			-0.314	-0.520	1.664			0.043	-0.040	1.650			0.126	-0.065	1.490
-0.100	-0.204	1.656			-0.089	-0.169	1.691			-0.079	0.042	1.682			-0.078	0.204	1.694			-0.244	-0.051	1.719			-0.301	-0.268	1.706			-0.322	-0.471	1.677			-0.315	-0.521	1.664			0.043	-0.040	1.650			0.126	-0.065	1.490
-0.100	-0.204	1.656			-0.089	-0.169	1.691			-0.079	0.042	1.682			-0.078	0.204	1.694			-0.244	-0.051	1.719			-0.301	-0.268	1.706			-0.323	-0.473	1.677			-0.315	-0.522	1.664			0.043	-0.040	1.650			0.126	-0.065	1.490
-0.100	-0.204	1.656			-0.089	-0.169	1.691			-0.079	0.042	1.682			-0.078	0.204	1.694			-0.244	-0.051	1.719			-0.301	-0.268	1.706			-0.323	-0.476	1.676			-0.315	-0.524	1.664			0.043	-0.040	1.650			0.126	-0.065	1.489
-0.100	-0.204	1.656			-0.089	-0.169	1.691			-0.079	0.042	1.682			-0.078	0.204	1.694			-0.244	-0.051	1.719			-0.301	-0.268	1.706			-0.323	-0.476	1.676			-0.315	-0.524	1.664			0.043	-0.040	1.650			0.126	-0.065	1.489
-0.100	-0.205	1.656			-0.089	-0.169	1.691			-0.079	0.042	1.682			-0.078	0.204	1.694			-0.244	-0.051	1.719			-0.301	-0.268	1.706			-0.323	-0.477	1.676			-0.315	-0.525	1.664			0.043	-0.040	1.650			0.126	-0.064	1.488
-0.100	-0.205	1.656			-0.089	-0.169	1.691			-0.079	0.042	1.681			-0.078	0.204	1.694			-0.244	-0.051	1.719			-0.301	-0.268	1.706			-0.323	-0.478	1.675			-0.315	-0.526	1.663			0.043	-0.040	1.650			0.126	-0.064	1.487
-0.100	-0.205	1.656			-0.089	-0.169	1.691			-0.079	0.042	1.681			-0.078	0.204	1.694			-0.244	-0.051	1.719			-0.301	-0.268	1.706			-0.323	-0.479	1.675			-0.315	-0.526	1.663			0.043	-0.040	1.650			0.126	-0.063	1.486
-0.100	-0.205	1.656			-0.089	-0.169	1.691			-0.079	0.042	1.681			-0.078	0.204	1.693			-0.244	-0.051	1.719			-0.301	-0.268	1.706			-0.324	-0.480	1.675			-0.315	-0.527	1.663			0.043	-0.040	1.650			0.126	-0.063	1.484
-0.100	-0.205	1.656			-0.089	-0.169	1.691			-0.079	0.042	1.681			-0.078	0.204	1.693			-0.244	-0.051	1.719			-0.301	-0.268	1.706			-0.323	-0.472	1.677			-0.315	-0.524	1.664			0.043	-0.040	1.650			0.126	-0.063	1.483
-0.100	-0.205	1.656			-0.089	-0.169	1.691			-0.079	0.042	1.681			-0.078	0.204	1.693			-0.244	-0.051	1.719			-0.301	-0.268	1.706			-0.322	-0.466	1.678			-0.316	-0.521	1.665			0.043	-0.039	1.650			0.126	-0.062	1.482
-0.100	-0.205	1.656			-0.089	-0.169	1.691			-0.079	0.042	1.681			-0.078	0.204	1.693			-0.244	-0.051	1.719			-0.301	-0.268	1.706			-0.322	-0.462	1.679			-0.316	-0.520	1.666			0.043	-0.039	1.650			0.127	-0.062	1.481
-0.100	-0.205	1.656			-0.089	-0.169	1.691			-0.079	0.042	1.681			-0.078	0.204	1.693			-0.244	-0.051	1.719			-0.301	-0.268	1.706			-0.322	-0.465	1.679			-0.317	-0.523	1.665			0.043	-0.039	1.650			0.127	-0.062	1.481
-0.100	-0.205	1.656			-0.089	-0.169	1.691			-0.079	0.042	1.681			-0.078	0.204	1.693			-0.244	-0.051	1.719			-0.301	-0.268	1.706			-0.322	-0.467	1.678			-0.318	-0.526	1.665			0.043	-0.039	1.650			0.127	-0.061	1.480
-0.100	-0.205	1.656			-0.089	-0.169	1.691			-0.079	0.043	1.681			-0.078	0.204	1.693			-0.244	-0.051	1.719			-0.301	-0.268	1.706			-0.322	-0.469	1.678			-0.319	-0.529	1.665			0.043	-0.039	1.650			0.127	-0.061	1.480
-0.100	-0.205	1.656			-0.089	-0.169	1.691			-0.079	0.043	1.681			-0.078	0.204	1.693			-0.244	-0.051	1.719			-0.301	-0.268	1.706			-0.323	-0.471	1.677			-0.319	-0.531	1.665			0.043	-0.039	1.650			0.127	-0.061	1.480
-0.100	-0.205	1.656			-0.089	-0.169	1.691			-0.079	0.043	1.681			-0.078	0.204	1.693			-0.244	-0.051	1.719			-0.301	-0.268	1.706			-0.323	-0.472	1.677			-0.320	-0.534	1.665			0.043	-0.039	1.650			0.128	-0.061	1.481
-0.100	-0.205	1.656			-0.089	-0.169	1.691			-0.079	0.043	1.681			-0.078	0.204	1.693			-0.244	-0.051	1.719			-0.301	-0.268	1.706			-0.323	-0.474	1.676			-0.320	-0.534	1.665			0.044	-0.039	1.650			0.130	-0.062	1.484
-0.100	-0.205	1.656			-0.089	-0.169	1.691			-0.079	0.043	1.681			-0.078	0.204	1.693			-0.244	-0.051	1.719			-0.301	-0.268	1.706			-0.322	-0.467	1.678			-0.319	-0.530	1.666			0.044	-0.039	1.650			0.129	-0.060	1.484
-0.100	-0.205	1.656			-0.089	-0.169	1.691			-0.079	0.043	1.681			-0.078	0.204	1.693			-0.244	-0.051	1.719			-0.301	-0.268	1.706			-0.322	-0.469	1.677			-0.319	-0.530	1.666			0.044	-0.039	1.650			0.132	-0.060	1.483
-0.100	-0.205	1.656			-0.089	-0.169	1.690			-0.080	0.043	1.681			-0.078	0.204	1.693			-0.244	-0.051	1.719			-0.301	-0.268	1.705			-0.322	-0.463	1.679			-0.319	-0.528	1.667			0.044	-0.039	1.650			0.135	-0.060	1.481
-0.100	-0.205	1.656			-0.089	-0.169	1.690			-0.080	0.042	1.681			-0.078	0.204	1.693			-0.244	-0.051	1.719			-0.301	-0.268	1.705			-0.322	-0.459	1.680			-0.319	-0.527	1.668			0.044	-0.039	1.650			0.139	-0.055	1.485
-0.100	-0.205	1.655			-0.089	-0.169	1.690			-0.080	0.042	1.680			-0.078	0.204	1.693			-0.244	-0.051	1.719			-0.301	-0.268	1.705			-0.322	-0.456	1.680			-0.319	-0.526	1.668			0.044	-0.039	1.650			0.142	-0.056	1.484
-0.100	-0.205	1.655			-0.089	-0.169	1.690			-0.081	0.042	1.680			-0.078	0.204	1.693			-0.244	-0.051	1.719			-0.301	-0.268	1.705			-0.322	-0.453	1.681			-0.318	-0.524	1.669			0.044	-0.039	1.650			0.145	-0.056	1.483
-0.100	-0.205	1.655			-0.089	-0.169	1.690			-0.081	0.042	1.680			-0.078	0.204	1.693			-0.244	-0.051	1.719			-0.301	-0.268	1.705			-0.322	-0.459	1.679			-0.318	-0.527	1.668			0.044	-0.039	1.650			0.147	-0.056	1.482
-0.100	-0.205	1.655			-0.089	-0.169	1.690			-0.082	0.042	1.680			-0.078	0.204	1.693			-0.244	-0.051	1.719			-0.301	-0.268	1.705			-0.322	-0.463	1.678			-0.318	-0.530	1.668			0.044	-0.039	1.650			0.151	-0.056	1.472
-0.100	-0.205	1.655			-0.089	-0.169	1.690			-0.082	0.042	1.680			-0.078	0.204	1.693			-0.244	-0.051	1.719			-0.301	-0.268	1.705			-0.322	-0.467	1.677			-0.318	-0.532	1.668			0.044	-0.039	1.650			0.155	-0.056	1.469
-0.100	-0.205	1.655			-0.089	-0.169	1.690			-0.083	0.042	1.680			-0.078	0.204	1.692			-0.244	-0.051	1.719			-0.301	-0.268	1.705			-0.322	-0.469	1.676			-0.318	-0.535	1.668			0.044	-0.039	1.650			0.159	-0.056	1.464
-0.100	-0.205	1.655			-0.089	-0.169	1.690			-0.083	0.042	1.680			-0.078	0.204	1.692			-0.244	-0.051	1.719			-0.301	-0.268	1.705			-0.323	-0.472	1.676			-0.317	-0.538	1.667			0.044	-0.039	1.650			0.161	-0.056	1.464
-0.100	-0.205	1.655			-0.089	-0.169	1.690			-0.084	0.041	1.680			-0.078	0.204	1.692			-0.244	-0.051	1.719			-0.301	-0.268	1.705			-0.322	-0.467	1.676			-0.317	-0.533	1.667			0.044	-0.039	1.650			0.163	-0.057	1.464
-0.100	-0.205	1.655			-0.089	-0.169	1.690			-0.084	0.041	1.680			-0.079	0.204	1.692			-0.244	-0.051	1.718			-0.301	-0.268	1.705			-0.323	-0.471	1.675			-0.317	-0.534	1.666			0.044	-0.039	1.650			0.164	-0.057	1.464
-0.100	-0.205	1.655			-0.089	-0.169	1.690			-0.085	0.041	1.680			-0.079	0.204	1.692			-0.245	-0.051	1.718			-0.301	-0.268	1.705			-0.323	-0.473	1.674			-0.317	-0.535	1.665			0.044	-0.039	1.650			0.167	-0.057	1.462
-0.100	-0.205	1.655			-0.089	-0.169	1.690			-0.085	0.041	1.679			-0.079	0.204	1.691			-0.245	-0.051	1.718			-0.301	-0.268	1.705			-0.323	-0.476	1.673			-0.317	-0.536	1.664			0.044	-0.039	1.650			0.168	-0.057	1.462
-0.100	-0.205	1.655			-0.089	-0.169	1.690			-0.086	0.041	1.679			-0.079	0.204	1.691			-0.245	-0.051	1.718			-0.301	-0.268	1.705			-0.323	-0.477	1.672			-0.317	-0.536	1.664			0.044	-0.039	1.650			0.170	-0.057	1.460
-0.100	-0.205	1.655			-0.090	-0.169	1.690			-0.087	0.041	1.679			-0.079	0.203	1.691			-0.245	-0.051	1.718			-0.301	-0.268	1.705			-0.323	-0.479	1.671			-0.317	-0.536	1.664			0.045	-0.039	1.649			0.172	-0.058	1.461
-0.100	-0.205	1.655			-0.090	-0.169	1.690			-0.087	0.040	1.679			-0.080	0.203	1.691			-0.245	-0.051	1.718			-0.301	-0.269	1.705			-0.323	-0.480	1.671			-0.318	-0.537	1.663			0.045	-0.039	1.649			0.174	-0.058	1.459
-0.100	-0.205	1.655			-0.090	-0.169	1.689			-0.088	0.040	1.679			-0.080	0.203	1.691			-0.245	-0.052	1.718			-0.301	-0.269	1.705			-0.323	-0.482	1.670			-0.318	-0.537	1.663			0.045	-0.040	1.649			0.175	-0.058	1.458
-0.100	-0.205	1.655			-0.090	-0.169	1.689			-0.088	0.040	1.679			-0.080	0.203	1.690			-0.245	-0.052	1.718			-0.301	-0.269	1.705			-0.323	-0.483	1.670			-0.317	-0.538	1.663			0.045	-0.040	1.649			0.176	-0.058	1.458
-0.101	-0.205	1.655			-0.090	-0.169	1.689			-0.088	0.040	1.679			-0.080	0.203	1.690			-0.245	-0.052	1.718			-0.301	-0.269	1.704			-0.323	-0.484	1.669			-0.317	-0.538	1.663			0.045	-0.040	1.649			0.177	-0.058	1.457
-0.101	-0.205	1.655			-0.090	-0.169	1.689			-0.089	0.040	1.679			-0.080	0.203	1.690			-0.245	-0.052	1.718			-0.301	-0.269	1.704			-0.323	-0.485	1.669			-0.317	-0.539	1.662			0.045	-0.040	1.649			0.178	-0.057	1.456
-0.101	-0.205	1.655			-0.090	-0.169	1.689			-0.089	0.040	1.679			-0.081	0.203	1.690			-0.245	-0.052	1.718			-0.301	-0.269	1.704			-0.323	-0.485	1.669			-0.317	-0.539	1.662			0.045	-0.040	1.649			0.179	-0.057	1.455
-0.101	-0.205	1.655			-0.090	-0.169	1.689			-0.090	0.040	1.679			-0.081	0.203	1.690			-0.245	-0.052	1.718			-0.301	-0.269	1.704			-0.324	-0.486	1.669			-0.317	-0.539	1.662			0.045	-0.040	1.649			0.179	-0.057	1.455
-0.101	-0.205	1.655			-0.090	-0.169	1.689			-0.090	0.040	1.679			-0.081	0.203	1.690			-0.245	-0.052	1.718			-0.301	-0.269	1.704			-0.324	-0.487	1.668			-0.316	-0.540	1.662			0.045	-0.040	1.650			0.180	-0.057	1.454
-0.101	-0.205	1.655			-0.091	-0.169	1.689			-0.090	0.039	1.679			-0.081	0.203	1.690			-0.246	-0.052	1.717			-0.301	-0.269	1.704			-0.324	-0.487	1.668			-0.316	-0.540	1.662			0.045	-0.040	1.650			0.181	-0.057	1.454
-0.101	-0.205	1.655			-0.091	-0.169	1.689			-0.091	0.039	1.679			-0.081	0.203	1.689			-0.246	-0.052	1.717			-0.301	-0.269	1.704			-0.324	-0.488	1.668			-0.316	-0.540	1.662			0.045	-0.040	1.650			0.182	-0.058	1.456
-0.101	-0.205	1.655			-0.091	-0.169	1.689			-0.091	0.039	1.679			-0.081	0.203	1.689			-0.246	-0.052	1.717			-0.301	-0.269	1.704			-0.324	-0.488	1.668			-0.316	-0.540	1.662			0.045	-0.040	1.650			0.182	-0.059	1.458
-0.101	-0.205	1.655			-0.091	-0.169	1.689			-0.091	0.039	1.679			-0.082	0.203	1.689			-0.246	-0.052	1.717			-0.301	-0.269	1.704			-0.324	-0.489	1.668			-0.316	-0.540	1.662			0.046	-0.040	1.650			0.183	-0.060	1.460
-0.101	-0.205	1.655			-0.091	-0.169	1.689			-0.091	0.039	1.679			-0.082	0.203	1.689			-0.246	-0.052	1.717			-0.301	-0.269	1.704			-0.324	-0.489	1.668			-0.316	-0.541	1.662			0.046	-0.040	1.650			0.184	-0.060	1.462
-0.101	-0.205	1.655			-0.091	-0.169	1.689			-0.092	0.039	1.679			-0.082	0.203	1.689			-0.246	-0.052	1.717			-0.301	-0.269	1.704			-0.324	-0.489	1.668			-0.316	-0.541	1.662			0.046	-0.040	1.650			0.184	-0.061	1.463
-0.101	-0.205	1.655			-0.091	-0.169	1.689			-0.092	0.039	1.679			-0.082	0.203	1.689			-0.246	-0.052	1.717			-0.301	-0.269	1.703			-0.324	-0.490	1.667			-0.316	-0.541	1.662			0.046	-0.040	1.650			0.185	-0.061	1.465
-0.101	-0.205	1.655			-0.091	-0.169	1.689			-0.092	0.039	1.679			-0.082	0.203	1.689			-0.246	-0.052	1.717			-0.301	-0.269	1.703			-0.324	-0.490	1.667			-0.316	-0.541	1.662			0.046	-0.040	1.650			0.185	-0.061	1.465
-0.101	-0.205	1.654			-0.091	-0.169	1.689			-0.092	0.039	1.679			-0.083	0.203	1.689			-0.246	-0.052	1.717			-0.301	-0.269	1.703			-0.324	-0.490	1.667			-0.316	-0.542	1.662			0.046	-0.040	1.650			0.186	-0.062	1.468
-0.101	-0.205	1.654			-0.092	-0.169	1.689			-0.092	0.039	1.679			-0.083	0.203	1.689			-0.246	-0.052	1.717			-0.301	-0.269	1.703			-0.324	-0.491	1.667			-0.315	-0.542	1.662			0.046	-0.040	1.650			0.186	-0.062	1.470
-0.101	-0.205	1.654			-0.092	-0.169	1.689			-0.093	0.039	1.679			-0.083	0.203	1.689			-0.246	-0.052	1.717			-0.301	-0.269	1.703			-0.324	-0.491	1.667			-0.315	-0.542	1.662			0.046	-0.040	1.650			0.186	-0.062	1.470
-0.101	-0.205	1.654			-0.092	-0.169	1.689			-0.093	0.039	1.679			-0.083	0.204	1.689			-0.246	-0.052	1.717			-0.301	-0.269	1.703			-0.324	-0.491	1.667			-0.315	-0.542	1.662			0.046	-0.040	1.651			0.187	-0.062	1.473
-0.101	-0.205	1.654			-0.092	-0.169	1.689			-0.093	0.039	1.680			-0.083	0.204	1.689			-0.246	-0.052	1.717			-0.301	-0.269	1.703			-0.324	-0.492	1.667			-0.315	-0.542	1.662			0.047	-0.040	1.651			0.187	-0.062	1.473
-0.101	-0.205	1.654			-0.092	-0.169	1.689			-0.093	0.039	1.680			-0.084	0.204	1.689			-0.246	-0.052	1.717			-0.301	-0.269	1.703			-0.324	-0.492	1.667			-0.315	-0.542	1.662			0.047	-0.040	1.651			0.188	-0.062	1.475
-0.101	-0.205	1.654			-0.092	-0.169	1.689			-0.093	0.039	1.680			-0.084	0.204	1.689			-0.246	-0.052	1.717			-0.301	-0.269	1.703			-0.324	-0.492	1.667			-0.315	-0.542	1.662			0.047	-0.040	1.651			0.188	-0.062	1.476
-0.101	-0.205	1.654			-0.092	-0.169	1.689			-0.093	0.039	1.680			-0.084	0.204	1.689			-0.246	-0.052	1.717			-0.301	-0.269	1.703			-0.324	-0.492	1.667			-0.315	-0.542	1.662			0.047	-0.040	1.651			0.188	-0.063	1.478
-0.101	-0.205	1.654			-0.092	-0.169	1.689			-0.094	0.039	1.680			-0.084	0.204	1.689			-0.247	-0.052	1.717			-0.301	-0.269	1.703			-0.324	-0.492	1.667			-0.315	-0.542	1.662			0.047	-0.040	1.652			0.189	-0.063	1.479
-0.101	-0.205	1.654			-0.092	-0.169	1.689			-0.094	0.039	1.680			-0.085	0.204	1.689			-0.247	-0.052	1.717			-0.301	-0.269	1.703			-0.324	-0.492	1.667			-0.315	-0.542	1.662			0.047	-0.040	1.652			0.189	-0.062	1.479
-0.101	-0.205	1.655			-0.092	-0.169	1.689			-0.094	0.039	1.681			-0.085	0.204	1.689			-0.247	-0.052	1.717			-0.301	-0.269	1.703			-0.324	-0.492	1.667			-0.315	-0.542	1.662			0.047	-0.040	1.652			0.190	-0.062	1.479
-0.101	-0.205	1.655			-0.092	-0.169	1.689			-0.094	0.039	1.681			-0.085	0.204	1.690			-0.247	-0.052	1.717			-0.301	-0.269	1.703			-0.324	-0.493	1.667			-0.315	-0.543	1.662			0.047	-0.040	1.652			0.190	-0.062	1.480
-0.101	-0.205	1.655			-0.093	-0.169	1.689			-0.094	0.039	1.681			-0.085	0.204	1.690			-0.247	-0.052	1.717			-0.301	-0.269	1.703			-0.324	-0.493	1.667			-0.314	-0.543	1.662			0.047	-0.040	1.653			0.190	-0.062	1.481
-0.102	-0.205	1.655			-0.093	-0.169	1.689			-0.094	0.039	1.681			-0.085	0.204	1.690			-0.247	-0.052	1.717			-0.301	-0.269	1.703			-0.324	-0.493	1.667			-0.314	-0.543	1.662			0.047	-0.040	1.653			0.191	-0.063	1.482
-0.102	-0.205	1.655			-0.093	-0.169	1.689			-0.094	0.039	1.682			-0.086	0.204	1.690			-0.247	-0.052	1.717			-0.301	-0.269	1.703			-0.324	-0.493	1.667			-0.314	-0.543	1.662			0.048	-0.040	1.653			0.191	-0.063	1.483
-0.102	-0.205	1.655			-0.093	-0.169	1.689			-0.094	0.039	1.682			-0.086	0.204	1.690			-0.247	-0.052	1.717			-0.301	-0.269	1.703			-0.324	-0.493	1.667			-0.314	-0.543	1.662			0.048	-0.040	1.654			0.191	-0.063	1.485
-0.102	-0.205	1.655			-0.093	-0.169	1.689			-0.094	0.039	1.682			-0.086	0.204	1.691			-0.247	-0.052	1.717			-0.301	-0.269	1.703			-0.324	-0.493	1.667			-0.314	-0.543	1.662			0.048	-0.040	1.654			0.191	-0.063	1.484
-0.102	-0.204	1.655			-0.093	-0.169	1.689			-0.094	0.039	1.682			-0.086	0.204	1.691			-0.247	-0.052	1.717			-0.301	-0.269	1.703			-0.324	-0.493	1.667			-0.314	-0.543	1.662			0.048	-0.040	1.654			0.192	-0.062	1.484
-0.102	-0.204	1.655			-0.093	-0.169	1.690			-0.094	0.039	1.683			-0.086	0.204	1.691			-0.247	-0.052	1.717			-0.301	-0.269	1.703			-0.324	-0.493	1.667			-0.314	-0.543	1.662			0.048	-0.040	1.655			0.191	-0.063	1.486
-0.102	-0.204	1.655			-0.093	-0.169	1.690			-0.094	0.039	1.683			-0.087	0.204	1.691			-0.247	-0.052	1.717			-0.301	-0.269	1.703			-0.323	-0.481	1.670			-0.313	-0.537	1.664			0.048	-0.040	1.655			0.191	-0.063	1.488
-0.102	-0.204	1.655			-0.093	-0.169	1.690			-0.095	0.039	1.683			-0.087	0.204	1.691			-0.247	-0.052	1.717			-0.301	-0.269	1.703			-0.323	-0.481	1.671			-0.313	-0.537	1.664			0.048	-0.040	1.655			0.191	-0.063	1.489
-0.102	-0.204	1.655			-0.093	-0.169	1.690			-0.095	0.039	1.684			-0.087	0.204	1.692			-0.247	-0.052	1.717			-0.301	-0.269	1.703			-0.323	-0.481	1.671			-0.313	-0.537	1.664			0.048	-0.040	1.656			0.191	-0.063	1.491
-0.102	-0.204	1.655			-0.093	-0.169	1.690			-0.095	0.039	1.684			-0.087	0.204	1.692			-0.247	-0.052	1.717			-0.301	-0.269	1.703			-0.323	-0.481	1.671			-0.313	-0.537	1.665			0.048	-0.040	1.656			0.190	-0.064	1.492
-0.102	-0.204	1.655			-0.093	-0.169	1.690			-0.095	0.039	1.684			-0.087	0.204	1.692			-0.247	-0.052	1.717			-0.301	-0.269	1.703			-0.323	-0.481	1.671			-0.312	-0.537	1.665			0.048	-0.040	1.656			0.190	-0.064	1.493
-0.102	-0.204	1.655			-0.094	-0.169	1.690			-0.095	0.040	1.684			-0.087	0.204	1.692			-0.247	-0.052	1.717			-0.301	-0.269	1.703			-0.322	-0.476	1.673			-0.312	-0.534	1.666			0.048	-0.040	1.656			0.190	-0.064	1.494
-0.102	-0.204	1.655			-0.094	-0.169	1.690			-0.095	0.040	1.685			-0.087	0.204	1.693			-0.247	-0.052	1.717			-0.301	-0.269	1.703			-0.322	-0.476	1.673			-0.312	-0.533	1.666			0.048	-0.040	1.657			0.190	-0.064	1.494
-0.102	-0.204	1.656			-0.094	-0.168	1.691			-0.095	0.040	1.685			-0.087	0.204	1.693			-0.247	-0.052	1.717			-0.301	-0.269	1.703			-0.322	-0.476	1.673			-0.312	-0.533	1.667			0.049	-0.040	1.657			0.190	-0.064	1.495
-0.102	-0.204	1.656			-0.094	-0.168	1.691			-0.095	0.040	1.685			-0.088	0.204	1.693			-0.247	-0.052	1.717			-0.301	-0.269	1.703			-0.322	-0.476	1.673			-0.311	-0.533	1.667			0.049	-0.040	1.657			0.190	-0.064	1.493
-0.102	-0.204	1.656			-0.094	-0.168	1.691			-0.095	0.040	1.685			-0.088	0.205	1.693			-0.247	-0.052	1.717			-0.301	-0.269	1.703			-0.323	-0.477	1.674			-0.311	-0.533	1.667			0.049	-0.040	1.658			0.190	-0.064	1.493
-0.102	-0.204	1.656			-0.094	-0.168	1.691			-0.095	0.040	1.686			-0.088	0.205	1.693			-0.247	-0.052	1.717			-0.301	-0.269	1.703			-0.322	-0.473	1.675			-0.312	-0.531	1.667			0.049	-0.040	1.658			0.190	-0.064	1.494
-0.102	-0.204	1.656			-0.094	-0.168	1.691			-0.095	0.040	1.686			-0.088	0.205	1.693			-0.247	-0.052	1.717			-0.301	-0.269	1.703			-0.322	-0.469	1.676			-0.312	-0.530	1.668			0.049	-0.040	1.658			0.191	-0.064	1.492
-0.102	-0.204	1.656			-0.094	-0.168	1.691			-0.095	0.040	1.686			-0.088	0.205	1.694			-0.247	-0.052	1.717			-0.301	-0.270	1.703			-0.322	-0.470	1.676			-0.312	-0.530	1.668			0.049	-0.040	1.658			0.191	-0.064	1.490
-0.102	-0.204	1.656			-0.094	-0.168	1.691			-0.095	0.040	1.687			-0.088	0.205	1.694			-0.247	-0.052	1.718			-0.301	-0.270	1.703			-0.321	-0.466	1.678			-0.313	-0.525	1.670			0.049	-0.040	1.659			0.191	-0.064	1.491
-0.102	-0.204	1.656			-0.094	-0.168	1.692			-0.095	0.040	1.687			-0.088	0.205	1.694			-0.247	-0.052	1.718			-0.301	-0.270	1.703			-0.321	-0.463	1.678			-0.313	-0.522	1.670			0.049	-0.040	1.659			0.192	-0.063	1.489
-0.102	-0.204	1.657			-0.094	-0.168	1.692			-0.095	0.040	1.687			-0.088	0.205	1.694			-0.247	-0.052	1.718			-0.301	-0.270	1.703			-0.321	-0.464	1.678			-0.313	-0.522	1.671			0.049	-0.040	1.659			0.192	-0.063	1.490
-0.102	-0.204	1.657			-0.094	-0.168	1.692			-0.095	0.040	1.687			-0.088	0.205	1.694			-0.247	-0.052	1.718			-0.301	-0.270	1.703			-0.321	-0.465	1.678			-0.313	-0.522	1.671			0.049	-0.040	1.659			0.192	-0.064	1.490
-0.102	-0.204	1.657			-0.094	-0.168	1.692			-0.095	0.040	1.688			-0.088	0.205	1.695			-0.247	-0.052	1.718			-0.301	-0.270	1.703			-0.321	-0.466	1.678			-0.313	-0.522	1.671			0.050	-0.040	1.660			0.193	-0.063	1.489
-0.102	-0.204	1.657			-0.094	-0.168	1.692			-0.095	0.040	1.688			-0.088	0.205	1.695			-0.247	-0.052	1.718			-0.301	-0.270	1.703			-0.321	-0.467	1.678			-0.313	-0.522	1.671			0.050	-0.040	1.660			0.193	-0.063	1.488
-0.102	-0.204	1.657			-0.094	-0.168	1.692			-0.094	0.040	1.688			-0.088	0.205	1.695			-0.247	-0.052	1.718			-0.301	-0.270	1.703			-0.320	-0.468	1.678			-0.314	-0.522	1.671			0.050	-0.040	1.660			0.193	-0.063	1.489
-0.102	-0.204	1.657			-0.094	-0.168	1.693			-0.094	0.040	1.688			-0.088	0.205	1.695			-0.247	-0.052	1.718			-0.301	-0.270	1.703			-0.320	-0.469	1.678			-0.314	-0.522	1.671			0.050	-0.040	1.660			0.193	-0.063	1.490
-0.102	-0.204	1.657			-0.094	-0.168	1.693			-0.094	0.040	1.689			-0.088	0.205	1.695			-0.247	-0.052	1.718			-0.301	-0.270	1.704			-0.320	-0.469	1.678			-0.314	-0.522	1.671			0.050	-0.040	1.660			0.192	-0.064	1.491
-0.102	-0.204	1.657			-0.094	-0.168	1.693			-0.094	0.040	1.689			-0.088	0.205	1.696			-0.247	-0.052	1.718			-0.301	-0.270	1.704			-0.320	-0.469	1.678			-0.314	-0.522	1.671			0.050	-0.040	1.661			0.192	-0.064	1.492
-0.102	-0.204	1.658			-0.094	-0.168	1.693			-0.094	0.040	1.689			-0.088	0.205	1.696			-0.247	-0.052	1.718			-0.301	-0.270	1.704			-0.320	-0.470	1.678			-0.314	-0.523	1.671			0.050	-0.040	1.661			0.192	-0.064	1.492
-0.102	-0.204	1.658			-0.094	-0.169	1.693			-0.094	0.040	1.689			-0.088	0.205	1.696			-0.247	-0.052	1.719			-0.301	-0.270	1.704			-0.320	-0.468	1.678			-0.314	-0.522	1.671			0.050	-0.040	1.661			0.192	-0.064	1.493
-0.102	-0.204	1.658			-0.094	-0.169	1.693			-0.094	0.040	1.689			-0.088	0.205	1.696			-0.247	-0.052	1.719			-0.301	-0.270	1.704			-0.320	-0.468	1.678			-0.313	-0.522	1.672			0.050	-0.040	1.661			0.193	-0.064	1.492
-0.102	-0.204	1.658			-0.094	-0.169	1.694			-0.094	0.040	1.690			-0.088	0.205	1.696			-0.247	-0.052	1.719			-0.300	-0.270	1.704			-0.319	-0.465	1.679			-0.312	-0.522	1.672			0.050	-0.040	1.661			0.193	-0.063	1.491
-0.102	-0.204	1.658			-0.094	-0.169	1.694			-0.094	0.040	1.690			-0.088	0.205	1.696			-0.247	-0.052	1.719			-0.300	-0.270	1.704			-0.319	-0.465	1.679			-0.312	-0.522	1.672			0.050	-0.040	1.661			0.193	-0.063	1.492
-0.102	-0.204	1.658			-0.094	-0.169	1.694			-0.094	0.040	1.690			-0.088	0.205	1.696			-0.247	-0.052	1.719			-0.300	-0.270	1.704			-0.319	-0.464	1.679			-0.312	-0.522	1.672			0.050	-0.040	1.662			0.194	-0.063	1.491
-0.101	-0.204	1.658			-0.094	-0.169	1.694			-0.094	0.040	1.690			-0.088	0.205	1.697			-0.247	-0.053	1.719			-0.300	-0.270	1.704			-0.319	-0.463	1.680			-0.312	-0.522	1.672			0.051	-0.040	1.662			0.194	-0.063	1.490
-0.101	-0.204	1.658			-0.094	-0.169	1.694			-0.094	0.040	1.690			-0.088	0.205	1.697			-0.247	-0.053	1.719			-0.300	-0.270	1.705			-0.319	-0.464	1.679			-0.312	-0.523	1.672			0.051	-0.040	1.662			0.195	-0.063	1.489
-0.101	-0.204	1.659			-0.094	-0.169	1.694			-0.094	0.040	1.690			-0.088	0.205	1.697			-0.247	-0.053	1.719			-0.300	-0.271	1.705			-0.319	-0.463	1.680			-0.312	-0.522	1.672			0.051	-0.040	1.662			0.195	-0.062	1.488
-0.101	-0.204	1.659			-0.094	-0.169	1.694			-0.094	0.040	1.690			-0.088	0.205	1.697			-0.247	-0.053	1.719			-0.300	-0.271	1.705			-0.319	-0.463	1.680			-0.312	-0.522	1.672			0.051	-0.040	1.662			0.195	-0.062	1.487
-0.101	-0.204	1.659			-0.094	-0.169	1.694			-0.094	0.040	1.690			-0.088	0.205	1.697			-0.246	-0.053	1.719			-0.300	-0.271	1.705			-0.318	-0.464	1.680			-0.312	-0.522	1.672			0.051	-0.040	1.662			0.196	-0.062	1.487
-0.101	-0.204	1.659			-0.093	-0.169	1.694			-0.094	0.040	1.691			-0.088	0.205	1.697			-0.246	-0.053	1.719			-0.300	-0.271	1.705			-0.318	-0.464	1.680			-0.311	-0.521	1.673			0.051	-0.040	1.662			0.196	-0.062	1.486
-0.101	-0.204	1.659			-0.093	-0.169	1.695			-0.094	0.040	1.691			-0.088	0.205	1.697			-0.246	-0.053	1.719			-0.300	-0.271	1.705			-0.318	-0.462	1.680			-0.310	-0.520	1.673			0.051	-0.040	1.662			0.195	-0.062	1.487
-0.101	-0.204	1.659			-0.093	-0.169	1.695			-0.094	0.040	1.691			-0.088	0.205	1.697			-0.246	-0.053	1.719			-0.300	-0.271	1.705			-0.318	-0.461	1.681			-0.310	-0.518	1.674			0.051	-0.040	1.663			0.195	-0.062	1.487
-0.101	-0.204	1.659			-0.093	-0.169	1.695			-0.094	0.040	1.691			-0.088	0.205	1.697			-0.246	-0.053	1.719			-0.299	-0.271	1.705			-0.318	-0.460	1.681			-0.309	-0.517	1.674			0.051	-0.040	1.663			0.196	-0.062	1.486
-0.101	-0.204	1.659			-0.093	-0.169	1.695			-0.094	0.040	1.691			-0.088	0.205	1.697			-0.246	-0.053	1.720			-0.299	-0.271	1.705			-0.318	-0.459	1.681			-0.309	-0.516	1.674			0.051	-0.040	1.663			0.195	-0.062	1.487
-0.101	-0.204	1.659			-0.093	-0.169	1.695			-0.094	0.040	1.691			-0.088	0.205	1.697			-0.246	-0.053	1.720			-0.299	-0.271	1.705			-0.318	-0.458	1.681			-0.309	-0.515	1.674			0.051	-0.040	1.663			0.195	-0.063	1.488
-0.101	-0.204	1.659			-0.093	-0.169	1.695			-0.094	0.040	1.691			-0.088	0.205	1.697			-0.246	-0.053	1.720			-0.299	-0.271	1.705			-0.318	-0.460	1.681			-0.308	-0.516	1.673			0.051	-0.040	1.663			0.195	-0.063	1.488
-0.101	-0.204	1.660			-0.093	-0.169	1.695			-0.094	0.040	1.691			-0.088	0.205	1.697			-0.246	-0.053	1.720			-0.299	-0.271	1.705			-0.318	-0.459	1.681			-0.309	-0.515	1.673			0.051	-0.040	1.663			0.194	-0.063	1.489
-0.101	-0.204	1.660			-0.093	-0.169	1.695			-0.094	0.040	1.691			-0.088	0.205	1.698			-0.246	-0.053	1.720			-0.299	-0.271	1.705			-0.318	-0.458	1.681			-0.308	-0.515	1.673			0.051	-0.040	1.663			0.194	-0.064	1.489
-0.101	-0.204	1.660			-0.093	-0.169	1.695			-0.094	0.040	1.691			-0.088	0.205	1.698			-0.246	-0.053	1.720			-0.299	-0.271	1.705			-0.318	-0.457	1.681			-0.308	-0.514	1.674			0.051	-0.040	1.663			0.193	-0.063	1.487
-0.101	-0.204	1.660			-0.093	-0.169	1.695			-0.094	0.040	1.691			-0.088	0.205	1.698			-0.246	-0.053	1.720			-0.299	-0.271	1.705			-0.318	-0.456	1.681			-0.308	-0.513	1.674			0.051	-0.040	1.663			0.192	-0.064	1.488
-0.101	-0.204	1.660			-0.093	-0.169	1.695			-0.094	0.040	1.691			-0.088	0.205	1.698			-0.246	-0.053	1.720			-0.299	-0.272	1.706			-0.318	-0.455	1.681			-0.308	-0.512	1.674			0.051	-0.040	1.663			0.190	-0.064	1.488
-0.101	-0.204	1.660			-0.093	-0.169	1.695			-0.094	0.040	1.691			-0.088	0.205	1.698			-0.246	-0.053	1.720			-0.299	-0.272	1.706			-0.317	-0.454	1.681			-0.307	-0.511	1.674			0.051	-0.040	1.663			0.189	-0.065	1.489
-0.101	-0.204	1.660			-0.093	-0.169	1.695			-0.094	0.040	1.691			-0.088	0.205	1.698			-0.246	-0.053	1.720			-0.299	-0.272	1.706			-0.318	-0.460	1.680			-0.304	-0.514	1.675			0.051	-0.040	1.663			0.188	-0.065	1.489
-0.101	-0.204	1.660			-0.093	-0.169	1.696			-0.094	0.040	1.691			-0.088	0.205	1.698			-0.246	-0.053	1.720			-0.299	-0.272	1.706			-0.318	-0.458	1.680			-0.305	-0.513	1.675			0.051	-0.040	1.663			0.187	-0.065	1.489
-0.101	-0.204	1.660			-0.093	-0.169	1.696			-0.094	0.040	1.691			-0.088	0.205	1.698			-0.246	-0.053	1.720			-0.298	-0.272	1.706			-0.318	-0.456	1.681			-0.304	-0.512	1.675			0.051	-0.040	1.663			0.185	-0.065	1.489
-0.101	-0.204	1.660			-0.093	-0.169	1.696			-0.094	0.040	1.691			-0.088	0.205	1.698			-0.246	-0.053	1.720			-0.298	-0.272	1.706			-0.318	-0.462	1.680			-0.303	-0.515	1.675			0.051	-0.040	1.663			0.167	-0.059	1.493
-0.101	-0.204	1.660			-0.093	-0.169	1.696			-0.094	0.040	1.692			-0.089	0.205	1.698			-0.246	-0.053	1.720			-0.298	-0.272	1.706			-0.318	-0.461	1.680			-0.302	-0.514	1.675			0.051	-0.040	1.663			0.157	-0.055	1.495
-0.101	-0.204	1.660			-0.093	-0.169	1.696			-0.094	0.040	1.692			-0.089	0.205	1.698			-0.246	-0.053	1.720			-0.298	-0.272	1.706			-0.318	-0.461	1.681			-0.302	-0.514	1.675			0.050	-0.040	1.663			0.153	-0.055	1.493
-0.101	-0.204	1.660			-0.093	-0.169	1.696			-0.094	0.040	1.692			-0.089	0.205	1.698			-0.246	-0.054	1.720			-0.298	-0.272	1.706			-0.318	-0.460	1.681			-0.302	-0.514	1.675			0.050	-0.040	1.663			0.144	-0.053	1.493
-0.101	-0.204	1.660			-0.093	-0.169	1.696			-0.094	0.040	1.692			-0.089	0.205	1.698			-0.246	-0.054	1.720			-0.298	-0.272	1.706			-0.318	-0.462	1.681			-0.303	-0.518	1.675			0.050	-0.040	1.663			0.141	-0.053	1.493
-0.101	-0.204	1.660			-0.093	-0.169	1.696			-0.094	0.040	1.692			-0.089	0.205	1.698			-0.246	-0.054	1.720			-0.298	-0.272	1.706			-0.318	-0.460	1.683			-0.304	-0.518	1.675			0.049	-0.040	1.663			0.138	-0.053	1.492
-0.101	-0.204	1.660			-0.093	-0.169	1.696			-0.094	0.040	1.692			-0.089	0.205	1.698			-0.246	-0.054	1.721			-0.298	-0.273	1.706			-0.318	-0.458	1.684			-0.304	-0.517	1.676			0.049	-0.040	1.663			0.135	-0.053	1.492
-0.101	-0.204	1.660			-0.093	-0.169	1.696			-0.094	0.040	1.692			-0.089	0.205	1.698			-0.246	-0.054	1.721			-0.298	-0.273	1.707			-0.318	-0.457	1.685			-0.304	-0.517	1.677			0.048	-0.039	1.662			0.133	-0.053	1.491
-0.101	-0.204	1.660			-0.093	-0.169	1.696			-0.094	0.040	1.692			-0.089	0.205	1.698			-0.246	-0.054	1.721			-0.298	-0.273	1.707			-0.319	-0.460	1.685			-0.305	-0.518	1.678			0.048	-0.039	1.662			0.130	-0.052	1.492
-0.101	-0.204	1.661			-0.093	-0.169	1.696			-0.094	0.040	1.692			-0.089	0.205	1.698			-0.246	-0.054	1.721			-0.298	-0.273	1.707			-0.319	-0.463	1.686			-0.306	-0.519	1.678			0.047	-0.039	1.662			0.127	-0.053	1.492
-0.101	-0.204	1.661			-0.093	-0.169	1.696			-0.094	0.040	1.692			-0.089	0.205	1.698			-0.246	-0.054	1.721			-0.298	-0.273	1.707			-0.320	-0.466	1.686			-0.306	-0.520	1.679			0.047	-0.039	1.662			0.122	-0.055	1.492
-0.101	-0.204	1.661			-0.093	-0.169	1.696			-0.094	0.040	1.692			-0.089	0.205	1.698			-0.246	-0.054	1.721			-0.298	-0.273	1.708			-0.320	-0.468	1.687			-0.307	-0.522	1.680			0.046	-0.039	1.661			0.119	-0.057	1.492
-0.101	-0.204	1.661			-0.093	-0.169	1.696			-0.094	0.040	1.692			-0.090	0.205	1.697			-0.247	-0.054	1.721			-0.298	-0.273	1.708			-0.321	-0.471	1.687			-0.308	-0.523	1.680			0.045	-0.039	1.661			0.107	-0.051	1.483
-0.101	-0.205	1.661			-0.093	-0.169	1.696			-0.094	0.040	1.692			-0.090	0.205	1.697			-0.247	-0.055	1.722			-0.298	-0.273	1.708			-0.321	-0.473	1.687			-0.308	-0.525	1.681			0.045	-0.039	1.661			0.098	-0.047	1.477
-0.101	-0.205	1.661			-0.093	-0.169	1.696			-0.094	0.040	1.692			-0.090	0.205	1.697			-0.247	-0.055	1.722			-0.298	-0.273	1.709			-0.322	-0.475	1.687			-0.309	-0.526	1.681			0.044	-0.038	1.661			0.090	-0.044	1.472
-0.102	-0.205	1.661			-0.093	-0.169	1.696			-0.094	0.040	1.692			-0.090	0.205	1.697			-0.247	-0.055	1.722			-0.298	-0.274	1.709			-0.322	-0.477	1.687			-0.310	-0.528	1.681			0.043	-0.038	1.660			0.083	-0.041	1.468
-0.102	-0.205	1.661			-0.093	-0.169	1.696			-0.094	0.040	1.691			-0.090	0.205	1.697			-0.247	-0.055	1.722			-0.298	-0.274	1.710			-0.322	-0.479	1.687			-0.310	-0.529	1.682			0.043	-0.038	1.660			0.078	-0.039	1.464
-0.102	-0.205	1.661			-0.093	-0.169	1.696			-0.094	0.040	1.691			-0.090	0.205	1.697			-0.247	-0.055	1.722			-0.298	-0.274	1.710			-0.322	-0.480	1.687			-0.311	-0.530	1.682			0.042	-0.038	1.660			0.073	-0.037	1.462
-0.102	-0.205	1.661			-0.093	-0.169	1.696			-0.094	0.040	1.691			-0.090	0.205	1.697			-0.247	-0.055	1.722			-0.298	-0.274	1.710			-0.323	-0.482	1.687			-0.311	-0.532	1.682			0.041	-0.038	1.660			0.068	-0.036	1.459
-0.102	-0.205	1.661			-0.094	-0.169	1.696			-0.094	0.040	1.691			-0.090	0.205	1.697			-0.247	-0.055	1.722			-0.298	-0.274	1.710			-0.323	-0.483	1.687			-0.311	-0.533	1.682			0.041	-0.038	1.660			0.064	-0.035	1.457
-0.102	-0.205	1.661			-0.094	-0.169	1.696			-0.094	0.040	1.691			-0.090	0.205	1.697			-0.247	-0.055	1.723			-0.298	-0.274	1.711			-0.323	-0.484	1.687			-0.312	-0.534	1.683			0.040	-0.037	1.659			0.060	-0.034	1.455
-0.102	-0.206	1.661			-0.094	-0.170	1.696			-0.094	0.040	1.691			-0.090	0.205	1.697			-0.247	-0.055	1.723			-0.298	-0.274	1.711			-0.323	-0.485	1.687			-0.312	-0.535	1.683			0.039	-0.037	1.659			0.057	-0.033	1.454
-0.102	-0.206	1.661			-0.094	-0.170	1.696			-0.094	0.040	1.691			-0.090	0.205	1.696			-0.247	-0.055	1.723			-0.298	-0.274	1.711			-0.323	-0.486	1.687			-0.313	-0.535	1.683			0.039	-0.037	1.659			0.054	-0.032	1.452
-0.103	-0.206	1.661			-0.094	-0.170	1.696			-0.094	0.040	1.691			-0.090	0.205	1.696			-0.247	-0.055	1.723			-0.298	-0.274	1.711			-0.323	-0.486	1.687			-0.313	-0.536	1.683			0.038	-0.037	1.659			0.051	-0.031	1.451
-0.103	-0.206	1.661			-0.094	-0.170	1.696			-0.095	0.040	1.691			-0.090	0.205	1.696			-0.247	-0.055	1.723			-0.298	-0.275	1.712			-0.323	-0.487	1.687			-0.313	-0.537	1.683			0.037	-0.037	1.659			0.049	-0.031	1.449
-0.103	-0.206	1.661			-0.094	-0.170	1.696			-0.095	0.040	1.690			-0.090	0.205	1.696			-0.248	-0.056	1.723			-0.299	-0.275	1.712			-0.323	-0.478	1.688			-0.313	-0.534	1.684			0.037	-0.037	1.659			0.046	-0.030	1.448
-0.103	-0.206	1.661			-0.094	-0.170	1.696			-0.095	0.040	1.690			-0.090	0.205	1.696			-0.248	-0.056	1.723			-0.299	-0.275	1.712			-0.323	-0.480	1.687			-0.314	-0.535	1.684			0.036	-0.036	1.658			0.044	-0.030	1.447
-0.104	-0.207	1.660			-0.094	-0.170	1.696			-0.095	0.040	1.690			-0.091	0.205	1.696			-0.248	-0.056	1.723			-0.299	-0.275	1.712			-0.323	-0.482	1.686			-0.314	-0.536	1.684			0.035	-0.036	1.658			0.042	-0.029	1.446
-0.104	-0.207	1.660			-0.094	-0.170	1.696			-0.095	0.040	1.690			-0.091	0.205	1.695			-0.248	-0.056	1.723			-0.299	-0.275	1.712			-0.323	-0.483	1.686			-0.314	-0.537	1.683			0.034	-0.036	1.658			0.040	-0.029	1.445
-0.104	-0.207	1.660			-0.095	-0.171	1.695			-0.095	0.040	1.689			-0.091	0.205	1.695			-0.248	-0.056	1.723			-0.299	-0.275	1.712			-0.323	-0.484	1.685			-0.314	-0.538	1.683			0.034	-0.036	1.658			0.039	-0.028	1.445
-0.104	-0.207	1.660			-0.095	-0.171	1.695			-0.095	0.040	1.689			-0.091	0.204	1.695			-0.248	-0.056	1.724			-0.299	-0.275	1.712			-0.323	-0.485	1.685			-0.315	-0.538	1.683			0.033	-0.036	1.658			0.037	-0.028	1.444
-0.105	-0.208	1.660			-0.095	-0.171	1.695			-0.096	0.040	1.689			-0.091	0.204	1.695			-0.248	-0.056	1.724			-0.299	-0.275	1.713			-0.323	-0.486	1.684			-0.315	-0.539	1.683			0.032	-0.036	1.657			0.035	-0.028	1.443
-0.105	-0.208	1.660			-0.095	-0.171	1.695			-0.096	0.040	1.688			-0.091	0.204	1.694			-0.248	-0.056	1.724			-0.299	-0.275	1.713			-0.323	-0.486	1.684			-0.315	-0.540	1.683			0.032	-0.036	1.657			0.034	-0.027	1.442
-0.105	-0.208	1.660			-0.095	-0.171	1.695			-0.096	0.040	1.688			-0.091	0.205	1.694			-0.248	-0.056	1.724			-0.299	-0.275	1.713			-0.323	-0.487	1.684			-0.315	-0.540	1.683			0.031	-0.035	1.657			0.032	-0.027	1.442
-0.105	-0.208	1.660			-0.095	-0.171	1.695			-0.096	0.040	1.688			-0.091	0.205	1.694			-0.248	-0.056	1.724			-0.299	-0.275	1.713			-0.323	-0.488	1.683			-0.316	-0.541	1.683			0.030	-0.035	1.657			0.031	-0.027	1.441
-0.106	-0.209	1.660			-0.096	-0.172	1.695			-0.096	0.040	1.688			-0.091	0.205	1.694			-0.248	-0.056	1.724			-0.299	-0.275	1.713			-0.324	-0.489	1.683			-0.316	-0.542	1.682			0.030	-0.035	1.657			0.030	-0.026	1.441
-0.106	-0.209	1.659			-0.096	-0.172	1.694			-0.096	0.040	1.687			-0.091	0.205	1.693			-0.249	-0.056	1.724			-0.299	-0.275	1.713			-0.324	-0.489	1.683			-0.316	-0.542	1.682			0.029	-0.035	1.656			0.029	-0.026	1.440
-0.106	-0.209	1.659			-0.096	-0.172	1.694			-0.097	0.040	1.687			-0.091	0.205	1.693			-0.249	-0.056	1.724			-0.299	-0.275	1.713			-0.324	-0.490	1.682			-0.316	-0.543	1.682			0.029	-0.035	1.656			0.028	-0.026	1.440
-0.106	-0.209	1.659			-0.096	-0.172	1.694			-0.097	0.040	1.687			-0.091	0.205	1.693			-0.249	-0.056	1.724			-0.299	-0.275	1.713			-0.323	-0.477	1.685			-0.317	-0.538	1.682			0.028	-0.035	1.656			0.027	-0.026	1.439
-0.106	-0.209	1.659			-0.096	-0.172	1.694			-0.097	0.040	1.687			-0.091	0.205	1.693			-0.249	-0.057	1.724			-0.299	-0.275	1.713			-0.323	-0.478	1.684			-0.317	-0.538	1.681			0.028	-0.035	1.656			0.026	-0.026	1.439
-0.107	-0.209	1.659			-0.096	-0.172	1.694			-0.097	0.040	1.686			-0.091	0.205	1.692			-0.249	-0.057	1.724			-0.299	-0.276	1.713			-0.323	-0.478	1.684			-0.317	-0.538	1.681			0.027	-0.035	1.656			0.025	-0.026	1.438
-0.107	-0.210	1.659			-0.097	-0.173	1.694			-0.097	0.040	1.686			-0.091	0.205	1.692			-0.249	-0.057	1.724			-0.299	-0.276	1.713			-0.323	-0.479	1.684			-0.317	-0.538	1.681			0.027	-0.035	1.656			0.024	-0.026	1.438
-0.107	-0.210	1.659			-0.097	-0.173	1.694			-0.097	0.040	1.686			-0.092	0.205	1.692			-0.249	-0.057	1.724			-0.299	-0.276	1.713			-0.323	-0.480	1.683			-0.317	-0.539	1.681			0.026	-0.034	1.656			0.024	-0.026	1.438
-0.107	-0.210	1.659			-0.097	-0.173	1.693			-0.097	0.040	1.686			-0.092	0.205	1.692			-0.249	-0.057	1.724			-0.299	-0.276	1.713			-0.323	-0.480	1.683			-0.317	-0.539	1.681			0.026	-0.034	1.655			0.023	-0.026	1.437
-0.107	-0.210	1.659			-0.097	-0.173	1.693			-0.098	0.040	1.685			-0.092	0.205	1.691			-0.249	-0.057	1.724			-0.300	-0.276	1.714			-0.324	-0.481	1.683			-0.317	-0.539	1.680			0.026	-0.034	1.655			0.023	-0.026	1.437
-0.108	-0.210	1.658			-0.097	-0.173	1.693			-0.098	0.040	1.685			-0.092	0.204	1.691			-0.249	-0.057	1.724			-0.300	-0.276	1.714			-0.324	-0.482	1.683			-0.317	-0.539	1.680			0.025	-0.034	1.655			0.022	-0.026	1.437
-0.108	-0.210	1.658			-0.097	-0.173	1.693			-0.098	0.040	1.685			-0.092	0.204	1.691			-0.249	-0.057	1.724			-0.300	-0.276	1.714			-0.324	-0.482	1.682			-0.317	-0.539	1.680			0.025	-0.034	1.655			0.022	-0.026	1.437
-0.108	-0.211	1.658			-0.098	-0.173	1.693			-0.098	0.040	1.685			-0.092	0.204	1.691			-0.249	-0.057	1.724			-0.300	-0.276	1.714			-0.324	-0.483	1.682			-0.318	-0.539	1.680			0.025	-0.034	1.655			0.022	-0.026	1.437
-0.108	-0.211	1.658			-0.098	-0.173	1.693			-0.098	0.040	1.684			-0.092	0.204	1.691			-0.250	-0.057	1.724			-0.300	-0.276	1.714			-0.324	-0.483	1.682			-0.318	-0.539	1.680			0.025	-0.034	1.655			0.022	-0.026	1.436
-0.108	-0.211	1.658			-0.098	-0.173	1.693			-0.098	0.040	1.684			-0.092	0.204	1.690			-0.250	-0.057	1.724			-0.300	-0.276	1.714			-0.324	-0.484	1.682			-0.318	-0.540	1.680			0.024	-0.034	1.655			0.022	-0.026	1.436
-0.108	-0.211	1.658			-0.098	-0.173	1.693			-0.098	0.040	1.684			-0.092	0.204	1.690			-0.250	-0.057	1.724			-0.300	-0.276	1.714			-0.324	-0.484	1.682			-0.318	-0.540	1.680			0.024	-0.034	1.655			0.022	-0.026	1.436
-0.108	-0.211	1.658			-0.098	-0.174	1.693			-0.098	0.040	1.684			-0.092	0.204	1.690			-0.250	-0.057	1.724			-0.300	-0.276	1.714			-0.324	-0.485	1.682			-0.318	-0.540	1.680			0.024	-0.034	1.655			0.022	-0.026	1.436
-0.109	-0.211	1.658			-0.098	-0.174	1.693			-0.098	0.040	1.684			-0.092	0.204	1.690			-0.250	-0.057	1.724			-0.300	-0.276	1.714			-0.325	-0.485	1.682			-0.318	-0.540	1.680			0.024	-0.034	1.654			0.021	-0.027	1.436
-0.109	-0.211	1.658			-0.098	-0.174	1.692			-0.098	0.040	1.683			-0.092	0.204	1.690			-0.250	-0.057	1.724			-0.300	-0.276	1.714			-0.325	-0.485	1.682			-0.318	-0.540	1.680			0.023	-0.034	1.654			0.021	-0.027	1.436
-0.109	-0.211	1.658			-0.098	-0.174	1.692			-0.098	0.040	1.683			-0.092	0.204	1.690			-0.250	-0.057	1.724			-0.300	-0.276	1.714			-0.325	-0.486	1.681			-0.318	-0.540	1.679			0.023	-0.034	1.654			0.021	-0.027	1.436
-0.109	-0.211	1.658			-0.098	-0.174	1.692			-0.098	0.040	1.683			-0.092	0.204	1.689			-0.250	-0.057	1.724			-0.300	-0.276	1.714			-0.323	-0.475	1.683			-0.316	-0.534	1.680			0.024	-0.030	1.656			0.042	-0.038	1.436
-0.109	-0.211	1.658			-0.098	-0.174	1.692			-0.098	0.041	1.683			-0.092	0.204	1.689			-0.250	-0.057	1.724			-0.300	-0.276	1.714			-0.322	-0.468	1.683			-0.315	-0.529	1.680			0.025	-0.027	1.657			0.053	-0.043	1.435
-0.109	-0.211	1.658			-0.099	-0.174	1.692			-0.098	0.041	1.682			-0.092	0.204	1.689			-0.250	-0.057	1.724			-0.300	-0.276	1.714			-0.322	-0.468	1.683			-0.315	-0.528	1.680			0.026	-0.025	1.658			0.061	-0.047	1.434
-0.109	-0.211	1.658			-0.099	-0.174	1.692			-0.098	0.041	1.682			-0.092	0.204	1.689			-0.250	-0.057	1.724			-0.300	-0.276	1.714			-0.322	-0.464	1.683			-0.315	-0.526	1.680			0.027	-0.023	1.658			0.065	-0.050	1.433
-0.109	-0.211	1.658			-0.099	-0.174	1.692			-0.098	0.041	1.682			-0.092	0.204	1.689			-0.250	-0.057	1.724			-0.300	-0.276	1.714			-0.321	-0.460	1.683			-0.315	-0.525	1.679			0.027	-0.022	1.658			0.069	-0.052	1.432
-0.109	-0.211	1.657			-0.099	-0.173	1.692			-0.098	0.041	1.681			-0.092	0.204	1.689			-0.250	-0.057	1.724			-0.300	-0.276	1.714			-0.321	-0.457	1.684			-0.315	-0.524	1.679			0.028	-0.020	1.658			0.071	-0.054	1.432
-0.109	-0.211	1.657			-0.099	-0.173	1.691			-0.098	0.041	1.681			-0.092	0.204	1.689			-0.250	-0.057	1.724			-0.300	-0.276	1.714			-0.321	-0.462	1.682			-0.315	-0.527	1.678			0.029	-0.019	1.658			0.073	-0.056	1.431
-0.109	-0.211	1.657			-0.099	-0.173	1.691			-0.097	0.041	1.681			-0.092	0.204	1.688			-0.250	-0.057	1.724			-0.300	-0.276	1.714			-0.321	-0.465	1.681			-0.315	-0.529	1.676			0.030	-0.018	1.658			0.071	-0.058	1.430
-0.109	-0.211	1.657			-0.099	-0.173	1.691			-0.097	0.042	1.680			-0.092	0.204	1.688			-0.250	-0.057	1.724			-0.300	-0.276	1.714			-0.321	-0.469	1.680			-0.316	-0.532	1.675			0.031	-0.016	1.658			0.071	-0.062	1.429
-0.109	-0.211	1.657			-0.099	-0.173	1.691			-0.097	0.042	1.680			-0.092	0.204	1.688			-0.250	-0.057	1.724			-0.301	-0.276	1.714			-0.321	-0.471	1.679			-0.316	-0.534	1.674			0.031	-0.015	1.658			0.071	-0.066	1.429
-0.109	-0.211	1.657			-0.099	-0.173	1.690			-0.097	0.042	1.680			-0.092	0.204	1.688			-0.251	-0.057	1.724			-0.301	-0.276	1.714			-0.320	-0.467	1.681			-0.316	-0.532	1.674			0.031	-0.015	1.658			0.072	-0.070	1.428
-0.109	-0.211	1.657			-0.099	-0.172	1.690			-0.097	0.042	1.679			-0.092	0.204	1.688			-0.251	-0.057	1.724			-0.301	-0.276	1.714			-0.321	-0.471	1.681			-0.316	-0.535	1.674			0.031	-0.014	1.658			0.072	-0.072	1.427
-0.109	-0.211	1.657			-0.099	-0.172	1.690			-0.097	0.042	1.679			-0.092	0.204	1.688			-0.251	-0.057	1.724			-0.301	-0.276	1.714			-0.321	-0.468	1.682			-0.316	-0.534	1.674			0.032	-0.013	1.658			0.072	-0.074	1.427
-0.109	-0.210	1.657			-0.099	-0.172	1.690			-0.097	0.043	1.679			-0.092	0.204	1.688			-0.251	-0.057	1.724			-0.301	-0.276	1.714			-0.321	-0.470	1.683			-0.317	-0.536	1.674			0.032	-0.013	1.657			0.072	-0.076	1.426
-0.109	-0.210	1.657			-0.099	-0.172	1.690			-0.097	0.043	1.679			-0.092	0.204	1.688			-0.251	-0.057	1.724			-0.301	-0.276	1.714			-0.321	-0.472	1.683			-0.317	-0.537	1.674			0.032	-0.012	1.657			0.072	-0.078	1.426
-0.109	-0.210	1.657			-0.099	-0.172	1.689			-0.097	0.043	1.678			-0.092	0.204	1.688			-0.250	-0.057	1.725			-0.301	-0.276	1.714			-0.321	-0.474	1.683			-0.317	-0.538	1.674			0.032	-0.012	1.657			0.071	-0.079	1.425
-0.110	-0.210	1.657			-0.099	-0.172	1.689			-0.097	0.043	1.678			-0.092	0.204	1.688			-0.250	-0.057	1.725			-0.301	-0.276	1.714			-0.322	-0.475	1.683			-0.317	-0.540	1.674			0.032	-0.011	1.657			0.070	-0.079	1.424
-0.110	-0.210	1.657			-0.099	-0.172	1.689			-0.097	0.043	1.678			-0.092	0.204	1.688			-0.250	-0.057	1.725			-0.301	-0.276	1.714			-0.322	-0.476	1.684			-0.317	-0.540	1.674			0.032	-0.011	1.657			0.070	-0.080	1.423
-0.110	-0.210	1.657			-0.099	-0.172	1.689			-0.097	0.043	1.678			-0.092	0.205	1.688			-0.250	-0.057	1.725			-0.301	-0.276	1.714			-0.322	-0.477	1.684			-0.318	-0.540	1.674			0.032	-0.011	1.656			0.069	-0.081	1.422
-0.110	-0.210	1.657			-0.099	-0.172	1.689			-0.097	0.043	1.678			-0.092	0.205	1.688			-0.250	-0.057	1.725			-0.301	-0.276	1.714			-0.322	-0.478	1.684			-0.318	-0.541	1.675			0.032	-0.010	1.655			0.067	-0.081	1.421
-0.110	-0.210	1.657			-0.099	-0.172	1.689			-0.096	0.043	1.678			-0.092	0.205	1.688			-0.250	-0.057	1.725			-0.301	-0.276	1.714			-0.322	-0.479	1.684			-0.318	-0.541	1.675			0.032	-0.010	1.655			0.066	-0.081	1.420
-0.110	-0.210	1.657			-0.099	-0.172	1.689			-0.096	0.044	1.678			-0.092	0.205	1.688			-0.250	-0.057	1.725			-0.301	-0.276	1.714			-0.322	-0.480	1.685			-0.318	-0.541	1.675			0.032	-0.010	1.654			0.065	-0.081	1.419
-0.110	-0.210	1.657			-0.099	-0.172	1.689			-0.096	0.044	1.677			-0.092	0.205	1.688			-0.250	-0.057	1.725			-0.301	-0.276	1.714			-0.322	-0.481	1.685			-0.318	-0.541	1.675			0.032	-0.010	1.654			0.063	-0.081	1.418
-0.110	-0.210	1.657			-0.099	-0.172	1.688			-0.096	0.044	1.677			-0.092	0.205	1.688			-0.250	-0.057	1.725			-0.301	-0.276	1.714			-0.322	-0.482	1.685			-0.318	-0.542	1.675			0.032	-0.010	1.653			0.062	-0.081	1.417
-0.110	-0.210	1.657			-0.099	-0.172	1.688			-0.096	0.044	1.677			-0.092	0.205	1.688			-0.250	-0.057	1.725			-0.301	-0.276	1.714			-0.323	-0.483	1.685			-0.318	-0.542	1.675			0.032	-0.010	1.653			0.061	-0.081	1.416
-0.110	-0.210	1.657			-0.099	-0.171	1.688			-0.096	0.044	1.677			-0.092	0.205	1.687			-0.250	-0.058	1.725			-0.301	-0.276	1.714			-0.323	-0.483	1.685			-0.318	-0.542	1.675			0.032	-0.010	1.653			0.059	-0.081	1.416
-0.110	-0.210	1.657			-0.099	-0.171	1.688			-0.096	0.044	1.677			-0.092	0.205	1.687			-0.250	-0.058	1.725			-0.301	-0.276	1.714			-0.323	-0.484	1.685			-0.318	-0.542	1.675			0.031	-0.010	1.652			0.058	-0.081	1.415
-0.110	-0.210	1.657			-0.099	-0.171	1.688			-0.096	0.044	1.677			-0.092	0.205	1.687			-0.250	-0.058	1.725			-0.301	-0.276	1.714			-0.323	-0.485	1.685			-0.318	-0.542	1.675			0.031	-0.010	1.652			0.057	-0.081	1.415
-0.110	-0.210	1.657			-0.099	-0.171	1.688			-0.096	0.044	1.677			-0.092	0.205	1.687			-0.250	-0.058	1.725			-0.301	-0.276	1.714			-0.323	-0.485	1.685			-0.318	-0.542	1.675			0.031	-0.010	1.652			0.056	-0.081	1.415
-0.110	-0.210	1.657			-0.099	-0.171	1.688			-0.096	0.044	1.677			-0.092	0.205	1.687			-0.250	-0.058	1.725			-0.301	-0.276	1.714			-0.323	-0.486	1.685			-0.318	-0.543	1.675			0.031	-0.010	1.651			0.055	-0.081	1.414
-0.110	-0.210	1.657			-0.099	-0.171	1.688			-0.096	0.044	1.677			-0.092	0.205	1.687			-0.250	-0.058	1.725			-0.301	-0.276	1.715			-0.323	-0.487	1.685			-0.318	-0.543	1.675			0.031	-0.010	1.651			0.054	-0.081	1.414
-0.110	-0.210	1.657			-0.099	-0.171	1.688			-0.096	0.044	1.677			-0.092	0.205	1.687			-0.250	-0.058	1.725			-0.301	-0.276	1.715			-0.323	-0.487	1.685			-0.318	-0.543	1.675			0.031	-0.010	1.651			0.053	-0.081	1.414
-0.110	-0.210	1.657			-0.099	-0.171	1.688			-0.096	0.044	1.677			-0.092	0.205	1.687			-0.250	-0.058	1.725			-0.301	-0.276	1.715			-0.323	-0.488	1.685			-0.318	-0.543	1.675			0.030	-0.010	1.651			0.052	-0.081	1.414
-0.110	-0.210	1.657			-0.099	-0.171	1.688			-0.096	0.044	1.677			-0.092	0.205	1.688			-0.250	-0.058	1.726			-0.301	-0.276	1.715			-0.323	-0.488	1.685			-0.318	-0.543	1.674			0.030	-0.011	1.650			0.051	-0.081	1.414
-0.110	-0.210	1.657			-0.099	-0.171	1.688			-0.096	0.044	1.677			-0.092	0.205	1.688			-0.250	-0.058	1.726			-0.301	-0.276	1.715			-0.323	-0.489	1.685			-0.319	-0.543	1.674			0.030	-0.011	1.650			0.049	-0.081	1.414
-0.109	-0.211	1.657			-0.099	-0.171	1.688			-0.096	0.044	1.677			-0.092	0.205	1.688			-0.250	-0.058	1.726			-0.301	-0.277	1.715			-0.323	-0.489	1.685			-0.319	-0.543	1.674			0.030	-0.011	1.650			0.047	-0.081	1.414
-0.109	-0.211	1.657			-0.099	-0.171	1.688			-0.096	0.044	1.677			-0.092	0.205	1.688			-0.250	-0.058	1.726			-0.301	-0.277	1.715			-0.323	-0.489	1.685			-0.319	-0.544	1.674			0.030	-0.011	1.650			0.046	-0.080	1.414
-0.109	-0.211	1.657			-0.099	-0.171	1.688			-0.096	0.044	1.677			-0.092	0.205	1.688			-0.250	-0.058	1.726			-0.301	-0.277	1.715			-0.323	-0.490	1.685			-0.319	-0.544	1.674			0.029	-0.011	1.650			0.044	-0.080	1.414
-0.109	-0.211	1.657			-0.099	-0.171	1.688			-0.096	0.044	1.677			-0.092	0.205	1.688			-0.250	-0.059	1.726			-0.301	-0.277	1.715			-0.323	-0.490	1.685			-0.319	-0.544	1.674			0.029	-0.011	1.650			0.043	-0.080	1.414
-0.109	-0.211	1.657			-0.099	-0.171	1.688			-0.096	0.044	1.677			-0.092	0.205	1.688			-0.250	-0.059	1.726			-0.301	-0.277	1.715			-0.323	-0.491	1.685			-0.319	-0.544	1.674			0.029	-0.011	1.649			0.041	-0.080	1.414
-0.109	-0.211	1.657			-0.099	-0.171	1.688			-0.096	0.044	1.677			-0.092	0.205	1.688			-0.250	-0.059	1.726			-0.301	-0.277	1.715			-0.321	-0.479	1.687			-0.317	-0.538	1.676			0.029	-0.012	1.649			0.040	-0.080	1.414
-0.109	-0.211	1.657			-0.099	-0.171	1.688			-0.096	0.044	1.677			-0.092	0.205	1.688			-0.250	-0.059	1.726			-0.301	-0.277	1.716			-0.321	-0.481	1.687			-0.317	-0.538	1.676			0.029	-0.012	1.649			0.038	-0.080	1.414
-0.109	-0.211	1.657			-0.099	-0.171	1.688			-0.096	0.044	1.677			-0.092	0.205	1.688			-0.251	-0.059	1.727			-0.301	-0.277	1.716			-0.321	-0.482	1.687			-0.317	-0.538	1.676			0.028	-0.012	1.649			0.038	-0.081	1.417
-0.109	-0.211	1.657			-0.099	-0.171	1.687			-0.096	0.044	1.677			-0.092	0.205	1.688			-0.251	-0.059	1.727			-0.301	-0.277	1.716			-0.321	-0.483	1.687			-0.317	-0.538	1.676			0.028	-0.012	1.649			0.035	-0.081	1.418
-0.109	-0.211	1.657			-0.099	-0.171	1.687			-0.096	0.044	1.677			-0.092	0.205	1.688			-0.251	-0.059	1.727			-0.301	-0.277	1.716			-0.321	-0.484	1.687			-0.317	-0.538	1.676			0.028	-0.013	1.649			0.032	-0.082	1.418
-0.109	-0.211	1.657			-0.099	-0.171	1.687			-0.096	0.044	1.677			-0.092	0.205	1.688			-0.251	-0.059	1.727			-0.301	-0.277	1.716			-0.321	-0.484	1.687			-0.317	-0.538	1.676			0.028	-0.013	1.649			0.030	-0.083	1.418
-0.109	-0.211	1.657			-0.099	-0.171	1.687			-0.096	0.044	1.677			-0.092	0.205	1.688			-0.251	-0.059	1.727			-0.301	-0.277	1.716			-0.321	-0.485	1.687			-0.317	-0.538	1.676			0.028	-0.013	1.649			0.028	-0.083	1.418
-0.109	-0.211	1.657			-0.099	-0.171	1.687			-0.096	0.044	1.677			-0.092	0.205	1.688			-0.251	-0.059	1.727			-0.301	-0.277	1.716			-0.321	-0.485	1.687			-0.317	-0.538	1.676			0.027	-0.013	1.648			0.028	-0.084	1.420
-0.109	-0.211	1.657			-0.099	-0.171	1.687			-0.096	0.045	1.677			-0.092	0.205	1.688			-0.251	-0.059	1.727			-0.301	-0.277	1.716			-0.321	-0.486	1.686			-0.317	-0.538	1.676			0.027	-0.014	1.648			0.028	-0.085	1.420
-0.109	-0.211	1.657			-0.099	-0.171	1.687			-0.096	0.045	1.677			-0.092	0.205	1.688			-0.251	-0.059	1.728			-0.301	-0.277	1.717			-0.321	-0.486	1.686			-0.317	-0.538	1.675			0.027	-0.014	1.648			0.023	-0.085	1.419
-0.109	-0.211	1.658			-0.099	-0.171	1.687			-0.096	0.045	1.677			-0.092	0.205	1.688			-0.251	-0.059	1.728			-0.301	-0.277	1.717			-0.321	-0.487	1.686			-0.317	-0.538	1.675			0.027	-0.014	1.648			0.024	-0.086	1.421
-0.109	-0.211	1.658			-0.099	-0.171	1.687			-0.096	0.045	1.677			-0.092	0.205	1.688			-0.251	-0.059	1.728			-0.301	-0.277	1.717			-0.321	-0.487	1.686			-0.317	-0.538	1.675			0.026	-0.015	1.648			0.025	-0.086	1.423
-0.110	-0.211	1.658			-0.099	-0.171	1.687			-0.095	0.045	1.677			-0.092	0.205	1.688			-0.251	-0.059	1.728			-0.301	-0.277	1.717			-0.321	-0.487	1.686			-0.317	-0.538	1.675			0.026	-0.015	1.648			0.025	-0.086	1.426
-0.110	-0.211	1.658			-0.099	-0.171	1.687			-0.095	0.045	1.677			-0.092	0.205	1.688			-0.250	-0.058	1.729			-0.301	-0.276	1.717			-0.321	-0.487	1.686			-0.317	-0.538	1.675			0.026	-0.015	1.647			0.023	-0.087	1.425
-0.110	-0.211	1.658			-0.099	-0.171	1.687			-0.095	0.045	1.677			-0.092	0.205	1.689			-0.250	-0.058	1.729			-0.301	-0.276	1.717			-0.321	-0.488	1.686			-0.317	-0.538	1.675			0.026	-0.016	1.647			0.021	-0.087	1.424
-0.110	-0.211	1.658			-0.099	-0.171	1.687			-0.095	0.045	1.677			-0.092	0.205	1.689			-0.250	-0.058	1.729			-0.301	-0.276	1.718			-0.321	-0.488	1.686			-0.317	-0.538	1.675			0.026	-0.016	1.647			0.020	-0.088	1.424
-0.110	-0.211	1.658			-0.099	-0.171	1.687			-0.095	0.045	1.677			-0.092	0.205	1.689			-0.250	-0.057	1.729			-0.301	-0.275	1.718			-0.321	-0.488	1.686			-0.317	-0.538	1.675			0.026	-0.016	1.647			0.018	-0.088	1.423
-0.110	-0.211	1.658			-0.099	-0.171	1.687			-0.095	0.045	1.677			-0.091	0.205	1.689			-0.250	-0.057	1.730			-0.301	-0.275	1.718			-0.321	-0.488	1.686			-0.317	-0.538	1.675			0.025	-0.016	1.647			0.021	-0.088	1.427
-0.110	-0.211	1.658			-0.099	-0.171	1.687			-0.095	0.045	1.677			-0.091	0.205	1.689			-0.249	-0.056	1.730			-0.301	-0.275	1.718			-0.321	-0.488	1.686			-0.317	-0.538	1.675			0.025	-0.017	1.647			0.019	-0.089	1.426
-0.110	-0.211	1.658			-0.099	-0.171	1.687			-0.095	0.045	1.677			-0.091	0.205	1.689			-0.249	-0.056	1.730			-0.301	-0.274	1.718			-0.321	-0.488	1.686			-0.317	-0.538	1.675			0.025	-0.017	1.647			0.018	-0.089	1.426
-0.110	-0.211	1.658			-0.099	-0.171	1.687			-0.095	0.045	1.677			-0.091	0.205	1.689			-0.249	-0.056	1.730			-0.301	-0.274	1.718			-0.321	-0.488	1.686			-0.317	-0.538	1.675			0.025	-0.017	1.646			0.020	-0.089	1.429
-0.110	-0.211	1.658			-0.099	-0.171	1.687			-0.095	0.045	1.677			-0.091	0.205	1.689			-0.249	-0.055	1.730			-0.301	-0.273	1.718			-0.321	-0.488	1.686			-0.317	-0.538	1.675			0.025	-0.017	1.646			0.019	-0.090	1.428
-0.110	-0.211	1.658			-0.099	-0.171	1.687			-0.095	0.045	1.677			-0.091	0.205	1.689			-0.248	-0.055	1.731			-0.300	-0.273	1.718			-0.321	-0.488	1.686			-0.317	-0.538	1.675			0.025	-0.017	1.646			0.018	-0.090	1.427
-0.110	-0.211	1.658			-0.099	-0.171	1.687			-0.095	0.045	1.677			-0.091	0.205	1.689			-0.248	-0.055	1.731			-0.300	-0.273	1.719			-0.321	-0.488	1.686			-0.317	-0.538	1.675			0.025	-0.018	1.646			0.020	-0.090	1.429
-0.110	-0.211	1.658			-0.099	-0.171	1.687			-0.095	0.045	1.677			-0.091	0.205	1.689			-0.248	-0.054	1.731			-0.300	-0.272	1.719			-0.321	-0.488	1.686			-0.317	-0.538	1.675			0.024	-0.018	1.646			0.019	-0.091	1.428
-0.110	-0.211	1.658			-0.099	-0.171	1.687			-0.095	0.045	1.677			-0.091	0.205	1.689			-0.248	-0.054	1.731			-0.300	-0.272	1.719			-0.321	-0.488	1.685			-0.317	-0.538	1.675			0.024	-0.018	1.646			0.021	-0.091	1.431
-0.110	-0.211	1.658			-0.099	-0.171	1.687			-0.095	0.045	1.677			-0.091	0.205	1.688			-0.248	-0.054	1.731			-0.300	-0.272	1.719			-0.321	-0.488	1.685			-0.317	-0.538	1.675			0.024	-0.018	1.645			0.023	-0.090	1.434
-0.110	-0.211	1.658			-0.099	-0.171	1.687			-0.095	0.045	1.677			-0.091	0.205	1.688			-0.247	-0.053	1.731			-0.300	-0.271	1.719			-0.321	-0.488	1.685			-0.317	-0.538	1.675			0.024	-0.018	1.645			0.024	-0.090	1.435
-0.110	-0.211	1.658			-0.099	-0.171	1.687			-0.095	0.045	1.677			-0.091	0.205	1.688			-0.247	-0.053	1.731			-0.300	-0.271	1.719			-0.321	-0.488	1.685			-0.317	-0.538	1.675			0.024	-0.018	1.645			0.025	-0.090	1.437
-0.110	-0.211	1.658			-0.099	-0.171	1.687			-0.095	0.045	1.677			-0.091	0.205	1.688			-0.247	-0.053	1.731			-0.300	-0.271	1.719			-0.321	-0.488	1.685			-0.317	-0.538	1.675			0.024	-0.019	1.645			0.027	-0.090	1.438
-0.110	-0.210	1.658			-0.099	-0.171	1.687			-0.095	0.044	1.677			-0.091	0.205	1.688			-0.247	-0.052	1.731			-0.300	-0.270	1.719			-0.321	-0.488	1.685			-0.317	-0.538	1.675			0.024	-0.019	1.645			0.027	-0.090	1.440
-0.110	-0.210	1.658			-0.099	-0.171	1.686			-0.095	0.044	1.676			-0.091	0.205	1.688			-0.246	-0.052	1.731			-0.300	-0.270	1.719			-0.321	-0.488	1.685			-0.317	-0.538	1.675			0.024	-0.019	1.644			0.028	-0.090	1.441
-0.110	-0.210	1.658			-0.099	-0.171	1.686			-0.095	0.044	1.676			-0.091	0.205	1.688			-0.246	-0.051	1.731			-0.300	-0.269	1.719			-0.321	-0.488	1.685			-0.317	-0.538	1.675			0.024	-0.019	1.644			0.029	-0.090	1.442
-0.110	-0.210	1.658			-0.099	-0.171	1.686			-0.095	0.044	1.676			-0.091	0.205	1.687			-0.246	-0.051	1.731			-0.299	-0.269	1.719			-0.322	-0.478	1.685			-0.317	-0.533	1.675			0.024	-0.019	1.644			0.030	-0.090	1.443
-0.110	-0.210	1.658			-0.099	-0.171	1.686			-0.095	0.044	1.676			-0.091	0.205	1.687			-0.245	-0.051	1.730			-0.299	-0.268	1.718			-0.322	-0.478	1.685			-0.317	-0.533	1.675			0.024	-0.019	1.644			0.022	-0.091	1.436
-0.110	-0.210	1.658			-0.099	-0.171	1.686			-0.095	0.044	1.676			-0.091	0.205	1.687			-0.245	-0.050	1.730			-0.299	-0.268	1.718			-0.321	-0.469	1.686			-0.317	-0.528	1.675			0.023	-0.020	1.643			0.017	-0.092	1.431
-0.110	-0.210	1.658			-0.099	-0.171	1.685			-0.095	0.044	1.676			-0.091	0.205	1.687			-0.244	-0.050	1.730			-0.299	-0.268	1.718			-0.321	-0.470	1.685			-0.317	-0.528	1.675			0.023	-0.020	1.643			0.013	-0.093	1.428
-0.110	-0.210	1.658			-0.099	-0.171	1.685			-0.095	0.044	1.676			-0.091	0.205	1.686			-0.244	-0.049	1.730			-0.299	-0.267	1.718			-0.321	-0.470	1.685			-0.317	-0.527	1.675			0.023	-0.020	1.643			0.010	-0.093	1.425
-0.110	-0.210	1.658			-0.099	-0.171	1.685			-0.094	0.044	1.676			-0.091	0.205	1.686			-0.243	-0.049	1.729			-0.299	-0.267	1.718			-0.321	-0.470	1.684			-0.317	-0.527	1.675			0.023	-0.020	1.643			0.007	-0.094	1.423
-0.110	-0.210	1.658			-0.099	-0.171	1.685			-0.094	0.044	1.675			-0.091	0.205	1.686			-0.243	-0.048	1.729			-0.299	-0.266	1.718			-0.321	-0.470	1.684			-0.317	-0.527	1.675			0.023	-0.020	1.642			0.005	-0.094	1.421
-0.110	-0.210	1.658			-0.099	-0.171	1.685			-0.094	0.044	1.675			-0.091	0.205	1.685			-0.242	-0.048	1.728			-0.298	-0.266	1.717			-0.321	-0.470	1.684			-0.317	-0.527	1.675			0.023	-0.020	1.642			0.002	-0.095	1.419
-0.110	-0.210	1.658			-0.099	-0.171	1.684			-0.094	0.044	1.675			-0.091	0.205	1.685			-0.242	-0.048	1.728			-0.298	-0.265	1.717			-0.321	-0.471	1.683			-0.317	-0.527	1.674			0.023	-0.021	1.641			-0.001	-0.095	1.418
-0.110	-0.210	1.658			-0.099	-0.171	1.684			-0.094	0.043	1.675			-0.091	0.205	1.685			-0.242	-0.047	1.728			-0.298	-0.265	1.717			-0.320	-0.466	1.684			-0.316	-0.523	1.675			0.024	-0.021	1.641			-0.004	-0.096	1.416
-0.110	-0.211	1.658			-0.099	-0.171	1.684			-0.095	0.043	1.675			-0.091	0.205	1.684			-0.241	-0.047	1.727			-0.297	-0.265	1.715			-0.319	-0.464	1.682			-0.316	-0.523	1.673			0.024	-0.021	1.641			-0.006	-0.096	1.415
-0.110	-0.211	1.658			-0.099	-0.171	1.684			-0.095	0.043	1.675			-0.091	0.205	1.684			-0.241	-0.047	1.727			-0.297	-0.264	1.715			-0.319	-0.465	1.681			-0.318	-0.528	1.671			0.024	-0.022	1.640			-0.009	-0.097	1.414
-0.110	-0.211	1.658			-0.099	-0.171	1.684			-0.095	0.043	1.674			-0.091	0.205	1.684			-0.241	-0.047	1.726			-0.297	-0.264	1.715			-0.320	-0.467	1.681			-0.319	-0.531	1.669			0.024	-0.022	1.640			-0.012	-0.097	1.413
-0.110	-0.211	1.658			-0.099	-0.171	1.683			-0.095	0.043	1.674			-0.091	0.205	1.683			-0.240	-0.046	1.726			-0.296	-0.264	1.715			-0.320	-0.468	1.680			-0.320	-0.534	1.668			0.024	-0.022	1.639			-0.016	-0.098	1.412
-0.110	-0.211	1.658			-0.099	-0.171	1.683			-0.095	0.043	1.674			-0.091	0.205	1.683			-0.240	-0.046	1.726			-0.296	-0.264	1.715			-0.320	-0.469	1.680			-0.320	-0.537	1.667			0.024	-0.023	1.638			-0.019	-0.098	1.411
-0.110	-0.211	1.658			-0.100	-0.171	1.683			-0.095	0.043	1.674			-0.091	0.205	1.683			-0.240	-0.046	1.725			-0.296	-0.264	1.714			-0.320	-0.470	1.679			-0.321	-0.539	1.666			0.025	-0.023	1.638			-0.022	-0.099	1.411
-0.110	-0.211	1.658			-0.100	-0.171	1.683			-0.095	0.043	1.674			-0.091	0.205	1.682			-0.240	-0.046	1.725			-0.296	-0.264	1.714			-0.321	-0.472	1.679			-0.322	-0.541	1.665			0.025	-0.023	1.637			-0.025	-0.099	1.410
-0.110	-0.211	1.657			-0.100	-0.172	1.683			-0.095	0.043	1.674			-0.091	0.205	1.682			-0.239	-0.046	1.725			-0.296	-0.263	1.714			-0.321	-0.473	1.679			-0.322	-0.543	1.664			0.025	-0.024	1.636			-0.028	-0.100	1.410
-0.111	-0.211	1.657			-0.100	-0.172	1.683			-0.095	0.042	1.674			-0.091	0.205	1.682			-0.239	-0.046	1.724			-0.296	-0.263	1.714			-0.321	-0.474	1.679			-0.323	-0.544	1.664			0.025	-0.024	1.636			-0.030	-0.100	1.409
-0.111	-0.211	1.657			-0.100	-0.172	1.682			-0.095	0.042	1.673			-0.091	0.205	1.681			-0.239	-0.046	1.724			-0.296	-0.263	1.714			-0.321	-0.475	1.678			-0.323	-0.546	1.663			0.025	-0.024	1.635			-0.033	-0.100	1.409
-0.111	-0.211	1.657			-0.100	-0.172	1.682			-0.095	0.042	1.673			-0.091	0.205	1.681			-0.239	-0.046	1.724			-0.296	-0.264	1.714			-0.321	-0.477	1.678			-0.323	-0.547	1.663			0.026	-0.025	1.634			-0.035	-0.101	1.409
-0.111	-0.211	1.657			-0.100	-0.172	1.682			-0.095	0.042	1.673			-0.091	0.205	1.681			-0.239	-0.047	1.723			-0.296	-0.264	1.714			-0.322	-0.478	1.678			-0.324	-0.549	1.663			0.026	-0.025	1.634			-0.037	-0.101	1.408
-0.111	-0.211	1.657			-0.100	-0.172	1.682			-0.095	0.042	1.673			-0.091	0.205	1.681			-0.239	-0.047	1.723			-0.296	-0.264	1.714			-0.322	-0.479	1.678			-0.324	-0.550	1.662			0.026	-0.025	1.633			-0.038	-0.101	1.408
-0.111	-0.211	1.657			-0.101	-0.172	1.682			-0.095	0.042	1.673			-0.091	0.205	1.680			-0.239	-0.047	1.723			-0.296	-0.264	1.715			-0.322	-0.480	1.678			-0.324	-0.551	1.662			0.026	-0.026	1.633			-0.040	-0.101	1.408
-0.111	-0.211	1.657			-0.101	-0.172	1.682			-0.095	0.042	1.673			-0.091	0.205	1.680			-0.239	-0.047	1.723			-0.296	-0.264	1.715			-0.322	-0.481	1.678			-0.325	-0.552	1.662			0.026	-0.026	1.632			-0.041	-0.101	1.408
-0.111	-0.211	1.657			-0.101	-0.172	1.681			-0.095	0.042	1.673			-0.091	0.205	1.680			-0.240	-0.048	1.722			-0.296	-0.264	1.715			-0.322	-0.482	1.678			-0.325	-0.553	1.662			0.026	-0.026	1.632			-0.043	-0.102	1.408
-0.112	-0.211	1.657			-0.101	-0.172	1.681			-0.095	0.042	1.673			-0.091	0.204	1.680			-0.240	-0.048	1.722			-0.296	-0.265	1.715			-0.323	-0.483	1.678			-0.325	-0.554	1.662			0.027	-0.026	1.631			-0.044	-0.102	1.407
-0.112	-0.211	1.657			-0.101	-0.172	1.681			-0.095	0.042	1.672			-0.091	0.204	1.680			-0.240	-0.048	1.722			-0.296	-0.265	1.715			-0.323	-0.483	1.678			-0.325	-0.555	1.662			0.027	-0.026	1.631			-0.045	-0.102	1.407
-0.112	-0.211	1.657			-0.101	-0.172	1.681			-0.095	0.042	1.672			-0.091	0.204	1.679			-0.240	-0.048	1.722			-0.296	-0.265	1.715			-0.323	-0.484	1.679			-0.326	-0.556	1.662			0.027	-0.027	1.631			-0.046	-0.102	1.407
-0.112	-0.211	1.657			-0.101	-0.172	1.681			-0.095	0.042	1.672			-0.091	0.204	1.679			-0.240	-0.049	1.722			-0.296	-0.265	1.715			-0.323	-0.485	1.679			-0.326	-0.556	1.662			0.027	-0.027	1.630			-0.047	-0.102	1.407
-0.112	-0.211	1.657			-0.102	-0.172	1.681			-0.095	0.042	1.672			-0.091	0.204	1.679			-0.240	-0.049	1.721			-0.292	-0.256	1.710			-0.321	-0.478	1.678			-0.324	-0.550	1.663			0.027	-0.027	1.630			-0.048	-0.102	1.407
-0.112	-0.211	1.657			-0.102	-0.172	1.681			-0.095	0.042	1.672			-0.092	0.204	1.679			-0.240	-0.049	1.721			-0.293	-0.257	1.710			-0.321	-0.479	1.678			-0.325	-0.551	1.663			0.027	-0.027	1.630			-0.049	-0.102	1.407
-0.113	-0.212	1.657			-0.102	-0.172	1.680			-0.095	0.042	1.672			-0.092	0.204	1.679			-0.240	-0.049	1.721			-0.293	-0.258	1.710			-0.321	-0.480	1.678			-0.325	-0.552	1.663			0.027	-0.027	1.629			-0.049	-0.102	1.407
-0.113	-0.212	1.657			-0.102	-0.172	1.680			-0.095	0.042	1.672			-0.092	0.204	1.679			-0.241	-0.050	1.721			-0.293	-0.259	1.710			-0.321	-0.481	1.678			-0.325	-0.552	1.663			0.027	-0.028	1.629			-0.050	-0.102	1.407
-0.113	-0.212	1.657			-0.102	-0.172	1.680			-0.095	0.042	1.672			-0.092	0.204	1.679			-0.241	-0.050	1.721			-0.294	-0.260	1.711			-0.322	-0.482	1.678			-0.325	-0.553	1.663			0.027	-0.028	1.629			-0.051	-0.102	1.406
-0.113	-0.212	1.657			-0.102	-0.172	1.680			-0.095	0.041	1.672			-0.092	0.204	1.678			-0.241	-0.050	1.721			-0.294	-0.260	1.711			-0.322	-0.483	1.678			-0.326	-0.554	1.663			0.027	-0.028	1.628			-0.052	-0.102	1.406
-0.113	-0.212	1.657			-0.102	-0.172	1.680			-0.095	0.041	1.672			-0.092	0.204	1.678			-0.241	-0.050	1.721			-0.294	-0.261	1.711			-0.322	-0.484	1.679			-0.321	-0.551	1.662			0.027	-0.028	1.628			-0.052	-0.102	1.407
-0.113	-0.212	1.657			-0.102	-0.172	1.680			-0.095	0.041	1.672			-0.092	0.204	1.678			-0.241	-0.050	1.721			-0.294	-0.262	1.711			-0.322	-0.485	1.678			-0.319	-0.549	1.662			0.027	-0.028	1.628			-0.053	-0.102	1.407
-0.113	-0.212	1.657			-0.102	-0.172	1.680			-0.096	0.041	1.672			-0.092	0.204	1.678			-0.241	-0.051	1.721			-0.295	-0.262	1.711			-0.323	-0.485	1.678			-0.318	-0.549	1.662			0.027	-0.028	1.628			-0.054	-0.102	1.407
-0.113	-0.212	1.657			-0.103	-0.172	1.680			-0.096	0.041	1.671			-0.092	0.204	1.678			-0.242	-0.051	1.721			-0.295	-0.263	1.711			-0.323	-0.486	1.678			-0.317	-0.548	1.662			0.027	-0.028	1.627			-0.055	-0.102	1.407
-0.114	-0.212	1.657			-0.103	-0.172	1.680			-0.096	0.041	1.671			-0.092	0.204	1.678			-0.242	-0.051	1.721			-0.295	-0.264	1.712			-0.323	-0.486	1.678			-0.316	-0.548	1.662			0.027	-0.028	1.627			-0.056	-0.102	1.407
-0.114	-0.212	1.657			-0.103	-0.172	1.680			-0.096	0.041	1.671			-0.092	0.204	1.678			-0.242	-0.051	1.721			-0.296	-0.264	1.713			-0.323	-0.487	1.677			-0.315	-0.547	1.662			0.027	-0.029	1.627			-0.056	-0.102	1.407
-0.114	-0.212	1.657			-0.103	-0.172	1.680			-0.096	0.041	1.671			-0.092	0.204	1.678			-0.242	-0.052	1.721			-0.297	-0.265	1.713			-0.320	-0.475	1.677			-0.314	-0.530	1.660			0.027	-0.029	1.627			-0.057	-0.102	1.408
-0.114	-0.212	1.657			-0.103	-0.172	1.680			-0.096	0.041	1.671			-0.092	0.204	1.678			-0.242	-0.052	1.721			-0.297	-0.265	1.714			-0.318	-0.476	1.669			-0.309	-0.531	1.642			0.027	-0.029	1.627			-0.058	-0.102	1.408
-0.114	-0.212	1.657			-0.103	-0.172	1.680			-0.096	0.041	1.671			-0.093	0.204	1.678			-0.243	-0.052	1.721			-0.297	-0.266	1.714			-0.316	-0.476	1.664			-0.306	-0.532	1.632			0.027	-0.029	1.627			-0.058	-0.102	1.408
-0.114	-0.212	1.657			-0.103	-0.172	1.679			-0.096	0.041	1.671			-0.093	0.204	1.678			-0.243	-0.052	1.721			-0.298	-0.266	1.715			-0.313	-0.472	1.659			-0.305	-0.510	1.617			0.027	-0.029	1.627			-0.059	-0.102	1.408
-0.114	-0.212	1.657			-0.103	-0.172	1.679			-0.096	0.041	1.671			-0.093	0.204	1.678			-0.243	-0.052	1.721			-0.298	-0.267	1.715			-0.310	-0.465	1.655			-0.305	-0.504	1.614			0.027	-0.029	1.626			-0.059	-0.102	1.408
-0.114	-0.212	1.657			-0.103	-0.172	1.679			-0.096	0.041	1.671			-0.093	0.204	1.678			-0.243	-0.052	1.722			-0.298	-0.267	1.716			-0.307	-0.457	1.651			-0.297	-0.494	1.606			0.028	-0.029	1.626			-0.060	-0.102	1.409
-0.114	-0.212	1.657			-0.103	-0.172	1.679			-0.096	0.041	1.671			-0.093	0.204	1.678			-0.243	-0.052	1.722			-0.299	-0.267	1.716			-0.305	-0.448	1.648			-0.292	-0.487	1.601			0.028	-0.029	1.626			-0.060	-0.102	1.409
-0.114	-0.212	1.657			-0.103	-0.172	1.679			-0.096	0.041	1.671			-0.093	0.204	1.678			-0.244	-0.053	1.722			-0.299	-0.268	1.717			-0.302	-0.441	1.645			-0.288	-0.480	1.596			0.028	-0.029	1.626			-0.061	-0.102	1.410
-0.114	-0.212	1.657			-0.103	-0.172	1.679			-0.096	0.041	1.671			-0.093	0.204	1.678			-0.244	-0.053	1.722			-0.299	-0.268	1.717			-0.300	-0.435	1.642			-0.283	-0.475	1.592			0.028	-0.029	1.626			-0.062	-0.102	1.410
-0.114	-0.212	1.657			-0.103	-0.172	1.679			-0.096	0.041	1.671			-0.093	0.204	1.678			-0.244	-0.053	1.722			-0.299	-0.268	1.717			-0.298	-0.430	1.639			-0.280	-0.471	1.589			0.028	-0.029	1.626			-0.062	-0.102	1.411
-0.114	-0.212	1.657			-0.103	-0.172	1.679			-0.096	0.041	1.671			-0.093	0.204	1.678			-0.244	-0.053	1.723			-0.300	-0.268	1.717			-0.296	-0.427	1.636			-0.277	-0.467	1.585			0.028	-0.029	1.626			-0.063	-0.102	1.411
-0.115	-0.212	1.657			-0.103	-0.172	1.679			-0.096	0.041	1.671			-0.094	0.204	1.678			-0.244	-0.053	1.723			-0.300	-0.268	1.717			-0.295	-0.424	1.634			-0.275	-0.464	1.582			0.028	-0.029	1.626			-0.063	-0.102	1.412
-0.115	-0.212	1.657			-0.103	-0.172	1.679			-0.096	0.041	1.671			-0.094	0.204	1.678			-0.245	-0.053	1.723			-0.300	-0.269	1.718			-0.293	-0.421	1.633			-0.273	-0.462	1.580			0.028	-0.029	1.626			-0.064	-0.101	1.412
-0.115	-0.212	1.657			-0.103	-0.172	1.679			-0.096	0.041	1.671			-0.094	0.204	1.678			-0.245	-0.053	1.723			-0.301	-0.269	1.718			-0.292	-0.419	1.631			-0.272	-0.459	1.578			0.028	-0.029	1.626			-0.065	-0.101	1.413
-0.115	-0.211	1.657			-0.103	-0.172	1.679			-0.096	0.041	1.672			-0.094	0.204	1.679			-0.245	-0.053	1.724			-0.301	-0.269	1.718			-0.291	-0.417	1.630			-0.271	-0.457	1.576			0.028	-0.029	1.626			-0.065	-0.101	1.414
-0.115	-0.211	1.657			-0.103	-0.172	1.679			-0.096	0.041	1.672			-0.095	0.204	1.679			-0.245	-0.053	1.724			-0.301	-0.269	1.718			-0.290	-0.415	1.629			-0.269	-0.456	1.575			0.027	-0.029	1.626			-0.066	-0.101	1.414
-0.115	-0.211	1.657			-0.103	-0.172	1.679			-0.096	0.041	1.672			-0.095	0.204	1.679			-0.245	-0.053	1.724			-0.301	-0.269	1.718			-0.289	-0.414	1.628			-0.268	-0.454	1.574			0.027	-0.029	1.626			-0.067	-0.101	1.415
-0.114	-0.211	1.657			-0.103	-0.172	1.679			-0.096	0.041	1.672			-0.095	0.204	1.679			-0.246	-0.054	1.724			-0.302	-0.269	1.718			-0.288	-0.412	1.628			-0.267	-0.453	1.573			0.027	-0.029	1.626			-0.067	-0.101	1.416
-0.114	-0.211	1.657			-0.103	-0.172	1.680			-0.096	0.041	1.672			-0.096	0.204	1.679			-0.246	-0.054	1.725			-0.302	-0.269	1.718			-0.287	-0.411	1.627			-0.266	-0.452	1.572			0.027	-0.029	1.626			-0.068	-0.101	1.416
-0.114	-0.211	1.657			-0.103	-0.172	1.680			-0.096	0.042	1.672			-0.096	0.204	1.679			-0.246	-0.054	1.725			-0.302	-0.269	1.718			-0.287	-0.410	1.626			-0.265	-0.451	1.572			0.027	-0.029	1.626			-0.068	-0.100	1.417
-0.114	-0.211	1.657			-0.103	-0.172	1.680			-0.096	0.042	1.672			-0.096	0.203	1.680			-0.246	-0.054	1.725			-0.302	-0.269	1.718			-0.286	-0.409	1.626			-0.264	-0.451	1.572			0.027	-0.029	1.626			-0.069	-0.100	1.417
-0.114	-0.211	1.657			-0.103	-0.172	1.680			-0.096	0.042	1.673			-0.097	0.203	1.680			-0.246	-0.054	1.725			-0.303	-0.269	1.718			-0.285	-0.408	1.626			-0.264	-0.451	1.572			0.027	-0.029	1.626			-0.070	-0.100	1.418
-0.114	-0.211	1.657			-0.103	-0.171	1.680			-0.096	0.042	1.673			-0.097	0.203	1.680			-0.247	-0.054	1.726			-0.303	-0.269	1.718			-0.285	-0.407	1.625			-0.263	-0.451	1.572			0.027	-0.029	1.626			-0.070	-0.100	1.418
-0.114	-0.211	1.657			-0.103	-0.171	1.680			-0.096	0.042	1.673			-0.097	0.203	1.680			-0.247	-0.054	1.726			-0.303	-0.269	1.718			-0.284	-0.406	1.625			-0.263	-0.451	1.573			0.027	-0.029	1.626			-0.071	-0.100	1.418
-0.114	-0.210	1.657			-0.103	-0.171	1.680			-0.096	0.042	1.673			-0.098	0.203	1.680			-0.247	-0.054	1.726			-0.303	-0.269	1.718			-0.284	-0.406	1.626			-0.263	-0.451	1.574			0.027	-0.029	1.626			-0.071	-0.100	1.419
-0.114	-0.210	1.657			-0.103	-0.171	1.681			-0.097	0.042	1.674			-0.098	0.203	1.680			-0.247	-0.054	1.727			-0.303	-0.269	1.718			-0.284	-0.406	1.626			-0.263	-0.451	1.574			0.027	-0.029	1.626			-0.071	-0.100	1.419
-0.114	-0.210	1.657			-0.103	-0.171	1.681			-0.097	0.042	1.674			-0.098	0.203	1.680			-0.247	-0.054	1.727			-0.304	-0.269	1.718			-0.283	-0.405	1.626			-0.265	-0.444	1.582			0.027	-0.029	1.626			-0.072	-0.100	1.419
-0.114	-0.210	1.657			-0.103	-0.171	1.681			-0.097	0.042	1.674			-0.098	0.203	1.680			-0.248	-0.054	1.727			-0.304	-0.269	1.719			-0.283	-0.405	1.626			-0.267	-0.437	1.588			0.027	-0.029	1.626			-0.072	-0.100	1.420
-0.114	-0.210	1.657			-0.103	-0.171	1.681			-0.097	0.042	1.674			-0.099	0.203	1.680			-0.248	-0.054	1.727			-0.304	-0.269	1.719			-0.283	-0.405	1.627			-0.269	-0.432	1.594			0.027	-0.029	1.626			-0.073	-0.100	1.420
-0.114	-0.210	1.657			-0.102	-0.171	1.681			-0.097	0.042	1.674			-0.099	0.203	1.681			-0.248	-0.054	1.728			-0.304	-0.269	1.719			-0.282	-0.405	1.627			-0.269	-0.435	1.594			0.027	-0.029	1.626			-0.073	-0.099	1.420
-0.114	-0.210	1.657			-0.102	-0.171	1.681			-0.097	0.042	1.674			-0.099	0.203	1.681			-0.248	-0.054	1.728			-0.304	-0.269	1.719			-0.282	-0.405	1.627			-0.270	-0.432	1.597			0.027	-0.029	1.626			-0.073	-0.099	1.421
-0.114	-0.210	1.657			-0.102	-0.171	1.682			-0.097	0.042	1.675			-0.099	0.203	1.681			-0.248	-0.054	1.728			-0.304	-0.269	1.719			-0.282	-0.405	1.628			-0.272	-0.428	1.601			0.027	-0.029	1.626			-0.073	-0.099	1.421
-0.114	-0.210	1.657			-0.102	-0.170	1.682			-0.098	0.042	1.675			-0.099	0.203	1.681			-0.248	-0.054	1.728			-0.305	-0.269	1.719			-0.282	-0.405	1.628			-0.272	-0.434	1.600			0.027	-0.029	1.626			-0.074	-0.099	1.421
-0.114	-0.209	1.657			-0.102	-0.170	1.682			-0.098	0.042	1.675			-0.099	0.203	1.681			-0.248	-0.054	1.729			-0.305	-0.269	1.719			-0.282	-0.405	1.629			-0.271	-0.439	1.599			0.027	-0.029	1.626			-0.074	-0.099	1.421
-0.114	-0.209	1.657			-0.102	-0.170	1.682			-0.098	0.042	1.675			-0.100	0.203	1.681			-0.249	-0.054	1.729			-0.305	-0.269	1.719			-0.282	-0.405	1.629			-0.271	-0.442	1.599			0.027	-0.029	1.626			-0.074	-0.099	1.421
-0.114	-0.209	1.657			-0.102	-0.170	1.682			-0.098	0.042	1.675			-0.100	0.203	1.681			-0.249	-0.054	1.729			-0.305	-0.269	1.719			-0.282	-0.406	1.630			-0.271	-0.445	1.599			0.026	-0.029	1.627			-0.074	-0.099	1.422
-0.114	-0.209	1.657			-0.102	-0.170	1.682			-0.098	0.042	1.675			-0.100	0.203	1.681			-0.249	-0.054	1.729			-0.305	-0.269	1.719			-0.282	-0.406	1.631			-0.271	-0.448	1.599			0.026	-0.029	1.627			-0.075	-0.099	1.422
-0.114	-0.209	1.658			-0.102	-0.170	1.682			-0.098	0.042	1.675			-0.100	0.203	1.681			-0.249	-0.054	1.729			-0.305	-0.269	1.719			-0.283	-0.406	1.631			-0.271	-0.450	1.599			0.026	-0.029	1.627			-0.075	-0.099	1.422
-0.114	-0.209	1.658			-0.102	-0.170	1.683			-0.099	0.042	1.675			-0.101	0.203	1.681			-0.249	-0.054	1.729			-0.306	-0.269	1.719			-0.283	-0.407	1.632			-0.271	-0.452	1.599			0.026	-0.029	1.627			-0.075	-0.099	1.422
-0.114	-0.209	1.658			-0.102	-0.170	1.683			-0.099	0.042	1.676			-0.101	0.203	1.681			-0.249	-0.054	1.729			-0.306	-0.269	1.719			-0.283	-0.407	1.633			-0.271	-0.453	1.599			0.026	-0.029	1.627			-0.075	-0.099	1.422
-0.114	-0.209	1.658			-0.102	-0.170	1.683			-0.099	0.042	1.676			-0.101	0.203	1.681			-0.249	-0.054	1.730			-0.306	-0.269	1.719			-0.283	-0.407	1.633			-0.271	-0.455	1.599			0.026	-0.029	1.627			-0.075	-0.099	1.422
-0.114	-0.209	1.658			-0.102	-0.170	1.683			-0.099	0.042	1.676			-0.101	0.203	1.682			-0.249	-0.054	1.730			-0.306	-0.269	1.719			-0.283	-0.408	1.634			-0.271	-0.456	1.599			0.026	-0.029	1.627			-0.075	-0.099	1.422
-0.114	-0.209	1.658			-0.102	-0.169	1.683			-0.099	0.042	1.676			-0.101	0.203	1.682			-0.250	-0.054	1.730			-0.306	-0.268	1.719			-0.283	-0.408	1.635			-0.271	-0.457	1.599			0.025	-0.029	1.627			-0.075	-0.099	1.422
-0.114	-0.208	1.658			-0.102	-0.169	1.683			-0.100	0.043	1.676			-0.102	0.203	1.682			-0.250	-0.054	1.730			-0.306	-0.268	1.719			-0.284	-0.408	1.635			-0.271	-0.458	1.599			0.025	-0.029	1.627			-0.076	-0.099	1.423
-0.114	-0.208	1.658			-0.102	-0.169	1.683			-0.100	0.043	1.676			-0.102	0.203	1.682			-0.250	-0.054	1.730			-0.306	-0.268	1.719			-0.284	-0.409	1.636			-0.271	-0.459	1.599			0.025	-0.029	1.627			-0.076	-0.099	1.423
-0.114	-0.208	1.658			-0.102	-0.169	1.683			-0.100	0.043	1.676			-0.102	0.203	1.682			-0.250	-0.054	1.730			-0.306	-0.268	1.719			-0.284	-0.409	1.636			-0.271	-0.460	1.599			0.025	-0.028	1.627			-0.076	-0.099	1.423
-0.114	-0.208	1.658			-0.102	-0.169	1.683			-0.100	0.043	1.676			-0.102	0.203	1.682			-0.250	-0.054	1.730			-0.307	-0.268	1.719			-0.284	-0.409	1.636			-0.271	-0.461	1.599			0.025	-0.028	1.628			-0.076	-0.099	1.423
-0.114	-0.208	1.658			-0.102	-0.169	1.684			-0.101	0.043	1.677			-0.102	0.203	1.682			-0.250	-0.054	1.730			-0.307	-0.268	1.719			-0.284	-0.410	1.637			-0.271	-0.461	1.599			0.025	-0.028	1.628			-0.076	-0.099	1.423
-0.114	-0.208	1.658			-0.102	-0.169	1.684			-0.101	0.043	1.677			-0.103	0.203	1.682			-0.250	-0.054	1.730			-0.307	-0.268	1.719			-0.285	-0.410	1.637			-0.271	-0.462	1.599			0.025	-0.028	1.628			-0.076	-0.098	1.423
-0.114	-0.208	1.658			-0.102	-0.169	1.684			-0.101	0.043	1.677			-0.103	0.204	1.682			-0.250	-0.054	1.730			-0.307	-0.268	1.719			-0.285	-0.410	1.637			-0.271	-0.463	1.599			0.024	-0.028	1.628			-0.076	-0.098	1.423
-0.114	-0.208	1.658			-0.102	-0.169	1.684			-0.101	0.043	1.677			-0.103	0.204	1.682			-0.251	-0.054	1.730			-0.307	-0.268	1.719			-0.285	-0.410	1.638			-0.271	-0.463	1.599			0.024	-0.028	1.628			-0.076	-0.098	1.423
-0.114	-0.208	1.658			-0.102	-0.169	1.684			-0.102	0.043	1.677			-0.103	0.204	1.682			-0.251	-0.054	1.730			-0.307	-0.268	1.719			-0.285	-0.411	1.638			-0.271	-0.464	1.599			0.024	-0.028	1.628			-0.076	-0.098	1.423
-0.114	-0.208	1.658			-0.102	-0.169	1.684			-0.102	0.043	1.677			-0.104	0.204	1.683			-0.251	-0.054	1.730			-0.307	-0.268	1.719			-0.285	-0.411	1.638			-0.271	-0.465	1.598			0.024	-0.028	1.628			-0.076	-0.098	1.423
-0.114	-0.208	1.658			-0.102	-0.169	1.684			-0.102	0.043	1.678			-0.104	0.204	1.683			-0.251	-0.054	1.730			-0.307	-0.268	1.719			-0.285	-0.412	1.638			-0.271	-0.465	1.598			0.024	-0.028	1.628			-0.076	-0.098	1.423
-0.114	-0.207	1.658			-0.102	-0.169	1.684			-0.103	0.043	1.678			-0.104	0.204	1.683			-0.251	-0.054	1.730			-0.307	-0.268	1.719			-0.285	-0.412	1.638			-0.271	-0.466	1.598			0.024	-0.028	1.628			-0.076	-0.098	1.423
-0.114	-0.207	1.658			-0.102	-0.169	1.684			-0.103	0.043	1.678			-0.104	0.204	1.683			-0.251	-0.054	1.730			-0.308	-0.268	1.719			-0.286	-0.412	1.638			-0.271	-0.467	1.597			0.024	-0.028	1.628			-0.076	-0.098	1.423
-0.114	-0.207	1.658			-0.102	-0.169	1.685			-0.103	0.043	1.678			-0.104	0.204	1.683			-0.252	-0.054	1.730			-0.308	-0.268	1.719			-0.286	-0.413	1.638			-0.271	-0.467	1.597			0.024	-0.028	1.628			-0.076	-0.098	1.423
-0.114	-0.207	1.658			-0.102	-0.168	1.685			-0.104	0.043	1.678			-0.105	0.204	1.683			-0.252	-0.054	1.730			-0.308	-0.268	1.718			-0.286	-0.413	1.638			-0.271	-0.468	1.597			0.023	-0.028	1.628			-0.076	-0.098	1.423
-0.114	-0.207	1.658			-0.102	-0.168	1.685			-0.104	0.043	1.679			-0.105	0.205	1.683			-0.252	-0.055	1.729			-0.308	-0.269	1.718			-0.286	-0.414	1.638			-0.271	-0.469	1.596			0.023	-0.028	1.628			-0.076	-0.098	1.423
-0.114	-0.207	1.658			-0.102	-0.168	1.685			-0.104	0.043	1.679			-0.105	0.205	1.683			-0.252	-0.055	1.729			-0.308	-0.269	1.718			-0.286	-0.414	1.638			-0.271	-0.469	1.596			0.023	-0.028	1.628			-0.076	-0.098	1.423
-0.114	-0.207	1.658			-0.103	-0.168	1.685			-0.105	0.043	1.679			-0.105	0.205	1.683			-0.252	-0.055	1.729			-0.308	-0.269	1.718			-0.286	-0.415	1.638			-0.271	-0.470	1.596			0.023	-0.028	1.628			-0.076	-0.098	1.422
-0.114	-0.207	1.658			-0.103	-0.168	1.685			-0.105	0.043	1.679			-0.106	0.205	1.683			-0.253	-0.055	1.729			-0.308	-0.269	1.718			-0.287	-0.415	1.638			-0.271	-0.470	1.595			0.023	-0.027	1.628			-0.076	-0.098	1.422
-0.114	-0.207	1.658			-0.103	-0.168	1.685			-0.105	0.043	1.679			-0.106	0.205	1.684			-0.253	-0.055	1.729			-0.308	-0.269	1.718			-0.287	-0.416	1.638			-0.271	-0.470	1.595			0.023	-0.027	1.628			-0.075	-0.098	1.422
-0.114	-0.207	1.658			-0.103	-0.168	1.685			-0.105	0.042	1.679			-0.106	0.205	1.684			-0.253	-0.055	1.728			-0.308	-0.269	1.718			-0.287	-0.416	1.638			-0.271	-0.471	1.595			0.023	-0.027	1.628			-0.075	-0.098	1.422
-0.115	-0.207	1.658			-0.103	-0.168	1.686			-0.106	0.042	1.680			-0.107	0.205	1.684			-0.253	-0.055	1.728			-0.308	-0.269	1.717			-0.287	-0.416	1.638			-0.271	-0.471	1.594			0.022	-0.027	1.628			-0.075	-0.099	1.422
-0.115	-0.207	1.658			-0.103	-0.168	1.686			-0.106	0.042	1.680			-0.107	0.206	1.684			-0.253	-0.055	1.728			-0.309	-0.269	1.717			-0.287	-0.417	1.638			-0.271	-0.471	1.594			0.022	-0.027	1.628			-0.074	-0.099	1.421
-0.115	-0.207	1.658			-0.103	-0.168	1.686			-0.106	0.042	1.680			-0.107	0.206	1.684			-0.253	-0.055	1.727			-0.309	-0.270	1.717			-0.287	-0.417	1.637			-0.271	-0.472	1.594			0.022	-0.027	1.628			-0.073	-0.099	1.421
-0.115	-0.207	1.658			-0.103	-0.168	1.686			-0.106	0.042	1.680			-0.107	0.206	1.684			-0.254	-0.055	1.727			-0.309	-0.270	1.717			-0.288	-0.417	1.637			-0.271	-0.472	1.593			0.022	-0.027	1.628			-0.073	-0.099	1.421
-0.115	-0.207	1.658			-0.103	-0.168	1.686			-0.107	0.042	1.680			-0.108	0.206	1.684			-0.254	-0.055	1.727			-0.309	-0.270	1.717			-0.288	-0.417	1.637			-0.271	-0.472	1.593			0.022	-0.027	1.628			-0.072	-0.099	1.421
-0.115	-0.207	1.658			-0.103	-0.168	1.686			-0.107	0.042	1.680			-0.108	0.206	1.684			-0.254	-0.055	1.727			-0.309	-0.270	1.717			-0.288	-0.418	1.637			-0.271	-0.472	1.593			0.022	-0.027	1.628			-0.072	-0.099	1.420
-0.115	-0.206	1.658			-0.103	-0.168	1.686			-0.107	0.042	1.680			-0.108	0.206	1.684			-0.254	-0.055	1.726			-0.309	-0.270	1.716			-0.288	-0.418	1.637			-0.271	-0.473	1.593			0.021	-0.027	1.628			-0.072	-0.099	1.420
-0.115	-0.206	1.658			-0.103	-0.168	1.686			-0.107	0.042	1.680			-0.109	0.206	1.684			-0.254	-0.055	1.726			-0.309	-0.270	1.716			-0.288	-0.418	1.637			-0.271	-0.473	1.592			0.021	-0.027	1.628			-0.071	-0.099	1.420
-0.115	-0.206	1.658			-0.103	-0.168	1.687			-0.107	0.042	1.680			-0.109	0.206	1.684			-0.254	-0.055	1.726			-0.309	-0.270	1.716			-0.288	-0.418	1.637			-0.271	-0.473	1.592			0.021	-0.027	1.628			-0.071	-0.100	1.420
-0.115	-0.206	1.658			-0.103	-0.168	1.687			-0.108	0.042	1.680			-0.109	0.206	1.685			-0.254	-0.055	1.726			-0.309	-0.270	1.716			-0.289	-0.419	1.636			-0.271	-0.473	1.592			0.021	-0.027	1.628			-0.070	-0.100	1.419
-0.115	-0.206	1.658			-0.103	-0.168	1.687			-0.108	0.042	1.681			-0.110	0.207	1.685			-0.255	-0.055	1.725			-0.309	-0.270	1.716			-0.289	-0.419	1.636			-0.271	-0.473	1.592			0.021	-0.027	1.628			-0.070	-0.100	1.419
-0.115	-0.206	1.658			-0.103	-0.168	1.687			-0.108	0.042	1.681			-0.110	0.207	1.685			-0.255	-0.055	1.725			-0.309	-0.270	1.716			-0.289	-0.419	1.636			-0.271	-0.474	1.592			0.021	-0.026	1.628			-0.069	-0.100	1.419
-0.115	-0.206	1.658			-0.103	-0.168	1.687			-0.108	0.042	1.681			-0.111	0.207	1.685			-0.255	-0.055	1.725			-0.309	-0.271	1.716			-0.289	-0.419	1.636			-0.271	-0.474	1.591			0.021	-0.026	1.628			-0.067	-0.100	1.418
-0.115	-0.206	1.658			-0.103	-0.168	1.687			-0.108	0.042	1.681			-0.111	0.207	1.685			-0.255	-0.055	1.725			-0.309	-0.271	1.716			-0.289	-0.419	1.636			-0.271	-0.474	1.591			0.021	-0.026	1.628			-0.066	-0.100	1.417
-0.115	-0.206	1.658			-0.103	-0.168	1.687			-0.108	0.042	1.681			-0.111	0.207	1.685			-0.255	-0.055	1.725			-0.309	-0.271	1.715			-0.289	-0.419	1.636			-0.272	-0.474	1.592			0.020	-0.026	1.628			-0.063	-0.100	1.416
-0.115	-0.206	1.658			-0.104	-0.168	1.687			-0.109	0.042	1.681			-0.112	0.207	1.685			-0.255	-0.055	1.724			-0.310	-0.271	1.715			-0.290	-0.420	1.636			-0.278	-0.463	1.601			0.020	-0.026	1.628			-0.060	-0.100	1.415
-0.115	-0.206	1.658			-0.104	-0.168	1.687			-0.109	0.042	1.681			-0.112	0.207	1.686			-0.255	-0.055	1.724			-0.310	-0.270	1.715			-0.290	-0.420	1.636			-0.278	-0.463	1.601			0.020	-0.026	1.628			-0.056	-0.099	1.414
-0.116	-0.206	1.658			-0.104	-0.168	1.687			-0.109	0.042	1.681			-0.113	0.207	1.686			-0.255	-0.054	1.724			-0.310	-0.270	1.716			-0.291	-0.419	1.637			-0.278	-0.462	1.601			0.020	-0.026	1.628			-0.051	-0.098	1.412
-0.116	-0.206	1.658			-0.104	-0.168	1.688			-0.109	0.042	1.681			-0.113	0.207	1.686			-0.255	-0.054	1.724			-0.310	-0.269	1.716			-0.291	-0.419	1.637			-0.278	-0.462	1.602			0.020	-0.026	1.628			-0.043	-0.096	1.410
-0.116	-0.206	1.657			-0.104	-0.168	1.688			-0.109	0.042	1.681			-0.114	0.208	1.686			-0.255	-0.054	1.725			-0.310	-0.269	1.716			-0.292	-0.419	1.638			-0.279	-0.462	1.602			0.019	-0.025	1.629			-0.036	-0.094	1.409
-0.116	-0.206	1.657			-0.104	-0.168	1.688			-0.110	0.042	1.681			-0.115	0.208	1.686			-0.256	-0.054	1.725			-0.311	-0.269	1.716			-0.292	-0.418	1.638			-0.279	-0.462	1.602			0.018	-0.024	1.629			-0.003	-0.088	1.418
-0.116	-0.206	1.657			-0.104	-0.168	1.688			-0.110	0.041	1.681			-0.115	0.208	1.686			-0.258	-0.055	1.725			-0.311	-0.269	1.716			-0.292	-0.418	1.638			-0.279	-0.462	1.602			0.017	-0.024	1.630			0.002	-0.084	1.416
-0.116	-0.206	1.657			-0.104	-0.168	1.688			-0.110	0.041	1.681			-0.116	0.208	1.686			-0.260	-0.056	1.726			-0.311	-0.268	1.716			-0.293	-0.418	1.638			-0.279	-0.461	1.602			0.016	-0.023	1.631			0.016	-0.082	1.416
-0.116	-0.206	1.657			-0.105	-0.168	1.688			-0.111	0.041	1.681			-0.117	0.208	1.686			-0.262	-0.057	1.726			-0.312	-0.268	1.716			-0.293	-0.417	1.639			-0.279	-0.460	1.601			0.015	-0.022	1.632			0.025	-0.081	1.416
-0.116	-0.206	1.657			-0.105	-0.168	1.688			-0.111	0.041	1.681			-0.118	0.208	1.686			-0.264	-0.058	1.726			-0.312	-0.267	1.717			-0.294	-0.416	1.639			-0.278	-0.459	1.600			0.013	-0.021	1.634			0.030	-0.080	1.416
-0.117	-0.206	1.657			-0.105	-0.168	1.688			-0.111	0.041	1.681			-0.120	0.207	1.685			-0.265	-0.058	1.727			-0.312	-0.265	1.717			-0.294	-0.414	1.639			-0.279	-0.445	1.601			0.012	-0.020	1.635			0.034	-0.078	1.416
-0.117	-0.206	1.657			-0.105	-0.168	1.688			-0.112	0.041	1.681			-0.121	0.207	1.684			-0.266	-0.059	1.727			-0.312	-0.263	1.717			-0.294	-0.413	1.639			-0.273	-0.440	1.595			0.011	-0.019	1.637			0.038	-0.077	1.416
-0.117	-0.206	1.657			-0.105	-0.168	1.688			-0.112	0.042	1.680			-0.123	0.207	1.682			-0.267	-0.060	1.727			-0.313	-0.261	1.717			-0.294	-0.411	1.639			-0.268	-0.437	1.589			0.010	-0.017	1.639			0.041	-0.076	1.417
-0.117	-0.206	1.657			-0.106	-0.168	1.688			-0.113	0.042	1.678			-0.125	0.206	1.679			-0.268	-0.060	1.727			-0.313	-0.260	1.717			-0.294	-0.408	1.639			-0.264	-0.434	1.584			0.009	-0.016	1.641			0.044	-0.075	1.417
-0.117	-0.206	1.657			-0.106	-0.168	1.688			-0.114	0.043	1.676			-0.127	0.205	1.675			-0.268	-0.060	1.727			-0.313	-0.258	1.717			-0.294	-0.406	1.638			-0.261	-0.432	1.580			0.008	-0.015	1.642			0.047	-0.074	1.418
-0.117	-0.206	1.657			-0.106	-0.168	1.687			-0.115	0.043	1.674			-0.128	0.203	1.672			-0.269	-0.061	1.727			-0.314	-0.257	1.717			-0.294	-0.404	1.637			-0.257	-0.430	1.575			0.007	-0.014	1.644			0.051	-0.073	1.420
-0.117	-0.206	1.657			-0.107	-0.168	1.687			-0.116	0.044	1.673			-0.130	0.202	1.668			-0.270	-0.061	1.727			-0.314	-0.256	1.717			-0.294	-0.402	1.637			-0.256	-0.428	1.575			0.007	-0.014	1.645			0.054	-0.073	1.421
-0.118	-0.206	1.656			-0.108	-0.168	1.686			-0.116	0.044	1.671			-0.131	0.201	1.665			-0.270	-0.062	1.728			-0.314	-0.254	1.718			-0.294	-0.400	1.637			-0.256	-0.427	1.574			0.006	-0.013	1.646			0.057	-0.072	1.422
-0.118	-0.206	1.656			-0.108	-0.168	1.685			-0.117	0.044	1.669			-0.133	0.199	1.661			-0.271	-0.062	1.728			-0.314	-0.253	1.718			-0.294	-0.399	1.636			-0.265	-0.407	1.583			0.006	-0.013	1.647			0.060	-0.072	1.423
-0.118	-0.207	1.656			-0.109	-0.169	1.684			-0.118	0.044	1.667			-0.134	0.197	1.657			-0.271	-0.062	1.728			-0.315	-0.252	1.718			-0.294	-0.398	1.636			-0.265	-0.406	1.582			0.005	-0.013	1.648			0.062	-0.071	1.424
-0.118	-0.207	1.656			-0.110	-0.169	1.683			-0.119	0.044	1.666			-0.136	0.195	1.653			-0.272	-0.062	1.728			-0.315	-0.252	1.718			-0.294	-0.396	1.635			-0.265	-0.406	1.581			0.005	-0.012	1.648			0.064	-0.071	1.425
-0.119	-0.208	1.655			-0.111	-0.170	1.681			-0.119	0.043	1.664			-0.137	0.193	1.650			-0.272	-0.063	1.728			-0.315	-0.251	1.719			-0.295	-0.395	1.635			-0.265	-0.405	1.581			0.004	-0.012	1.649			0.062	-0.068	1.425
-0.119	-0.208	1.655			-0.111	-0.170	1.680			-0.120	0.042	1.662			-0.138	0.191	1.646			-0.273	-0.063	1.728			-0.315	-0.250	1.719			-0.295	-0.394	1.635			-0.266	-0.404	1.580			0.004	-0.012	1.650			0.061	-0.066	1.425
-0.119	-0.209	1.655			-0.112	-0.171	1.679			-0.120	0.041	1.661			-0.139	0.188	1.642			-0.273	-0.063	1.728			-0.316	-0.249	1.720			-0.296	-0.393	1.635			-0.266	-0.403	1.579			0.004	-0.013	1.651			0.059	-0.064	1.425
-0.119	-0.209	1.654			-0.113	-0.171	1.677			-0.121	0.040	1.660			-0.140	0.186	1.639			-0.273	-0.063	1.728			-0.316	-0.248	1.720			-0.296	-0.392	1.634			-0.268	-0.402	1.579			0.003	-0.013	1.652			0.059	-0.063	1.425
-0.119	-0.210	1.654			-0.113	-0.172	1.676			-0.121	0.039	1.659			-0.141	0.184	1.636			-0.274	-0.064	1.728			-0.316	-0.248	1.721			-0.296	-0.390	1.634			-0.269	-0.401	1.579			0.003	-0.014	1.653			0.058	-0.062	1.425
-0.120	-0.210	1.654			-0.114	-0.172	1.675			-0.121	0.038	1.658			-0.141	0.182	1.634			-0.274	-0.064	1.728			-0.316	-0.247	1.721			-0.296	-0.389	1.634			-0.270	-0.400	1.579			0.003	-0.015	1.654			0.057	-0.062	1.425
-0.120	-0.211	1.654			-0.114	-0.173	1.674			-0.121	0.036	1.657			-0.142	0.181	1.632			-0.274	-0.064	1.728			-0.317	-0.247	1.722			-0.295	-0.387	1.632			-0.271	-0.399	1.579			0.002	-0.016	1.655			0.056	-0.061	1.426
-0.120	-0.211	1.654			-0.115	-0.173	1.673			-0.122	0.035	1.656			-0.142	0.179	1.630			-0.275	-0.064	1.729			-0.317	-0.246	1.722			-0.294	-0.384	1.630			-0.271	-0.398	1.579			0.002	-0.017	1.656			0.055	-0.061	1.426
-0.120	-0.212	1.653			-0.115	-0.174	1.673			-0.122	0.034	1.656			-0.143	0.178	1.628			-0.275	-0.064	1.729			-0.317	-0.246	1.722			-0.292	-0.382	1.628			-0.272	-0.398	1.579			0.002	-0.018	1.657			0.055	-0.060	1.426
-0.120	-0.213	1.653			-0.115	-0.175	1.672			-0.122	0.033	1.655			-0.143	0.177	1.627			-0.275	-0.065	1.729			-0.317	-0.245	1.723			-0.290	-0.379	1.626			-0.272	-0.397	1.578			0.002	-0.019	1.658			0.054	-0.060	1.427
-0.120	-0.213	1.653			-0.115	-0.175	1.671			-0.122	0.032	1.655			-0.143	0.176	1.625			-0.275	-0.065	1.729			-0.317	-0.245	1.723			-0.289	-0.376	1.624			-0.273	-0.396	1.578			0.006	-0.016	1.662			0.053	-0.058	1.428
-0.120	-0.213	1.653			-0.116	-0.175	1.671			-0.122	0.030	1.655			-0.143	0.175	1.624			-0.275	-0.065	1.729			-0.317	-0.244	1.723			-0.288	-0.374	1.623			-0.275	-0.396	1.578			0.008	-0.013	1.664			0.053	-0.057	1.430
-0.120	-0.213	1.653			-0.116	-0.175	1.670			-0.122	0.029	1.655			-0.143	0.174	1.623			-0.275	-0.065	1.729			-0.317	-0.244	1.724			-0.286	-0.372	1.621			-0.277	-0.395	1.578			0.011	-0.012	1.667			0.053	-0.056	1.431
[truncated: 43 more rows]
[truncated: 30 more columns]
