# Supplementary material for: A natural user interface to integrate citizen science and physical exercise
Source: PLoS One. 2017 Feb 23;12(2):e0172587. doi: 10.1371/journal.pone.0172587 (PMC5322974; doi:10.1371/journal.pone.0172587)
Supplement: S1 Folder — Kinect raw data of each participant in the two kinect groups (KC and KNC). Data of each participant are saved in a binary file. Trajectories of points have been extracted form the binary file and saved in a text file. (ZIP) [file pone.0172587.s002.zip › Raw_data/Par4/Par4_Right_NC_points.txt]

-0.170	-0.321	1.536			-0.161	-0.270	1.578			-0.171	0.020	1.579			-0.225	0.161	1.567			-0.324	-0.091	1.633			-0.346	-0.300	1.648			-0.342	-0.471	1.580			-0.333	-0.510	1.547			-0.052	-0.049	1.577			0.158	-0.059	1.534
-0.169	-0.321	1.536			-0.161	-0.270	1.578			-0.171	0.020	1.579			-0.225	0.161	1.567			-0.324	-0.091	1.633			-0.346	-0.300	1.647			-0.342	-0.471	1.580			-0.333	-0.510	1.547			-0.052	-0.049	1.578			0.158	-0.059	1.535
-0.169	-0.321	1.536			-0.161	-0.270	1.578			-0.171	0.020	1.579			-0.225	0.161	1.567			-0.325	-0.091	1.633			-0.346	-0.300	1.647			-0.342	-0.471	1.580			-0.333	-0.510	1.547			-0.052	-0.049	1.578			0.158	-0.059	1.535
-0.169	-0.321	1.536			-0.161	-0.270	1.578			-0.171	0.020	1.579			-0.225	0.161	1.568			-0.325	-0.091	1.632			-0.346	-0.300	1.647			-0.342	-0.471	1.580			-0.333	-0.510	1.547			-0.052	-0.049	1.578			0.158	-0.059	1.536
-0.169	-0.321	1.536			-0.161	-0.270	1.578			-0.171	0.020	1.579			-0.225	0.161	1.568			-0.325	-0.091	1.632			-0.346	-0.300	1.647			-0.343	-0.471	1.580			-0.334	-0.510	1.547			-0.052	-0.049	1.578			0.158	-0.059	1.536
-0.169	-0.321	1.536			-0.161	-0.270	1.578			-0.171	0.020	1.579			-0.225	0.161	1.568			-0.325	-0.091	1.632			-0.346	-0.300	1.647			-0.343	-0.471	1.580			-0.334	-0.510	1.547			-0.052	-0.049	1.578			0.159	-0.059	1.536
-0.169	-0.321	1.536			-0.161	-0.270	1.578			-0.171	0.020	1.579			-0.225	0.161	1.568			-0.325	-0.091	1.632			-0.346	-0.300	1.647			-0.343	-0.471	1.579			-0.334	-0.510	1.546			-0.052	-0.049	1.578			0.159	-0.059	1.537
-0.169	-0.321	1.536			-0.161	-0.270	1.578			-0.171	0.020	1.579			-0.224	0.161	1.568			-0.325	-0.091	1.632			-0.346	-0.300	1.647			-0.343	-0.471	1.579			-0.334	-0.510	1.546			-0.052	-0.049	1.578			0.159	-0.058	1.537
-0.169	-0.321	1.535			-0.161	-0.270	1.578			-0.171	0.020	1.579			-0.224	0.161	1.568			-0.325	-0.091	1.632			-0.346	-0.300	1.647			-0.343	-0.471	1.579			-0.334	-0.510	1.546			-0.052	-0.049	1.578			0.159	-0.058	1.538
-0.169	-0.321	1.535			-0.161	-0.270	1.578			-0.171	0.020	1.579			-0.224	0.161	1.568			-0.325	-0.091	1.632			-0.346	-0.300	1.647			-0.343	-0.471	1.579			-0.334	-0.510	1.546			-0.052	-0.049	1.578			0.159	-0.058	1.538
-0.169	-0.321	1.535			-0.161	-0.270	1.578			-0.171	0.020	1.579			-0.224	0.161	1.568			-0.325	-0.091	1.632			-0.347	-0.300	1.647			-0.343	-0.471	1.579			-0.334	-0.510	1.546			-0.052	-0.049	1.578			0.159	-0.058	1.538
-0.169	-0.321	1.535			-0.161	-0.270	1.577			-0.171	0.020	1.579			-0.224	0.161	1.568			-0.325	-0.092	1.631			-0.347	-0.300	1.647			-0.343	-0.470	1.579			-0.334	-0.510	1.546			-0.052	-0.049	1.578			0.159	-0.058	1.539
-0.169	-0.321	1.535			-0.161	-0.270	1.577			-0.171	0.020	1.580			-0.224	0.161	1.568			-0.325	-0.092	1.631			-0.347	-0.300	1.646			-0.343	-0.470	1.579			-0.334	-0.510	1.546			-0.052	-0.049	1.578			0.159	-0.058	1.539
-0.169	-0.321	1.535			-0.161	-0.270	1.577			-0.171	0.020	1.580			-0.224	0.161	1.568			-0.325	-0.092	1.631			-0.347	-0.300	1.646			-0.343	-0.470	1.579			-0.334	-0.510	1.546			-0.052	-0.049	1.578			0.160	-0.058	1.540
-0.168	-0.321	1.535			-0.161	-0.270	1.577			-0.171	0.020	1.580			-0.224	0.161	1.569			-0.325	-0.092	1.631			-0.347	-0.300	1.646			-0.343	-0.470	1.579			-0.334	-0.510	1.546			-0.052	-0.049	1.578			0.160	-0.058	1.540
-0.168	-0.321	1.534			-0.161	-0.270	1.577			-0.171	0.020	1.580			-0.223	0.161	1.569			-0.324	-0.092	1.631			-0.347	-0.300	1.646			-0.343	-0.470	1.579			-0.334	-0.510	1.546			-0.052	-0.049	1.578			0.160	-0.058	1.540
-0.168	-0.321	1.534			-0.161	-0.270	1.577			-0.171	0.020	1.580			-0.223	0.161	1.569			-0.324	-0.092	1.630			-0.347	-0.300	1.646			-0.343	-0.470	1.579			-0.334	-0.510	1.546			-0.052	-0.049	1.578			0.160	-0.059	1.541
-0.168	-0.321	1.534			-0.161	-0.270	1.577			-0.171	0.020	1.580			-0.222	0.162	1.570			-0.324	-0.092	1.630			-0.347	-0.300	1.646			-0.343	-0.470	1.579			-0.334	-0.510	1.546			-0.051	-0.049	1.579			0.160	-0.059	1.541
-0.168	-0.321	1.534			-0.161	-0.270	1.577			-0.171	0.020	1.580			-0.222	0.162	1.570			-0.324	-0.092	1.630			-0.347	-0.300	1.645			-0.343	-0.470	1.578			-0.334	-0.510	1.546			-0.051	-0.049	1.579			0.161	-0.059	1.542
-0.168	-0.321	1.534			-0.160	-0.270	1.577			-0.170	0.020	1.580			-0.220	0.162	1.571			-0.324	-0.092	1.629			-0.347	-0.300	1.645			-0.343	-0.470	1.578			-0.334	-0.510	1.546			-0.051	-0.049	1.578			0.161	-0.059	1.542
-0.168	-0.321	1.534			-0.160	-0.270	1.577			-0.170	0.020	1.580			-0.219	0.163	1.572			-0.323	-0.092	1.629			-0.346	-0.300	1.645			-0.342	-0.470	1.578			-0.334	-0.512	1.545			-0.050	-0.050	1.578			0.162	-0.059	1.542
-0.167	-0.321	1.533			-0.160	-0.270	1.576			-0.170	0.021	1.580			-0.215	0.163	1.573			-0.323	-0.092	1.628			-0.346	-0.300	1.644			-0.342	-0.470	1.578			-0.333	-0.514	1.544			-0.050	-0.050	1.578			0.162	-0.059	1.543
-0.167	-0.322	1.533			-0.160	-0.271	1.576			-0.170	0.021	1.580			-0.208	0.164	1.575			-0.321	-0.092	1.626			-0.346	-0.300	1.644			-0.342	-0.470	1.577			-0.333	-0.515	1.543			-0.049	-0.050	1.578			0.163	-0.060	1.543
-0.167	-0.322	1.533			-0.160	-0.271	1.576			-0.169	0.021	1.580			-0.202	0.165	1.577			-0.320	-0.092	1.624			-0.346	-0.300	1.643			-0.342	-0.470	1.577			-0.333	-0.516	1.543			-0.048	-0.051	1.577			0.163	-0.060	1.543
-0.166	-0.322	1.533			-0.159	-0.271	1.576			-0.168	0.021	1.579			-0.196	0.165	1.578			-0.318	-0.092	1.622			-0.345	-0.300	1.642			-0.342	-0.470	1.576			-0.333	-0.517	1.542			-0.046	-0.051	1.576			0.165	-0.061	1.543
-0.165	-0.322	1.532			-0.158	-0.271	1.575			-0.166	0.021	1.579			-0.190	0.166	1.579			-0.316	-0.092	1.619			-0.345	-0.299	1.640			-0.341	-0.469	1.576			-0.333	-0.518	1.542			-0.044	-0.052	1.575			0.166	-0.061	1.543
-0.164	-0.323	1.531			-0.158	-0.271	1.575			-0.164	0.022	1.578			-0.184	0.166	1.579			-0.313	-0.091	1.615			-0.344	-0.298	1.639			-0.341	-0.469	1.575			-0.332	-0.519	1.541			-0.041	-0.053	1.573			0.168	-0.062	1.543
-0.163	-0.323	1.530			-0.156	-0.272	1.574			-0.163	0.022	1.577			-0.178	0.166	1.579			-0.311	-0.091	1.611			-0.343	-0.298	1.637			-0.340	-0.469	1.574			-0.332	-0.520	1.540			-0.038	-0.054	1.571			0.170	-0.063	1.543
-0.161	-0.324	1.529			-0.155	-0.272	1.573			-0.160	0.022	1.575			-0.172	0.167	1.579			-0.308	-0.090	1.607			-0.342	-0.297	1.635			-0.340	-0.468	1.573			-0.332	-0.521	1.540			-0.035	-0.054	1.570			0.171	-0.064	1.542
-0.160	-0.324	1.528			-0.154	-0.272	1.572			-0.158	0.022	1.573			-0.167	0.167	1.578			-0.304	-0.090	1.603			-0.341	-0.296	1.633			-0.339	-0.468	1.571			-0.332	-0.522	1.539			-0.032	-0.055	1.567			0.173	-0.065	1.541
-0.159	-0.325	1.527			-0.153	-0.273	1.570			-0.156	0.022	1.571			-0.161	0.167	1.577			-0.301	-0.089	1.599			-0.340	-0.295	1.631			-0.338	-0.468	1.570			-0.332	-0.523	1.538			-0.029	-0.056	1.565			0.176	-0.066	1.540
-0.157	-0.325	1.526			-0.151	-0.273	1.569			-0.153	0.023	1.569			-0.157	0.167	1.576			-0.299	-0.089	1.596			-0.339	-0.294	1.629			-0.338	-0.468	1.569			-0.332	-0.523	1.537			-0.026	-0.057	1.563			0.178	-0.067	1.539
-0.155	-0.326	1.524			-0.150	-0.274	1.568			-0.151	0.023	1.567			-0.152	0.167	1.576			-0.296	-0.088	1.592			-0.338	-0.293	1.627			-0.337	-0.467	1.568			-0.331	-0.524	1.537			-0.023	-0.058	1.561			0.180	-0.069	1.537
-0.154	-0.327	1.523			-0.148	-0.274	1.566			-0.149	0.023	1.565			-0.149	0.167	1.575			-0.294	-0.088	1.590			-0.337	-0.292	1.625			-0.336	-0.467	1.567			-0.331	-0.525	1.536			-0.020	-0.058	1.559			0.182	-0.070	1.535
-0.152	-0.327	1.522			-0.147	-0.275	1.565			-0.147	0.023	1.563			-0.145	0.167	1.574			-0.292	-0.088	1.587			-0.336	-0.291	1.623			-0.336	-0.467	1.566			-0.331	-0.526	1.535			-0.017	-0.059	1.557			0.183	-0.072	1.534
-0.151	-0.328	1.521			-0.146	-0.275	1.563			-0.145	0.023	1.561			-0.142	0.167	1.573			-0.290	-0.087	1.585			-0.336	-0.290	1.622			-0.335	-0.467	1.565			-0.331	-0.526	1.534			-0.015	-0.060	1.555			0.185	-0.073	1.532
-0.150	-0.328	1.519			-0.144	-0.275	1.562			-0.144	0.023	1.560			-0.139	0.167	1.572			-0.289	-0.087	1.583			-0.335	-0.290	1.620			-0.335	-0.467	1.564			-0.331	-0.527	1.534			-0.013	-0.060	1.553			0.186	-0.075	1.531
-0.149	-0.329	1.518			-0.143	-0.276	1.561			-0.142	0.023	1.558			-0.137	0.167	1.571			-0.287	-0.087	1.581			-0.334	-0.289	1.619			-0.334	-0.467	1.563			-0.330	-0.527	1.533			-0.011	-0.061	1.552			0.187	-0.076	1.529
-0.148	-0.329	1.517			-0.142	-0.276	1.560			-0.141	0.023	1.557			-0.135	0.167	1.570			-0.286	-0.086	1.580			-0.333	-0.289	1.618			-0.334	-0.467	1.562			-0.330	-0.528	1.532			-0.010	-0.061	1.550			0.188	-0.077	1.527
-0.147	-0.329	1.516			-0.141	-0.276	1.559			-0.140	0.023	1.555			-0.133	0.167	1.569			-0.285	-0.086	1.578			-0.333	-0.288	1.616			-0.334	-0.467	1.561			-0.330	-0.528	1.532			-0.008	-0.062	1.549			0.189	-0.078	1.526
-0.146	-0.330	1.515			-0.140	-0.277	1.558			-0.138	0.023	1.554			-0.131	0.167	1.568			-0.284	-0.086	1.577			-0.332	-0.288	1.615			-0.333	-0.466	1.560			-0.330	-0.528	1.531			-0.007	-0.062	1.548			0.190	-0.079	1.525
-0.145	-0.330	1.514			-0.139	-0.277	1.557			-0.138	0.023	1.553			-0.129	0.167	1.567			-0.283	-0.086	1.576			-0.332	-0.287	1.614			-0.333	-0.466	1.560			-0.330	-0.529	1.531			-0.006	-0.062	1.547			0.191	-0.079	1.523
-0.144	-0.330	1.514			-0.139	-0.277	1.556			-0.137	0.023	1.552			-0.128	0.167	1.566			-0.282	-0.086	1.575			-0.331	-0.287	1.613			-0.332	-0.466	1.559			-0.330	-0.529	1.530			-0.005	-0.063	1.546			0.192	-0.080	1.522
-0.144	-0.330	1.513			-0.138	-0.277	1.555			-0.136	0.023	1.551			-0.127	0.167	1.566			-0.282	-0.086	1.574			-0.330	-0.287	1.612			-0.332	-0.466	1.558			-0.330	-0.529	1.530			-0.004	-0.063	1.545			0.193	-0.081	1.521
-0.143	-0.331	1.512			-0.137	-0.277	1.554			-0.135	0.022	1.550			-0.126	0.167	1.565			-0.281	-0.086	1.573			-0.330	-0.287	1.611			-0.332	-0.466	1.558			-0.330	-0.529	1.529			-0.003	-0.063	1.544			0.193	-0.081	1.520
-0.143	-0.331	1.512			-0.137	-0.277	1.554			-0.135	0.022	1.549			-0.125	0.167	1.564			-0.280	-0.085	1.573			-0.329	-0.287	1.610			-0.331	-0.466	1.557			-0.329	-0.530	1.529			-0.003	-0.063	1.544			0.194	-0.081	1.518
-0.142	-0.331	1.511			-0.136	-0.277	1.553			-0.134	0.022	1.549			-0.124	0.167	1.563			-0.280	-0.085	1.572			-0.329	-0.286	1.610			-0.331	-0.466	1.556			-0.329	-0.530	1.529			-0.002	-0.063	1.543			0.194	-0.082	1.517
-0.142	-0.331	1.511			-0.136	-0.278	1.553			-0.134	0.022	1.548			-0.124	0.167	1.562			-0.279	-0.085	1.571			-0.329	-0.286	1.609			-0.331	-0.465	1.556			-0.329	-0.530	1.528			-0.001	-0.064	1.542			0.195	-0.082	1.517
-0.141	-0.331	1.510			-0.136	-0.278	1.552			-0.133	0.022	1.547			-0.124	0.167	1.561			-0.279	-0.085	1.571			-0.328	-0.286	1.608			-0.330	-0.465	1.555			-0.329	-0.530	1.528			-0.001	-0.064	1.542			0.195	-0.082	1.516
-0.141	-0.331	1.510			-0.135	-0.278	1.552			-0.133	0.022	1.547			-0.124	0.167	1.561			-0.279	-0.085	1.570			-0.328	-0.286	1.608			-0.330	-0.465	1.555			-0.329	-0.530	1.527			-0.000	-0.064	1.541			0.195	-0.082	1.515
-0.141	-0.331	1.509			-0.135	-0.278	1.551			-0.132	0.022	1.546			-0.124	0.167	1.560			-0.278	-0.085	1.570			-0.328	-0.286	1.607			-0.330	-0.465	1.555			-0.329	-0.530	1.527			0.000	-0.064	1.541			0.196	-0.083	1.514
-0.140	-0.332	1.509			-0.134	-0.278	1.551			-0.132	0.022	1.546			-0.124	0.167	1.559			-0.278	-0.085	1.570			-0.327	-0.286	1.607			-0.330	-0.465	1.554			-0.329	-0.530	1.527			0.000	-0.064	1.540			0.196	-0.083	1.513
-0.140	-0.332	1.509			-0.134	-0.278	1.550			-0.131	0.022	1.546			-0.125	0.167	1.558			-0.278	-0.085	1.570			-0.327	-0.285	1.607			-0.329	-0.465	1.554			-0.329	-0.530	1.527			0.000	-0.064	1.540			0.195	-0.083	1.512
-0.140	-0.332	1.508			-0.134	-0.278	1.550			-0.131	0.022	1.545			-0.126	0.167	1.557			-0.278	-0.084	1.570			-0.327	-0.285	1.606			-0.329	-0.465	1.554			-0.329	-0.531	1.526			0.001	-0.064	1.539			0.195	-0.083	1.512
-0.139	-0.332	1.508			-0.134	-0.278	1.550			-0.131	0.022	1.545			-0.126	0.167	1.556			-0.278	-0.084	1.570			-0.327	-0.285	1.606			-0.329	-0.465	1.553			-0.329	-0.531	1.526			0.001	-0.064	1.539			0.195	-0.083	1.511
-0.139	-0.332	1.508			-0.133	-0.278	1.550			-0.131	0.022	1.545			-0.127	0.167	1.556			-0.279	-0.084	1.571			-0.327	-0.285	1.606			-0.329	-0.464	1.553			-0.329	-0.531	1.526			0.000	-0.064	1.539			0.195	-0.083	1.510
-0.139	-0.332	1.508			-0.133	-0.278	1.549			-0.130	0.022	1.544			-0.128	0.167	1.555			-0.279	-0.084	1.572			-0.327	-0.285	1.606			-0.329	-0.464	1.553			-0.329	-0.531	1.526			0.000	-0.064	1.538			0.195	-0.083	1.510
-0.139	-0.332	1.507			-0.133	-0.278	1.549			-0.130	0.022	1.544			-0.129	0.167	1.554			-0.279	-0.084	1.573			-0.327	-0.285	1.606			-0.329	-0.464	1.553			-0.328	-0.531	1.526			0.000	-0.064	1.538			0.195	-0.083	1.509
-0.139	-0.332	1.507			-0.133	-0.278	1.549			-0.130	0.022	1.544			-0.130	0.167	1.554			-0.280	-0.084	1.574			-0.327	-0.285	1.607			-0.328	-0.464	1.553			-0.328	-0.531	1.526			-0.000	-0.064	1.538			0.195	-0.083	1.509
-0.139	-0.332	1.507			-0.133	-0.278	1.549			-0.130	0.022	1.544			-0.131	0.167	1.553			-0.281	-0.083	1.575			-0.327	-0.285	1.607			-0.328	-0.464	1.552			-0.328	-0.530	1.525			-0.001	-0.063	1.538			0.194	-0.083	1.508
-0.139	-0.332	1.507			-0.133	-0.278	1.549			-0.130	0.022	1.544			-0.132	0.167	1.553			-0.282	-0.083	1.577			-0.327	-0.285	1.608			-0.331	-0.460	1.558			-0.330	-0.526	1.529			-0.001	-0.063	1.538			0.194	-0.083	1.508
-0.139	-0.332	1.507			-0.132	-0.278	1.549			-0.130	0.022	1.544			-0.133	0.167	1.553			-0.283	-0.083	1.578			-0.327	-0.286	1.608			-0.332	-0.457	1.561			-0.331	-0.523	1.532			-0.002	-0.063	1.538			0.194	-0.083	1.508
-0.139	-0.332	1.507			-0.132	-0.278	1.549			-0.130	0.022	1.544			-0.134	0.167	1.552			-0.284	-0.083	1.580			-0.327	-0.286	1.609			-0.333	-0.457	1.562			-0.331	-0.522	1.532			-0.003	-0.063	1.538			0.194	-0.083	1.507
-0.139	-0.332	1.507			-0.132	-0.278	1.549			-0.131	0.022	1.544			-0.135	0.167	1.552			-0.284	-0.083	1.581			-0.327	-0.286	1.610			-0.333	-0.456	1.563			-0.331	-0.522	1.533			-0.003	-0.063	1.538			0.193	-0.083	1.507
-0.139	-0.331	1.507			-0.133	-0.278	1.549			-0.131	0.022	1.544			-0.136	0.167	1.552			-0.285	-0.083	1.583			-0.327	-0.286	1.611			-0.333	-0.456	1.563			-0.332	-0.521	1.533			-0.004	-0.063	1.538			0.193	-0.083	1.507
-0.140	-0.331	1.508			-0.133	-0.278	1.549			-0.131	0.021	1.545			-0.137	0.167	1.552			-0.286	-0.083	1.584			-0.327	-0.286	1.612			-0.333	-0.456	1.563			-0.332	-0.521	1.533			-0.005	-0.063	1.539			0.193	-0.084	1.507
-0.140	-0.331	1.508			-0.133	-0.278	1.549			-0.132	0.021	1.545			-0.138	0.167	1.552			-0.286	-0.083	1.585			-0.328	-0.286	1.613			-0.333	-0.455	1.564			-0.332	-0.521	1.534			-0.005	-0.063	1.539			0.192	-0.083	1.507
-0.140	-0.331	1.508			-0.133	-0.278	1.549			-0.132	0.021	1.546			-0.139	0.167	1.552			-0.287	-0.083	1.586			-0.328	-0.287	1.613			-0.333	-0.455	1.564			-0.332	-0.520	1.534			-0.006	-0.062	1.539			0.192	-0.083	1.507
-0.140	-0.331	1.509			-0.133	-0.278	1.550			-0.132	0.021	1.546			-0.139	0.167	1.552			-0.288	-0.083	1.588			-0.328	-0.287	1.614			-0.333	-0.455	1.564			-0.332	-0.520	1.534			-0.007	-0.062	1.539			0.192	-0.083	1.506
-0.141	-0.331	1.509			-0.133	-0.278	1.550			-0.132	0.021	1.547			-0.140	0.167	1.552			-0.288	-0.083	1.588			-0.328	-0.287	1.615			-0.333	-0.455	1.565			-0.332	-0.520	1.534			-0.007	-0.062	1.540			0.191	-0.083	1.506
-0.141	-0.331	1.509			-0.133	-0.278	1.550			-0.133	0.021	1.547			-0.141	0.167	1.552			-0.288	-0.083	1.589			-0.328	-0.287	1.616			-0.333	-0.455	1.565			-0.332	-0.520	1.535			-0.008	-0.062	1.540			0.191	-0.083	1.506
-0.141	-0.331	1.510			-0.133	-0.278	1.551			-0.133	0.021	1.548			-0.142	0.167	1.552			-0.289	-0.083	1.590			-0.328	-0.287	1.616			-0.333	-0.454	1.565			-0.332	-0.520	1.535			-0.008	-0.062	1.540			0.191	-0.083	1.506
-0.142	-0.331	1.510			-0.134	-0.278	1.551			-0.133	0.021	1.548			-0.143	0.167	1.552			-0.289	-0.083	1.591			-0.329	-0.288	1.617			-0.333	-0.454	1.566			-0.332	-0.519	1.535			-0.009	-0.062	1.540			0.190	-0.083	1.506
-0.142	-0.330	1.510			-0.134	-0.277	1.551			-0.134	0.021	1.549			-0.143	0.166	1.552			-0.290	-0.083	1.592			-0.329	-0.288	1.618			-0.333	-0.454	1.566			-0.332	-0.519	1.535			-0.009	-0.062	1.541			0.190	-0.083	1.507
-0.142	-0.330	1.511			-0.134	-0.277	1.552			-0.134	0.021	1.549			-0.144	0.166	1.552			-0.290	-0.083	1.592			-0.329	-0.288	1.618			-0.333	-0.454	1.566			-0.332	-0.519	1.535			-0.010	-0.062	1.541			0.189	-0.083	1.507
-0.142	-0.330	1.511			-0.134	-0.277	1.552			-0.134	0.021	1.550			-0.144	0.166	1.552			-0.290	-0.083	1.593			-0.329	-0.288	1.619			-0.333	-0.454	1.566			-0.332	-0.519	1.535			-0.010	-0.062	1.541			0.189	-0.083	1.507
-0.143	-0.330	1.511			-0.134	-0.277	1.552			-0.134	0.021	1.550			-0.145	0.166	1.552			-0.290	-0.083	1.593			-0.329	-0.288	1.619			-0.333	-0.454	1.566			-0.333	-0.519	1.536			-0.010	-0.062	1.541			0.189	-0.083	1.507
-0.143	-0.330	1.511			-0.134	-0.277	1.553			-0.135	0.021	1.550			-0.145	0.166	1.552			-0.291	-0.083	1.594			-0.329	-0.288	1.620			-0.333	-0.454	1.566			-0.333	-0.519	1.536			-0.011	-0.062	1.542			0.189	-0.083	1.507
-0.143	-0.330	1.512			-0.135	-0.277	1.553			-0.135	0.021	1.551			-0.146	0.166	1.552			-0.291	-0.083	1.594			-0.329	-0.288	1.620			-0.333	-0.455	1.566			-0.333	-0.519	1.536			-0.011	-0.062	1.542			0.188	-0.083	1.507
-0.143	-0.330	1.512			-0.135	-0.277	1.553			-0.135	0.020	1.551			-0.146	0.166	1.552			-0.291	-0.083	1.595			-0.329	-0.288	1.621			-0.333	-0.455	1.566			-0.333	-0.519	1.536			-0.011	-0.062	1.542			0.188	-0.083	1.507
-0.143	-0.330	1.512			-0.135	-0.277	1.553			-0.135	0.020	1.551			-0.147	0.166	1.552			-0.291	-0.083	1.595			-0.329	-0.289	1.621			-0.333	-0.455	1.567			-0.333	-0.519	1.536			-0.012	-0.062	1.542			0.188	-0.083	1.507
-0.143	-0.330	1.512			-0.135	-0.277	1.554			-0.135	0.020	1.552			-0.147	0.166	1.552			-0.291	-0.083	1.596			-0.329	-0.289	1.621			-0.333	-0.455	1.566			-0.333	-0.519	1.536			-0.012	-0.062	1.543			0.188	-0.083	1.507
-0.144	-0.330	1.513			-0.135	-0.277	1.554			-0.136	0.020	1.552			-0.147	0.166	1.552			-0.292	-0.083	1.596			-0.329	-0.289	1.622			-0.332	-0.455	1.566			-0.332	-0.520	1.536			-0.012	-0.061	1.543			0.188	-0.083	1.507
-0.144	-0.330	1.513			-0.135	-0.277	1.554			-0.136	0.020	1.552			-0.148	0.166	1.553			-0.292	-0.083	1.596			-0.329	-0.289	1.622			-0.332	-0.456	1.566			-0.332	-0.520	1.536			-0.013	-0.061	1.543			0.187	-0.083	1.507
-0.144	-0.330	1.513			-0.135	-0.277	1.554			-0.136	0.020	1.553			-0.148	0.166	1.553			-0.292	-0.083	1.597			-0.329	-0.289	1.623			-0.332	-0.456	1.566			-0.332	-0.520	1.536			-0.013	-0.061	1.543			0.187	-0.083	1.507
-0.144	-0.330	1.513			-0.135	-0.277	1.554			-0.136	0.020	1.553			-0.148	0.166	1.553			-0.292	-0.083	1.597			-0.329	-0.289	1.623			-0.332	-0.456	1.566			-0.332	-0.520	1.536			-0.013	-0.061	1.543			0.187	-0.083	1.507
-0.144	-0.330	1.513			-0.136	-0.277	1.555			-0.136	0.020	1.553			-0.148	0.166	1.553			-0.292	-0.083	1.597			-0.330	-0.289	1.623			-0.332	-0.456	1.566			-0.332	-0.520	1.536			-0.013	-0.061	1.543			0.186	-0.083	1.506
-0.144	-0.330	1.514			-0.136	-0.277	1.555			-0.137	0.020	1.553			-0.149	0.166	1.553			-0.292	-0.083	1.597			-0.330	-0.289	1.623			-0.331	-0.457	1.566			-0.332	-0.521	1.536			-0.013	-0.061	1.544			0.184	-0.083	1.503
-0.144	-0.330	1.514			-0.136	-0.277	1.555			-0.137	0.020	1.554			-0.149	0.166	1.553			-0.292	-0.083	1.597			-0.330	-0.289	1.623			-0.331	-0.457	1.566			-0.332	-0.521	1.536			-0.014	-0.061	1.544			0.180	-0.083	1.496
-0.145	-0.329	1.514			-0.136	-0.277	1.555			-0.137	0.020	1.554			-0.149	0.166	1.553			-0.292	-0.083	1.598			-0.330	-0.289	1.623			-0.331	-0.457	1.566			-0.332	-0.521	1.536			-0.014	-0.061	1.544			0.173	-0.084	1.482
-0.145	-0.329	1.514			-0.136	-0.277	1.555			-0.137	0.020	1.555			-0.149	0.166	1.553			-0.292	-0.083	1.598			-0.330	-0.289	1.624			-0.331	-0.457	1.565			-0.332	-0.521	1.535			-0.014	-0.061	1.545			0.165	-0.084	1.458
-0.145	-0.329	1.514			-0.136	-0.277	1.556			-0.138	0.019	1.556			-0.149	0.166	1.554			-0.293	-0.083	1.598			-0.330	-0.290	1.624			-0.331	-0.458	1.565			-0.332	-0.521	1.535			-0.015	-0.061	1.545			0.153	-0.083	1.425
-0.145	-0.330	1.515			-0.136	-0.277	1.556			-0.138	0.019	1.557			-0.150	0.166	1.554			-0.293	-0.083	1.598			-0.330	-0.290	1.624			-0.331	-0.458	1.565			-0.332	-0.522	1.534			-0.015	-0.062	1.545			0.121	-0.068	1.403
-0.145	-0.330	1.515			-0.136	-0.277	1.557			-0.138	0.019	1.558			-0.150	0.166	1.555			-0.293	-0.083	1.598			-0.330	-0.290	1.623			-0.330	-0.458	1.564			-0.331	-0.522	1.534			-0.015	-0.062	1.546			0.102	-0.069	1.381
-0.145	-0.330	1.516			-0.136	-0.277	1.557			-0.137	0.019	1.560			-0.150	0.166	1.556			-0.293	-0.083	1.599			-0.330	-0.290	1.623			-0.330	-0.458	1.564			-0.331	-0.522	1.533			-0.016	-0.062	1.546			0.073	-0.068	1.349
-0.145	-0.330	1.516			-0.136	-0.278	1.558			-0.136	0.019	1.562			-0.150	0.166	1.557			-0.293	-0.083	1.599			-0.330	-0.290	1.623			-0.330	-0.458	1.564			-0.331	-0.522	1.533			-0.017	-0.062	1.546			0.051	-0.067	1.329
-0.142	-0.313	1.521			-0.131	-0.260	1.562			-0.130	0.041	1.564			-0.156	0.178	1.561			-0.291	-0.074	1.598			-0.322	-0.272	1.609			-0.319	-0.442	1.551			-0.323	-0.510	1.527			-0.020	-0.050	1.542			0.026	-0.056	1.307
-0.141	-0.312	1.521			-0.131	-0.259	1.563			-0.134	0.031	1.564			-0.158	0.178	1.563			-0.293	-0.078	1.597			-0.324	-0.281	1.611			-0.316	-0.443	1.550			-0.321	-0.511	1.526			-0.026	-0.055	1.538			-0.004	-0.052	1.291
-0.144	-0.328	1.523			-0.133	-0.276	1.565			-0.141	0.014	1.566			-0.171	0.170	1.566			-0.292	-0.079	1.598			-0.325	-0.284	1.612			-0.317	-0.465	1.545			-0.319	-0.529	1.517			-0.039	-0.069	1.535			-0.020	-0.054	1.284
-0.145	-0.337	1.524			-0.135	-0.286	1.566			-0.153	-0.010	1.568			-0.145	0.154	1.586			-0.292	-0.081	1.599			-0.325	-0.286	1.613			-0.319	-0.465	1.549			-0.319	-0.528	1.518			-0.048	-0.084	1.531			-0.032	-0.056	1.279
-0.147	-0.339	1.526			-0.137	-0.290	1.567			-0.163	-0.026	1.569			-0.140	0.147	1.591			-0.292	-0.081	1.600			-0.326	-0.289	1.615			-0.325	-0.464	1.561			-0.322	-0.527	1.527			-0.051	-0.090	1.527			-0.041	-0.056	1.272
-0.150	-0.338	1.528			-0.140	-0.291	1.569			-0.179	-0.037	1.577			-0.138	0.142	1.595			-0.297	-0.082	1.606			-0.326	-0.290	1.618			-0.328	-0.463	1.567			-0.322	-0.525	1.531			-0.052	-0.093	1.524			-0.048	-0.056	1.267
-0.152	-0.337	1.530			-0.142	-0.291	1.571			-0.187	-0.044	1.580			-0.137	0.139	1.598			-0.300	-0.083	1.609			-0.326	-0.292	1.621			-0.330	-0.463	1.572			-0.322	-0.525	1.532			-0.052	-0.094	1.522			-0.060	-0.052	1.283
-0.154	-0.337	1.531			-0.143	-0.292	1.572			-0.176	-0.032	1.584			-0.131	0.146	1.600			-0.292	-0.072	1.615			-0.321	-0.275	1.628			-0.331	-0.459	1.578			-0.322	-0.522	1.535			-0.053	-0.095	1.519			-0.068	-0.050	1.290
-0.155	-0.337	1.532			-0.143	-0.292	1.572			-0.166	-0.021	1.588			-0.128	0.150	1.602			-0.284	-0.062	1.621			-0.316	-0.261	1.633			-0.332	-0.456	1.583			-0.322	-0.519	1.538			-0.053	-0.096	1.517			-0.073	-0.048	1.295
-0.156	-0.337	1.533			-0.143	-0.292	1.573			-0.134	0.009	1.597			-0.126	0.155	1.604			-0.263	-0.040	1.631			-0.301	-0.230	1.640			-0.331	-0.438	1.594			-0.319	-0.508	1.545			-0.053	-0.096	1.517			-0.079	-0.048	1.292
-0.157	-0.337	1.534			-0.142	-0.292	1.573			-0.123	0.020	1.601			-0.125	0.159	1.605			-0.250	-0.027	1.636			-0.293	-0.217	1.643			-0.330	-0.427	1.604			-0.318	-0.498	1.553			-0.037	-0.063	1.500			-0.081	-0.044	1.291
-0.157	-0.337	1.534			-0.142	-0.292	1.574			-0.152	-0.033	1.583			-0.128	0.143	1.605			-0.260	-0.047	1.632			-0.308	-0.266	1.652			-0.332	-0.437	1.609			-0.318	-0.500	1.557			-0.038	-0.064	1.498			-0.083	-0.045	1.284
-0.157	-0.342	1.534			-0.142	-0.297	1.573			-0.160	-0.053	1.576			-0.129	0.134	1.606			-0.264	-0.060	1.628			-0.312	-0.281	1.655			-0.334	-0.444	1.612			-0.318	-0.503	1.560			-0.049	-0.091	1.504			-0.085	-0.048	1.282
-0.157	-0.347	1.533			-0.142	-0.303	1.572			-0.165	-0.063	1.573			-0.131	0.127	1.607			-0.268	-0.070	1.626			-0.314	-0.290	1.657			-0.335	-0.449	1.615			-0.318	-0.504	1.562			-0.054	-0.102	1.506			-0.086	-0.052	1.280
-0.157	-0.351	1.532			-0.143	-0.308	1.570			-0.167	-0.071	1.570			-0.132	0.121	1.607			-0.270	-0.078	1.623			-0.315	-0.296	1.659			-0.335	-0.452	1.616			-0.318	-0.506	1.564			-0.056	-0.110	1.508			-0.085	-0.059	1.280
-0.158	-0.355	1.531			-0.143	-0.312	1.569			-0.169	-0.077	1.568			-0.133	0.117	1.608			-0.272	-0.084	1.622			-0.317	-0.301	1.661			-0.335	-0.455	1.617			-0.318	-0.507	1.565			-0.058	-0.116	1.509			-0.084	-0.064	1.279
-0.158	-0.359	1.530			-0.144	-0.316	1.569			-0.171	-0.082	1.567			-0.134	0.113	1.609			-0.273	-0.090	1.620			-0.317	-0.305	1.663			-0.332	-0.483	1.593			-0.317	-0.521	1.556			-0.060	-0.120	1.510			-0.083	-0.069	1.279
-0.158	-0.362	1.529			-0.144	-0.320	1.568			-0.172	-0.086	1.566			-0.135	0.109	1.609			-0.275	-0.095	1.619			-0.318	-0.309	1.664			-0.331	-0.494	1.584			-0.318	-0.541	1.545			-0.061	-0.126	1.512			-0.083	-0.072	1.279
-0.158	-0.365	1.528			-0.145	-0.323	1.567			-0.173	-0.089	1.565			-0.137	0.106	1.609			-0.276	-0.099	1.618			-0.319	-0.312	1.665			-0.331	-0.494	1.585			-0.318	-0.542	1.545			-0.061	-0.130	1.514			-0.085	-0.074	1.284
-0.158	-0.368	1.528			-0.145	-0.326	1.567			-0.174	-0.092	1.565			-0.138	0.103	1.610			-0.277	-0.103	1.617			-0.320	-0.314	1.667			-0.331	-0.501	1.579			-0.322	-0.553	1.540			-0.062	-0.134	1.515			-0.062	-0.175	1.344
-0.158	-0.371	1.527			-0.145	-0.329	1.566			-0.175	-0.095	1.564			-0.140	0.101	1.610			-0.278	-0.107	1.616			-0.320	-0.317	1.668			-0.331	-0.506	1.576			-0.324	-0.560	1.536			-0.063	-0.137	1.516			-0.052	-0.224	1.372
-0.158	-0.373	1.527			-0.146	-0.331	1.566			-0.176	-0.098	1.563			-0.141	0.098	1.610			-0.279	-0.110	1.616			-0.321	-0.319	1.669			-0.334	-0.502	1.584			-0.328	-0.560	1.541			-0.063	-0.140	1.517			-0.048	-0.243	1.383
-0.158	-0.375	1.526			-0.146	-0.333	1.565			-0.177	-0.100	1.563			-0.143	0.096	1.610			-0.281	-0.113	1.615			-0.321	-0.321	1.669			-0.336	-0.500	1.589			-0.330	-0.559	1.545			-0.064	-0.142	1.518			-0.046	-0.255	1.390
-0.158	-0.376	1.526			-0.147	-0.334	1.565			-0.178	-0.102	1.563			-0.144	0.094	1.609			-0.282	-0.115	1.615			-0.321	-0.323	1.670			-0.337	-0.498	1.593			-0.332	-0.559	1.548			-0.064	-0.144	1.519			-0.045	-0.263	1.395
-0.158	-0.379	1.525			-0.147	-0.337	1.565			-0.180	-0.106	1.562			-0.147	0.091	1.609			-0.285	-0.120	1.614			-0.322	-0.326	1.672			-0.339	-0.496	1.598			-0.336	-0.559	1.554			-0.065	-0.147	1.520			-0.044	-0.277	1.402
-0.158	-0.379	1.525			-0.147	-0.337	1.565			-0.180	-0.106	1.562			-0.147	0.091	1.609			-0.285	-0.120	1.614			-0.322	-0.326	1.672			-0.339	-0.496	1.598			-0.336	-0.559	1.554			-0.065	-0.147	1.520			-0.044	-0.277	1.402
-0.158	-0.380	1.525			-0.147	-0.338	1.564			-0.181	-0.108	1.561			-0.148	0.089	1.608			-0.285	-0.123	1.613			-0.322	-0.327	1.672			-0.340	-0.496	1.599			-0.338	-0.559	1.556			-0.065	-0.149	1.521			-0.044	-0.282	1.404
-0.158	-0.381	1.525			-0.148	-0.340	1.564			-0.181	-0.110	1.561			-0.150	0.087	1.607			-0.286	-0.125	1.612			-0.323	-0.328	1.673			-0.341	-0.496	1.601			-0.339	-0.559	1.558			-0.065	-0.150	1.521			-0.043	-0.287	1.407
-0.158	-0.382	1.525			-0.148	-0.341	1.564			-0.179	-0.113	1.557			-0.150	0.085	1.606			-0.286	-0.129	1.609			-0.323	-0.330	1.674			-0.341	-0.495	1.601			-0.340	-0.558	1.558			-0.066	-0.151	1.522			-0.042	-0.290	1.409
-0.158	-0.383	1.524			-0.148	-0.342	1.564			-0.177	-0.115	1.553			-0.151	0.082	1.604			-0.285	-0.132	1.607			-0.323	-0.331	1.674			-0.340	-0.503	1.592			-0.341	-0.565	1.553			-0.066	-0.152	1.522			-0.041	-0.292	1.411
-0.158	-0.384	1.524			-0.148	-0.343	1.563			-0.180	-0.117	1.553			-0.153	0.080	1.604			-0.287	-0.135	1.606			-0.324	-0.332	1.675			-0.339	-0.508	1.586			-0.342	-0.570	1.549			-0.066	-0.153	1.523			-0.041	-0.294	1.412
-0.158	-0.385	1.524			-0.148	-0.344	1.563			-0.183	-0.118	1.553			-0.154	0.078	1.603			-0.290	-0.137	1.606			-0.324	-0.333	1.675			-0.338	-0.512	1.582			-0.342	-0.572	1.548			-0.066	-0.154	1.523			-0.040	-0.295	1.412
-0.158	-0.386	1.524			-0.149	-0.345	1.563			-0.184	-0.120	1.553			-0.155	0.077	1.603			-0.291	-0.139	1.605			-0.324	-0.334	1.676			-0.338	-0.516	1.579			-0.343	-0.575	1.547			-0.065	-0.155	1.523			-0.042	-0.291	1.409
-0.159	-0.387	1.524			-0.149	-0.345	1.563			-0.188	-0.121	1.553			-0.157	0.075	1.602			-0.294	-0.141	1.605			-0.324	-0.335	1.676			-0.337	-0.510	1.580			-0.344	-0.573	1.548			-0.065	-0.156	1.524			-0.048	-0.171	1.347
-0.159	-0.387	1.524			-0.149	-0.346	1.563			-0.192	-0.122	1.554			-0.158	0.074	1.602			-0.297	-0.143	1.605			-0.325	-0.336	1.677			-0.338	-0.514	1.577			-0.346	-0.576	1.547			-0.064	-0.157	1.524			-0.046	-0.132	1.353
-0.159	-0.388	1.524			-0.150	-0.347	1.563			-0.193	-0.123	1.554			-0.159	0.073	1.601			-0.299	-0.145	1.605			-0.325	-0.337	1.677			-0.338	-0.510	1.579			-0.347	-0.574	1.548			-0.064	-0.158	1.524			-0.050	-0.108	1.332
-0.159	-0.388	1.524			-0.150	-0.347	1.562			-0.191	-0.125	1.551			-0.160	0.071	1.600			-0.298	-0.147	1.603			-0.325	-0.338	1.677			-0.338	-0.506	1.581			-0.348	-0.572	1.549			-0.064	-0.158	1.525			-0.052	-0.095	1.323
-0.159	-0.389	1.523			-0.150	-0.348	1.562			-0.190	-0.126	1.549			-0.160	0.070	1.599			-0.298	-0.149	1.601			-0.325	-0.339	1.677			-0.338	-0.504	1.582			-0.349	-0.571	1.550			-0.064	-0.159	1.525			-0.054	-0.090	1.321
-0.159	-0.389	1.523			-0.151	-0.348	1.561			-0.189	-0.127	1.547			-0.160	0.068	1.598			-0.298	-0.151	1.600			-0.326	-0.340	1.678			-0.338	-0.503	1.582			-0.350	-0.570	1.551			-0.064	-0.159	1.524			-0.054	-0.085	1.313
-0.159	-0.390	1.523			-0.151	-0.349	1.561			-0.189	-0.128	1.546			-0.161	0.067	1.597			-0.298	-0.152	1.599			-0.326	-0.340	1.678			-0.338	-0.501	1.583			-0.351	-0.569	1.552			-0.063	-0.159	1.524			-0.055	-0.079	1.312
-0.159	-0.390	1.523			-0.151	-0.349	1.560			-0.188	-0.129	1.544			-0.161	0.066	1.596			-0.298	-0.154	1.597			-0.326	-0.341	1.678			-0.338	-0.500	1.583			-0.351	-0.567	1.553			-0.062	-0.159	1.523			-0.054	-0.075	1.314
-0.158	-0.390	1.523			-0.151	-0.349	1.560			-0.187	-0.129	1.543			-0.161	0.065	1.595			-0.298	-0.155	1.596			-0.326	-0.342	1.677			-0.338	-0.498	1.584			-0.352	-0.566	1.553			-0.061	-0.159	1.522			-0.053	-0.072	1.317
-0.158	-0.391	1.522			-0.151	-0.350	1.559			-0.186	-0.130	1.542			-0.161	0.065	1.594			-0.298	-0.156	1.595			-0.326	-0.342	1.677			-0.338	-0.497	1.584			-0.352	-0.565	1.554			-0.060	-0.158	1.521			-0.053	-0.068	1.315
-0.158	-0.391	1.522			-0.151	-0.350	1.558			-0.187	-0.130	1.542			-0.161	0.064	1.594			-0.298	-0.157	1.595			-0.326	-0.343	1.677			-0.338	-0.503	1.579			-0.353	-0.567	1.552			-0.060	-0.158	1.520			-0.053	-0.067	1.309
-0.158	-0.391	1.522			-0.151	-0.350	1.558			-0.187	-0.130	1.541			-0.162	0.064	1.593			-0.299	-0.157	1.595			-0.327	-0.343	1.677			-0.338	-0.500	1.580			-0.353	-0.566	1.552			-0.060	-0.158	1.520			-0.053	-0.065	1.308
-0.158	-0.391	1.521			-0.151	-0.350	1.557			-0.187	-0.130	1.541			-0.162	0.064	1.593			-0.299	-0.158	1.594			-0.327	-0.343	1.677			-0.338	-0.498	1.580			-0.353	-0.565	1.553			-0.060	-0.158	1.519			-0.053	-0.064	1.311
-0.158	-0.392	1.521			-0.151	-0.350	1.556			-0.187	-0.130	1.540			-0.162	0.063	1.592			-0.299	-0.159	1.593			-0.327	-0.344	1.677			-0.337	-0.497	1.580			-0.353	-0.564	1.553			-0.059	-0.158	1.519			-0.052	-0.064	1.314
-0.158	-0.392	1.521			-0.151	-0.350	1.556			-0.187	-0.130	1.540			-0.162	0.064	1.592			-0.299	-0.159	1.593			-0.327	-0.344	1.676			-0.337	-0.495	1.580			-0.353	-0.562	1.553			-0.059	-0.158	1.519			-0.055	-0.064	1.313
-0.158	-0.392	1.520			-0.151	-0.351	1.555			-0.187	-0.129	1.540			-0.162	0.064	1.591			-0.300	-0.159	1.592			-0.327	-0.343	1.676			-0.337	-0.494	1.581			-0.353	-0.561	1.554			-0.059	-0.158	1.519			-0.057	-0.064	1.313
-0.157	-0.392	1.520			-0.151	-0.351	1.555			-0.187	-0.128	1.539			-0.162	0.065	1.590			-0.300	-0.160	1.592			-0.327	-0.343	1.675			-0.308	-0.466	1.551			-0.332	-0.537	1.539			-0.059	-0.158	1.519			-0.059	-0.064	1.313
-0.158	-0.392	1.520			-0.151	-0.350	1.554			-0.188	-0.123	1.541			-0.163	0.069	1.590			-0.300	-0.158	1.592			-0.328	-0.342	1.674			-0.298	-0.458	1.541			-0.323	-0.529	1.532			-0.060	-0.157	1.519			-0.060	-0.064	1.312
-0.158	-0.391	1.519			-0.152	-0.349	1.554			-0.189	-0.118	1.543			-0.164	0.073	1.590			-0.301	-0.155	1.593			-0.328	-0.340	1.672			-0.291	-0.454	1.534			-0.317	-0.524	1.528			-0.060	-0.157	1.518			-0.062	-0.063	1.312
-0.159	-0.377	1.519			-0.153	-0.324	1.554			-0.190	-0.051	1.550			-0.161	0.127	1.593			-0.302	-0.110	1.596			-0.322	-0.286	1.640			-0.290	-0.441	1.530			-0.313	-0.510	1.524			-0.063	-0.125	1.516			-0.064	-0.056	1.311
-0.159	-0.360	1.519			-0.152	-0.303	1.554			-0.175	0.014	1.554			-0.180	0.164	1.584			-0.292	-0.054	1.600			-0.313	-0.226	1.628			-0.311	-0.412	1.575			-0.326	-0.470	1.564			-0.056	-0.075	1.515			-0.061	-0.039	1.309
-0.159	-0.348	1.519			-0.151	-0.289	1.555			-0.170	0.036	1.556			-0.186	0.178	1.581			-0.287	-0.028	1.601			-0.311	-0.206	1.626			-0.318	-0.401	1.590			-0.330	-0.456	1.577			-0.052	-0.051	1.515			-0.060	-0.027	1.308
-0.159	-0.338	1.519			-0.150	-0.279	1.555			-0.168	0.049	1.557			-0.189	0.186	1.579			-0.284	-0.012	1.602			-0.309	-0.194	1.624			-0.321	-0.395	1.597			-0.332	-0.448	1.584			-0.049	-0.036	1.514			-0.058	-0.019	1.307
-0.159	-0.329	1.519			-0.149	-0.271	1.556			-0.165	0.057	1.558			-0.191	0.192	1.578			-0.282	-0.001	1.603			-0.308	-0.187	1.622			-0.322	-0.391	1.599			-0.333	-0.444	1.587			-0.047	-0.025	1.514			-0.056	-0.011	1.307
-0.159	-0.323	1.520			-0.149	-0.265	1.556			-0.163	0.064	1.558			-0.193	0.196	1.577			-0.279	0.007	1.604			-0.308	-0.181	1.621			-0.322	-0.388	1.601			-0.334	-0.440	1.589			-0.045	-0.017	1.514			-0.053	-0.006	1.307
-0.159	-0.318	1.520			-0.148	-0.261	1.557			-0.162	0.068	1.559			-0.194	0.199	1.576			-0.278	0.013	1.605			-0.307	-0.176	1.619			-0.324	-0.386	1.603			-0.335	-0.437	1.591			-0.044	-0.012	1.514			-0.051	-0.002	1.306
-0.159	-0.316	1.520			-0.147	-0.258	1.557			-0.159	0.070	1.560			-0.193	0.200	1.575			-0.289	-0.032	1.622			-0.318	-0.233	1.627			-0.329	-0.406	1.600			-0.338	-0.444	1.591			-0.054	-0.027	1.513			-0.051	-0.002	1.306
-0.159	-0.316	1.520			-0.146	-0.258	1.557			-0.157	0.069	1.562			-0.192	0.200	1.575			-0.293	-0.045	1.627			-0.323	-0.254	1.631			-0.328	-0.413	1.594			-0.338	-0.448	1.588			-0.060	-0.036	1.513			-0.044	-0.023	1.297
-0.158	-0.316	1.520			-0.145	-0.258	1.557			-0.155	0.066	1.563			-0.190	0.198	1.574			-0.295	-0.052	1.630			-0.325	-0.263	1.633			-0.330	-0.419	1.592			-0.340	-0.452	1.588			-0.063	-0.040	1.515			-0.039	-0.035	1.295
-0.158	-0.316	1.520			-0.144	-0.259	1.557			-0.154	0.064	1.564			-0.188	0.195	1.574			-0.296	-0.057	1.632			-0.327	-0.270	1.635			-0.331	-0.426	1.589			-0.341	-0.458	1.585			-0.065	-0.043	1.517			-0.033	-0.042	1.295
-0.158	-0.317	1.520			-0.143	-0.260	1.557			-0.153	0.061	1.565			-0.186	0.194	1.574			-0.297	-0.061	1.634			-0.328	-0.274	1.635			-0.331	-0.432	1.585			-0.336	-0.482	1.566			-0.066	-0.044	1.518			-0.029	-0.046	1.295
-0.157	-0.318	1.520			-0.143	-0.261	1.557			-0.152	0.058	1.566			-0.185	0.192	1.574			-0.298	-0.064	1.635			-0.329	-0.278	1.636			-0.332	-0.434	1.585			-0.337	-0.486	1.563			-0.067	-0.045	1.519			-0.025	-0.050	1.295
-0.157	-0.319	1.520			-0.142	-0.262	1.558			-0.151	0.055	1.567			-0.183	0.190	1.574			-0.298	-0.066	1.636			-0.330	-0.280	1.636			-0.333	-0.436	1.585			-0.337	-0.492	1.560			-0.067	-0.047	1.520			-0.022	-0.052	1.294
-0.157	-0.320	1.520			-0.142	-0.264	1.558			-0.151	0.052	1.568			-0.182	0.189	1.574			-0.299	-0.068	1.637			-0.331	-0.282	1.636			-0.334	-0.439	1.584			-0.337	-0.497	1.556			-0.067	-0.048	1.521			-0.020	-0.054	1.295
-0.157	-0.321	1.520			-0.141	-0.265	1.558			-0.150	0.050	1.568			-0.181	0.187	1.574			-0.299	-0.070	1.637			-0.332	-0.284	1.636			-0.335	-0.441	1.582			-0.336	-0.501	1.553			-0.068	-0.048	1.522			-0.017	-0.056	1.295
-0.156	-0.323	1.520			-0.141	-0.266	1.559			-0.150	0.047	1.569			-0.180	0.186	1.574			-0.300	-0.071	1.637			-0.332	-0.286	1.636			-0.335	-0.445	1.580			-0.336	-0.506	1.549			-0.068	-0.049	1.523			-0.015	-0.057	1.295
-0.156	-0.324	1.520			-0.140	-0.268	1.559			-0.149	0.045	1.570			-0.179	0.185	1.574			-0.300	-0.073	1.638			-0.333	-0.287	1.636			-0.335	-0.447	1.577			-0.335	-0.509	1.546			-0.068	-0.050	1.524			-0.014	-0.059	1.295
-0.156	-0.325	1.520			-0.140	-0.269	1.559			-0.149	0.043	1.570			-0.178	0.184	1.574			-0.300	-0.074	1.638			-0.333	-0.289	1.636			-0.334	-0.449	1.575			-0.334	-0.511	1.543			-0.068	-0.052	1.525			-0.013	-0.060	1.295
-0.156	-0.326	1.520			-0.140	-0.270	1.560			-0.149	0.042	1.571			-0.176	0.183	1.574			-0.301	-0.075	1.638			-0.333	-0.290	1.636			-0.334	-0.450	1.574			-0.334	-0.513	1.542			-0.068	-0.054	1.526			-0.012	-0.062	1.295
-0.156	-0.327	1.520			-0.140	-0.272	1.560			-0.148	0.040	1.571			-0.175	0.182	1.575			-0.301	-0.076	1.638			-0.334	-0.291	1.636			-0.337	-0.451	1.577			-0.336	-0.514	1.542			-0.068	-0.057	1.527			-0.012	-0.063	1.295
-0.156	-0.328	1.520			-0.140	-0.273	1.560			-0.148	0.039	1.572			-0.174	0.181	1.575			-0.301	-0.077	1.638			-0.334	-0.292	1.636			-0.340	-0.451	1.578			-0.339	-0.512	1.550			-0.069	-0.061	1.527			-0.012	-0.064	1.295
-0.156	-0.328	1.521			-0.139	-0.273	1.560			-0.148	0.039	1.572			-0.173	0.181	1.575			-0.301	-0.077	1.638			-0.334	-0.292	1.636			-0.341	-0.451	1.580			-0.339	-0.511	1.552			-0.069	-0.063	1.528			-0.012	-0.066	1.295
-0.156	-0.328	1.521			-0.139	-0.273	1.560			-0.147	0.040	1.572			-0.173	0.181	1.575			-0.301	-0.077	1.639			-0.335	-0.292	1.636			-0.342	-0.450	1.582			-0.340	-0.509	1.555			-0.070	-0.063	1.528			-0.012	-0.066	1.294
-0.156	-0.328	1.521			-0.139	-0.272	1.561			-0.147	0.041	1.572			-0.173	0.182	1.575			-0.302	-0.078	1.639			-0.335	-0.293	1.636			-0.343	-0.450	1.583			-0.341	-0.507	1.560			-0.070	-0.064	1.528			-0.012	-0.067	1.294
-0.156	-0.328	1.521			-0.139	-0.272	1.561			-0.147	0.042	1.572			-0.174	0.182	1.574			-0.302	-0.078	1.639			-0.335	-0.293	1.636			-0.343	-0.450	1.585			-0.341	-0.507	1.562			-0.070	-0.064	1.528			-0.013	-0.067	1.294
-0.156	-0.328	1.521			-0.139	-0.272	1.561			-0.148	0.044	1.571			-0.176	0.184	1.574			-0.302	-0.079	1.640			-0.335	-0.294	1.636			-0.344	-0.450	1.586			-0.342	-0.506	1.566			-0.071	-0.064	1.528			-0.015	-0.067	1.293
-0.157	-0.333	1.521			-0.140	-0.276	1.560			-0.160	0.034	1.568			-0.177	0.182	1.574			-0.302	-0.079	1.640			-0.335	-0.294	1.637			-0.345	-0.450	1.587			-0.342	-0.506	1.568			-0.079	-0.073	1.526			-0.031	-0.066	1.298
-0.158	-0.337	1.521			-0.140	-0.280	1.560			-0.166	0.029	1.566			-0.178	0.180	1.574			-0.302	-0.079	1.640			-0.335	-0.295	1.638			-0.345	-0.450	1.589			-0.343	-0.506	1.570			-0.084	-0.079	1.525			-0.042	-0.066	1.301
-0.159	-0.344	1.520			-0.142	-0.286	1.559			-0.175	0.018	1.563			-0.179	0.179	1.574			-0.302	-0.080	1.640			-0.335	-0.295	1.639			-0.346	-0.450	1.590			-0.343	-0.505	1.572			-0.092	-0.090	1.523			-0.053	-0.068	1.304
-0.160	-0.348	1.520			-0.143	-0.289	1.558			-0.183	0.023	1.558			-0.180	0.180	1.574			-0.302	-0.071	1.638			-0.332	-0.276	1.640			-0.346	-0.448	1.594			-0.344	-0.503	1.575			-0.097	-0.089	1.520			-0.059	-0.069	1.300
-0.162	-0.352	1.520			-0.146	-0.292	1.558			-0.189	0.024	1.553			-0.180	0.179	1.574			-0.303	-0.068	1.636			-0.331	-0.271	1.640			-0.345	-0.444	1.598			-0.345	-0.500	1.578			-0.093	-0.109	1.520			-0.063	-0.071	1.302
-0.163	-0.354	1.520			-0.148	-0.295	1.557			-0.193	0.023	1.550			-0.179	0.178	1.575			-0.304	-0.066	1.634			-0.331	-0.269	1.641			-0.345	-0.442	1.600			-0.345	-0.498	1.581			-0.091	-0.120	1.519			-0.066	-0.073	1.304
-0.164	-0.356	1.520			-0.151	-0.296	1.557			-0.199	0.025	1.547			-0.179	0.178	1.576			-0.305	-0.062	1.632			-0.331	-0.264	1.641			-0.345	-0.439	1.603			-0.346	-0.495	1.584			-0.090	-0.128	1.519			-0.069	-0.075	1.306
-0.165	-0.358	1.520			-0.153	-0.297	1.556			-0.202	0.024	1.544			-0.178	0.177	1.577			-0.306	-0.060	1.631			-0.331	-0.262	1.642			-0.344	-0.436	1.607			-0.346	-0.493	1.587			-0.089	-0.133	1.520			-0.056	-0.178	1.357
-0.166	-0.359	1.520			-0.156	-0.298	1.555			-0.206	0.023	1.542			-0.176	0.176	1.578			-0.307	-0.059	1.630			-0.331	-0.261	1.642			-0.343	-0.442	1.605			-0.346	-0.494	1.588			-0.087	-0.138	1.520			-0.050	-0.231	1.382
-0.167	-0.360	1.520			-0.158	-0.300	1.555			-0.210	0.020	1.540			-0.175	0.176	1.578			-0.308	-0.059	1.629			-0.331	-0.261	1.643			-0.342	-0.444	1.604			-0.347	-0.495	1.588			-0.087	-0.141	1.519			-0.049	-0.248	1.390
-0.168	-0.362	1.520			-0.160	-0.301	1.554			-0.212	0.018	1.539			-0.174	0.175	1.579			-0.308	-0.059	1.628			-0.331	-0.261	1.643			-0.341	-0.448	1.603			-0.347	-0.497	1.588			-0.086	-0.145	1.519			-0.048	-0.259	1.395
-0.169	-0.363	1.520			-0.162	-0.302	1.553			-0.215	0.016	1.538			-0.173	0.175	1.580			-0.309	-0.058	1.627			-0.331	-0.261	1.644			-0.341	-0.450	1.602			-0.347	-0.498	1.588			-0.085	-0.148	1.520			-0.048	-0.267	1.399
-0.168	-0.369	1.518			-0.158	-0.320	1.549			-0.196	-0.057	1.534			-0.170	0.120	1.579			-0.297	-0.105	1.622			-0.333	-0.290	1.655			-0.340	-0.454	1.600			-0.347	-0.500	1.587			-0.084	-0.150	1.520			-0.048	-0.274	1.402
-0.168	-0.373	1.517			-0.157	-0.328	1.546			-0.193	-0.084	1.534			-0.169	0.104	1.579			-0.294	-0.126	1.620			-0.333	-0.298	1.655			-0.340	-0.456	1.600			-0.347	-0.502	1.587			-0.083	-0.152	1.520			-0.048	-0.280	1.405
-0.168	-0.376	1.516			-0.157	-0.333	1.545			-0.195	-0.096	1.536			-0.170	0.096	1.580			-0.295	-0.138	1.621			-0.333	-0.306	1.657			-0.340	-0.458	1.599			-0.347	-0.504	1.587			-0.083	-0.154	1.520			-0.048	-0.286	1.407
-0.167	-0.379	1.516			-0.156	-0.337	1.545			-0.194	-0.104	1.536			-0.169	0.091	1.580			-0.292	-0.146	1.621			-0.333	-0.312	1.658			-0.344	-0.488	1.583			-0.350	-0.520	1.578			-0.082	-0.156	1.520			-0.048	-0.290	1.409
-0.167	-0.382	1.515			-0.156	-0.340	1.544			-0.193	-0.110	1.535			-0.169	0.086	1.581			-0.291	-0.153	1.620			-0.333	-0.316	1.660			-0.343	-0.489	1.582			-0.350	-0.522	1.578			-0.081	-0.158	1.520			-0.048	-0.293	1.410
-0.167	-0.384	1.515			-0.156	-0.343	1.544			-0.193	-0.114	1.535			-0.169	0.083	1.581			-0.290	-0.159	1.620			-0.334	-0.320	1.661			-0.345	-0.500	1.577			-0.351	-0.532	1.573			-0.080	-0.159	1.520			-0.047	-0.295	1.411
-0.167	-0.385	1.514			-0.156	-0.345	1.543			-0.193	-0.119	1.535			-0.169	0.080	1.581			-0.290	-0.163	1.620			-0.334	-0.323	1.662			-0.343	-0.507	1.571			-0.352	-0.554	1.556			-0.079	-0.160	1.520			-0.047	-0.296	1.411
-0.167	-0.387	1.514			-0.156	-0.347	1.543			-0.193	-0.123	1.535			-0.168	0.077	1.581			-0.289	-0.167	1.620			-0.334	-0.325	1.663			-0.342	-0.512	1.568			-0.354	-0.560	1.552			-0.078	-0.161	1.520			-0.047	-0.296	1.411
-0.166	-0.388	1.514			-0.156	-0.348	1.543			-0.193	-0.126	1.535			-0.168	0.074	1.581			-0.289	-0.171	1.620			-0.334	-0.327	1.664			-0.341	-0.515	1.565			-0.354	-0.567	1.546			-0.077	-0.161	1.520			-0.046	-0.295	1.410
-0.166	-0.389	1.513			-0.156	-0.350	1.542			-0.194	-0.128	1.536			-0.168	0.072	1.582			-0.289	-0.173	1.620			-0.334	-0.329	1.665			-0.340	-0.518	1.563			-0.354	-0.570	1.544			-0.077	-0.162	1.520			-0.046	-0.294	1.410
-0.166	-0.390	1.513			-0.156	-0.351	1.542			-0.194	-0.130	1.537			-0.168	0.070	1.582			-0.288	-0.176	1.620			-0.335	-0.330	1.665			-0.338	-0.520	1.560			-0.355	-0.573	1.542			-0.076	-0.162	1.520			-0.046	-0.294	1.410
-0.166	-0.391	1.513			-0.156	-0.352	1.542			-0.194	-0.131	1.537			-0.168	0.069	1.582			-0.288	-0.179	1.619			-0.335	-0.332	1.666			-0.341	-0.511	1.571			-0.355	-0.569	1.547			-0.076	-0.162	1.521			-0.046	-0.293	1.409
-0.166	-0.392	1.513			-0.156	-0.354	1.542			-0.194	-0.132	1.538			-0.168	0.067	1.582			-0.288	-0.181	1.620			-0.335	-0.333	1.667			-0.335	-0.513	1.565			-0.354	-0.572	1.543			-0.075	-0.163	1.521			-0.045	-0.292	1.409
-0.166	-0.393	1.513			-0.156	-0.355	1.542			-0.195	-0.132	1.540			-0.168	0.066	1.582			-0.288	-0.183	1.620			-0.335	-0.334	1.667			-0.336	-0.515	1.564			-0.353	-0.573	1.542			-0.075	-0.163	1.521			-0.045	-0.291	1.409
-0.166	-0.394	1.512			-0.156	-0.355	1.542			-0.195	-0.132	1.541			-0.168	0.066	1.583			-0.288	-0.185	1.620			-0.335	-0.335	1.668			-0.337	-0.517	1.563			-0.352	-0.581	1.535			-0.075	-0.163	1.521			-0.045	-0.290	1.409
-0.166	-0.394	1.512			-0.155	-0.356	1.542			-0.196	-0.131	1.542			-0.169	0.065	1.583			-0.288	-0.187	1.620			-0.335	-0.336	1.668			-0.338	-0.519	1.562			-0.352	-0.584	1.533			-0.074	-0.163	1.521			-0.045	-0.289	1.409
-0.166	-0.395	1.512			-0.155	-0.357	1.543			-0.196	-0.131	1.543			-0.169	0.065	1.583			-0.288	-0.188	1.620			-0.335	-0.337	1.669			-0.338	-0.521	1.561			-0.352	-0.585	1.532			-0.073	-0.162	1.522			-0.045	-0.288	1.409
-0.166	-0.396	1.512			-0.155	-0.357	1.543			-0.196	-0.131	1.543			-0.169	0.065	1.583			-0.288	-0.190	1.620			-0.335	-0.338	1.669			-0.339	-0.522	1.561			-0.352	-0.586	1.531			-0.073	-0.162	1.522			-0.045	-0.287	1.408
-0.166	-0.396	1.512			-0.155	-0.357	1.543			-0.195	-0.131	1.543			-0.169	0.064	1.583			-0.288	-0.191	1.620			-0.335	-0.339	1.670			-0.339	-0.523	1.560			-0.352	-0.587	1.530			-0.072	-0.162	1.523			-0.045	-0.286	1.408
-0.165	-0.396	1.512			-0.155	-0.358	1.543			-0.195	-0.131	1.544			-0.169	0.064	1.584			-0.288	-0.193	1.621			-0.336	-0.340	1.670			-0.341	-0.510	1.573			-0.351	-0.576	1.539			-0.072	-0.162	1.523			-0.044	-0.285	1.408
-0.165	-0.397	1.512			-0.154	-0.358	1.544			-0.194	-0.131	1.543			-0.169	0.064	1.584			-0.288	-0.194	1.620			-0.336	-0.340	1.671			-0.341	-0.503	1.577			-0.350	-0.568	1.544			-0.072	-0.162	1.523			-0.044	-0.284	1.408
-0.165	-0.397	1.512			-0.154	-0.358	1.544			-0.193	-0.131	1.543			-0.169	0.063	1.584			-0.288	-0.195	1.620			-0.336	-0.341	1.671			-0.341	-0.506	1.575			-0.350	-0.568	1.543			-0.071	-0.161	1.524			-0.044	-0.283	1.408
-0.165	-0.398	1.512			-0.154	-0.358	1.544			-0.193	-0.130	1.543			-0.169	0.063	1.584			-0.287	-0.196	1.621			-0.336	-0.341	1.672			-0.341	-0.500	1.579			-0.349	-0.562	1.547			-0.071	-0.161	1.524			-0.044	-0.283	1.408
-0.165	-0.398	1.511			-0.154	-0.358	1.544			-0.193	-0.130	1.543			-0.169	0.064	1.584			-0.287	-0.197	1.621			-0.336	-0.341	1.672			-0.342	-0.503	1.577			-0.349	-0.569	1.541			-0.071	-0.161	1.524			-0.044	-0.282	1.407
-0.165	-0.398	1.511			-0.153	-0.358	1.545			-0.194	-0.129	1.545			-0.169	0.064	1.584			-0.288	-0.197	1.621			-0.336	-0.342	1.672			-0.342	-0.506	1.575			-0.349	-0.572	1.539			-0.070	-0.161	1.524			-0.044	-0.281	1.407
-0.164	-0.398	1.511			-0.153	-0.358	1.545			-0.195	-0.127	1.546			-0.170	0.065	1.584			-0.289	-0.197	1.622			-0.336	-0.342	1.673			-0.341	-0.508	1.572			-0.349	-0.574	1.538			-0.070	-0.160	1.524			-0.044	-0.281	1.407
-0.164	-0.398	1.511			-0.153	-0.358	1.545			-0.195	-0.126	1.547			-0.170	0.066	1.584			-0.290	-0.197	1.623			-0.336	-0.342	1.673			-0.339	-0.510	1.570			-0.350	-0.575	1.538			-0.070	-0.160	1.524			-0.044	-0.280	1.406
-0.164	-0.399	1.511			-0.153	-0.358	1.546			-0.196	-0.125	1.547			-0.170	0.067	1.584			-0.290	-0.196	1.624			-0.336	-0.343	1.673			-0.337	-0.511	1.567			-0.350	-0.575	1.537			-0.070	-0.160	1.524			-0.044	-0.279	1.406
-0.164	-0.399	1.511			-0.152	-0.358	1.546			-0.196	-0.124	1.548			-0.170	0.067	1.585			-0.291	-0.196	1.624			-0.336	-0.343	1.673			-0.336	-0.513	1.565			-0.350	-0.575	1.537			-0.070	-0.159	1.524			-0.044	-0.279	1.406
-0.164	-0.399	1.511			-0.152	-0.358	1.546			-0.197	-0.124	1.548			-0.171	0.068	1.585			-0.291	-0.196	1.625			-0.336	-0.343	1.674			-0.335	-0.513	1.564			-0.350	-0.576	1.537			-0.070	-0.159	1.524			-0.044	-0.278	1.406
-0.163	-0.398	1.512			-0.152	-0.357	1.547			-0.197	-0.121	1.550			-0.171	0.070	1.585			-0.292	-0.194	1.626			-0.336	-0.343	1.674			-0.333	-0.514	1.562			-0.350	-0.576	1.537			-0.070	-0.159	1.524			-0.044	-0.277	1.405
-0.163	-0.398	1.512			-0.152	-0.357	1.547			-0.197	-0.120	1.550			-0.171	0.070	1.585			-0.292	-0.194	1.626			-0.336	-0.343	1.674			-0.332	-0.515	1.561			-0.351	-0.576	1.537			-0.070	-0.158	1.525			-0.044	-0.277	1.405
-0.163	-0.398	1.512			-0.152	-0.356	1.548			-0.197	-0.120	1.550			-0.171	0.071	1.585			-0.292	-0.194	1.627			-0.336	-0.343	1.674			-0.331	-0.515	1.559			-0.351	-0.577	1.536			-0.070	-0.158	1.525			-0.044	-0.276	1.405
-0.163	-0.398	1.512			-0.152	-0.356	1.548			-0.197	-0.120	1.550			-0.171	0.071	1.585			-0.292	-0.194	1.627			-0.336	-0.343	1.674			-0.330	-0.516	1.558			-0.350	-0.577	1.536			-0.070	-0.158	1.525			-0.044	-0.275	1.405
-0.163	-0.398	1.512			-0.151	-0.355	1.548			-0.197	-0.119	1.551			-0.171	0.072	1.585			-0.292	-0.194	1.627			-0.336	-0.343	1.674			-0.329	-0.516	1.557			-0.350	-0.578	1.535			-0.070	-0.157	1.525			-0.044	-0.275	1.404
-0.163	-0.397	1.512			-0.151	-0.355	1.549			-0.197	-0.119	1.551			-0.171	0.072	1.585			-0.292	-0.194	1.627			-0.336	-0.343	1.674			-0.328	-0.517	1.556			-0.350	-0.578	1.535			-0.070	-0.157	1.525			-0.044	-0.274	1.404
-0.163	-0.397	1.512			-0.151	-0.354	1.549			-0.197	-0.118	1.551			-0.171	0.072	1.585			-0.293	-0.193	1.628			-0.336	-0.343	1.675			-0.327	-0.517	1.555			-0.350	-0.578	1.535			-0.070	-0.157	1.525			-0.043	-0.273	1.404
-0.163	-0.397	1.512			-0.151	-0.354	1.549			-0.197	-0.118	1.551			-0.171	0.073	1.585			-0.293	-0.193	1.628			-0.336	-0.343	1.675			-0.327	-0.517	1.554			-0.350	-0.579	1.534			-0.070	-0.156	1.525			-0.043	-0.273	1.403
-0.163	-0.397	1.513			-0.151	-0.354	1.550			-0.197	-0.117	1.551			-0.171	0.073	1.585			-0.293	-0.192	1.628			-0.336	-0.343	1.675			-0.326	-0.518	1.554			-0.349	-0.579	1.534			-0.070	-0.156	1.525			-0.043	-0.272	1.403
-0.162	-0.396	1.513			-0.151	-0.353	1.550			-0.197	-0.117	1.551			-0.171	0.074	1.585			-0.293	-0.192	1.629			-0.336	-0.342	1.675			-0.326	-0.518	1.553			-0.349	-0.579	1.533			-0.070	-0.156	1.525			-0.043	-0.272	1.402
-0.162	-0.396	1.513			-0.151	-0.353	1.550			-0.197	-0.116	1.552			-0.171	0.074	1.585			-0.293	-0.191	1.629			-0.336	-0.342	1.675			-0.334	-0.505	1.571			-0.354	-0.573	1.543			-0.070	-0.156	1.525			-0.043	-0.271	1.402
-0.162	-0.396	1.513			-0.151	-0.353	1.550			-0.197	-0.116	1.552			-0.171	0.075	1.585			-0.293	-0.191	1.629			-0.336	-0.342	1.675			-0.331	-0.506	1.568			-0.353	-0.573	1.542			-0.070	-0.155	1.525			-0.043	-0.271	1.402
-0.162	-0.396	1.513			-0.151	-0.352	1.551			-0.196	-0.116	1.552			-0.171	0.075	1.585			-0.293	-0.191	1.629			-0.336	-0.342	1.675			-0.329	-0.506	1.565			-0.352	-0.573	1.541			-0.070	-0.155	1.525			-0.043	-0.271	1.402
-0.162	-0.395	1.513			-0.151	-0.352	1.551			-0.196	-0.115	1.552			-0.171	0.076	1.585			-0.293	-0.190	1.629			-0.336	-0.341	1.675			-0.327	-0.507	1.563			-0.352	-0.574	1.540			-0.070	-0.155	1.525			-0.043	-0.270	1.402
-0.162	-0.395	1.513			-0.151	-0.352	1.551			-0.196	-0.115	1.552			-0.171	0.076	1.585			-0.293	-0.190	1.629			-0.336	-0.341	1.675			-0.326	-0.508	1.562			-0.351	-0.574	1.539			-0.070	-0.155	1.525			-0.043	-0.270	1.401
-0.162	-0.395	1.513			-0.151	-0.351	1.551			-0.196	-0.115	1.552			-0.171	0.076	1.585			-0.293	-0.189	1.629			-0.336	-0.341	1.675			-0.330	-0.510	1.563			-0.351	-0.574	1.539			-0.070	-0.155	1.525			-0.043	-0.270	1.401
-0.162	-0.395	1.513			-0.151	-0.351	1.551			-0.196	-0.114	1.551			-0.171	0.077	1.585			-0.293	-0.189	1.630			-0.336	-0.341	1.675			-0.332	-0.502	1.569			-0.348	-0.565	1.543			-0.070	-0.154	1.525			-0.043	-0.270	1.401
-0.162	-0.395	1.513			-0.151	-0.351	1.551			-0.195	-0.114	1.550			-0.171	0.077	1.585			-0.293	-0.189	1.629			-0.336	-0.340	1.675			-0.300	-0.468	1.538			-0.320	-0.537	1.522			-0.070	-0.154	1.525			-0.043	-0.269	1.401
-0.162	-0.395	1.513			-0.151	-0.351	1.551			-0.194	-0.115	1.549			-0.171	0.077	1.585			-0.293	-0.189	1.629			-0.336	-0.340	1.675			-0.314	-0.469	1.557			-0.321	-0.532	1.527			-0.070	-0.154	1.525			-0.043	-0.269	1.401
-0.162	-0.394	1.513			-0.151	-0.351	1.552			-0.194	-0.114	1.548			-0.171	0.077	1.585			-0.293	-0.188	1.629			-0.336	-0.340	1.675			-0.325	-0.486	1.559			-0.324	-0.542	1.526			-0.069	-0.154	1.525			-0.043	-0.269	1.401
-0.162	-0.394	1.513			-0.151	-0.351	1.552			-0.194	-0.114	1.548			-0.171	0.077	1.585			-0.293	-0.188	1.628			-0.336	-0.340	1.675			-0.326	-0.491	1.558			-0.323	-0.543	1.525			-0.069	-0.154	1.525			-0.043	-0.269	1.401
-0.162	-0.394	1.513			-0.151	-0.351	1.552			-0.194	-0.114	1.548			-0.171	0.077	1.585			-0.293	-0.188	1.628			-0.336	-0.339	1.675			-0.325	-0.494	1.557			-0.328	-0.550	1.526			-0.069	-0.154	1.525			-0.043	-0.269	1.400
-0.162	-0.394	1.513			-0.151	-0.350	1.552			-0.194	-0.114	1.547			-0.171	0.077	1.584			-0.293	-0.188	1.628			-0.336	-0.339	1.675			-0.325	-0.497	1.556			-0.330	-0.556	1.526			-0.069	-0.153	1.525			-0.043	-0.268	1.400
-0.162	-0.394	1.513			-0.151	-0.350	1.552			-0.194	-0.113	1.547			-0.171	0.078	1.584			-0.293	-0.187	1.628			-0.336	-0.339	1.675			-0.329	-0.493	1.566			-0.336	-0.553	1.535			-0.069	-0.153	1.524			-0.043	-0.268	1.400
-0.162	-0.392	1.513			-0.151	-0.348	1.551			-0.194	-0.108	1.549			-0.177	0.085	1.582			-0.294	-0.183	1.629			-0.336	-0.339	1.675			-0.332	-0.492	1.571			-0.340	-0.553	1.540			-0.069	-0.152	1.524			-0.042	-0.267	1.401
-0.162	-0.362	1.515			-0.150	-0.311	1.553			-0.190	-0.043	1.552			-0.192	0.148	1.567			-0.291	-0.139	1.632			-0.330	-0.307	1.667			-0.334	-0.472	1.588			-0.345	-0.541	1.552			-0.066	-0.114	1.523			-0.042	-0.246	1.406
-0.160	-0.328	1.517			-0.146	-0.274	1.555			-0.173	0.018	1.554			-0.199	0.165	1.565			-0.278	-0.086	1.633			-0.319	-0.279	1.664			-0.335	-0.454	1.599			-0.348	-0.529	1.562			-0.052	-0.064	1.522			-0.037	-0.099	1.357
-0.160	-0.325	1.518			-0.145	-0.269	1.555			-0.168	0.035	1.556			-0.199	0.175	1.565			-0.272	-0.061	1.636			-0.315	-0.256	1.661			-0.336	-0.445	1.606			-0.351	-0.520	1.572			-0.063	-0.060	1.513			-0.030	-0.055	1.296
-0.160	-0.325	1.518			-0.145	-0.269	1.555			-0.168	0.035	1.556			-0.199	0.175	1.565			-0.272	-0.061	1.636			-0.315	-0.256	1.661			-0.336	-0.445	1.606			-0.351	-0.520	1.572			-0.063	-0.060	1.513			-0.030	-0.055	1.296
-0.161	-0.325	1.518			-0.144	-0.267	1.555			-0.167	0.041	1.556			-0.199	0.179	1.565			-0.271	-0.054	1.636			-0.312	-0.251	1.654			-0.335	-0.441	1.606			-0.349	-0.511	1.572			-0.066	-0.058	1.511			-0.023	-0.042	1.289
-0.161	-0.324	1.519			-0.144	-0.266	1.555			-0.166	0.046	1.557			-0.199	0.182	1.565			-0.276	-0.055	1.638			-0.315	-0.257	1.652			-0.336	-0.441	1.607			-0.349	-0.510	1.573			-0.068	-0.056	1.508			-0.014	-0.031	1.289
-0.161	-0.324	1.519			-0.143	-0.266	1.555			-0.165	0.050	1.557			-0.199	0.184	1.565			-0.278	-0.053	1.639			-0.316	-0.261	1.651			-0.336	-0.441	1.608			-0.349	-0.510	1.574			-0.069	-0.054	1.507			0.004	-0.021	1.289
-0.161	-0.324	1.519			-0.143	-0.265	1.556			-0.164	0.053	1.558			-0.200	0.186	1.565			-0.282	-0.054	1.640			-0.318	-0.264	1.651			-0.336	-0.441	1.609			-0.348	-0.509	1.575			-0.070	-0.053	1.505			0.025	-0.016	1.293
-0.162	-0.324	1.519			-0.143	-0.265	1.556			-0.163	0.055	1.558			-0.200	0.187	1.565			-0.284	-0.053	1.641			-0.320	-0.267	1.651			-0.336	-0.441	1.610			-0.348	-0.508	1.576			-0.071	-0.051	1.504			0.043	-0.014	1.305
-0.162	-0.324	1.519			-0.143	-0.265	1.556			-0.163	0.056	1.559			-0.200	0.188	1.565			-0.285	-0.052	1.641			-0.321	-0.269	1.651			-0.336	-0.441	1.611			-0.348	-0.508	1.577			-0.071	-0.050	1.503			0.057	-0.013	1.318
-0.162	-0.323	1.519			-0.143	-0.265	1.556			-0.163	0.056	1.559			-0.200	0.188	1.566			-0.287	-0.052	1.641			-0.323	-0.271	1.652			-0.337	-0.442	1.612			-0.348	-0.508	1.578			-0.072	-0.049	1.502			0.070	-0.015	1.334
-0.162	-0.323	1.519			-0.143	-0.264	1.556			-0.163	0.055	1.559			-0.199	0.188	1.566			-0.289	-0.052	1.641			-0.325	-0.275	1.647			-0.338	-0.442	1.607			-0.348	-0.508	1.577			-0.072	-0.047	1.501			0.083	-0.022	1.348
-0.163	-0.323	1.519			-0.144	-0.265	1.556			-0.164	0.054	1.559			-0.199	0.188	1.567			-0.293	-0.056	1.639			-0.326	-0.278	1.643			-0.339	-0.443	1.603			-0.348	-0.508	1.575			-0.071	-0.047	1.501			0.097	-0.027	1.362
-0.163	-0.323	1.519			-0.144	-0.265	1.556			-0.164	0.053	1.559			-0.199	0.188	1.567			-0.296	-0.059	1.637			-0.328	-0.279	1.644			-0.339	-0.442	1.603			-0.348	-0.507	1.576			-0.071	-0.046	1.501			0.108	-0.031	1.376
-0.163	-0.323	1.519			-0.145	-0.265	1.556			-0.165	0.051	1.559			-0.198	0.188	1.567			-0.299	-0.062	1.634			-0.330	-0.280	1.645			-0.339	-0.442	1.602			-0.348	-0.507	1.575			-0.069	-0.046	1.501			0.117	-0.035	1.389
-0.164	-0.323	1.518			-0.145	-0.266	1.555			-0.165	0.050	1.559			-0.198	0.188	1.567			-0.301	-0.064	1.631			-0.332	-0.281	1.644			-0.339	-0.443	1.600			-0.348	-0.508	1.573			-0.068	-0.046	1.502			0.124	-0.036	1.398
-0.164	-0.323	1.518			-0.146	-0.266	1.555			-0.166	0.048	1.559			-0.198	0.187	1.567			-0.303	-0.067	1.629			-0.333	-0.282	1.643			-0.340	-0.445	1.597			-0.348	-0.509	1.571			-0.067	-0.047	1.503			0.131	-0.038	1.409
-0.164	-0.324	1.518			-0.147	-0.267	1.555			-0.166	0.046	1.558			-0.197	0.187	1.567			-0.305	-0.068	1.627			-0.335	-0.284	1.641			-0.340	-0.446	1.595			-0.349	-0.510	1.569			-0.065	-0.048	1.504			0.138	-0.041	1.419
-0.165	-0.324	1.518			-0.148	-0.267	1.555			-0.167	0.044	1.558			-0.197	0.186	1.566			-0.307	-0.070	1.624			-0.337	-0.286	1.638			-0.341	-0.447	1.592			-0.349	-0.512	1.566			-0.064	-0.049	1.506			0.143	-0.043	1.427
-0.165	-0.324	1.518			-0.148	-0.268	1.555			-0.167	0.043	1.558			-0.196	0.186	1.566			-0.308	-0.072	1.623			-0.338	-0.287	1.635			-0.342	-0.449	1.590			-0.350	-0.513	1.564			-0.062	-0.051	1.508			0.147	-0.046	1.435
-0.165	-0.325	1.517			-0.149	-0.269	1.555			-0.168	0.041	1.557			-0.195	0.185	1.566			-0.310	-0.073	1.621			-0.340	-0.289	1.633			-0.343	-0.450	1.587			-0.350	-0.514	1.561			-0.061	-0.052	1.510			0.151	-0.048	1.442
-0.165	-0.325	1.517			-0.150	-0.269	1.555			-0.168	0.040	1.557			-0.195	0.185	1.565			-0.311	-0.074	1.619			-0.341	-0.290	1.630			-0.343	-0.451	1.585			-0.351	-0.515	1.558			-0.059	-0.053	1.512			0.154	-0.050	1.449
-0.166	-0.325	1.517			-0.150	-0.270	1.555			-0.169	0.038	1.557			-0.194	0.184	1.565			-0.313	-0.075	1.618			-0.342	-0.291	1.628			-0.344	-0.452	1.583			-0.351	-0.516	1.556			-0.058	-0.054	1.514			0.157	-0.052	1.454
-0.166	-0.325	1.517			-0.151	-0.270	1.555			-0.169	0.037	1.557			-0.194	0.184	1.565			-0.314	-0.076	1.617			-0.343	-0.292	1.627			-0.344	-0.452	1.581			-0.351	-0.516	1.554			-0.057	-0.055	1.516			0.159	-0.053	1.459
-0.166	-0.326	1.517			-0.152	-0.271	1.555			-0.170	0.036	1.556			-0.194	0.183	1.565			-0.315	-0.077	1.616			-0.343	-0.293	1.625			-0.345	-0.452	1.579			-0.351	-0.516	1.553			-0.056	-0.055	1.518			0.161	-0.055	1.464
-0.166	-0.326	1.517			-0.152	-0.271	1.555			-0.170	0.035	1.556			-0.193	0.183	1.564			-0.316	-0.078	1.614			-0.344	-0.294	1.624			-0.345	-0.452	1.578			-0.352	-0.517	1.552			-0.055	-0.056	1.520			0.162	-0.057	1.468
-0.167	-0.326	1.516			-0.153	-0.272	1.555			-0.170	0.034	1.556			-0.193	0.182	1.564			-0.317	-0.079	1.614			-0.345	-0.295	1.623			-0.346	-0.453	1.577			-0.352	-0.517	1.550			-0.054	-0.057	1.521			0.164	-0.058	1.472
-0.167	-0.326	1.516			-0.154	-0.272	1.555			-0.170	0.033	1.556			-0.192	0.182	1.564			-0.317	-0.079	1.613			-0.345	-0.295	1.622			-0.346	-0.453	1.575			-0.352	-0.517	1.549			-0.053	-0.057	1.523			0.165	-0.059	1.476
-0.167	-0.326	1.516			-0.154	-0.272	1.555			-0.171	0.032	1.556			-0.192	0.181	1.564			-0.318	-0.080	1.612			-0.346	-0.296	1.621			-0.347	-0.454	1.574			-0.353	-0.517	1.548			-0.053	-0.058	1.524			0.167	-0.060	1.479
-0.167	-0.327	1.516			-0.155	-0.273	1.555			-0.171	0.031	1.556			-0.192	0.181	1.563			-0.319	-0.081	1.611			-0.346	-0.296	1.620			-0.348	-0.454	1.573			-0.353	-0.518	1.547			-0.052	-0.058	1.526			0.168	-0.061	1.482
-0.167	-0.327	1.516			-0.155	-0.273	1.555			-0.171	0.030	1.556			-0.192	0.180	1.563			-0.319	-0.081	1.610			-0.347	-0.297	1.619			-0.349	-0.454	1.572			-0.354	-0.518	1.546			-0.051	-0.059	1.527			0.169	-0.062	1.485
-0.167	-0.327	1.515			-0.155	-0.273	1.555			-0.171	0.029	1.556			-0.191	0.180	1.563			-0.320	-0.082	1.610			-0.348	-0.297	1.619			-0.349	-0.455	1.572			-0.354	-0.519	1.545			-0.051	-0.059	1.528			0.170	-0.063	1.487
-0.168	-0.327	1.515			-0.156	-0.274	1.555			-0.172	0.028	1.556			-0.191	0.179	1.563			-0.320	-0.082	1.609			-0.348	-0.297	1.618			-0.349	-0.455	1.571			-0.354	-0.519	1.544			-0.050	-0.060	1.529			0.170	-0.064	1.489
-0.168	-0.328	1.515			-0.156	-0.274	1.555			-0.172	0.028	1.556			-0.191	0.179	1.563			-0.321	-0.083	1.609			-0.349	-0.298	1.618			-0.350	-0.455	1.570			-0.354	-0.519	1.543			-0.050	-0.060	1.530			0.171	-0.065	1.491
-0.168	-0.328	1.515			-0.157	-0.274	1.555			-0.172	0.027	1.556			-0.191	0.178	1.563			-0.321	-0.083	1.608			-0.349	-0.298	1.617			-0.350	-0.455	1.569			-0.354	-0.519	1.542			-0.049	-0.060	1.531			0.171	-0.066	1.492
-0.168	-0.328	1.515			-0.157	-0.275	1.555			-0.173	0.026	1.556			-0.190	0.178	1.563			-0.322	-0.083	1.608			-0.349	-0.299	1.617			-0.350	-0.456	1.568			-0.354	-0.519	1.541			-0.049	-0.061	1.532			0.171	-0.067	1.494
-0.168	-0.328	1.515			-0.157	-0.275	1.555			-0.173	0.026	1.556			-0.190	0.178	1.563			-0.322	-0.084	1.607			-0.350	-0.299	1.617			-0.349	-0.456	1.567			-0.354	-0.520	1.540			-0.049	-0.061	1.533			0.171	-0.067	1.495
-0.168	-0.328	1.515			-0.158	-0.275	1.555			-0.173	0.025	1.556			-0.190	0.177	1.563			-0.322	-0.084	1.607			-0.350	-0.299	1.617			-0.349	-0.456	1.566			-0.344	-0.515	1.536			-0.048	-0.061	1.534			0.171	-0.068	1.496
-0.168	-0.329	1.514			-0.158	-0.276	1.555			-0.173	0.025	1.556			-0.190	0.177	1.563			-0.323	-0.085	1.607			-0.351	-0.300	1.617			-0.349	-0.457	1.565			-0.340	-0.512	1.534			-0.048	-0.062	1.534			0.171	-0.069	1.496
-0.168	-0.329	1.514			-0.158	-0.276	1.555			-0.173	0.024	1.556			-0.190	0.177	1.563			-0.323	-0.085	1.606			-0.351	-0.300	1.617			-0.349	-0.457	1.564			-0.337	-0.511	1.532			-0.048	-0.062	1.535			0.171	-0.070	1.497
-0.168	-0.329	1.514			-0.158	-0.276	1.555			-0.173	0.024	1.556			-0.189	0.176	1.563			-0.323	-0.086	1.606			-0.351	-0.300	1.618			-0.349	-0.457	1.563			-0.334	-0.509	1.531			-0.048	-0.062	1.536			0.171	-0.070	1.498
-0.169	-0.329	1.514			-0.159	-0.276	1.555			-0.174	0.023	1.556			-0.189	0.176	1.563			-0.323	-0.086	1.606			-0.352	-0.300	1.618			-0.348	-0.458	1.563			-0.332	-0.508	1.530			-0.047	-0.062	1.536			0.171	-0.071	1.499
-0.169	-0.329	1.514			-0.159	-0.277	1.555			-0.174	0.023	1.556			-0.189	0.176	1.563			-0.323	-0.086	1.605			-0.352	-0.301	1.618			-0.348	-0.458	1.562			-0.330	-0.506	1.529			-0.047	-0.063	1.537			0.170	-0.071	1.499
-0.169	-0.330	1.514			-0.159	-0.277	1.555			-0.174	0.022	1.556			-0.189	0.175	1.563			-0.323	-0.087	1.605			-0.352	-0.301	1.619			-0.348	-0.458	1.561			-0.328	-0.505	1.528			-0.047	-0.063	1.537			0.170	-0.072	1.500
-0.169	-0.330	1.514			-0.159	-0.277	1.555			-0.174	0.022	1.556			-0.189	0.175	1.563			-0.324	-0.087	1.605			-0.352	-0.301	1.619			-0.348	-0.459	1.561			-0.326	-0.505	1.527			-0.047	-0.063	1.538			0.170	-0.073	1.501
-0.169	-0.330	1.514			-0.159	-0.277	1.555			-0.174	0.022	1.556			-0.189	0.175	1.563			-0.324	-0.087	1.605			-0.353	-0.301	1.619			-0.348	-0.459	1.560			-0.325	-0.504	1.526			-0.047	-0.063	1.538			0.170	-0.073	1.501
-0.169	-0.330	1.514			-0.159	-0.277	1.555			-0.174	0.021	1.556			-0.188	0.174	1.563			-0.324	-0.088	1.605			-0.353	-0.301	1.619			-0.348	-0.459	1.560			-0.323	-0.503	1.525			-0.046	-0.063	1.539			0.170	-0.074	1.502
-0.169	-0.330	1.514			-0.160	-0.278	1.555			-0.174	0.021	1.556			-0.188	0.174	1.563			-0.324	-0.088	1.604			-0.353	-0.302	1.620			-0.347	-0.460	1.559			-0.321	-0.502	1.524			-0.046	-0.064	1.540			0.170	-0.075	1.504
-0.169	-0.330	1.514			-0.160	-0.278	1.555			-0.174	0.021	1.556			-0.188	0.174	1.563			-0.324	-0.088	1.604			-0.353	-0.302	1.620			-0.347	-0.460	1.559			-0.321	-0.502	1.524			-0.046	-0.064	1.540			0.170	-0.075	1.504
-0.169	-0.331	1.513			-0.160	-0.278	1.555			-0.174	0.020	1.556			-0.188	0.173	1.563			-0.324	-0.088	1.604			-0.353	-0.302	1.620			-0.347	-0.461	1.559			-0.320	-0.502	1.524			-0.046	-0.064	1.540			0.170	-0.075	1.505
-0.169	-0.331	1.513			-0.160	-0.278	1.555			-0.174	0.020	1.556			-0.188	0.173	1.563			-0.324	-0.089	1.604			-0.353	-0.302	1.620			-0.347	-0.461	1.559			-0.319	-0.501	1.523			-0.046	-0.064	1.540			0.169	-0.076	1.507
-0.169	-0.331	1.513			-0.160	-0.278	1.555			-0.174	0.020	1.556			-0.188	0.173	1.562			-0.323	-0.089	1.604			-0.353	-0.302	1.620			-0.347	-0.461	1.558			-0.319	-0.501	1.523			-0.046	-0.064	1.541			0.168	-0.076	1.509
-0.169	-0.331	1.513			-0.160	-0.278	1.555			-0.174	0.019	1.556			-0.187	0.172	1.562			-0.323	-0.089	1.603			-0.353	-0.302	1.620			-0.347	-0.462	1.558			-0.318	-0.500	1.522			-0.045	-0.064	1.541			0.167	-0.077	1.513
-0.169	-0.331	1.513			-0.160	-0.279	1.554			-0.174	0.019	1.556			-0.187	0.172	1.562			-0.323	-0.089	1.603			-0.353	-0.302	1.620			-0.347	-0.462	1.558			-0.317	-0.500	1.522			-0.045	-0.064	1.541			0.165	-0.078	1.518
-0.169	-0.331	1.513			-0.160	-0.279	1.554			-0.174	0.019	1.556			-0.187	0.172	1.562			-0.323	-0.090	1.603			-0.353	-0.302	1.620			-0.347	-0.462	1.558			-0.317	-0.499	1.522			-0.045	-0.065	1.542			0.165	-0.078	1.524
-0.169	-0.332	1.513			-0.160	-0.279	1.554			-0.174	0.019	1.556			-0.186	0.171	1.562			-0.323	-0.090	1.602			-0.353	-0.302	1.620			-0.347	-0.462	1.558			-0.316	-0.499	1.522			-0.045	-0.065	1.542			0.165	-0.079	1.529
-0.169	-0.332	1.513			-0.160	-0.279	1.554			-0.174	0.018	1.556			-0.186	0.171	1.561			-0.322	-0.090	1.602			-0.353	-0.302	1.621			-0.347	-0.463	1.559			-0.316	-0.499	1.522			-0.045	-0.065	1.543			0.163	-0.079	1.536
-0.168	-0.332	1.513			-0.160	-0.279	1.554			-0.173	0.018	1.556			-0.186	0.171	1.560			-0.322	-0.090	1.601			-0.354	-0.302	1.621			-0.348	-0.463	1.559			-0.316	-0.498	1.522			-0.045	-0.065	1.543			0.160	-0.080	1.543
-0.168	-0.332	1.513			-0.160	-0.279	1.554			-0.173	0.018	1.556			-0.185	0.170	1.560			-0.322	-0.090	1.601			-0.354	-0.302	1.621			-0.348	-0.463	1.559			-0.315	-0.498	1.522			-0.045	-0.065	1.544			0.158	-0.080	1.548
-0.168	-0.332	1.512			-0.161	-0.279	1.554			-0.173	0.018	1.556			-0.184	0.170	1.559			-0.321	-0.090	1.600			-0.354	-0.302	1.621			-0.348	-0.463	1.559			-0.315	-0.498	1.522			-0.045	-0.065	1.545			0.156	-0.080	1.554
-0.168	-0.332	1.512			-0.161	-0.279	1.554			-0.173	0.017	1.555			-0.184	0.170	1.558			-0.321	-0.091	1.599			-0.354	-0.302	1.621			-0.348	-0.463	1.559			-0.315	-0.497	1.522			-0.044	-0.065	1.546			0.154	-0.081	1.558
-0.168	-0.332	1.512			-0.161	-0.280	1.554			-0.173	0.017	1.555			-0.184	0.170	1.557			-0.321	-0.091	1.598			-0.354	-0.302	1.621			-0.348	-0.463	1.559			-0.314	-0.497	1.522			-0.044	-0.065	1.546			0.152	-0.081	1.563
-0.168	-0.332	1.512			-0.161	-0.280	1.554			-0.172	0.017	1.555			-0.183	0.170	1.557			-0.320	-0.091	1.596			-0.354	-0.302	1.620			-0.349	-0.463	1.559			-0.314	-0.497	1.522			-0.044	-0.065	1.547			0.150	-0.081	1.567
-0.167	-0.333	1.512			-0.161	-0.280	1.554			-0.172	0.017	1.555			-0.183	0.169	1.556			-0.320	-0.091	1.595			-0.354	-0.302	1.620			-0.349	-0.463	1.559			-0.314	-0.496	1.521			-0.044	-0.065	1.548			0.149	-0.082	1.570
-0.167	-0.333	1.511			-0.161	-0.280	1.554			-0.172	0.016	1.555			-0.182	0.169	1.555			-0.320	-0.091	1.594			-0.354	-0.302	1.620			-0.349	-0.463	1.559			-0.314	-0.496	1.521			-0.044	-0.065	1.549			0.148	-0.082	1.574
-0.167	-0.333	1.511			-0.161	-0.280	1.553			-0.172	0.016	1.555			-0.182	0.169	1.554			-0.320	-0.091	1.592			-0.354	-0.302	1.619			-0.349	-0.464	1.559			-0.314	-0.496	1.521			-0.044	-0.065	1.551			0.147	-0.082	1.578
-0.167	-0.333	1.511			-0.161	-0.280	1.553			-0.172	0.016	1.555			-0.181	0.169	1.554			-0.319	-0.091	1.591			-0.355	-0.302	1.619			-0.350	-0.463	1.559			-0.314	-0.495	1.521			-0.044	-0.065	1.552			0.145	-0.083	1.582
-0.167	-0.333	1.511			-0.161	-0.280	1.553			-0.172	0.016	1.554			-0.181	0.169	1.553			-0.319	-0.091	1.589			-0.355	-0.301	1.618			-0.350	-0.463	1.558			-0.314	-0.495	1.521			-0.044	-0.064	1.553			0.144	-0.083	1.585
-0.166	-0.333	1.511			-0.161	-0.280	1.553			-0.171	0.016	1.554			-0.181	0.169	1.552			-0.319	-0.092	1.588			-0.355	-0.301	1.617			-0.350	-0.463	1.558			-0.314	-0.495	1.520			-0.043	-0.064	1.554			0.143	-0.083	1.589
-0.166	-0.333	1.510			-0.161	-0.280	1.553			-0.171	0.015	1.554			-0.180	0.169	1.552			-0.319	-0.092	1.586			-0.355	-0.301	1.616			-0.351	-0.463	1.557			-0.315	-0.494	1.520			-0.043	-0.064	1.556			0.142	-0.083	1.592
-0.166	-0.333	1.510			-0.161	-0.280	1.553			-0.171	0.015	1.554			-0.180	0.168	1.551			-0.319	-0.092	1.585			-0.356	-0.301	1.614			-0.351	-0.463	1.557			-0.315	-0.494	1.520			-0.043	-0.064	1.558			0.141	-0.084	1.596
-0.166	-0.333	1.510			-0.161	-0.280	1.553			-0.171	0.015	1.554			-0.180	0.168	1.551			-0.319	-0.092	1.584			-0.356	-0.301	1.613			-0.352	-0.463	1.556			-0.315	-0.494	1.519			-0.043	-0.063	1.559			0.141	-0.084	1.599
-0.166	-0.333	1.510			-0.161	-0.280	1.553			-0.171	0.015	1.554			-0.180	0.168	1.550			-0.319	-0.092	1.583			-0.356	-0.301	1.612			-0.352	-0.463	1.556			-0.315	-0.493	1.519			-0.043	-0.063	1.561			0.141	-0.084	1.603
-0.165	-0.333	1.510			-0.161	-0.281	1.553			-0.171	0.015	1.554			-0.179	0.168	1.550			-0.319	-0.092	1.581			-0.357	-0.301	1.611			-0.353	-0.462	1.555			-0.316	-0.493	1.519			-0.043	-0.063	1.563			0.141	-0.084	1.607
-0.165	-0.333	1.509			-0.161	-0.281	1.553			-0.170	0.014	1.554			-0.179	0.168	1.550			-0.318	-0.092	1.580			-0.357	-0.301	1.610			-0.353	-0.462	1.554			-0.316	-0.493	1.518			-0.042	-0.063	1.564			0.141	-0.085	1.610
-0.165	-0.333	1.509			-0.161	-0.281	1.552			-0.170	0.014	1.554			-0.179	0.168	1.549			-0.318	-0.092	1.580			-0.357	-0.301	1.608			-0.353	-0.462	1.554			-0.316	-0.493	1.518			-0.042	-0.062	1.566			0.141	-0.085	1.613
-0.165	-0.333	1.509			-0.161	-0.281	1.552			-0.170	0.014	1.554			-0.179	0.168	1.549			-0.318	-0.092	1.579			-0.358	-0.301	1.607			-0.354	-0.462	1.553			-0.317	-0.492	1.517			-0.042	-0.062	1.568			0.141	-0.086	1.617
-0.164	-0.333	1.509			-0.161	-0.281	1.552			-0.170	0.014	1.554			-0.179	0.168	1.548			-0.318	-0.092	1.578			-0.358	-0.301	1.606			-0.354	-0.461	1.552			-0.317	-0.492	1.517			-0.042	-0.062	1.569			0.142	-0.086	1.619
-0.164	-0.333	1.509			-0.161	-0.281	1.552			-0.170	0.014	1.554			-0.178	0.168	1.548			-0.318	-0.092	1.577			-0.358	-0.301	1.605			-0.354	-0.461	1.551			-0.317	-0.492	1.516			-0.042	-0.062	1.570			0.142	-0.086	1.622
-0.164	-0.333	1.509			-0.161	-0.281	1.552			-0.170	0.014	1.554			-0.178	0.168	1.548			-0.318	-0.092	1.576			-0.358	-0.301	1.604			-0.354	-0.461	1.550			-0.317	-0.492	1.516			-0.042	-0.061	1.572			0.142	-0.087	1.624
-0.164	-0.333	1.509			-0.161	-0.281	1.552			-0.170	0.014	1.554			-0.178	0.168	1.548			-0.318	-0.093	1.576			-0.358	-0.301	1.603			-0.355	-0.461	1.550			-0.318	-0.491	1.515			-0.042	-0.061	1.573			0.142	-0.087	1.627
-0.164	-0.333	1.508			-0.161	-0.281	1.552			-0.169	0.013	1.554			-0.178	0.168	1.547			-0.318	-0.093	1.575			-0.359	-0.301	1.603			-0.355	-0.461	1.549			-0.318	-0.491	1.515			-0.042	-0.061	1.574			0.143	-0.087	1.629
-0.163	-0.333	1.508			-0.161	-0.281	1.552			-0.169	0.013	1.554			-0.178	0.168	1.547			-0.318	-0.093	1.575			-0.359	-0.301	1.602			-0.355	-0.461	1.548			-0.318	-0.491	1.514			-0.042	-0.061	1.575			0.143	-0.087	1.630
-0.163	-0.333	1.508			-0.161	-0.281	1.552			-0.169	0.013	1.554			-0.178	0.168	1.547			-0.318	-0.093	1.574			-0.359	-0.301	1.601			-0.355	-0.460	1.548			-0.319	-0.491	1.514			-0.042	-0.061	1.576			0.143	-0.088	1.632
-0.163	-0.333	1.508			-0.161	-0.281	1.552			-0.169	0.013	1.554			-0.177	0.168	1.547			-0.318	-0.093	1.574			-0.359	-0.301	1.601			-0.356	-0.460	1.547			-0.319	-0.491	1.513			-0.042	-0.061	1.577			0.143	-0.088	1.634
-0.163	-0.333	1.508			-0.161	-0.281	1.552			-0.169	0.013	1.554			-0.177	0.168	1.547			-0.318	-0.093	1.573			-0.359	-0.301	1.600			-0.356	-0.460	1.547			-0.319	-0.491	1.513			-0.042	-0.061	1.578			0.143	-0.088	1.635
-0.163	-0.333	1.508			-0.161	-0.281	1.552			-0.169	0.013	1.554			-0.177	0.168	1.547			-0.318	-0.093	1.573			-0.359	-0.301	1.600			-0.356	-0.460	1.546			-0.319	-0.490	1.513			-0.042	-0.061	1.578			0.144	-0.088	1.636
-0.163	-0.333	1.508			-0.162	-0.281	1.552			-0.168	0.013	1.554			-0.177	0.168	1.546			-0.318	-0.093	1.572			-0.360	-0.301	1.599			-0.356	-0.460	1.546			-0.320	-0.490	1.512			-0.042	-0.060	1.579			0.144	-0.088	1.638
-0.163	-0.333	1.508			-0.162	-0.281	1.552			-0.168	0.013	1.554			-0.177	0.168	1.546			-0.318	-0.093	1.572			-0.360	-0.301	1.599			-0.356	-0.460	1.546			-0.320	-0.490	1.512			-0.042	-0.060	1.580			0.144	-0.089	1.639
-0.163	-0.332	1.508			-0.162	-0.281	1.552			-0.168	0.012	1.554			-0.177	0.168	1.546			-0.318	-0.093	1.572			-0.360	-0.301	1.598			-0.356	-0.460	1.545			-0.320	-0.490	1.512			-0.042	-0.060	1.581			0.144	-0.089	1.640
-0.162	-0.332	1.508			-0.162	-0.281	1.552			-0.168	0.012	1.554			-0.177	0.168	1.546			-0.318	-0.093	1.571			-0.360	-0.301	1.598			-0.356	-0.460	1.545			-0.320	-0.490	1.511			-0.042	-0.060	1.581			0.144	-0.089	1.641
-0.162	-0.332	1.508			-0.162	-0.281	1.552			-0.168	0.012	1.554			-0.177	0.168	1.546			-0.318	-0.093	1.571			-0.360	-0.301	1.598			-0.356	-0.460	1.545			-0.320	-0.490	1.511			-0.042	-0.060	1.582			0.144	-0.089	1.642
-0.162	-0.332	1.508			-0.162	-0.281	1.552			-0.168	0.012	1.555			-0.177	0.168	1.546			-0.318	-0.093	1.571			-0.360	-0.301	1.597			-0.357	-0.460	1.544			-0.321	-0.490	1.511			-0.042	-0.060	1.582			0.144	-0.089	1.643
-0.162	-0.332	1.508			-0.162	-0.281	1.552			-0.168	0.012	1.555			-0.177	0.168	1.546			-0.318	-0.093	1.571			-0.360	-0.301	1.597			-0.357	-0.459	1.544			-0.321	-0.490	1.511			-0.042	-0.060	1.583			0.144	-0.089	1.643
-0.162	-0.332	1.508			-0.162	-0.281	1.552			-0.168	0.012	1.555			-0.177	0.168	1.546			-0.318	-0.093	1.571			-0.360	-0.301	1.597			-0.357	-0.459	1.544			-0.321	-0.490	1.510			-0.042	-0.060	1.583			0.144	-0.089	1.644
-0.162	-0.332	1.508			-0.162	-0.281	1.552			-0.168	0.012	1.555			-0.177	0.168	1.546			-0.318	-0.093	1.570			-0.360	-0.301	1.597			-0.357	-0.459	1.544			-0.321	-0.490	1.510			-0.043	-0.060	1.584			0.144	-0.089	1.645
-0.162	-0.332	1.508			-0.162	-0.281	1.552			-0.168	0.012	1.555			-0.176	0.168	1.546			-0.319	-0.093	1.570			-0.360	-0.301	1.596			-0.357	-0.459	1.543			-0.321	-0.490	1.510			-0.043	-0.060	1.584			0.144	-0.090	1.645
-0.162	-0.332	1.508			-0.162	-0.281	1.552			-0.168	0.012	1.555			-0.176	0.168	1.546			-0.319	-0.093	1.570			-0.360	-0.301	1.596			-0.357	-0.459	1.543			-0.321	-0.490	1.510			-0.043	-0.060	1.585			0.144	-0.090	1.646
-0.162	-0.332	1.508			-0.162	-0.281	1.552			-0.168	0.012	1.556			-0.176	0.168	1.546			-0.319	-0.093	1.570			-0.360	-0.301	1.596			-0.357	-0.459	1.543			-0.321	-0.489	1.510			-0.043	-0.060	1.585			0.144	-0.090	1.646
-0.162	-0.332	1.508			-0.162	-0.281	1.552			-0.168	0.011	1.556			-0.176	0.168	1.546			-0.319	-0.093	1.570			-0.360	-0.301	1.596			-0.357	-0.459	1.543			-0.322	-0.489	1.509			-0.043	-0.060	1.586			0.144	-0.090	1.646
-0.162	-0.332	1.508			-0.162	-0.281	1.552			-0.168	0.011	1.556			-0.176	0.168	1.546			-0.319	-0.093	1.570			-0.361	-0.301	1.596			-0.357	-0.459	1.543			-0.322	-0.489	1.509			-0.043	-0.060	1.586			0.144	-0.090	1.647
-0.161	-0.332	1.508			-0.162	-0.281	1.552			-0.168	0.011	1.556			-0.176	0.168	1.546			-0.319	-0.093	1.570			-0.361	-0.301	1.596			-0.357	-0.459	1.543			-0.322	-0.489	1.509			-0.043	-0.060	1.586			0.144	-0.090	1.647
-0.161	-0.332	1.508			-0.162	-0.281	1.552			-0.168	0.011	1.556			-0.176	0.168	1.547			-0.319	-0.093	1.570			-0.361	-0.301	1.595			-0.357	-0.459	1.543			-0.322	-0.489	1.509			-0.043	-0.060	1.587			0.144	-0.090	1.647
-0.161	-0.332	1.508			-0.162	-0.281	1.552			-0.168	0.011	1.557			-0.176	0.168	1.547			-0.319	-0.093	1.570			-0.361	-0.301	1.595			-0.357	-0.459	1.543			-0.322	-0.489	1.509			-0.043	-0.060	1.587			0.144	-0.090	1.647
-0.161	-0.332	1.508			-0.162	-0.281	1.552			-0.168	0.011	1.557			-0.176	0.168	1.547			-0.319	-0.093	1.570			-0.361	-0.301	1.595			-0.357	-0.459	1.542			-0.322	-0.489	1.509			-0.043	-0.060	1.587			0.144	-0.090	1.647
-0.161	-0.332	1.509			-0.162	-0.281	1.552			-0.168	0.011	1.557			-0.176	0.168	1.547			-0.319	-0.093	1.570			-0.361	-0.301	1.595			-0.357	-0.459	1.542			-0.322	-0.489	1.509			-0.043	-0.060	1.588			0.144	-0.090	1.647
-0.161	-0.332	1.509			-0.162	-0.281	1.552			-0.168	0.011	1.557			-0.176	0.168	1.547			-0.320	-0.093	1.571			-0.361	-0.301	1.595			-0.357	-0.459	1.542			-0.323	-0.489	1.509			-0.043	-0.060	1.588			0.144	-0.090	1.647
-0.161	-0.332	1.509			-0.162	-0.281	1.552			-0.168	0.011	1.558			-0.176	0.168	1.547			-0.320	-0.093	1.571			-0.361	-0.301	1.595			-0.357	-0.459	1.542			-0.323	-0.489	1.509			-0.043	-0.060	1.588			0.144	-0.090	1.647
-0.161	-0.332	1.509			-0.162	-0.281	1.553			-0.168	0.011	1.558			-0.176	0.168	1.547			-0.320	-0.093	1.571			-0.361	-0.301	1.595			-0.358	-0.459	1.542			-0.323	-0.489	1.509			-0.043	-0.060	1.588			0.144	-0.090	1.647
-0.161	-0.332	1.509			-0.162	-0.281	1.553			-0.168	0.011	1.558			-0.176	0.168	1.547			-0.320	-0.093	1.571			-0.361	-0.301	1.595			-0.358	-0.459	1.542			-0.323	-0.489	1.509			-0.043	-0.060	1.589			0.144	-0.090	1.647
-0.161	-0.332	1.509			-0.162	-0.281	1.553			-0.167	0.011	1.558			-0.176	0.168	1.548			-0.320	-0.093	1.571			-0.361	-0.301	1.595			-0.358	-0.459	1.542			-0.323	-0.489	1.509			-0.043	-0.060	1.589			0.144	-0.090	1.647
-0.161	-0.332	1.510			-0.162	-0.281	1.553			-0.167	0.011	1.559			-0.176	0.168	1.548			-0.320	-0.093	1.571			-0.361	-0.301	1.595			-0.358	-0.459	1.542			-0.323	-0.489	1.509			-0.043	-0.060	1.589			0.144	-0.090	1.647
-0.160	-0.332	1.510			-0.162	-0.281	1.553			-0.167	0.011	1.559			-0.176	0.168	1.548			-0.320	-0.093	1.571			-0.361	-0.301	1.595			-0.358	-0.459	1.542			-0.323	-0.489	1.509			-0.043	-0.060	1.589			0.144	-0.090	1.646
-0.160	-0.332	1.510			-0.162	-0.281	1.554			-0.167	0.010	1.560			-0.176	0.168	1.548			-0.320	-0.093	1.572			-0.361	-0.301	1.595			-0.358	-0.459	1.543			-0.332	-0.496	1.510			-0.044	-0.060	1.590			0.145	-0.091	1.641
-0.160	-0.332	1.511			-0.162	-0.281	1.554			-0.167	0.010	1.561			-0.176	0.168	1.548			-0.320	-0.093	1.572			-0.361	-0.301	1.595			-0.358	-0.459	1.543			-0.338	-0.500	1.512			-0.043	-0.060	1.591			0.134	-0.091	1.621
-0.160	-0.332	1.512			-0.162	-0.281	1.555			-0.167	0.010	1.561			-0.176	0.168	1.549			-0.320	-0.093	1.572			-0.361	-0.301	1.595			-0.358	-0.459	1.543			-0.342	-0.504	1.512			-0.043	-0.060	1.591			0.138	-0.088	1.599
-0.160	-0.332	1.512			-0.162	-0.281	1.556			-0.167	0.010	1.562			-0.176	0.168	1.549			-0.320	-0.093	1.573			-0.361	-0.301	1.595			-0.358	-0.459	1.543			-0.344	-0.505	1.512			-0.043	-0.060	1.591			0.141	-0.086	1.582
-0.160	-0.332	1.513			-0.162	-0.281	1.557			-0.166	0.010	1.563			-0.175	0.168	1.550			-0.320	-0.093	1.575			-0.361	-0.301	1.595			-0.358	-0.459	1.543			-0.345	-0.507	1.512			-0.043	-0.060	1.592			0.142	-0.083	1.562
-0.159	-0.332	1.514			-0.161	-0.281	1.558			-0.166	0.010	1.565			-0.175	0.168	1.551			-0.320	-0.093	1.577			-0.361	-0.301	1.596			-0.358	-0.459	1.543			-0.346	-0.508	1.512			-0.043	-0.060	1.592			0.143	-0.080	1.541
-0.159	-0.332	1.515			-0.161	-0.281	1.559			-0.166	0.009	1.566			-0.175	0.168	1.552			-0.320	-0.093	1.580			-0.361	-0.301	1.597			-0.358	-0.459	1.543			-0.347	-0.510	1.513			-0.044	-0.060	1.592			0.143	-0.076	1.523
-0.159	-0.332	1.516			-0.161	-0.281	1.560			-0.166	0.009	1.567			-0.176	0.168	1.554			-0.320	-0.092	1.583			-0.360	-0.301	1.599			-0.357	-0.459	1.544			-0.347	-0.511	1.513			-0.044	-0.060	1.592			0.141	-0.072	1.502
-0.159	-0.332	1.518			-0.160	-0.281	1.561			-0.166	0.009	1.568			-0.176	0.168	1.556			-0.320	-0.092	1.587			-0.360	-0.302	1.601			-0.357	-0.459	1.545			-0.347	-0.513	1.515			-0.044	-0.060	1.591			0.129	-0.069	1.485
-0.159	-0.332	1.519			-0.160	-0.282	1.562			-0.166	0.009	1.569			-0.176	0.168	1.557			-0.320	-0.092	1.589			-0.359	-0.302	1.604			-0.356	-0.460	1.548			-0.347	-0.515	1.516			-0.044	-0.060	1.590			0.117	-0.066	1.463
-0.159	-0.332	1.520			-0.159	-0.282	1.563			-0.166	0.009	1.570			-0.176	0.168	1.559			-0.320	-0.092	1.592			-0.358	-0.302	1.608			-0.355	-0.460	1.550			-0.347	-0.517	1.519			-0.045	-0.060	1.589			0.101	-0.061	1.418
-0.159	-0.332	1.521			-0.159	-0.282	1.565			-0.166	0.009	1.572			-0.176	0.168	1.561			-0.320	-0.092	1.596			-0.358	-0.302	1.611			-0.356	-0.461	1.554			-0.348	-0.518	1.522			-0.045	-0.061	1.586			0.082	-0.055	1.384
-0.159	-0.333	1.523			-0.158	-0.282	1.566			-0.165	0.010	1.573			-0.176	0.168	1.563			-0.320	-0.092	1.600			-0.358	-0.302	1.614			-0.356	-0.461	1.557			-0.349	-0.520	1.524			-0.047	-0.062	1.581			0.059	-0.053	1.355
-0.159	-0.333	1.524			-0.157	-0.283	1.567			-0.165	0.010	1.575			-0.177	0.168	1.565			-0.319	-0.092	1.604			-0.357	-0.302	1.618			-0.356	-0.462	1.560			-0.349	-0.521	1.526			-0.049	-0.062	1.576			0.035	-0.054	1.332
-0.159	-0.334	1.525			-0.156	-0.283	1.569			-0.165	0.010	1.576			-0.177	0.168	1.567			-0.319	-0.091	1.610			-0.357	-0.301	1.621			-0.358	-0.460	1.567			-0.351	-0.520	1.532			-0.053	-0.063	1.570			0.007	-0.054	1.313
-0.158	-0.320	1.531			-0.151	-0.267	1.573			-0.160	0.027	1.577			-0.179	0.174	1.570			-0.315	-0.079	1.616			-0.351	-0.281	1.628			-0.359	-0.452	1.580			-0.355	-0.495	1.590			-0.055	-0.055	1.562			-0.002	-0.046	1.301
-0.158	-0.316	1.533			-0.149	-0.264	1.574			-0.161	0.026	1.576			-0.180	0.174	1.572			-0.315	-0.079	1.618			-0.350	-0.283	1.633			-0.359	-0.452	1.585			-0.355	-0.495	1.595			-0.059	-0.057	1.556			-0.010	-0.047	1.291
-0.160	-0.323	1.535			-0.151	-0.272	1.575			-0.170	0.007	1.576			-0.183	0.172	1.574			-0.314	-0.080	1.621			-0.349	-0.285	1.637			-0.358	-0.452	1.589			-0.356	-0.495	1.599			-0.067	-0.067	1.550			-0.035	-0.045	1.291
-0.162	-0.332	1.536			-0.152	-0.282	1.576			-0.178	-0.014	1.576			-0.188	0.164	1.578			-0.314	-0.082	1.623			-0.347	-0.292	1.644			-0.356	-0.457	1.598			-0.356	-0.498	1.604			-0.076	-0.084	1.543			-0.052	-0.045	1.291
-0.164	-0.340	1.538			-0.153	-0.292	1.577			-0.186	-0.033	1.576			-0.191	0.154	1.583			-0.314	-0.087	1.626			-0.345	-0.299	1.651			-0.342	-0.483	1.587			-0.346	-0.543	1.576			-0.081	-0.096	1.537			-0.065	-0.045	1.290
-0.166	-0.352	1.539			-0.154	-0.303	1.578			-0.191	-0.046	1.575			-0.192	0.150	1.585			-0.314	-0.092	1.628			-0.344	-0.307	1.658			-0.341	-0.486	1.590			-0.346	-0.546	1.576			-0.083	-0.109	1.533			-0.063	-0.168	1.347
-0.167	-0.361	1.540			-0.155	-0.312	1.578			-0.193	-0.055	1.573			-0.191	0.145	1.586			-0.313	-0.097	1.629			-0.342	-0.313	1.664			-0.342	-0.501	1.589			-0.346	-0.564	1.569			-0.084	-0.119	1.530			-0.066	-0.213	1.363
-0.168	-0.368	1.541			-0.156	-0.319	1.578			-0.194	-0.063	1.571			-0.176	0.129	1.594			-0.312	-0.102	1.629			-0.341	-0.318	1.670			-0.342	-0.510	1.590			-0.347	-0.574	1.566			-0.085	-0.126	1.527			-0.068	-0.235	1.370
-0.168	-0.372	1.541			-0.156	-0.323	1.578			-0.195	-0.068	1.570			-0.169	0.121	1.599			-0.312	-0.107	1.630			-0.340	-0.322	1.674			-0.343	-0.508	1.598			-0.348	-0.573	1.570			-0.085	-0.131	1.525			-0.071	-0.247	1.372
-0.168	-0.376	1.541			-0.157	-0.327	1.578			-0.196	-0.073	1.570			-0.166	0.116	1.601			-0.311	-0.111	1.631			-0.339	-0.326	1.678			-0.343	-0.507	1.604			-0.348	-0.572	1.574			-0.086	-0.135	1.524			-0.070	-0.152	1.335
-0.169	-0.378	1.542			-0.157	-0.330	1.578			-0.198	-0.077	1.570			-0.164	0.112	1.603			-0.312	-0.114	1.632			-0.339	-0.329	1.682			-0.343	-0.507	1.609			-0.349	-0.573	1.577			-0.087	-0.138	1.522			-0.078	-0.121	1.337
-0.169	-0.380	1.542			-0.157	-0.332	1.578			-0.200	-0.081	1.570			-0.162	0.109	1.605			-0.313	-0.118	1.633			-0.338	-0.332	1.685			-0.343	-0.508	1.614			-0.349	-0.574	1.579			-0.088	-0.140	1.521			-0.082	-0.107	1.331
-0.169	-0.382	1.542			-0.157	-0.334	1.578			-0.201	-0.084	1.570			-0.161	0.106	1.607			-0.313	-0.121	1.633			-0.338	-0.334	1.687			-0.344	-0.515	1.612			-0.349	-0.580	1.577			-0.088	-0.143	1.519			-0.085	-0.099	1.328
-0.169	-0.384	1.542			-0.157	-0.336	1.578			-0.202	-0.087	1.569			-0.160	0.103	1.608			-0.313	-0.124	1.634			-0.337	-0.336	1.689			-0.344	-0.521	1.610			-0.350	-0.586	1.575			-0.089	-0.145	1.518			-0.088	-0.088	1.319
-0.169	-0.385	1.542			-0.157	-0.338	1.577			-0.202	-0.090	1.568			-0.159	0.101	1.608			-0.312	-0.128	1.633			-0.336	-0.338	1.691			-0.345	-0.525	1.610			-0.350	-0.588	1.575			-0.089	-0.146	1.517			-0.090	-0.084	1.318
-0.169	-0.387	1.541			-0.156	-0.340	1.577			-0.201	-0.093	1.567			-0.158	0.099	1.609			-0.311	-0.131	1.632			-0.336	-0.340	1.693			-0.345	-0.528	1.610			-0.350	-0.591	1.574			-0.090	-0.148	1.516			-0.092	-0.081	1.317
-0.168	-0.389	1.541			-0.156	-0.341	1.577			-0.201	-0.095	1.565			-0.157	0.097	1.610			-0.311	-0.134	1.632			-0.335	-0.341	1.694			-0.345	-0.530	1.609			-0.351	-0.594	1.574			-0.090	-0.150	1.515			-0.093	-0.076	1.312
-0.168	-0.390	1.541			-0.156	-0.343	1.576			-0.201	-0.097	1.564			-0.156	0.095	1.611			-0.310	-0.136	1.631			-0.334	-0.343	1.694			-0.345	-0.532	1.608			-0.351	-0.596	1.573			-0.090	-0.151	1.514			-0.094	-0.074	1.313
-0.168	-0.392	1.540			-0.156	-0.344	1.576			-0.201	-0.099	1.564			-0.155	0.093	1.611			-0.309	-0.138	1.631			-0.334	-0.345	1.695			-0.345	-0.536	1.604			-0.351	-0.598	1.572			-0.090	-0.153	1.514			-0.094	-0.073	1.314
-0.168	-0.393	1.540			-0.156	-0.346	1.576			-0.200	-0.101	1.563			-0.155	0.092	1.612			-0.309	-0.140	1.630			-0.333	-0.346	1.695			-0.345	-0.539	1.602			-0.352	-0.600	1.572			-0.090	-0.154	1.514			-0.094	-0.071	1.316
-0.168	-0.394	1.540			-0.156	-0.347	1.575			-0.200	-0.102	1.562			-0.155	0.091	1.612			-0.309	-0.142	1.630			-0.333	-0.347	1.696			-0.345	-0.540	1.600			-0.352	-0.601	1.572			-0.089	-0.155	1.514			-0.093	-0.070	1.318
-0.168	-0.395	1.540			-0.156	-0.348	1.575			-0.200	-0.104	1.562			-0.155	0.090	1.612			-0.308	-0.143	1.630			-0.332	-0.348	1.697			-0.344	-0.542	1.599			-0.352	-0.602	1.572			-0.089	-0.157	1.514			-0.093	-0.069	1.320
-0.168	-0.396	1.540			-0.156	-0.349	1.575			-0.200	-0.105	1.562			-0.156	0.089	1.611			-0.308	-0.145	1.630			-0.332	-0.349	1.697			-0.343	-0.536	1.602			-0.351	-0.596	1.575			-0.088	-0.158	1.514			-0.092	-0.069	1.321
-0.168	-0.397	1.540			-0.156	-0.350	1.575			-0.200	-0.106	1.561			-0.156	0.088	1.611			-0.308	-0.146	1.630			-0.332	-0.350	1.697			-0.343	-0.538	1.599			-0.351	-0.599	1.572			-0.088	-0.159	1.514			-0.091	-0.069	1.323
-0.168	-0.398	1.540			-0.156	-0.351	1.575			-0.199	-0.107	1.560			-0.156	0.087	1.611			-0.307	-0.148	1.629			-0.331	-0.351	1.697			-0.343	-0.539	1.597			-0.351	-0.600	1.570			-0.087	-0.159	1.515			-0.089	-0.070	1.324
-0.168	-0.399	1.540			-0.156	-0.352	1.574			-0.199	-0.107	1.560			-0.157	0.087	1.610			-0.307	-0.149	1.629			-0.331	-0.352	1.698			-0.342	-0.540	1.596			-0.351	-0.602	1.568			-0.086	-0.160	1.515			-0.088	-0.071	1.326
-0.168	-0.400	1.539			-0.156	-0.352	1.574			-0.198	-0.108	1.559			-0.157	0.086	1.609			-0.307	-0.150	1.628			-0.331	-0.352	1.698			-0.341	-0.531	1.601			-0.350	-0.592	1.571			-0.086	-0.161	1.516			-0.087	-0.072	1.327
-0.168	-0.400	1.539			-0.156	-0.353	1.574			-0.198	-0.108	1.559			-0.158	0.086	1.609			-0.306	-0.151	1.628			-0.331	-0.353	1.697			-0.341	-0.531	1.600			-0.349	-0.592	1.570			-0.085	-0.161	1.517			-0.086	-0.073	1.328
-0.168	-0.401	1.539			-0.156	-0.354	1.573			-0.197	-0.109	1.558			-0.159	0.085	1.608			-0.306	-0.152	1.627			-0.330	-0.353	1.697			-0.340	-0.531	1.599			-0.349	-0.593	1.569			-0.085	-0.162	1.517			-0.085	-0.073	1.330
-0.167	-0.401	1.539			-0.156	-0.354	1.573			-0.196	-0.109	1.557			-0.159	0.085	1.607			-0.306	-0.153	1.627			-0.330	-0.354	1.697			-0.340	-0.532	1.598			-0.349	-0.593	1.568			-0.084	-0.162	1.517			-0.083	-0.074	1.331
-0.167	-0.402	1.539			-0.156	-0.355	1.573			-0.196	-0.110	1.557			-0.160	0.085	1.606			-0.305	-0.154	1.626			-0.330	-0.354	1.697			-0.340	-0.532	1.597			-0.349	-0.594	1.567			-0.084	-0.162	1.518			-0.082	-0.074	1.332
-0.167	-0.402	1.538			-0.156	-0.355	1.572			-0.196	-0.110	1.557			-0.161	0.085	1.605			-0.305	-0.155	1.626			-0.330	-0.355	1.697			-0.340	-0.532	1.596			-0.349	-0.594	1.566			-0.083	-0.163	1.518			-0.082	-0.075	1.333
-0.167	-0.402	1.538			-0.156	-0.355	1.572			-0.196	-0.110	1.556			-0.162	0.084	1.605			-0.305	-0.156	1.626			-0.330	-0.355	1.697			-0.340	-0.533	1.595			-0.349	-0.595	1.566			-0.083	-0.162	1.518			-0.081	-0.075	1.333
-0.167	-0.403	1.538			-0.156	-0.356	1.571			-0.196	-0.110	1.556			-0.162	0.084	1.604			-0.305	-0.157	1.625			-0.330	-0.356	1.697			-0.340	-0.533	1.595			-0.349	-0.595	1.565			-0.083	-0.162	1.518			-0.081	-0.075	1.332
-0.167	-0.403	1.537			-0.156	-0.356	1.571			-0.195	-0.111	1.555			-0.163	0.084	1.603			-0.305	-0.158	1.624			-0.330	-0.356	1.697			-0.342	-0.536	1.592			-0.349	-0.597	1.563			-0.083	-0.162	1.518			-0.081	-0.075	1.332
-0.167	-0.402	1.537			-0.156	-0.355	1.570			-0.195	-0.111	1.554			-0.163	0.083	1.602			-0.305	-0.159	1.623			-0.329	-0.357	1.696			-0.343	-0.539	1.591			-0.349	-0.598	1.561			-0.083	-0.161	1.518			-0.081	-0.075	1.332
-0.166	-0.402	1.536			-0.156	-0.355	1.569			-0.194	-0.111	1.554			-0.164	0.083	1.601			-0.305	-0.160	1.623			-0.329	-0.357	1.696			-0.332	-0.537	1.578			-0.341	-0.598	1.553			-0.083	-0.161	1.517			-0.081	-0.075	1.332
-0.166	-0.401	1.536			-0.156	-0.354	1.568			-0.194	-0.112	1.553			-0.164	0.082	1.600			-0.304	-0.160	1.622			-0.329	-0.358	1.695			-0.326	-0.537	1.570			-0.336	-0.597	1.546			-0.083	-0.160	1.517			-0.081	-0.075	1.333
-0.166	-0.389	1.537			-0.150	-0.329	1.569			-0.161	-0.029	1.569			-0.163	0.136	1.596			-0.279	-0.096	1.631			-0.305	-0.291	1.705			-0.329	-0.456	1.628			-0.333	-0.523	1.593			-0.078	-0.121	1.500			-0.081	-0.069	1.327
-0.164	-0.347	1.538			-0.147	-0.288	1.568			-0.161	0.036	1.565			-0.162	0.183	1.594			-0.277	-0.052	1.628			-0.304	-0.245	1.702			-0.331	-0.413	1.658			-0.332	-0.497	1.609			-0.066	-0.062	1.470			-0.082	-0.057	1.306
-0.163	-0.336	1.539			-0.145	-0.277	1.567			-0.158	0.045	1.566			-0.162	0.189	1.594			-0.274	-0.040	1.628			-0.301	-0.234	1.703			-0.331	-0.400	1.667			-0.332	-0.483	1.618			-0.062	-0.041	1.459			-0.083	-0.054	1.278
-0.162	-0.329	1.539			-0.143	-0.269	1.567			-0.156	0.053	1.566			-0.162	0.194	1.593			-0.272	-0.030	1.628			-0.299	-0.223	1.703			-0.331	-0.392	1.672			-0.331	-0.473	1.624			-0.059	-0.030	1.453			-0.084	-0.049	1.274
-0.162	-0.323	1.539			-0.142	-0.263	1.567			-0.154	0.060	1.567			-0.163	0.199	1.592			-0.270	-0.021	1.628			-0.297	-0.214	1.703			-0.331	-0.386	1.676			-0.330	-0.465	1.629			-0.058	-0.024	1.450			-0.079	-0.045	1.249
-0.162	-0.327	1.536			-0.145	-0.271	1.565			-0.172	0.010	1.564			-0.165	0.186	1.591			-0.277	-0.036	1.627			-0.287	-0.249	1.614			-0.316	-0.443	1.609			-0.318	-0.502	1.580			-0.074	-0.072	1.482			-0.080	-0.048	1.276
-0.162	-0.326	1.535			-0.145	-0.271	1.563			-0.175	0.005	1.563			-0.169	0.186	1.589			-0.280	-0.040	1.625			-0.290	-0.249	1.606			-0.316	-0.457	1.588			-0.323	-0.516	1.571			-0.076	-0.075	1.486			-0.082	-0.046	1.280
-0.171	-0.274	1.533			-0.154	-0.232	1.563			-0.175	0.014	1.561			-0.171	0.194	1.587			-0.280	-0.035	1.625			-0.281	-0.235	1.580			-0.306	-0.448	1.575			-0.320	-0.509	1.567			-0.075	-0.069	1.489			-0.079	-0.034	1.284
-0.172	-0.292	1.533			-0.154	-0.241	1.563			-0.175	0.018	1.561			-0.177	0.193	1.585			-0.280	-0.032	1.624			-0.276	-0.228	1.566			-0.300	-0.444	1.568			-0.319	-0.506	1.564			-0.082	-0.069	1.489			-0.071	-0.031	1.281
-0.172	-0.302	1.532			-0.155	-0.247	1.563			-0.175	0.021	1.561			-0.183	0.190	1.582			-0.280	-0.029	1.624			-0.284	-0.223	1.561			-0.309	-0.435	1.580			-0.324	-0.500	1.571			-0.086	-0.069	1.490			-0.055	-0.027	1.281
-0.173	-0.307	1.532			-0.155	-0.251	1.563			-0.175	0.024	1.560			-0.188	0.189	1.581			-0.280	-0.027	1.624			-0.289	-0.221	1.556			-0.314	-0.430	1.586			-0.327	-0.496	1.576			-0.088	-0.067	1.490			-0.029	-0.023	1.285
-0.173	-0.311	1.532			-0.156	-0.254	1.563			-0.175	0.026	1.560			-0.193	0.187	1.579			-0.281	-0.024	1.623			-0.293	-0.219	1.553			-0.319	-0.427	1.591			-0.330	-0.493	1.580			-0.089	-0.066	1.490			0.003	-0.017	1.297
-0.174	-0.314	1.531			-0.156	-0.257	1.563			-0.176	0.028	1.560			-0.197	0.186	1.577			-0.281	-0.022	1.623			-0.297	-0.217	1.550			-0.322	-0.424	1.595			-0.332	-0.491	1.583			-0.090	-0.065	1.490			0.040	-0.022	1.317
-0.175	-0.316	1.531			-0.157	-0.259	1.562			-0.177	0.030	1.560			-0.201	0.184	1.576			-0.282	-0.021	1.623			-0.301	-0.216	1.547			-0.325	-0.422	1.598			-0.335	-0.489	1.585			-0.090	-0.063	1.490			0.060	-0.025	1.332
-0.176	-0.318	1.530			-0.158	-0.260	1.562			-0.177	0.032	1.560			-0.205	0.183	1.575			-0.283	-0.019	1.623			-0.301	-0.218	1.545			-0.328	-0.420	1.600			-0.337	-0.487	1.586			-0.091	-0.062	1.490			0.083	-0.028	1.355
-0.176	-0.319	1.529			-0.159	-0.262	1.562			-0.178	0.033	1.560			-0.209	0.182	1.574			-0.301	-0.047	1.625			-0.327	-0.261	1.588			-0.335	-0.430	1.601			-0.342	-0.496	1.586			-0.091	-0.061	1.491			0.098	-0.032	1.377
-0.177	-0.321	1.529			-0.160	-0.263	1.562			-0.179	0.034	1.560			-0.211	0.181	1.573			-0.309	-0.058	1.625			-0.336	-0.277	1.603			-0.339	-0.435	1.600			-0.347	-0.502	1.584			-0.091	-0.060	1.492			0.111	-0.034	1.396
-0.178	-0.322	1.528			-0.161	-0.264	1.561			-0.180	0.035	1.560			-0.214	0.180	1.572			-0.313	-0.064	1.626			-0.342	-0.284	1.609			-0.342	-0.439	1.596			-0.350	-0.506	1.580			-0.090	-0.059	1.494			0.121	-0.037	1.414
-0.178	-0.322	1.527			-0.162	-0.265	1.561			-0.181	0.035	1.560			-0.216	0.180	1.571			-0.317	-0.069	1.625			-0.348	-0.289	1.621			-0.345	-0.448	1.595			-0.353	-0.514	1.577			-0.088	-0.058	1.497			0.131	-0.040	1.431
-0.179	-0.323	1.527			-0.163	-0.266	1.561			-0.182	0.036	1.560			-0.218	0.179	1.570			-0.320	-0.072	1.624			-0.352	-0.292	1.624			-0.347	-0.453	1.594			-0.356	-0.519	1.574			-0.087	-0.058	1.500			0.140	-0.043	1.445
-0.179	-0.324	1.526			-0.164	-0.267	1.560			-0.183	0.036	1.560			-0.220	0.179	1.568			-0.323	-0.075	1.623			-0.355	-0.295	1.627			-0.349	-0.457	1.592			-0.357	-0.523	1.569			-0.085	-0.057	1.504			0.147	-0.046	1.458
-0.180	-0.325	1.525			-0.165	-0.268	1.560			-0.184	0.036	1.559			-0.221	0.178	1.567			-0.326	-0.078	1.622			-0.357	-0.297	1.628			-0.350	-0.459	1.591			-0.358	-0.524	1.567			-0.084	-0.057	1.507			0.153	-0.048	1.470
-0.180	-0.325	1.525			-0.166	-0.269	1.560			-0.185	0.035	1.559			-0.223	0.177	1.566			-0.328	-0.080	1.620			-0.359	-0.298	1.630			-0.351	-0.460	1.589			-0.358	-0.524	1.565			-0.082	-0.057	1.511			0.157	-0.049	1.480
-0.181	-0.326	1.524			-0.167	-0.269	1.560			-0.186	0.035	1.559			-0.224	0.177	1.565			-0.330	-0.081	1.619			-0.361	-0.300	1.631			-0.343	-0.463	1.571			-0.359	-0.525	1.562			-0.081	-0.057	1.514			0.161	-0.051	1.488
-0.181	-0.326	1.523			-0.168	-0.270	1.559			-0.187	0.035	1.559			-0.225	0.177	1.565			-0.332	-0.083	1.618			-0.363	-0.301	1.632			-0.337	-0.460	1.558			-0.360	-0.524	1.559			-0.079	-0.057	1.517			0.164	-0.052	1.496
-0.181	-0.326	1.523			-0.169	-0.271	1.559			-0.188	0.034	1.559			-0.225	0.176	1.564			-0.333	-0.084	1.617			-0.365	-0.302	1.632			-0.347	-0.465	1.562			-0.361	-0.525	1.556			-0.078	-0.057	1.521			0.167	-0.053	1.502
-0.182	-0.327	1.522			-0.169	-0.271	1.559			-0.189	0.033	1.558			-0.226	0.176	1.563			-0.335	-0.085	1.616			-0.366	-0.303	1.633			-0.353	-0.467	1.564			-0.362	-0.525	1.554			-0.077	-0.057	1.523			0.169	-0.055	1.508
-0.182	-0.327	1.522			-0.170	-0.272	1.559			-0.190	0.033	1.558			-0.226	0.175	1.562			-0.336	-0.086	1.615			-0.367	-0.304	1.634			-0.357	-0.469	1.565			-0.363	-0.526	1.552			-0.076	-0.057	1.526			0.171	-0.056	1.513
-0.182	-0.327	1.521			-0.171	-0.272	1.559			-0.190	0.032	1.558			-0.227	0.175	1.562			-0.337	-0.087	1.614			-0.369	-0.305	1.634			-0.347	-0.470	1.552			-0.359	-0.528	1.543			-0.075	-0.057	1.528			0.173	-0.056	1.518
-0.182	-0.328	1.521			-0.171	-0.273	1.559			-0.191	0.031	1.558			-0.227	0.174	1.561			-0.338	-0.088	1.614			-0.370	-0.306	1.635			-0.348	-0.470	1.552			-0.360	-0.528	1.542			-0.074	-0.057	1.530			0.174	-0.057	1.522
-0.183	-0.328	1.521			-0.172	-0.273	1.558			-0.191	0.031	1.558			-0.226	0.174	1.561			-0.339	-0.089	1.613			-0.371	-0.306	1.635			-0.350	-0.471	1.552			-0.361	-0.529	1.540			-0.073	-0.057	1.532			0.174	-0.058	1.525
-0.183	-0.328	1.520			-0.172	-0.273	1.558			-0.192	0.030	1.558			-0.226	0.174	1.560			-0.340	-0.089	1.612			-0.372	-0.307	1.636			-0.351	-0.471	1.552			-0.361	-0.529	1.539			-0.072	-0.057	1.534			0.174	-0.059	1.528
-0.183	-0.328	1.520			-0.173	-0.274	1.558			-0.192	0.029	1.558			-0.226	0.173	1.560			-0.341	-0.090	1.611			-0.373	-0.307	1.636			-0.353	-0.471	1.552			-0.362	-0.530	1.538			-0.072	-0.057	1.536			0.174	-0.059	1.531
-0.183	-0.329	1.519			-0.173	-0.274	1.558			-0.192	0.029	1.558			-0.225	0.173	1.560			-0.341	-0.091	1.611			-0.373	-0.308	1.636			-0.354	-0.472	1.552			-0.363	-0.530	1.537			-0.071	-0.058	1.537			0.173	-0.060	1.533
-0.183	-0.329	1.519			-0.173	-0.274	1.558			-0.192	0.028	1.558			-0.225	0.172	1.560			-0.342	-0.091	1.610			-0.374	-0.308	1.636			-0.355	-0.472	1.552			-0.363	-0.531	1.537			-0.070	-0.058	1.538			0.173	-0.060	1.535
-0.183	-0.329	1.519			-0.174	-0.275	1.558			-0.192	0.028	1.558			-0.224	0.172	1.559			-0.342	-0.092	1.610			-0.375	-0.308	1.637			-0.355	-0.473	1.552			-0.364	-0.531	1.536			-0.070	-0.058	1.540			0.172	-0.060	1.536
-0.183	-0.329	1.518			-0.174	-0.275	1.558			-0.192	0.027	1.558			-0.224	0.172	1.559			-0.343	-0.092	1.609			-0.375	-0.308	1.637			-0.356	-0.474	1.553			-0.364	-0.532	1.535			-0.069	-0.058	1.541			0.171	-0.061	1.538
-0.183	-0.330	1.518			-0.174	-0.275	1.558			-0.192	0.027	1.558			-0.223	0.172	1.559			-0.343	-0.092	1.608			-0.375	-0.308	1.637			-0.356	-0.474	1.553			-0.365	-0.532	1.535			-0.068	-0.058	1.542			0.171	-0.061	1.539
-0.183	-0.330	1.518			-0.174	-0.275	1.557			-0.192	0.026	1.558			-0.222	0.171	1.559			-0.343	-0.093	1.608			-0.375	-0.308	1.637			-0.356	-0.473	1.554			-0.365	-0.531	1.535			-0.068	-0.058	1.543			0.170	-0.062	1.540
-0.183	-0.330	1.518			-0.175	-0.276	1.557			-0.192	0.026	1.558			-0.221	0.171	1.559			-0.343	-0.093	1.607			-0.375	-0.308	1.637			-0.357	-0.473	1.555			-0.365	-0.530	1.535			-0.067	-0.058	1.544			0.169	-0.062	1.542
-0.183	-0.330	1.517			-0.175	-0.276	1.557			-0.192	0.025	1.558			-0.220	0.171	1.559			-0.343	-0.093	1.607			-0.374	-0.308	1.636			-0.357	-0.472	1.556			-0.365	-0.529	1.535			-0.067	-0.058	1.545			0.169	-0.063	1.544
-0.183	-0.330	1.517			-0.175	-0.276	1.557			-0.192	0.025	1.558			-0.219	0.171	1.559			-0.343	-0.093	1.606			-0.374	-0.308	1.636			-0.357	-0.472	1.557			-0.365	-0.529	1.535			-0.066	-0.058	1.546			0.168	-0.063	1.546
-0.183	-0.330	1.517			-0.175	-0.276	1.557			-0.191	0.024	1.558			-0.218	0.170	1.559			-0.342	-0.093	1.605			-0.374	-0.307	1.636			-0.357	-0.472	1.558			-0.365	-0.528	1.535			-0.065	-0.058	1.547			0.167	-0.064	1.548
-0.182	-0.331	1.516			-0.175	-0.276	1.557			-0.191	0.024	1.558			-0.217	0.170	1.559			-0.342	-0.093	1.604			-0.373	-0.307	1.635			-0.357	-0.472	1.559			-0.365	-0.528	1.536			-0.065	-0.058	1.548			0.163	-0.065	1.552
-0.182	-0.331	1.516			-0.175	-0.277	1.557			-0.191	0.023	1.557			-0.215	0.170	1.559			-0.341	-0.093	1.603			-0.372	-0.306	1.635			-0.357	-0.472	1.560			-0.365	-0.527	1.536			-0.064	-0.058	1.549			0.158	-0.067	1.557
-0.182	-0.331	1.516			-0.175	-0.277	1.557			-0.190	0.023	1.557			-0.214	0.170	1.559			-0.340	-0.093	1.602			-0.372	-0.306	1.635			-0.357	-0.471	1.562			-0.365	-0.526	1.537			-0.063	-0.058	1.550			0.155	-0.068	1.561
-0.181	-0.331	1.515			-0.175	-0.277	1.556			-0.189	0.022	1.557			-0.212	0.170	1.559			-0.339	-0.093	1.601			-0.371	-0.305	1.634			-0.358	-0.471	1.564			-0.366	-0.526	1.538			-0.062	-0.058	1.551			0.152	-0.069	1.565
-0.181	-0.331	1.515			-0.175	-0.277	1.556			-0.189	0.022	1.557			-0.210	0.170	1.559			-0.338	-0.093	1.599			-0.371	-0.305	1.634			-0.359	-0.471	1.566			-0.367	-0.525	1.540			-0.062	-0.058	1.552			0.149	-0.069	1.569
-0.180	-0.331	1.515			-0.174	-0.277	1.556			-0.188	0.021	1.557			-0.208	0.170	1.558			-0.337	-0.093	1.598			-0.370	-0.304	1.633			-0.359	-0.471	1.568			-0.367	-0.525	1.541			-0.061	-0.058	1.553			0.147	-0.070	1.574
-0.180	-0.331	1.514			-0.174	-0.278	1.556			-0.188	0.021	1.557			-0.206	0.170	1.558			-0.336	-0.093	1.597			-0.370	-0.304	1.633			-0.360	-0.471	1.568			-0.367	-0.524	1.541			-0.060	-0.058	1.554			0.145	-0.071	1.578
-0.179	-0.331	1.514			-0.174	-0.278	1.556			-0.187	0.020	1.557			-0.204	0.170	1.557			-0.335	-0.092	1.596			-0.369	-0.303	1.632			-0.360	-0.470	1.569			-0.368	-0.524	1.541			-0.059	-0.058	1.555			0.144	-0.072	1.582
-0.179	-0.332	1.514			-0.174	-0.278	1.556			-0.186	0.020	1.557			-0.203	0.170	1.557			-0.334	-0.092	1.595			-0.369	-0.303	1.631			-0.360	-0.470	1.569			-0.368	-0.523	1.542			-0.059	-0.059	1.556			0.142	-0.073	1.585
-0.178	-0.332	1.513			-0.174	-0.278	1.556			-0.186	0.020	1.557			-0.202	0.170	1.556			-0.333	-0.092	1.593			-0.368	-0.302	1.630			-0.361	-0.470	1.570			-0.368	-0.523	1.542			-0.058	-0.059	1.557			0.141	-0.074	1.589
-0.178	-0.332	1.513			-0.174	-0.278	1.555			-0.185	0.019	1.557			-0.200	0.170	1.556			-0.333	-0.092	1.592			-0.368	-0.302	1.629			-0.361	-0.470	1.570			-0.368	-0.523	1.542			-0.057	-0.059	1.558			0.140	-0.075	1.593
-0.177	-0.332	1.513			-0.174	-0.278	1.555			-0.185	0.019	1.557			-0.199	0.170	1.555			-0.332	-0.092	1.591			-0.368	-0.302	1.628			-0.361	-0.470	1.570			-0.369	-0.522	1.542			-0.056	-0.059	1.560			0.139	-0.077	1.596
-0.177	-0.332	1.513			-0.173	-0.279	1.555			-0.184	0.018	1.556			-0.198	0.170	1.555			-0.331	-0.092	1.590			-0.367	-0.301	1.627			-0.362	-0.470	1.570			-0.369	-0.522	1.542			-0.056	-0.059	1.561			0.139	-0.078	1.600
-0.176	-0.332	1.513			-0.173	-0.279	1.555			-0.184	0.018	1.556			-0.197	0.170	1.555			-0.331	-0.092	1.589			-0.367	-0.301	1.626			-0.362	-0.470	1.570			-0.369	-0.522	1.543			-0.055	-0.059	1.562			0.139	-0.079	1.604
-0.176	-0.332	1.512			-0.173	-0.279	1.555			-0.183	0.018	1.556			-0.196	0.170	1.554			-0.331	-0.092	1.588			-0.367	-0.301	1.625			-0.362	-0.470	1.570			-0.370	-0.522	1.542			-0.055	-0.059	1.563			0.138	-0.080	1.607
-0.176	-0.332	1.512			-0.173	-0.279	1.555			-0.183	0.017	1.556			-0.195	0.170	1.554			-0.330	-0.092	1.587			-0.367	-0.301	1.623			-0.363	-0.469	1.570			-0.370	-0.522	1.542			-0.054	-0.059	1.564			0.138	-0.081	1.611
-0.175	-0.332	1.512			-0.173	-0.279	1.555			-0.182	0.017	1.556			-0.195	0.170	1.554			-0.330	-0.092	1.586			-0.367	-0.300	1.621			-0.363	-0.469	1.569			-0.370	-0.522	1.541			-0.054	-0.059	1.566			0.137	-0.081	1.615
-0.175	-0.332	1.512			-0.173	-0.279	1.555			-0.182	0.017	1.556			-0.194	0.170	1.554			-0.329	-0.092	1.585			-0.367	-0.300	1.620			-0.364	-0.469	1.569			-0.369	-0.523	1.540			-0.053	-0.059	1.567			0.137	-0.082	1.619
-0.174	-0.332	1.512			-0.173	-0.279	1.555			-0.182	0.017	1.556			-0.193	0.170	1.553			-0.329	-0.092	1.584			-0.367	-0.300	1.618			-0.365	-0.468	1.568			-0.369	-0.523	1.538			-0.053	-0.059	1.568			0.137	-0.083	1.623
-0.174	-0.332	1.511			-0.173	-0.279	1.554			-0.182	0.016	1.556			-0.193	0.170	1.553			-0.329	-0.092	1.583			-0.367	-0.300	1.616			-0.365	-0.468	1.567			-0.369	-0.523	1.537			-0.053	-0.059	1.570			0.136	-0.083	1.628
-0.174	-0.332	1.511			-0.173	-0.279	1.554			-0.181	0.016	1.556			-0.192	0.170	1.553			-0.329	-0.092	1.582			-0.368	-0.300	1.614			-0.366	-0.467	1.566			-0.368	-0.523	1.536			-0.053	-0.059	1.571			0.135	-0.084	1.633
-0.173	-0.332	1.511			-0.173	-0.280	1.554			-0.181	0.016	1.556			-0.192	0.170	1.553			-0.329	-0.092	1.580			-0.368	-0.300	1.612			-0.366	-0.467	1.564			-0.368	-0.524	1.535			-0.053	-0.059	1.573			0.133	-0.084	1.638
-0.173	-0.332	1.511			-0.173	-0.280	1.554			-0.181	0.016	1.556			-0.191	0.170	1.553			-0.329	-0.092	1.579			-0.368	-0.300	1.610			-0.367	-0.466	1.563			-0.367	-0.524	1.533			-0.053	-0.059	1.574			0.132	-0.085	1.645
-0.173	-0.332	1.511			-0.173	-0.280	1.554			-0.181	0.015	1.556			-0.191	0.170	1.552			-0.329	-0.092	1.578			-0.369	-0.300	1.608			-0.367	-0.466	1.562			-0.367	-0.524	1.532			-0.053	-0.059	1.576			0.123	-0.086	1.652
-0.172	-0.332	1.510			-0.173	-0.280	1.554			-0.180	0.015	1.556			-0.190	0.170	1.552			-0.329	-0.092	1.576			-0.369	-0.300	1.605			-0.368	-0.466	1.560			-0.367	-0.524	1.531			-0.054	-0.059	1.577			0.117	-0.087	1.658
-0.172	-0.332	1.510			-0.173	-0.280	1.554			-0.180	0.015	1.556			-0.190	0.170	1.552			-0.329	-0.092	1.574			-0.370	-0.301	1.603			-0.368	-0.465	1.559			-0.367	-0.524	1.529			-0.055	-0.059	1.579			0.112	-0.085	1.662
-0.172	-0.332	1.510			-0.173	-0.280	1.554			-0.180	0.015	1.556			-0.190	0.170	1.552			-0.329	-0.093	1.572			-0.371	-0.301	1.600			-0.369	-0.465	1.557			-0.367	-0.524	1.528			-0.056	-0.059	1.581			0.108	-0.083	1.666
-0.171	-0.332	1.510			-0.173	-0.280	1.554			-0.180	0.015	1.556			-0.189	0.170	1.552			-0.329	-0.093	1.571			-0.372	-0.301	1.597			-0.370	-0.464	1.556			-0.366	-0.525	1.526			-0.057	-0.059	1.583			0.105	-0.084	1.671
-0.171	-0.332	1.509			-0.173	-0.280	1.553			-0.180	0.014	1.556			-0.189	0.170	1.551			-0.329	-0.093	1.569			-0.372	-0.301	1.595			-0.370	-0.464	1.554			-0.366	-0.525	1.525			-0.058	-0.059	1.584			0.102	-0.085	1.675
-0.171	-0.332	1.509			-0.173	-0.280	1.553			-0.180	0.014	1.556			-0.189	0.170	1.551			-0.329	-0.093	1.567			-0.373	-0.302	1.592			-0.371	-0.464	1.552			-0.366	-0.525	1.523			-0.059	-0.059	1.586			0.099	-0.086	1.678
-0.184	-0.453	1.549			-0.183	-0.405	1.555			-0.219	-0.166	1.533			-0.192	0.039	1.578			-0.298	-0.142	1.594			-0.333	-0.393	1.627			-0.281	-0.574	1.514			-0.261	-0.629	1.481			-0.098	-0.197	1.507			-0.104	-0.093	1.250
-0.183	-0.454	1.549			-0.183	-0.406	1.554			-0.219	-0.166	1.533			-0.192	0.038	1.577			-0.297	-0.143	1.593			-0.333	-0.393	1.627			-0.282	-0.575	1.514			-0.261	-0.631	1.481			-0.098	-0.197	1.506			-0.104	-0.094	1.249
-0.183	-0.454	1.549			-0.183	-0.407	1.553			-0.219	-0.165	1.532			-0.192	0.038	1.577			-0.296	-0.144	1.592			-0.332	-0.393	1.627			-0.283	-0.576	1.514			-0.262	-0.632	1.481			-0.098	-0.198	1.506			-0.103	-0.095	1.248
-0.183	-0.455	1.549			-0.183	-0.407	1.552			-0.218	-0.165	1.532			-0.191	0.038	1.576			-0.295	-0.145	1.591			-0.332	-0.394	1.627			-0.285	-0.579	1.514			-0.265	-0.636	1.481			-0.098	-0.198	1.506			-0.103	-0.096	1.248
-0.183	-0.455	1.549			-0.184	-0.408	1.551			-0.218	-0.165	1.532			-0.191	0.038	1.575			-0.294	-0.146	1.591			-0.332	-0.394	1.627			-0.286	-0.580	1.514			-0.266	-0.638	1.480			-0.098	-0.198	1.506			-0.102	-0.096	1.247
-0.183	-0.456	1.549			-0.184	-0.408	1.550			-0.218	-0.164	1.531			-0.191	0.038	1.575			-0.294	-0.146	1.591			-0.332	-0.394	1.627			-0.287	-0.581	1.514			-0.267	-0.639	1.480			-0.098	-0.198	1.506			-0.102	-0.097	1.247
-0.183	-0.456	1.549			-0.184	-0.408	1.549			-0.218	-0.164	1.531			-0.190	0.038	1.574			-0.293	-0.146	1.590			-0.331	-0.394	1.627			-0.288	-0.581	1.514			-0.268	-0.640	1.480			-0.098	-0.196	1.505			-0.101	-0.097	1.246
-0.182	-0.457	1.549			-0.184	-0.409	1.549			-0.217	-0.163	1.531			-0.190	0.038	1.573			-0.293	-0.146	1.590			-0.331	-0.394	1.627			-0.289	-0.581	1.514			-0.269	-0.640	1.480			-0.097	-0.195	1.505			-0.100	-0.097	1.246
-0.182	-0.457	1.549			-0.184	-0.409	1.548			-0.217	-0.162	1.531			-0.190	0.039	1.573			-0.293	-0.147	1.590			-0.331	-0.394	1.627			-0.284	-0.568	1.516			-0.265	-0.632	1.481			-0.097	-0.194	1.505			-0.100	-0.097	1.245
-0.182	-0.457	1.549			-0.184	-0.409	1.547			-0.217	-0.162	1.531			-0.190	0.039	1.572			-0.292	-0.147	1.590			-0.330	-0.393	1.627			-0.280	-0.562	1.517			-0.262	-0.626	1.482			-0.097	-0.193	1.505			-0.099	-0.097	1.245
-0.182	-0.458	1.548			-0.184	-0.409	1.546			-0.216	-0.161	1.531			-0.189	0.039	1.572			-0.292	-0.147	1.590			-0.330	-0.393	1.627			-0.278	-0.557	1.517			-0.260	-0.621	1.483			-0.097	-0.193	1.505			-0.099	-0.097	1.245
-0.182	-0.458	1.548			-0.184	-0.409	1.546			-0.216	-0.160	1.531			-0.189	0.040	1.571			-0.292	-0.147	1.590			-0.330	-0.393	1.626			-0.276	-0.553	1.518			-0.258	-0.616	1.483			-0.097	-0.193	1.505			-0.099	-0.097	1.244
-0.181	-0.458	1.548			-0.184	-0.409	1.545			-0.216	-0.160	1.531			-0.189	0.040	1.571			-0.292	-0.148	1.590			-0.330	-0.393	1.626			-0.275	-0.550	1.518			-0.257	-0.613	1.484			-0.097	-0.192	1.505			-0.098	-0.097	1.244
-0.181	-0.458	1.548			-0.184	-0.409	1.545			-0.216	-0.159	1.531			-0.189	0.041	1.571			-0.291	-0.148	1.590			-0.329	-0.392	1.626			-0.274	-0.548	1.518			-0.256	-0.610	1.484			-0.097	-0.192	1.505			-0.098	-0.097	1.244
-0.181	-0.458	1.548			-0.184	-0.409	1.544			-0.216	-0.158	1.531			-0.188	0.041	1.570			-0.291	-0.148	1.589			-0.329	-0.392	1.626			-0.273	-0.545	1.518			-0.254	-0.607	1.485			-0.097	-0.192	1.505			-0.098	-0.097	1.244
-0.181	-0.458	1.548			-0.184	-0.409	1.544			-0.216	-0.158	1.531			-0.188	0.042	1.570			-0.291	-0.148	1.589			-0.329	-0.392	1.626			-0.272	-0.544	1.519			-0.253	-0.605	1.485			-0.097	-0.192	1.504			-0.098	-0.097	1.244
-0.181	-0.458	1.548			-0.184	-0.409	1.543			-0.216	-0.157	1.531			-0.188	0.042	1.570			-0.291	-0.148	1.589			-0.329	-0.391	1.625			-0.271	-0.542	1.519			-0.253	-0.602	1.485			-0.097	-0.192	1.504			-0.098	-0.098	1.244
-0.181	-0.459	1.548			-0.184	-0.409	1.543			-0.216	-0.157	1.531			-0.188	0.042	1.569			-0.291	-0.148	1.589			-0.329	-0.391	1.625			-0.271	-0.540	1.519			-0.252	-0.600	1.485			-0.097	-0.192	1.504			-0.097	-0.098	1.244
-0.181	-0.459	1.548			-0.185	-0.409	1.543			-0.216	-0.156	1.531			-0.188	0.043	1.569			-0.290	-0.148	1.589			-0.328	-0.391	1.625			-0.270	-0.539	1.519			-0.251	-0.599	1.486			-0.097	-0.192	1.504			-0.097	-0.098	1.244
-0.180	-0.459	1.547			-0.185	-0.409	1.542			-0.216	-0.156	1.531			-0.188	0.043	1.569			-0.290	-0.148	1.589			-0.328	-0.390	1.625			-0.270	-0.538	1.519			-0.250	-0.597	1.486			-0.097	-0.192	1.504			-0.097	-0.098	1.245
-0.180	-0.459	1.547			-0.185	-0.409	1.542			-0.216	-0.156	1.531			-0.187	0.043	1.569			-0.290	-0.148	1.589			-0.328	-0.390	1.625			-0.269	-0.537	1.519			-0.250	-0.596	1.486			-0.098	-0.192	1.504			-0.097	-0.098	1.245
-0.180	-0.459	1.547			-0.185	-0.409	1.542			-0.216	-0.156	1.531			-0.187	0.043	1.568			-0.290	-0.148	1.589			-0.328	-0.390	1.625			-0.269	-0.537	1.519			-0.249	-0.595	1.486			-0.098	-0.192	1.504			-0.097	-0.098	1.245
-0.180	-0.459	1.547			-0.185	-0.409	1.541			-0.216	-0.155	1.531			-0.187	0.043	1.568			-0.290	-0.148	1.589			-0.328	-0.390	1.625			-0.269	-0.536	1.520			-0.249	-0.593	1.487			-0.098	-0.192	1.504			-0.093	-0.096	1.248
-0.180	-0.459	1.547			-0.185	-0.409	1.541			-0.216	-0.155	1.531			-0.187	0.043	1.568			-0.290	-0.149	1.589			-0.328	-0.390	1.625			-0.268	-0.535	1.520			-0.249	-0.592	1.487			-0.098	-0.192	1.504			-0.091	-0.094	1.250
-0.180	-0.459	1.547			-0.185	-0.409	1.541			-0.216	-0.155	1.531			-0.187	0.043	1.568			-0.290	-0.149	1.589			-0.328	-0.390	1.625			-0.268	-0.534	1.520			-0.248	-0.591	1.487			-0.098	-0.192	1.504			-0.089	-0.093	1.251
-0.180	-0.459	1.547			-0.185	-0.409	1.541			-0.216	-0.155	1.531			-0.187	0.043	1.568			-0.290	-0.149	1.589			-0.328	-0.390	1.625			-0.268	-0.534	1.520			-0.248	-0.590	1.487			-0.098	-0.192	1.504			-0.089	-0.093	1.251
-0.180	-0.459	1.547			-0.185	-0.409	1.540			-0.216	-0.155	1.531			-0.187	0.043	1.567			-0.290	-0.149	1.589			-0.327	-0.390	1.625			-0.267	-0.533	1.520			-0.255	-0.587	1.492			-0.098	-0.192	1.504			-0.089	-0.093	1.251
-0.179	-0.459	1.546			-0.185	-0.409	1.540			-0.216	-0.155	1.531			-0.187	0.043	1.567			-0.290	-0.149	1.589			-0.327	-0.390	1.625			-0.267	-0.533	1.520			-0.261	-0.585	1.496			-0.098	-0.192	1.504			-0.089	-0.094	1.252
-0.179	-0.459	1.546			-0.185	-0.409	1.540			-0.216	-0.155	1.531			-0.187	0.043	1.567			-0.290	-0.149	1.589			-0.327	-0.390	1.625			-0.267	-0.532	1.520			-0.266	-0.583	1.500			-0.098	-0.192	1.504			-0.089	-0.094	1.252
-0.179	-0.459	1.546			-0.185	-0.409	1.540			-0.216	-0.155	1.531			-0.187	0.043	1.567			-0.290	-0.149	1.589			-0.327	-0.389	1.625			-0.267	-0.532	1.520			-0.269	-0.581	1.503			-0.098	-0.192	1.504			-0.088	-0.095	1.252
-0.179	-0.459	1.546			-0.185	-0.409	1.539			-0.216	-0.155	1.531			-0.187	0.043	1.567			-0.290	-0.149	1.589			-0.327	-0.389	1.625			-0.277	-0.549	1.520			-0.281	-0.590	1.506			-0.098	-0.192	1.504			-0.086	-0.094	1.254
-0.178	-0.459	1.546			-0.184	-0.409	1.539			-0.216	-0.155	1.531			-0.187	0.043	1.567			-0.289	-0.154	1.585			-0.327	-0.390	1.625			-0.282	-0.558	1.519			-0.289	-0.596	1.508			-0.098	-0.192	1.504			-0.086	-0.094	1.254
-0.178	-0.460	1.545			-0.184	-0.409	1.539			-0.216	-0.155	1.531			-0.187	0.043	1.567			-0.288	-0.157	1.582			-0.327	-0.391	1.625			-0.286	-0.564	1.519			-0.296	-0.600	1.510			-0.098	-0.193	1.504			-0.086	-0.095	1.254
-0.178	-0.460	1.545			-0.184	-0.410	1.539			-0.216	-0.155	1.531			-0.186	0.043	1.567			-0.288	-0.159	1.581			-0.328	-0.391	1.626			-0.288	-0.566	1.519			-0.300	-0.603	1.511			-0.098	-0.193	1.504			-0.086	-0.095	1.254
-0.178	-0.460	1.545			-0.184	-0.410	1.539			-0.216	-0.155	1.531			-0.186	0.043	1.566			-0.288	-0.160	1.580			-0.328	-0.392	1.626			-0.289	-0.568	1.519			-0.303	-0.605	1.513			-0.098	-0.193	1.504			-0.085	-0.096	1.255
-0.177	-0.460	1.545			-0.184	-0.410	1.538			-0.215	-0.155	1.530			-0.186	0.043	1.566			-0.288	-0.160	1.579			-0.328	-0.392	1.626			-0.291	-0.570	1.519			-0.307	-0.607	1.514			-0.098	-0.193	1.504			-0.085	-0.097	1.255
-0.177	-0.460	1.544			-0.184	-0.410	1.538			-0.215	-0.155	1.530			-0.186	0.043	1.566			-0.287	-0.161	1.579			-0.328	-0.392	1.626			-0.292	-0.572	1.519			-0.309	-0.608	1.515			-0.098	-0.193	1.504			-0.085	-0.097	1.255
-0.177	-0.461	1.544			-0.183	-0.410	1.538			-0.215	-0.155	1.530			-0.186	0.043	1.566			-0.287	-0.162	1.578			-0.328	-0.392	1.626			-0.293	-0.573	1.519			-0.312	-0.609	1.515			-0.098	-0.194	1.504			-0.085	-0.098	1.256
-0.176	-0.461	1.544			-0.183	-0.410	1.538			-0.215	-0.155	1.530			-0.186	0.043	1.566			-0.287	-0.163	1.577			-0.328	-0.393	1.626			-0.293	-0.574	1.519			-0.313	-0.611	1.516			-0.098	-0.194	1.504			-0.085	-0.099	1.256
-0.176	-0.461	1.544			-0.183	-0.410	1.538			-0.215	-0.155	1.530			-0.186	0.043	1.566			-0.287	-0.164	1.576			-0.328	-0.393	1.626			-0.294	-0.575	1.519			-0.314	-0.612	1.516			-0.098	-0.194	1.504			-0.085	-0.100	1.256
-0.176	-0.461	1.543			-0.183	-0.410	1.537			-0.215	-0.155	1.530			-0.186	0.043	1.566			-0.286	-0.165	1.575			-0.328	-0.393	1.626			-0.295	-0.576	1.519			-0.315	-0.613	1.516			-0.098	-0.195	1.504			-0.085	-0.100	1.256
-0.176	-0.462	1.543			-0.183	-0.411	1.537			-0.215	-0.155	1.530			-0.186	0.043	1.566			-0.286	-0.166	1.574			-0.328	-0.393	1.627			-0.295	-0.577	1.519			-0.315	-0.614	1.517			-0.098	-0.195	1.504			-0.085	-0.101	1.256
-0.175	-0.462	1.543			-0.183	-0.411	1.537			-0.215	-0.155	1.530			-0.186	0.043	1.566			-0.286	-0.168	1.573			-0.328	-0.393	1.627			-0.296	-0.577	1.519			-0.316	-0.615	1.517			-0.098	-0.195	1.504			-0.085	-0.101	1.257
-0.175	-0.462	1.543			-0.182	-0.411	1.537			-0.215	-0.155	1.529			-0.186	0.043	1.566			-0.286	-0.169	1.572			-0.328	-0.394	1.627			-0.296	-0.578	1.519			-0.316	-0.616	1.517			-0.098	-0.195	1.504			-0.085	-0.102	1.257
-0.175	-0.463	1.543			-0.182	-0.411	1.537			-0.214	-0.155	1.529			-0.186	0.043	1.565			-0.285	-0.169	1.571			-0.328	-0.394	1.627			-0.297	-0.579	1.519			-0.316	-0.618	1.516			-0.098	-0.195	1.505			-0.084	-0.102	1.258
-0.175	-0.463	1.542			-0.182	-0.411	1.537			-0.214	-0.155	1.529			-0.186	0.042	1.565			-0.285	-0.170	1.571			-0.328	-0.394	1.627			-0.297	-0.579	1.519			-0.316	-0.619	1.516			-0.098	-0.196	1.505			-0.084	-0.102	1.258
-0.175	-0.463	1.542			-0.182	-0.412	1.536			-0.214	-0.156	1.529			-0.186	0.042	1.565			-0.286	-0.169	1.572			-0.328	-0.393	1.628			-0.298	-0.580	1.519			-0.316	-0.620	1.516			-0.098	-0.196	1.505			-0.083	-0.102	1.259
-0.174	-0.463	1.542			-0.182	-0.412	1.536			-0.214	-0.156	1.529			-0.186	0.042	1.565			-0.286	-0.166	1.574			-0.328	-0.392	1.628			-0.298	-0.581	1.519			-0.315	-0.621	1.516			-0.098	-0.196	1.505			-0.083	-0.102	1.259
-0.174	-0.463	1.542			-0.182	-0.412	1.536			-0.214	-0.156	1.528			-0.186	0.042	1.565			-0.287	-0.162	1.577			-0.328	-0.390	1.628			-0.298	-0.581	1.519			-0.315	-0.622	1.515			-0.098	-0.196	1.505			-0.082	-0.102	1.259
-0.174	-0.463	1.542			-0.182	-0.412	1.536			-0.214	-0.156	1.528			-0.186	0.042	1.565			-0.287	-0.158	1.579			-0.328	-0.389	1.628			-0.298	-0.580	1.519			-0.314	-0.622	1.515			-0.098	-0.196	1.505			-0.082	-0.102	1.259
-0.174	-0.463	1.541			-0.181	-0.412	1.536			-0.214	-0.156	1.528			-0.186	0.042	1.565			-0.288	-0.156	1.581			-0.328	-0.387	1.628			-0.297	-0.577	1.519			-0.314	-0.621	1.515			-0.098	-0.196	1.505			-0.082	-0.103	1.259
-0.174	-0.463	1.541			-0.181	-0.411	1.536			-0.214	-0.155	1.529			-0.186	0.043	1.565			-0.288	-0.153	1.583			-0.327	-0.386	1.627			-0.293	-0.569	1.520			-0.311	-0.618	1.515			-0.097	-0.197	1.505			-0.082	-0.103	1.260
-0.174	-0.463	1.541			-0.181	-0.411	1.536			-0.214	-0.155	1.529			-0.186	0.043	1.565			-0.289	-0.151	1.584			-0.327	-0.384	1.627			-0.290	-0.563	1.520			-0.309	-0.615	1.514			-0.096	-0.197	1.505			-0.081	-0.104	1.260
-0.174	-0.463	1.541			-0.181	-0.411	1.536			-0.202	-0.158	1.523			-0.184	0.042	1.564			-0.288	-0.151	1.585			-0.327	-0.383	1.626			-0.287	-0.558	1.520			-0.307	-0.612	1.514			-0.096	-0.197	1.505			-0.081	-0.104	1.260
-0.174	-0.463	1.541			-0.181	-0.411	1.536			-0.195	-0.160	1.520			-0.183	0.041	1.563			-0.288	-0.150	1.585			-0.326	-0.382	1.625			-0.284	-0.553	1.520			-0.305	-0.608	1.514			-0.095	-0.198	1.506			-0.080	-0.104	1.261
-0.174	-0.463	1.541			-0.181	-0.411	1.536			-0.198	-0.157	1.522			-0.183	0.042	1.564			-0.288	-0.149	1.585			-0.326	-0.381	1.624			-0.282	-0.549	1.520			-0.302	-0.605	1.513			-0.094	-0.198	1.506			-0.080	-0.104	1.261
-0.174	-0.462	1.541			-0.181	-0.411	1.537			-0.227	-0.124	1.558			-0.186	0.056	1.569			-0.287	-0.149	1.585			-0.325	-0.381	1.623			-0.280	-0.547	1.520			-0.295	-0.601	1.510			-0.093	-0.198	1.506			-0.079	-0.104	1.262
-0.174	-0.462	1.540			-0.181	-0.410	1.537			-0.220	-0.124	1.554			-0.185	0.058	1.569			-0.287	-0.148	1.585			-0.325	-0.381	1.622			-0.279	-0.545	1.520			-0.288	-0.598	1.508			-0.092	-0.198	1.507			-0.080	-0.107	1.266
-0.174	-0.462	1.540			-0.181	-0.410	1.538			-0.216	-0.124	1.552			-0.185	0.059	1.569			-0.286	-0.149	1.584			-0.325	-0.380	1.622			-0.277	-0.542	1.520			-0.283	-0.595	1.506			-0.091	-0.198	1.507			-0.081	-0.109	1.269
-0.174	-0.462	1.540			-0.181	-0.409	1.539			-0.211	-0.107	1.552			-0.182	0.084	1.569			-0.285	-0.149	1.583			-0.325	-0.380	1.621			-0.276	-0.540	1.520			-0.279	-0.593	1.504			-0.090	-0.198	1.508			-0.081	-0.110	1.271
-0.174	-0.461	1.540			-0.181	-0.405	1.541			-0.208	-0.094	1.552			-0.181	0.101	1.568			-0.285	-0.148	1.583			-0.325	-0.380	1.621			-0.275	-0.539	1.520			-0.276	-0.591	1.503			-0.089	-0.196	1.509			-0.081	-0.111	1.274
-0.173	-0.453	1.540			-0.177	-0.390	1.543			-0.195	-0.048	1.554			-0.182	0.122	1.566			-0.285	-0.148	1.583			-0.325	-0.379	1.621			-0.275	-0.537	1.520			-0.273	-0.590	1.502			-0.083	-0.180	1.512			-0.078	-0.106	1.278
-0.172	-0.444	1.540			-0.174	-0.379	1.545			-0.191	-0.034	1.555			-0.182	0.133	1.565			-0.286	-0.145	1.585			-0.327	-0.373	1.628			-0.283	-0.534	1.528			-0.295	-0.585	1.516			-0.083	-0.164	1.513			-0.076	-0.103	1.280
-0.170	-0.438	1.539			-0.172	-0.372	1.547			-0.188	-0.025	1.556			-0.182	0.140	1.564			-0.288	-0.140	1.589			-0.328	-0.371	1.629			-0.294	-0.530	1.538			-0.307	-0.583	1.524			-0.086	-0.153	1.512			-0.072	-0.100	1.282
-0.170	-0.434	1.539			-0.170	-0.367	1.548			-0.187	-0.018	1.557			-0.183	0.146	1.564			-0.290	-0.137	1.593			-0.328	-0.369	1.630			-0.298	-0.531	1.540			-0.315	-0.586	1.526			-0.088	-0.146	1.511			-0.041	-0.094	1.279
-0.169	-0.431	1.539			-0.169	-0.363	1.549			-0.185	-0.013	1.558			-0.183	0.150	1.563			-0.291	-0.134	1.595			-0.328	-0.368	1.630			-0.300	-0.535	1.540			-0.321	-0.589	1.528			-0.090	-0.140	1.511			-0.003	-0.084	1.287
-0.169	-0.428	1.539			-0.168	-0.360	1.550			-0.184	-0.009	1.558			-0.184	0.154	1.563			-0.293	-0.130	1.598			-0.329	-0.367	1.630			-0.301	-0.539	1.539			-0.327	-0.589	1.532			-0.091	-0.134	1.510			0.027	-0.080	1.297
-0.169	-0.425	1.539			-0.167	-0.357	1.551			-0.183	-0.005	1.559			-0.186	0.157	1.563			-0.296	-0.128	1.600			-0.329	-0.365	1.631			-0.303	-0.541	1.540			-0.332	-0.589	1.535			-0.092	-0.128	1.509			0.060	-0.077	1.320
-0.169	-0.422	1.538			-0.166	-0.354	1.552			-0.183	-0.001	1.559			-0.188	0.160	1.562			-0.297	-0.126	1.602			-0.329	-0.364	1.631			-0.304	-0.544	1.540			-0.336	-0.588	1.538			-0.092	-0.123	1.508			0.089	-0.075	1.346
-0.169	-0.420	1.538			-0.166	-0.351	1.553			-0.182	0.002	1.560			-0.191	0.163	1.562			-0.299	-0.124	1.603			-0.329	-0.363	1.631			-0.306	-0.546	1.540			-0.339	-0.588	1.541			-0.092	-0.118	1.507			0.119	-0.075	1.379
-0.170	-0.418	1.538			-0.166	-0.349	1.554			-0.183	0.005	1.560			-0.194	0.165	1.561			-0.301	-0.122	1.604			-0.330	-0.362	1.631			-0.307	-0.548	1.540			-0.342	-0.587	1.543			-0.092	-0.114	1.507			0.136	-0.076	1.404
-0.170	-0.415	1.538			-0.166	-0.347	1.555			-0.183	0.007	1.560			-0.198	0.166	1.560			-0.303	-0.121	1.604			-0.331	-0.360	1.631			-0.309	-0.544	1.543			-0.341	-0.587	1.543			-0.092	-0.110	1.507			0.150	-0.078	1.437
-0.171	-0.413	1.538			-0.166	-0.345	1.555			-0.184	0.009	1.560			-0.201	0.168	1.559			-0.305	-0.119	1.604			-0.335	-0.355	1.635			-0.318	-0.537	1.552			-0.342	-0.586	1.545			-0.091	-0.107	1.507			0.159	-0.079	1.459
-0.172	-0.410	1.537			-0.166	-0.343	1.556			-0.185	0.010	1.560			-0.203	0.169	1.558			-0.307	-0.118	1.604			-0.338	-0.351	1.637			-0.326	-0.532	1.559			-0.343	-0.585	1.546			-0.090	-0.103	1.508			0.166	-0.081	1.482
-0.173	-0.408	1.537			-0.167	-0.341	1.557			-0.186	0.010	1.559			-0.205	0.169	1.557			-0.310	-0.116	1.604			-0.341	-0.349	1.638			-0.330	-0.529	1.562			-0.344	-0.585	1.547			-0.089	-0.100	1.510			0.172	-0.082	1.501
-0.174	-0.406	1.536			-0.167	-0.339	1.557			-0.186	0.011	1.559			-0.207	0.170	1.556			-0.312	-0.115	1.604			-0.343	-0.346	1.639			-0.333	-0.528	1.564			-0.345	-0.584	1.548			-0.087	-0.096	1.513			0.176	-0.083	1.518
-0.175	-0.403	1.536			-0.168	-0.337	1.558			-0.187	0.011	1.559			-0.209	0.171	1.555			-0.314	-0.113	1.603			-0.345	-0.344	1.639			-0.330	-0.525	1.556			-0.338	-0.583	1.538			-0.085	-0.093	1.516			0.177	-0.083	1.532
-0.175	-0.401	1.536			-0.168	-0.335	1.558			-0.188	0.010	1.558			-0.210	0.171	1.553			-0.316	-0.113	1.602			-0.346	-0.343	1.639			-0.335	-0.523	1.557			-0.341	-0.581	1.537			-0.083	-0.090	1.520			0.176	-0.081	1.544
-0.176	-0.400	1.535			-0.169	-0.334	1.559			-0.188	0.010	1.558			-0.212	0.171	1.552			-0.319	-0.112	1.600			-0.348	-0.342	1.639			-0.340	-0.528	1.551			-0.344	-0.584	1.531			-0.080	-0.087	1.524			0.175	-0.079	1.554
-0.176	-0.398	1.535			-0.169	-0.332	1.559			-0.189	0.009	1.557			-0.213	0.172	1.551			-0.321	-0.112	1.597			-0.349	-0.342	1.638			-0.344	-0.533	1.545			-0.341	-0.583	1.525			-0.078	-0.085	1.528			0.174	-0.077	1.563
-0.177	-0.396	1.534			-0.170	-0.331	1.560			-0.189	0.009	1.557			-0.213	0.172	1.549			-0.323	-0.113	1.595			-0.352	-0.342	1.635			-0.349	-0.542	1.534			-0.338	-0.583	1.519			-0.076	-0.083	1.532			0.173	-0.075	1.572
-0.177	-0.395	1.534			-0.170	-0.330	1.560			-0.190	0.008	1.557			-0.214	0.172	1.548			-0.324	-0.113	1.592			-0.355	-0.342	1.631			-0.352	-0.548	1.526			-0.335	-0.583	1.513			-0.073	-0.081	1.536			0.172	-0.074	1.581
-0.177	-0.394	1.533			-0.171	-0.329	1.560			-0.190	0.007	1.556			-0.214	0.171	1.547			-0.326	-0.114	1.588			-0.357	-0.343	1.628			-0.354	-0.553	1.520			-0.332	-0.583	1.508			-0.071	-0.079	1.540			0.170	-0.072	1.588
-0.178	-0.392	1.533			-0.172	-0.328	1.561			-0.190	0.006	1.556			-0.215	0.171	1.546			-0.327	-0.115	1.585			-0.358	-0.343	1.626			-0.357	-0.550	1.520			-0.334	-0.582	1.506			-0.070	-0.078	1.543			0.169	-0.073	1.597
-0.178	-0.391	1.532			-0.172	-0.327	1.561			-0.190	0.005	1.556			-0.215	0.171	1.545			-0.327	-0.117	1.581			-0.360	-0.343	1.624			-0.359	-0.548	1.520			-0.335	-0.582	1.504			-0.068	-0.076	1.546			0.168	-0.074	1.605
-0.178	-0.390	1.532			-0.173	-0.326	1.561			-0.191	0.005	1.555			-0.215	0.171	1.544			-0.328	-0.118	1.577			-0.361	-0.344	1.622			-0.361	-0.546	1.519			-0.336	-0.581	1.503			-0.067	-0.075	1.548			0.166	-0.073	1.611
-0.178	-0.389	1.531			-0.173	-0.326	1.561			-0.191	0.004	1.555			-0.215	0.170	1.544			-0.328	-0.119	1.573			-0.363	-0.344	1.619			-0.363	-0.544	1.519			-0.338	-0.581	1.501			-0.066	-0.074	1.550			0.165	-0.072	1.617
-0.179	-0.388	1.531			-0.174	-0.325	1.561			-0.191	0.003	1.555			-0.215	0.170	1.543			-0.329	-0.120	1.570			-0.364	-0.345	1.617			-0.365	-0.543	1.518			-0.339	-0.581	1.499			-0.065	-0.074	1.553			0.164	-0.072	1.623
-0.179	-0.387	1.530			-0.174	-0.324	1.562			-0.191	0.002	1.554			-0.215	0.169	1.542			-0.329	-0.121	1.567			-0.366	-0.346	1.614			-0.368	-0.540	1.518			-0.342	-0.573	1.498			-0.064	-0.073	1.555			0.163	-0.071	1.627
-0.179	-0.387	1.530			-0.175	-0.324	1.562			-0.191	0.001	1.554			-0.215	0.169	1.542			-0.329	-0.122	1.564			-0.367	-0.346	1.611			-0.369	-0.539	1.517			-0.344	-0.573	1.496			-0.063	-0.072	1.556			0.162	-0.072	1.633
-0.179	-0.386	1.529			-0.175	-0.324	1.562			-0.191	0.000	1.554			-0.215	0.169	1.541			-0.329	-0.123	1.562			-0.368	-0.347	1.609			-0.371	-0.539	1.516			-0.345	-0.573	1.495			-0.062	-0.072	1.558			0.162	-0.074	1.638
-0.179	-0.385	1.529			-0.176	-0.323	1.562			-0.192	-0.000	1.554			-0.215	0.168	1.541			-0.330	-0.124	1.560			-0.369	-0.348	1.606			-0.373	-0.537	1.515			-0.348	-0.564	1.494			-0.062	-0.072	1.560			0.162	-0.075	1.643
-0.179	-0.385	1.528			-0.176	-0.323	1.562			-0.192	-0.001	1.553			-0.214	0.168	1.540			-0.330	-0.124	1.558			-0.370	-0.349	1.604			-0.374	-0.536	1.514			-0.349	-0.564	1.492			-0.061	-0.071	1.561			0.162	-0.076	1.647
-0.179	-0.384	1.528			-0.177	-0.323	1.562			-0.192	-0.002	1.553			-0.214	0.167	1.540			-0.330	-0.125	1.556			-0.371	-0.349	1.602			-0.374	-0.535	1.513			-0.350	-0.565	1.490			-0.061	-0.071	1.563			0.161	-0.077	1.651
-0.180	-0.384	1.527			-0.178	-0.323	1.562			-0.192	-0.002	1.553			-0.214	0.167	1.540			-0.330	-0.125	1.554			-0.372	-0.349	1.600			-0.375	-0.533	1.512			-0.350	-0.564	1.489			-0.061	-0.071	1.564			0.161	-0.077	1.654
-0.180	-0.383	1.527			-0.178	-0.323	1.562			-0.192	-0.003	1.553			-0.213	0.167	1.540			-0.330	-0.126	1.552			-0.373	-0.350	1.598			-0.375	-0.532	1.511			-0.351	-0.564	1.488			-0.060	-0.071	1.565			0.161	-0.078	1.658
-0.180	-0.383	1.526			-0.179	-0.323	1.562			-0.192	-0.003	1.552			-0.213	0.166	1.540			-0.330	-0.126	1.551			-0.374	-0.350	1.596			-0.375	-0.531	1.510			-0.352	-0.563	1.486			-0.060	-0.071	1.567			0.161	-0.079	1.661
-0.180	-0.383	1.526			-0.179	-0.323	1.562			-0.192	-0.004	1.552			-0.213	0.166	1.540			-0.330	-0.127	1.549			-0.374	-0.350	1.595			-0.375	-0.530	1.509			-0.352	-0.563	1.485			-0.060	-0.071	1.568			0.161	-0.079	1.664
-0.180	-0.383	1.525			-0.180	-0.323	1.562			-0.192	-0.004	1.552			-0.212	0.165	1.540			-0.330	-0.127	1.548			-0.375	-0.351	1.593			-0.375	-0.530	1.508			-0.352	-0.564	1.483			-0.060	-0.071	1.569			0.161	-0.080	1.666
-0.180	-0.383	1.525			-0.180	-0.323	1.563			-0.192	-0.005	1.552			-0.212	0.165	1.540			-0.330	-0.127	1.547			-0.375	-0.351	1.592			-0.375	-0.529	1.507			-0.353	-0.564	1.482			-0.060	-0.071	1.570			0.160	-0.080	1.669
-0.180	-0.382	1.525			-0.180	-0.323	1.563			-0.192	-0.005	1.552			-0.212	0.165	1.540			-0.330	-0.128	1.546			-0.376	-0.351	1.590			-0.375	-0.528	1.506			-0.353	-0.565	1.481			-0.060	-0.071	1.571			0.160	-0.081	1.671
-0.180	-0.382	1.524			-0.181	-0.323	1.563			-0.192	-0.006	1.552			-0.211	0.164	1.540			-0.330	-0.128	1.545			-0.376	-0.352	1.589			-0.375	-0.527	1.505			-0.353	-0.566	1.479			-0.060	-0.072	1.571			0.159	-0.081	1.674
-0.180	-0.382	1.524			-0.181	-0.323	1.563			-0.193	-0.006	1.552			-0.211	0.164	1.540			-0.330	-0.128	1.544			-0.377	-0.352	1.588			-0.375	-0.527	1.505			-0.353	-0.566	1.478			-0.060	-0.072	1.572			0.158	-0.082	1.676
-0.180	-0.382	1.523			-0.181	-0.323	1.563			-0.193	-0.007	1.551			-0.210	0.164	1.540			-0.330	-0.128	1.543			-0.377	-0.352	1.586			-0.375	-0.527	1.504			-0.354	-0.567	1.477			-0.060	-0.072	1.573			0.156	-0.083	1.678
-0.180	-0.382	1.523			-0.182	-0.323	1.563			-0.193	-0.007	1.551			-0.210	0.163	1.540			-0.330	-0.129	1.542			-0.377	-0.352	1.585			-0.375	-0.526	1.504			-0.354	-0.568	1.476			-0.060	-0.073	1.574			0.155	-0.083	1.680
-0.180	-0.382	1.523			-0.182	-0.324	1.563			-0.193	-0.007	1.551			-0.209	0.163	1.540			-0.330	-0.129	1.541			-0.378	-0.352	1.584			-0.375	-0.526	1.504			-0.354	-0.567	1.476			-0.060	-0.073	1.574			0.153	-0.084	1.683
-0.179	-0.382	1.522			-0.182	-0.324	1.563			-0.193	-0.008	1.551			-0.208	0.163	1.540			-0.330	-0.129	1.541			-0.378	-0.353	1.584			-0.375	-0.525	1.503			-0.354	-0.567	1.475			-0.060	-0.074	1.575			0.151	-0.085	1.685
-0.179	-0.383	1.522			-0.183	-0.324	1.563			-0.193	-0.008	1.551			-0.208	0.162	1.540			-0.330	-0.129	1.540			-0.378	-0.353	1.583			-0.374	-0.525	1.503			-0.355	-0.567	1.475			-0.060	-0.074	1.576			0.149	-0.085	1.686
-0.179	-0.383	1.522			-0.183	-0.324	1.563			-0.193	-0.008	1.551			-0.207	0.162	1.540			-0.330	-0.129	1.539			-0.378	-0.353	1.582			-0.374	-0.524	1.503			-0.355	-0.567	1.474			-0.060	-0.075	1.576			0.147	-0.086	1.688
-0.179	-0.383	1.521			-0.183	-0.325	1.563			-0.193	-0.009	1.551			-0.206	0.162	1.541			-0.329	-0.130	1.539			-0.379	-0.353	1.581			-0.374	-0.524	1.502			-0.355	-0.567	1.474			-0.060	-0.075	1.577			0.145	-0.087	1.689
-0.179	-0.383	1.521			-0.183	-0.325	1.563			-0.193	-0.009	1.551			-0.205	0.161	1.541			-0.329	-0.130	1.538			-0.379	-0.353	1.580			-0.373	-0.524	1.502			-0.355	-0.567	1.473			-0.060	-0.075	1.577			0.143	-0.087	1.689
-0.179	-0.383	1.521			-0.183	-0.325	1.563			-0.193	-0.009	1.551			-0.204	0.161	1.541			-0.328	-0.130	1.538			-0.379	-0.353	1.580			-0.373	-0.523	1.502			-0.355	-0.567	1.473			-0.060	-0.076	1.578			0.141	-0.088	1.690
-0.178	-0.384	1.520			-0.183	-0.325	1.563			-0.193	-0.010	1.551			-0.204	0.161	1.541			-0.328	-0.130	1.537			-0.379	-0.353	1.579			-0.373	-0.523	1.501			-0.355	-0.568	1.472			-0.060	-0.076	1.578			0.139	-0.088	1.690
-0.178	-0.384	1.520			-0.184	-0.326	1.563			-0.193	-0.010	1.550			-0.203	0.161	1.541			-0.328	-0.130	1.537			-0.379	-0.353	1.578			-0.372	-0.523	1.501			-0.355	-0.568	1.472			-0.060	-0.076	1.579			0.139	-0.089	1.691
-0.178	-0.384	1.520			-0.184	-0.326	1.563			-0.193	-0.010	1.550			-0.202	0.160	1.541			-0.327	-0.131	1.536			-0.379	-0.354	1.578			-0.372	-0.523	1.501			-0.355	-0.568	1.472			-0.060	-0.077	1.579			0.139	-0.089	1.692
-0.178	-0.384	1.520			-0.184	-0.326	1.563			-0.193	-0.011	1.550			-0.202	0.160	1.541			-0.327	-0.131	1.536			-0.379	-0.354	1.577			-0.371	-0.522	1.501			-0.355	-0.568	1.472			-0.060	-0.077	1.580			0.138	-0.090	1.692
-0.178	-0.384	1.520			-0.184	-0.327	1.563			-0.193	-0.011	1.550			-0.201	0.160	1.541			-0.326	-0.131	1.535			-0.379	-0.354	1.577			-0.366	-0.531	1.496			-0.349	-0.586	1.465			-0.060	-0.077	1.580			0.137	-0.090	1.692
-0.177	-0.385	1.520			-0.184	-0.327	1.563			-0.193	-0.011	1.550			-0.201	0.160	1.541			-0.326	-0.131	1.535			-0.379	-0.354	1.576			-0.365	-0.531	1.495			-0.349	-0.586	1.465			-0.060	-0.077	1.580			0.136	-0.090	1.692
-0.177	-0.385	1.519			-0.184	-0.327	1.563			-0.193	-0.011	1.550			-0.200	0.160	1.541			-0.326	-0.131	1.535			-0.379	-0.354	1.575			-0.365	-0.531	1.495			-0.349	-0.586	1.465			-0.060	-0.078	1.581			0.135	-0.091	1.692
-0.177	-0.385	1.519			-0.184	-0.327	1.563			-0.192	-0.012	1.550			-0.200	0.159	1.542			-0.325	-0.131	1.535			-0.379	-0.354	1.575			-0.364	-0.531	1.495			-0.349	-0.586	1.465			-0.060	-0.078	1.581			0.134	-0.091	1.692
-0.177	-0.385	1.519			-0.184	-0.328	1.563			-0.192	-0.012	1.550			-0.199	0.159	1.542			-0.325	-0.131	1.534			-0.379	-0.354	1.574			-0.364	-0.530	1.495			-0.349	-0.586	1.465			-0.060	-0.078	1.581			0.133	-0.091	1.692
-0.177	-0.386	1.519			-0.184	-0.328	1.563			-0.192	-0.012	1.550			-0.199	0.159	1.542			-0.325	-0.131	1.534			-0.379	-0.354	1.574			-0.364	-0.530	1.494			-0.349	-0.586	1.465			-0.060	-0.078	1.582			0.132	-0.092	1.692
-0.176	-0.386	1.519			-0.184	-0.328	1.563			-0.192	-0.012	1.550			-0.198	0.159	1.542			-0.324	-0.131	1.534			-0.379	-0.354	1.574			-0.363	-0.530	1.494			-0.349	-0.586	1.465			-0.060	-0.079	1.582			0.131	-0.092	1.692
-0.176	-0.386	1.519			-0.184	-0.328	1.563			-0.192	-0.012	1.550			-0.198	0.159	1.542			-0.324	-0.131	1.533			-0.379	-0.354	1.573			-0.363	-0.530	1.494			-0.349	-0.586	1.465			-0.060	-0.079	1.582			0.131	-0.092	1.692
-0.176	-0.386	1.519			-0.184	-0.328	1.563			-0.192	-0.012	1.550			-0.197	0.159	1.542			-0.324	-0.131	1.533			-0.379	-0.354	1.573			-0.362	-0.530	1.494			-0.349	-0.585	1.465			-0.060	-0.079	1.582			0.130	-0.092	1.692
-0.176	-0.386	1.519			-0.184	-0.329	1.563			-0.192	-0.013	1.550			-0.197	0.159	1.542			-0.323	-0.131	1.533			-0.379	-0.354	1.572			-0.362	-0.530	1.493			-0.349	-0.585	1.465			-0.060	-0.079	1.583			0.129	-0.093	1.692
-0.176	-0.387	1.519			-0.184	-0.329	1.563			-0.192	-0.013	1.550			-0.197	0.159	1.542			-0.323	-0.131	1.533			-0.379	-0.354	1.572			-0.362	-0.530	1.493			-0.349	-0.585	1.466			-0.060	-0.079	1.583			0.129	-0.093	1.692
-0.175	-0.387	1.519			-0.184	-0.329	1.563			-0.192	-0.013	1.550			-0.196	0.159	1.542			-0.323	-0.132	1.533			-0.379	-0.354	1.571			-0.361	-0.530	1.493			-0.349	-0.584	1.466			-0.060	-0.080	1.583			0.128	-0.093	1.693
-0.175	-0.387	1.519			-0.184	-0.329	1.563			-0.192	-0.013	1.549			-0.196	0.159	1.542			-0.322	-0.132	1.532			-0.379	-0.354	1.571			-0.361	-0.529	1.493			-0.348	-0.584	1.466			-0.060	-0.080	1.583			0.128	-0.093	1.693
-0.175	-0.387	1.518			-0.184	-0.329	1.563			-0.192	-0.013	1.549			-0.195	0.158	1.542			-0.322	-0.132	1.532			-0.379	-0.354	1.570			-0.361	-0.529	1.493			-0.348	-0.584	1.466			-0.060	-0.080	1.583			0.128	-0.093	1.693
-0.175	-0.387	1.518			-0.184	-0.330	1.563			-0.192	-0.013	1.549			-0.195	0.158	1.542			-0.322	-0.132	1.532			-0.379	-0.354	1.570			-0.360	-0.529	1.492			-0.348	-0.583	1.466			-0.060	-0.080	1.584			0.127	-0.093	1.693
-0.175	-0.387	1.518			-0.184	-0.330	1.563			-0.192	-0.014	1.549			-0.194	0.158	1.542			-0.322	-0.132	1.532			-0.378	-0.354	1.569			-0.360	-0.529	1.492			-0.348	-0.583	1.466			-0.060	-0.080	1.584			0.127	-0.094	1.694
-0.175	-0.388	1.518			-0.184	-0.330	1.563			-0.192	-0.014	1.549			-0.194	0.158	1.542			-0.321	-0.132	1.532			-0.378	-0.354	1.569			-0.360	-0.529	1.492			-0.348	-0.583	1.466			-0.060	-0.080	1.584			0.126	-0.094	1.694
-0.174	-0.388	1.518			-0.184	-0.330	1.563			-0.192	-0.014	1.549			-0.194	0.158	1.542			-0.321	-0.132	1.532			-0.378	-0.354	1.568			-0.359	-0.528	1.492			-0.348	-0.582	1.466			-0.060	-0.081	1.584			0.126	-0.094	1.694
-0.174	-0.388	1.518			-0.184	-0.330	1.563			-0.192	-0.014	1.549			-0.193	0.158	1.542			-0.321	-0.132	1.531			-0.378	-0.354	1.568			-0.359	-0.528	1.492			-0.348	-0.582	1.466			-0.060	-0.081	1.585			0.126	-0.094	1.694
-0.174	-0.388	1.518			-0.184	-0.330	1.563			-0.192	-0.014	1.549			-0.193	0.158	1.542			-0.321	-0.132	1.531			-0.378	-0.354	1.567			-0.359	-0.528	1.491			-0.348	-0.582	1.466			-0.060	-0.081	1.585			0.126	-0.094	1.695
-0.174	-0.388	1.518			-0.184	-0.330	1.563			-0.191	-0.014	1.549			-0.193	0.158	1.542			-0.321	-0.132	1.531			-0.378	-0.354	1.567			-0.359	-0.528	1.491			-0.348	-0.581	1.466			-0.060	-0.081	1.585			0.125	-0.095	1.695
-0.174	-0.388	1.518			-0.184	-0.331	1.563			-0.191	-0.014	1.549			-0.192	0.158	1.542			-0.320	-0.132	1.531			-0.378	-0.354	1.567			-0.358	-0.528	1.491			-0.348	-0.581	1.466			-0.060	-0.081	1.585			0.125	-0.095	1.695
-0.174	-0.388	1.518			-0.184	-0.331	1.563			-0.191	-0.015	1.549			-0.192	0.158	1.542			-0.320	-0.132	1.531			-0.378	-0.354	1.566			-0.358	-0.528	1.491			-0.348	-0.581	1.466			-0.060	-0.081	1.585			0.125	-0.095	1.695
-0.174	-0.389	1.518			-0.184	-0.331	1.563			-0.191	-0.015	1.549			-0.192	0.158	1.542			-0.320	-0.132	1.531			-0.378	-0.354	1.566			-0.358	-0.527	1.491			-0.348	-0.580	1.466			-0.060	-0.081	1.585			0.125	-0.095	1.695
-0.174	-0.389	1.518			-0.184	-0.331	1.563			-0.191	-0.015	1.549			-0.192	0.158	1.542			-0.320	-0.131	1.531			-0.378	-0.353	1.566			-0.358	-0.527	1.491			-0.348	-0.580	1.466			-0.060	-0.081	1.586			0.124	-0.095	1.695
-0.173	-0.389	1.518			-0.184	-0.331	1.563			-0.191	-0.015	1.549			-0.191	0.158	1.542			-0.320	-0.131	1.531			-0.378	-0.353	1.565			-0.357	-0.527	1.491			-0.348	-0.580	1.466			-0.060	-0.082	1.586			0.124	-0.095	1.696
-0.173	-0.389	1.518			-0.184	-0.331	1.563			-0.191	-0.015	1.549			-0.191	0.158	1.542			-0.320	-0.131	1.531			-0.378	-0.353	1.565			-0.357	-0.527	1.490			-0.348	-0.579	1.466			-0.060	-0.082	1.586			0.124	-0.096	1.696
-0.173	-0.389	1.518			-0.184	-0.331	1.563			-0.191	-0.015	1.549			-0.191	0.158	1.542			-0.320	-0.131	1.531			-0.378	-0.353	1.565			-0.357	-0.527	1.490			-0.348	-0.579	1.466			-0.060	-0.082	1.586			0.124	-0.096	1.695
-0.173	-0.389	1.518			-0.184	-0.331	1.563			-0.191	-0.015	1.549			-0.191	0.158	1.542			-0.319	-0.131	1.530			-0.378	-0.353	1.565			-0.357	-0.527	1.490			-0.348	-0.579	1.466			-0.060	-0.082	1.586			0.124	-0.096	1.695
-0.173	-0.389	1.518			-0.184	-0.331	1.563			-0.191	-0.015	1.549			-0.190	0.158	1.542			-0.319	-0.131	1.530			-0.377	-0.353	1.564			-0.357	-0.526	1.490			-0.348	-0.579	1.466			-0.060	-0.082	1.586			0.124	-0.096	1.695
-0.173	-0.389	1.518			-0.184	-0.332	1.563			-0.191	-0.015	1.549			-0.190	0.158	1.542			-0.319	-0.131	1.530			-0.377	-0.353	1.564			-0.357	-0.526	1.490			-0.348	-0.578	1.466			-0.060	-0.082	1.586			0.123	-0.097	1.695
-0.173	-0.389	1.518			-0.184	-0.332	1.563			-0.191	-0.016	1.549			-0.190	0.158	1.542			-0.319	-0.131	1.530			-0.377	-0.353	1.564			-0.356	-0.526	1.490			-0.348	-0.578	1.466			-0.060	-0.082	1.586			0.123	-0.098	1.694
-0.173	-0.389	1.518			-0.184	-0.332	1.563			-0.191	-0.016	1.549			-0.190	0.158	1.542			-0.319	-0.131	1.530			-0.377	-0.353	1.564			-0.356	-0.526	1.490			-0.348	-0.578	1.466			-0.060	-0.082	1.586			0.122	-0.101	1.691
-0.173	-0.389	1.518			-0.184	-0.332	1.563			-0.191	-0.016	1.549			-0.190	0.158	1.542			-0.319	-0.131	1.530			-0.377	-0.353	1.564			-0.356	-0.526	1.490			-0.348	-0.578	1.466			-0.060	-0.082	1.586			0.122	-0.105	1.688
-0.173	-0.390	1.518			-0.184	-0.332	1.563			-0.191	-0.016	1.549			-0.190	0.158	1.542			-0.319	-0.131	1.530			-0.377	-0.353	1.564			-0.356	-0.526	1.490			-0.348	-0.577	1.466			-0.060	-0.082	1.587			0.124	-0.110	1.685
-0.173	-0.390	1.518			-0.184	-0.332	1.563			-0.191	-0.016	1.549			-0.189	0.158	1.542			-0.319	-0.131	1.530			-0.377	-0.353	1.563			-0.356	-0.526	1.490			-0.348	-0.577	1.466			-0.060	-0.082	1.587			0.126	-0.115	1.680
-0.172	-0.390	1.518			-0.183	-0.332	1.563			-0.191	-0.016	1.549			-0.189	0.158	1.542			-0.319	-0.131	1.531			-0.377	-0.353	1.563			-0.356	-0.526	1.490			-0.348	-0.577	1.466			-0.060	-0.083	1.587			0.129	-0.124	1.673
-0.172	-0.390	1.518			-0.183	-0.332	1.563			-0.190	-0.016	1.549			-0.189	0.158	1.542			-0.318	-0.131	1.531			-0.377	-0.353	1.563			-0.356	-0.526	1.490			-0.348	-0.577	1.466			-0.059	-0.083	1.587			0.132	-0.134	1.663
-0.172	-0.390	1.518			-0.183	-0.332	1.563			-0.190	-0.016	1.549			-0.189	0.158	1.542			-0.318	-0.131	1.531			-0.377	-0.353	1.563			-0.356	-0.526	1.490			-0.348	-0.577	1.466			-0.059	-0.084	1.587			0.135	-0.146	1.649
-0.172	-0.390	1.518			-0.183	-0.332	1.563			-0.190	-0.016	1.549			-0.188	0.158	1.542			-0.318	-0.131	1.532			-0.377	-0.353	1.563			-0.356	-0.525	1.490			-0.348	-0.577	1.466			-0.059	-0.085	1.587			0.136	-0.156	1.632
-0.172	-0.390	1.518			-0.183	-0.332	1.563			-0.189	-0.016	1.550			-0.188	0.158	1.543			-0.318	-0.130	1.533			-0.376	-0.353	1.563			-0.356	-0.525	1.491			-0.348	-0.577	1.466			-0.058	-0.086	1.586			0.129	-0.165	1.611
-0.172	-0.390	1.518			-0.183	-0.333	1.563			-0.189	-0.016	1.550			-0.188	0.158	1.543			-0.318	-0.130	1.534			-0.376	-0.353	1.563			-0.357	-0.525	1.491			-0.348	-0.578	1.466			-0.057	-0.086	1.586			0.136	-0.173	1.558
-0.172	-0.390	1.518			-0.183	-0.333	1.563			-0.188	-0.016	1.551			-0.187	0.158	1.544			-0.318	-0.130	1.536			-0.376	-0.353	1.564			-0.357	-0.525	1.491			-0.348	-0.578	1.466			-0.057	-0.088	1.586			0.136	-0.179	1.530
-0.172	-0.390	1.519			-0.182	-0.333	1.563			-0.187	-0.016	1.553			-0.187	0.158	1.546			-0.317	-0.129	1.539			-0.375	-0.353	1.564			-0.357	-0.525	1.492			-0.348	-0.578	1.466			-0.055	-0.089	1.585			0.126	-0.182	1.502
-0.172	-0.390	1.519			-0.181	-0.333	1.564			-0.186	-0.016	1.554			-0.186	0.158	1.547			-0.317	-0.129	1.542			-0.375	-0.353	1.565			-0.357	-0.525	1.492			-0.349	-0.578	1.467			-0.054	-0.090	1.584			0.113	-0.171	1.432
-0.171	-0.390	1.520			-0.179	-0.333	1.566			-0.185	-0.016	1.556			-0.186	0.158	1.548			-0.316	-0.129	1.545			-0.374	-0.352	1.567			-0.357	-0.525	1.493			-0.349	-0.578	1.467			-0.053	-0.091	1.581			0.091	-0.158	1.373
-0.170	-0.390	1.521			-0.177	-0.333	1.567			-0.184	-0.016	1.557			-0.185	0.158	1.550			-0.314	-0.128	1.548			-0.373	-0.352	1.569			-0.357	-0.524	1.494			-0.349	-0.578	1.467			-0.052	-0.091	1.580			0.087	-0.163	1.354
-0.170	-0.390	1.522			-0.175	-0.333	1.568			-0.182	-0.016	1.559			-0.185	0.158	1.552			-0.313	-0.128	1.551			-0.371	-0.351	1.572			-0.357	-0.524	1.496			-0.349	-0.577	1.469			-0.051	-0.092	1.578			0.063	-0.157	1.317
-0.169	-0.391	1.523			-0.173	-0.335	1.569			-0.181	-0.018	1.560			-0.185	0.158	1.553			-0.312	-0.128	1.554			-0.368	-0.351	1.577			-0.356	-0.523	1.499			-0.349	-0.576	1.472			-0.050	-0.094	1.575			0.051	-0.153	1.296
-0.168	-0.393	1.524			-0.172	-0.336	1.571			-0.180	-0.021	1.561			-0.185	0.158	1.555			-0.310	-0.129	1.557			-0.365	-0.352	1.583			-0.359	-0.525	1.511			-0.353	-0.577	1.478			-0.049	-0.101	1.565			0.036	-0.148	1.275
-0.168	-0.394	1.525			-0.170	-0.338	1.572			-0.180	-0.027	1.562			-0.185	0.157	1.559			-0.308	-0.128	1.561			-0.362	-0.353	1.588			-0.359	-0.527	1.517			-0.355	-0.577	1.483			-0.048	-0.107	1.558			0.022	-0.142	1.260
-0.168	-0.397	1.527			-0.169	-0.341	1.573			-0.181	-0.037	1.563			-0.184	0.152	1.565			-0.306	-0.128	1.566			-0.360	-0.355	1.594			-0.360	-0.527	1.522			-0.357	-0.577	1.487			-0.049	-0.115	1.550			-0.010	-0.121	1.246
-0.168	-0.400	1.528			-0.168	-0.345	1.575			-0.183	-0.048	1.564			-0.181	0.145	1.573			-0.305	-0.129	1.570			-0.357	-0.357	1.600			-0.361	-0.529	1.528			-0.359	-0.578	1.492			-0.051	-0.122	1.543			-0.025	-0.112	1.237
-0.169	-0.403	1.530			-0.166	-0.348	1.575			-0.184	-0.062	1.563			-0.178	0.135	1.579			-0.304	-0.129	1.574			-0.354	-0.359	1.606			-0.362	-0.530	1.533			-0.361	-0.578	1.497			-0.053	-0.128	1.538			-0.036	-0.106	1.231
-0.169	-0.406	1.531			-0.165	-0.352	1.576			-0.184	-0.080	1.559			-0.176	0.121	1.583			-0.303	-0.129	1.579			-0.352	-0.360	1.612			-0.360	-0.531	1.536			-0.361	-0.578	1.500			-0.056	-0.139	1.533			-0.046	-0.100	1.228
-0.169	-0.409	1.533			-0.165	-0.357	1.576			-0.185	-0.091	1.557			-0.175	0.112	1.586			-0.302	-0.130	1.583			-0.350	-0.361	1.617			-0.360	-0.532	1.541			-0.361	-0.579	1.504			-0.058	-0.148	1.530			-0.055	-0.096	1.228
-0.170	-0.413	1.534			-0.164	-0.361	1.576			-0.185	-0.099	1.555			-0.174	0.105	1.588			-0.301	-0.130	1.587			-0.348	-0.362	1.622			-0.359	-0.532	1.544			-0.361	-0.579	1.508			-0.060	-0.155	1.527			-0.061	-0.084	1.235
-0.170	-0.416	1.535			-0.164	-0.365	1.575			-0.185	-0.105	1.554			-0.173	0.100	1.590			-0.301	-0.130	1.596			-0.346	-0.363	1.627			-0.357	-0.532	1.547			-0.361	-0.579	1.510			-0.062	-0.161	1.525			-0.066	-0.077	1.238
-0.170	-0.419	1.535			-0.163	-0.368	1.575			-0.186	-0.110	1.553			-0.173	0.095	1.591			-0.301	-0.129	1.602			-0.344	-0.364	1.630			-0.356	-0.532	1.549			-0.361	-0.579	1.513			-0.064	-0.165	1.523			-0.071	-0.076	1.237
-0.171	-0.421	1.536			-0.163	-0.370	1.574			-0.186	-0.114	1.552			-0.172	0.091	1.592			-0.301	-0.129	1.606			-0.343	-0.365	1.632			-0.354	-0.532	1.551			-0.349	-0.577	1.513			-0.066	-0.170	1.521			-0.072	-0.072	1.240
-0.171	-0.423	1.537			-0.163	-0.373	1.573			-0.186	-0.118	1.551			-0.172	0.087	1.593			-0.300	-0.129	1.608			-0.341	-0.365	1.634			-0.325	-0.551	1.533			-0.326	-0.588	1.504			-0.067	-0.173	1.519			-0.073	-0.069	1.243
-0.171	-0.425	1.537			-0.162	-0.375	1.573			-0.186	-0.122	1.551			-0.172	0.085	1.594			-0.300	-0.129	1.610			-0.339	-0.366	1.636			-0.315	-0.558	1.526			-0.313	-0.596	1.498			-0.068	-0.176	1.518			-0.071	-0.065	1.252
-0.172	-0.427	1.538			-0.162	-0.377	1.572			-0.186	-0.125	1.550			-0.172	0.082	1.595			-0.300	-0.128	1.613			-0.337	-0.366	1.637			-0.309	-0.562	1.523			-0.304	-0.600	1.494			-0.069	-0.178	1.517			-0.073	-0.064	1.251
-0.172	-0.429	1.538			-0.162	-0.379	1.571			-0.187	-0.127	1.550			-0.172	0.080	1.596			-0.299	-0.128	1.614			-0.336	-0.366	1.638			-0.305	-0.566	1.521			-0.297	-0.604	1.492			-0.070	-0.181	1.515			-0.074	-0.063	1.252
-0.172	-0.430	1.538			-0.162	-0.381	1.570			-0.187	-0.130	1.549			-0.172	0.077	1.597			-0.299	-0.128	1.616			-0.333	-0.366	1.638			-0.302	-0.568	1.519			-0.292	-0.607	1.490			-0.071	-0.183	1.514			-0.068	-0.058	1.264
-0.172	-0.431	1.539			-0.162	-0.382	1.569			-0.187	-0.132	1.549			-0.172	0.075	1.598			-0.299	-0.128	1.617			-0.331	-0.366	1.637			-0.299	-0.570	1.518			-0.288	-0.609	1.488			-0.072	-0.185	1.513			-0.064	-0.056	1.275
-0.172	-0.433	1.539			-0.162	-0.384	1.568			-0.187	-0.134	1.548			-0.171	0.074	1.599			-0.298	-0.128	1.619			-0.329	-0.367	1.636			-0.297	-0.571	1.517			-0.284	-0.611	1.487			-0.073	-0.187	1.512			-0.064	-0.054	1.275
-0.172	-0.434	1.539			-0.162	-0.385	1.567			-0.187	-0.136	1.548			-0.171	0.072	1.599			-0.297	-0.127	1.619			-0.328	-0.366	1.638			-0.312	-0.554	1.535			-0.287	-0.604	1.494			-0.074	-0.189	1.511			-0.066	-0.057	1.274
-0.173	-0.435	1.539			-0.163	-0.387	1.567			-0.187	-0.137	1.547			-0.171	0.070	1.600			-0.296	-0.127	1.620			-0.326	-0.366	1.636			-0.297	-0.542	1.529			-0.278	-0.598	1.491			-0.075	-0.190	1.510			-0.068	-0.059	1.272
-0.173	-0.437	1.540			-0.163	-0.388	1.566			-0.187	-0.139	1.547			-0.171	0.069	1.601			-0.294	-0.127	1.620			-0.325	-0.367	1.637			-0.289	-0.536	1.526			-0.271	-0.594	1.490			-0.075	-0.192	1.510			-0.069	-0.060	1.271
-0.173	-0.438	1.540			-0.163	-0.389	1.565			-0.187	-0.140	1.546			-0.171	0.068	1.601			-0.294	-0.127	1.620			-0.324	-0.367	1.635			-0.284	-0.532	1.524			-0.265	-0.590	1.488			-0.076	-0.193	1.509			-0.070	-0.062	1.270
-0.173	-0.439	1.540			-0.163	-0.390	1.564			-0.187	-0.142	1.546			-0.172	0.067	1.602			-0.292	-0.127	1.620			-0.322	-0.367	1.634			-0.280	-0.529	1.523			-0.261	-0.588	1.487			-0.076	-0.194	1.509			-0.071	-0.064	1.270
-0.173	-0.439	1.540			-0.163	-0.391	1.563			-0.187	-0.142	1.546			-0.172	0.065	1.602			-0.291	-0.128	1.619			-0.321	-0.367	1.632			-0.288	-0.540	1.522			-0.261	-0.590	1.487			-0.077	-0.195	1.509			-0.071	-0.064	1.270
-0.173	-0.440	1.540			-0.163	-0.392	1.563			-0.187	-0.143	1.545			-0.172	0.065	1.603			-0.289	-0.128	1.617			-0.320	-0.368	1.631			-0.283	-0.537	1.520			-0.258	-0.588	1.486			-0.077	-0.195	1.509			-0.071	-0.068	1.269
-0.173	-0.442	1.540			-0.164	-0.394	1.562			-0.186	-0.144	1.545			-0.172	0.064	1.603			-0.282	-0.137	1.606			-0.320	-0.369	1.631			-0.300	-0.540	1.531			-0.265	-0.584	1.494			-0.078	-0.196	1.509			-0.070	-0.076	1.288
-0.173	-0.444	1.540			-0.164	-0.395	1.561			-0.186	-0.144	1.544			-0.172	0.063	1.603			-0.280	-0.139	1.604			-0.320	-0.369	1.632			-0.309	-0.539	1.538			-0.271	-0.581	1.500			-0.078	-0.196	1.510			-0.068	-0.081	1.302
-0.173	-0.445	1.540			-0.164	-0.396	1.561			-0.186	-0.144	1.544			-0.173	0.063	1.603			-0.278	-0.139	1.602			-0.319	-0.370	1.632			-0.315	-0.538	1.543			-0.276	-0.579	1.504			-0.078	-0.196	1.510			-0.067	-0.083	1.310
-0.173	-0.447	1.540			-0.164	-0.397	1.560			-0.186	-0.144	1.544			-0.173	0.062	1.604			-0.276	-0.141	1.599			-0.319	-0.370	1.633			-0.319	-0.538	1.546			-0.279	-0.577	1.508			-0.078	-0.197	1.511			-0.070	-0.087	1.310
-0.173	-0.448	1.540			-0.165	-0.398	1.559			-0.186	-0.145	1.543			-0.173	0.062	1.604			-0.275	-0.142	1.598			-0.319	-0.370	1.633			-0.323	-0.538	1.550			-0.283	-0.575	1.512			-0.078	-0.197	1.512			-0.068	-0.088	1.317
-0.173	-0.449	1.540			-0.165	-0.399	1.559			-0.185	-0.145	1.543			-0.174	0.061	1.604			-0.274	-0.142	1.597			-0.319	-0.370	1.634			-0.325	-0.538	1.552			-0.298	-0.574	1.521			-0.077	-0.198	1.513			-0.071	-0.092	1.317
-0.173	-0.450	1.540			-0.165	-0.400	1.558			-0.184	-0.145	1.542			-0.174	0.060	1.604			-0.274	-0.143	1.597			-0.319	-0.370	1.634			-0.327	-0.537	1.554			-0.309	-0.574	1.527			-0.077	-0.198	1.514			-0.069	-0.093	1.323
-0.173	-0.451	1.540			-0.165	-0.400	1.558			-0.184	-0.146	1.542			-0.174	0.060	1.604			-0.273	-0.143	1.596			-0.319	-0.370	1.636			-0.329	-0.536	1.557			-0.317	-0.573	1.531			-0.076	-0.199	1.515			-0.067	-0.094	1.330
-0.173	-0.452	1.540			-0.165	-0.401	1.557			-0.183	-0.146	1.541			-0.174	0.059	1.603			-0.272	-0.145	1.594			-0.319	-0.370	1.636			-0.331	-0.536	1.558			-0.323	-0.573	1.535			-0.076	-0.200	1.516			-0.066	-0.096	1.334
-0.173	-0.452	1.541			-0.166	-0.402	1.557			-0.185	-0.145	1.542			-0.175	0.059	1.603			-0.271	-0.145	1.594			-0.320	-0.370	1.637			-0.332	-0.535	1.560			-0.328	-0.573	1.538			-0.075	-0.200	1.516			-0.065	-0.097	1.337
-0.173	-0.453	1.541			-0.166	-0.402	1.556			-0.185	-0.145	1.542			-0.175	0.059	1.603			-0.270	-0.146	1.592			-0.320	-0.370	1.638			-0.333	-0.535	1.561			-0.332	-0.573	1.541			-0.075	-0.201	1.517			-0.065	-0.098	1.339
-0.173	-0.454	1.541			-0.166	-0.403	1.556			-0.195	-0.138	1.550			-0.177	0.061	1.603			-0.269	-0.147	1.591			-0.320	-0.370	1.640			-0.334	-0.535	1.562			-0.336	-0.572	1.543			-0.074	-0.201	1.518			-0.064	-0.099	1.341
-0.173	-0.455	1.541			-0.167	-0.404	1.556			-0.202	-0.134	1.554			-0.179	0.063	1.604			-0.269	-0.148	1.590			-0.321	-0.370	1.640			-0.335	-0.534	1.563			-0.339	-0.572	1.545			-0.074	-0.201	1.519			-0.066	-0.102	1.339
-0.173	-0.455	1.541			-0.167	-0.404	1.556			-0.201	-0.134	1.554			-0.179	0.064	1.603			-0.268	-0.148	1.589			-0.321	-0.370	1.641			-0.336	-0.534	1.564			-0.342	-0.572	1.547			-0.073	-0.201	1.519			-0.068	-0.105	1.337
-0.173	-0.456	1.541			-0.167	-0.405	1.556			-0.188	-0.140	1.544			-0.177	0.061	1.600			-0.267	-0.149	1.588			-0.321	-0.370	1.641			-0.337	-0.534	1.565			-0.344	-0.572	1.548			-0.073	-0.202	1.520			-0.067	-0.106	1.339
-0.173	-0.457	1.541			-0.167	-0.406	1.555			-0.166	-0.147	1.532			-0.174	0.057	1.596			-0.266	-0.156	1.583			-0.322	-0.371	1.642			-0.338	-0.536	1.565			-0.346	-0.572	1.549			-0.073	-0.202	1.520			-0.065	-0.106	1.341
-0.172	-0.458	1.540			-0.166	-0.407	1.554			-0.156	-0.150	1.526			-0.171	0.054	1.593			-0.264	-0.162	1.579			-0.322	-0.377	1.639			-0.301	-0.534	1.537			-0.340	-0.570	1.544			-0.072	-0.202	1.521			-0.063	-0.106	1.343
-0.172	-0.459	1.540			-0.165	-0.408	1.553			-0.149	-0.152	1.522			-0.169	0.051	1.591			-0.263	-0.167	1.576			-0.322	-0.380	1.638			-0.289	-0.534	1.528			-0.334	-0.569	1.540			-0.072	-0.202	1.521			-0.061	-0.105	1.346
-0.172	-0.460	1.540			-0.165	-0.409	1.552			-0.145	-0.153	1.519			-0.167	0.049	1.589			-0.263	-0.168	1.575			-0.323	-0.380	1.640			-0.311	-0.535	1.544			-0.340	-0.569	1.544			-0.072	-0.202	1.522			-0.060	-0.105	1.348
-0.171	-0.461	1.540			-0.165	-0.410	1.551			-0.156	-0.146	1.526			-0.168	0.052	1.589			-0.262	-0.168	1.574			-0.324	-0.380	1.641			-0.318	-0.536	1.548			-0.343	-0.569	1.546			-0.071	-0.202	1.522			-0.059	-0.105	1.350
-0.171	-0.462	1.540			-0.164	-0.410	1.551			-0.162	-0.142	1.530			-0.169	0.054	1.589			-0.264	-0.163	1.577			-0.325	-0.378	1.642			-0.322	-0.534	1.553			-0.346	-0.569	1.548			-0.071	-0.202	1.523			-0.057	-0.104	1.352
-0.171	-0.462	1.540			-0.164	-0.411	1.551			-0.166	-0.140	1.532			-0.169	0.056	1.588			-0.264	-0.162	1.578			-0.325	-0.377	1.642			-0.327	-0.533	1.557			-0.348	-0.569	1.550			-0.071	-0.202	1.523			-0.056	-0.104	1.353
-0.171	-0.462	1.540			-0.165	-0.411	1.551			-0.173	-0.136	1.536			-0.170	0.058	1.589			-0.264	-0.160	1.579			-0.326	-0.375	1.643			-0.329	-0.532	1.559			-0.350	-0.568	1.551			-0.071	-0.202	1.523			-0.055	-0.104	1.355
-0.171	-0.463	1.540			-0.165	-0.411	1.550			-0.180	-0.133	1.540			-0.172	0.061	1.589			-0.264	-0.159	1.579			-0.326	-0.375	1.644			-0.330	-0.532	1.560			-0.352	-0.568	1.552			-0.071	-0.202	1.523			-0.054	-0.103	1.356
-0.171	-0.463	1.540			-0.165	-0.411	1.550			-0.183	-0.132	1.542			-0.172	0.062	1.589			-0.265	-0.157	1.579			-0.326	-0.374	1.644			-0.331	-0.531	1.561			-0.353	-0.568	1.553			-0.070	-0.202	1.524			-0.054	-0.103	1.357
-0.171	-0.463	1.540			-0.165	-0.411	1.550			-0.185	-0.131	1.543			-0.173	0.063	1.589			-0.265	-0.157	1.579			-0.327	-0.373	1.645			-0.332	-0.531	1.562			-0.354	-0.568	1.553			-0.070	-0.202	1.524			-0.053	-0.103	1.358
-0.171	-0.464	1.540			-0.166	-0.411	1.550			-0.185	-0.130	1.543			-0.173	0.064	1.589			-0.265	-0.155	1.580			-0.327	-0.372	1.645			-0.333	-0.530	1.563			-0.355	-0.568	1.554			-0.070	-0.202	1.524			-0.052	-0.103	1.359
-0.171	-0.464	1.540			-0.166	-0.411	1.551			-0.186	-0.129	1.544			-0.173	0.065	1.589			-0.265	-0.153	1.581			-0.328	-0.371	1.646			-0.334	-0.529	1.564			-0.356	-0.568	1.554			-0.070	-0.202	1.525			-0.051	-0.103	1.360
-0.171	-0.464	1.539			-0.166	-0.411	1.551			-0.187	-0.129	1.544			-0.174	0.066	1.589			-0.266	-0.152	1.582			-0.328	-0.371	1.646			-0.335	-0.529	1.565			-0.357	-0.568	1.555			-0.070	-0.202	1.525			-0.051	-0.102	1.361
-0.171	-0.463	1.539			-0.166	-0.410	1.551			-0.188	-0.127	1.546			-0.174	0.068	1.589			-0.270	-0.141	1.591			-0.328	-0.368	1.646			-0.335	-0.528	1.565			-0.358	-0.568	1.555			-0.069	-0.202	1.525			-0.046	-0.107	1.325
-0.171	-0.462	1.540			-0.167	-0.408	1.552			-0.190	-0.121	1.549			-0.175	0.076	1.590			-0.273	-0.133	1.597			-0.328	-0.366	1.647			-0.336	-0.528	1.566			-0.359	-0.569	1.555			-0.071	-0.199	1.524			-0.042	-0.110	1.307
-0.171	-0.458	1.539			-0.165	-0.396	1.554			-0.181	-0.057	1.559			-0.180	0.114	1.590			-0.275	-0.128	1.601			-0.328	-0.364	1.647			-0.336	-0.527	1.567			-0.359	-0.569	1.555			-0.071	-0.180	1.520			-0.032	-0.112	1.289
-0.170	-0.454	1.539			-0.164	-0.388	1.556			-0.178	-0.034	1.562			-0.183	0.128	1.589			-0.276	-0.125	1.604			-0.328	-0.361	1.647			-0.337	-0.527	1.567			-0.360	-0.569	1.556			-0.071	-0.169	1.518			-0.016	-0.118	1.279
-0.170	-0.449	1.539			-0.162	-0.382	1.557			-0.176	-0.022	1.564			-0.186	0.137	1.589			-0.278	-0.122	1.606			-0.328	-0.360	1.648			-0.337	-0.526	1.568			-0.361	-0.569	1.556			-0.073	-0.161	1.516			0.026	-0.136	1.284
-0.170	-0.445	1.538			-0.161	-0.377	1.558			-0.176	-0.015	1.565			-0.188	0.143	1.588			-0.279	-0.120	1.608			-0.328	-0.358	1.648			-0.338	-0.526	1.568			-0.360	-0.570	1.556			-0.075	-0.155	1.515			0.072	-0.157	1.319
-0.169	-0.442	1.538			-0.160	-0.373	1.559			-0.176	-0.010	1.566			-0.190	0.148	1.588			-0.280	-0.118	1.609			-0.328	-0.357	1.648			-0.338	-0.525	1.569			-0.360	-0.571	1.556			-0.076	-0.148	1.514			0.107	-0.171	1.364
-0.169	-0.439	1.537			-0.160	-0.370	1.560			-0.176	-0.006	1.567			-0.191	0.152	1.587			-0.282	-0.116	1.610			-0.328	-0.356	1.648			-0.338	-0.525	1.570			-0.360	-0.572	1.556			-0.078	-0.143	1.514			0.126	-0.175	1.399
-0.169	-0.436	1.537			-0.159	-0.367	1.561			-0.176	-0.002	1.568			-0.193	0.155	1.586			-0.284	-0.115	1.610			-0.328	-0.355	1.648			-0.336	-0.529	1.569			-0.353	-0.578	1.553			-0.078	-0.138	1.513			0.139	-0.172	1.434
-0.169	-0.434	1.537			-0.159	-0.364	1.561			-0.176	0.001	1.568			-0.196	0.158	1.584			-0.285	-0.114	1.610			-0.328	-0.354	1.648			-0.335	-0.532	1.568			-0.350	-0.584	1.551			-0.079	-0.134	1.513			0.152	-0.177	1.500
-0.169	-0.431	1.536			-0.159	-0.362	1.562			-0.176	0.004	1.568			-0.198	0.161	1.581			-0.287	-0.113	1.609			-0.328	-0.353	1.648			-0.334	-0.532	1.569			-0.350	-0.584	1.551			-0.079	-0.130	1.514			0.159	-0.177	1.531
-0.169	-0.428	1.535			-0.159	-0.360	1.562			-0.177	0.006	1.567			-0.200	0.163	1.578			-0.289	-0.112	1.608			-0.328	-0.352	1.648			-0.334	-0.532	1.570			-0.350	-0.585	1.551			-0.079	-0.127	1.515			0.163	-0.175	1.554
-0.169	-0.425	1.535			-0.160	-0.357	1.563			-0.177	0.008	1.566			-0.202	0.165	1.574			-0.291	-0.112	1.607			-0.328	-0.352	1.648			-0.334	-0.531	1.570			-0.350	-0.586	1.551			-0.079	-0.123	1.516			0.167	-0.172	1.571
-0.170	-0.422	1.534			-0.160	-0.355	1.563			-0.178	0.009	1.566			-0.204	0.166	1.570			-0.293	-0.111	1.607			-0.328	-0.351	1.648			-0.334	-0.531	1.571			-0.350	-0.586	1.551			-0.079	-0.119	1.518			0.170	-0.168	1.585
-0.170	-0.419	1.534			-0.160	-0.352	1.563			-0.178	0.009	1.565			-0.207	0.167	1.566			-0.295	-0.110	1.606			-0.329	-0.350	1.648			-0.335	-0.530	1.571			-0.350	-0.586	1.551			-0.078	-0.116	1.520			0.172	-0.160	1.597
-0.171	-0.416	1.533			-0.161	-0.350	1.564			-0.179	0.009	1.564			-0.209	0.167	1.562			-0.297	-0.109	1.606			-0.329	-0.349	1.647			-0.335	-0.529	1.571			-0.350	-0.586	1.550			-0.077	-0.112	1.522			0.174	-0.152	1.605
-0.171	-0.413	1.533			-0.162	-0.348	1.564			-0.180	0.009	1.563			-0.211	0.168	1.559			-0.300	-0.109	1.606			-0.330	-0.348	1.647			-0.335	-0.528	1.572			-0.350	-0.585	1.549			-0.077	-0.110	1.524			0.175	-0.142	1.612
-0.172	-0.411	1.533			-0.162	-0.346	1.564			-0.180	0.008	1.562			-0.213	0.168	1.556			-0.302	-0.108	1.606			-0.331	-0.347	1.646			-0.336	-0.527	1.571			-0.350	-0.585	1.547			-0.076	-0.107	1.526			0.175	-0.134	1.616
-0.172	-0.409	1.533			-0.163	-0.344	1.565			-0.181	0.008	1.561			-0.214	0.168	1.553			-0.304	-0.108	1.605			-0.331	-0.346	1.645			-0.336	-0.526	1.571			-0.350	-0.584	1.546			-0.076	-0.104	1.528			0.175	-0.125	1.620
-0.172	-0.407	1.533			-0.163	-0.343	1.565			-0.182	0.007	1.560			-0.215	0.168	1.551			-0.306	-0.107	1.605			-0.332	-0.346	1.644			-0.336	-0.526	1.570			-0.350	-0.583	1.545			-0.075	-0.102	1.529			0.175	-0.118	1.623
-0.173	-0.405	1.532			-0.164	-0.341	1.565			-0.182	0.006	1.559			-0.217	0.168	1.549			-0.309	-0.107	1.604			-0.333	-0.345	1.643			-0.336	-0.525	1.569			-0.350	-0.583	1.543			-0.075	-0.099	1.531			0.175	-0.111	1.625
-0.173	-0.403	1.532			-0.164	-0.339	1.565			-0.183	0.005	1.558			-0.218	0.168	1.547			-0.311	-0.107	1.604			-0.334	-0.345	1.642			-0.337	-0.524	1.569			-0.351	-0.582	1.542			-0.074	-0.098	1.532			0.174	-0.106	1.626
-0.173	-0.402	1.532			-0.164	-0.338	1.565			-0.184	0.005	1.557			-0.219	0.168	1.546			-0.312	-0.106	1.603			-0.334	-0.344	1.641			-0.336	-0.523	1.567			-0.351	-0.582	1.541			-0.074	-0.096	1.533			0.173	-0.101	1.627
-0.174	-0.400	1.532			-0.165	-0.337	1.565			-0.184	0.004	1.556			-0.219	0.168	1.544			-0.314	-0.106	1.603			-0.335	-0.344	1.640			-0.336	-0.522	1.567			-0.351	-0.581	1.540			-0.074	-0.094	1.534			0.172	-0.097	1.628
-0.174	-0.399	1.532			-0.165	-0.336	1.566			-0.185	0.003	1.555			-0.220	0.168	1.543			-0.316	-0.106	1.603			-0.336	-0.343	1.639			-0.337	-0.521	1.566			-0.351	-0.581	1.539			-0.074	-0.093	1.534			0.171	-0.094	1.629
-0.174	-0.398	1.532			-0.166	-0.335	1.566			-0.185	0.002	1.555			-0.221	0.168	1.542			-0.317	-0.106	1.602			-0.336	-0.343	1.638			-0.337	-0.521	1.565			-0.351	-0.581	1.538			-0.074	-0.092	1.535			0.170	-0.092	1.630
-0.174	-0.397	1.532			-0.166	-0.334	1.566			-0.186	0.002	1.554			-0.222	0.168	1.541			-0.318	-0.106	1.602			-0.337	-0.343	1.637			-0.337	-0.520	1.565			-0.351	-0.581	1.537			-0.073	-0.091	1.536			0.169	-0.090	1.630
-0.174	-0.396	1.532			-0.166	-0.333	1.566			-0.186	0.001	1.554			-0.222	0.167	1.540			-0.319	-0.106	1.601			-0.337	-0.342	1.636			-0.337	-0.519	1.564			-0.351	-0.580	1.537			-0.073	-0.089	1.537			0.168	-0.088	1.631
-0.174	-0.395	1.532			-0.167	-0.332	1.566			-0.186	0.001	1.553			-0.223	0.167	1.539			-0.320	-0.106	1.601			-0.338	-0.342	1.635			-0.338	-0.519	1.564			-0.351	-0.580	1.536			-0.073	-0.088	1.537			0.167	-0.087	1.631
-0.174	-0.394	1.531			-0.167	-0.331	1.566			-0.187	0.000	1.553			-0.223	0.167	1.538			-0.321	-0.106	1.601			-0.338	-0.342	1.635			-0.338	-0.518	1.564			-0.351	-0.580	1.535			-0.073	-0.088	1.538			0.166	-0.086	1.632
-0.175	-0.393	1.531			-0.167	-0.330	1.566			-0.187	-0.000	1.552			-0.223	0.167	1.538			-0.322	-0.106	1.600			-0.339	-0.341	1.634			-0.338	-0.517	1.563			-0.351	-0.580	1.535			-0.073	-0.087	1.539			0.165	-0.086	1.632
-0.175	-0.393	1.531			-0.167	-0.330	1.566			-0.187	-0.001	1.552			-0.223	0.166	1.537			-0.322	-0.106	1.600			-0.339	-0.341	1.633			-0.339	-0.517	1.563			-0.351	-0.579	1.534			-0.072	-0.086	1.539			0.164	-0.086	1.632
-0.175	-0.392	1.531			-0.167	-0.329	1.566			-0.187	-0.001	1.552			-0.223	0.166	1.537			-0.323	-0.106	1.599			-0.340	-0.341	1.633			-0.339	-0.516	1.563			-0.352	-0.576	1.535			-0.072	-0.085	1.540			0.163	-0.086	1.632
-0.175	-0.391	1.531			-0.168	-0.329	1.565			-0.187	-0.001	1.552			-0.223	0.166	1.537			-0.323	-0.106	1.599			-0.340	-0.341	1.632			-0.339	-0.515	1.562			-0.352	-0.573	1.535			-0.072	-0.085	1.540			0.162	-0.086	1.632
-0.175	-0.391	1.531			-0.168	-0.328	1.565			-0.187	-0.002	1.551			-0.223	0.166	1.537			-0.324	-0.106	1.599			-0.340	-0.340	1.631			-0.340	-0.515	1.562			-0.353	-0.572	1.535			-0.072	-0.084	1.541			0.161	-0.086	1.632
-0.175	-0.390	1.531			-0.168	-0.328	1.565			-0.187	-0.002	1.551			-0.222	0.165	1.537			-0.324	-0.105	1.599			-0.341	-0.340	1.631			-0.340	-0.514	1.562			-0.353	-0.571	1.536			-0.071	-0.084	1.541			0.160	-0.086	1.631
-0.175	-0.390	1.531			-0.168	-0.327	1.565			-0.188	-0.002	1.551			-0.222	0.165	1.538			-0.325	-0.105	1.598			-0.341	-0.340	1.630			-0.341	-0.514	1.562			-0.354	-0.570	1.536			-0.071	-0.084	1.542			0.159	-0.087	1.631
-0.175	-0.389	1.531			-0.168	-0.327	1.565			-0.188	-0.002	1.551			-0.221	0.165	1.538			-0.325	-0.105	1.598			-0.341	-0.340	1.630			-0.341	-0.513	1.562			-0.354	-0.568	1.536			-0.071	-0.083	1.542			0.158	-0.087	1.631
-0.175	-0.389	1.531			-0.169	-0.326	1.565			-0.188	-0.003	1.551			-0.221	0.164	1.538			-0.325	-0.105	1.598			-0.341	-0.339	1.629			-0.341	-0.513	1.562			-0.355	-0.566	1.537			-0.071	-0.083	1.543			0.157	-0.088	1.631
-0.175	-0.388	1.531			-0.169	-0.326	1.565			-0.188	-0.003	1.551			-0.220	0.164	1.539			-0.325	-0.105	1.597			-0.342	-0.339	1.629			-0.341	-0.512	1.561			-0.356	-0.565	1.538			-0.071	-0.083	1.543			0.157	-0.088	1.631
-0.175	-0.388	1.531			-0.169	-0.326	1.565			-0.188	-0.003	1.550			-0.220	0.164	1.539			-0.325	-0.105	1.597			-0.342	-0.339	1.629			-0.342	-0.512	1.561			-0.356	-0.563	1.538			-0.070	-0.083	1.543			0.156	-0.089	1.630
-0.175	-0.388	1.531			-0.169	-0.326	1.565			-0.188	-0.004	1.550			-0.220	0.163	1.540			-0.326	-0.105	1.597			-0.342	-0.339	1.628			-0.342	-0.511	1.561			-0.356	-0.562	1.538			-0.070	-0.083	1.544			0.155	-0.089	1.630
-0.175	-0.387	1.531			-0.169	-0.325	1.565			-0.188	-0.004	1.550			-0.219	0.163	1.540			-0.326	-0.105	1.597			-0.342	-0.339	1.628			-0.341	-0.517	1.558			-0.357	-0.565	1.537			-0.070	-0.083	1.544			0.155	-0.090	1.630
-0.175	-0.387	1.531			-0.169	-0.325	1.565			-0.188	-0.004	1.550			-0.219	0.163	1.541			-0.326	-0.105	1.597			-0.342	-0.339	1.628			-0.341	-0.516	1.558			-0.357	-0.564	1.538			-0.070	-0.083	1.545			0.154	-0.090	1.630
-0.175	-0.387	1.531			-0.169	-0.325	1.565			-0.188	-0.004	1.550			-0.219	0.163	1.541			-0.326	-0.105	1.596			-0.342	-0.338	1.627			-0.342	-0.515	1.558			-0.358	-0.563	1.538			-0.070	-0.083	1.545			0.153	-0.091	1.630
-0.175	-0.387	1.531			-0.169	-0.325	1.565			-0.188	-0.004	1.550			-0.218	0.162	1.542			-0.326	-0.105	1.596			-0.343	-0.338	1.627			-0.341	-0.520	1.556			-0.358	-0.566	1.537			-0.070	-0.083	1.545			0.153	-0.091	1.630
-0.175	-0.387	1.531			-0.169	-0.325	1.565			-0.188	-0.005	1.550			-0.218	0.162	1.543			-0.325	-0.105	1.596			-0.343	-0.338	1.627			-0.340	-0.525	1.552			-0.359	-0.567	1.536			-0.069	-0.083	1.546			0.152	-0.092	1.630
-0.175	-0.387	1.531			-0.169	-0.325	1.565			-0.188	-0.005	1.550			-0.218	0.162	1.543			-0.325	-0.105	1.596			-0.343	-0.338	1.627			-0.339	-0.526	1.551			-0.359	-0.568	1.536			-0.069	-0.083	1.546			0.152	-0.092	1.630
-0.175	-0.387	1.531			-0.170	-0.325	1.565			-0.188	-0.005	1.550			-0.217	0.162	1.544			-0.325	-0.105	1.596			-0.343	-0.338	1.626			-0.339	-0.527	1.550			-0.359	-0.569	1.535			-0.069	-0.084	1.546			0.151	-0.092	1.631
-0.175	-0.387	1.531			-0.170	-0.325	1.565			-0.188	-0.005	1.550			-0.217	0.162	1.544			-0.325	-0.105	1.596			-0.343	-0.338	1.626			-0.340	-0.524	1.552			-0.360	-0.568	1.537			-0.069	-0.084	1.546			0.151	-0.093	1.631
-0.175	-0.387	1.531			-0.170	-0.325	1.565			-0.188	-0.006	1.551			-0.217	0.161	1.545			-0.325	-0.106	1.596			-0.343	-0.338	1.626			-0.339	-0.526	1.551			-0.360	-0.568	1.537			-0.069	-0.084	1.547			0.151	-0.093	1.631
-0.175	-0.387	1.532			-0.170	-0.325	1.565			-0.188	-0.006	1.551			-0.217	0.161	1.545			-0.325	-0.106	1.596			-0.343	-0.338	1.626			-0.335	-0.529	1.547			-0.346	-0.581	1.525			-0.069	-0.084	1.547			0.150	-0.093	1.631
-0.175	-0.387	1.532			-0.170	-0.325	1.565			-0.188	-0.006	1.551			-0.216	0.161	1.546			-0.325	-0.106	1.596			-0.343	-0.337	1.626			-0.332	-0.535	1.542			-0.340	-0.590	1.519			-0.069	-0.085	1.547			0.150	-0.094	1.631
-0.175	-0.387	1.532			-0.170	-0.325	1.565			-0.188	-0.006	1.551			-0.216	0.161	1.547			-0.324	-0.106	1.596			-0.343	-0.337	1.626			-0.330	-0.538	1.539			-0.336	-0.596	1.515			-0.069	-0.085	1.548			0.150	-0.094	1.631
-0.174	-0.387	1.532			-0.170	-0.325	1.565			-0.187	-0.006	1.551			-0.216	0.161	1.547			-0.324	-0.106	1.596			-0.344	-0.337	1.626			-0.330	-0.539	1.538			-0.335	-0.597	1.514			-0.068	-0.085	1.548			0.149	-0.094	1.631
-0.174	-0.387	1.532			-0.170	-0.325	1.566			-0.187	-0.007	1.551			-0.215	0.161	1.548			-0.324	-0.106	1.596			-0.344	-0.337	1.626			-0.330	-0.541	1.537			-0.333	-0.602	1.511			-0.068	-0.085	1.548			0.149	-0.095	1.631
-0.174	-0.387	1.532			-0.170	-0.325	1.566			-0.187	-0.007	1.551			-0.215	0.161	1.549			-0.324	-0.106	1.596			-0.344	-0.337	1.625			-0.329	-0.542	1.536			-0.332	-0.605	1.509			-0.068	-0.086	1.549			0.149	-0.095	1.632
-0.174	-0.387	1.533			-0.170	-0.325	1.566			-0.187	-0.007	1.552			-0.215	0.160	1.549			-0.323	-0.106	1.596			-0.344	-0.337	1.625			-0.329	-0.543	1.535			-0.330	-0.608	1.508			-0.068	-0.086	1.549			0.149	-0.096	1.632
-0.174	-0.387	1.533			-0.170	-0.325	1.566			-0.187	-0.007	1.552			-0.214	0.160	1.550			-0.323	-0.106	1.596			-0.344	-0.337	1.625			-0.329	-0.545	1.534			-0.329	-0.611	1.506			-0.068	-0.086	1.549			0.149	-0.096	1.632
-0.174	-0.387	1.533			-0.169	-0.326	1.566			-0.187	-0.007	1.552			-0.214	0.160	1.551			-0.323	-0.106	1.596			-0.344	-0.337	1.625			-0.328	-0.546	1.533			-0.327	-0.613	1.504			-0.068	-0.087	1.549			0.148	-0.097	1.632
-0.174	-0.387	1.533			-0.169	-0.326	1.566			-0.187	-0.007	1.552			-0.214	0.160	1.551			-0.323	-0.106	1.596			-0.344	-0.337	1.625			-0.327	-0.547	1.532			-0.326	-0.615	1.503			-0.067	-0.087	1.550			0.148	-0.097	1.632
-0.173	-0.388	1.533			-0.169	-0.326	1.566			-0.187	-0.008	1.552			-0.213	0.160	1.552			-0.322	-0.106	1.596			-0.344	-0.337	1.625			-0.327	-0.547	1.531			-0.324	-0.617	1.501			-0.067	-0.087	1.550			0.148	-0.098	1.632
-0.173	-0.388	1.533			-0.169	-0.326	1.566			-0.187	-0.008	1.553			-0.213	0.160	1.552			-0.322	-0.106	1.597			-0.344	-0.337	1.625			-0.326	-0.548	1.531			-0.323	-0.618	1.501			-0.067	-0.087	1.550			0.148	-0.099	1.632
-0.173	-0.388	1.534			-0.169	-0.326	1.566			-0.186	-0.008	1.553			-0.212	0.160	1.553			-0.322	-0.106	1.597			-0.344	-0.337	1.625			-0.326	-0.548	1.530			-0.322	-0.619	1.500			-0.067	-0.088	1.550			0.148	-0.101	1.632
-0.173	-0.388	1.534			-0.169	-0.326	1.566			-0.186	-0.008	1.553			-0.212	0.160	1.553			-0.322	-0.106	1.597			-0.344	-0.336	1.625			-0.326	-0.548	1.530			-0.321	-0.620	1.500			-0.067	-0.088	1.550			0.148	-0.104	1.632
-0.173	-0.388	1.534			-0.169	-0.326	1.567			-0.186	-0.008	1.553			-0.212	0.160	1.553			-0.321	-0.106	1.597			-0.343	-0.336	1.625			-0.326	-0.549	1.530			-0.321	-0.620	1.500			-0.066	-0.089	1.551			0.148	-0.108	1.633
-0.173	-0.388	1.534			-0.169	-0.327	1.567			-0.186	-0.008	1.554			-0.211	0.159	1.554			-0.320	-0.107	1.596			-0.343	-0.337	1.625			-0.326	-0.549	1.530			-0.320	-0.621	1.500			-0.065	-0.089	1.551			0.148	-0.114	1.634
-0.172	-0.388	1.534			-0.169	-0.327	1.567			-0.185	-0.008	1.554			-0.211	0.159	1.554			-0.319	-0.107	1.596			-0.343	-0.337	1.625			-0.326	-0.549	1.531			-0.320	-0.621	1.500			-0.064	-0.089	1.552			0.149	-0.121	1.635
-0.172	-0.389	1.534			-0.168	-0.327	1.567			-0.185	-0.009	1.554			-0.211	0.159	1.554			-0.319	-0.108	1.596			-0.343	-0.337	1.626			-0.329	-0.538	1.539			-0.323	-0.610	1.508			-0.063	-0.090	1.552			0.149	-0.129	1.635
-0.172	-0.389	1.535			-0.168	-0.327	1.567			-0.184	-0.009	1.554			-0.210	0.159	1.555			-0.318	-0.108	1.596			-0.343	-0.337	1.626			-0.331	-0.538	1.540			-0.325	-0.611	1.509			-0.062	-0.090	1.553			0.150	-0.141	1.634
-0.172	-0.389	1.535			-0.168	-0.327	1.567			-0.184	-0.009	1.555			-0.209	0.159	1.555			-0.316	-0.109	1.595			-0.343	-0.337	1.626			-0.334	-0.532	1.545			-0.328	-0.603	1.515			-0.061	-0.091	1.554			0.150	-0.153	1.632
-0.171	-0.389	1.535			-0.168	-0.328	1.567			-0.183	-0.009	1.555			-0.209	0.159	1.555			-0.313	-0.110	1.594			-0.343	-0.337	1.626			-0.336	-0.527	1.548			-0.331	-0.598	1.520			-0.060	-0.091	1.554			0.147	-0.165	1.627
-0.171	-0.390	1.535			-0.168	-0.328	1.568			-0.182	-0.009	1.556			-0.207	0.159	1.556			-0.311	-0.111	1.593			-0.342	-0.337	1.626			-0.337	-0.524	1.551			-0.332	-0.593	1.523			-0.058	-0.092	1.555			0.144	-0.176	1.621
-0.170	-0.390	1.535			-0.167	-0.328	1.568			-0.181	-0.009	1.556			-0.206	0.159	1.557			-0.308	-0.113	1.592			-0.342	-0.338	1.626			-0.338	-0.522	1.553			-0.334	-0.590	1.526			-0.057	-0.093	1.555			0.140	-0.185	1.614
-0.170	-0.390	1.535			-0.167	-0.329	1.568			-0.180	-0.009	1.557			-0.203	0.160	1.558			-0.306	-0.114	1.591			-0.342	-0.338	1.626			-0.339	-0.520	1.555			-0.335	-0.587	1.529			-0.056	-0.093	1.556			0.137	-0.193	1.607
-0.169	-0.391	1.535			-0.166	-0.329	1.568			-0.179	-0.009	1.557			-0.201	0.160	1.559			-0.303	-0.116	1.590			-0.341	-0.339	1.626			-0.340	-0.519	1.556			-0.336	-0.585	1.531			-0.054	-0.094	1.556			0.131	-0.192	1.590
-0.168	-0.391	1.535			-0.165	-0.330	1.568			-0.178	-0.009	1.558			-0.198	0.160	1.560			-0.300	-0.116	1.589			-0.341	-0.339	1.626			-0.340	-0.517	1.558			-0.337	-0.582	1.533			-0.052	-0.094	1.557			0.127	-0.192	1.581
-0.166	-0.391	1.535			-0.164	-0.330	1.569			-0.177	-0.009	1.558			-0.195	0.161	1.561			-0.297	-0.117	1.588			-0.340	-0.339	1.626			-0.341	-0.519	1.558			-0.338	-0.583	1.534			-0.047	-0.092	1.556			0.125	-0.192	1.577
-0.165	-0.391	1.534			-0.162	-0.330	1.569			-0.175	-0.009	1.559			-0.193	0.161	1.562			-0.295	-0.118	1.587			-0.340	-0.339	1.626			-0.341	-0.520	1.557			-0.340	-0.582	1.535			-0.043	-0.091	1.555			0.123	-0.192	1.574
-0.163	-0.391	1.534			-0.161	-0.330	1.569			-0.174	-0.008	1.559			-0.190	0.162	1.563			-0.292	-0.119	1.586			-0.340	-0.339	1.626			-0.341	-0.521	1.557			-0.341	-0.582	1.535			-0.039	-0.088	1.555			0.121	-0.192	1.573
-0.161	-0.391	1.534			-0.159	-0.330	1.569			-0.173	-0.008	1.559			-0.188	0.162	1.564			-0.289	-0.120	1.584			-0.339	-0.339	1.627			-0.341	-0.522	1.557			-0.342	-0.582	1.536			-0.035	-0.086	1.555			0.119	-0.190	1.574
-0.160	-0.390	1.533			-0.158	-0.330	1.569			-0.172	-0.008	1.560			-0.186	0.162	1.565			-0.286	-0.121	1.582			-0.339	-0.339	1.627			-0.341	-0.523	1.558			-0.344	-0.582	1.537			-0.033	-0.084	1.555			0.118	-0.188	1.576
-0.159	-0.390	1.533			-0.157	-0.330	1.570			-0.171	-0.008	1.561			-0.184	0.163	1.567			-0.284	-0.122	1.581			-0.339	-0.339	1.627			-0.341	-0.524	1.558			-0.345	-0.582	1.537			-0.030	-0.083	1.555			0.117	-0.186	1.580
-0.158	-0.390	1.533			-0.156	-0.329	1.570			-0.170	-0.007	1.561			-0.183	0.163	1.568			-0.282	-0.123	1.580			-0.339	-0.339	1.627			-0.342	-0.524	1.557			-0.346	-0.582	1.537			-0.028	-0.082	1.556			0.115	-0.184	1.583
-0.157	-0.389	1.533			-0.156	-0.329	1.570			-0.169	-0.007	1.562			-0.181	0.163	1.569			-0.280	-0.124	1.579			-0.338	-0.339	1.627			-0.342	-0.525	1.557			-0.347	-0.583	1.536			-0.027	-0.081	1.556			0.114	-0.182	1.587
-0.156	-0.389	1.532			-0.155	-0.329	1.570			-0.168	-0.007	1.562			-0.180	0.163	1.570			-0.279	-0.124	1.578			-0.338	-0.339	1.627			-0.342	-0.526	1.557			-0.348	-0.583	1.536			-0.025	-0.080	1.556			0.113	-0.181	1.590
-0.155	-0.389	1.532			-0.154	-0.329	1.570			-0.168	-0.007	1.563			-0.179	0.163	1.571			-0.278	-0.125	1.577			-0.338	-0.339	1.627			-0.343	-0.527	1.557			-0.349	-0.584	1.536			-0.024	-0.080	1.557			0.111	-0.179	1.594
-0.154	-0.389	1.532			-0.154	-0.329	1.571			-0.167	-0.006	1.564			-0.178	0.164	1.572			-0.277	-0.126	1.576			-0.338	-0.340	1.627			-0.343	-0.528	1.556			-0.350	-0.584	1.535			-0.023	-0.079	1.558			0.110	-0.178	1.597
-0.153	-0.389	1.532			-0.153	-0.329	1.571			-0.166	-0.006	1.564			-0.177	0.164	1.574			-0.276	-0.126	1.575			-0.338	-0.340	1.628			-0.343	-0.529	1.556			-0.351	-0.584	1.535			-0.022	-0.078	1.558			0.109	-0.177	1.601
-0.153	-0.389	1.532			-0.153	-0.329	1.571			-0.166	-0.006	1.565			-0.176	0.164	1.575			-0.275	-0.127	1.575			-0.338	-0.340	1.628			-0.344	-0.529	1.555			-0.352	-0.584	1.534			-0.022	-0.078	1.559			0.107	-0.176	1.605
-0.152	-0.388	1.532			-0.152	-0.329	1.571			-0.166	-0.005	1.566			-0.176	0.164	1.577			-0.274	-0.128	1.574			-0.337	-0.340	1.628			-0.344	-0.530	1.555			-0.353	-0.585	1.533			-0.021	-0.077	1.560			0.106	-0.175	1.608
-0.152	-0.388	1.532			-0.152	-0.329	1.571			-0.165	-0.005	1.567			-0.176	0.164	1.578			-0.273	-0.128	1.573			-0.337	-0.340	1.628			-0.344	-0.531	1.554			-0.353	-0.585	1.533			-0.021	-0.076	1.561			0.105	-0.175	1.611
-0.152	-0.388	1.532			-0.152	-0.329	1.572			-0.165	-0.005	1.568			-0.176	0.164	1.580			-0.273	-0.129	1.572			-0.337	-0.340	1.628			-0.345	-0.531	1.554			-0.354	-0.585	1.532			-0.021	-0.076	1.562			0.103	-0.174	1.614
-0.151	-0.388	1.531			-0.152	-0.329	1.572			-0.165	-0.005	1.569			-0.176	0.164	1.582			-0.272	-0.130	1.572			-0.337	-0.340	1.628			-0.345	-0.532	1.553			-0.354	-0.585	1.532			-0.021	-0.075	1.563			0.102	-0.174	1.617
-0.151	-0.388	1.531			-0.152	-0.329	1.572			-0.165	-0.005	1.569			-0.177	0.165	1.583			-0.272	-0.131	1.571			-0.337	-0.341	1.628			-0.345	-0.533	1.553			-0.355	-0.585	1.532			-0.022	-0.074	1.564			0.101	-0.174	1.619
-0.151	-0.388	1.531			-0.152	-0.329	1.573			-0.166	-0.004	1.570			-0.177	0.165	1.585			-0.272	-0.131	1.571			-0.337	-0.341	1.628			-0.346	-0.533	1.553			-0.355	-0.585	1.531			-0.023	-0.074	1.565			0.100	-0.174	1.621
-0.151	-0.388	1.531			-0.152	-0.329	1.573			-0.166	-0.004	1.571			-0.178	0.164	1.586			-0.272	-0.132	1.571			-0.337	-0.341	1.628			-0.346	-0.534	1.552			-0.356	-0.585	1.531			-0.024	-0.074	1.566			0.099	-0.173	1.622
-0.151	-0.388	1.531			-0.152	-0.329	1.573			-0.166	-0.004	1.572			-0.179	0.164	1.588			-0.272	-0.132	1.570			-0.338	-0.341	1.628			-0.347	-0.534	1.552			-0.356	-0.586	1.531			-0.026	-0.073	1.567			0.099	-0.173	1.623
-0.151	-0.388	1.531			-0.152	-0.329	1.574			-0.167	-0.004	1.573			-0.180	0.164	1.589			-0.273	-0.132	1.570			-0.338	-0.341	1.628			-0.347	-0.535	1.552			-0.357	-0.586	1.531			-0.027	-0.073	1.568			0.098	-0.173	1.624
-0.151	-0.388	1.532			-0.152	-0.329	1.574			-0.168	-0.004	1.574			-0.182	0.164	1.590			-0.273	-0.133	1.570			-0.338	-0.341	1.628			-0.347	-0.535	1.552			-0.357	-0.586	1.530			-0.029	-0.073	1.568			0.097	-0.173	1.625
-0.151	-0.388	1.532			-0.153	-0.330	1.575			-0.169	-0.004	1.575			-0.183	0.164	1.591			-0.274	-0.134	1.570			-0.338	-0.342	1.629			-0.348	-0.536	1.552			-0.358	-0.586	1.530			-0.030	-0.072	1.569			0.096	-0.173	1.625
-0.152	-0.388	1.532			-0.153	-0.330	1.575			-0.170	-0.004	1.576			-0.184	0.164	1.592			-0.274	-0.134	1.570			-0.338	-0.342	1.629			-0.348	-0.536	1.551			-0.358	-0.586	1.530			-0.032	-0.072	1.569			0.096	-0.173	1.626
-0.152	-0.388	1.532			-0.154	-0.330	1.576			-0.170	-0.004	1.576			-0.186	0.164	1.593			-0.275	-0.135	1.570			-0.339	-0.342	1.629			-0.348	-0.537	1.551			-0.358	-0.586	1.530			-0.035	-0.072	1.568			0.095	-0.173	1.626
-0.152	-0.388	1.532			-0.154	-0.330	1.576			-0.171	-0.003	1.577			-0.187	0.164	1.594			-0.276	-0.135	1.569			-0.339	-0.342	1.630			-0.345	-0.535	1.550			-0.359	-0.586	1.530			-0.037	-0.072	1.568			0.095	-0.173	1.626
-0.153	-0.388	1.532			-0.154	-0.330	1.577			-0.172	-0.003	1.577			-0.188	0.164	1.594			-0.276	-0.136	1.569			-0.339	-0.342	1.630			-0.346	-0.536	1.550			-0.359	-0.586	1.530			-0.039	-0.072	1.568			0.094	-0.173	1.626
-0.154	-0.388	1.532			-0.155	-0.330	1.577			-0.173	-0.003	1.578			-0.190	0.164	1.595			-0.277	-0.136	1.569			-0.339	-0.343	1.630			-0.346	-0.537	1.550			-0.360	-0.587	1.531			-0.040	-0.072	1.567			0.094	-0.172	1.625
-0.154	-0.389	1.532			-0.156	-0.330	1.577			-0.174	-0.003	1.578			-0.191	0.164	1.595			-0.277	-0.136	1.569			-0.340	-0.343	1.631			-0.343	-0.535	1.549			-0.360	-0.587	1.531			-0.042	-0.072	1.567			0.093	-0.172	1.625
-0.155	-0.389	1.532			-0.156	-0.330	1.578			-0.174	-0.003	1.578			-0.192	0.164	1.595			-0.278	-0.137	1.569			-0.340	-0.343	1.631			-0.344	-0.536	1.549			-0.361	-0.587	1.531			-0.043	-0.072	1.567			0.093	-0.172	1.624
-0.155	-0.389	1.533			-0.157	-0.330	1.578			-0.175	-0.003	1.579			-0.193	0.164	1.595			-0.279	-0.137	1.568			-0.340	-0.343	1.631			-0.342	-0.534	1.548			-0.361	-0.586	1.532			-0.045	-0.072	1.566			0.092	-0.171	1.624
-0.156	-0.389	1.533			-0.157	-0.331	1.578			-0.176	-0.003	1.579			-0.194	0.164	1.595			-0.279	-0.138	1.568			-0.341	-0.343	1.632			-0.341	-0.532	1.549			-0.362	-0.586	1.533			-0.046	-0.072	1.566			0.092	-0.171	1.623
-0.156	-0.389	1.533			-0.157	-0.331	1.579			-0.177	-0.003	1.579			-0.195	0.164	1.595			-0.280	-0.138	1.568			-0.341	-0.343	1.633			-0.339	-0.530	1.548			-0.362	-0.583	1.534			-0.047	-0.073	1.566			0.092	-0.171	1.623
-0.157	-0.389	1.533			-0.158	-0.331	1.579			-0.177	-0.003	1.579			-0.196	0.164	1.595			-0.286	-0.133	1.573			-0.342	-0.343	1.633			-0.340	-0.527	1.550			-0.362	-0.581	1.535			-0.048	-0.073	1.565			0.091	-0.171	1.622
-0.157	-0.389	1.533			-0.158	-0.331	1.579			-0.178	-0.003	1.579			-0.197	0.164	1.595			-0.290	-0.130	1.576			-0.342	-0.342	1.634			-0.338	-0.526	1.549			-0.363	-0.580	1.536			-0.049	-0.073	1.565			0.091	-0.170	1.621
-0.158	-0.389	1.533			-0.158	-0.331	1.579			-0.179	-0.003	1.579			-0.197	0.164	1.595			-0.294	-0.121	1.583			-0.343	-0.341	1.634			-0.339	-0.526	1.549			-0.363	-0.580	1.536			-0.049	-0.073	1.565			0.091	-0.170	1.621
-0.159	-0.389	1.533			-0.158	-0.331	1.579			-0.179	-0.003	1.579			-0.198	0.164	1.594			-0.297	-0.115	1.587			-0.344	-0.339	1.635			-0.336	-0.525	1.547			-0.363	-0.579	1.536			-0.050	-0.073	1.564			0.091	-0.170	1.620
-0.159	-0.389	1.533			-0.159	-0.331	1.579			-0.180	-0.003	1.579			-0.199	0.164	1.594			-0.298	-0.115	1.588			-0.344	-0.339	1.635			-0.334	-0.524	1.546			-0.364	-0.578	1.537			-0.051	-0.073	1.564			0.090	-0.170	1.620
-0.160	-0.389	1.533			-0.159	-0.331	1.579			-0.180	-0.003	1.579			-0.200	0.164	1.594			-0.299	-0.110	1.591			-0.344	-0.337	1.635			-0.332	-0.523	1.545			-0.364	-0.576	1.537			-0.051	-0.073	1.564			0.090	-0.170	1.620
-0.161	-0.389	1.533			-0.159	-0.330	1.580			-0.181	-0.003	1.579			-0.200	0.164	1.593			-0.300	-0.106	1.593			-0.345	-0.335	1.636			-0.331	-0.522	1.544			-0.364	-0.575	1.538			-0.052	-0.073	1.564			0.090	-0.170	1.619
-0.161	-0.388	1.533			-0.160	-0.330	1.580			-0.181	-0.003	1.579			-0.201	0.164	1.593			-0.301	-0.103	1.595			-0.345	-0.334	1.636			-0.330	-0.520	1.544			-0.364	-0.573	1.538			-0.052	-0.073	1.564			0.090	-0.170	1.619
-0.162	-0.388	1.533			-0.160	-0.330	1.580			-0.182	-0.003	1.579			-0.201	0.164	1.592			-0.301	-0.107	1.593			-0.346	-0.334	1.636			-0.330	-0.520	1.543			-0.365	-0.572	1.539			-0.053	-0.073	1.564			0.090	-0.169	1.619
-0.163	-0.388	1.533			-0.161	-0.330	1.580			-0.182	-0.003	1.579			-0.202	0.164	1.592			-0.301	-0.110	1.590			-0.346	-0.334	1.636			-0.332	-0.521	1.543			-0.365	-0.573	1.538			-0.053	-0.073	1.563			0.089	-0.169	1.619
-0.163	-0.388	1.533			-0.161	-0.330	1.580			-0.182	-0.003	1.579			-0.202	0.164	1.592			-0.300	-0.112	1.589			-0.346	-0.334	1.636			-0.330	-0.520	1.542			-0.365	-0.572	1.538			-0.053	-0.073	1.563			0.089	-0.169	1.619
-0.163	-0.388	1.533			-0.162	-0.330	1.580			-0.183	-0.003	1.579			-0.202	0.164	1.591			-0.300	-0.114	1.587			-0.347	-0.334	1.636			-0.332	-0.522	1.542			-0.365	-0.573	1.537			-0.054	-0.073	1.563			0.089	-0.169	1.619
-0.164	-0.387	1.533			-0.162	-0.330	1.580			-0.183	-0.003	1.578			-0.203	0.164	1.591			-0.300	-0.117	1.585			-0.347	-0.334	1.636			-0.336	-0.525	1.542			-0.365	-0.574	1.535			-0.054	-0.072	1.563			0.089	-0.169	1.619
-0.164	-0.387	1.533			-0.162	-0.330	1.580			-0.183	-0.003	1.578			-0.203	0.164	1.591			-0.300	-0.117	1.585			-0.347	-0.334	1.636			-0.336	-0.525	1.542			-0.365	-0.574	1.535			-0.054	-0.072	1.563			0.089	-0.169	1.619
-0.164	-0.387	1.533			-0.163	-0.330	1.580			-0.183	-0.003	1.578			-0.203	0.164	1.590			-0.300	-0.118	1.584			-0.348	-0.334	1.636			-0.337	-0.526	1.542			-0.365	-0.575	1.534			-0.054	-0.072	1.563			0.089	-0.169	1.619
-0.165	-0.387	1.533			-0.163	-0.329	1.580			-0.184	-0.003	1.578			-0.204	0.164	1.590			-0.300	-0.119	1.583			-0.348	-0.334	1.636			-0.338	-0.525	1.542			-0.365	-0.572	1.534			-0.054	-0.072	1.563			0.089	-0.169	1.619
-0.165	-0.387	1.533			-0.163	-0.329	1.580			-0.184	-0.003	1.578			-0.204	0.164	1.590			-0.299	-0.120	1.582			-0.348	-0.335	1.636			-0.339	-0.525	1.542			-0.365	-0.573	1.533			-0.054	-0.072	1.563			0.089	-0.169	1.619
-0.165	-0.387	1.533			-0.164	-0.329	1.580			-0.184	-0.003	1.578			-0.204	0.164	1.589			-0.299	-0.121	1.582			-0.348	-0.335	1.635			-0.337	-0.524	1.541			-0.365	-0.573	1.533			-0.054	-0.072	1.563			0.089	-0.170	1.619
-0.165	-0.387	1.533			-0.164	-0.329	1.580			-0.184	-0.003	1.578			-0.204	0.164	1.589			-0.299	-0.122	1.581			-0.349	-0.335	1.635			-0.335	-0.524	1.540			-0.365	-0.571	1.534			-0.054	-0.072	1.564			0.089	-0.170	1.620
-0.166	-0.387	1.533			-0.164	-0.329	1.580			-0.184	-0.003	1.578			-0.204	0.164	1.589			-0.298	-0.123	1.580			-0.349	-0.335	1.635			-0.334	-0.523	1.539			-0.365	-0.569	1.534			-0.054	-0.072	1.564			0.089	-0.170	1.620
-0.166	-0.387	1.533			-0.164	-0.329	1.580			-0.184	-0.003	1.577			-0.204	0.164	1.588			-0.298	-0.124	1.579			-0.349	-0.336	1.635			-0.335	-0.524	1.539			-0.365	-0.570	1.533			-0.053	-0.072	1.564			0.089	-0.170	1.620
-0.166	-0.387	1.533			-0.164	-0.329	1.580			-0.185	-0.003	1.577			-0.204	0.164	1.588			-0.298	-0.125	1.578			-0.349	-0.336	1.635			-0.336	-0.525	1.539			-0.364	-0.571	1.532			-0.053	-0.072	1.564			0.089	-0.170	1.621
-0.166	-0.387	1.533			-0.165	-0.329	1.580			-0.185	-0.003	1.577			-0.204	0.164	1.588			-0.297	-0.126	1.577			-0.349	-0.336	1.635			-0.337	-0.524	1.540			-0.364	-0.571	1.532			-0.053	-0.072	1.564			0.089	-0.170	1.621
-0.166	-0.387	1.533			-0.165	-0.329	1.580			-0.185	-0.003	1.577			-0.204	0.164	1.588			-0.297	-0.126	1.577			-0.350	-0.337	1.634			-0.335	-0.523	1.540			-0.364	-0.568	1.533			-0.052	-0.072	1.565			0.089	-0.171	1.621
-0.166	-0.387	1.533			-0.165	-0.329	1.580			-0.185	-0.003	1.577			-0.205	0.164	1.587			-0.297	-0.127	1.577			-0.350	-0.337	1.634			-0.337	-0.524	1.540			-0.364	-0.569	1.532			-0.052	-0.072	1.565			0.089	-0.171	1.621
-0.166	-0.387	1.533			-0.165	-0.329	1.580			-0.185	-0.003	1.577			-0.205	0.164	1.587			-0.296	-0.127	1.576			-0.350	-0.337	1.634			-0.338	-0.525	1.540			-0.364	-0.571	1.531			-0.051	-0.072	1.565			0.090	-0.171	1.622
-0.167	-0.387	1.533			-0.165	-0.329	1.580			-0.185	-0.003	1.577			-0.205	0.164	1.587			-0.296	-0.128	1.576			-0.350	-0.338	1.634			-0.340	-0.526	1.541			-0.364	-0.572	1.531			-0.050	-0.072	1.566			0.090	-0.171	1.622
-0.167	-0.387	1.533			-0.165	-0.329	1.580			-0.185	-0.003	1.577			-0.204	0.164	1.587			-0.296	-0.128	1.576			-0.350	-0.338	1.634			-0.341	-0.527	1.541			-0.364	-0.573	1.530			-0.050	-0.072	1.566			0.090	-0.171	1.622
-0.167	-0.387	1.533			-0.165	-0.329	1.580			-0.185	-0.003	1.577			-0.204	0.164	1.587			-0.296	-0.128	1.575			-0.350	-0.338	1.633			-0.342	-0.528	1.541			-0.364	-0.573	1.530			-0.049	-0.072	1.567			0.090	-0.172	1.623
-0.167	-0.387	1.533			-0.166	-0.329	1.580			-0.184	-0.003	1.577			-0.204	0.164	1.586			-0.296	-0.128	1.575			-0.350	-0.338	1.633			-0.343	-0.529	1.541			-0.363	-0.574	1.529			-0.048	-0.072	1.567			0.090	-0.172	1.623
-0.167	-0.387	1.533			-0.166	-0.329	1.580			-0.184	-0.003	1.577			-0.204	0.164	1.586			-0.296	-0.129	1.575			-0.350	-0.339	1.633			-0.344	-0.530	1.542			-0.363	-0.575	1.529			-0.048	-0.072	1.568			0.090	-0.172	1.623
-0.167	-0.387	1.533			-0.166	-0.329	1.580			-0.184	-0.003	1.577			-0.204	0.164	1.586			-0.295	-0.129	1.575			-0.350	-0.339	1.633			-0.345	-0.531	1.542			-0.363	-0.576	1.528			-0.047	-0.072	1.568			0.090	-0.172	1.624
-0.167	-0.387	1.533			-0.166	-0.329	1.581			-0.184	-0.003	1.577			-0.204	0.164	1.586			-0.295	-0.129	1.575			-0.350	-0.339	1.633			-0.345	-0.532	1.542			-0.363	-0.577	1.528			-0.047	-0.072	1.568			0.090	-0.172	1.624
-0.167	-0.387	1.534			-0.166	-0.329	1.581			-0.184	-0.003	1.577			-0.204	0.164	1.586			-0.295	-0.129	1.575			-0.350	-0.340	1.632			-0.346	-0.532	1.542			-0.363	-0.577	1.527			-0.046	-0.072	1.569			0.091	-0.172	1.624
-0.167	-0.387	1.534			-0.166	-0.329	1.581			-0.184	-0.004	1.577			-0.204	0.164	1.585			-0.295	-0.129	1.575			-0.350	-0.340	1.632			-0.347	-0.533	1.543			-0.363	-0.578	1.527			-0.046	-0.072	1.569			0.091	-0.173	1.625
-0.167	-0.387	1.534			-0.166	-0.329	1.581			-0.184	-0.004	1.577			-0.204	0.164	1.585			-0.295	-0.129	1.575			-0.350	-0.340	1.632			-0.347	-0.534	1.543			-0.363	-0.579	1.527			-0.045	-0.072	1.570			0.091	-0.173	1.625
-0.167	-0.387	1.534			-0.166	-0.329	1.581			-0.183	-0.004	1.577			-0.203	0.164	1.585			-0.295	-0.130	1.575			-0.350	-0.340	1.632			-0.348	-0.534	1.543			-0.363	-0.579	1.527			-0.045	-0.072	1.570			0.091	-0.173	1.625
-0.167	-0.387	1.534			-0.166	-0.329	1.581			-0.183	-0.004	1.577			-0.203	0.164	1.585			-0.294	-0.130	1.575			-0.350	-0.341	1.632			-0.348	-0.535	1.543			-0.363	-0.580	1.526			-0.044	-0.072	1.570			0.091	-0.173	1.626
-0.167	-0.387	1.534			-0.166	-0.329	1.581			-0.183	-0.004	1.577			-0.203	0.164	1.585			-0.294	-0.130	1.575			-0.350	-0.341	1.632			-0.349	-0.535	1.543			-0.363	-0.580	1.526			-0.043	-0.072	1.571			0.091	-0.173	1.626
-0.167	-0.386	1.535			-0.166	-0.329	1.581			-0.183	-0.004	1.577			-0.203	0.164	1.584			-0.294	-0.130	1.575			-0.350	-0.341	1.632			-0.349	-0.536	1.544			-0.362	-0.581	1.526			-0.043	-0.072	1.571			0.092	-0.173	1.627
-0.167	-0.386	1.535			-0.166	-0.329	1.581			-0.182	-0.004	1.577			-0.203	0.164	1.584			-0.294	-0.130	1.575			-0.350	-0.341	1.631			-0.350	-0.536	1.544			-0.362	-0.582	1.526			-0.042	-0.072	1.572			0.092	-0.174	1.627
-0.167	-0.386	1.535			-0.166	-0.329	1.582			-0.182	-0.004	1.577			-0.202	0.164	1.584			-0.294	-0.130	1.575			-0.350	-0.341	1.631			-0.350	-0.537	1.544			-0.362	-0.583	1.525			-0.042	-0.072	1.572			0.092	-0.174	1.627
-0.167	-0.386	1.535			-0.166	-0.329	1.582			-0.182	-0.004	1.577			-0.202	0.164	1.584			-0.293	-0.130	1.576			-0.350	-0.342	1.631			-0.351	-0.537	1.544			-0.362	-0.584	1.525			-0.041	-0.072	1.573			0.092	-0.174	1.628
-0.166	-0.386	1.536			-0.166	-0.329	1.582			-0.181	-0.004	1.577			-0.202	0.164	1.584			-0.293	-0.130	1.576			-0.350	-0.342	1.631			-0.351	-0.538	1.544			-0.362	-0.585	1.525			-0.041	-0.072	1.573			0.092	-0.174	1.628
-0.166	-0.386	1.536			-0.166	-0.329	1.582			-0.181	-0.004	1.578			-0.202	0.164	1.584			-0.293	-0.130	1.576			-0.350	-0.342	1.631			-0.351	-0.538	1.544			-0.362	-0.585	1.525			-0.041	-0.072	1.573			0.092	-0.174	1.628
-0.166	-0.386	1.536			-0.166	-0.329	1.583			-0.181	-0.004	1.578			-0.201	0.164	1.584			-0.293	-0.130	1.576			-0.350	-0.342	1.631			-0.352	-0.538	1.545			-0.362	-0.586	1.525			-0.040	-0.072	1.574			0.092	-0.174	1.629
-0.166	-0.386	1.536			-0.166	-0.329	1.583			-0.180	-0.004	1.578			-0.201	0.164	1.583			-0.293	-0.130	1.576			-0.349	-0.342	1.631			-0.352	-0.539	1.545			-0.362	-0.587	1.525			-0.040	-0.072	1.574			0.093	-0.174	1.629
-0.166	-0.386	1.537			-0.166	-0.329	1.583			-0.180	-0.004	1.578			-0.201	0.164	1.583			-0.292	-0.130	1.577			-0.349	-0.343	1.631			-0.352	-0.539	1.545			-0.362	-0.587	1.525			-0.040	-0.072	1.574			0.093	-0.174	1.629
-0.166	-0.386	1.537			-0.166	-0.329	1.583			-0.180	-0.004	1.578			-0.201	0.164	1.583			-0.292	-0.130	1.577			-0.349	-0.343	1.631			-0.352	-0.540	1.545			-0.362	-0.588	1.525			-0.039	-0.072	1.574			0.093	-0.175	1.629
-0.166	-0.387	1.537			-0.166	-0.329	1.583			-0.180	-0.004	1.578			-0.200	0.164	1.583			-0.292	-0.130	1.577			-0.349	-0.343	1.631			-0.353	-0.540	1.545			-0.362	-0.588	1.525			-0.039	-0.072	1.575			0.093	-0.175	1.630
-0.166	-0.387	1.538			-0.165	-0.329	1.584			-0.179	-0.004	1.578			-0.200	0.164	1.583			-0.292	-0.130	1.578			-0.349	-0.343	1.631			-0.353	-0.540	1.545			-0.361	-0.589	1.525			-0.039	-0.072	1.575			0.093	-0.175	1.630
-0.166	-0.387	1.538			-0.165	-0.329	1.584			-0.179	-0.004	1.578			-0.200	0.164	1.583			-0.291	-0.130	1.578			-0.349	-0.343	1.631			-0.353	-0.541	1.546			-0.361	-0.589	1.525			-0.039	-0.072	1.575			0.093	-0.175	1.630
-0.166	-0.387	1.538			-0.165	-0.329	1.584			-0.179	-0.004	1.579			-0.200	0.164	1.583			-0.292	-0.115	1.591			-0.348	-0.341	1.631			-0.353	-0.541	1.546			-0.361	-0.589	1.525			-0.038	-0.072	1.575			0.093	-0.175	1.630
-0.166	-0.387	1.538			-0.165	-0.328	1.585			-0.178	-0.004	1.579			-0.200	0.164	1.583			-0.293	-0.108	1.597			-0.347	-0.339	1.631			-0.353	-0.541	1.546			-0.361	-0.590	1.525			-0.038	-0.072	1.575			0.093	-0.175	1.630
-0.166	-0.387	1.539			-0.165	-0.328	1.585			-0.178	-0.004	1.579			-0.199	0.164	1.583			-0.292	-0.108	1.597			-0.347	-0.339	1.631			-0.354	-0.541	1.546			-0.361	-0.590	1.525			-0.038	-0.072	1.575			0.094	-0.175	1.630
-0.165	-0.387	1.539			-0.165	-0.328	1.585			-0.178	-0.004	1.579			-0.199	0.164	1.583			-0.291	-0.109	1.597			-0.347	-0.339	1.631			-0.354	-0.542	1.547			-0.361	-0.590	1.525			-0.038	-0.072	1.575			0.094	-0.174	1.630
-0.165	-0.387	1.539			-0.164	-0.328	1.585			-0.178	-0.004	1.579			-0.199	0.164	1.582			-0.290	-0.110	1.596			-0.347	-0.339	1.631			-0.354	-0.542	1.547			-0.361	-0.591	1.525			-0.038	-0.073	1.575			0.094	-0.174	1.630
-0.165	-0.387	1.540			-0.164	-0.328	1.585			-0.178	-0.004	1.579			-0.199	0.164	1.582			-0.290	-0.110	1.596			-0.347	-0.339	1.631			-0.354	-0.542	1.547			-0.361	-0.592	1.525			-0.038	-0.073	1.575			0.094	-0.174	1.630
-0.165	-0.387	1.540			-0.164	-0.328	1.586			-0.177	-0.004	1.579			-0.198	0.164	1.582			-0.289	-0.111	1.595			-0.346	-0.339	1.631			-0.354	-0.543	1.547			-0.361	-0.593	1.526			-0.038	-0.073	1.575			0.095	-0.174	1.631
-0.165	-0.387	1.540			-0.164	-0.328	1.586			-0.177	-0.004	1.579			-0.198	0.164	1.582			-0.289	-0.112	1.595			-0.346	-0.339	1.631			-0.354	-0.543	1.547			-0.361	-0.593	1.526			-0.038	-0.073	1.575			0.095	-0.174	1.631
-0.165	-0.387	1.540			-0.164	-0.328	1.586			-0.177	-0.004	1.579			-0.198	0.164	1.582			-0.288	-0.113	1.594			-0.346	-0.339	1.632			-0.354	-0.543	1.547			-0.361	-0.594	1.526			-0.037	-0.073	1.576			0.095	-0.174	1.631
-0.165	-0.387	1.541			-0.164	-0.328	1.586			-0.177	-0.004	1.579			-0.197	0.164	1.582			-0.288	-0.114	1.594			-0.346	-0.339	1.632			-0.354	-0.543	1.548			-0.361	-0.594	1.526			-0.037	-0.073	1.576			0.095	-0.174	1.632
-0.165	-0.387	1.541			-0.164	-0.329	1.587			-0.177	-0.004	1.579			-0.197	0.164	1.582			-0.288	-0.115	1.593			-0.346	-0.339	1.632			-0.349	-0.540	1.546			-0.360	-0.593	1.526			-0.037	-0.073	1.576			0.096	-0.174	1.632
-0.165	-0.387	1.541			-0.164	-0.329	1.587			-0.176	-0.004	1.580			-0.197	0.164	1.583			-0.287	-0.116	1.593			-0.346	-0.339	1.632			-0.344	-0.537	1.545			-0.359	-0.593	1.526			-0.037	-0.073	1.577			0.096	-0.174	1.633
-0.165	-0.387	1.541			-0.164	-0.329	1.587			-0.176	-0.005	1.580			-0.196	0.164	1.583			-0.287	-0.117	1.592			-0.346	-0.339	1.632			-0.340	-0.534	1.544			-0.359	-0.592	1.527			-0.037	-0.073	1.577			0.096	-0.174	1.634
-0.165	-0.387	1.542			-0.164	-0.329	1.587			-0.176	-0.005	1.580			-0.196	0.164	1.583			-0.286	-0.118	1.591			-0.346	-0.339	1.632			-0.337	-0.532	1.543			-0.358	-0.591	1.527			-0.037	-0.073	1.578			0.096	-0.173	1.635
-0.165	-0.387	1.542			-0.164	-0.329	1.588			-0.176	-0.005	1.580			-0.196	0.165	1.583			-0.286	-0.119	1.590			-0.346	-0.339	1.632			-0.334	-0.530	1.542			-0.358	-0.590	1.527			-0.037	-0.073	1.579			0.097	-0.173	1.636
-0.165	-0.387	1.542			-0.164	-0.329	1.588			-0.176	-0.005	1.581			-0.195	0.165	1.583			-0.286	-0.119	1.590			-0.346	-0.339	1.632			-0.332	-0.529	1.542			-0.357	-0.589	1.527			-0.037	-0.073	1.580			0.097	-0.173	1.637
-0.165	-0.387	1.542			-0.164	-0.329	1.588			-0.176	-0.005	1.581			-0.195	0.165	1.583			-0.285	-0.120	1.589			-0.346	-0.340	1.632			-0.329	-0.527	1.541			-0.357	-0.589	1.527			-0.037	-0.074	1.581			0.097	-0.172	1.639
-0.165	-0.387	1.543			-0.164	-0.329	1.589			-0.175	-0.005	1.581			-0.195	0.165	1.584			-0.285	-0.121	1.589			-0.346	-0.340	1.632			-0.327	-0.526	1.540			-0.356	-0.588	1.527			-0.037	-0.074	1.583			0.098	-0.174	1.645
-0.165	-0.388	1.543			-0.164	-0.329	1.589			-0.175	-0.005	1.582			-0.194	0.165	1.584			-0.285	-0.122	1.588			-0.346	-0.340	1.632			-0.326	-0.524	1.540			-0.355	-0.587	1.527			-0.037	-0.074	1.585			0.099	-0.176	1.650
-0.165	-0.388	1.543			-0.165	-0.329	1.589			-0.175	-0.005	1.583			-0.194	0.165	1.585			-0.285	-0.123	1.588			-0.346	-0.340	1.632			-0.324	-0.523	1.539			-0.355	-0.586	1.527			-0.037	-0.075	1.586			0.100	-0.177	1.655
-0.165	-0.388	1.544			-0.165	-0.330	1.590			-0.175	-0.005	1.584			-0.193	0.165	1.585			-0.285	-0.124	1.587			-0.346	-0.340	1.633			-0.323	-0.522	1.539			-0.355	-0.586	1.527			-0.038	-0.075	1.588			0.100	-0.178	1.659
-0.165	-0.388	1.544			-0.165	-0.330	1.590			-0.175	-0.005	1.584			-0.193	0.165	1.586			-0.285	-0.124	1.587			-0.347	-0.341	1.633			-0.328	-0.524	1.540			-0.355	-0.587	1.526			-0.038	-0.076	1.591			0.100	-0.180	1.662
-0.165	-0.388	1.544			-0.166	-0.330	1.591			-0.175	-0.005	1.585			-0.193	0.165	1.587			-0.285	-0.125	1.586			-0.347	-0.341	1.633			-0.336	-0.522	1.544			-0.356	-0.586	1.526			-0.038	-0.076	1.593			0.100	-0.181	1.665
-0.165	-0.388	1.545			-0.166	-0.330	1.591			-0.175	-0.005	1.586			-0.192	0.165	1.588			-0.285	-0.126	1.586			-0.348	-0.341	1.633			-0.339	-0.523	1.544			-0.356	-0.587	1.526			-0.039	-0.077	1.596			0.100	-0.181	1.667
-0.165	-0.389	1.545			-0.166	-0.331	1.592			-0.175	-0.006	1.588			-0.192	0.165	1.589			-0.284	-0.127	1.585			-0.348	-0.341	1.633			-0.342	-0.524	1.544			-0.357	-0.588	1.525			-0.039	-0.077	1.598			0.100	-0.182	1.669
-0.165	-0.389	1.545			-0.167	-0.331	1.592			-0.176	-0.006	1.589			-0.192	0.165	1.590			-0.284	-0.127	1.585			-0.349	-0.342	1.633			-0.348	-0.523	1.547			-0.358	-0.587	1.525			-0.039	-0.077	1.600			0.099	-0.183	1.670
-0.165	-0.389	1.546			-0.167	-0.331	1.593			-0.176	-0.006	1.590			-0.192	0.165	1.592			-0.284	-0.128	1.585			-0.349	-0.342	1.633			-0.352	-0.522	1.550			-0.358	-0.586	1.526			-0.039	-0.077	1.602			0.098	-0.184	1.672
-0.165	-0.389	1.546			-0.167	-0.331	1.593			-0.176	-0.006	1.591			-0.192	0.165	1.593			-0.285	-0.128	1.585			-0.350	-0.342	1.633			-0.355	-0.521	1.552			-0.359	-0.586	1.526			-0.039	-0.078	1.604			0.097	-0.184	1.673
-0.165	-0.389	1.546			-0.168	-0.332	1.594			-0.176	-0.006	1.592			-0.192	0.166	1.594			-0.285	-0.129	1.584			-0.350	-0.343	1.633			-0.358	-0.520	1.553			-0.360	-0.585	1.526			-0.039	-0.078	1.605			0.096	-0.185	1.674
-0.165	-0.389	1.547			-0.168	-0.332	1.594			-0.176	-0.006	1.593			-0.192	0.166	1.596			-0.285	-0.129	1.584			-0.351	-0.343	1.633			-0.361	-0.519	1.555			-0.361	-0.585	1.526			-0.039	-0.078	1.607			0.095	-0.187	1.675
-0.165	-0.389	1.547			-0.168	-0.332	1.595			-0.176	-0.006	1.595			-0.191	0.166	1.597			-0.285	-0.130	1.584			-0.351	-0.343	1.634			-0.363	-0.518	1.556			-0.361	-0.584	1.527			-0.039	-0.078	1.608			0.093	-0.189	1.675
-0.165	-0.390	1.547			-0.168	-0.332	1.595			-0.176	-0.006	1.596			-0.191	0.166	1.599			-0.285	-0.130	1.584			-0.351	-0.344	1.634			-0.365	-0.518	1.557			-0.362	-0.584	1.527			-0.038	-0.078	1.610			0.092	-0.191	1.676
-0.165	-0.390	1.548			-0.169	-0.332	1.595			-0.177	-0.006	1.597			-0.191	0.166	1.600			-0.285	-0.131	1.584			-0.352	-0.344	1.634			-0.367	-0.517	1.558			-0.363	-0.583	1.527			-0.038	-0.078	1.611			0.091	-0.192	1.676
-0.165	-0.390	1.548			-0.169	-0.332	1.596			-0.177	-0.006	1.598			-0.191	0.166	1.601			-0.285	-0.131	1.584			-0.352	-0.344	1.634			-0.368	-0.517	1.559			-0.363	-0.583	1.527			-0.038	-0.078	1.612			0.090	-0.194	1.677
-0.165	-0.390	1.548			-0.169	-0.332	1.596			-0.177	-0.006	1.599			-0.191	0.166	1.603			-0.285	-0.131	1.584			-0.353	-0.344	1.634			-0.370	-0.517	1.560			-0.364	-0.583	1.527			-0.038	-0.078	1.613			0.089	-0.195	1.676
-0.165	-0.390	1.549			-0.169	-0.333	1.597			-0.177	-0.006	1.599			-0.191	0.166	1.604			-0.285	-0.132	1.584			-0.353	-0.345	1.634			-0.371	-0.516	1.560			-0.364	-0.582	1.528			-0.038	-0.079	1.614			0.088	-0.197	1.675
-0.165	-0.390	1.549			-0.170	-0.333	1.597			-0.177	-0.006	1.600			-0.191	0.166	1.606			-0.286	-0.132	1.584			-0.354	-0.345	1.634			-0.372	-0.516	1.561			-0.365	-0.582	1.528			-0.038	-0.079	1.615			0.087	-0.198	1.674
-0.165	-0.390	1.549			-0.170	-0.333	1.597			-0.177	-0.006	1.601			-0.191	0.167	1.607			-0.286	-0.132	1.584			-0.354	-0.345	1.634			-0.373	-0.516	1.562			-0.365	-0.582	1.528			-0.038	-0.079	1.616			0.086	-0.200	1.672
-0.165	-0.390	1.550			-0.170	-0.333	1.598			-0.178	-0.006	1.602			-0.191	0.167	1.608			-0.286	-0.133	1.584			-0.354	-0.346	1.634			-0.374	-0.516	1.562			-0.365	-0.582	1.528			-0.038	-0.079	1.617			0.085	-0.201	1.671
-0.165	-0.390	1.550			-0.170	-0.333	1.598			-0.178	-0.006	1.603			-0.190	0.167	1.610			-0.286	-0.133	1.584			-0.355	-0.346	1.634			-0.375	-0.515	1.563			-0.366	-0.581	1.528			-0.037	-0.079	1.617			0.085	-0.202	1.669
-0.165	-0.390	1.550			-0.170	-0.333	1.598			-0.178	-0.006	1.604			-0.190	0.167	1.611			-0.286	-0.133	1.585			-0.355	-0.346	1.634			-0.376	-0.515	1.563			-0.366	-0.581	1.528			-0.037	-0.079	1.618			0.085	-0.203	1.669
-0.165	-0.390	1.550			-0.170	-0.333	1.599			-0.178	-0.006	1.605			-0.190	0.167	1.613			-0.287	-0.133	1.585			-0.356	-0.346	1.635			-0.377	-0.515	1.564			-0.366	-0.581	1.528			-0.037	-0.079	1.619			0.085	-0.204	1.668
-0.165	-0.390	1.551			-0.170	-0.333	1.599			-0.178	-0.006	1.606			-0.190	0.167	1.614			-0.287	-0.133	1.586			-0.356	-0.347	1.635			-0.377	-0.515	1.564			-0.367	-0.581	1.529			-0.037	-0.079	1.619			0.085	-0.204	1.668
-0.165	-0.390	1.551			-0.170	-0.333	1.600			-0.178	-0.006	1.607			-0.190	0.167	1.615			-0.287	-0.133	1.586			-0.356	-0.347	1.635			-0.378	-0.515	1.565			-0.367	-0.581	1.529			-0.037	-0.080	1.620			0.085	-0.205	1.667
-0.165	-0.390	1.551			-0.170	-0.333	1.600			-0.178	-0.006	1.608			-0.190	0.167	1.616			-0.288	-0.134	1.587			-0.356	-0.347	1.635			-0.379	-0.515	1.565			-0.367	-0.580	1.529			-0.037	-0.080	1.620			0.084	-0.206	1.667
-0.165	-0.390	1.551			-0.171	-0.334	1.600			-0.178	-0.006	1.609			-0.189	0.167	1.618			-0.288	-0.134	1.587			-0.357	-0.347	1.635			-0.379	-0.514	1.566			-0.368	-0.580	1.529			-0.037	-0.080	1.621			0.084	-0.207	1.667
-0.165	-0.391	1.552			-0.171	-0.334	1.601			-0.178	-0.006	1.610			-0.189	0.167	1.619			-0.288	-0.134	1.588			-0.357	-0.347	1.635			-0.379	-0.514	1.566			-0.368	-0.580	1.529			-0.037	-0.080	1.621			0.084	-0.208	1.667
-0.165	-0.391	1.552			-0.171	-0.334	1.601			-0.178	-0.006	1.611			-0.189	0.167	1.619			-0.288	-0.134	1.588			-0.357	-0.348	1.636			-0.379	-0.514	1.566			-0.368	-0.580	1.529			-0.037	-0.081	1.622			0.083	-0.209	1.667
-0.165	-0.391	1.552			-0.171	-0.334	1.601			-0.178	-0.006	1.612			-0.189	0.167	1.620			-0.289	-0.134	1.589			-0.358	-0.348	1.636			-0.379	-0.514	1.566			-0.368	-0.580	1.529			-0.037	-0.081	1.622			0.083	-0.210	1.667
-0.165	-0.391	1.553			-0.171	-0.334	1.602			-0.178	-0.006	1.612			-0.189	0.167	1.621			-0.289	-0.134	1.589			-0.358	-0.348	1.636			-0.379	-0.515	1.566			-0.368	-0.580	1.529			-0.037	-0.081	1.623			0.083	-0.210	1.667
-0.165	-0.391	1.553			-0.171	-0.334	1.602			-0.178	-0.006	1.613			-0.189	0.167	1.622			-0.289	-0.134	1.590			-0.358	-0.348	1.636			-0.378	-0.516	1.565			-0.368	-0.581	1.528			-0.037	-0.081	1.625			0.082	-0.211	1.668
-0.165	-0.391	1.553			-0.171	-0.334	1.602			-0.178	-0.006	1.614			-0.189	0.167	1.623			-0.289	-0.135	1.590			-0.358	-0.348	1.637			-0.378	-0.517	1.564			-0.368	-0.582	1.528			-0.037	-0.082	1.626			0.082	-0.212	1.668
-0.165	-0.391	1.553			-0.171	-0.334	1.603			-0.178	-0.006	1.615			-0.189	0.167	1.623			-0.289	-0.135	1.590			-0.359	-0.349	1.637			-0.378	-0.518	1.564			-0.368	-0.582	1.527			-0.037	-0.082	1.627			0.081	-0.214	1.669
-0.165	-0.391	1.554			-0.171	-0.334	1.603			-0.178	-0.006	1.615			-0.189	0.167	1.624			-0.289	-0.135	1.591			-0.359	-0.349	1.637			-0.377	-0.519	1.563			-0.368	-0.583	1.527			-0.037	-0.082	1.629			0.080	-0.215	1.670
-0.165	-0.391	1.554			-0.171	-0.334	1.603			-0.178	-0.006	1.616			-0.189	0.167	1.625			-0.289	-0.135	1.591			-0.359	-0.349	1.637			-0.377	-0.519	1.563			-0.368	-0.583	1.526			-0.037	-0.083	1.631			0.079	-0.216	1.672
-0.165	-0.391	1.554			-0.171	-0.334	1.604			-0.179	-0.006	1.616			-0.188	0.167	1.625			-0.290	-0.135	1.591			-0.359	-0.349	1.637			-0.376	-0.520	1.562			-0.368	-0.583	1.526			-0.037	-0.083	1.633			0.078	-0.217	1.674
-0.165	-0.391	1.555			-0.172	-0.335	1.604			-0.179	-0.006	1.617			-0.188	0.167	1.626			-0.290	-0.135	1.592			-0.360	-0.349	1.637			-0.376	-0.520	1.562			-0.368	-0.583	1.526			-0.037	-0.084	1.635			0.077	-0.217	1.677
-0.165	-0.391	1.555			-0.172	-0.335	1.604			-0.179	-0.006	1.617			-0.188	0.167	1.626			-0.290	-0.135	1.592			-0.360	-0.349	1.637			-0.375	-0.520	1.561			-0.368	-0.583	1.526			-0.037	-0.085	1.637			0.075	-0.216	1.680
-0.165	-0.391	1.555			-0.172	-0.335	1.605			-0.179	-0.006	1.618			-0.188	0.167	1.627			-0.290	-0.135	1.592			-0.360	-0.350	1.637			-0.375	-0.520	1.561			-0.368	-0.583	1.525			-0.038	-0.085	1.639			0.074	-0.216	1.684
-0.165	-0.391	1.556			-0.172	-0.335	1.605			-0.179	-0.006	1.618			-0.188	0.167	1.627			-0.290	-0.135	1.592			-0.360	-0.350	1.637			-0.375	-0.520	1.561			-0.368	-0.583	1.525			-0.038	-0.086	1.642			0.073	-0.215	1.687
-0.165	-0.391	1.556			-0.173	-0.335	1.606			-0.179	-0.006	1.619			-0.188	0.167	1.628			-0.290	-0.135	1.593			-0.361	-0.350	1.637			-0.374	-0.520	1.560			-0.368	-0.583	1.525			-0.039	-0.087	1.645			0.072	-0.214	1.691
-0.165	-0.391	1.556			-0.173	-0.335	1.606			-0.179	-0.006	1.619			-0.188	0.167	1.628			-0.291	-0.135	1.593			-0.361	-0.350	1.637			-0.374	-0.520	1.560			-0.367	-0.583	1.524			-0.039	-0.088	1.647			0.071	-0.213	1.695
-0.165	-0.391	1.557			-0.173	-0.335	1.606			-0.179	-0.006	1.619			-0.188	0.167	1.628			-0.291	-0.135	1.593			-0.361	-0.350	1.637			-0.374	-0.520	1.559			-0.367	-0.583	1.524			-0.041	-0.089	1.648			0.070	-0.211	1.699
-0.165	-0.392	1.557			-0.174	-0.335	1.607			-0.179	-0.006	1.620			-0.188	0.167	1.629			-0.291	-0.135	1.593			-0.362	-0.350	1.637			-0.373	-0.520	1.558			-0.367	-0.582	1.523			-0.042	-0.090	1.651			0.069	-0.210	1.704
-0.166	-0.392	1.558			-0.174	-0.335	1.607			-0.179	-0.006	1.620			-0.188	0.167	1.629			-0.291	-0.135	1.593			-0.362	-0.350	1.637			-0.372	-0.520	1.558			-0.366	-0.582	1.523			-0.043	-0.092	1.653			0.067	-0.209	1.708
-0.166	-0.392	1.558			-0.175	-0.336	1.608			-0.179	-0.006	1.621			-0.188	0.167	1.629			-0.291	-0.135	1.593			-0.363	-0.351	1.636			-0.372	-0.520	1.557			-0.366	-0.582	1.522			-0.045	-0.093	1.656			0.064	-0.212	1.714
-0.166	-0.392	1.558			-0.175	-0.336	1.608			-0.179	-0.006	1.621			-0.188	0.167	1.630			-0.292	-0.135	1.593			-0.363	-0.351	1.635			-0.371	-0.520	1.556			-0.365	-0.582	1.521			-0.046	-0.094	1.659			0.060	-0.214	1.719
-0.166	-0.392	1.559			-0.176	-0.336	1.608			-0.179	-0.006	1.621			-0.188	0.167	1.630			-0.292	-0.135	1.593			-0.364	-0.351	1.634			-0.371	-0.520	1.555			-0.365	-0.582	1.521			-0.048	-0.095	1.661			0.057	-0.216	1.723
-0.166	-0.392	1.559			-0.176	-0.336	1.609			-0.179	-0.006	1.622			-0.188	0.167	1.630			-0.292	-0.135	1.593			-0.365	-0.351	1.633			-0.371	-0.520	1.555			-0.365	-0.582	1.520			-0.049	-0.097	1.663			0.055	-0.218	1.727
-0.166	-0.393	1.559			-0.177	-0.337	1.609			-0.179	-0.006	1.622			-0.188	0.167	1.630			-0.293	-0.135	1.593			-0.366	-0.352	1.632			-0.370	-0.520	1.554			-0.364	-0.582	1.519			-0.050	-0.098	1.666			0.052	-0.220	1.730
-0.166	-0.393	1.560			-0.177	-0.337	1.609			-0.180	-0.007	1.622			-0.188	0.167	1.631			-0.293	-0.135	1.593			-0.367	-0.352	1.631			-0.370	-0.520	1.553			-0.364	-0.581	1.518			-0.051	-0.099	1.668			0.050	-0.221	1.733
-0.167	-0.393	1.560			-0.178	-0.337	1.610			-0.180	-0.007	1.622			-0.188	0.167	1.631			-0.294	-0.135	1.593			-0.368	-0.352	1.630			-0.370	-0.520	1.552			-0.364	-0.581	1.517			-0.053	-0.101	1.670			0.048	-0.223	1.736
-0.167	-0.393	1.560			-0.179	-0.337	1.610			-0.180	-0.007	1.623			-0.188	0.167	1.631			-0.294	-0.135	1.592			-0.368	-0.352	1.628			-0.370	-0.520	1.551			-0.363	-0.581	1.516			-0.054	-0.102	1.672			0.046	-0.225	1.739
-0.167	-0.394	1.561			-0.179	-0.338	1.610			-0.180	-0.007	1.623			-0.188	0.167	1.631			-0.295	-0.134	1.592			-0.369	-0.353	1.627			-0.370	-0.520	1.550			-0.363	-0.581	1.515			-0.055	-0.103	1.674			0.044	-0.227	1.741
-0.167	-0.394	1.561			-0.180	-0.338	1.610			-0.180	-0.007	1.623			-0.188	0.167	1.631			-0.295	-0.134	1.592			-0.370	-0.353	1.625			-0.370	-0.520	1.548			-0.362	-0.581	1.514			-0.056	-0.103	1.676			0.037	-0.236	1.745
-0.167	-0.394	1.561			-0.181	-0.338	1.610			-0.180	-0.007	1.624			-0.188	0.166	1.631			-0.296	-0.134	1.591			-0.371	-0.353	1.623			-0.370	-0.520	1.547			-0.362	-0.581	1.513			-0.057	-0.104	1.677			0.034	-0.239	1.748
-0.167	-0.394	1.561			-0.181	-0.339	1.610			-0.181	-0.007	1.624			-0.188	0.166	1.632			-0.296	-0.134	1.591			-0.372	-0.353	1.622			-0.370	-0.520	1.545			-0.362	-0.581	1.511			-0.057	-0.105	1.678			0.031	-0.243	1.750
-0.167	-0.395	1.561			-0.182	-0.339	1.610			-0.181	-0.008	1.624			-0.188	0.166	1.632			-0.296	-0.134	1.590			-0.373	-0.353	1.620			-0.370	-0.520	1.544			-0.361	-0.581	1.510			-0.058	-0.105	1.679			0.028	-0.247	1.752
-0.168	-0.395	1.561			-0.183	-0.339	1.610			-0.181	-0.008	1.624			-0.188	0.166	1.632			-0.297	-0.134	1.589			-0.374	-0.353	1.618			-0.370	-0.520	1.542			-0.361	-0.581	1.509			-0.059	-0.106	1.680			0.026	-0.249	1.754
-0.168	-0.395	1.561			-0.183	-0.340	1.610			-0.181	-0.008	1.624			-0.188	0.166	1.632			-0.297	-0.134	1.589			-0.375	-0.354	1.616			-0.370	-0.520	1.539			-0.360	-0.581	1.508			-0.060	-0.106	1.681			0.024	-0.251	1.755
-0.168	-0.395	1.561			-0.184	-0.340	1.610			-0.182	-0.008	1.625			-0.188	0.166	1.632			-0.298	-0.134	1.588			-0.376	-0.354	1.614			-0.369	-0.520	1.537			-0.360	-0.581	1.507			-0.060	-0.107	1.682			0.023	-0.252	1.756
-0.168	-0.396	1.561			-0.184	-0.340	1.610			-0.182	-0.008	1.625			-0.187	0.166	1.632			-0.298	-0.133	1.587			-0.377	-0.354	1.612			-0.369	-0.521	1.534			-0.359	-0.581	1.506			-0.061	-0.107	1.683			0.021	-0.253	1.758
-0.169	-0.396	1.561			-0.185	-0.341	1.610			-0.182	-0.008	1.625			-0.187	0.166	1.632			-0.298	-0.133	1.586			-0.377	-0.354	1.610			-0.368	-0.522	1.532			-0.359	-0.581	1.504			-0.062	-0.108	1.683			0.020	-0.254	1.759
-0.169	-0.397	1.561			-0.186	-0.341	1.610			-0.182	-0.009	1.625			-0.187	0.166	1.632			-0.298	-0.133	1.585			-0.378	-0.354	1.608			-0.368	-0.522	1.530			-0.359	-0.581	1.503			-0.062	-0.108	1.684			0.019	-0.254	1.760
-0.169	-0.397	1.561			-0.186	-0.341	1.609			-0.183	-0.009	1.625			-0.187	0.166	1.632			-0.299	-0.133	1.584			-0.378	-0.354	1.607			-0.368	-0.523	1.528			-0.358	-0.581	1.502			-0.063	-0.108	1.684			0.018	-0.255	1.761
-0.169	-0.397	1.561			-0.187	-0.342	1.609			-0.183	-0.009	1.625			-0.187	0.166	1.632			-0.299	-0.133	1.583			-0.379	-0.354	1.605			-0.368	-0.523	1.527			-0.358	-0.580	1.501			-0.064	-0.109	1.685			0.016	-0.256	1.761
-0.170	-0.398	1.561			-0.187	-0.342	1.609			-0.183	-0.009	1.625			-0.187	0.166	1.632			-0.299	-0.133	1.582			-0.379	-0.354	1.603			-0.368	-0.523	1.525			-0.358	-0.580	1.500			-0.064	-0.109	1.685			0.015	-0.257	1.762
-0.170	-0.398	1.561			-0.188	-0.342	1.608			-0.183	-0.009	1.625			-0.187	0.166	1.632			-0.299	-0.133	1.580			-0.380	-0.354	1.602			-0.368	-0.523	1.524			-0.357	-0.580	1.499			-0.065	-0.109	1.685			0.014	-0.258	1.762
-0.170	-0.398	1.560			-0.188	-0.343	1.608			-0.184	-0.009	1.624			-0.187	0.166	1.632			-0.299	-0.133	1.579			-0.380	-0.354	1.600			-0.367	-0.523	1.523			-0.357	-0.580	1.498			-0.065	-0.109	1.685			0.013	-0.259	1.762
-0.170	-0.399	1.560			-0.189	-0.343	1.608			-0.184	-0.010	1.624			-0.187	0.166	1.632			-0.299	-0.133	1.578			-0.381	-0.354	1.599			-0.367	-0.523	1.522			-0.357	-0.579	1.497			-0.066	-0.109	1.684			0.013	-0.259	1.763
-0.170	-0.399	1.560			-0.189	-0.343	1.607			-0.184	-0.010	1.624			-0.187	0.166	1.632			-0.299	-0.133	1.577			-0.381	-0.354	1.598			-0.367	-0.523	1.521			-0.356	-0.579	1.497			-0.066	-0.110	1.684			0.012	-0.260	1.763
-0.171	-0.399	1.559			-0.190	-0.344	1.607			-0.184	-0.010	1.624			-0.187	0.166	1.632			-0.298	-0.132	1.576			-0.381	-0.354	1.596			-0.367	-0.523	1.520			-0.356	-0.579	1.496			-0.067	-0.110	1.683			0.012	-0.260	1.762
-0.171	-0.400	1.559			-0.190	-0.344	1.606			-0.185	-0.010	1.623			-0.187	0.166	1.632			-0.298	-0.132	1.575			-0.381	-0.354	1.595			-0.367	-0.523	1.519			-0.356	-0.579	1.495			-0.067	-0.110	1.683			0.012	-0.260	1.762
-0.171	-0.400	1.559			-0.190	-0.344	1.606			-0.185	-0.010	1.623			-0.187	0.166	1.632			-0.298	-0.132	1.574			-0.382	-0.354	1.594			-0.367	-0.523	1.519			-0.356	-0.579	1.494			-0.068	-0.110	1.682			0.013	-0.259	1.761
-0.171	-0.401	1.558			-0.191	-0.344	1.606			-0.185	-0.011	1.622			-0.187	0.165	1.632			-0.298	-0.132	1.573			-0.382	-0.354	1.593			-0.367	-0.523	1.518			-0.356	-0.579	1.493			-0.068	-0.110	1.681			0.013	-0.258	1.760
-0.171	-0.401	1.558			-0.191	-0.345	1.605			-0.185	-0.011	1.622			-0.187	0.165	1.632			-0.298	-0.132	1.572			-0.382	-0.354	1.592			-0.367	-0.523	1.517			-0.355	-0.579	1.493			-0.068	-0.110	1.681			0.015	-0.257	1.759
-0.172	-0.401	1.558			-0.191	-0.345	1.605			-0.186	-0.011	1.621			-0.187	0.165	1.632			-0.298	-0.132	1.572			-0.382	-0.354	1.591			-0.367	-0.523	1.516			-0.355	-0.579	1.492			-0.069	-0.110	1.680			0.016	-0.256	1.758
-0.172	-0.401	1.558			-0.191	-0.345	1.605			-0.186	-0.011	1.620			-0.187	0.165	1.632			-0.298	-0.132	1.571			-0.382	-0.354	1.591			-0.367	-0.523	1.516			-0.355	-0.579	1.491			-0.069	-0.110	1.679			0.017	-0.255	1.757
-0.172	-0.402	1.557			-0.192	-0.345	1.604			-0.186	-0.011	1.619			-0.187	0.165	1.631			-0.298	-0.132	1.570			-0.383	-0.354	1.590			-0.367	-0.523	1.515			-0.355	-0.579	1.491			-0.069	-0.110	1.678			0.018	-0.254	1.756
-0.172	-0.402	1.557			-0.192	-0.345	1.604			-0.186	-0.011	1.619			-0.187	0.165	1.631			-0.299	-0.132	1.570			-0.383	-0.354	1.589			-0.366	-0.523	1.515			-0.355	-0.579	1.490			-0.069	-0.110	1.677			0.019	-0.253	1.755
-0.172	-0.402	1.557			-0.192	-0.346	1.604			-0.187	-0.011	1.618			-0.187	0.165	1.630			-0.299	-0.132	1.569			-0.383	-0.354	1.588			-0.366	-0.523	1.514			-0.355	-0.579	1.490			-0.069	-0.109	1.675			0.020	-0.252	1.754
-0.172	-0.402	1.557			-0.192	-0.346	1.603			-0.187	-0.012	1.617			-0.187	0.165	1.630			-0.299	-0.132	1.568			-0.383	-0.354	1.588			-0.366	-0.523	1.514			-0.354	-0.579	1.489			-0.069	-0.109	1.674			0.021	-0.251	1.753
-0.173	-0.403	1.556			-0.193	-0.346	1.603			-0.187	-0.012	1.616			-0.187	0.165	1.629			-0.299	-0.132	1.568			-0.383	-0.354	1.587			-0.366	-0.523	1.513			-0.354	-0.579	1.489			-0.069	-0.109	1.673			0.022	-0.250	1.752
-0.173	-0.403	1.556			-0.193	-0.346	1.603			-0.187	-0.012	1.615			-0.187	0.165	1.629			-0.299	-0.132	1.567			-0.383	-0.354	1.587			-0.366	-0.523	1.513			-0.354	-0.578	1.489			-0.069	-0.109	1.672			0.024	-0.249	1.752
-0.173	-0.403	1.556			-0.193	-0.346	1.603			-0.187	-0.012	1.614			-0.187	0.165	1.628			-0.299	-0.132	1.567			-0.383	-0.354	1.586			-0.366	-0.523	1.513			-0.354	-0.578	1.488			-0.069	-0.109	1.671			0.025	-0.249	1.751
-0.173	-0.403	1.556			-0.193	-0.346	1.603			-0.187	-0.012	1.614			-0.187	0.165	1.627			-0.300	-0.132	1.566			-0.383	-0.354	1.586			-0.366	-0.523	1.512			-0.354	-0.578	1.488			-0.069	-0.108	1.670			0.026	-0.248	1.750
-0.173	-0.403	1.556			-0.193	-0.346	1.602			-0.187	-0.012	1.613			-0.187	0.164	1.626			-0.300	-0.132	1.566			-0.383	-0.354	1.585			-0.366	-0.524	1.512			-0.354	-0.578	1.488			-0.069	-0.108	1.669			0.026	-0.248	1.749
-0.173	-0.403	1.555			-0.193	-0.346	1.602			-0.187	-0.012	1.612			-0.187	0.164	1.626			-0.300	-0.132	1.566			-0.383	-0.354	1.585			-0.366	-0.524	1.512			-0.354	-0.578	1.488			-0.069	-0.108	1.668			0.027	-0.248	1.748
-0.173	-0.403	1.555			-0.193	-0.346	1.602			-0.187	-0.012	1.612			-0.187	0.164	1.625			-0.300	-0.131	1.565			-0.383	-0.354	1.584			-0.366	-0.524	1.512			-0.354	-0.578	1.487			-0.069	-0.108	1.667			0.028	-0.247	1.747
-0.174	-0.403	1.555			-0.193	-0.346	1.602			-0.187	-0.012	1.611			-0.187	0.164	1.624			-0.300	-0.131	1.565			-0.383	-0.354	1.584			-0.366	-0.524	1.512			-0.354	-0.578	1.487			-0.069	-0.108	1.666			0.029	-0.247	1.746
-0.174	-0.403	1.555			-0.193	-0.346	1.602			-0.187	-0.012	1.610			-0.186	0.164	1.623			-0.300	-0.131	1.565			-0.383	-0.354	1.584			-0.366	-0.524	1.512			-0.354	-0.578	1.487			-0.068	-0.107	1.665			0.030	-0.247	1.745
-0.174	-0.404	1.555			-0.194	-0.346	1.602			-0.187	-0.012	1.610			-0.186	0.164	1.623			-0.300	-0.131	1.564			-0.383	-0.354	1.583			-0.366	-0.524	1.512			-0.354	-0.578	1.487			-0.068	-0.107	1.665			0.031	-0.247	1.744
-0.174	-0.404	1.555			-0.194	-0.346	1.601			-0.187	-0.012	1.609			-0.186	0.164	1.622			-0.300	-0.131	1.564			-0.383	-0.354	1.583			-0.366	-0.524	1.512			-0.354	-0.579	1.487			-0.068	-0.107	1.664			0.031	-0.246	1.744
-0.174	-0.404	1.555			-0.194	-0.346	1.601			-0.187	-0.012	1.609			-0.185	0.164	1.621			-0.300	-0.131	1.564			-0.383	-0.354	1.583			-0.366	-0.524	1.512			-0.354	-0.579	1.486			-0.068	-0.107	1.663			0.032	-0.246	1.743
-0.174	-0.404	1.555			-0.194	-0.346	1.601			-0.187	-0.012	1.608			-0.185	0.164	1.621			-0.300	-0.131	1.564			-0.383	-0.354	1.583			-0.366	-0.524	1.512			-0.354	-0.579	1.486			-0.067	-0.107	1.663			0.033	-0.246	1.742
-0.174	-0.404	1.555			-0.194	-0.346	1.601			-0.187	-0.012	1.608			-0.184	0.164	1.620			-0.300	-0.131	1.563			-0.383	-0.354	1.583			-0.366	-0.524	1.512			-0.354	-0.579	1.486			-0.067	-0.107	1.662			0.034	-0.246	1.742
-0.174	-0.404	1.555			-0.194	-0.346	1.601			-0.187	-0.012	1.607			-0.184	0.164	1.619			-0.301	-0.131	1.563			-0.383	-0.354	1.582			-0.366	-0.524	1.512			-0.354	-0.579	1.486			-0.067	-0.107	1.662			0.034	-0.246	1.742
-0.174	-0.404	1.555			-0.193	-0.346	1.601			-0.187	-0.012	1.607			-0.183	0.164	1.619			-0.301	-0.131	1.563			-0.382	-0.354	1.582			-0.366	-0.524	1.512			-0.354	-0.580	1.486			-0.067	-0.107	1.662			0.035	-0.246	1.741
-0.174	-0.404	1.554			-0.193	-0.346	1.601			-0.187	-0.012	1.607			-0.183	0.164	1.618			-0.300	-0.131	1.563			-0.382	-0.354	1.582			-0.366	-0.524	1.512			-0.354	-0.580	1.486			-0.066	-0.107	1.661			0.035	-0.246	1.741
-0.174	-0.404	1.554			-0.193	-0.346	1.601			-0.187	-0.012	1.607			-0.182	0.164	1.618			-0.300	-0.131	1.563			-0.382	-0.354	1.582			-0.366	-0.524	1.512			-0.354	-0.580	1.486			-0.066	-0.106	1.661			0.036	-0.246	1.740
-0.174	-0.404	1.554			-0.193	-0.346	1.601			-0.187	-0.012	1.606			-0.182	0.164	1.618			-0.300	-0.131	1.563			-0.382	-0.354	1.582			-0.366	-0.524	1.512			-0.354	-0.580	1.486			-0.066	-0.106	1.661			0.036	-0.246	1.740
-0.174	-0.404	1.554			-0.193	-0.346	1.601			-0.186	-0.012	1.606			-0.181	0.164	1.617			-0.300	-0.131	1.563			-0.382	-0.354	1.582			-0.366	-0.524	1.512			-0.354	-0.580	1.486			-0.065	-0.106	1.661			0.037	-0.246	1.740
-0.174	-0.404	1.554			-0.193	-0.346	1.601			-0.186	-0.012	1.606			-0.181	0.164	1.617			-0.300	-0.131	1.563			-0.382	-0.354	1.582			-0.366	-0.524	1.512			-0.354	-0.580	1.486			-0.065	-0.106	1.661			0.037	-0.246	1.740
-0.174	-0.404	1.554			-0.193	-0.346	1.601			-0.186	-0.012	1.606			-0.180	0.164	1.617			-0.300	-0.131	1.563			-0.381	-0.354	1.582			-0.366	-0.524	1.513			-0.354	-0.580	1.486			-0.064	-0.106	1.661			0.037	-0.247	1.740
-0.174	-0.404	1.554			-0.193	-0.346	1.601			-0.186	-0.012	1.606			-0.180	0.164	1.617			-0.300	-0.131	1.563			-0.381	-0.354	1.582			-0.366	-0.524	1.513			-0.354	-0.580	1.486			-0.064	-0.106	1.661			0.038	-0.247	1.740
-0.173	-0.404	1.555			-0.192	-0.346	1.601			-0.185	-0.012	1.605			-0.179	0.163	1.616			-0.299	-0.131	1.563			-0.381	-0.354	1.582			-0.366	-0.524	1.513			-0.354	-0.580	1.486			-0.063	-0.106	1.662			0.038	-0.247	1.740
-0.173	-0.404	1.555			-0.192	-0.346	1.601			-0.185	-0.012	1.605			-0.179	0.163	1.616			-0.299	-0.131	1.563			-0.381	-0.354	1.582			-0.366	-0.524	1.513			-0.354	-0.581	1.486			-0.063	-0.106	1.662			0.038	-0.247	1.740
-0.173	-0.404	1.555			-0.192	-0.345	1.601			-0.185	-0.012	1.605			-0.178	0.163	1.616			-0.299	-0.131	1.563			-0.381	-0.354	1.582			-0.366	-0.524	1.514			-0.354	-0.581	1.486			-0.062	-0.106	1.662			0.038	-0.248	1.740
-0.173	-0.404	1.555			-0.192	-0.345	1.601			-0.185	-0.012	1.605			-0.178	0.163	1.616			-0.298	-0.131	1.564			-0.380	-0.354	1.582			-0.366	-0.524	1.514			-0.354	-0.581	1.486			-0.062	-0.106	1.663			0.039	-0.248	1.740
-0.173	-0.404	1.555			-0.192	-0.345	1.601			-0.184	-0.012	1.606			-0.177	0.163	1.616			-0.298	-0.131	1.564			-0.380	-0.354	1.582			-0.366	-0.524	1.514			-0.354	-0.581	1.486			-0.062	-0.106	1.663			0.039	-0.248	1.740
-0.173	-0.404	1.555			-0.191	-0.345	1.601			-0.184	-0.012	1.606			-0.177	0.163	1.616			-0.298	-0.131	1.564			-0.380	-0.354	1.583			-0.366	-0.524	1.514			-0.354	-0.581	1.486			-0.061	-0.106	1.663			0.039	-0.249	1.740
-0.173	-0.403	1.555			-0.191	-0.345	1.601			-0.184	-0.012	1.606			-0.177	0.163	1.616			-0.298	-0.131	1.564			-0.380	-0.354	1.583			-0.366	-0.524	1.515			-0.354	-0.581	1.486			-0.061	-0.106	1.664			0.040	-0.249	1.740
-0.172	-0.403	1.555			-0.191	-0.345	1.601			-0.183	-0.012	1.606			-0.176	0.163	1.616			-0.297	-0.131	1.564			-0.380	-0.354	1.583			-0.366	-0.524	1.515			-0.354	-0.581	1.486			-0.061	-0.106	1.664			0.040	-0.249	1.740
-0.172	-0.403	1.556			-0.191	-0.345	1.601			-0.183	-0.012	1.606			-0.176	0.163	1.616			-0.297	-0.131	1.565			-0.379	-0.354	1.583			-0.366	-0.524	1.516			-0.354	-0.581	1.486			-0.060	-0.106	1.664			0.040	-0.249	1.740
-0.172	-0.403	1.556			-0.190	-0.345	1.602			-0.183	-0.012	1.606			-0.175	0.163	1.616			-0.297	-0.131	1.565			-0.379	-0.354	1.583			-0.365	-0.524	1.516			-0.354	-0.581	1.486			-0.060	-0.106	1.664			0.040	-0.249	1.741
-0.172	-0.403	1.556			-0.190	-0.345	1.602			-0.183	-0.012	1.606			-0.175	0.163	1.616			-0.297	-0.131	1.565			-0.379	-0.354	1.584			-0.365	-0.523	1.516			-0.354	-0.581	1.487			-0.060	-0.106	1.665			0.040	-0.250	1.741
-0.172	-0.403	1.556			-0.190	-0.345	1.602			-0.182	-0.012	1.606			-0.175	0.163	1.616			-0.296	-0.131	1.566			-0.379	-0.354	1.584			-0.365	-0.523	1.517			-0.354	-0.580	1.487			-0.059	-0.106	1.665			0.041	-0.250	1.741
-0.172	-0.403	1.556			-0.190	-0.345	1.602			-0.182	-0.012	1.607			-0.174	0.163	1.616			-0.296	-0.131	1.566			-0.379	-0.354	1.584			-0.365	-0.523	1.517			-0.354	-0.580	1.487			-0.059	-0.106	1.665			0.041	-0.250	1.741
-0.171	-0.403	1.556			-0.189	-0.345	1.602			-0.182	-0.012	1.607			-0.174	0.163	1.616			-0.296	-0.131	1.566			-0.378	-0.354	1.585			-0.365	-0.523	1.518			-0.354	-0.580	1.488			-0.059	-0.106	1.665			0.041	-0.250	1.741
-0.171	-0.403	1.557			-0.189	-0.345	1.602			-0.182	-0.012	1.607			-0.174	0.163	1.616			-0.296	-0.131	1.567			-0.378	-0.354	1.585			-0.365	-0.523	1.518			-0.354	-0.580	1.488			-0.059	-0.106	1.666			0.041	-0.250	1.741
-0.171	-0.403	1.557			-0.189	-0.344	1.603			-0.181	-0.012	1.607			-0.174	0.163	1.617			-0.296	-0.131	1.567			-0.378	-0.354	1.585			-0.365	-0.523	1.519			-0.354	-0.580	1.488			-0.059	-0.106	1.666			0.041	-0.251	1.741
-0.171	-0.403	1.557			-0.189	-0.344	1.603			-0.181	-0.012	1.607			-0.173	0.163	1.617			-0.295	-0.131	1.568			-0.378	-0.354	1.586			-0.365	-0.523	1.519			-0.354	-0.581	1.488			-0.058	-0.105	1.666			0.041	-0.251	1.741
-0.171	-0.403	1.557			-0.189	-0.344	1.603			-0.181	-0.012	1.608			-0.173	0.163	1.617			-0.295	-0.131	1.568			-0.377	-0.354	1.586			-0.365	-0.523	1.519			-0.354	-0.581	1.489			-0.058	-0.105	1.666			0.042	-0.251	1.741
-0.170	-0.403	1.557			-0.188	-0.344	1.603			-0.181	-0.012	1.608			-0.173	0.163	1.617			-0.295	-0.131	1.568			-0.377	-0.354	1.587			-0.365	-0.523	1.520			-0.354	-0.581	1.489			-0.058	-0.105	1.667			0.042	-0.251	1.742
-0.170	-0.403	1.558			-0.188	-0.344	1.603			-0.180	-0.012	1.608			-0.173	0.163	1.617			-0.294	-0.131	1.569			-0.377	-0.354	1.587			-0.365	-0.523	1.520			-0.354	-0.581	1.489			-0.058	-0.105	1.667			0.042	-0.251	1.742
-0.170	-0.403	1.558			-0.188	-0.344	1.604			-0.180	-0.012	1.608			-0.172	0.163	1.617			-0.294	-0.131	1.569			-0.377	-0.354	1.587			-0.365	-0.523	1.521			-0.354	-0.581	1.489			-0.057	-0.105	1.667			0.042	-0.251	1.742
-0.170	-0.403	1.558			-0.188	-0.344	1.604			-0.180	-0.012	1.608			-0.172	0.163	1.617			-0.294	-0.131	1.570			-0.376	-0.354	1.588			-0.365	-0.523	1.521			-0.354	-0.582	1.490			-0.057	-0.105	1.668			0.042	-0.251	1.742
-0.170	-0.402	1.558			-0.187	-0.344	1.604			-0.180	-0.012	1.608			-0.172	0.163	1.617			-0.293	-0.131	1.570			-0.376	-0.354	1.588			-0.365	-0.523	1.521			-0.354	-0.582	1.490			-0.057	-0.105	1.668			0.042	-0.252	1.742
-0.170	-0.402	1.559			-0.187	-0.344	1.604			-0.180	-0.012	1.609			-0.172	0.163	1.617			-0.293	-0.131	1.570			-0.376	-0.354	1.589			-0.365	-0.523	1.522			-0.354	-0.582	1.490			-0.056	-0.105	1.669			0.042	-0.252	1.742
-0.169	-0.402	1.559			-0.187	-0.344	1.605			-0.179	-0.012	1.609			-0.171	0.163	1.617			-0.292	-0.131	1.571			-0.376	-0.354	1.589			-0.365	-0.523	1.522			-0.354	-0.582	1.490			-0.056	-0.105	1.669			0.042	-0.252	1.742
-0.169	-0.402	1.559			-0.187	-0.344	1.605			-0.179	-0.012	1.609			-0.171	0.163	1.617			-0.292	-0.131	1.571			-0.375	-0.354	1.589			-0.365	-0.523	1.523			-0.354	-0.582	1.491			-0.056	-0.105	1.669			0.043	-0.252	1.743
-0.169	-0.402	1.560			-0.187	-0.344	1.605			-0.179	-0.012	1.609			-0.171	0.163	1.618			-0.292	-0.131	1.571			-0.375	-0.354	1.590			-0.365	-0.523	1.523			-0.354	-0.583	1.491			-0.056	-0.105	1.670			0.043	-0.252	1.743
-0.169	-0.402	1.560			-0.186	-0.344	1.605			-0.179	-0.012	1.609			-0.171	0.163	1.618			-0.291	-0.131	1.572			-0.375	-0.354	1.590			-0.365	-0.523	1.523			-0.354	-0.583	1.491			-0.055	-0.105	1.670			0.043	-0.252	1.743
-0.168	-0.402	1.560			-0.186	-0.344	1.606			-0.179	-0.012	1.610			-0.170	0.163	1.618			-0.291	-0.131	1.572			-0.375	-0.354	1.591			-0.364	-0.523	1.524			-0.354	-0.583	1.491			-0.055	-0.105	1.671			0.043	-0.252	1.743
-0.168	-0.402	1.560			-0.186	-0.344	1.606			-0.178	-0.012	1.610			-0.170	0.163	1.618			-0.290	-0.131	1.572			-0.374	-0.354	1.591			-0.364	-0.523	1.524			-0.354	-0.583	1.492			-0.055	-0.105	1.671			0.043	-0.252	1.743
-0.168	-0.402	1.561			-0.186	-0.344	1.606			-0.178	-0.012	1.610			-0.170	0.163	1.618			-0.290	-0.132	1.573			-0.374	-0.354	1.591			-0.364	-0.523	1.524			-0.354	-0.583	1.492			-0.054	-0.105	1.672			0.043	-0.252	1.743
-0.168	-0.402	1.561			-0.185	-0.344	1.606			-0.178	-0.012	1.610			-0.170	0.163	1.618			-0.289	-0.132	1.573			-0.374	-0.354	1.592			-0.364	-0.523	1.525			-0.354	-0.584	1.492			-0.054	-0.105	1.672			0.043	-0.253	1.744
-0.167	-0.402	1.561			-0.185	-0.344	1.607			-0.177	-0.012	1.610			-0.169	0.163	1.618			-0.289	-0.132	1.573			-0.374	-0.354	1.592			-0.364	-0.523	1.525			-0.353	-0.584	1.492			-0.054	-0.105	1.672			0.043	-0.253	1.744
-0.167	-0.402	1.561			-0.185	-0.344	1.607			-0.177	-0.012	1.611			-0.169	0.163	1.618			-0.289	-0.132	1.573			-0.373	-0.354	1.592			-0.364	-0.523	1.525			-0.353	-0.584	1.493			-0.053	-0.105	1.673			0.044	-0.253	1.744
-0.167	-0.402	1.562			-0.185	-0.343	1.607			-0.177	-0.012	1.611			-0.169	0.163	1.618			-0.288	-0.132	1.574			-0.373	-0.354	1.593			-0.364	-0.523	1.526			-0.353	-0.584	1.493			-0.053	-0.105	1.673			0.044	-0.253	1.744
-0.167	-0.402	1.562			-0.184	-0.343	1.607			-0.176	-0.012	1.611			-0.169	0.163	1.618			-0.288	-0.132	1.574			-0.373	-0.354	1.593			-0.364	-0.523	1.526			-0.353	-0.584	1.493			-0.053	-0.105	1.673			0.044	-0.253	1.744
-0.166	-0.402	1.562			-0.184	-0.343	1.607			-0.176	-0.012	1.611			-0.168	0.163	1.618			-0.287	-0.132	1.574			-0.372	-0.354	1.593			-0.364	-0.523	1.526			-0.353	-0.585	1.493			-0.052	-0.106	1.673			0.044	-0.253	1.745
-0.166	-0.402	1.562			-0.184	-0.343	1.608			-0.176	-0.012	1.611			-0.168	0.163	1.618			-0.287	-0.132	1.574			-0.372	-0.354	1.594			-0.363	-0.523	1.526			-0.352	-0.585	1.494			-0.052	-0.106	1.674			0.044	-0.253	1.745
-0.166	-0.402	1.563			-0.184	-0.343	1.608			-0.175	-0.012	1.612			-0.168	0.163	1.618			-0.287	-0.132	1.574			-0.372	-0.354	1.594			-0.363	-0.523	1.527			-0.352	-0.585	1.494			-0.052	-0.106	1.674			0.044	-0.253	1.745
-0.166	-0.402	1.563			-0.183	-0.343	1.608			-0.175	-0.012	1.612			-0.168	0.163	1.618			-0.286	-0.132	1.575			-0.372	-0.354	1.594			-0.363	-0.523	1.527			-0.352	-0.585	1.494			-0.051	-0.106	1.674			0.044	-0.253	1.745
-0.166	-0.402	1.563			-0.183	-0.343	1.608			-0.174	-0.012	1.612			-0.167	0.163	1.618			-0.286	-0.132	1.575			-0.371	-0.354	1.595			-0.362	-0.523	1.527			-0.352	-0.585	1.494			-0.051	-0.106	1.674			0.044	-0.254	1.745
-0.165	-0.402	1.563			-0.183	-0.343	1.608			-0.174	-0.012	1.612			-0.167	0.163	1.618			-0.286	-0.132	1.575			-0.371	-0.354	1.595			-0.362	-0.523	1.527			-0.351	-0.586	1.494			-0.051	-0.106	1.674			0.044	-0.254	1.745
-0.165	-0.402	1.563			-0.183	-0.343	1.609			-0.174	-0.012	1.612			-0.167	0.163	1.618			-0.285	-0.132	1.575			-0.371	-0.354	1.595			-0.362	-0.523	1.528			-0.351	-0.586	1.495			-0.051	-0.106	1.674			0.044	-0.254	1.746
-0.165	-0.402	1.564			-0.182	-0.343	1.609			-0.173	-0.012	1.612			-0.167	0.163	1.617			-0.285	-0.133	1.575			-0.371	-0.354	1.595			-0.361	-0.523	1.528			-0.351	-0.586	1.495			-0.050	-0.106	1.674			0.045	-0.254	1.746
-0.165	-0.402	1.564			-0.182	-0.343	1.609			-0.173	-0.012	1.612			-0.166	0.163	1.617			-0.285	-0.133	1.575			-0.370	-0.354	1.596			-0.361	-0.523	1.528			-0.351	-0.586	1.495			-0.050	-0.106	1.674			0.045	-0.254	1.746
-0.164	-0.402	1.564			-0.182	-0.343	1.609			-0.173	-0.012	1.612			-0.166	0.163	1.617			-0.284	-0.133	1.576			-0.370	-0.354	1.596			-0.361	-0.523	1.528			-0.351	-0.586	1.495			-0.050	-0.107	1.674			0.045	-0.254	1.746
-0.164	-0.402	1.564			-0.182	-0.343	1.609			-0.172	-0.012	1.612			-0.166	0.163	1.617			-0.284	-0.133	1.576			-0.370	-0.354	1.596			-0.360	-0.523	1.529			-0.351	-0.586	1.495			-0.049	-0.107	1.674			0.045	-0.254	1.746
-0.164	-0.402	1.564			-0.181	-0.343	1.609			-0.172	-0.013	1.612			-0.165	0.163	1.616			-0.284	-0.133	1.576			-0.370	-0.354	1.596			-0.360	-0.523	1.529			-0.350	-0.587	1.495			-0.049	-0.107	1.674			0.045	-0.254	1.746
-0.164	-0.402	1.564			-0.181	-0.343	1.610			-0.172	-0.013	1.612			-0.165	0.163	1.616			-0.284	-0.133	1.576			-0.369	-0.354	1.596			-0.360	-0.523	1.529			-0.350	-0.587	1.496			-0.049	-0.107	1.674			0.045	-0.255	1.746
-0.164	-0.402	1.565			-0.181	-0.343	1.610			-0.171	-0.013	1.613			-0.164	0.163	1.616			-0.283	-0.133	1.576			-0.369	-0.354	1.597			-0.359	-0.523	1.529			-0.350	-0.587	1.496			-0.049	-0.107	1.674			0.045	-0.255	1.746
-0.163	-0.402	1.565			-0.180	-0.343	1.610			-0.171	-0.013	1.613			-0.164	0.163	1.616			-0.283	-0.133	1.576			-0.369	-0.354	1.597			-0.359	-0.523	1.529			-0.350	-0.587	1.496			-0.048	-0.107	1.674			0.046	-0.255	1.747
-0.163	-0.402	1.565			-0.180	-0.343	1.610			-0.170	-0.013	1.613			-0.164	0.163	1.615			-0.283	-0.133	1.576			-0.368	-0.354	1.597			-0.359	-0.523	1.529			-0.350	-0.587	1.496			-0.048	-0.107	1.674			0.046	-0.255	1.747
-0.163	-0.402	1.565			-0.180	-0.343	1.610			-0.170	-0.013	1.613			-0.163	0.162	1.615			-0.282	-0.133	1.576			-0.368	-0.354	1.597			-0.358	-0.523	1.529			-0.350	-0.587	1.496			-0.048	-0.107	1.674			0.046	-0.255	1.747
-0.163	-0.402	1.565			-0.180	-0.344	1.610			-0.170	-0.013	1.613			-0.163	0.162	1.615			-0.282	-0.133	1.576			-0.368	-0.354	1.597			-0.358	-0.523	1.530			-0.349	-0.588	1.496			-0.048	-0.107	1.674			0.046	-0.255	1.747
-0.162	-0.402	1.565			-0.179	-0.344	1.610			-0.169	-0.013	1.613			-0.163	0.162	1.614			-0.282	-0.133	1.576			-0.367	-0.354	1.598			-0.358	-0.523	1.530			-0.349	-0.588	1.496			-0.047	-0.108	1.674			0.046	-0.255	1.747
-0.162	-0.402	1.565			-0.179	-0.344	1.611			-0.169	-0.013	1.612			-0.162	0.162	1.614			-0.282	-0.134	1.576			-0.367	-0.354	1.598			-0.357	-0.524	1.529			-0.349	-0.588	1.496			-0.047	-0.108	1.674			0.047	-0.255	1.747
-0.162	-0.402	1.565			-0.179	-0.344	1.611			-0.169	-0.013	1.612			-0.162	0.162	1.614			-0.281	-0.134	1.576			-0.366	-0.354	1.598			-0.356	-0.524	1.529			-0.349	-0.588	1.497			-0.047	-0.108	1.673			0.047	-0.255	1.747
-0.162	-0.402	1.566			-0.179	-0.344	1.611			-0.168	-0.013	1.612			-0.162	0.162	1.613			-0.281	-0.134	1.576			-0.366	-0.354	1.598			-0.356	-0.524	1.530			-0.349	-0.587	1.497			-0.046	-0.108	1.673			0.047	-0.255	1.747
-0.162	-0.402	1.566			-0.178	-0.344	1.611			-0.168	-0.013	1.612			-0.161	0.162	1.613			-0.281	-0.134	1.576			-0.366	-0.354	1.598			-0.356	-0.524	1.530			-0.349	-0.587	1.498			-0.046	-0.108	1.673			0.047	-0.255	1.747
-0.161	-0.402	1.566			-0.178	-0.344	1.611			-0.167	-0.013	1.612			-0.161	0.162	1.613			-0.280	-0.134	1.577			-0.365	-0.354	1.598			-0.355	-0.524	1.530			-0.349	-0.586	1.499			-0.045	-0.108	1.673			0.048	-0.255	1.746
-0.161	-0.402	1.566			-0.178	-0.344	1.611			-0.167	-0.013	1.612			-0.161	0.162	1.612			-0.280	-0.134	1.577			-0.365	-0.354	1.599			-0.355	-0.524	1.530			-0.349	-0.586	1.499			-0.045	-0.108	1.673			0.048	-0.255	1.746
-0.161	-0.402	1.566			-0.177	-0.344	1.611			-0.167	-0.013	1.612			-0.160	0.162	1.612			-0.280	-0.134	1.577			-0.365	-0.354	1.599			-0.355	-0.524	1.530			-0.349	-0.585	1.500			-0.045	-0.108	1.673			0.048	-0.255	1.746
-0.161	-0.402	1.566			-0.177	-0.344	1.611			-0.167	-0.013	1.612			-0.160	0.162	1.612			-0.280	-0.134	1.577			-0.364	-0.354	1.599			-0.354	-0.524	1.530			-0.349	-0.585	1.500			-0.044	-0.108	1.672			0.049	-0.255	1.746
-0.160	-0.402	1.566			-0.177	-0.344	1.611			-0.166	-0.013	1.612			-0.160	0.162	1.612			-0.280	-0.134	1.577			-0.364	-0.354	1.599			-0.354	-0.524	1.530			-0.348	-0.585	1.501			-0.044	-0.108	1.672			0.049	-0.255	1.746
-0.160	-0.402	1.566			-0.177	-0.344	1.611			-0.166	-0.013	1.612			-0.160	0.162	1.611			-0.279	-0.134	1.577			-0.364	-0.354	1.599			-0.354	-0.524	1.531			-0.348	-0.585	1.501			-0.044	-0.108	1.672			0.049	-0.255	1.746
-0.160	-0.402	1.566			-0.176	-0.344	1.612			-0.166	-0.013	1.612			-0.159	0.162	1.611			-0.279	-0.134	1.577			-0.363	-0.354	1.599			-0.354	-0.525	1.531			-0.348	-0.585	1.501			-0.043	-0.108	1.671			0.050	-0.255	1.746
-0.160	-0.402	1.566			-0.176	-0.344	1.612			-0.165	-0.013	1.612			-0.159	0.162	1.611			-0.279	-0.134	1.577			-0.363	-0.354	1.600			-0.353	-0.525	1.531			-0.348	-0.585	1.502			-0.043	-0.108	1.671			0.050	-0.255	1.745
-0.160	-0.402	1.567			-0.176	-0.344	1.612			-0.165	-0.013	1.612			-0.159	0.162	1.611			-0.279	-0.134	1.577			-0.363	-0.354	1.600			-0.353	-0.525	1.531			-0.347	-0.585	1.502			-0.043	-0.108	1.671			0.051	-0.255	1.745
-0.159	-0.402	1.567			-0.176	-0.344	1.612			-0.165	-0.013	1.612			-0.159	0.162	1.611			-0.279	-0.134	1.577			-0.362	-0.354	1.600			-0.353	-0.525	1.531			-0.347	-0.585	1.502			-0.042	-0.108	1.671			0.051	-0.255	1.745
-0.159	-0.402	1.567			-0.175	-0.344	1.612			-0.164	-0.013	1.612			-0.158	0.162	1.610			-0.278	-0.135	1.577			-0.362	-0.354	1.600			-0.353	-0.525	1.531			-0.347	-0.585	1.502			-0.042	-0.108	1.671			0.052	-0.255	1.745
-0.159	-0.402	1.567			-0.175	-0.344	1.612			-0.164	-0.013	1.612			-0.158	0.162	1.610			-0.278	-0.135	1.577			-0.362	-0.354	1.600			-0.353	-0.525	1.531			-0.347	-0.585	1.503			-0.042	-0.108	1.670			0.052	-0.254	1.744
-0.159	-0.402	1.567			-0.175	-0.344	1.612			-0.164	-0.013	1.612			-0.158	0.162	1.610			-0.278	-0.135	1.577			-0.362	-0.354	1.600			-0.352	-0.525	1.531			-0.347	-0.585	1.503			-0.041	-0.108	1.670			0.052	-0.254	1.744
-0.159	-0.402	1.567			-0.175	-0.344	1.612			-0.164	-0.013	1.611			-0.158	0.162	1.610			-0.278	-0.135	1.577			-0.361	-0.354	1.600			-0.352	-0.525	1.532			-0.346	-0.584	1.503			-0.041	-0.108	1.670			0.053	-0.254	1.744
-0.158	-0.402	1.567			-0.174	-0.344	1.612			-0.163	-0.013	1.611			-0.158	0.162	1.609			-0.278	-0.135	1.577			-0.361	-0.354	1.600			-0.352	-0.525	1.532			-0.346	-0.584	1.503			-0.041	-0.108	1.670			0.053	-0.254	1.744
-0.158	-0.403	1.567			-0.174	-0.344	1.612			-0.163	-0.013	1.611			-0.157	0.162	1.609			-0.277	-0.135	1.577			-0.361	-0.354	1.600			-0.352	-0.525	1.532			-0.346	-0.584	1.504			-0.040	-0.108	1.669			0.054	-0.254	1.743
-0.158	-0.403	1.567			-0.174	-0.344	1.613			-0.163	-0.013	1.611			-0.157	0.162	1.609			-0.277	-0.135	1.577			-0.361	-0.354	1.601			-0.351	-0.525	1.532			-0.346	-0.584	1.504			-0.040	-0.108	1.669			0.054	-0.253	1.743
-0.158	-0.403	1.568			-0.173	-0.344	1.613			-0.163	-0.013	1.611			-0.157	0.162	1.609			-0.277	-0.135	1.577			-0.361	-0.354	1.601			-0.351	-0.525	1.532			-0.345	-0.584	1.504			-0.040	-0.108	1.669			0.055	-0.253	1.743
-0.157	-0.403	1.568			-0.173	-0.344	1.613			-0.162	-0.013	1.611			-0.157	0.162	1.609			-0.277	-0.135	1.577			-0.360	-0.354	1.601			-0.351	-0.525	1.532			-0.345	-0.584	1.504			-0.040	-0.108	1.669			0.055	-0.253	1.743
-0.157	-0.403	1.568			-0.173	-0.344	1.613			-0.162	-0.013	1.611			-0.157	0.162	1.609			-0.277	-0.135	1.577			-0.360	-0.354	1.601			-0.351	-0.525	1.532			-0.344	-0.584	1.505			-0.039	-0.108	1.669			0.056	-0.253	1.743
-0.157	-0.403	1.568			-0.173	-0.344	1.613			-0.162	-0.013	1.611			-0.157	0.162	1.609			-0.277	-0.135	1.577			-0.360	-0.354	1.601			-0.350	-0.525	1.532			-0.344	-0.585	1.505			-0.039	-0.108	1.668			0.056	-0.252	1.743
-0.157	-0.403	1.568			-0.172	-0.344	1.613			-0.162	-0.013	1.611			-0.156	0.162	1.608			-0.277	-0.135	1.577			-0.360	-0.354	1.601			-0.350	-0.525	1.532			-0.344	-0.585	1.505			-0.039	-0.108	1.668			0.057	-0.252	1.742
-0.157	-0.403	1.568			-0.172	-0.344	1.613			-0.162	-0.013	1.611			-0.156	0.162	1.608			-0.276	-0.135	1.577			-0.360	-0.354	1.601			-0.350	-0.526	1.532			-0.343	-0.585	1.505			-0.039	-0.108	1.668			0.057	-0.252	1.742
-0.156	-0.403	1.568			-0.172	-0.344	1.613			-0.161	-0.013	1.611			-0.156	0.162	1.608			-0.276	-0.135	1.577			-0.359	-0.354	1.601			-0.349	-0.526	1.532			-0.343	-0.585	1.505			-0.038	-0.108	1.668			0.058	-0.252	1.742
-0.156	-0.403	1.568			-0.172	-0.344	1.613			-0.161	-0.013	1.611			-0.156	0.162	1.608			-0.276	-0.135	1.577			-0.359	-0.354	1.601			-0.349	-0.526	1.532			-0.343	-0.585	1.505			-0.038	-0.108	1.668			0.059	-0.251	1.742
-0.156	-0.403	1.568			-0.171	-0.344	1.613			-0.161	-0.013	1.611			-0.156	0.162	1.608			-0.276	-0.135	1.577			-0.359	-0.354	1.601			-0.349	-0.526	1.532			-0.342	-0.585	1.506			-0.038	-0.108	1.667			0.059	-0.251	1.742
-0.156	-0.403	1.568			-0.171	-0.344	1.614			-0.161	-0.013	1.611			-0.156	0.162	1.608			-0.276	-0.135	1.577			-0.359	-0.354	1.601			-0.348	-0.527	1.532			-0.342	-0.585	1.506			-0.038	-0.108	1.667			0.059	-0.251	1.742
-0.156	-0.403	1.569			-0.171	-0.344	1.614			-0.161	-0.013	1.611			-0.156	0.162	1.608			-0.276	-0.135	1.577			-0.359	-0.354	1.602			-0.348	-0.527	1.532			-0.342	-0.585	1.506			-0.038	-0.108	1.667			0.060	-0.251	1.742
-0.155	-0.403	1.569			-0.171	-0.344	1.614			-0.160	-0.013	1.611			-0.156	0.162	1.608			-0.276	-0.135	1.577			-0.359	-0.354	1.602			-0.348	-0.527	1.532			-0.341	-0.585	1.506			-0.037	-0.108	1.667			0.060	-0.251	1.742
-0.155	-0.403	1.569			-0.171	-0.343	1.614			-0.160	-0.013	1.611			-0.156	0.162	1.608			-0.276	-0.135	1.577			-0.358	-0.354	1.602			-0.348	-0.527	1.532			-0.341	-0.585	1.506			-0.037	-0.108	1.667			0.060	-0.251	1.742
-0.155	-0.403	1.569			-0.170	-0.343	1.614			-0.160	-0.013	1.611			-0.155	0.162	1.608			-0.276	-0.135	1.577			-0.358	-0.354	1.602			-0.347	-0.527	1.532			-0.341	-0.585	1.506			-0.037	-0.108	1.667			0.061	-0.251	1.742
-0.155	-0.403	1.569			-0.170	-0.343	1.614			-0.160	-0.013	1.611			-0.155	0.162	1.607			-0.275	-0.134	1.577			-0.358	-0.354	1.602			-0.347	-0.527	1.532			-0.340	-0.585	1.506			-0.037	-0.108	1.667			0.061	-0.251	1.742
-0.155	-0.403	1.569			-0.170	-0.343	1.614			-0.160	-0.013	1.611			-0.155	0.162	1.607			-0.275	-0.134	1.577			-0.358	-0.354	1.602			-0.347	-0.527	1.532			-0.340	-0.585	1.506			-0.037	-0.108	1.667			0.061	-0.250	1.742
-0.155	-0.403	1.569			-0.170	-0.343	1.614			-0.160	-0.013	1.611			-0.155	0.162	1.607			-0.275	-0.134	1.577			-0.358	-0.354	1.602			-0.347	-0.527	1.532			-0.340	-0.585	1.506			-0.037	-0.108	1.667			0.061	-0.250	1.742
-0.154	-0.403	1.569			-0.170	-0.343	1.614			-0.160	-0.013	1.611			-0.155	0.162	1.607			-0.275	-0.134	1.577			-0.358	-0.354	1.602			-0.346	-0.528	1.532			-0.339	-0.585	1.506			-0.036	-0.108	1.667			0.062	-0.250	1.742
-0.154	-0.403	1.569			-0.170	-0.343	1.614			-0.159	-0.013	1.611			-0.155	0.162	1.607			-0.275	-0.134	1.577			-0.358	-0.354	1.602			-0.346	-0.528	1.532			-0.339	-0.585	1.507			-0.036	-0.108	1.666			0.062	-0.250	1.742
-0.154	-0.403	1.569			-0.169	-0.343	1.614			-0.159	-0.013	1.611			-0.155	0.162	1.607			-0.275	-0.134	1.577			-0.358	-0.354	1.602			-0.346	-0.528	1.532			-0.339	-0.585	1.507			-0.036	-0.108	1.666			0.062	-0.250	1.742
-0.154	-0.403	1.569			-0.169	-0.343	1.614			-0.159	-0.013	1.611			-0.155	0.162	1.607			-0.275	-0.134	1.577			-0.357	-0.354	1.602			-0.346	-0.528	1.532			-0.338	-0.585	1.507			-0.036	-0.108	1.666			0.062	-0.250	1.742
-0.154	-0.403	1.569			-0.169	-0.343	1.614			-0.159	-0.013	1.611			-0.155	0.162	1.607			-0.275	-0.134	1.578			-0.357	-0.354	1.602			-0.345	-0.528	1.532			-0.338	-0.585	1.507			-0.036	-0.108	1.666			0.062	-0.250	1.741
-0.154	-0.403	1.569			-0.169	-0.343	1.614			-0.159	-0.013	1.611			-0.155	0.162	1.607			-0.274	-0.134	1.578			-0.357	-0.354	1.602			-0.345	-0.528	1.532			-0.338	-0.586	1.507			-0.036	-0.108	1.666			0.062	-0.250	1.741
-0.154	-0.403	1.569			-0.169	-0.343	1.614			-0.159	-0.013	1.611			-0.155	0.162	1.607			-0.274	-0.134	1.578			-0.357	-0.354	1.602			-0.345	-0.529	1.531			-0.337	-0.586	1.507			-0.036	-0.108	1.666			0.063	-0.250	1.741
-0.154	-0.403	1.570			-0.169	-0.343	1.615			-0.159	-0.013	1.611			-0.155	0.162	1.607			-0.274	-0.134	1.578			-0.357	-0.354	1.602			-0.345	-0.529	1.531			-0.337	-0.586	1.507			-0.035	-0.108	1.666			0.063	-0.250	1.741
-0.153	-0.403	1.570			-0.169	-0.343	1.615			-0.159	-0.013	1.611			-0.155	0.162	1.607			-0.274	-0.134	1.578			-0.357	-0.354	1.602			-0.345	-0.529	1.531			-0.337	-0.586	1.507			-0.035	-0.108	1.666			0.063	-0.250	1.741
-0.153	-0.403	1.570			-0.169	-0.343	1.615			-0.158	-0.013	1.611			-0.155	0.162	1.607			-0.274	-0.134	1.578			-0.357	-0.354	1.602			-0.344	-0.529	1.531			-0.337	-0.586	1.507			-0.035	-0.108	1.666			0.063	-0.250	1.741
-0.153	-0.403	1.570			-0.169	-0.343	1.615			-0.158	-0.013	1.611			-0.154	0.162	1.607			-0.274	-0.134	1.578			-0.357	-0.354	1.602			-0.344	-0.529	1.531			-0.336	-0.586	1.507			-0.035	-0.108	1.667			0.063	-0.250	1.741
-0.153	-0.403	1.570			-0.168	-0.343	1.615			-0.158	-0.013	1.611			-0.154	0.162	1.607			-0.274	-0.134	1.578			-0.357	-0.354	1.603			-0.344	-0.530	1.531			-0.336	-0.586	1.507			-0.035	-0.108	1.667			0.063	-0.250	1.741
-0.153	-0.403	1.570			-0.168	-0.343	1.615			-0.158	-0.013	1.611			-0.154	0.162	1.607			-0.274	-0.134	1.578			-0.357	-0.354	1.603			-0.344	-0.530	1.531			-0.336	-0.586	1.507			-0.035	-0.108	1.667			0.063	-0.250	1.741
-0.153	-0.403	1.570			-0.168	-0.343	1.615			-0.158	-0.013	1.611			-0.154	0.162	1.607			-0.274	-0.134	1.578			-0.357	-0.354	1.603			-0.344	-0.530	1.531			-0.336	-0.586	1.507			-0.035	-0.108	1.667			0.063	-0.250	1.741
-0.153	-0.403	1.570			-0.168	-0.343	1.615			-0.158	-0.013	1.611			-0.154	0.162	1.607			-0.273	-0.134	1.578			-0.356	-0.354	1.603			-0.344	-0.530	1.531			-0.336	-0.586	1.507			-0.035	-0.108	1.667			0.063	-0.250	1.741
-0.153	-0.403	1.570			-0.168	-0.343	1.615			-0.158	-0.013	1.611			-0.154	0.162	1.607			-0.273	-0.134	1.578			-0.356	-0.354	1.603			-0.344	-0.530	1.531			-0.335	-0.586	1.507			-0.035	-0.108	1.667			0.063	-0.250	1.741
-0.153	-0.403	1.570			-0.168	-0.343	1.615			-0.158	-0.013	1.612			-0.154	0.162	1.607			-0.273	-0.134	1.578			-0.356	-0.354	1.603			-0.343	-0.530	1.531			-0.335	-0.586	1.507			-0.035	-0.108	1.667			0.064	-0.250	1.741
-0.153	-0.403	1.570			-0.168	-0.343	1.615			-0.158	-0.013	1.612			-0.154	0.162	1.607			-0.273	-0.134	1.578			-0.356	-0.354	1.603			-0.343	-0.530	1.531			-0.335	-0.586	1.507			-0.035	-0.108	1.667			0.064	-0.250	1.741
-0.152	-0.403	1.570			-0.168	-0.343	1.615			-0.158	-0.012	1.612			-0.154	0.162	1.607			-0.273	-0.134	1.578			-0.356	-0.354	1.603			-0.343	-0.530	1.531			-0.335	-0.586	1.507			-0.034	-0.108	1.667			0.064	-0.250	1.741
-0.152	-0.403	1.570			-0.168	-0.343	1.615			-0.158	-0.012	1.612			-0.154	0.162	1.607			-0.273	-0.134	1.578			-0.356	-0.354	1.603			-0.343	-0.530	1.531			-0.335	-0.586	1.507			-0.034	-0.108	1.667			0.064	-0.250	1.741
-0.152	-0.403	1.570			-0.168	-0.343	1.615			-0.157	-0.012	1.612			-0.154	0.162	1.607			-0.273	-0.134	1.578			-0.356	-0.354	1.603			-0.343	-0.530	1.531			-0.335	-0.586	1.507			-0.034	-0.108	1.667			0.064	-0.250	1.741
-0.152	-0.403	1.570			-0.168	-0.343	1.615			-0.157	-0.012	1.612			-0.154	0.162	1.607			-0.273	-0.134	1.578			-0.356	-0.354	1.603			-0.343	-0.530	1.531			-0.335	-0.586	1.507			-0.034	-0.108	1.667			0.064	-0.250	1.741
-0.152	-0.403	1.570			-0.168	-0.343	1.615			-0.157	-0.012	1.612			-0.154	0.162	1.607			-0.273	-0.134	1.578			-0.356	-0.354	1.603			-0.343	-0.530	1.531			-0.335	-0.585	1.507			-0.034	-0.108	1.666			0.064	-0.251	1.741
-0.152	-0.403	1.570			-0.167	-0.343	1.615			-0.157	-0.012	1.612			-0.154	0.163	1.607			-0.273	-0.134	1.578			-0.356	-0.354	1.603			-0.343	-0.530	1.531			-0.335	-0.585	1.507			-0.034	-0.108	1.666			0.064	-0.251	1.741
-0.152	-0.403	1.570			-0.167	-0.343	1.615			-0.157	-0.012	1.612			-0.154	0.163	1.607			-0.273	-0.134	1.578			-0.356	-0.354	1.603			-0.343	-0.529	1.531			-0.336	-0.584	1.507			-0.034	-0.108	1.666			0.064	-0.251	1.741
-0.152	-0.403	1.570			-0.167	-0.343	1.615			-0.157	-0.012	1.612			-0.154	0.163	1.607			-0.273	-0.134	1.578			-0.356	-0.354	1.603			-0.343	-0.529	1.531			-0.336	-0.584	1.507			-0.034	-0.108	1.666			0.064	-0.251	1.741
-0.152	-0.403	1.570			-0.167	-0.343	1.615			-0.157	-0.012	1.612			-0.154	0.163	1.607			-0.273	-0.134	1.578			-0.356	-0.354	1.603			-0.343	-0.529	1.531			-0.336	-0.584	1.507			-0.034	-0.108	1.666			0.064	-0.251	1.740
-0.152	-0.403	1.570			-0.167	-0.343	1.615			-0.157	-0.012	1.612			-0.154	0.163	1.607			-0.273	-0.134	1.578			-0.356	-0.354	1.603			-0.343	-0.529	1.531			-0.337	-0.584	1.507			-0.034	-0.108	1.666			0.064	-0.251	1.740
-0.152	-0.403	1.570			-0.167	-0.343	1.615			-0.157	-0.012	1.612			-0.154	0.163	1.607			-0.272	-0.134	1.578			-0.356	-0.354	1.603			-0.343	-0.529	1.531			-0.337	-0.583	1.507			-0.034	-0.108	1.666			0.064	-0.252	1.740
-0.152	-0.403	1.570			-0.167	-0.343	1.615			-0.157	-0.012	1.612			-0.154	0.163	1.607			-0.272	-0.134	1.578			-0.356	-0.354	1.603			-0.343	-0.529	1.531			-0.337	-0.583	1.507			-0.034	-0.108	1.666			0.064	-0.252	1.740
-0.152	-0.403	1.570			-0.167	-0.343	1.615			-0.157	-0.012	1.612			-0.154	0.163	1.607			-0.272	-0.134	1.578			-0.355	-0.354	1.603			-0.343	-0.529	1.531			-0.337	-0.583	1.507			-0.034	-0.108	1.666			0.064	-0.252	1.739
-0.152	-0.403	1.570			-0.167	-0.343	1.615			-0.157	-0.012	1.612			-0.154	0.163	1.607			-0.272	-0.134	1.578			-0.355	-0.354	1.603			-0.343	-0.529	1.531			-0.338	-0.583	1.507			-0.034	-0.108	1.666			0.064	-0.252	1.739
-0.152	-0.403	1.570			-0.167	-0.343	1.615			-0.157	-0.012	1.612			-0.154	0.163	1.607			-0.272	-0.134	1.578			-0.355	-0.354	1.603			-0.342	-0.529	1.530			-0.337	-0.583	1.507			-0.034	-0.108	1.666			0.064	-0.253	1.739
-0.152	-0.403	1.570			-0.167	-0.343	1.615			-0.157	-0.012	1.612			-0.154	0.163	1.607			-0.272	-0.134	1.578			-0.355	-0.354	1.603			-0.342	-0.529	1.530			-0.337	-0.583	1.507			-0.034	-0.108	1.666			0.064	-0.253	1.738
-0.152	-0.403	1.570			-0.167	-0.343	1.615			-0.157	-0.012	1.612			-0.154	0.163	1.607			-0.272	-0.134	1.578			-0.355	-0.354	1.603			-0.342	-0.529	1.530			-0.337	-0.583	1.506			-0.034	-0.108	1.666			0.064	-0.253	1.738
-0.152	-0.403	1.570			-0.167	-0.343	1.615			-0.157	-0.012	1.612			-0.154	0.163	1.607			-0.272	-0.134	1.578			-0.355	-0.354	1.603			-0.342	-0.529	1.530			-0.337	-0.583	1.506			-0.034	-0.108	1.666			0.064	-0.253	1.737
-0.152	-0.403	1.570			-0.167	-0.343	1.615			-0.157	-0.012	1.612			-0.154	0.163	1.607			-0.272	-0.134	1.578			-0.355	-0.354	1.603			-0.342	-0.529	1.530			-0.337	-0.583	1.506			-0.034	-0.108	1.665			0.064	-0.254	1.737
-0.152	-0.403	1.570			-0.167	-0.343	1.615			-0.157	-0.012	1.612			-0.154	0.163	1.607			-0.272	-0.134	1.578			-0.355	-0.354	1.603			-0.342	-0.529	1.530			-0.338	-0.582	1.507			-0.034	-0.108	1.665			0.064	-0.254	1.736
-0.152	-0.403	1.570			-0.167	-0.343	1.615			-0.157	-0.012	1.611			-0.154	0.163	1.606			-0.272	-0.134	1.578			-0.355	-0.354	1.603			-0.342	-0.529	1.530			-0.338	-0.582	1.507			-0.034	-0.108	1.665			0.064	-0.254	1.736
-0.152	-0.402	1.570			-0.167	-0.343	1.615			-0.157	-0.012	1.611			-0.154	0.163	1.606			-0.272	-0.134	1.578			-0.355	-0.354	1.603			-0.343	-0.529	1.530			-0.338	-0.582	1.506			-0.034	-0.108	1.665			0.064	-0.254	1.736
-0.152	-0.402	1.570			-0.167	-0.343	1.615			-0.157	-0.012	1.611			-0.154	0.163	1.606			-0.272	-0.134	1.578			-0.355	-0.354	1.603			-0.343	-0.529	1.530			-0.338	-0.582	1.506			-0.034	-0.107	1.665			0.064	-0.254	1.735
-0.152	-0.402	1.570			-0.167	-0.343	1.615			-0.157	-0.012	1.611			-0.154	0.163	1.606			-0.272	-0.134	1.578			-0.355	-0.354	1.603			-0.343	-0.528	1.530			-0.338	-0.583	1.506			-0.034	-0.107	1.664			0.064	-0.254	1.735
-0.152	-0.402	1.570			-0.167	-0.343	1.615			-0.157	-0.012	1.611			-0.154	0.163	1.605			-0.273	-0.134	1.578			-0.355	-0.354	1.603			-0.343	-0.528	1.531			-0.338	-0.583	1.506			-0.034	-0.107	1.664			0.063	-0.255	1.734
-0.152	-0.402	1.570			-0.167	-0.343	1.615			-0.157	-0.012	1.611			-0.154	0.163	1.605			-0.273	-0.134	1.578			-0.355	-0.354	1.603			-0.343	-0.528	1.531			-0.338	-0.583	1.506			-0.034	-0.107	1.664			0.063	-0.255	1.734
-0.152	-0.402	1.570			-0.167	-0.343	1.615			-0.157	-0.012	1.611			-0.154	0.162	1.605			-0.273	-0.134	1.578			-0.355	-0.354	1.603			-0.343	-0.528	1.531			-0.339	-0.582	1.506			-0.034	-0.107	1.664			0.063	-0.255	1.734
-0.152	-0.402	1.570			-0.167	-0.343	1.615			-0.157	-0.012	1.610			-0.154	0.162	1.604			-0.273	-0.134	1.578			-0.355	-0.354	1.603			-0.343	-0.528	1.531			-0.339	-0.582	1.506			-0.034	-0.107	1.664			0.063	-0.255	1.733
-0.152	-0.402	1.570			-0.167	-0.343	1.615			-0.157	-0.012	1.610			-0.154	0.162	1.604			-0.273	-0.134	1.578			-0.355	-0.354	1.603			-0.343	-0.528	1.531			-0.340	-0.581	1.507			-0.034	-0.107	1.664			0.063	-0.255	1.733
-0.152	-0.402	1.570			-0.167	-0.343	1.615			-0.157	-0.012	1.610			-0.154	0.162	1.603			-0.273	-0.134	1.578			-0.355	-0.354	1.603			-0.343	-0.528	1.531			-0.340	-0.581	1.507			-0.034	-0.107	1.663			0.063	-0.255	1.732
-0.152	-0.402	1.570			-0.167	-0.343	1.615			-0.157	-0.012	1.610			-0.154	0.162	1.603			-0.273	-0.134	1.578			-0.355	-0.354	1.603			-0.343	-0.528	1.531			-0.340	-0.580	1.507			-0.034	-0.107	1.663			0.063	-0.255	1.732
-0.152	-0.402	1.569			-0.167	-0.343	1.615			-0.157	-0.012	1.610			-0.154	0.162	1.602			-0.273	-0.134	1.578			-0.355	-0.354	1.603			-0.343	-0.528	1.531			-0.341	-0.580	1.507			-0.034	-0.107	1.663			0.063	-0.255	1.732
-0.152	-0.402	1.569			-0.167	-0.343	1.615			-0.157	-0.012	1.609			-0.154	0.162	1.602			-0.273	-0.134	1.578			-0.355	-0.354	1.603			-0.343	-0.528	1.531			-0.341	-0.580	1.508			-0.034	-0.107	1.663			0.063	-0.255	1.731
-0.152	-0.402	1.569			-0.167	-0.343	1.615			-0.157	-0.012	1.609			-0.154	0.162	1.602			-0.273	-0.134	1.578			-0.355	-0.354	1.603			-0.343	-0.528	1.531			-0.341	-0.579	1.508			-0.034	-0.107	1.663			0.063	-0.255	1.731
-0.152	-0.402	1.569			-0.167	-0.343	1.615			-0.157	-0.012	1.609			-0.154	0.162	1.601			-0.273	-0.134	1.578			-0.354	-0.354	1.603			-0.344	-0.527	1.531			-0.342	-0.579	1.508			-0.034	-0.107	1.663			0.063	-0.255	1.731
-0.152	-0.402	1.569			-0.167	-0.343	1.615			-0.157	-0.012	1.609			-0.154	0.162	1.601			-0.273	-0.133	1.578			-0.354	-0.354	1.603			-0.344	-0.527	1.531			-0.342	-0.579	1.508			-0.034	-0.107	1.662			0.063	-0.255	1.730
-0.152	-0.402	1.569			-0.167	-0.343	1.614			-0.157	-0.012	1.609			-0.154	0.162	1.600			-0.273	-0.133	1.578			-0.354	-0.354	1.603			-0.344	-0.527	1.531			-0.342	-0.579	1.508			-0.034	-0.107	1.662			0.063	-0.255	1.730
-0.152	-0.402	1.569			-0.167	-0.343	1.614			-0.157	-0.012	1.609			-0.154	0.162	1.600			-0.273	-0.133	1.578			-0.354	-0.354	1.603			-0.344	-0.527	1.531			-0.343	-0.579	1.508			-0.034	-0.107	1.662			0.063	-0.255	1.730
-0.152	-0.402	1.569			-0.167	-0.343	1.614			-0.157	-0.012	1.609			-0.154	0.162	1.599			-0.274	-0.133	1.578			-0.354	-0.354	1.603			-0.344	-0.527	1.532			-0.343	-0.579	1.508			-0.034	-0.107	1.662			0.063	-0.255	1.729
-0.152	-0.402	1.569			-0.167	-0.343	1.614			-0.157	-0.012	1.608			-0.154	0.162	1.599			-0.274	-0.133	1.578			-0.354	-0.354	1.603			-0.344	-0.527	1.532			-0.343	-0.579	1.508			-0.034	-0.107	1.661			0.064	-0.254	1.729
-0.152	-0.402	1.569			-0.167	-0.343	1.614			-0.157	-0.012	1.608			-0.154	0.162	1.599			-0.274	-0.133	1.578			-0.354	-0.354	1.603			-0.345	-0.527	1.532			-0.343	-0.579	1.508			-0.034	-0.107	1.661			0.064	-0.254	1.729
-0.152	-0.402	1.569			-0.167	-0.343	1.614			-0.157	-0.012	1.608			-0.154	0.162	1.599			-0.274	-0.133	1.578			-0.354	-0.354	1.603			-0.345	-0.527	1.532			-0.343	-0.579	1.508			-0.035	-0.107	1.661			0.064	-0.254	1.728
-0.152	-0.402	1.569			-0.167	-0.343	1.614			-0.157	-0.012	1.608			-0.154	0.162	1.598			-0.275	-0.133	1.578			-0.354	-0.354	1.603			-0.345	-0.527	1.532			-0.344	-0.579	1.509			-0.035	-0.107	1.661			0.064	-0.254	1.728
-0.152	-0.402	1.569			-0.167	-0.343	1.614			-0.157	-0.012	1.608			-0.155	0.161	1.598			-0.276	-0.133	1.578			-0.354	-0.354	1.603			-0.345	-0.527	1.532			-0.344	-0.579	1.509			-0.035	-0.106	1.660			0.065	-0.253	1.727
-0.152	-0.402	1.569			-0.167	-0.343	1.614			-0.157	-0.012	1.608			-0.155	0.161	1.598			-0.277	-0.132	1.579			-0.354	-0.354	1.603			-0.345	-0.527	1.532			-0.344	-0.579	1.509			-0.035	-0.106	1.660			0.065	-0.253	1.727
-0.152	-0.402	1.569			-0.167	-0.343	1.614			-0.157	-0.012	1.608			-0.155	0.161	1.597			-0.279	-0.132	1.579			-0.354	-0.354	1.603			-0.346	-0.526	1.533			-0.344	-0.579	1.509			-0.035	-0.106	1.660			0.065	-0.253	1.727
-0.153	-0.402	1.569			-0.167	-0.343	1.614			-0.157	-0.012	1.608			-0.155	0.161	1.597			-0.279	-0.132	1.579			-0.354	-0.354	1.603			-0.346	-0.526	1.533			-0.344	-0.579	1.508			-0.035	-0.106	1.660			0.066	-0.252	1.727
-0.153	-0.402	1.569			-0.167	-0.343	1.614			-0.158	-0.012	1.608			-0.155	0.161	1.597			-0.281	-0.131	1.579			-0.354	-0.354	1.603			-0.346	-0.526	1.533			-0.344	-0.580	1.508			-0.035	-0.106	1.659			0.066	-0.252	1.726
-0.153	-0.402	1.569			-0.167	-0.343	1.614			-0.158	-0.012	1.608			-0.155	0.161	1.597			-0.282	-0.131	1.580			-0.354	-0.354	1.603			-0.346	-0.526	1.533			-0.344	-0.580	1.508			-0.035	-0.106	1.659			0.066	-0.252	1.726
-0.153	-0.402	1.569			-0.167	-0.343	1.614			-0.158	-0.012	1.608			-0.155	0.161	1.597			-0.283	-0.130	1.580			-0.354	-0.354	1.603			-0.346	-0.526	1.533			-0.344	-0.581	1.508			-0.035	-0.106	1.659			0.067	-0.251	1.726
-0.153	-0.402	1.569			-0.167	-0.343	1.614			-0.158	-0.012	1.607			-0.155	0.161	1.596			-0.284	-0.130	1.580			-0.354	-0.354	1.603			-0.346	-0.526	1.533			-0.344	-0.581	1.508			-0.035	-0.106	1.659			0.067	-0.251	1.725
-0.153	-0.401	1.569			-0.167	-0.343	1.614			-0.158	-0.012	1.607			-0.155	0.161	1.596			-0.285	-0.130	1.580			-0.354	-0.354	1.603			-0.346	-0.526	1.533			-0.344	-0.581	1.508			-0.035	-0.106	1.658			0.067	-0.250	1.725
-0.153	-0.401	1.569			-0.167	-0.342	1.614			-0.158	-0.012	1.607			-0.156	0.161	1.596			-0.285	-0.130	1.581			-0.354	-0.354	1.603			-0.347	-0.526	1.533			-0.344	-0.581	1.508			-0.035	-0.106	1.658			0.068	-0.250	1.725
-0.153	-0.401	1.568			-0.167	-0.342	1.614			-0.158	-0.012	1.607			-0.156	0.161	1.595			-0.286	-0.130	1.581			-0.354	-0.354	1.603			-0.347	-0.526	1.533			-0.344	-0.581	1.508			-0.035	-0.106	1.658			0.068	-0.249	1.725
-0.154	-0.401	1.568			-0.167	-0.342	1.614			-0.158	-0.013	1.607			-0.156	0.161	1.595			-0.286	-0.129	1.581			-0.354	-0.354	1.603			-0.347	-0.526	1.533			-0.344	-0.581	1.508			-0.036	-0.106	1.657			0.068	-0.249	1.725
-0.154	-0.401	1.568			-0.167	-0.342	1.614			-0.158	-0.013	1.607			-0.156	0.161	1.594			-0.287	-0.129	1.581			-0.354	-0.354	1.603			-0.347	-0.526	1.533			-0.344	-0.581	1.508			-0.036	-0.106	1.657			0.069	-0.248	1.724
-0.154	-0.401	1.568			-0.167	-0.342	1.614			-0.158	-0.013	1.607			-0.157	0.161	1.594			-0.287	-0.129	1.581			-0.354	-0.354	1.604			-0.347	-0.526	1.534			-0.344	-0.581	1.508			-0.036	-0.106	1.657			0.069	-0.248	1.724
-0.154	-0.401	1.568			-0.167	-0.342	1.614			-0.158	-0.013	1.607			-0.157	0.161	1.594			-0.288	-0.129	1.581			-0.355	-0.354	1.604			-0.347	-0.526	1.534			-0.344	-0.581	1.508			-0.036	-0.106	1.656			0.070	-0.247	1.724
-0.154	-0.401	1.568			-0.167	-0.342	1.614			-0.158	-0.013	1.607			-0.157	0.161	1.593			-0.288	-0.129	1.581			-0.355	-0.354	1.604			-0.347	-0.526	1.534			-0.345	-0.581	1.508			-0.036	-0.106	1.656			0.070	-0.246	1.724
-0.154	-0.401	1.568			-0.167	-0.342	1.614			-0.158	-0.013	1.607			-0.158	0.160	1.593			-0.289	-0.129	1.581			-0.355	-0.354	1.604			-0.347	-0.526	1.534			-0.345	-0.581	1.508			-0.036	-0.106	1.655			0.070	-0.246	1.724
-0.154	-0.401	1.568			-0.167	-0.342	1.614			-0.158	-0.013	1.607			-0.158	0.160	1.592			-0.289	-0.128	1.582			-0.355	-0.354	1.604			-0.347	-0.526	1.534			-0.345	-0.581	1.508			-0.036	-0.106	1.655			0.071	-0.245	1.723
-0.154	-0.401	1.568			-0.167	-0.342	1.614			-0.158	-0.013	1.607			-0.158	0.160	1.592			-0.290	-0.128	1.582			-0.355	-0.354	1.604			-0.347	-0.526	1.534			-0.345	-0.581	1.508			-0.036	-0.106	1.655			0.071	-0.244	1.723
-0.155	-0.401	1.568			-0.167	-0.342	1.614			-0.158	-0.013	1.606			-0.158	0.160	1.591			-0.290	-0.128	1.582			-0.355	-0.354	1.604			-0.347	-0.526	1.534			-0.345	-0.581	1.508			-0.036	-0.106	1.654			0.072	-0.244	1.723
-0.155	-0.401	1.568			-0.167	-0.342	1.614			-0.158	-0.013	1.606			-0.159	0.160	1.591			-0.290	-0.128	1.582			-0.355	-0.354	1.604			-0.347	-0.526	1.534			-0.344	-0.582	1.508			-0.036	-0.106	1.654			0.072	-0.243	1.723
-0.155	-0.401	1.568			-0.167	-0.342	1.614			-0.158	-0.013	1.606			-0.159	0.160	1.590			-0.291	-0.128	1.582			-0.355	-0.354	1.604			-0.347	-0.526	1.534			-0.344	-0.582	1.508			-0.036	-0.106	1.653			0.072	-0.243	1.723
-0.155	-0.400	1.568			-0.167	-0.342	1.614			-0.158	-0.013	1.606			-0.159	0.160	1.590			-0.291	-0.128	1.582			-0.355	-0.354	1.604			-0.347	-0.526	1.534			-0.343	-0.582	1.508			-0.037	-0.106	1.652			0.073	-0.242	1.722
-0.155	-0.400	1.568			-0.167	-0.342	1.614			-0.159	-0.013	1.606			-0.159	0.160	1.590			-0.291	-0.128	1.582			-0.355	-0.354	1.604			-0.347	-0.526	1.534			-0.343	-0.582	1.508			-0.037	-0.106	1.651			0.073	-0.242	1.722
-0.155	-0.400	1.568			-0.167	-0.342	1.614			-0.159	-0.013	1.606			-0.160	0.160	1.589			-0.291	-0.128	1.582			-0.355	-0.354	1.604			-0.347	-0.526	1.534			-0.343	-0.582	1.508			-0.037	-0.106	1.651			0.074	-0.241	1.722
-0.155	-0.400	1.568			-0.167	-0.342	1.614			-0.159	-0.013	1.606			-0.160	0.160	1.589			-0.292	-0.128	1.582			-0.355	-0.354	1.604			-0.347	-0.525	1.534			-0.343	-0.582	1.508			-0.037	-0.106	1.650			0.074	-0.241	1.722
-0.155	-0.400	1.568			-0.167	-0.342	1.614			-0.159	-0.013	1.606			-0.160	0.160	1.589			-0.292	-0.128	1.582			-0.355	-0.354	1.604			-0.348	-0.525	1.534			-0.343	-0.582	1.508			-0.037	-0.106	1.650			0.074	-0.241	1.721
-0.155	-0.400	1.568			-0.167	-0.342	1.614			-0.159	-0.013	1.606			-0.160	0.160	1.589			-0.292	-0.128	1.582			-0.355	-0.354	1.604			-0.348	-0.525	1.534			-0.343	-0.582	1.508			-0.037	-0.106	1.649			0.075	-0.241	1.721
-0.155	-0.400	1.568			-0.167	-0.342	1.614			-0.159	-0.013	1.606			-0.160	0.160	1.588			-0.292	-0.127	1.582			-0.355	-0.354	1.604			-0.348	-0.525	1.534			-0.344	-0.582	1.508			-0.037	-0.106	1.648			0.075	-0.240	1.720
-0.156	-0.400	1.568			-0.167	-0.342	1.614			-0.159	-0.013	1.605			-0.160	0.159	1.588			-0.292	-0.127	1.582			-0.355	-0.354	1.604			-0.348	-0.525	1.534			-0.343	-0.582	1.508			-0.037	-0.106	1.648			0.075	-0.240	1.720
-0.156	-0.400	1.568			-0.167	-0.342	1.614			-0.159	-0.013	1.605			-0.161	0.159	1.588			-0.292	-0.127	1.582			-0.355	-0.354	1.604			-0.348	-0.525	1.534			-0.343	-0.582	1.508			-0.037	-0.106	1.647			0.076	-0.240	1.719
-0.156	-0.400	1.568			-0.167	-0.342	1.614			-0.159	-0.013	1.605			-0.161	0.159	1.588			-0.293	-0.127	1.582			-0.355	-0.354	1.605			-0.348	-0.525	1.534			-0.343	-0.582	1.509			-0.037	-0.107	1.646			0.076	-0.240	1.719
-0.156	-0.400	1.568			-0.167	-0.342	1.614			-0.159	-0.013	1.605			-0.161	0.159	1.587			-0.293	-0.127	1.582			-0.355	-0.355	1.605			-0.348	-0.525	1.534			-0.344	-0.582	1.509			-0.037	-0.107	1.646			0.076	-0.240	1.718
-0.156	-0.400	1.568			-0.167	-0.342	1.614			-0.159	-0.013	1.605			-0.161	0.159	1.587			-0.293	-0.127	1.582			-0.355	-0.355	1.605			-0.348	-0.525	1.534			-0.344	-0.581	1.510			-0.037	-0.107	1.645			0.077	-0.240	1.718
-0.156	-0.400	1.568			-0.167	-0.342	1.614			-0.159	-0.014	1.605			-0.161	0.159	1.587			-0.293	-0.127	1.582			-0.355	-0.355	1.605			-0.348	-0.525	1.534			-0.344	-0.581	1.510			-0.037	-0.107	1.644			0.077	-0.240	1.717
-0.156	-0.400	1.568			-0.167	-0.342	1.614			-0.159	-0.014	1.605			-0.161	0.159	1.587			-0.293	-0.127	1.583			-0.355	-0.355	1.605			-0.348	-0.525	1.535			-0.344	-0.581	1.510			-0.037	-0.107	1.644			0.078	-0.239	1.717
-0.156	-0.400	1.568			-0.167	-0.342	1.614			-0.159	-0.014	1.605			-0.161	0.159	1.587			-0.293	-0.127	1.583			-0.355	-0.355	1.605			-0.348	-0.525	1.535			-0.344	-0.581	1.510			-0.037	-0.107	1.643			0.078	-0.239	1.716
-0.156	-0.400	1.568			-0.167	-0.342	1.614			-0.159	-0.014	1.605			-0.162	0.159	1.586			-0.293	-0.127	1.583			-0.355	-0.355	1.605			-0.348	-0.525	1.535			-0.344	-0.582	1.510			-0.037	-0.107	1.642			0.078	-0.239	1.715
-0.156	-0.400	1.568			-0.167	-0.342	1.614			-0.159	-0.014	1.604			-0.162	0.159	1.586			-0.293	-0.127	1.583			-0.355	-0.355	1.605			-0.348	-0.525	1.535			-0.344	-0.583	1.510			-0.037	-0.108	1.642			0.079	-0.239	1.715
-0.156	-0.400	1.568			-0.167	-0.341	1.614			-0.159	-0.014	1.604			-0.162	0.159	1.586			-0.293	-0.127	1.583			-0.355	-0.355	1.606			-0.348	-0.525	1.535			-0.344	-0.583	1.510			-0.037	-0.108	1.641			0.079	-0.239	1.714
-0.156	-0.400	1.568			-0.167	-0.341	1.614			-0.159	-0.014	1.604			-0.162	0.159	1.586			-0.294	-0.127	1.583			-0.355	-0.355	1.606			-0.348	-0.525	1.535			-0.344	-0.583	1.510			-0.037	-0.108	1.641			0.080	-0.239	1.713
-0.157	-0.400	1.568			-0.167	-0.341	1.614			-0.159	-0.014	1.604			-0.162	0.159	1.585			-0.294	-0.127	1.583			-0.355	-0.355	1.606			-0.348	-0.525	1.535			-0.344	-0.582	1.510			-0.037	-0.108	1.640			0.080	-0.239	1.713
-0.157	-0.400	1.567			-0.167	-0.341	1.614			-0.159	-0.014	1.604			-0.162	0.159	1.585			-0.294	-0.127	1.583			-0.355	-0.355	1.606			-0.348	-0.525	1.535			-0.345	-0.582	1.510			-0.037	-0.108	1.640			0.080	-0.239	1.712
-0.157	-0.400	1.567			-0.167	-0.341	1.613			-0.159	-0.014	1.603			-0.162	0.159	1.585			-0.294	-0.127	1.583			-0.355	-0.355	1.606			-0.348	-0.526	1.535			-0.345	-0.582	1.511			-0.037	-0.108	1.639			0.081	-0.239	1.711
-0.157	-0.400	1.567			-0.167	-0.341	1.613			-0.159	-0.014	1.603			-0.162	0.159	1.585			-0.294	-0.127	1.583			-0.355	-0.355	1.606			-0.348	-0.526	1.536			-0.345	-0.582	1.511			-0.037	-0.108	1.639			0.081	-0.239	1.711
-0.157	-0.400	1.567			-0.167	-0.341	1.613			-0.159	-0.014	1.603			-0.162	0.159	1.585			-0.294	-0.127	1.583			-0.355	-0.355	1.606			-0.349	-0.526	1.536			-0.345	-0.582	1.511			-0.037	-0.108	1.638			0.081	-0.239	1.710
-0.157	-0.400	1.567			-0.167	-0.341	1.613			-0.159	-0.014	1.603			-0.162	0.159	1.584			-0.294	-0.127	1.583			-0.355	-0.355	1.607			-0.349	-0.526	1.536			-0.346	-0.582	1.511			-0.037	-0.108	1.638			0.081	-0.240	1.709
-0.157	-0.400	1.567			-0.167	-0.341	1.613			-0.159	-0.014	1.602			-0.162	0.159	1.584			-0.294	-0.127	1.583			-0.355	-0.355	1.607			-0.349	-0.526	1.536			-0.346	-0.582	1.511			-0.037	-0.108	1.638			0.082	-0.240	1.709
-0.157	-0.400	1.567			-0.167	-0.341	1.613			-0.159	-0.014	1.602			-0.162	0.159	1.584			-0.294	-0.127	1.583			-0.355	-0.355	1.607			-0.350	-0.526	1.536			-0.346	-0.581	1.512			-0.037	-0.108	1.637			0.082	-0.240	1.708
-0.157	-0.399	1.567			-0.167	-0.341	1.613			-0.159	-0.014	1.602			-0.163	0.159	1.584			-0.294	-0.127	1.583			-0.355	-0.355	1.607			-0.350	-0.526	1.536			-0.346	-0.581	1.512			-0.037	-0.109	1.637			0.082	-0.240	1.707
-0.158	-0.399	1.567			-0.167	-0.341	1.613			-0.159	-0.014	1.602			-0.163	0.159	1.583			-0.294	-0.127	1.583			-0.355	-0.355	1.607			-0.350	-0.526	1.537			-0.347	-0.581	1.512			-0.037	-0.109	1.636			0.082	-0.240	1.707
-0.158	-0.399	1.567			-0.167	-0.341	1.613			-0.159	-0.014	1.601			-0.163	0.159	1.583			-0.295	-0.127	1.583			-0.355	-0.355	1.607			-0.350	-0.526	1.537			-0.347	-0.581	1.512			-0.037	-0.109	1.636			0.082	-0.240	1.706
-0.158	-0.399	1.567			-0.168	-0.341	1.613			-0.159	-0.014	1.601			-0.163	0.159	1.583			-0.295	-0.127	1.583			-0.355	-0.355	1.607			-0.351	-0.526	1.537			-0.347	-0.581	1.512			-0.038	-0.109	1.636			0.082	-0.240	1.705
-0.158	-0.399	1.566			-0.168	-0.341	1.613			-0.159	-0.014	1.601			-0.163	0.159	1.582			-0.295	-0.127	1.583			-0.355	-0.355	1.608			-0.351	-0.526	1.537			-0.347	-0.580	1.512			-0.038	-0.109	1.635			0.082	-0.241	1.704
-0.158	-0.399	1.566			-0.168	-0.341	1.612			-0.160	-0.014	1.601			-0.163	0.159	1.582			-0.295	-0.127	1.583			-0.355	-0.355	1.608			-0.352	-0.526	1.537			-0.347	-0.580	1.512			-0.038	-0.109	1.635			0.082	-0.241	1.704
-0.158	-0.399	1.566			-0.168	-0.341	1.612			-0.160	-0.014	1.600			-0.163	0.159	1.582			-0.295	-0.127	1.583			-0.355	-0.355	1.608			-0.352	-0.526	1.538			-0.348	-0.580	1.512			-0.038	-0.109	1.635			0.082	-0.241	1.703
-0.159	-0.399	1.566			-0.168	-0.341	1.612			-0.160	-0.014	1.600			-0.163	0.159	1.581			-0.295	-0.127	1.583			-0.355	-0.355	1.608			-0.353	-0.526	1.538			-0.348	-0.580	1.512			-0.038	-0.109	1.634			0.082	-0.241	1.703
-0.159	-0.399	1.566			-0.168	-0.341	1.612			-0.160	-0.014	1.600			-0.163	0.159	1.581			-0.295	-0.126	1.582			-0.355	-0.355	1.608			-0.354	-0.526	1.538			-0.348	-0.581	1.512			-0.038	-0.109	1.634			0.082	-0.241	1.702
-0.159	-0.399	1.566			-0.168	-0.341	1.612			-0.160	-0.014	1.600			-0.163	0.159	1.581			-0.295	-0.126	1.582			-0.355	-0.355	1.608			-0.354	-0.526	1.538			-0.349	-0.581	1.512			-0.038	-0.109	1.633			0.082	-0.242	1.701
-0.159	-0.399	1.565			-0.168	-0.340	1.612			-0.160	-0.014	1.600			-0.163	0.159	1.580			-0.295	-0.126	1.582			-0.355	-0.355	1.608			-0.355	-0.526	1.538			-0.349	-0.581	1.512			-0.038	-0.109	1.633			0.082	-0.242	1.701
-0.160	-0.399	1.565			-0.168	-0.340	1.611			-0.160	-0.014	1.599			-0.163	0.159	1.580			-0.295	-0.126	1.582			-0.355	-0.355	1.609			-0.356	-0.526	1.538			-0.349	-0.581	1.512			-0.038	-0.109	1.633			0.082	-0.242	1.700
-0.160	-0.399	1.565			-0.168	-0.340	1.611			-0.160	-0.014	1.599			-0.163	0.159	1.580			-0.296	-0.126	1.582			-0.355	-0.355	1.609			-0.356	-0.526	1.538			-0.349	-0.582	1.511			-0.038	-0.109	1.632			0.082	-0.242	1.700
-0.160	-0.399	1.565			-0.169	-0.340	1.611			-0.160	-0.014	1.599			-0.163	0.159	1.580			-0.296	-0.126	1.582			-0.355	-0.355	1.609			-0.357	-0.526	1.538			-0.350	-0.582	1.511			-0.039	-0.109	1.632			0.082	-0.242	1.700
-0.160	-0.399	1.565			-0.169	-0.340	1.611			-0.160	-0.014	1.599			-0.164	0.159	1.579			-0.296	-0.126	1.582			-0.355	-0.355	1.609			-0.357	-0.526	1.539			-0.350	-0.583	1.511			-0.039	-0.109	1.632			0.081	-0.242	1.699
-0.161	-0.399	1.564			-0.169	-0.340	1.611			-0.160	-0.014	1.598			-0.164	0.159	1.579			-0.296	-0.126	1.582			-0.355	-0.355	1.609			-0.358	-0.526	1.539			-0.350	-0.583	1.510			-0.039	-0.109	1.632			0.081	-0.243	1.699
-0.161	-0.399	1.564			-0.169	-0.340	1.611			-0.161	-0.014	1.598			-0.164	0.159	1.579			-0.296	-0.126	1.582			-0.356	-0.355	1.609			-0.358	-0.526	1.539			-0.350	-0.583	1.510			-0.039	-0.109	1.631			0.081	-0.243	1.698
-0.161	-0.399	1.564			-0.169	-0.340	1.610			-0.161	-0.014	1.598			-0.164	0.159	1.579			-0.296	-0.126	1.582			-0.356	-0.355	1.609			-0.359	-0.526	1.539			-0.351	-0.584	1.510			-0.039	-0.109	1.631			0.081	-0.243	1.698
-0.161	-0.399	1.564			-0.170	-0.340	1.610			-0.161	-0.014	1.598			-0.164	0.159	1.579			-0.297	-0.126	1.582			-0.356	-0.355	1.609			-0.359	-0.526	1.538			-0.351	-0.584	1.510			-0.039	-0.109	1.631			0.080	-0.243	1.698
-0.162	-0.399	1.564			-0.170	-0.340	1.610			-0.161	-0.014	1.598			-0.164	0.159	1.578			-0.297	-0.126	1.582			-0.356	-0.355	1.609			-0.360	-0.526	1.538			-0.351	-0.584	1.510			-0.040	-0.109	1.631			0.080	-0.243	1.697
-0.162	-0.399	1.564			-0.170	-0.340	1.610			-0.161	-0.014	1.598			-0.165	0.159	1.578			-0.297	-0.126	1.582			-0.356	-0.356	1.609			-0.360	-0.526	1.538			-0.352	-0.583	1.509			-0.040	-0.110	1.630			0.080	-0.244	1.697
-0.162	-0.399	1.563			-0.170	-0.340	1.610			-0.161	-0.014	1.597			-0.165	0.160	1.578			-0.297	-0.126	1.581			-0.356	-0.356	1.609			-0.361	-0.526	1.538			-0.352	-0.583	1.509			-0.040	-0.110	1.630			0.079	-0.244	1.697
-0.163	-0.399	1.563			-0.170	-0.340	1.609			-0.162	-0.014	1.597			-0.166	0.160	1.579			-0.297	-0.126	1.581			-0.356	-0.356	1.609			-0.361	-0.526	1.538			-0.352	-0.583	1.509			-0.040	-0.110	1.630			0.079	-0.244	1.697
-0.163	-0.399	1.563			-0.171	-0.340	1.609			-0.162	-0.014	1.597			-0.166	0.160	1.579			-0.298	-0.126	1.581			-0.356	-0.356	1.609			-0.362	-0.526	1.538			-0.353	-0.582	1.509			-0.040	-0.110	1.630			0.079	-0.244	1.697
-0.163	-0.399	1.563			-0.171	-0.340	1.609			-0.162	-0.014	1.597			-0.167	0.160	1.579			-0.298	-0.126	1.581			-0.356	-0.356	1.609			-0.362	-0.526	1.538			-0.353	-0.582	1.509			-0.041	-0.110	1.630			0.079	-0.244	1.697
-0.164	-0.399	1.563			-0.171	-0.340	1.609			-0.163	-0.014	1.597			-0.168	0.161	1.580			-0.298	-0.126	1.581			-0.356	-0.356	1.609			-0.362	-0.526	1.538			-0.353	-0.582	1.509			-0.041	-0.110	1.629			0.078	-0.244	1.696
-0.164	-0.399	1.562			-0.172	-0.340	1.609			-0.163	-0.014	1.596			-0.169	0.161	1.580			-0.298	-0.126	1.581			-0.356	-0.356	1.609			-0.363	-0.526	1.538			-0.353	-0.583	1.509			-0.041	-0.110	1.629			0.078	-0.245	1.696
-0.164	-0.399	1.562			-0.172	-0.340	1.609			-0.163	-0.014	1.596			-0.170	0.161	1.581			-0.299	-0.126	1.581			-0.357	-0.356	1.609			-0.363	-0.526	1.538			-0.354	-0.583	1.509			-0.042	-0.110	1.629			0.078	-0.245	1.696
-0.165	-0.399	1.562			-0.172	-0.340	1.608			-0.164	-0.014	1.596			-0.171	0.161	1.581			-0.299	-0.126	1.581			-0.357	-0.356	1.609			-0.363	-0.526	1.538			-0.354	-0.582	1.508			-0.042	-0.110	1.629			0.077	-0.245	1.696
-0.165	-0.399	1.562			-0.173	-0.340	1.608			-0.164	-0.014	1.596			-0.172	0.162	1.582			-0.299	-0.126	1.581			-0.357	-0.356	1.609			-0.364	-0.526	1.538			-0.354	-0.582	1.508			-0.042	-0.110	1.629			0.077	-0.245	1.696
-0.166	-0.399	1.562			-0.173	-0.340	1.608			-0.164	-0.013	1.596			-0.173	0.162	1.582			-0.299	-0.126	1.580			-0.357	-0.356	1.609			-0.364	-0.526	1.538			-0.354	-0.582	1.508			-0.043	-0.110	1.628			0.077	-0.245	1.696
-0.166	-0.399	1.562			-0.173	-0.340	1.608			-0.165	-0.013	1.596			-0.174	0.162	1.583			-0.300	-0.126	1.580			-0.357	-0.356	1.609			-0.364	-0.526	1.538			-0.354	-0.582	1.508			-0.043	-0.110	1.628			0.076	-0.245	1.696
-0.166	-0.399	1.562			-0.174	-0.340	1.608			-0.165	-0.013	1.595			-0.175	0.162	1.583			-0.300	-0.126	1.580			-0.357	-0.356	1.609			-0.364	-0.526	1.538			-0.354	-0.582	1.508			-0.043	-0.110	1.628			0.076	-0.245	1.696
-0.167	-0.399	1.562			-0.174	-0.340	1.608			-0.165	-0.013	1.595			-0.176	0.162	1.583			-0.300	-0.126	1.580			-0.357	-0.356	1.609			-0.364	-0.526	1.538			-0.354	-0.582	1.508			-0.043	-0.110	1.628			0.075	-0.245	1.696
-0.167	-0.399	1.562			-0.174	-0.340	1.608			-0.166	-0.013	1.595			-0.176	0.162	1.584			-0.300	-0.126	1.580			-0.357	-0.356	1.609			-0.365	-0.526	1.538			-0.355	-0.582	1.508			-0.044	-0.110	1.628			0.075	-0.245	1.696
-0.167	-0.399	1.561			-0.175	-0.340	1.608			-0.166	-0.013	1.595			-0.177	0.162	1.584			-0.301	-0.126	1.580			-0.357	-0.356	1.609			-0.365	-0.526	1.538			-0.355	-0.582	1.508			-0.044	-0.110	1.628			0.075	-0.246	1.696
-0.168	-0.399	1.561			-0.175	-0.340	1.608			-0.166	-0.013	1.595			-0.178	0.162	1.585			-0.301	-0.126	1.580			-0.357	-0.356	1.609			-0.365	-0.526	1.538			-0.355	-0.583	1.508			-0.044	-0.110	1.628			0.075	-0.246	1.696
-0.168	-0.399	1.561			-0.175	-0.340	1.607			-0.167	-0.013	1.595			-0.178	0.162	1.585			-0.301	-0.126	1.580			-0.358	-0.356	1.609			-0.365	-0.526	1.538			-0.355	-0.584	1.507			-0.045	-0.110	1.628			0.074	-0.246	1.696
-0.169	-0.399	1.561			-0.176	-0.340	1.607			-0.167	-0.013	1.595			-0.179	0.162	1.585			-0.301	-0.126	1.580			-0.358	-0.356	1.609			-0.365	-0.526	1.538			-0.355	-0.584	1.508			-0.045	-0.110	1.627			0.074	-0.246	1.697
-0.169	-0.399	1.561			-0.176	-0.340	1.607			-0.167	-0.013	1.595			-0.179	0.162	1.585			-0.301	-0.126	1.580			-0.358	-0.356	1.609			-0.365	-0.526	1.538			-0.355	-0.583	1.508			-0.045	-0.110	1.627			0.074	-0.246	1.697
-0.169	-0.399	1.561			-0.176	-0.340	1.607			-0.167	-0.013	1.595			-0.180	0.162	1.586			-0.302	-0.126	1.580			-0.358	-0.356	1.609			-0.365	-0.526	1.538			-0.356	-0.583	1.508			-0.045	-0.110	1.627			0.074	-0.246	1.697
-0.169	-0.399	1.561			-0.177	-0.340	1.607			-0.168	-0.013	1.595			-0.180	0.162	1.586			-0.302	-0.126	1.580			-0.358	-0.356	1.609			-0.366	-0.526	1.538			-0.356	-0.583	1.508			-0.045	-0.110	1.627			0.074	-0.246	1.697
-0.170	-0.399	1.561			-0.177	-0.340	1.607			-0.168	-0.012	1.595			-0.181	0.162	1.586			-0.302	-0.126	1.580			-0.358	-0.356	1.609			-0.366	-0.526	1.538			-0.356	-0.583	1.508			-0.046	-0.110	1.627			0.074	-0.246	1.697
-0.170	-0.399	1.561			-0.177	-0.340	1.607			-0.168	-0.012	1.594			-0.181	0.163	1.586			-0.302	-0.126	1.580			-0.358	-0.356	1.609			-0.366	-0.526	1.538			-0.356	-0.583	1.508			-0.046	-0.110	1.627			0.074	-0.246	1.697
-0.170	-0.399	1.561			-0.177	-0.340	1.607			-0.168	-0.012	1.594			-0.181	0.163	1.586			-0.302	-0.126	1.580			-0.358	-0.356	1.610			-0.366	-0.526	1.538			-0.356	-0.583	1.508			-0.046	-0.110	1.627			0.074	-0.246	1.697
-0.170	-0.399	1.561			-0.177	-0.340	1.607			-0.168	-0.012	1.594			-0.181	0.163	1.586			-0.303	-0.126	1.580			-0.358	-0.356	1.610			-0.366	-0.526	1.538			-0.356	-0.582	1.509			-0.046	-0.110	1.627			0.073	-0.246	1.697
-0.170	-0.399	1.561			-0.177	-0.340	1.607			-0.169	-0.012	1.594			-0.182	0.163	1.586			-0.303	-0.126	1.580			-0.358	-0.356	1.610			-0.366	-0.527	1.538			-0.356	-0.582	1.509			-0.046	-0.110	1.627			0.073	-0.246	1.697
-0.171	-0.399	1.561			-0.178	-0.340	1.607			-0.169	-0.012	1.594			-0.182	0.163	1.586			-0.303	-0.126	1.580			-0.358	-0.356	1.610			-0.366	-0.527	1.538			-0.356	-0.582	1.509			-0.046	-0.110	1.627			0.073	-0.246	1.697
-0.171	-0.399	1.561			-0.178	-0.340	1.607			-0.169	-0.012	1.594			-0.182	0.163	1.587			-0.303	-0.126	1.580			-0.358	-0.356	1.610			-0.366	-0.527	1.538			-0.356	-0.581	1.509			-0.047	-0.110	1.627			0.073	-0.246	1.697
-0.171	-0.399	1.561			-0.178	-0.340	1.607			-0.169	-0.012	1.594			-0.182	0.163	1.587			-0.303	-0.126	1.580			-0.358	-0.356	1.610			-0.367	-0.527	1.538			-0.356	-0.581	1.509			-0.047	-0.110	1.627			0.073	-0.246	1.698
-0.171	-0.399	1.561			-0.178	-0.340	1.607			-0.169	-0.012	1.594			-0.182	0.163	1.587			-0.303	-0.126	1.580			-0.359	-0.356	1.610			-0.367	-0.527	1.538			-0.356	-0.581	1.510			-0.047	-0.110	1.627			0.074	-0.246	1.698
-0.171	-0.399	1.561			-0.178	-0.340	1.607			-0.169	-0.012	1.594			-0.182	0.163	1.587			-0.303	-0.126	1.580			-0.359	-0.356	1.610			-0.367	-0.527	1.538			-0.356	-0.581	1.510			-0.047	-0.110	1.627			0.074	-0.246	1.698
-0.171	-0.399	1.561			-0.178	-0.340	1.607			-0.169	-0.012	1.594			-0.182	0.163	1.587			-0.303	-0.126	1.580			-0.359	-0.356	1.610			-0.367	-0.527	1.538			-0.356	-0.580	1.510			-0.047	-0.110	1.627			0.074	-0.246	1.698
-0.171	-0.399	1.561			-0.178	-0.340	1.607			-0.169	-0.012	1.594			-0.182	0.163	1.587			-0.303	-0.126	1.580			-0.359	-0.356	1.610			-0.367	-0.527	1.539			-0.356	-0.580	1.510			-0.047	-0.110	1.627			0.074	-0.246	1.698
-0.171	-0.399	1.561			-0.178	-0.340	1.607			-0.169	-0.012	1.594			-0.182	0.163	1.587			-0.303	-0.126	1.580			-0.359	-0.356	1.610			-0.367	-0.527	1.539			-0.356	-0.580	1.510			-0.047	-0.110	1.627			0.074	-0.246	1.698
-0.171	-0.399	1.561			-0.178	-0.340	1.607			-0.169	-0.012	1.594			-0.182	0.163	1.587			-0.303	-0.126	1.580			-0.359	-0.356	1.610			-0.367	-0.527	1.538			-0.356	-0.580	1.510			-0.047	-0.110	1.627			0.075	-0.246	1.699
-0.171	-0.399	1.561			-0.178	-0.340	1.607			-0.169	-0.012	1.594			-0.182	0.163	1.587			-0.303	-0.126	1.580			-0.359	-0.356	1.610			-0.366	-0.527	1.538			-0.356	-0.580	1.510			-0.047	-0.110	1.627			0.075	-0.246	1.699
-0.171	-0.399	1.561			-0.178	-0.340	1.607			-0.169	-0.012	1.594			-0.181	0.163	1.587			-0.303	-0.126	1.580			-0.359	-0.356	1.610			-0.366	-0.527	1.538			-0.355	-0.581	1.510			-0.047	-0.110	1.627			0.075	-0.246	1.699
-0.171	-0.399	1.561			-0.178	-0.340	1.607			-0.169	-0.012	1.594			-0.181	0.163	1.587			-0.303	-0.126	1.580			-0.359	-0.356	1.610			-0.366	-0.527	1.538			-0.355	-0.581	1.509			-0.047	-0.110	1.627			0.076	-0.246	1.700
-0.171	-0.399	1.561			-0.178	-0.340	1.607			-0.169	-0.012	1.594			-0.181	0.163	1.587			-0.303	-0.126	1.580			-0.359	-0.356	1.610			-0.366	-0.527	1.538			-0.354	-0.582	1.509			-0.047	-0.110	1.627			0.077	-0.246	1.700
-0.171	-0.399	1.561			-0.178	-0.340	1.607			-0.169	-0.012	1.594			-0.180	0.163	1.587			-0.302	-0.126	1.580			-0.359	-0.356	1.610			-0.365	-0.527	1.538			-0.354	-0.583	1.508			-0.047	-0.110	1.627			0.077	-0.246	1.700
-0.171	-0.399	1.561			-0.178	-0.340	1.607			-0.169	-0.012	1.594			-0.179	0.163	1.587			-0.302	-0.126	1.580			-0.359	-0.356	1.610			-0.365	-0.527	1.538			-0.354	-0.583	1.508			-0.046	-0.110	1.627			0.078	-0.246	1.701
-0.171	-0.399	1.561			-0.178	-0.340	1.607			-0.169	-0.012	1.594			-0.178	0.163	1.587			-0.301	-0.126	1.580			-0.359	-0.356	1.610			-0.364	-0.527	1.538			-0.353	-0.583	1.508			-0.046	-0.110	1.628			0.079	-0.246	1.701
-0.170	-0.399	1.561			-0.178	-0.340	1.607			-0.168	-0.012	1.594			-0.178	0.163	1.587			-0.300	-0.126	1.580			-0.359	-0.356	1.610			-0.364	-0.527	1.538			-0.353	-0.584	1.508			-0.046	-0.110	1.628			0.080	-0.246	1.701
-0.170	-0.399	1.562			-0.178	-0.340	1.607			-0.168	-0.012	1.594			-0.177	0.163	1.587			-0.300	-0.127	1.580			-0.358	-0.356	1.610			-0.364	-0.527	1.538			-0.352	-0.584	1.508			-0.046	-0.110	1.628			0.081	-0.246	1.702
-0.170	-0.399	1.562			-0.177	-0.340	1.607			-0.168	-0.012	1.594			-0.176	0.163	1.587			-0.299	-0.127	1.580			-0.358	-0.356	1.610			-0.363	-0.527	1.538			-0.352	-0.584	1.508			-0.045	-0.110	1.628			0.081	-0.246	1.702
-0.170	-0.399	1.562			-0.177	-0.340	1.607			-0.168	-0.011	1.595			-0.175	0.163	1.588			-0.299	-0.127	1.580			-0.358	-0.356	1.610			-0.363	-0.527	1.538			-0.352	-0.584	1.508			-0.044	-0.110	1.629			0.082	-0.246	1.702
-0.169	-0.399	1.562			-0.177	-0.340	1.608			-0.167	-0.011	1.595			-0.174	0.163	1.588			-0.298	-0.127	1.580			-0.358	-0.356	1.610			-0.362	-0.527	1.538			-0.352	-0.584	1.508			-0.044	-0.110	1.629			0.083	-0.246	1.702
-0.169	-0.399	1.562			-0.177	-0.340	1.608			-0.167	-0.011	1.595			-0.173	0.163	1.588			-0.297	-0.127	1.580			-0.358	-0.356	1.610			-0.362	-0.526	1.537			-0.352	-0.584	1.508			-0.043	-0.110	1.629			0.084	-0.246	1.703
-0.169	-0.399	1.562			-0.176	-0.340	1.608			-0.167	-0.011	1.595			-0.173	0.163	1.588			-0.297	-0.127	1.580			-0.358	-0.356	1.610			-0.361	-0.526	1.537			-0.351	-0.584	1.508			-0.043	-0.110	1.630			0.084	-0.246	1.703
-0.168	-0.399	1.562			-0.176	-0.340	1.608			-0.166	-0.011	1.595			-0.172	0.164	1.588			-0.296	-0.127	1.580			-0.358	-0.356	1.610			-0.361	-0.526	1.537			-0.351	-0.584	1.508			-0.042	-0.110	1.630			0.085	-0.246	1.703
-0.168	-0.399	1.562			-0.176	-0.340	1.608			-0.166	-0.011	1.595			-0.171	0.164	1.588			-0.296	-0.127	1.580			-0.358	-0.356	1.610			-0.361	-0.526	1.537			-0.351	-0.584	1.508			-0.042	-0.110	1.630			0.086	-0.246	1.703
-0.168	-0.399	1.562			-0.176	-0.340	1.608			-0.166	-0.011	1.595			-0.171	0.164	1.588			-0.295	-0.127	1.580			-0.358	-0.356	1.610			-0.360	-0.526	1.537			-0.350	-0.585	1.508			-0.042	-0.110	1.630			0.086	-0.246	1.704
-0.167	-0.400	1.562			-0.175	-0.340	1.608			-0.166	-0.011	1.595			-0.170	0.164	1.588			-0.294	-0.127	1.580			-0.358	-0.356	1.610			-0.360	-0.526	1.537			-0.350	-0.585	1.507			-0.041	-0.110	1.631			0.087	-0.246	1.704
-0.167	-0.400	1.562			-0.175	-0.340	1.608			-0.165	-0.011	1.595			-0.170	0.164	1.588			-0.294	-0.127	1.580			-0.358	-0.356	1.610			-0.359	-0.526	1.537			-0.349	-0.585	1.507			-0.041	-0.110	1.631			0.088	-0.246	1.704
-0.167	-0.400	1.562			-0.175	-0.340	1.608			-0.165	-0.011	1.595			-0.169	0.164	1.588			-0.293	-0.127	1.580			-0.357	-0.356	1.610			-0.359	-0.526	1.537			-0.348	-0.586	1.507			-0.040	-0.110	1.631			0.088	-0.246	1.704
-0.166	-0.400	1.562			-0.175	-0.340	1.608			-0.165	-0.011	1.596			-0.169	0.164	1.588			-0.293	-0.127	1.580			-0.357	-0.356	1.610			-0.358	-0.526	1.537			-0.348	-0.586	1.507			-0.040	-0.110	1.631			0.089	-0.246	1.705
-0.166	-0.400	1.562			-0.174	-0.340	1.608			-0.165	-0.011	1.596			-0.168	0.164	1.589			-0.293	-0.127	1.580			-0.357	-0.356	1.610			-0.358	-0.526	1.537			-0.347	-0.587	1.506			-0.040	-0.110	1.631			0.089	-0.246	1.705
-0.166	-0.400	1.562			-0.174	-0.340	1.608			-0.164	-0.011	1.596			-0.168	0.164	1.589			-0.292	-0.127	1.580			-0.357	-0.356	1.610			-0.358	-0.526	1.536			-0.347	-0.586	1.506			-0.039	-0.110	1.632			0.090	-0.246	1.705
-0.165	-0.400	1.562			-0.174	-0.340	1.608			-0.164	-0.011	1.596			-0.168	0.164	1.589			-0.292	-0.127	1.580			-0.357	-0.356	1.610			-0.357	-0.526	1.536			-0.347	-0.586	1.507			-0.039	-0.110	1.632			0.090	-0.246	1.705
-0.165	-0.400	1.562			-0.174	-0.340	1.608			-0.164	-0.011	1.596			-0.167	0.164	1.589			-0.292	-0.127	1.580			-0.357	-0.356	1.610			-0.357	-0.526	1.536			-0.347	-0.586	1.507			-0.039	-0.110	1.632			0.091	-0.245	1.705
-0.165	-0.400	1.562			-0.173	-0.340	1.608			-0.164	-0.011	1.596			-0.167	0.164	1.589			-0.292	-0.127	1.580			-0.357	-0.356	1.610			-0.357	-0.526	1.536			-0.347	-0.586	1.507			-0.039	-0.110	1.632			0.091	-0.245	1.706
-0.165	-0.400	1.563			-0.173	-0.340	1.608			-0.163	-0.011	1.596			-0.167	0.164	1.589			-0.291	-0.127	1.580			-0.357	-0.356	1.610			-0.356	-0.526	1.536			-0.347	-0.586	1.507			-0.038	-0.110	1.632			0.092	-0.245	1.706
-0.164	-0.400	1.563			-0.173	-0.340	1.608			-0.163	-0.011	1.596			-0.167	0.164	1.589			-0.291	-0.127	1.580			-0.356	-0.356	1.610			-0.356	-0.526	1.536			-0.347	-0.585	1.507			-0.038	-0.110	1.632			0.092	-0.245	1.706
-0.164	-0.400	1.563			-0.173	-0.340	1.608			-0.163	-0.011	1.596			-0.166	0.164	1.589			-0.291	-0.127	1.580			-0.356	-0.356	1.610			-0.356	-0.526	1.536			-0.347	-0.585	1.507			-0.038	-0.110	1.632			0.092	-0.245	1.706
-0.164	-0.400	1.563			-0.173	-0.340	1.608			-0.163	-0.011	1.596			-0.166	0.164	1.589			-0.291	-0.127	1.580			-0.356	-0.356	1.610			-0.356	-0.526	1.536			-0.346	-0.585	1.507			-0.038	-0.110	1.632			0.093	-0.245	1.706
-0.164	-0.400	1.563			-0.172	-0.340	1.608			-0.163	-0.011	1.596			-0.166	0.164	1.589			-0.291	-0.127	1.580			-0.356	-0.356	1.610			-0.355	-0.526	1.536			-0.346	-0.586	1.507			-0.038	-0.110	1.632			0.093	-0.245	1.706
-0.164	-0.400	1.563			-0.172	-0.340	1.608			-0.163	-0.011	1.596			-0.166	0.164	1.589			-0.290	-0.127	1.580			-0.356	-0.356	1.610			-0.355	-0.525	1.536			-0.346	-0.586	1.507			-0.037	-0.110	1.633			0.093	-0.245	1.706
-0.164	-0.400	1.563			-0.172	-0.340	1.609			-0.162	-0.011	1.597			-0.166	0.164	1.589			-0.290	-0.127	1.580			-0.356	-0.355	1.610			-0.355	-0.525	1.536			-0.346	-0.587	1.507			-0.037	-0.110	1.633			0.094	-0.245	1.706
-0.163	-0.400	1.563			-0.172	-0.340	1.609			-0.162	-0.010	1.597			-0.166	0.164	1.589			-0.290	-0.127	1.580			-0.356	-0.355	1.610			-0.355	-0.525	1.536			-0.346	-0.586	1.507			-0.037	-0.110	1.633			0.094	-0.245	1.706
-0.163	-0.400	1.563			-0.172	-0.340	1.609			-0.162	-0.010	1.597			-0.166	0.164	1.589			-0.290	-0.127	1.580			-0.356	-0.355	1.610			-0.355	-0.525	1.536			-0.346	-0.586	1.507			-0.037	-0.110	1.633			0.094	-0.245	1.706
-0.163	-0.400	1.563			-0.172	-0.340	1.609			-0.162	-0.010	1.597			-0.165	0.164	1.589			-0.290	-0.127	1.581			-0.356	-0.355	1.610			-0.354	-0.525	1.536			-0.346	-0.586	1.507			-0.037	-0.110	1.633			0.094	-0.245	1.707
-0.163	-0.400	1.563			-0.171	-0.340	1.609			-0.162	-0.010	1.597			-0.165	0.164	1.589			-0.290	-0.127	1.581			-0.356	-0.355	1.610			-0.354	-0.525	1.536			-0.346	-0.586	1.507			-0.037	-0.110	1.633			0.095	-0.245	1.707
-0.163	-0.400	1.563			-0.171	-0.340	1.609			-0.161	-0.010	1.597			-0.165	0.164	1.589			-0.290	-0.127	1.581			-0.355	-0.355	1.610			-0.354	-0.525	1.536			-0.346	-0.586	1.508			-0.037	-0.110	1.633			0.095	-0.245	1.707
-0.163	-0.400	1.563			-0.171	-0.340	1.609			-0.161	-0.010	1.597			-0.165	0.164	1.589			-0.290	-0.127	1.581			-0.355	-0.355	1.610			-0.354	-0.525	1.536			-0.346	-0.585	1.508			-0.037	-0.110	1.633			0.095	-0.245	1.707
-0.163	-0.400	1.563			-0.171	-0.340	1.609			-0.161	-0.010	1.597			-0.165	0.164	1.589			-0.290	-0.127	1.581			-0.355	-0.355	1.610			-0.354	-0.525	1.536			-0.347	-0.585	1.509			-0.037	-0.110	1.633			0.095	-0.245	1.707
-0.163	-0.400	1.563			-0.171	-0.340	1.609			-0.161	-0.010	1.597			-0.165	0.164	1.589			-0.290	-0.127	1.581			-0.355	-0.355	1.610			-0.354	-0.525	1.536			-0.347	-0.584	1.509			-0.036	-0.110	1.633			0.096	-0.245	1.707
-0.162	-0.400	1.563			-0.171	-0.340	1.609			-0.161	-0.010	1.598			-0.165	0.164	1.589			-0.290	-0.127	1.581			-0.355	-0.355	1.610			-0.354	-0.525	1.537			-0.348	-0.584	1.510			-0.036	-0.110	1.633			0.096	-0.245	1.707
-0.162	-0.400	1.563			-0.171	-0.340	1.609			-0.160	-0.010	1.598			-0.165	0.164	1.589			-0.290	-0.127	1.582			-0.355	-0.355	1.610			-0.354	-0.525	1.537			-0.348	-0.583	1.510			-0.036	-0.110	1.633			0.096	-0.245	1.706
-0.162	-0.400	1.563			-0.170	-0.340	1.609			-0.160	-0.010	1.598			-0.165	0.164	1.589			-0.290	-0.127	1.582			-0.355	-0.355	1.610			-0.354	-0.525	1.537			-0.348	-0.582	1.511			-0.036	-0.110	1.633			0.096	-0.246	1.706
-0.162	-0.400	1.563			-0.170	-0.340	1.609			-0.160	-0.010	1.598			-0.165	0.164	1.589			-0.290	-0.127	1.582			-0.355	-0.355	1.610			-0.354	-0.525	1.537			-0.348	-0.583	1.511			-0.036	-0.110	1.633			0.096	-0.246	1.706
-0.162	-0.400	1.563			-0.170	-0.340	1.609			-0.160	-0.010	1.598			-0.165	0.164	1.589			-0.290	-0.127	1.582			-0.355	-0.355	1.610			-0.354	-0.525	1.537			-0.348	-0.583	1.511			-0.036	-0.110	1.633			0.096	-0.246	1.706
-0.162	-0.400	1.563			-0.170	-0.340	1.609			-0.160	-0.010	1.598			-0.166	0.164	1.589			-0.290	-0.127	1.583			-0.355	-0.355	1.610			-0.354	-0.525	1.537			-0.349	-0.583	1.511			-0.036	-0.110	1.633			0.096	-0.246	1.706
-0.162	-0.400	1.563			-0.170	-0.340	1.609			-0.160	-0.010	1.598			-0.166	0.164	1.589			-0.291	-0.127	1.583			-0.355	-0.355	1.611			-0.354	-0.526	1.537			-0.349	-0.582	1.512			-0.036	-0.110	1.633			0.097	-0.246	1.706
-0.162	-0.400	1.563			-0.170	-0.340	1.609			-0.160	-0.010	1.598			-0.166	0.164	1.589			-0.291	-0.127	1.583			-0.355	-0.355	1.611			-0.354	-0.526	1.537			-0.349	-0.581	1.512			-0.036	-0.110	1.633			0.097	-0.246	1.705
-0.162	-0.400	1.563			-0.170	-0.340	1.609			-0.159	-0.010	1.598			-0.166	0.164	1.589			-0.291	-0.127	1.583			-0.354	-0.355	1.611			-0.354	-0.526	1.538			-0.349	-0.580	1.512			-0.036	-0.110	1.633			0.097	-0.246	1.705
-0.162	-0.400	1.563			-0.170	-0.340	1.609			-0.159	-0.010	1.599			-0.166	0.164	1.589			-0.291	-0.127	1.583			-0.354	-0.355	1.611			-0.354	-0.526	1.538			-0.350	-0.580	1.513			-0.036	-0.110	1.632			0.097	-0.246	1.705
-0.162	-0.400	1.563			-0.170	-0.340	1.609			-0.159	-0.010	1.599			-0.166	0.164	1.589			-0.291	-0.127	1.584			-0.354	-0.355	1.611			-0.354	-0.526	1.538			-0.350	-0.579	1.513			-0.036	-0.110	1.632			0.097	-0.247	1.705
-0.162	-0.400	1.563			-0.170	-0.340	1.609			-0.159	-0.010	1.599			-0.166	0.164	1.589			-0.291	-0.127	1.584			-0.354	-0.355	1.611			-0.354	-0.526	1.538			-0.350	-0.579	1.513			-0.036	-0.110	1.632			0.097	-0.247	1.705
-0.162	-0.400	1.563			-0.170	-0.340	1.609			-0.159	-0.010	1.599			-0.167	0.164	1.589			-0.291	-0.127	1.584			-0.354	-0.355	1.611			-0.354	-0.526	1.538			-0.350	-0.578	1.513			-0.037	-0.111	1.632			0.097	-0.247	1.704
-0.162	-0.399	1.563			-0.170	-0.340	1.609			-0.159	-0.010	1.599			-0.167	0.164	1.589			-0.292	-0.127	1.584			-0.354	-0.355	1.611			-0.354	-0.526	1.538			-0.350	-0.578	1.514			-0.037	-0.111	1.632			0.097	-0.247	1.704
-0.162	-0.399	1.563			-0.170	-0.340	1.609			-0.159	-0.010	1.599			-0.167	0.164	1.589			-0.292	-0.127	1.584			-0.354	-0.355	1.611			-0.355	-0.526	1.538			-0.350	-0.577	1.514			-0.037	-0.111	1.631			0.097	-0.247	1.704
-0.162	-0.399	1.563			-0.169	-0.340	1.609			-0.159	-0.010	1.599			-0.167	0.164	1.588			-0.292	-0.127	1.584			-0.354	-0.355	1.611			-0.355	-0.526	1.539			-0.351	-0.577	1.514			-0.037	-0.111	1.631			0.097	-0.247	1.704
-0.162	-0.399	1.563			-0.169	-0.340	1.609			-0.159	-0.010	1.599			-0.167	0.164	1.588			-0.292	-0.127	1.584			-0.354	-0.355	1.611			-0.355	-0.526	1.539			-0.351	-0.577	1.514			-0.037	-0.111	1.631			0.097	-0.248	1.703
-0.162	-0.399	1.563			-0.169	-0.340	1.609			-0.159	-0.010	1.599			-0.167	0.164	1.588			-0.292	-0.127	1.584			-0.354	-0.355	1.611			-0.355	-0.526	1.539			-0.351	-0.576	1.514			-0.037	-0.111	1.631			0.097	-0.248	1.703
-0.162	-0.399	1.563			-0.169	-0.340	1.609			-0.158	-0.010	1.599			-0.168	0.164	1.588			-0.292	-0.127	1.585			-0.354	-0.355	1.611			-0.355	-0.526	1.539			-0.351	-0.576	1.514			-0.037	-0.111	1.630			0.097	-0.248	1.703
-0.162	-0.399	1.563			-0.169	-0.340	1.609			-0.158	-0.010	1.599			-0.168	0.163	1.588			-0.292	-0.127	1.585			-0.354	-0.355	1.611			-0.355	-0.526	1.539			-0.351	-0.576	1.515			-0.037	-0.111	1.630			0.097	-0.248	1.703
-0.162	-0.399	1.563			-0.169	-0.340	1.609			-0.158	-0.010	1.599			-0.168	0.163	1.587			-0.292	-0.127	1.585			-0.354	-0.355	1.611			-0.355	-0.526	1.539			-0.351	-0.576	1.515			-0.037	-0.111	1.630			0.097	-0.248	1.702
-0.162	-0.399	1.563			-0.169	-0.340	1.609			-0.158	-0.010	1.599			-0.168	0.163	1.587			-0.292	-0.127	1.585			-0.354	-0.355	1.611			-0.355	-0.526	1.539			-0.351	-0.575	1.515			-0.037	-0.111	1.630			0.097	-0.248	1.702
-0.162	-0.399	1.563			-0.169	-0.340	1.609			-0.158	-0.010	1.599			-0.168	0.163	1.587			-0.292	-0.127	1.585			-0.353	-0.355	1.611			-0.355	-0.526	1.539			-0.351	-0.575	1.515			-0.037	-0.111	1.630			0.097	-0.249	1.702
-0.162	-0.399	1.563			-0.169	-0.340	1.609			-0.158	-0.010	1.599			-0.168	0.163	1.587			-0.292	-0.127	1.585			-0.353	-0.355	1.611			-0.355	-0.526	1.539			-0.351	-0.575	1.515			-0.037	-0.111	1.629			0.097	-0.249	1.702
-0.162	-0.399	1.562			-0.169	-0.340	1.609			-0.158	-0.010	1.599			-0.168	0.163	1.587			-0.293	-0.127	1.585			-0.353	-0.355	1.611			-0.355	-0.526	1.539			-0.352	-0.574	1.515			-0.038	-0.111	1.629			0.097	-0.249	1.701
-0.162	-0.399	1.562			-0.169	-0.339	1.609			-0.158	-0.010	1.599			-0.169	0.163	1.586			-0.293	-0.127	1.585			-0.353	-0.355	1.611			-0.355	-0.526	1.539			-0.352	-0.574	1.515			-0.038	-0.111	1.629			0.097	-0.249	1.701
-0.162	-0.399	1.562			-0.169	-0.339	1.609			-0.158	-0.010	1.599			-0.169	0.163	1.586			-0.293	-0.127	1.585			-0.353	-0.355	1.611			-0.355	-0.526	1.539			-0.352	-0.574	1.515			-0.038	-0.111	1.629			0.097	-0.249	1.701
-0.162	-0.399	1.562			-0.169	-0.339	1.609			-0.158	-0.010	1.599			-0.169	0.163	1.586			-0.293	-0.127	1.585			-0.353	-0.355	1.611			-0.355	-0.526	1.539			-0.352	-0.574	1.515			-0.038	-0.111	1.629			0.097	-0.249	1.701
-0.162	-0.399	1.562			-0.169	-0.339	1.609			-0.158	-0.010	1.599			-0.169	0.163	1.586			-0.293	-0.127	1.585			-0.353	-0.355	1.611			-0.355	-0.526	1.539			-0.352	-0.574	1.515			-0.038	-0.111	1.628			0.097	-0.249	1.700
-0.162	-0.399	1.562			-0.169	-0.339	1.609			-0.158	-0.010	1.599			-0.169	0.163	1.586			-0.293	-0.127	1.585			-0.353	-0.355	1.611			-0.355	-0.526	1.539			-0.352	-0.574	1.515			-0.038	-0.111	1.628			0.097	-0.250	1.700
-0.162	-0.398	1.562			-0.169	-0.339	1.609			-0.158	-0.010	1.599			-0.169	0.163	1.586			-0.293	-0.127	1.585			-0.353	-0.355	1.611			-0.356	-0.526	1.539			-0.352	-0.575	1.514			-0.038	-0.111	1.628			0.097	-0.250	1.700
-0.162	-0.398	1.562			-0.169	-0.339	1.609			-0.157	-0.010	1.599			-0.169	0.163	1.586			-0.293	-0.127	1.585			-0.353	-0.355	1.611			-0.356	-0.526	1.539			-0.352	-0.575	1.514			-0.038	-0.111	1.628			0.097	-0.250	1.699
-0.162	-0.398	1.562			-0.169	-0.339	1.609			-0.157	-0.010	1.599			-0.169	0.163	1.586			-0.293	-0.127	1.585			-0.353	-0.355	1.611			-0.356	-0.526	1.539			-0.352	-0.576	1.513			-0.038	-0.111	1.628			0.097	-0.250	1.699
-0.162	-0.398	1.562			-0.169	-0.339	1.609			-0.157	-0.010	1.599			-0.169	0.163	1.586			-0.293	-0.127	1.585			-0.353	-0.355	1.611			-0.356	-0.526	1.539			-0.352	-0.577	1.513			-0.038	-0.111	1.627			0.097	-0.250	1.699
-0.162	-0.398	1.562			-0.169	-0.339	1.609			-0.157	-0.010	1.599			-0.169	0.163	1.585			-0.293	-0.127	1.585			-0.353	-0.355	1.611			-0.356	-0.526	1.539			-0.352	-0.578	1.512			-0.038	-0.111	1.627			0.097	-0.250	1.698
-0.162	-0.398	1.562			-0.169	-0.339	1.608			-0.157	-0.010	1.599			-0.169	0.163	1.585			-0.293	-0.127	1.585			-0.353	-0.355	1.611			-0.356	-0.526	1.539			-0.352	-0.578	1.512			-0.038	-0.111	1.627			0.097	-0.250	1.698
-0.163	-0.398	1.561			-0.169	-0.339	1.608			-0.157	-0.010	1.599			-0.170	0.163	1.585			-0.293	-0.127	1.585			-0.353	-0.355	1.611			-0.356	-0.526	1.539			-0.352	-0.578	1.512			-0.038	-0.111	1.627			0.097	-0.250	1.698
-0.163	-0.398	1.561			-0.169	-0.339	1.608			-0.157	-0.010	1.599			-0.170	0.163	1.585			-0.293	-0.127	1.585			-0.353	-0.355	1.612			-0.356	-0.526	1.539			-0.352	-0.578	1.512			-0.038	-0.111	1.626			0.097	-0.250	1.698
-0.163	-0.398	1.561			-0.169	-0.339	1.608			-0.157	-0.010	1.599			-0.170	0.163	1.585			-0.294	-0.127	1.585			-0.353	-0.355	1.612			-0.356	-0.526	1.539			-0.352	-0.578	1.512			-0.038	-0.111	1.626			0.097	-0.250	1.697
-0.163	-0.398	1.561			-0.169	-0.339	1.608			-0.157	-0.010	1.599			-0.170	0.163	1.585			-0.294	-0.127	1.585			-0.353	-0.355	1.612			-0.356	-0.526	1.539			-0.352	-0.578	1.511			-0.039	-0.111	1.626			0.097	-0.250	1.697
-0.163	-0.398	1.561			-0.169	-0.339	1.608			-0.157	-0.010	1.598			-0.170	0.163	1.585			-0.294	-0.127	1.585			-0.353	-0.355	1.612			-0.357	-0.526	1.539			-0.352	-0.578	1.511			-0.039	-0.111	1.626			0.097	-0.250	1.697
-0.163	-0.398	1.561			-0.169	-0.339	1.608			-0.157	-0.010	1.598			-0.170	0.163	1.585			-0.294	-0.127	1.585			-0.353	-0.355	1.612			-0.357	-0.526	1.539			-0.353	-0.578	1.511			-0.039	-0.111	1.625			0.097	-0.250	1.696
-0.163	-0.398	1.561			-0.169	-0.339	1.608			-0.157	-0.010	1.598			-0.170	0.163	1.585			-0.294	-0.127	1.585			-0.353	-0.355	1.612			-0.357	-0.526	1.539			-0.353	-0.578	1.511			-0.039	-0.111	1.625			0.097	-0.250	1.696
-0.163	-0.398	1.561			-0.169	-0.339	1.608			-0.157	-0.010	1.598			-0.170	0.163	1.585			-0.294	-0.127	1.585			-0.353	-0.355	1.612			-0.357	-0.526	1.539			-0.353	-0.579	1.511			-0.039	-0.111	1.625			0.097	-0.250	1.696
-0.163	-0.398	1.561			-0.169	-0.339	1.608			-0.157	-0.010	1.598			-0.170	0.163	1.585			-0.294	-0.127	1.585			-0.353	-0.355	1.612			-0.357	-0.526	1.539			-0.353	-0.579	1.511			-0.039	-0.111	1.625			0.097	-0.250	1.696
-0.163	-0.398	1.561			-0.169	-0.339	1.608			-0.157	-0.010	1.598			-0.171	0.163	1.585			-0.294	-0.127	1.585			-0.353	-0.355	1.612			-0.357	-0.526	1.539			-0.353	-0.579	1.510			-0.039	-0.111	1.625			0.097	-0.250	1.695
-0.163	-0.398	1.561			-0.169	-0.339	1.608			-0.157	-0.010	1.598			-0.171	0.163	1.585			-0.295	-0.127	1.585			-0.353	-0.355	1.612			-0.357	-0.526	1.539			-0.353	-0.580	1.510			-0.039	-0.111	1.625			0.097	-0.250	1.695
-0.163	-0.397	1.561			-0.169	-0.339	1.608			-0.157	-0.010	1.598			-0.171	0.163	1.585			-0.295	-0.127	1.585			-0.353	-0.355	1.612			-0.357	-0.526	1.539			-0.353	-0.580	1.510			-0.039	-0.111	1.624			0.097	-0.250	1.695
-0.163	-0.397	1.560			-0.169	-0.339	1.608			-0.157	-0.010	1.598			-0.171	0.163	1.586			-0.295	-0.127	1.585			-0.353	-0.355	1.612			-0.357	-0.526	1.539			-0.353	-0.580	1.510			-0.039	-0.111	1.624			0.097	-0.250	1.695
-0.163	-0.397	1.560			-0.169	-0.339	1.608			-0.157	-0.010	1.598			-0.171	0.163	1.586			-0.295	-0.127	1.585			-0.353	-0.355	1.612			-0.358	-0.526	1.539			-0.354	-0.580	1.510			-0.039	-0.111	1.624			0.097	-0.250	1.694
-0.163	-0.397	1.560			-0.169	-0.339	1.608			-0.157	-0.010	1.598			-0.171	0.163	1.586			-0.295	-0.127	1.586			-0.353	-0.355	1.612			-0.358	-0.526	1.539			-0.354	-0.580	1.510			-0.039	-0.111	1.624			0.097	-0.250	1.694
-0.164	-0.397	1.560			-0.169	-0.339	1.608			-0.157	-0.010	1.598			-0.172	0.163	1.586			-0.295	-0.127	1.586			-0.353	-0.355	1.612			-0.358	-0.526	1.539			-0.355	-0.580	1.510			-0.039	-0.111	1.624			0.097	-0.250	1.694
-0.164	-0.397	1.560			-0.169	-0.339	1.608			-0.157	-0.010	1.598			-0.172	0.163	1.586			-0.296	-0.127	1.586			-0.353	-0.355	1.612			-0.358	-0.526	1.539			-0.355	-0.580	1.510			-0.040	-0.111	1.624			0.097	-0.250	1.694
-0.164	-0.397	1.560			-0.169	-0.339	1.608			-0.157	-0.010	1.598			-0.172	0.163	1.586			-0.296	-0.127	1.586			-0.353	-0.355	1.612			-0.358	-0.526	1.539			-0.355	-0.580	1.510			-0.040	-0.111	1.624			0.097	-0.250	1.694
-0.164	-0.397	1.560			-0.169	-0.339	1.608			-0.157	-0.010	1.599			-0.172	0.163	1.586			-0.296	-0.127	1.586			-0.353	-0.355	1.612			-0.358	-0.526	1.539			-0.355	-0.579	1.510			-0.040	-0.111	1.623			0.097	-0.250	1.693
-0.164	-0.397	1.560			-0.169	-0.339	1.608			-0.157	-0.010	1.599			-0.172	0.163	1.586			-0.296	-0.127	1.586			-0.353	-0.355	1.612			-0.358	-0.526	1.539			-0.355	-0.578	1.511			-0.040	-0.111	1.623			0.097	-0.250	1.693
-0.164	-0.397	1.560			-0.169	-0.338	1.608			-0.157	-0.010	1.599			-0.172	0.163	1.586			-0.296	-0.127	1.586			-0.353	-0.355	1.612			-0.358	-0.526	1.539			-0.355	-0.577	1.511			-0.040	-0.112	1.623			0.097	-0.250	1.693
-0.164	-0.397	1.560			-0.169	-0.338	1.608			-0.157	-0.010	1.599			-0.172	0.163	1.586			-0.296	-0.127	1.586			-0.353	-0.355	1.612			-0.359	-0.526	1.539			-0.355	-0.577	1.511			-0.040	-0.112	1.623			0.097	-0.250	1.693
-0.164	-0.397	1.560			-0.169	-0.338	1.608			-0.157	-0.010	1.599			-0.173	0.163	1.587			-0.297	-0.127	1.586			-0.353	-0.355	1.612			-0.359	-0.526	1.539			-0.355	-0.577	1.511			-0.040	-0.112	1.623			0.097	-0.250	1.693
-0.164	-0.397	1.560			-0.169	-0.338	1.607			-0.157	-0.010	1.599			-0.173	0.163	1.587			-0.297	-0.127	1.586			-0.353	-0.355	1.612			-0.359	-0.526	1.539			-0.355	-0.577	1.511			-0.040	-0.112	1.623			0.097	-0.250	1.693
-0.164	-0.397	1.560			-0.169	-0.338	1.607			-0.157	-0.010	1.599			-0.173	0.163	1.587			-0.297	-0.127	1.586			-0.353	-0.355	1.612			-0.359	-0.526	1.539			-0.355	-0.577	1.511			-0.040	-0.112	1.623			0.097	-0.250	1.693
-0.164	-0.397	1.560			-0.169	-0.338	1.607			-0.157	-0.010	1.599			-0.173	0.163	1.587			-0.297	-0.127	1.586			-0.353	-0.355	1.612			-0.359	-0.526	1.539			-0.354	-0.577	1.511			-0.040	-0.112	1.623			0.097	-0.250	1.692
-0.164	-0.397	1.560			-0.169	-0.338	1.607			-0.157	-0.010	1.599			-0.173	0.163	1.587			-0.297	-0.127	1.586			-0.353	-0.355	1.612			-0.359	-0.526	1.539			-0.354	-0.577	1.511			-0.040	-0.112	1.623			0.097	-0.250	1.692
-0.164	-0.397	1.560			-0.169	-0.338	1.607			-0.157	-0.010	1.599			-0.173	0.163	1.587			-0.297	-0.127	1.586			-0.353	-0.355	1.612			-0.359	-0.526	1.539			-0.354	-0.577	1.511			-0.040	-0.112	1.623			0.097	-0.250	1.692
-0.164	-0.397	1.560			-0.169	-0.338	1.607			-0.157	-0.010	1.599			-0.173	0.163	1.587			-0.297	-0.127	1.586			-0.353	-0.355	1.612			-0.359	-0.526	1.539			-0.354	-0.577	1.511			-0.040	-0.112	1.623			0.097	-0.250	1.692
-0.165	-0.397	1.560			-0.169	-0.338	1.607			-0.157	-0.010	1.599			-0.173	0.163	1.587			-0.297	-0.127	1.586			-0.353	-0.355	1.612			-0.359	-0.526	1.539			-0.354	-0.577	1.511			-0.040	-0.112	1.623			0.097	-0.250	1.692
-0.165	-0.397	1.560			-0.169	-0.338	1.607			-0.157	-0.010	1.599			-0.173	0.163	1.587			-0.297	-0.127	1.586			-0.353	-0.355	1.612			-0.359	-0.526	1.539			-0.354	-0.577	1.511			-0.040	-0.112	1.623			0.097	-0.250	1.692
-0.165	-0.397	1.560			-0.169	-0.338	1.607			-0.157	-0.010	1.599			-0.173	0.163	1.588			-0.298	-0.127	1.586			-0.353	-0.355	1.612			-0.359	-0.526	1.539			-0.354	-0.577	1.511			-0.040	-0.112	1.623			0.097	-0.250	1.692
-0.165	-0.397	1.560			-0.169	-0.338	1.607			-0.157	-0.010	1.599			-0.173	0.163	1.588			-0.298	-0.127	1.586			-0.353	-0.355	1.612			-0.359	-0.526	1.539			-0.354	-0.577	1.511			-0.040	-0.112	1.623			0.097	-0.250	1.692
-0.165	-0.397	1.560			-0.169	-0.338	1.607			-0.157	-0.010	1.599			-0.174	0.163	1.588			-0.298	-0.127	1.586			-0.353	-0.355	1.612			-0.359	-0.526	1.539			-0.354	-0.576	1.511			-0.041	-0.112	1.623			0.097	-0.250	1.692
-0.165	-0.397	1.560			-0.169	-0.338	1.607			-0.157	-0.010	1.599			-0.174	0.163	1.588			-0.298	-0.127	1.586			-0.353	-0.355	1.612			-0.359	-0.526	1.539			-0.354	-0.576	1.511			-0.041	-0.112	1.623			0.097	-0.250	1.692
-0.165	-0.397	1.560			-0.169	-0.338	1.607			-0.157	-0.010	1.599			-0.174	0.163	1.588			-0.298	-0.127	1.586			-0.353	-0.355	1.612			-0.359	-0.526	1.539			-0.354	-0.577	1.510			-0.041	-0.112	1.623			0.097	-0.250	1.692
-0.165	-0.397	1.560			-0.169	-0.338	1.607			-0.157	-0.010	1.599			-0.174	0.163	1.588			-0.297	-0.127	1.586			-0.353	-0.355	1.612			-0.359	-0.526	1.539			-0.354	-0.577	1.510			-0.041	-0.112	1.623			0.097	-0.250	1.692
-0.165	-0.397	1.560			-0.169	-0.338	1.607			-0.157	-0.010	1.599			-0.174	0.163	1.588			-0.297	-0.128	1.586			-0.353	-0.355	1.612			-0.359	-0.526	1.539			-0.354	-0.577	1.510			-0.041	-0.112	1.623			0.097	-0.250	1.692
-0.165	-0.397	1.560			-0.169	-0.338	1.607			-0.157	-0.010	1.599			-0.174	0.163	1.588			-0.297	-0.128	1.586			-0.353	-0.355	1.612			-0.359	-0.526	1.539			-0.354	-0.578	1.510			-0.041	-0.112	1.623			0.097	-0.250	1.692
-0.165	-0.397	1.560			-0.169	-0.338	1.607			-0.157	-0.010	1.599			-0.174	0.163	1.589			-0.297	-0.128	1.586			-0.353	-0.355	1.612			-0.360	-0.526	1.539			-0.353	-0.578	1.509			-0.041	-0.112	1.623			0.097	-0.250	1.692
-0.165	-0.397	1.560			-0.169	-0.338	1.607			-0.157	-0.010	1.599			-0.174	0.163	1.589			-0.297	-0.128	1.586			-0.353	-0.355	1.612			-0.360	-0.526	1.539			-0.353	-0.579	1.509			-0.041	-0.111	1.623			0.097	-0.250	1.691
-0.165	-0.397	1.560			-0.169	-0.338	1.607			-0.157	-0.010	1.599			-0.174	0.163	1.589			-0.296	-0.128	1.586			-0.353	-0.355	1.612			-0.360	-0.526	1.539			-0.353	-0.579	1.509			-0.041	-0.111	1.623			0.097	-0.250	1.691
-0.165	-0.397	1.560			-0.169	-0.338	1.607			-0.157	-0.010	1.599			-0.174	0.163	1.589			-0.296	-0.128	1.586			-0.353	-0.355	1.613			-0.360	-0.526	1.539			-0.353	-0.579	1.509			-0.041	-0.111	1.623			0.097	-0.250	1.691
-0.165	-0.397	1.560			-0.169	-0.338	1.607			-0.157	-0.010	1.599			-0.174	0.163	1.589			-0.296	-0.128	1.586			-0.353	-0.355	1.613			-0.360	-0.526	1.539			-0.353	-0.579	1.509			-0.041	-0.111	1.623			0.097	-0.250	1.691
-0.165	-0.397	1.560			-0.169	-0.338	1.607			-0.157	-0.010	1.599			-0.174	0.163	1.589			-0.296	-0.128	1.586			-0.353	-0.355	1.613			-0.360	-0.526	1.539			-0.353	-0.579	1.509			-0.041	-0.111	1.623			0.096	-0.250	1.691
-0.165	-0.397	1.560			-0.169	-0.338	1.607			-0.157	-0.010	1.599			-0.174	0.164	1.589			-0.296	-0.128	1.586			-0.353	-0.354	1.613			-0.360	-0.526	1.539			-0.353	-0.578	1.509			-0.041	-0.111	1.623			0.096	-0.250	1.691
-0.165	-0.397	1.560			-0.170	-0.338	1.607			-0.157	-0.010	1.600			-0.174	0.164	1.590			-0.296	-0.128	1.586			-0.353	-0.354	1.613			-0.360	-0.526	1.539			-0.353	-0.578	1.509			-0.041	-0.111	1.623			0.096	-0.250	1.691
-0.165	-0.397	1.560			-0.170	-0.338	1.607			-0.157	-0.010	1.600			-0.174	0.164	1.590			-0.296	-0.128	1.586			-0.353	-0.354	1.613			-0.360	-0.526	1.539			-0.353	-0.579	1.509			-0.041	-0.111	1.623			0.096	-0.250	1.691
-0.165	-0.397	1.560			-0.170	-0.338	1.607			-0.157	-0.010	1.600			-0.174	0.164	1.590			-0.296	-0.129	1.586			-0.353	-0.354	1.613			-0.360	-0.526	1.539			-0.353	-0.579	1.509			-0.041	-0.111	1.623			0.096	-0.251	1.691
-0.165	-0.397	1.560			-0.170	-0.338	1.607			-0.157	-0.010	1.600			-0.174	0.164	1.590			-0.296	-0.129	1.586			-0.353	-0.354	1.613			-0.360	-0.526	1.539			-0.353	-0.579	1.509			-0.041	-0.111	1.623			0.096	-0.251	1.692
-0.165	-0.397	1.560			-0.170	-0.338	1.607			-0.157	-0.010	1.600			-0.174	0.164	1.590			-0.296	-0.129	1.586			-0.353	-0.354	1.613			-0.360	-0.526	1.539			-0.353	-0.579	1.509			-0.041	-0.111	1.623			0.096	-0.251	1.692
-0.165	-0.397	1.560			-0.170	-0.338	1.607			-0.157	-0.010	1.600			-0.174	0.164	1.590			-0.296	-0.129	1.586			-0.353	-0.354	1.613			-0.360	-0.526	1.539			-0.353	-0.579	1.509			-0.042	-0.111	1.623			0.096	-0.251	1.692
-0.165	-0.397	1.560			-0.170	-0.338	1.607			-0.157	-0.010	1.600			-0.175	0.164	1.591			-0.296	-0.129	1.586			-0.353	-0.354	1.613			-0.360	-0.526	1.539			-0.353	-0.580	1.508			-0.042	-0.111	1.623			0.096	-0.251	1.692
-0.165	-0.397	1.560			-0.170	-0.338	1.607			-0.157	-0.010	1.600			-0.175	0.164	1.591			-0.296	-0.129	1.586			-0.353	-0.355	1.613			-0.360	-0.526	1.539			-0.353	-0.580	1.508			-0.042	-0.111	1.623			0.095	-0.251	1.692
-0.165	-0.397	1.560			-0.170	-0.339	1.607			-0.157	-0.010	1.600			-0.175	0.164	1.591			-0.296	-0.129	1.586			-0.353	-0.355	1.613			-0.360	-0.526	1.539			-0.353	-0.580	1.508			-0.042	-0.111	1.624			0.095	-0.251	1.692
-0.165	-0.397	1.560			-0.170	-0.339	1.608			-0.157	-0.010	1.601			-0.175	0.164	1.591			-0.296	-0.129	1.586			-0.353	-0.355	1.613			-0.360	-0.526	1.539			-0.353	-0.580	1.508			-0.042	-0.111	1.624			0.095	-0.251	1.692
-0.166	-0.397	1.560			-0.170	-0.339	1.608			-0.157	-0.009	1.601			-0.175	0.164	1.591			-0.296	-0.129	1.586			-0.353	-0.355	1.613			-0.360	-0.526	1.539			-0.353	-0.580	1.508			-0.042	-0.111	1.624			0.095	-0.251	1.692
-0.166	-0.397	1.560			-0.170	-0.339	1.608			-0.158	-0.009	1.601			-0.175	0.164	1.592			-0.296	-0.129	1.586			-0.353	-0.355	1.613			-0.360	-0.526	1.539			-0.353	-0.580	1.508			-0.042	-0.111	1.624			0.095	-0.251	1.692
-0.166	-0.397	1.560			-0.170	-0.339	1.608			-0.158	-0.009	1.601			-0.175	0.164	1.592			-0.296	-0.129	1.586			-0.353	-0.355	1.613			-0.360	-0.526	1.539			-0.353	-0.580	1.508			-0.042	-0.111	1.624			0.094	-0.251	1.692
-0.166	-0.397	1.560			-0.170	-0.339	1.608			-0.158	-0.009	1.601			-0.175	0.164	1.592			-0.296	-0.129	1.586			-0.353	-0.355	1.613			-0.360	-0.526	1.539			-0.353	-0.580	1.508			-0.042	-0.111	1.624			0.094	-0.251	1.692
-0.166	-0.397	1.560			-0.170	-0.339	1.608			-0.158	-0.009	1.601			-0.175	0.164	1.592			-0.296	-0.129	1.586			-0.353	-0.355	1.613			-0.360	-0.526	1.539			-0.353	-0.580	1.508			-0.042	-0.111	1.625			0.094	-0.251	1.693
-0.166	-0.397	1.560			-0.170	-0.339	1.608			-0.158	-0.009	1.601			-0.175	0.164	1.593			-0.296	-0.129	1.586			-0.353	-0.355	1.613			-0.360	-0.526	1.539			-0.353	-0.579	1.508			-0.043	-0.111	1.625			0.094	-0.251	1.693
-0.166	-0.398	1.560			-0.170	-0.339	1.608			-0.158	-0.009	1.602			-0.175	0.164	1.593			-0.296	-0.129	1.586			-0.353	-0.355	1.613			-0.360	-0.526	1.539			-0.353	-0.580	1.508			-0.043	-0.111	1.625			0.094	-0.251	1.693
-0.166	-0.398	1.560			-0.170	-0.339	1.608			-0.158	-0.009	1.602			-0.175	0.164	1.593			-0.296	-0.129	1.586			-0.353	-0.355	1.613			-0.360	-0.526	1.539			-0.353	-0.581	1.508			-0.043	-0.111	1.625			0.093	-0.251	1.693
-0.166	-0.398	1.560			-0.170	-0.339	1.608			-0.158	-0.009	1.602			-0.175	0.164	1.593			-0.296	-0.129	1.586			-0.353	-0.355	1.613			-0.360	-0.526	1.539			-0.352	-0.581	1.508			-0.043	-0.111	1.625			0.093	-0.252	1.693
-0.166	-0.398	1.560			-0.171	-0.339	1.608			-0.159	-0.009	1.602			-0.175	0.164	1.594			-0.296	-0.129	1.586			-0.353	-0.355	1.613			-0.361	-0.526	1.539			-0.352	-0.581	1.508			-0.043	-0.111	1.625			0.092	-0.252	1.693
-0.166	-0.398	1.560			-0.171	-0.339	1.608			-0.159	-0.009	1.602			-0.175	0.164	1.594			-0.297	-0.129	1.586			-0.353	-0.355	1.613			-0.361	-0.526	1.539			-0.352	-0.581	1.508			-0.043	-0.111	1.626			0.091	-0.252	1.693
-0.166	-0.398	1.560			-0.171	-0.339	1.608			-0.159	-0.009	1.602			-0.175	0.164	1.594			-0.297	-0.129	1.587			-0.353	-0.355	1.613			-0.361	-0.526	1.539			-0.352	-0.581	1.508			-0.043	-0.111	1.626			0.089	-0.253	1.693
-0.166	-0.398	1.560			-0.171	-0.339	1.608			-0.159	-0.009	1.602			-0.175	0.164	1.594			-0.297	-0.129	1.587			-0.353	-0.355	1.613			-0.361	-0.526	1.539			-0.352	-0.581	1.508			-0.043	-0.111	1.626			0.087	-0.254	1.692
-0.166	-0.398	1.560			-0.171	-0.339	1.608			-0.159	-0.009	1.603			-0.175	0.164	1.594			-0.297	-0.129	1.587			-0.353	-0.355	1.613			-0.361	-0.526	1.539			-0.352	-0.581	1.508			-0.043	-0.111	1.626			0.084	-0.255	1.691
-0.166	-0.398	1.560			-0.171	-0.339	1.608			-0.159	-0.009	1.603			-0.175	0.164	1.595			-0.297	-0.129	1.587			-0.353	-0.355	1.613			-0.361	-0.526	1.539			-0.352	-0.581	1.508			-0.043	-0.111	1.626			0.080	-0.257	1.689
-0.166	-0.398	1.560			-0.171	-0.339	1.608			-0.159	-0.009	1.603			-0.175	0.164	1.595			-0.297	-0.129	1.587			-0.353	-0.355	1.613			-0.360	-0.526	1.539			-0.352	-0.581	1.508			-0.043	-0.111	1.627			0.076	-0.259	1.684
-0.166	-0.398	1.561			-0.171	-0.339	1.608			-0.159	-0.009	1.603			-0.175	0.164	1.595			-0.297	-0.129	1.588			-0.353	-0.355	1.613			-0.360	-0.526	1.539			-0.352	-0.582	1.507			-0.043	-0.111	1.627			0.071	-0.261	1.677
-0.166	-0.398	1.561			-0.171	-0.339	1.609			-0.159	-0.010	1.603			-0.175	0.164	1.595			-0.297	-0.129	1.588			-0.353	-0.355	1.613			-0.360	-0.526	1.539			-0.351	-0.583	1.507			-0.042	-0.111	1.627			0.068	-0.268	1.665
-0.166	-0.397	1.561			-0.170	-0.339	1.609			-0.159	-0.010	1.604			-0.175	0.164	1.595			-0.298	-0.129	1.589			-0.353	-0.355	1.613			-0.359	-0.526	1.538			-0.351	-0.583	1.507			-0.039	-0.111	1.627			0.060	-0.288	1.649
-0.166	-0.397	1.561			-0.170	-0.338	1.609			-0.159	-0.010	1.604			-0.175	0.164	1.595			-0.298	-0.129	1.589			-0.353	-0.355	1.614			-0.358	-0.526	1.538			-0.351	-0.583	1.507			-0.036	-0.111	1.625			0.057	-0.298	1.639
-0.165	-0.397	1.561			-0.169	-0.338	1.610			-0.159	-0.010	1.604			-0.176	0.164	1.595			-0.298	-0.128	1.591			-0.353	-0.355	1.614			-0.358	-0.526	1.538			-0.351	-0.583	1.507			-0.034	-0.111	1.622			0.054	-0.305	1.632
-0.165	-0.396	1.562			-0.168	-0.338	1.610			-0.159	-0.010	1.605			-0.176	0.164	1.596			-0.299	-0.128	1.592			-0.353	-0.355	1.614			-0.357	-0.526	1.538			-0.350	-0.583	1.507			-0.032	-0.110	1.616			0.054	-0.311	1.612
-0.165	-0.396	1.562			-0.167	-0.338	1.610			-0.158	-0.010	1.605			-0.176	0.164	1.596			-0.299	-0.128	1.593			-0.353	-0.355	1.614			-0.357	-0.526	1.538			-0.350	-0.584	1.507			-0.031	-0.109	1.604			0.051	-0.310	1.595
-0.165	-0.396	1.562			-0.166	-0.337	1.611			-0.158	-0.010	1.606			-0.176	0.164	1.596			-0.300	-0.128	1.595			-0.353	-0.355	1.614			-0.357	-0.526	1.539			-0.351	-0.584	1.508			-0.032	-0.109	1.592			0.048	-0.302	1.569
-0.165	-0.396	1.562			-0.164	-0.337	1.611			-0.158	-0.010	1.607			-0.176	0.164	1.596			-0.300	-0.127	1.596			-0.353	-0.355	1.615			-0.357	-0.526	1.540			-0.351	-0.583	1.508			-0.033	-0.109	1.583			0.047	-0.297	1.554
-0.165	-0.396	1.563			-0.163	-0.337	1.612			-0.158	-0.010	1.607			-0.176	0.164	1.597			-0.301	-0.127	1.598			-0.353	-0.355	1.615			-0.356	-0.527	1.540			-0.352	-0.583	1.509			-0.034	-0.109	1.577			0.046	-0.295	1.544
-0.165	-0.396	1.563			-0.162	-0.338	1.612			-0.158	-0.010	1.607			-0.176	0.164	1.597			-0.301	-0.127	1.600			-0.353	-0.356	1.617			-0.356	-0.527	1.541			-0.353	-0.580	1.512			-0.035	-0.109	1.572			0.045	-0.292	1.535
-0.164	-0.396	1.563			-0.161	-0.338	1.612			-0.158	-0.010	1.608			-0.176	0.164	1.597			-0.302	-0.127	1.602			-0.353	-0.356	1.617			-0.356	-0.527	1.541			-0.354	-0.579	1.514			-0.036	-0.109	1.568			0.044	-0.291	1.526
-0.164	-0.396	1.563			-0.161	-0.338	1.613			-0.158	-0.010	1.608			-0.176	0.164	1.598			-0.302	-0.126	1.604			-0.352	-0.356	1.619			-0.356	-0.528	1.542			-0.355	-0.577	1.517			-0.037	-0.109	1.565			0.043	-0.290	1.520
-0.164	-0.396	1.564			-0.160	-0.338	1.613			-0.158	-0.010	1.608			-0.177	0.164	1.598			-0.303	-0.126	1.607			-0.352	-0.357	1.621			-0.355	-0.528	1.544			-0.356	-0.576	1.519			-0.037	-0.109	1.562			0.042	-0.289	1.514
-0.164	-0.396	1.564			-0.159	-0.338	1.613			-0.158	-0.010	1.609			-0.177	0.164	1.599			-0.304	-0.125	1.609			-0.351	-0.358	1.623			-0.355	-0.529	1.545			-0.356	-0.575	1.521			-0.038	-0.109	1.559			0.041	-0.289	1.509
-0.164	-0.397	1.564			-0.159	-0.338	1.613			-0.158	-0.010	1.609			-0.177	0.164	1.599			-0.304	-0.125	1.612			-0.351	-0.359	1.625			-0.355	-0.529	1.546			-0.357	-0.574	1.522			-0.038	-0.109	1.557			0.041	-0.288	1.504
-0.164	-0.397	1.564			-0.158	-0.339	1.613			-0.158	-0.009	1.609			-0.178	0.164	1.600			-0.304	-0.125	1.613			-0.350	-0.359	1.627			-0.355	-0.530	1.548			-0.358	-0.573	1.524			-0.039	-0.110	1.555			0.040	-0.287	1.499
-0.165	-0.398	1.565			-0.157	-0.339	1.614			-0.158	-0.009	1.610			-0.178	0.164	1.600			-0.305	-0.124	1.615			-0.350	-0.360	1.629			-0.355	-0.530	1.550			-0.359	-0.571	1.528			-0.044	-0.112	1.551			0.040	-0.286	1.495
-0.165	-0.399	1.565			-0.157	-0.340	1.614			-0.158	-0.009	1.610			-0.178	0.164	1.601			-0.305	-0.124	1.616			-0.349	-0.360	1.631			-0.355	-0.531	1.551			-0.360	-0.569	1.531			-0.048	-0.114	1.549			0.039	-0.286	1.492
-0.165	-0.400	1.566			-0.156	-0.340	1.614			-0.158	-0.009	1.610			-0.179	0.164	1.601			-0.305	-0.124	1.617			-0.349	-0.361	1.633			-0.356	-0.531	1.553			-0.361	-0.570	1.533			-0.052	-0.117	1.549			0.040	-0.285	1.489
-0.165	-0.400	1.566			-0.156	-0.341	1.614			-0.158	-0.009	1.610			-0.179	0.164	1.602			-0.305	-0.124	1.618			-0.348	-0.362	1.636			-0.356	-0.532	1.555			-0.361	-0.570	1.534			-0.055	-0.120	1.550			0.040	-0.284	1.486
-0.165	-0.401	1.566			-0.156	-0.341	1.615			-0.158	-0.009	1.610			-0.179	0.163	1.602			-0.305	-0.124	1.619			-0.348	-0.362	1.637			-0.356	-0.532	1.557			-0.362	-0.571	1.535			-0.057	-0.123	1.552			0.045	-0.286	1.487
-0.165	-0.402	1.566			-0.155	-0.342	1.615			-0.158	-0.009	1.611			-0.180	0.163	1.602			-0.305	-0.124	1.620			-0.348	-0.362	1.639			-0.356	-0.532	1.559			-0.362	-0.571	1.537			-0.059	-0.125	1.554			0.047	-0.285	1.486
-0.165	-0.403	1.567			-0.155	-0.343	1.615			-0.158	-0.009	1.611			-0.180	0.163	1.603			-0.305	-0.124	1.621			-0.347	-0.363	1.641			-0.356	-0.532	1.560			-0.362	-0.571	1.538			-0.061	-0.127	1.555			0.050	-0.284	1.484
-0.165	-0.404	1.567			-0.155	-0.343	1.615			-0.158	-0.009	1.611			-0.180	0.163	1.603			-0.305	-0.124	1.622			-0.347	-0.363	1.642			-0.356	-0.532	1.562			-0.363	-0.572	1.539			-0.062	-0.129	1.556			0.052	-0.282	1.482
-0.165	-0.405	1.567			-0.155	-0.344	1.615			-0.158	-0.009	1.611			-0.180	0.163	1.603			-0.304	-0.125	1.622			-0.347	-0.363	1.644			-0.356	-0.533	1.563			-0.363	-0.572	1.540			-0.065	-0.131	1.557			0.053	-0.281	1.479
-0.165	-0.406	1.567			-0.154	-0.345	1.615			-0.158	-0.009	1.611			-0.181	0.163	1.603			-0.304	-0.125	1.623			-0.347	-0.363	1.645			-0.356	-0.533	1.564			-0.363	-0.572	1.540			-0.067	-0.133	1.558			0.054	-0.279	1.477
-0.166	-0.407	1.568			-0.154	-0.346	1.616			-0.158	-0.009	1.611			-0.181	0.163	1.603			-0.304	-0.125	1.623			-0.346	-0.363	1.646			-0.356	-0.533	1.565			-0.364	-0.572	1.541			-0.069	-0.135	1.558			0.055	-0.276	1.474
-0.166	-0.408	1.568			-0.154	-0.346	1.616			-0.158	-0.009	1.611			-0.181	0.163	1.604			-0.304	-0.125	1.624			-0.346	-0.363	1.647			-0.356	-0.533	1.565			-0.364	-0.573	1.542			-0.070	-0.137	1.559			0.055	-0.274	1.471
-0.166	-0.409	1.568			-0.154	-0.347	1.616			-0.158	-0.009	1.611			-0.182	0.163	1.604			-0.304	-0.125	1.624			-0.346	-0.363	1.648			-0.356	-0.533	1.566			-0.365	-0.573	1.542			-0.072	-0.138	1.559			0.056	-0.272	1.469
-0.166	-0.410	1.568			-0.154	-0.348	1.616			-0.158	-0.009	1.612			-0.182	0.163	1.604			-0.304	-0.125	1.625			-0.346	-0.363	1.648			-0.356	-0.533	1.567			-0.364	-0.575	1.542			-0.072	-0.138	1.560			0.059	-0.254	1.462
-0.166	-0.410	1.568			-0.154	-0.348	1.616			-0.158	-0.009	1.612			-0.182	0.163	1.604			-0.304	-0.125	1.625			-0.346	-0.364	1.649			-0.356	-0.533	1.567			-0.364	-0.577	1.542			-0.070	-0.137	1.563			0.061	-0.249	1.461
-0.166	-0.410	1.569			-0.154	-0.348	1.616			-0.158	-0.009	1.612			-0.182	0.163	1.604			-0.304	-0.125	1.626			-0.346	-0.364	1.649			-0.356	-0.533	1.568			-0.364	-0.578	1.542			-0.066	-0.134	1.568			0.063	-0.246	1.462
-0.166	-0.410	1.569			-0.154	-0.348	1.616			-0.158	-0.009	1.612			-0.183	0.163	1.604			-0.304	-0.125	1.627			-0.345	-0.364	1.651			-0.355	-0.533	1.569			-0.358	-0.575	1.543			-0.060	-0.129	1.574			0.074	-0.238	1.471
-0.166	-0.410	1.569			-0.154	-0.348	1.616			-0.158	-0.009	1.612			-0.183	0.163	1.604			-0.304	-0.125	1.627			-0.345	-0.364	1.651			-0.355	-0.533	1.569			-0.358	-0.575	1.543			-0.060	-0.129	1.574			0.074	-0.238	1.471
-0.166	-0.410	1.569			-0.154	-0.348	1.616			-0.158	-0.009	1.612			-0.184	0.163	1.604			-0.304	-0.124	1.627			-0.345	-0.364	1.651			-0.355	-0.533	1.570			-0.358	-0.577	1.543			-0.058	-0.127	1.577			0.080	-0.234	1.477
-0.166	-0.410	1.569			-0.154	-0.348	1.617			-0.158	-0.009	1.612			-0.184	0.163	1.604			-0.304	-0.124	1.628			-0.345	-0.364	1.652			-0.355	-0.533	1.570			-0.352	-0.572	1.542			-0.056	-0.125	1.579			0.085	-0.231	1.483
-0.166	-0.409	1.569			-0.154	-0.348	1.617			-0.158	-0.009	1.612			-0.185	0.163	1.604			-0.304	-0.124	1.628			-0.345	-0.363	1.652			-0.355	-0.533	1.571			-0.347	-0.569	1.542			-0.055	-0.124	1.581			0.089	-0.227	1.486
-0.166	-0.409	1.569			-0.154	-0.348	1.617			-0.159	-0.009	1.612			-0.186	0.162	1.604			-0.304	-0.123	1.629			-0.345	-0.363	1.653			-0.355	-0.533	1.571			-0.343	-0.565	1.542			-0.053	-0.122	1.582			0.092	-0.224	1.489
-0.166	-0.408	1.569			-0.155	-0.347	1.617			-0.159	-0.009	1.612			-0.187	0.162	1.604			-0.305	-0.123	1.629			-0.345	-0.363	1.653			-0.355	-0.532	1.572			-0.344	-0.565	1.542			-0.052	-0.121	1.584			0.094	-0.224	1.493
-0.167	-0.408	1.569			-0.155	-0.347	1.617			-0.159	-0.009	1.612			-0.188	0.162	1.604			-0.305	-0.122	1.630			-0.345	-0.363	1.653			-0.355	-0.532	1.572			-0.344	-0.565	1.542			-0.052	-0.120	1.585			0.095	-0.223	1.496
-0.167	-0.407	1.569			-0.155	-0.347	1.617			-0.159	-0.009	1.612			-0.190	0.162	1.604			-0.305	-0.122	1.630			-0.345	-0.363	1.654			-0.355	-0.532	1.572			-0.345	-0.568	1.542			-0.051	-0.119	1.586			0.095	-0.222	1.497
-0.167	-0.407	1.569			-0.156	-0.346	1.617			-0.160	-0.009	1.612			-0.191	0.162	1.603			-0.306	-0.122	1.631			-0.345	-0.363	1.654			-0.355	-0.532	1.573			-0.346	-0.570	1.541			-0.050	-0.118	1.587			0.094	-0.221	1.496
-0.167	-0.406	1.569			-0.156	-0.346	1.617			-0.160	-0.009	1.612			-0.192	0.162	1.603			-0.306	-0.121	1.631			-0.345	-0.363	1.654			-0.355	-0.532	1.573			-0.347	-0.573	1.540			-0.050	-0.118	1.588			0.090	-0.220	1.490
-0.168	-0.406	1.569			-0.157	-0.346	1.617			-0.161	-0.009	1.612			-0.193	0.162	1.603			-0.307	-0.121	1.631			-0.345	-0.363	1.655			-0.354	-0.532	1.573			-0.347	-0.575	1.539			-0.051	-0.118	1.588			0.079	-0.212	1.468
-0.168	-0.406	1.569			-0.157	-0.345	1.617			-0.161	-0.009	1.612			-0.195	0.162	1.603			-0.307	-0.121	1.631			-0.345	-0.363	1.655			-0.354	-0.532	1.573			-0.348	-0.577	1.538			-0.057	-0.120	1.586			0.058	-0.192	1.428
-0.169	-0.405	1.569			-0.158	-0.345	1.616			-0.162	-0.010	1.611			-0.196	0.161	1.602			-0.308	-0.121	1.631			-0.345	-0.363	1.655			-0.355	-0.532	1.573			-0.349	-0.579	1.538			-0.064	-0.123	1.583			0.051	-0.186	1.414
-0.169	-0.405	1.569			-0.158	-0.345	1.616			-0.163	-0.009	1.611			-0.197	0.161	1.602			-0.308	-0.121	1.632			-0.345	-0.363	1.655			-0.355	-0.532	1.573			-0.350	-0.580	1.537			-0.069	-0.125	1.580			0.042	-0.180	1.400
-0.170	-0.405	1.569			-0.159	-0.345	1.616			-0.164	-0.009	1.611			-0.199	0.161	1.602			-0.309	-0.121	1.632			-0.346	-0.363	1.655			-0.355	-0.532	1.573			-0.351	-0.582	1.536			-0.072	-0.127	1.579			0.039	-0.192	1.394
-0.171	-0.406	1.569			-0.159	-0.345	1.616			-0.166	-0.009	1.610			-0.200	0.161	1.602			-0.309	-0.121	1.632			-0.346	-0.363	1.655			-0.356	-0.532	1.573			-0.351	-0.583	1.535			-0.074	-0.127	1.577			0.019	-0.179	1.372
-0.171	-0.406	1.569			-0.160	-0.345	1.616			-0.168	-0.008	1.609			-0.202	0.161	1.602			-0.310	-0.121	1.632			-0.346	-0.363	1.655			-0.356	-0.532	1.573			-0.352	-0.583	1.535			-0.073	-0.127	1.575			0.010	-0.174	1.361
-0.173	-0.405	1.569			-0.162	-0.345	1.616			-0.173	-0.006	1.607			-0.205	0.161	1.602			-0.311	-0.121	1.632			-0.347	-0.364	1.655			-0.358	-0.532	1.573			-0.353	-0.584	1.536			-0.070	-0.127	1.571			-0.002	-0.168	1.348
-0.173	-0.405	1.569			-0.162	-0.345	1.616			-0.173	-0.006	1.607			-0.205	0.161	1.602			-0.311	-0.121	1.632			-0.347	-0.364	1.655			-0.358	-0.532	1.573			-0.353	-0.584	1.536			-0.070	-0.127	1.571			-0.002	-0.168	1.348
-0.174	-0.405	1.569			-0.163	-0.344	1.615			-0.176	-0.006	1.606			-0.207	0.161	1.602			-0.312	-0.121	1.633			-0.347	-0.364	1.656			-0.359	-0.533	1.573			-0.354	-0.584	1.536			-0.068	-0.126	1.568			-0.007	-0.166	1.343
-0.175	-0.405	1.569			-0.164	-0.344	1.615			-0.179	-0.006	1.604			-0.209	0.161	1.603			-0.313	-0.121	1.633			-0.348	-0.364	1.656			-0.359	-0.533	1.573			-0.355	-0.584	1.536			-0.066	-0.125	1.566			-0.012	-0.165	1.339
-0.176	-0.405	1.569			-0.165	-0.344	1.615			-0.184	-0.007	1.603			-0.211	0.161	1.603			-0.314	-0.121	1.634			-0.348	-0.364	1.656			-0.360	-0.533	1.573			-0.356	-0.584	1.537			-0.065	-0.125	1.563			-0.016	-0.166	1.336
-0.177	-0.405	1.569			-0.166	-0.343	1.615			-0.191	-0.013	1.601			-0.213	0.161	1.603			-0.315	-0.121	1.634			-0.349	-0.364	1.656			-0.361	-0.532	1.574			-0.357	-0.584	1.537			-0.063	-0.124	1.561			-0.021	-0.167	1.333
-0.178	-0.404	1.569			-0.167	-0.343	1.614			-0.196	-0.016	1.600			-0.214	0.161	1.603			-0.316	-0.121	1.635			-0.349	-0.364	1.657			-0.362	-0.532	1.574			-0.358	-0.584	1.538			-0.061	-0.124	1.559			-0.025	-0.167	1.330
-0.179	-0.404	1.569			-0.168	-0.343	1.614			-0.202	-0.020	1.599			-0.216	0.161	1.603			-0.317	-0.121	1.636			-0.350	-0.364	1.657			-0.362	-0.532	1.574			-0.359	-0.584	1.538			-0.060	-0.123	1.557			-0.029	-0.167	1.326
-0.180	-0.404	1.569			-0.170	-0.344	1.614			-0.206	-0.023	1.598			-0.217	0.161	1.604			-0.317	-0.121	1.636			-0.350	-0.364	1.658			-0.363	-0.532	1.575			-0.359	-0.584	1.539			-0.059	-0.122	1.555			-0.033	-0.167	1.323
-0.181	-0.404	1.569			-0.171	-0.344	1.613			-0.214	-0.033	1.599			-0.218	0.158	1.604			-0.318	-0.121	1.637			-0.351	-0.364	1.658			-0.364	-0.532	1.575			-0.360	-0.584	1.539			-0.059	-0.122	1.553			-0.037	-0.166	1.319
-0.183	-0.405	1.569			-0.173	-0.345	1.613			-0.219	-0.041	1.600			-0.220	0.155	1.605			-0.318	-0.121	1.637			-0.351	-0.364	1.659			-0.364	-0.532	1.575			-0.361	-0.584	1.540			-0.058	-0.121	1.551			-0.041	-0.165	1.315
-0.184	-0.405	1.569			-0.174	-0.346	1.613			-0.223	-0.046	1.601			-0.221	0.153	1.606			-0.319	-0.121	1.637			-0.352	-0.364	1.660			-0.365	-0.532	1.576			-0.362	-0.585	1.540			-0.058	-0.121	1.550			-0.045	-0.164	1.311
-0.185	-0.405	1.569			-0.175	-0.347	1.613			-0.226	-0.051	1.602			-0.222	0.150	1.607			-0.319	-0.121	1.638			-0.352	-0.364	1.660			-0.365	-0.532	1.576			-0.362	-0.585	1.541			-0.057	-0.119	1.548			-0.049	-0.163	1.304
-0.185	-0.406	1.569			-0.176	-0.348	1.613			-0.229	-0.055	1.602			-0.223	0.148	1.607			-0.319	-0.121	1.638			-0.352	-0.364	1.661			-0.366	-0.532	1.576			-0.363	-0.585	1.541			-0.057	-0.118	1.546			-0.052	-0.161	1.299
-0.186	-0.406	1.569			-0.177	-0.349	1.613			-0.231	-0.058	1.603			-0.224	0.146	1.608			-0.319	-0.122	1.638			-0.353	-0.364	1.661			-0.366	-0.532	1.576			-0.364	-0.585	1.542			-0.056	-0.116	1.544			-0.054	-0.160	1.293
-0.187	-0.406	1.569			-0.178	-0.349	1.612			-0.233	-0.058	1.602			-0.225	0.146	1.608			-0.319	-0.122	1.638			-0.353	-0.364	1.662			-0.366	-0.532	1.577			-0.364	-0.585	1.542			-0.056	-0.114	1.542			-0.056	-0.159	1.290
-0.188	-0.407	1.569			-0.179	-0.350	1.612			-0.234	-0.058	1.602			-0.225	0.147	1.609			-0.319	-0.122	1.638			-0.353	-0.364	1.662			-0.367	-0.532	1.577			-0.365	-0.585	1.543			-0.056	-0.112	1.541			-0.057	-0.159	1.286
-0.188	-0.407	1.569			-0.180	-0.350	1.612			-0.234	-0.054	1.601			-0.225	0.148	1.609			-0.319	-0.123	1.638			-0.354	-0.365	1.663			-0.367	-0.532	1.577			-0.365	-0.585	1.543			-0.056	-0.110	1.539			-0.058	-0.158	1.283
-0.189	-0.407	1.569			-0.180	-0.350	1.612			-0.234	-0.050	1.601			-0.224	0.149	1.609			-0.319	-0.123	1.638			-0.354	-0.365	1.663			-0.367	-0.532	1.577			-0.366	-0.585	1.544			-0.055	-0.108	1.538			-0.058	-0.156	1.279
-0.189	-0.407	1.569			-0.180	-0.350	1.612			-0.230	-0.036	1.601			-0.224	0.150	1.610			-0.319	-0.124	1.638			-0.354	-0.365	1.664			-0.368	-0.532	1.577			-0.367	-0.584	1.545			-0.055	-0.107	1.537			-0.057	-0.154	1.277
-0.189	-0.408	1.568			-0.181	-0.351	1.612			-0.228	-0.027	1.600			-0.223	0.152	1.610			-0.319	-0.125	1.637			-0.355	-0.365	1.664			-0.368	-0.532	1.577			-0.368	-0.584	1.546			-0.055	-0.107	1.535			-0.055	-0.150	1.275
-0.190	-0.409	1.568			-0.181	-0.351	1.612			-0.225	-0.019	1.600			-0.222	0.153	1.611			-0.318	-0.126	1.637			-0.355	-0.366	1.665			-0.369	-0.533	1.578			-0.370	-0.584	1.547			-0.058	-0.121	1.537			-0.053	-0.146	1.274
-0.190	-0.410	1.568			-0.182	-0.351	1.611			-0.223	-0.013	1.600			-0.220	0.154	1.612			-0.318	-0.127	1.636			-0.355	-0.366	1.665			-0.369	-0.533	1.578			-0.371	-0.583	1.548			-0.060	-0.130	1.538			-0.050	-0.143	1.273
-0.191	-0.411	1.568			-0.182	-0.351	1.611			-0.222	-0.007	1.600			-0.219	0.155	1.612			-0.318	-0.127	1.636			-0.355	-0.366	1.665			-0.369	-0.533	1.578			-0.372	-0.583	1.549			-0.062	-0.136	1.539			-0.048	-0.139	1.272
-0.191	-0.411	1.567			-0.182	-0.351	1.611			-0.221	-0.003	1.600			-0.217	0.156	1.613			-0.318	-0.126	1.637			-0.355	-0.366	1.665			-0.370	-0.533	1.578			-0.373	-0.582	1.550			-0.047	-0.103	1.534			-0.046	-0.134	1.271
-0.191	-0.411	1.567			-0.182	-0.351	1.611			-0.220	0.001	1.600			-0.216	0.157	1.613			-0.318	-0.126	1.637			-0.356	-0.366	1.665			-0.370	-0.533	1.578			-0.374	-0.582	1.552			-0.051	-0.116	1.536			-0.043	-0.130	1.271
-0.191	-0.412	1.567			-0.182	-0.351	1.611			-0.219	0.004	1.600			-0.214	0.158	1.614			-0.318	-0.127	1.636			-0.356	-0.366	1.665			-0.371	-0.533	1.578			-0.375	-0.581	1.553			-0.052	-0.120	1.536			-0.042	-0.127	1.271
-0.191	-0.413	1.567			-0.182	-0.351	1.611			-0.218	0.006	1.600			-0.213	0.159	1.614			-0.317	-0.128	1.635			-0.356	-0.366	1.665			-0.371	-0.534	1.578			-0.376	-0.580	1.554			-0.054	-0.124	1.537			-0.040	-0.124	1.270
-0.191	-0.413	1.567			-0.182	-0.351	1.611			-0.217	0.008	1.600			-0.211	0.160	1.615			-0.316	-0.121	1.637			-0.355	-0.361	1.663			-0.371	-0.532	1.579			-0.377	-0.580	1.554			-0.054	-0.126	1.536			-0.039	-0.121	1.268
-0.191	-0.413	1.567			-0.182	-0.351	1.610			-0.216	0.009	1.599			-0.210	0.160	1.615			-0.315	-0.116	1.638			-0.354	-0.357	1.661			-0.372	-0.531	1.580			-0.377	-0.579	1.555			-0.054	-0.127	1.536			-0.039	-0.120	1.267
-0.192	-0.413	1.567			-0.182	-0.351	1.610			-0.214	0.010	1.599			-0.208	0.161	1.615			-0.313	-0.112	1.639			-0.354	-0.353	1.659			-0.372	-0.528	1.581			-0.378	-0.578	1.556			-0.054	-0.128	1.536			-0.038	-0.118	1.266
-0.192	-0.414	1.567			-0.182	-0.351	1.610			-0.212	0.011	1.599			-0.207	0.162	1.615			-0.313	-0.113	1.637			-0.354	-0.354	1.658			-0.373	-0.528	1.581			-0.379	-0.577	1.557			-0.054	-0.130	1.535			-0.038	-0.117	1.265
-0.192	-0.414	1.567			-0.182	-0.351	1.610			-0.210	0.011	1.598			-0.205	0.162	1.615			-0.313	-0.114	1.636			-0.354	-0.354	1.657			-0.374	-0.529	1.580			-0.380	-0.576	1.557			-0.054	-0.131	1.535			-0.043	-0.116	1.264
-0.192	-0.414	1.567			-0.182	-0.351	1.610			-0.208	0.011	1.598			-0.204	0.162	1.615			-0.313	-0.114	1.635			-0.354	-0.354	1.656			-0.374	-0.529	1.580			-0.381	-0.575	1.558			-0.054	-0.132	1.535			-0.046	-0.115	1.263
-0.192	-0.414	1.567			-0.182	-0.351	1.610			-0.206	0.011	1.597			-0.202	0.163	1.615			-0.313	-0.114	1.634			-0.354	-0.354	1.655			-0.375	-0.529	1.580			-0.382	-0.574	1.558			-0.054	-0.134	1.534			-0.049	-0.115	1.262
-0.192	-0.414	1.567			-0.182	-0.351	1.610			-0.204	0.011	1.597			-0.200	0.163	1.615			-0.312	-0.114	1.634			-0.354	-0.355	1.654			-0.375	-0.529	1.579			-0.382	-0.574	1.558			-0.054	-0.135	1.534			-0.052	-0.115	1.261
-0.192	-0.415	1.567			-0.182	-0.351	1.610			-0.203	0.010	1.596			-0.199	0.164	1.615			-0.312	-0.115	1.633			-0.354	-0.355	1.653			-0.375	-0.529	1.578			-0.383	-0.573	1.559			-0.054	-0.136	1.533			-0.054	-0.114	1.260
-0.192	-0.415	1.566			-0.182	-0.351	1.610			-0.201	0.010	1.596			-0.197	0.164	1.614			-0.312	-0.116	1.631			-0.355	-0.356	1.652			-0.375	-0.530	1.577			-0.383	-0.573	1.559			-0.054	-0.137	1.533			-0.056	-0.114	1.259
-0.192	-0.415	1.566			-0.182	-0.351	1.609			-0.200	0.010	1.595			-0.196	0.164	1.614			-0.312	-0.117	1.630			-0.355	-0.356	1.651			-0.375	-0.530	1.576			-0.384	-0.573	1.559			-0.054	-0.138	1.533			-0.058	-0.114	1.259
-0.192	-0.416	1.567			-0.181	-0.351	1.609			-0.199	0.009	1.595			-0.194	0.165	1.614			-0.311	-0.118	1.628			-0.355	-0.357	1.650			-0.375	-0.531	1.575			-0.384	-0.573	1.559			-0.054	-0.139	1.532			-0.060	-0.114	1.258
-0.192	-0.416	1.567			-0.181	-0.352	1.609			-0.198	0.009	1.594			-0.193	0.165	1.613			-0.310	-0.120	1.626			-0.355	-0.358	1.649			-0.375	-0.531	1.574			-0.384	-0.572	1.559			-0.054	-0.140	1.532			-0.061	-0.114	1.257
-0.191	-0.416	1.567			-0.181	-0.352	1.609			-0.197	0.008	1.594			-0.191	0.165	1.613			-0.309	-0.121	1.625			-0.355	-0.359	1.648			-0.375	-0.532	1.573			-0.385	-0.572	1.559			-0.054	-0.141	1.532			-0.062	-0.113	1.257
-0.191	-0.417	1.567			-0.181	-0.352	1.609			-0.196	0.008	1.593			-0.190	0.165	1.612			-0.309	-0.122	1.623			-0.355	-0.359	1.648			-0.375	-0.532	1.573			-0.385	-0.572	1.559			-0.054	-0.142	1.531			-0.064	-0.113	1.256
-0.191	-0.417	1.567			-0.180	-0.352	1.608			-0.196	0.008	1.593			-0.188	0.165	1.612			-0.308	-0.123	1.622			-0.355	-0.360	1.647			-0.375	-0.533	1.572			-0.385	-0.572	1.559			-0.054	-0.143	1.531			-0.065	-0.113	1.256
-0.191	-0.418	1.567			-0.180	-0.352	1.608			-0.195	0.008	1.593			-0.187	0.165	1.612			-0.308	-0.124	1.621			-0.355	-0.361	1.646			-0.375	-0.533	1.571			-0.385	-0.571	1.559			-0.054	-0.143	1.531			-0.066	-0.113	1.256
-0.190	-0.418	1.567			-0.180	-0.352	1.608			-0.195	0.007	1.592			-0.186	0.165	1.611			-0.307	-0.125	1.620			-0.355	-0.361	1.646			-0.375	-0.534	1.570			-0.386	-0.571	1.558			-0.054	-0.144	1.530			-0.067	-0.113	1.255
-0.190	-0.419	1.567			-0.180	-0.353	1.608			-0.194	0.007	1.592			-0.185	0.165	1.611			-0.307	-0.126	1.619			-0.355	-0.362	1.645			-0.375	-0.534	1.570			-0.386	-0.571	1.558			-0.054	-0.144	1.530			-0.068	-0.113	1.255
-0.190	-0.419	1.567			-0.179	-0.353	1.608			-0.194	0.007	1.592			-0.184	0.165	1.611			-0.307	-0.126	1.619			-0.355	-0.362	1.645			-0.375	-0.534	1.569			-0.386	-0.571	1.558			-0.054	-0.145	1.530			-0.069	-0.113	1.255
-0.190	-0.419	1.567			-0.179	-0.353	1.607			-0.194	0.006	1.592			-0.183	0.165	1.611			-0.306	-0.121	1.622			-0.354	-0.359	1.644			-0.375	-0.533	1.569			-0.386	-0.571	1.558			-0.054	-0.145	1.530			-0.069	-0.113	1.255
-0.189	-0.420	1.567			-0.179	-0.353	1.607			-0.193	0.006	1.592			-0.182	0.165	1.610			-0.306	-0.119	1.623			-0.354	-0.358	1.643			-0.374	-0.532	1.569			-0.386	-0.571	1.558			-0.054	-0.146	1.530			-0.070	-0.113	1.254
-0.189	-0.420	1.567			-0.179	-0.353	1.607			-0.193	0.006	1.591			-0.182	0.165	1.610			-0.307	-0.118	1.623			-0.354	-0.358	1.643			-0.374	-0.532	1.569			-0.386	-0.571	1.557			-0.054	-0.146	1.529			-0.071	-0.113	1.254
-0.189	-0.420	1.567			-0.178	-0.353	1.607			-0.193	0.005	1.591			-0.181	0.165	1.610			-0.307	-0.117	1.624			-0.354	-0.358	1.642			-0.374	-0.531	1.569			-0.386	-0.571	1.557			-0.054	-0.147	1.529			-0.071	-0.114	1.254
-0.189	-0.420	1.567			-0.178	-0.353	1.607			-0.192	0.005	1.591			-0.180	0.165	1.610			-0.307	-0.117	1.624			-0.354	-0.357	1.642			-0.374	-0.531	1.569			-0.386	-0.571	1.557			-0.054	-0.147	1.529			-0.072	-0.114	1.255
-0.189	-0.420	1.567			-0.178	-0.353	1.606			-0.192	0.005	1.591			-0.180	0.165	1.609			-0.308	-0.116	1.625			-0.354	-0.357	1.642			-0.373	-0.531	1.568			-0.386	-0.571	1.557			-0.054	-0.148	1.529			-0.072	-0.114	1.255
-0.189	-0.420	1.568			-0.178	-0.353	1.606			-0.192	0.004	1.591			-0.179	0.165	1.609			-0.308	-0.115	1.625			-0.353	-0.357	1.641			-0.373	-0.530	1.568			-0.386	-0.571	1.556			-0.054	-0.148	1.529			-0.073	-0.115	1.255
-0.189	-0.420	1.568			-0.178	-0.353	1.606			-0.192	0.003	1.591			-0.179	0.165	1.609			-0.308	-0.115	1.626			-0.353	-0.357	1.641			-0.373	-0.530	1.568			-0.386	-0.571	1.556			-0.054	-0.149	1.529			-0.073	-0.116	1.255
-0.188	-0.420	1.568			-0.178	-0.353	1.606			-0.191	0.003	1.591			-0.178	0.165	1.608			-0.309	-0.115	1.626			-0.353	-0.357	1.641			-0.373	-0.530	1.568			-0.386	-0.571	1.556			-0.054	-0.149	1.529			-0.073	-0.117	1.256
-0.188	-0.420	1.568			-0.177	-0.353	1.606			-0.191	0.002	1.591			-0.178	0.165	1.608			-0.309	-0.114	1.627			-0.353	-0.357	1.640			-0.373	-0.530	1.568			-0.386	-0.571	1.556			-0.054	-0.150	1.529			-0.073	-0.118	1.256
-0.188	-0.420	1.568			-0.177	-0.353	1.606			-0.190	0.001	1.592			-0.177	0.165	1.608			-0.309	-0.114	1.627			-0.353	-0.356	1.640			-0.373	-0.529	1.568			-0.386	-0.571	1.555			-0.054	-0.150	1.529			-0.073	-0.119	1.257
-0.188	-0.420	1.568			-0.177	-0.353	1.606			-0.190	-0.000	1.592			-0.177	0.165	1.608			-0.309	-0.113	1.627			-0.353	-0.356	1.640			-0.372	-0.529	1.568			-0.386	-0.571	1.555			-0.053	-0.151	1.529			-0.073	-0.120	1.258
-0.188	-0.420	1.568			-0.177	-0.353	1.606			-0.189	-0.001	1.592			-0.177	0.165	1.607			-0.309	-0.113	1.628			-0.353	-0.356	1.640			-0.372	-0.529	1.568			-0.386	-0.571	1.555			-0.053	-0.151	1.529			-0.072	-0.121	1.258
-0.188	-0.420	1.568			-0.177	-0.353	1.606			-0.188	-0.002	1.592			-0.177	0.165	1.607			-0.310	-0.113	1.628			-0.353	-0.356	1.640			-0.372	-0.529	1.567			-0.386	-0.571	1.555			-0.053	-0.152	1.529			-0.072	-0.122	1.259
-0.187	-0.420	1.568			-0.177	-0.353	1.606			-0.188	-0.002	1.593			-0.176	0.165	1.606			-0.310	-0.113	1.628			-0.353	-0.356	1.640			-0.372	-0.528	1.567			-0.386	-0.571	1.554			-0.052	-0.152	1.529			-0.071	-0.123	1.259
-0.187	-0.419	1.568			-0.176	-0.353	1.606			-0.187	-0.003	1.593			-0.176	0.165	1.606			-0.310	-0.112	1.628			-0.353	-0.356	1.639			-0.372	-0.528	1.567			-0.386	-0.571	1.554			-0.052	-0.153	1.529			-0.070	-0.124	1.260
-0.187	-0.419	1.569			-0.176	-0.353	1.605			-0.186	-0.004	1.593			-0.176	0.165	1.605			-0.310	-0.112	1.628			-0.353	-0.356	1.639			-0.372	-0.528	1.567			-0.384	-0.575	1.551			-0.051	-0.153	1.529			-0.068	-0.125	1.261
-0.186	-0.418	1.569			-0.176	-0.352	1.606			-0.185	-0.005	1.594			-0.176	0.165	1.605			-0.311	-0.112	1.628			-0.353	-0.356	1.639			-0.371	-0.528	1.567			-0.382	-0.579	1.547			-0.050	-0.154	1.530			-0.040	-0.126	1.265
-0.186	-0.417	1.569			-0.175	-0.352	1.606			-0.184	-0.005	1.594			-0.177	0.165	1.604			-0.311	-0.113	1.627			-0.353	-0.356	1.639			-0.371	-0.529	1.566			-0.380	-0.582	1.544			-0.058	-0.132	1.545			-0.038	-0.115	1.273
-0.185	-0.416	1.569			-0.175	-0.352	1.606			-0.183	-0.006	1.595			-0.177	0.165	1.603			-0.310	-0.114	1.626			-0.353	-0.356	1.639			-0.369	-0.529	1.565			-0.378	-0.584	1.543			-0.061	-0.122	1.552			0.003	-0.127	1.307
-0.184	-0.416	1.569			-0.174	-0.351	1.606			-0.182	-0.007	1.595			-0.177	0.164	1.603			-0.310	-0.116	1.625			-0.353	-0.356	1.639			-0.367	-0.529	1.564			-0.377	-0.586	1.541			-0.062	-0.117	1.555			0.026	-0.127	1.324
-0.183	-0.415	1.569			-0.174	-0.351	1.606			-0.181	-0.007	1.595			-0.178	0.164	1.602			-0.310	-0.117	1.623			-0.353	-0.356	1.639			-0.367	-0.529	1.564			-0.376	-0.587	1.540			-0.063	-0.113	1.558			0.056	-0.120	1.359
-0.182	-0.414	1.569			-0.173	-0.350	1.606			-0.181	-0.008	1.595			-0.179	0.164	1.601			-0.311	-0.118	1.622			-0.354	-0.356	1.639			-0.367	-0.529	1.564			-0.375	-0.589	1.539			-0.064	-0.110	1.559			0.079	-0.116	1.378
-0.182	-0.413	1.568			-0.173	-0.350	1.606			-0.180	-0.008	1.596			-0.180	0.164	1.600			-0.311	-0.119	1.621			-0.354	-0.356	1.639			-0.367	-0.530	1.564			-0.375	-0.590	1.538			-0.065	-0.108	1.561			0.104	-0.110	1.402
-0.181	-0.413	1.568			-0.173	-0.350	1.606			-0.180	-0.009	1.595			-0.182	0.163	1.599			-0.312	-0.119	1.620			-0.354	-0.357	1.639			-0.366	-0.530	1.564			-0.374	-0.590	1.538			-0.065	-0.106	1.562			0.122	-0.106	1.427
-0.181	-0.412	1.568			-0.173	-0.349	1.606			-0.181	-0.009	1.595			-0.184	0.163	1.597			-0.313	-0.120	1.619			-0.355	-0.357	1.639			-0.360	-0.529	1.561			-0.373	-0.589	1.539			-0.066	-0.104	1.563			0.138	-0.102	1.453
-0.181	-0.411	1.568			-0.173	-0.348	1.606			-0.181	-0.010	1.595			-0.186	0.163	1.596			-0.315	-0.121	1.617			-0.355	-0.357	1.640			-0.355	-0.528	1.560			-0.372	-0.588	1.540			-0.066	-0.102	1.564			0.148	-0.099	1.480
-0.181	-0.410	1.567			-0.173	-0.347	1.605			-0.182	-0.010	1.594			-0.188	0.163	1.594			-0.316	-0.122	1.616			-0.355	-0.357	1.640			-0.351	-0.527	1.558			-0.371	-0.587	1.540			-0.067	-0.101	1.565			0.156	-0.097	1.505
-0.181	-0.408	1.566			-0.174	-0.346	1.605			-0.184	-0.011	1.592			-0.190	0.162	1.593			-0.318	-0.122	1.614			-0.356	-0.357	1.640			-0.347	-0.526	1.557			-0.371	-0.587	1.540			-0.067	-0.099	1.566			0.160	-0.096	1.531
-0.181	-0.407	1.565			-0.174	-0.345	1.604			-0.185	-0.011	1.590			-0.192	0.162	1.591			-0.320	-0.123	1.611			-0.357	-0.357	1.640			-0.341	-0.525	1.554			-0.370	-0.587	1.540			-0.067	-0.098	1.567			0.162	-0.094	1.554
-0.181	-0.405	1.564			-0.175	-0.344	1.603			-0.186	-0.012	1.588			-0.194	0.162	1.589			-0.322	-0.123	1.608			-0.358	-0.357	1.640			-0.336	-0.525	1.551			-0.370	-0.587	1.540			-0.068	-0.097	1.568			0.163	-0.092	1.574
-0.181	-0.404	1.563			-0.176	-0.342	1.601			-0.187	-0.012	1.586			-0.196	0.162	1.587			-0.323	-0.124	1.604			-0.359	-0.358	1.640			-0.332	-0.524	1.548			-0.369	-0.587	1.540			-0.068	-0.095	1.568			0.163	-0.091	1.591
-0.182	-0.403	1.562			-0.177	-0.341	1.600			-0.188	-0.012	1.584			-0.197	0.162	1.585			-0.324	-0.125	1.600			-0.360	-0.357	1.640			-0.345	-0.525	1.551			-0.382	-0.587	1.544			-0.068	-0.094	1.569			0.164	-0.090	1.607
-0.182	-0.402	1.561			-0.178	-0.340	1.598			-0.189	-0.013	1.582			-0.198	0.162	1.583			-0.325	-0.125	1.596			-0.361	-0.357	1.639			-0.347	-0.526	1.549			-0.380	-0.589	1.540			-0.068	-0.093	1.570			0.165	-0.089	1.620
-0.182	-0.400	1.560			-0.179	-0.339	1.597			-0.190	-0.013	1.581			-0.198	0.162	1.581			-0.326	-0.126	1.592			-0.362	-0.358	1.638			-0.349	-0.527	1.548			-0.378	-0.591	1.536			-0.068	-0.091	1.571			0.167	-0.090	1.632
-0.182	-0.399	1.559			-0.179	-0.338	1.595			-0.190	-0.013	1.579			-0.199	0.162	1.579			-0.326	-0.126	1.589			-0.364	-0.358	1.637			-0.350	-0.528	1.547			-0.377	-0.593	1.532			-0.069	-0.090	1.572			0.161	-0.090	1.644
-0.182	-0.398	1.558			-0.180	-0.337	1.594			-0.191	-0.013	1.578			-0.199	0.162	1.577			-0.326	-0.127	1.586			-0.365	-0.358	1.635			-0.351	-0.528	1.546			-0.375	-0.594	1.529			-0.069	-0.089	1.572			0.160	-0.091	1.653
-0.182	-0.397	1.557			-0.181	-0.336	1.592			-0.191	-0.014	1.576			-0.199	0.162	1.576			-0.327	-0.127	1.582			-0.366	-0.357	1.633			-0.353	-0.529	1.545			-0.374	-0.595	1.527			-0.069	-0.088	1.573			0.161	-0.092	1.662
-0.182	-0.397	1.556			-0.182	-0.335	1.591			-0.192	-0.014	1.575			-0.199	0.161	1.574			-0.326	-0.128	1.579			-0.367	-0.357	1.631			-0.354	-0.529	1.544			-0.373	-0.596	1.524			-0.069	-0.087	1.574			0.162	-0.092	1.669
-0.182	-0.396	1.555			-0.183	-0.334	1.589			-0.192	-0.014	1.573			-0.200	0.161	1.573			-0.326	-0.129	1.575			-0.368	-0.357	1.629			-0.355	-0.530	1.542			-0.372	-0.597	1.522			-0.069	-0.086	1.575			0.158	-0.093	1.675
-0.183	-0.395	1.554			-0.183	-0.334	1.588			-0.192	-0.014	1.572			-0.200	0.161	1.571			-0.325	-0.129	1.572			-0.369	-0.357	1.627			-0.356	-0.530	1.541			-0.371	-0.598	1.519			-0.069	-0.085	1.575			0.158	-0.094	1.680
-0.183	-0.395	1.553			-0.184	-0.333	1.586			-0.193	-0.014	1.571			-0.200	0.161	1.570			-0.325	-0.130	1.569			-0.370	-0.357	1.625			-0.357	-0.530	1.540			-0.370	-0.598	1.517			-0.069	-0.084	1.576			0.155	-0.096	1.684
-0.183	-0.394	1.552			-0.184	-0.333	1.585			-0.193	-0.014	1.570			-0.200	0.161	1.569			-0.325	-0.131	1.566			-0.371	-0.357	1.623			-0.358	-0.530	1.539			-0.370	-0.599	1.516			-0.069	-0.083	1.576			0.151	-0.097	1.687
-0.183	-0.394	1.551			-0.185	-0.333	1.584			-0.193	-0.014	1.569			-0.200	0.161	1.568			-0.324	-0.131	1.564			-0.372	-0.356	1.621			-0.360	-0.530	1.539			-0.369	-0.599	1.514			-0.069	-0.083	1.577			0.148	-0.098	1.689
-0.183	-0.394	1.550			-0.185	-0.332	1.582			-0.194	-0.014	1.568			-0.200	0.161	1.567			-0.324	-0.132	1.561			-0.373	-0.356	1.620			-0.361	-0.530	1.538			-0.369	-0.599	1.513			-0.069	-0.082	1.577			0.145	-0.099	1.690
-0.183	-0.393	1.549			-0.186	-0.332	1.581			-0.194	-0.014	1.567			-0.199	0.161	1.566			-0.324	-0.132	1.559			-0.374	-0.356	1.618			-0.362	-0.530	1.537			-0.368	-0.600	1.512			-0.069	-0.081	1.578			0.142	-0.100	1.691
-0.183	-0.393	1.549			-0.186	-0.332	1.580			-0.194	-0.015	1.566			-0.199	0.161	1.565			-0.324	-0.133	1.558			-0.375	-0.356	1.617			-0.362	-0.530	1.537			-0.368	-0.600	1.511			-0.069	-0.081	1.578			0.139	-0.101	1.691
-0.183	-0.393	1.548			-0.186	-0.332	1.579			-0.194	-0.015	1.565			-0.199	0.161	1.565			-0.323	-0.133	1.556			-0.375	-0.356	1.616			-0.363	-0.530	1.536			-0.368	-0.600	1.509			-0.069	-0.080	1.579			0.137	-0.102	1.691
-0.183	-0.392	1.547			-0.187	-0.331	1.578			-0.194	-0.015	1.564			-0.199	0.161	1.564			-0.323	-0.133	1.555			-0.376	-0.356	1.615			-0.364	-0.530	1.535			-0.367	-0.600	1.508			-0.069	-0.080	1.579			0.134	-0.103	1.691
-0.183	-0.392	1.546			-0.187	-0.331	1.577			-0.195	-0.015	1.563			-0.199	0.161	1.563			-0.323	-0.133	1.554			-0.377	-0.356	1.614			-0.365	-0.530	1.535			-0.367	-0.600	1.507			-0.069	-0.080	1.579			0.132	-0.103	1.691
-0.183	-0.392	1.545			-0.187	-0.331	1.576			-0.195	-0.015	1.562			-0.199	0.161	1.562			-0.323	-0.134	1.552			-0.377	-0.356	1.613			-0.365	-0.530	1.534			-0.366	-0.601	1.507			-0.069	-0.079	1.580			0.130	-0.104	1.691
-0.183	-0.392	1.545			-0.188	-0.331	1.575			-0.195	-0.015	1.562			-0.199	0.161	1.562			-0.323	-0.134	1.551			-0.378	-0.356	1.612			-0.366	-0.530	1.534			-0.366	-0.601	1.506			-0.069	-0.079	1.580			0.128	-0.104	1.690
-0.183	-0.392	1.544			-0.188	-0.331	1.575			-0.195	-0.015	1.561			-0.199	0.161	1.561			-0.323	-0.134	1.550			-0.378	-0.355	1.610			-0.366	-0.530	1.533			-0.366	-0.601	1.505			-0.069	-0.079	1.580			0.127	-0.105	1.690
-0.183	-0.392	1.543			-0.188	-0.331	1.574			-0.195	-0.015	1.560			-0.198	0.161	1.561			-0.323	-0.134	1.549			-0.379	-0.355	1.609			-0.367	-0.530	1.532			-0.365	-0.601	1.504			-0.069	-0.078	1.581			0.125	-0.105	1.689
-0.183	-0.392	1.543			-0.188	-0.331	1.573			-0.195	-0.015	1.560			-0.198	0.161	1.560			-0.323	-0.134	1.548			-0.379	-0.355	1.608			-0.367	-0.530	1.532			-0.365	-0.601	1.503			-0.069	-0.078	1.581			0.124	-0.105	1.688
-0.183	-0.392	1.542			-0.188	-0.331	1.572			-0.195	-0.015	1.559			-0.198	0.161	1.560			-0.323	-0.134	1.547			-0.379	-0.355	1.607			-0.368	-0.529	1.531			-0.365	-0.601	1.502			-0.069	-0.078	1.581			0.123	-0.106	1.688
-0.183	-0.391	1.541			-0.188	-0.331	1.572			-0.195	-0.015	1.559			-0.198	0.161	1.559			-0.323	-0.134	1.547			-0.380	-0.355	1.606			-0.368	-0.529	1.531			-0.364	-0.601	1.501			-0.069	-0.078	1.581			0.122	-0.106	1.687
-0.183	-0.391	1.541			-0.189	-0.331	1.571			-0.195	-0.015	1.558			-0.198	0.161	1.559			-0.323	-0.134	1.546			-0.380	-0.355	1.605			-0.369	-0.529	1.530			-0.364	-0.601	1.500			-0.069	-0.078	1.581			0.121	-0.106	1.687
-0.183	-0.391	1.540			-0.189	-0.331	1.571			-0.196	-0.015	1.558			-0.198	0.161	1.558			-0.323	-0.134	1.545			-0.380	-0.355	1.604			-0.369	-0.529	1.529			-0.364	-0.601	1.500			-0.069	-0.078	1.582			0.120	-0.106	1.687
-0.183	-0.391	1.540			-0.189	-0.330	1.570			-0.196	-0.015	1.557			-0.198	0.161	1.558			-0.322	-0.134	1.544			-0.381	-0.355	1.603			-0.369	-0.529	1.529			-0.363	-0.601	1.499			-0.069	-0.078	1.582			0.119	-0.106	1.686
-0.183	-0.391	1.539			-0.189	-0.331	1.570			-0.196	-0.015	1.557			-0.197	0.161	1.558			-0.322	-0.134	1.544			-0.381	-0.355	1.603			-0.370	-0.529	1.528			-0.363	-0.601	1.498			-0.069	-0.078	1.582			0.118	-0.106	1.686
-0.183	-0.391	1.539			-0.189	-0.331	1.569			-0.196	-0.015	1.557			-0.197	0.161	1.557			-0.322	-0.134	1.543			-0.381	-0.355	1.602			-0.370	-0.529	1.528			-0.363	-0.601	1.497			-0.069	-0.078	1.582			0.118	-0.106	1.686
-0.183	-0.391	1.538			-0.189	-0.331	1.569			-0.196	-0.015	1.556			-0.197	0.161	1.557			-0.322	-0.134	1.542			-0.381	-0.354	1.601			-0.370	-0.529	1.527			-0.363	-0.601	1.497			-0.069	-0.078	1.582			0.117	-0.106	1.686
-0.183	-0.391	1.538			-0.189	-0.331	1.568			-0.196	-0.015	1.556			-0.197	0.161	1.557			-0.321	-0.134	1.542			-0.381	-0.354	1.600			-0.370	-0.529	1.527			-0.363	-0.600	1.496			-0.069	-0.078	1.582			0.117	-0.107	1.687
-0.183	-0.391	1.538			-0.189	-0.331	1.568			-0.196	-0.015	1.556			-0.196	0.161	1.556			-0.321	-0.134	1.541			-0.381	-0.354	1.599			-0.371	-0.529	1.527			-0.363	-0.598	1.496			-0.069	-0.078	1.582			0.117	-0.107	1.687
-0.182	-0.391	1.537			-0.189	-0.331	1.567			-0.196	-0.015	1.555			-0.196	0.161	1.556			-0.321	-0.134	1.541			-0.382	-0.354	1.599			-0.371	-0.529	1.526			-0.362	-0.598	1.496			-0.069	-0.078	1.582			0.116	-0.107	1.688
-0.182	-0.391	1.537			-0.189	-0.331	1.567			-0.196	-0.015	1.555			-0.196	0.161	1.556			-0.321	-0.134	1.541			-0.382	-0.354	1.598			-0.371	-0.529	1.526			-0.362	-0.597	1.495			-0.069	-0.078	1.582			0.116	-0.107	1.688
-0.182	-0.392	1.537			-0.189	-0.331	1.567			-0.196	-0.015	1.555			-0.196	0.161	1.556			-0.321	-0.134	1.540			-0.382	-0.354	1.597			-0.371	-0.529	1.525			-0.362	-0.596	1.495			-0.069	-0.078	1.582			0.116	-0.107	1.688
-0.182	-0.392	1.536			-0.189	-0.331	1.566			-0.196	-0.015	1.554			-0.195	0.161	1.555			-0.321	-0.134	1.540			-0.382	-0.354	1.596			-0.371	-0.528	1.525			-0.362	-0.596	1.494			-0.069	-0.078	1.583			0.115	-0.107	1.689
-0.182	-0.392	1.536			-0.189	-0.331	1.566			-0.196	-0.015	1.554			-0.195	0.161	1.555			-0.320	-0.134	1.540			-0.382	-0.354	1.596			-0.372	-0.528	1.525			-0.361	-0.595	1.494			-0.069	-0.078	1.583			0.115	-0.107	1.689
-0.182	-0.392	1.536			-0.189	-0.331	1.566			-0.196	-0.015	1.554			-0.194	0.161	1.555			-0.320	-0.134	1.539			-0.382	-0.354	1.595			-0.372	-0.528	1.524			-0.361	-0.595	1.493			-0.068	-0.078	1.583			0.115	-0.107	1.689
-0.182	-0.392	1.535			-0.189	-0.331	1.566			-0.195	-0.015	1.554			-0.194	0.161	1.555			-0.320	-0.134	1.539			-0.382	-0.353	1.594			-0.372	-0.528	1.524			-0.361	-0.595	1.493			-0.068	-0.079	1.583			0.114	-0.107	1.690
-0.182	-0.392	1.535			-0.189	-0.331	1.565			-0.195	-0.015	1.553			-0.194	0.161	1.554			-0.320	-0.133	1.539			-0.382	-0.353	1.594			-0.372	-0.528	1.524			-0.361	-0.594	1.493			-0.068	-0.079	1.583			0.114	-0.107	1.690
-0.181	-0.392	1.535			-0.189	-0.331	1.565			-0.195	-0.015	1.553			-0.193	0.161	1.554			-0.320	-0.133	1.539			-0.382	-0.353	1.593			-0.372	-0.528	1.523			-0.360	-0.594	1.492			-0.068	-0.079	1.583			0.114	-0.108	1.691
-0.181	-0.392	1.535			-0.189	-0.331	1.565			-0.195	-0.015	1.553			-0.193	0.161	1.554			-0.320	-0.133	1.539			-0.382	-0.353	1.592			-0.372	-0.528	1.523			-0.360	-0.593	1.492			-0.068	-0.079	1.583			0.113	-0.108	1.692
-0.181	-0.392	1.534			-0.188	-0.331	1.565			-0.195	-0.015	1.553			-0.192	0.161	1.554			-0.319	-0.133	1.538			-0.381	-0.353	1.591			-0.372	-0.528	1.523			-0.360	-0.593	1.492			-0.068	-0.080	1.584			0.113	-0.108	1.693
-0.181	-0.392	1.534			-0.188	-0.332	1.565			-0.195	-0.015	1.553			-0.192	0.161	1.554			-0.319	-0.133	1.538			-0.381	-0.353	1.591			-0.372	-0.528	1.522			-0.360	-0.592	1.491			-0.068	-0.080	1.584			0.113	-0.108	1.694
-0.180	-0.392	1.534			-0.188	-0.332	1.564			-0.195	-0.015	1.553			-0.191	0.161	1.553			-0.319	-0.133	1.538			-0.381	-0.353	1.590			-0.372	-0.528	1.522			-0.360	-0.592	1.491			-0.067	-0.080	1.584			0.113	-0.109	1.696
-0.180	-0.393	1.534			-0.188	-0.332	1.564			-0.195	-0.015	1.553			-0.191	0.161	1.553			-0.319	-0.133	1.538			-0.381	-0.353	1.589			-0.372	-0.528	1.522			-0.359	-0.592	1.491			-0.067	-0.081	1.585			0.113	-0.109	1.698
-0.180	-0.393	1.534			-0.188	-0.332	1.564			-0.195	-0.015	1.552			-0.190	0.161	1.553			-0.319	-0.132	1.538			-0.381	-0.352	1.589			-0.372	-0.528	1.521			-0.359	-0.591	1.491			-0.067	-0.081	1.585			0.113	-0.110	1.700
-0.180	-0.393	1.534			-0.188	-0.332	1.564			-0.195	-0.015	1.552			-0.190	0.161	1.553			-0.319	-0.132	1.538			-0.381	-0.352	1.588			-0.372	-0.528	1.521			-0.359	-0.591	1.490			-0.067	-0.081	1.586			0.113	-0.110	1.702
-0.180	-0.393	1.533			-0.187	-0.332	1.564			-0.195	-0.015	1.552			-0.190	0.161	1.553			-0.319	-0.132	1.538			-0.381	-0.352	1.587			-0.372	-0.527	1.521			-0.359	-0.591	1.490			-0.067	-0.081	1.586			0.113	-0.111	1.704
-0.179	-0.393	1.533			-0.187	-0.332	1.564			-0.195	-0.015	1.552			-0.189	0.161	1.553			-0.318	-0.132	1.538			-0.381	-0.352	1.587			-0.372	-0.527	1.520			-0.359	-0.590	1.490			-0.066	-0.082	1.587			0.113	-0.111	1.706
-0.179	-0.393	1.533			-0.187	-0.332	1.564			-0.194	-0.015	1.552			-0.189	0.161	1.553			-0.318	-0.132	1.538			-0.380	-0.352	1.586			-0.372	-0.527	1.520			-0.359	-0.590	1.490			-0.066	-0.082	1.587			0.113	-0.112	1.707
-0.179	-0.393	1.533			-0.187	-0.332	1.564			-0.194	-0.015	1.552			-0.188	0.161	1.553			-0.318	-0.132	1.538			-0.380	-0.352	1.585			-0.372	-0.527	1.519			-0.358	-0.590	1.490			-0.066	-0.082	1.588			0.114	-0.112	1.709
-0.179	-0.393	1.533			-0.187	-0.333	1.564			-0.194	-0.015	1.552			-0.188	0.161	1.553			-0.318	-0.131	1.538			-0.380	-0.352	1.585			-0.372	-0.527	1.519			-0.358	-0.589	1.489			-0.065	-0.083	1.588			0.114	-0.112	1.710
-0.178	-0.393	1.533			-0.187	-0.333	1.564			-0.194	-0.015	1.552			-0.187	0.161	1.553			-0.318	-0.131	1.538			-0.380	-0.352	1.584			-0.372	-0.527	1.519			-0.358	-0.589	1.489			-0.065	-0.083	1.589			0.115	-0.113	1.712
-0.178	-0.393	1.533			-0.187	-0.333	1.564			-0.194	-0.015	1.552			-0.187	0.161	1.553			-0.318	-0.131	1.538			-0.380	-0.351	1.584			-0.372	-0.527	1.518			-0.358	-0.589	1.489			-0.065	-0.083	1.590			0.115	-0.113	1.713
-0.178	-0.393	1.533			-0.186	-0.333	1.564			-0.193	-0.015	1.552			-0.187	0.161	1.553			-0.318	-0.131	1.538			-0.380	-0.351	1.583			-0.372	-0.527	1.518			-0.358	-0.588	1.489			-0.065	-0.084	1.590			0.116	-0.114	1.714
-0.178	-0.393	1.533			-0.186	-0.333	1.564			-0.193	-0.015	1.552			-0.186	0.161	1.553			-0.317	-0.131	1.538			-0.379	-0.351	1.583			-0.371	-0.527	1.518			-0.358	-0.588	1.489			-0.064	-0.084	1.591			0.116	-0.114	1.715
-0.178	-0.394	1.533			-0.186	-0.333	1.564			-0.193	-0.015	1.553			-0.186	0.161	1.553			-0.317	-0.130	1.538			-0.379	-0.351	1.582			-0.371	-0.527	1.517			-0.358	-0.588	1.489			-0.064	-0.084	1.591			0.116	-0.114	1.715
-0.177	-0.394	1.533			-0.186	-0.333	1.564			-0.193	-0.015	1.553			-0.186	0.161	1.553			-0.317	-0.130	1.539			-0.379	-0.351	1.582			-0.371	-0.527	1.517			-0.358	-0.587	1.489			-0.064	-0.084	1.592			0.117	-0.114	1.716
-0.177	-0.394	1.533			-0.186	-0.333	1.564			-0.192	-0.015	1.553			-0.186	0.161	1.553			-0.317	-0.130	1.539			-0.379	-0.351	1.582			-0.371	-0.526	1.517			-0.358	-0.587	1.488			-0.063	-0.084	1.592			0.117	-0.114	1.716
-0.177	-0.394	1.533			-0.185	-0.333	1.564			-0.192	-0.015	1.553			-0.185	0.161	1.553			-0.317	-0.130	1.539			-0.379	-0.351	1.581			-0.371	-0.526	1.516			-0.357	-0.587	1.488			-0.063	-0.085	1.593			0.118	-0.114	1.716
-0.177	-0.394	1.533			-0.185	-0.333	1.564			-0.192	-0.015	1.553			-0.185	0.161	1.553			-0.317	-0.130	1.539			-0.379	-0.351	1.581			-0.371	-0.526	1.516			-0.357	-0.587	1.488			-0.063	-0.085	1.593			0.118	-0.114	1.715
-0.177	-0.394	1.533			-0.185	-0.333	1.564			-0.192	-0.015	1.553			-0.185	0.161	1.553			-0.317	-0.130	1.539			-0.379	-0.351	1.581			-0.371	-0.526	1.516			-0.357	-0.586	1.488			-0.063	-0.085	1.593			0.119	-0.113	1.715
-0.176	-0.394	1.533			-0.185	-0.333	1.564			-0.192	-0.015	1.553			-0.185	0.161	1.553			-0.316	-0.130	1.540			-0.379	-0.351	1.581			-0.371	-0.526	1.516			-0.357	-0.586	1.488			-0.063	-0.085	1.594			0.120	-0.112	1.714
-0.176	-0.394	1.533			-0.185	-0.334	1.565			-0.191	-0.015	1.554			-0.184	0.161	1.554			-0.316	-0.130	1.540			-0.378	-0.351	1.580			-0.371	-0.526	1.516			-0.357	-0.585	1.488			-0.063	-0.085	1.594			0.120	-0.111	1.712
-0.176	-0.394	1.533			-0.185	-0.334	1.565			-0.191	-0.015	1.554			-0.184	0.161	1.554			-0.316	-0.130	1.540			-0.378	-0.351	1.580			-0.371	-0.526	1.516			-0.357	-0.585	1.489			-0.063	-0.085	1.594			0.121	-0.110	1.711
-0.176	-0.394	1.533			-0.184	-0.334	1.565			-0.191	-0.015	1.554			-0.184	0.161	1.554			-0.316	-0.130	1.541			-0.378	-0.351	1.580			-0.371	-0.526	1.515			-0.358	-0.584	1.489			-0.062	-0.085	1.594			0.122	-0.109	1.710
-0.176	-0.394	1.533			-0.184	-0.334	1.565			-0.191	-0.015	1.554			-0.184	0.161	1.555			-0.316	-0.129	1.541			-0.378	-0.351	1.580			-0.371	-0.526	1.515			-0.358	-0.583	1.490			-0.062	-0.085	1.594			0.123	-0.109	1.708
-0.176	-0.394	1.533			-0.184	-0.334	1.566			-0.191	-0.015	1.555			-0.185	0.161	1.555			-0.316	-0.129	1.542			-0.378	-0.351	1.580			-0.371	-0.526	1.515			-0.358	-0.582	1.490			-0.062	-0.085	1.595			0.124	-0.108	1.707
-0.176	-0.394	1.533			-0.184	-0.334	1.566			-0.191	-0.015	1.555			-0.185	0.161	1.555			-0.316	-0.129	1.543			-0.377	-0.351	1.581			-0.371	-0.526	1.516			-0.358	-0.581	1.491			-0.062	-0.085	1.595			0.125	-0.107	1.706
-0.176	-0.394	1.533			-0.184	-0.334	1.566			-0.191	-0.015	1.555			-0.185	0.161	1.556			-0.316	-0.129	1.543			-0.377	-0.351	1.581			-0.371	-0.526	1.516			-0.358	-0.581	1.491			-0.062	-0.085	1.595			0.126	-0.106	1.705
-0.175	-0.394	1.533			-0.184	-0.334	1.567			-0.191	-0.015	1.555			-0.186	0.161	1.557			-0.316	-0.129	1.544			-0.377	-0.351	1.581			-0.371	-0.526	1.516			-0.358	-0.582	1.491			-0.062	-0.085	1.595			0.127	-0.105	1.704
-0.175	-0.394	1.533			-0.184	-0.334	1.567			-0.190	-0.015	1.556			-0.186	0.161	1.557			-0.316	-0.129	1.545			-0.377	-0.351	1.582			-0.371	-0.526	1.516			-0.358	-0.582	1.491			-0.062	-0.085	1.595			0.127	-0.105	1.703
-0.175	-0.394	1.533			-0.184	-0.334	1.567			-0.190	-0.015	1.556			-0.187	0.161	1.558			-0.316	-0.129	1.545			-0.377	-0.351	1.582			-0.370	-0.526	1.516			-0.358	-0.583	1.491			-0.062	-0.085	1.595			0.127	-0.104	1.702
-0.175	-0.394	1.533			-0.184	-0.334	1.568			-0.190	-0.015	1.557			-0.187	0.161	1.558			-0.316	-0.129	1.546			-0.376	-0.351	1.583			-0.370	-0.527	1.517			-0.358	-0.582	1.492			-0.062	-0.085	1.595			0.128	-0.104	1.701
-0.175	-0.394	1.533			-0.183	-0.334	1.568			-0.190	-0.015	1.557			-0.188	0.161	1.559			-0.316	-0.129	1.547			-0.376	-0.351	1.583			-0.370	-0.527	1.517			-0.358	-0.583	1.492			-0.062	-0.085	1.595			0.128	-0.103	1.700
-0.175	-0.394	1.534			-0.183	-0.334	1.569			-0.190	-0.015	1.558			-0.188	0.161	1.560			-0.317	-0.129	1.547			-0.376	-0.352	1.584			-0.370	-0.527	1.518			-0.358	-0.583	1.492			-0.062	-0.085	1.596			0.128	-0.103	1.700
-0.175	-0.394	1.534			-0.183	-0.334	1.569			-0.190	-0.014	1.558			-0.189	0.161	1.560			-0.317	-0.129	1.548			-0.376	-0.352	1.584			-0.370	-0.527	1.518			-0.357	-0.584	1.492			-0.062	-0.085	1.596			0.128	-0.103	1.699
-0.175	-0.394	1.534			-0.183	-0.334	1.570			-0.190	-0.014	1.558			-0.189	0.161	1.561			-0.317	-0.129	1.549			-0.376	-0.352	1.585			-0.370	-0.527	1.518			-0.357	-0.585	1.492			-0.063	-0.085	1.596			0.128	-0.102	1.699
-0.175	-0.394	1.534			-0.183	-0.335	1.570			-0.190	-0.014	1.559			-0.190	0.161	1.561			-0.317	-0.129	1.549			-0.376	-0.352	1.585			-0.370	-0.527	1.519			-0.357	-0.585	1.493			-0.063	-0.085	1.596			0.128	-0.102	1.699
-0.175	-0.394	1.534			-0.183	-0.335	1.571			-0.190	-0.014	1.559			-0.190	0.161	1.562			-0.317	-0.129	1.550			-0.376	-0.352	1.586			-0.370	-0.527	1.519			-0.357	-0.585	1.493			-0.063	-0.085	1.596			0.128	-0.102	1.699
-0.175	-0.395	1.534			-0.183	-0.335	1.571			-0.190	-0.014	1.560			-0.191	0.161	1.562			-0.317	-0.129	1.550			-0.375	-0.352	1.586			-0.369	-0.527	1.520			-0.358	-0.585	1.494			-0.063	-0.085	1.596			0.128	-0.102	1.699
-0.175	-0.395	1.535			-0.183	-0.335	1.572			-0.190	-0.014	1.560			-0.191	0.161	1.563			-0.317	-0.129	1.551			-0.375	-0.352	1.587			-0.369	-0.527	1.520			-0.358	-0.585	1.494			-0.063	-0.085	1.596			0.128	-0.102	1.699
-0.175	-0.395	1.535			-0.183	-0.335	1.572			-0.191	-0.014	1.561			-0.191	0.161	1.563			-0.317	-0.129	1.551			-0.375	-0.352	1.587			-0.369	-0.527	1.520			-0.358	-0.585	1.494			-0.063	-0.085	1.596			0.128	-0.102	1.700
-0.175	-0.395	1.535			-0.183	-0.335	1.573			-0.191	-0.014	1.561			-0.192	0.161	1.564			-0.317	-0.129	1.552			-0.375	-0.353	1.588			-0.369	-0.528	1.521			-0.358	-0.585	1.494			-0.063	-0.085	1.596			0.127	-0.102	1.702
-0.175	-0.395	1.535			-0.183	-0.335	1.573			-0.191	-0.014	1.562			-0.192	0.161	1.564			-0.318	-0.129	1.552			-0.375	-0.353	1.588			-0.369	-0.528	1.521			-0.358	-0.585	1.495			-0.064	-0.085	1.596			0.127	-0.103	1.705
-0.175	-0.395	1.535			-0.184	-0.335	1.573			-0.191	-0.014	1.562			-0.192	0.161	1.565			-0.318	-0.129	1.553			-0.375	-0.353	1.588			-0.369	-0.528	1.521			-0.358	-0.585	1.495			-0.064	-0.085	1.597			0.127	-0.103	1.708
-0.175	-0.395	1.536			-0.184	-0.335	1.574			-0.191	-0.014	1.563			-0.192	0.161	1.565			-0.318	-0.129	1.553			-0.375	-0.353	1.589			-0.369	-0.528	1.521			-0.358	-0.585	1.495			-0.064	-0.085	1.597			0.127	-0.104	1.710
-0.175	-0.395	1.536			-0.184	-0.335	1.574			-0.191	-0.014	1.563			-0.193	0.161	1.566			-0.318	-0.129	1.553			-0.375	-0.353	1.589			-0.369	-0.528	1.521			-0.358	-0.585	1.495			-0.064	-0.085	1.597			0.126	-0.104	1.713
-0.175	-0.395	1.536			-0.184	-0.335	1.575			-0.191	-0.014	1.564			-0.193	0.161	1.566			-0.318	-0.129	1.554			-0.375	-0.353	1.590			-0.369	-0.528	1.522			-0.357	-0.585	1.495			-0.065	-0.085	1.597			0.126	-0.105	1.716
-0.175	-0.395	1.536			-0.184	-0.335	1.575			-0.191	-0.014	1.565			-0.193	0.161	1.567			-0.318	-0.129	1.554			-0.375	-0.353	1.590			-0.369	-0.528	1.522			-0.357	-0.585	1.495			-0.065	-0.085	1.598			0.125	-0.105	1.718
-0.175	-0.395	1.536			-0.184	-0.335	1.576			-0.191	-0.014	1.565			-0.193	0.162	1.567			-0.318	-0.129	1.554			-0.375	-0.353	1.590			-0.369	-0.528	1.522			-0.357	-0.585	1.495			-0.065	-0.085	1.598			0.125	-0.105	1.720
-0.176	-0.395	1.536			-0.184	-0.335	1.576			-0.191	-0.014	1.566			-0.194	0.162	1.568			-0.318	-0.129	1.554			-0.375	-0.353	1.590			-0.369	-0.528	1.522			-0.357	-0.586	1.495			-0.066	-0.085	1.598			0.124	-0.106	1.721
-0.176	-0.395	1.537			-0.184	-0.336	1.577			-0.191	-0.014	1.566			-0.194	0.162	1.568			-0.318	-0.129	1.555			-0.375	-0.353	1.591			-0.369	-0.528	1.522			-0.357	-0.586	1.495			-0.066	-0.085	1.599			0.123	-0.106	1.723
-0.176	-0.395	1.537			-0.184	-0.336	1.577			-0.192	-0.014	1.566			-0.194	0.162	1.568			-0.318	-0.129	1.555			-0.375	-0.353	1.591			-0.369	-0.528	1.522			-0.357	-0.586	1.495			-0.066	-0.085	1.599			0.123	-0.106	1.724
-0.176	-0.395	1.537			-0.184	-0.336	1.578			-0.192	-0.014	1.567			-0.194	0.162	1.569			-0.318	-0.129	1.555			-0.375	-0.353	1.591			-0.369	-0.528	1.522			-0.357	-0.586	1.495			-0.066	-0.085	1.599			0.122	-0.106	1.726
-0.176	-0.395	1.537			-0.185	-0.336	1.578			-0.192	-0.014	1.567			-0.194	0.162	1.569			-0.318	-0.129	1.555			-0.376	-0.353	1.591			-0.369	-0.528	1.522			-0.357	-0.586	1.495			-0.067	-0.085	1.600			0.122	-0.106	1.727
-0.176	-0.395	1.537			-0.185	-0.336	1.579			-0.192	-0.014	1.568			-0.195	0.162	1.569			-0.318	-0.129	1.556			-0.376	-0.353	1.592			-0.369	-0.528	1.522			-0.358	-0.585	1.496			-0.067	-0.085	1.600			0.121	-0.106	1.728
-0.176	-0.395	1.537			-0.185	-0.336	1.579			-0.192	-0.014	1.568			-0.195	0.162	1.570			-0.319	-0.129	1.556			-0.376	-0.353	1.592			-0.369	-0.528	1.523			-0.358	-0.585	1.496			-0.067	-0.085	1.600			0.121	-0.106	1.729
-0.176	-0.395	1.538			-0.185	-0.336	1.580			-0.192	-0.014	1.568			-0.195	0.162	1.570			-0.319	-0.129	1.556			-0.376	-0.353	1.592			-0.369	-0.528	1.523			-0.358	-0.585	1.497			-0.068	-0.085	1.600			0.121	-0.107	1.730
-0.176	-0.395	1.538			-0.185	-0.336	1.580			-0.192	-0.014	1.569			-0.195	0.162	1.570			-0.319	-0.129	1.556			-0.376	-0.353	1.592			-0.369	-0.528	1.523			-0.358	-0.584	1.497			-0.068	-0.086	1.601			0.120	-0.107	1.731
-0.176	-0.395	1.538			-0.185	-0.336	1.580			-0.193	-0.014	1.569			-0.195	0.162	1.571			-0.319	-0.129	1.556			-0.376	-0.353	1.592			-0.369	-0.528	1.523			-0.359	-0.584	1.497			-0.068	-0.086	1.601			0.120	-0.107	1.731
-0.176	-0.395	1.538			-0.186	-0.336	1.581			-0.193	-0.014	1.569			-0.195	0.162	1.571			-0.319	-0.129	1.557			-0.376	-0.353	1.592			-0.369	-0.528	1.523			-0.359	-0.584	1.497			-0.069	-0.086	1.601			0.119	-0.107	1.732
-0.176	-0.395	1.538			-0.186	-0.336	1.581			-0.193	-0.014	1.570			-0.196	0.162	1.571			-0.320	-0.129	1.557			-0.376	-0.353	1.593			-0.369	-0.528	1.523			-0.359	-0.584	1.497			-0.069	-0.086	1.601			0.119	-0.107	1.732
-0.177	-0.395	1.538			-0.186	-0.336	1.582			-0.193	-0.014	1.570			-0.196	0.162	1.571			-0.320	-0.129	1.557			-0.376	-0.353	1.593			-0.369	-0.528	1.523			-0.359	-0.584	1.497			-0.069	-0.086	1.601			0.119	-0.107	1.733
-0.177	-0.395	1.539			-0.186	-0.337	1.582			-0.193	-0.014	1.570			-0.196	0.162	1.572			-0.320	-0.129	1.557			-0.377	-0.353	1.593			-0.369	-0.528	1.523			-0.359	-0.584	1.498			-0.069	-0.086	1.601			0.119	-0.108	1.733
-0.177	-0.395	1.539			-0.186	-0.337	1.582			-0.193	-0.014	1.570			-0.196	0.162	1.572			-0.320	-0.129	1.557			-0.377	-0.353	1.593			-0.371	-0.528	1.524			-0.360	-0.577	1.501			-0.070	-0.086	1.602			0.118	-0.108	1.734
-0.177	-0.395	1.539			-0.186	-0.337	1.582			-0.194	-0.014	1.570			-0.196	0.162	1.572			-0.320	-0.129	1.557			-0.377	-0.353	1.593			-0.371	-0.528	1.525			-0.361	-0.578	1.501			-0.070	-0.086	1.602			0.118	-0.108	1.734
-0.177	-0.395	1.539			-0.187	-0.337	1.583			-0.194	-0.014	1.571			-0.197	0.162	1.572			-0.321	-0.129	1.557			-0.377	-0.353	1.594			-0.371	-0.528	1.525			-0.361	-0.579	1.501			-0.070	-0.086	1.602			0.118	-0.108	1.734
-0.177	-0.395	1.539			-0.187	-0.337	1.583			-0.194	-0.014	1.571			-0.197	0.162	1.572			-0.321	-0.129	1.557			-0.377	-0.353	1.594			-0.372	-0.528	1.525			-0.361	-0.580	1.501			-0.070	-0.086	1.602			0.118	-0.109	1.734
-0.177	-0.395	1.539			-0.187	-0.337	1.583			-0.194	-0.014	1.571			-0.197	0.162	1.572			-0.321	-0.129	1.557			-0.377	-0.353	1.594			-0.372	-0.528	1.525			-0.362	-0.576	1.502			-0.071	-0.086	1.602			0.117	-0.109	1.734
-0.178	-0.396	1.539			-0.187	-0.337	1.583			-0.194	-0.014	1.571			-0.197	0.162	1.572			-0.321	-0.129	1.558			-0.378	-0.353	1.594			-0.372	-0.528	1.526			-0.363	-0.576	1.502			-0.071	-0.086	1.602			0.117	-0.109	1.733
-0.178	-0.396	1.540			-0.187	-0.337	1.584			-0.194	-0.014	1.571			-0.197	0.162	1.572			-0.322	-0.129	1.558			-0.378	-0.353	1.594			-0.373	-0.528	1.526			-0.363	-0.577	1.502			-0.071	-0.086	1.602			0.117	-0.108	1.732
-0.178	-0.396	1.540			-0.187	-0.337	1.584			-0.194	-0.014	1.571			-0.198	0.162	1.572			-0.322	-0.129	1.558			-0.378	-0.353	1.594			-0.373	-0.528	1.526			-0.363	-0.578	1.501			-0.071	-0.086	1.602			0.118	-0.107	1.728
-0.178	-0.396	1.540			-0.188	-0.337	1.584			-0.194	-0.014	1.571			-0.198	0.162	1.572			-0.322	-0.129	1.558			-0.378	-0.353	1.594			-0.374	-0.528	1.526			-0.364	-0.574	1.502			-0.071	-0.086	1.603			0.118	-0.103	1.722
-0.178	-0.396	1.540			-0.188	-0.337	1.584			-0.195	-0.014	1.572			-0.198	0.162	1.572			-0.322	-0.129	1.558			-0.378	-0.353	1.594			-0.375	-0.528	1.526			-0.365	-0.572	1.502			-0.072	-0.086	1.603			0.117	-0.099	1.715
-0.179	-0.395	1.540			-0.188	-0.337	1.584			-0.195	-0.014	1.572			-0.198	0.162	1.572			-0.323	-0.129	1.558			-0.379	-0.353	1.595			-0.375	-0.528	1.526			-0.365	-0.573	1.501			-0.072	-0.086	1.603			0.116	-0.093	1.706
-0.179	-0.395	1.540			-0.188	-0.337	1.585			-0.195	-0.014	1.572			-0.198	0.162	1.572			-0.323	-0.129	1.558			-0.379	-0.353	1.595			-0.375	-0.528	1.526			-0.364	-0.574	1.500			-0.072	-0.086	1.603			0.115	-0.088	1.697
-0.179	-0.395	1.540			-0.189	-0.337	1.585			-0.195	-0.014	1.572			-0.198	0.162	1.572			-0.323	-0.129	1.558			-0.379	-0.353	1.595			-0.376	-0.528	1.526			-0.364	-0.575	1.500			-0.072	-0.086	1.603			0.114	-0.082	1.688
-0.179	-0.395	1.541			-0.189	-0.337	1.585			-0.195	-0.014	1.572			-0.199	0.162	1.572			-0.324	-0.128	1.558			-0.379	-0.353	1.595			-0.378	-0.528	1.526			-0.365	-0.576	1.499			-0.072	-0.086	1.603			0.112	-0.076	1.679
-0.180	-0.395	1.541			-0.189	-0.337	1.585			-0.196	-0.014	1.572			-0.199	0.162	1.573			-0.324	-0.128	1.559			-0.380	-0.353	1.595			-0.380	-0.528	1.527			-0.366	-0.577	1.499			-0.072	-0.086	1.603			0.110	-0.070	1.670
-0.180	-0.395	1.541			-0.189	-0.337	1.585			-0.196	-0.014	1.573			-0.199	0.162	1.573			-0.325	-0.128	1.559			-0.380	-0.353	1.595			-0.381	-0.527	1.527			-0.367	-0.578	1.498			-0.073	-0.086	1.603			0.109	-0.066	1.663
-0.180	-0.395	1.541			-0.190	-0.336	1.586			-0.197	-0.014	1.573			-0.200	0.162	1.573			-0.326	-0.128	1.560			-0.380	-0.353	1.595			-0.381	-0.527	1.527			-0.368	-0.578	1.499			-0.073	-0.086	1.603			0.108	-0.062	1.656
-0.181	-0.395	1.541			-0.190	-0.336	1.586			-0.198	-0.014	1.573			-0.200	0.163	1.574			-0.327	-0.128	1.560			-0.381	-0.353	1.595			-0.382	-0.527	1.527			-0.371	-0.573	1.502			-0.073	-0.085	1.604			0.107	-0.059	1.650
-0.181	-0.395	1.542			-0.190	-0.336	1.586			-0.198	-0.014	1.574			-0.201	0.163	1.574			-0.328	-0.128	1.561			-0.381	-0.352	1.596			-0.383	-0.527	1.528			-0.375	-0.568	1.505			-0.073	-0.085	1.603			0.107	-0.056	1.644
-0.182	-0.394	1.542			-0.191	-0.336	1.586			-0.199	-0.013	1.574			-0.202	0.162	1.575			-0.329	-0.128	1.562			-0.382	-0.352	1.596			-0.383	-0.527	1.528			-0.376	-0.567	1.506			-0.074	-0.085	1.603			0.106	-0.054	1.639
-0.183	-0.394	1.542			-0.191	-0.336	1.587			-0.200	-0.013	1.575			-0.203	0.162	1.576			-0.330	-0.129	1.563			-0.382	-0.353	1.597			-0.378	-0.544	1.520			-0.375	-0.580	1.501			-0.074	-0.085	1.603			0.106	-0.052	1.635
-0.184	-0.394	1.542			-0.192	-0.336	1.587			-0.201	-0.013	1.575			-0.205	0.162	1.577			-0.331	-0.129	1.563			-0.383	-0.353	1.597			-0.379	-0.543	1.522			-0.377	-0.579	1.503			-0.075	-0.085	1.602			0.105	-0.050	1.631
-0.185	-0.394	1.543			-0.193	-0.336	1.588			-0.202	-0.013	1.576			-0.206	0.162	1.578			-0.332	-0.129	1.564			-0.384	-0.353	1.598			-0.381	-0.542	1.525			-0.381	-0.574	1.507			-0.076	-0.085	1.602			0.105	-0.049	1.628
-0.186	-0.394	1.543			-0.193	-0.336	1.588			-0.203	-0.013	1.576			-0.208	0.162	1.579			-0.333	-0.129	1.565			-0.384	-0.353	1.599			-0.378	-0.553	1.520			-0.380	-0.585	1.503			-0.077	-0.085	1.601			0.105	-0.048	1.625
-0.187	-0.394	1.543			-0.194	-0.336	1.588			-0.204	-0.013	1.576			-0.210	0.162	1.580			-0.334	-0.129	1.566			-0.385	-0.353	1.600			-0.382	-0.549	1.525			-0.384	-0.577	1.510			-0.078	-0.085	1.600			0.104	-0.047	1.622
-0.188	-0.394	1.544			-0.194	-0.336	1.589			-0.205	-0.013	1.577			-0.211	0.162	1.581			-0.335	-0.129	1.567			-0.386	-0.353	1.601			-0.385	-0.547	1.528			-0.388	-0.570	1.515			-0.079	-0.084	1.599			0.104	-0.046	1.620
-0.188	-0.394	1.544			-0.195	-0.336	1.589			-0.206	-0.013	1.577			-0.213	0.161	1.582			-0.336	-0.129	1.568			-0.387	-0.354	1.602			-0.386	-0.546	1.530			-0.389	-0.570	1.515			-0.080	-0.084	1.598			0.104	-0.045	1.618
-0.189	-0.394	1.544			-0.195	-0.336	1.589			-0.207	-0.013	1.578			-0.214	0.161	1.582			-0.337	-0.129	1.569			-0.387	-0.354	1.603			-0.386	-0.546	1.531			-0.390	-0.569	1.516			-0.081	-0.084	1.597			0.103	-0.044	1.616
-0.190	-0.394	1.544			-0.196	-0.336	1.590			-0.208	-0.012	1.578			-0.215	0.161	1.583			-0.338	-0.129	1.569			-0.388	-0.354	1.605			-0.387	-0.545	1.532			-0.390	-0.569	1.517			-0.082	-0.084	1.596			0.103	-0.043	1.614
-0.191	-0.394	1.545			-0.196	-0.335	1.590			-0.209	-0.012	1.578			-0.217	0.161	1.583			-0.339	-0.129	1.570			-0.389	-0.355	1.606			-0.387	-0.544	1.532			-0.391	-0.569	1.518			-0.083	-0.084	1.596			0.103	-0.043	1.612
-0.192	-0.394	1.545			-0.197	-0.335	1.590			-0.209	-0.012	1.579			-0.218	0.161	1.584			-0.339	-0.129	1.571			-0.389	-0.355	1.606			-0.387	-0.544	1.533			-0.392	-0.568	1.518			-0.084	-0.084	1.595			0.103	-0.042	1.610
-0.192	-0.394	1.545			-0.197	-0.335	1.591			-0.210	-0.012	1.579			-0.219	0.160	1.584			-0.340	-0.129	1.571			-0.390	-0.356	1.607			-0.387	-0.543	1.534			-0.392	-0.568	1.519			-0.085	-0.084	1.594			0.102	-0.042	1.609
-0.193	-0.394	1.545			-0.198	-0.335	1.591			-0.211	-0.012	1.579			-0.220	0.160	1.585			-0.341	-0.130	1.572			-0.390	-0.356	1.608			-0.389	-0.543	1.534			-0.394	-0.565	1.521			-0.086	-0.084	1.593			0.102	-0.041	1.607
-0.194	-0.394	1.546			-0.198	-0.335	1.591			-0.211	-0.012	1.580			-0.220	0.160	1.585			-0.341	-0.130	1.572			-0.391	-0.356	1.609			-0.390	-0.542	1.535			-0.395	-0.563	1.523			-0.087	-0.084	1.593			0.102	-0.041	1.606
-0.195	-0.394	1.546			-0.199	-0.336	1.591			-0.212	-0.012	1.580			-0.221	0.160	1.585			-0.342	-0.130	1.573			-0.391	-0.357	1.609			-0.390	-0.542	1.536			-0.396	-0.562	1.523			-0.087	-0.084	1.592			0.102	-0.041	1.605
-0.195	-0.394	1.546			-0.199	-0.336	1.592			-0.212	-0.012	1.580			-0.222	0.160	1.586			-0.342	-0.130	1.573			-0.391	-0.357	1.610			-0.391	-0.541	1.536			-0.397	-0.561	1.525			-0.088	-0.085	1.591			0.102	-0.041	1.604
-0.196	-0.394	1.546			-0.200	-0.336	1.592			-0.213	-0.012	1.580			-0.223	0.160	1.586			-0.343	-0.130	1.573			-0.392	-0.357	1.611			-0.392	-0.540	1.537			-0.398	-0.558	1.526			-0.089	-0.085	1.591			0.102	-0.041	1.603
-0.197	-0.394	1.546			-0.200	-0.336	1.592			-0.213	-0.012	1.581			-0.224	0.160	1.586			-0.343	-0.130	1.574			-0.392	-0.357	1.611			-0.393	-0.540	1.538			-0.399	-0.556	1.528			-0.090	-0.085	1.590			0.101	-0.041	1.602
-0.198	-0.394	1.546			-0.201	-0.336	1.592			-0.214	-0.011	1.581			-0.224	0.160	1.586			-0.344	-0.130	1.574			-0.392	-0.358	1.612			-0.394	-0.539	1.538			-0.400	-0.554	1.529			-0.090	-0.085	1.589			0.101	-0.041	1.601
-0.198	-0.394	1.546			-0.201	-0.336	1.592			-0.214	-0.011	1.581			-0.225	0.160	1.587			-0.345	-0.130	1.575			-0.393	-0.358	1.612			-0.395	-0.539	1.539			-0.401	-0.553	1.530			-0.091	-0.085	1.589			0.101	-0.041	1.601
-0.199	-0.394	1.547			-0.202	-0.336	1.593			-0.215	-0.011	1.581			-0.226	0.160	1.587			-0.345	-0.130	1.576			-0.393	-0.358	1.613			-0.396	-0.539	1.539			-0.402	-0.552	1.531			-0.092	-0.085	1.588			0.101	-0.042	1.600
-0.200	-0.394	1.547			-0.202	-0.336	1.593			-0.215	-0.011	1.581			-0.226	0.159	1.587			-0.346	-0.130	1.576			-0.393	-0.358	1.613			-0.396	-0.538	1.539			-0.402	-0.552	1.531			-0.093	-0.085	1.587			0.101	-0.042	1.600
-0.200	-0.394	1.547			-0.203	-0.336	1.593			-0.216	-0.011	1.582			-0.227	0.159	1.588			-0.347	-0.130	1.577			-0.394	-0.358	1.613			-0.396	-0.538	1.539			-0.402	-0.552	1.531			-0.093	-0.085	1.587			0.101	-0.042	1.600
-0.201	-0.394	1.547			-0.203	-0.335	1.593			-0.216	-0.011	1.582			-0.227	0.159	1.588			-0.348	-0.130	1.578			-0.394	-0.358	1.614			-0.387	-0.550	1.529			-0.395	-0.572	1.519			-0.094	-0.085	1.586			0.101	-0.043	1.600
-0.202	-0.394	1.547			-0.203	-0.335	1.593			-0.216	-0.011	1.582			-0.228	0.159	1.588			-0.349	-0.130	1.578			-0.394	-0.359	1.614			-0.387	-0.548	1.530			-0.395	-0.573	1.519			-0.095	-0.085	1.586			0.100	-0.043	1.600
-0.202	-0.394	1.547			-0.204	-0.335	1.593			-0.217	-0.011	1.582			-0.229	0.159	1.589			-0.350	-0.130	1.579			-0.394	-0.359	1.614			-0.387	-0.547	1.530			-0.395	-0.573	1.519			-0.095	-0.085	1.586			0.100	-0.043	1.600
-0.203	-0.393	1.547			-0.204	-0.335	1.594			-0.217	-0.011	1.582			-0.229	0.159	1.589			-0.351	-0.130	1.580			-0.395	-0.359	1.615			-0.387	-0.546	1.530			-0.395	-0.574	1.519			-0.096	-0.085	1.585			0.100	-0.044	1.600
-0.203	-0.393	1.547			-0.205	-0.335	1.594			-0.217	-0.011	1.582			-0.230	0.159	1.589			-0.352	-0.130	1.580			-0.395	-0.359	1.615			-0.387	-0.545	1.531			-0.396	-0.574	1.519			-0.096	-0.084	1.585			0.100	-0.044	1.600
-0.204	-0.393	1.547			-0.205	-0.335	1.594			-0.218	-0.011	1.583			-0.231	0.159	1.590			-0.352	-0.130	1.581			-0.395	-0.359	1.615			-0.382	-0.553	1.524			-0.391	-0.586	1.512			-0.097	-0.084	1.584			0.100	-0.044	1.600
-0.204	-0.393	1.547			-0.205	-0.334	1.594			-0.218	-0.010	1.583			-0.231	0.158	1.590			-0.353	-0.129	1.581			-0.395	-0.359	1.616			-0.382	-0.551	1.526			-0.391	-0.586	1.512			-0.097	-0.084	1.584			0.100	-0.045	1.600
-0.205	-0.392	1.547			-0.206	-0.334	1.594			-0.218	-0.010	1.583			-0.232	0.158	1.590			-0.353	-0.129	1.582			-0.395	-0.360	1.616			-0.382	-0.550	1.527			-0.391	-0.587	1.512			-0.098	-0.084	1.584			0.100	-0.045	1.600
-0.205	-0.392	1.547			-0.206	-0.334	1.594			-0.218	-0.010	1.583			-0.232	0.158	1.591			-0.354	-0.129	1.582			-0.395	-0.360	1.616			-0.382	-0.548	1.528			-0.391	-0.587	1.512			-0.098	-0.084	1.583			0.100	-0.045	1.600
-0.205	-0.392	1.547			-0.206	-0.334	1.594			-0.219	-0.010	1.583			-0.233	0.158	1.591			-0.355	-0.129	1.583			-0.396	-0.360	1.617			-0.381	-0.547	1.529			-0.391	-0.587	1.512			-0.099	-0.084	1.583			0.100	-0.045	1.600
-0.206	-0.392	1.547			-0.206	-0.334	1.594			-0.219	-0.010	1.583			-0.233	0.158	1.591			-0.355	-0.129	1.583			-0.396	-0.360	1.617			-0.381	-0.546	1.530			-0.390	-0.587	1.513			-0.099	-0.084	1.583			0.100	-0.046	1.600
-0.206	-0.391	1.548			-0.207	-0.333	1.594			-0.219	-0.010	1.583			-0.234	0.158	1.591			-0.355	-0.129	1.583			-0.396	-0.360	1.617			-0.381	-0.545	1.531			-0.390	-0.587	1.513			-0.099	-0.084	1.583			0.100	-0.046	1.601
-0.206	-0.391	1.548			-0.207	-0.333	1.594			-0.219	-0.010	1.583			-0.234	0.158	1.591			-0.356	-0.129	1.584			-0.396	-0.360	1.617			-0.381	-0.544	1.531			-0.390	-0.587	1.513			-0.100	-0.084	1.582			0.099	-0.046	1.601
-0.207	-0.391	1.548			-0.207	-0.333	1.595			-0.220	-0.010	1.583			-0.235	0.157	1.592			-0.356	-0.129	1.584			-0.396	-0.361	1.618			-0.381	-0.544	1.532			-0.390	-0.586	1.514			-0.100	-0.084	1.582			0.099	-0.046	1.601
-0.207	-0.391	1.548			-0.207	-0.333	1.595			-0.220	-0.010	1.583			-0.235	0.157	1.592			-0.357	-0.129	1.584			-0.396	-0.361	1.618			-0.381	-0.543	1.532			-0.390	-0.586	1.514			-0.101	-0.083	1.582			0.099	-0.047	1.601
-0.207	-0.390	1.548			-0.207	-0.333	1.595			-0.220	-0.010	1.583			-0.236	0.157	1.592			-0.357	-0.129	1.584			-0.396	-0.361	1.618			-0.381	-0.543	1.533			-0.390	-0.586	1.514			-0.101	-0.083	1.581			0.099	-0.047	1.601
-0.207	-0.390	1.548			-0.207	-0.332	1.595			-0.220	-0.010	1.583			-0.236	0.157	1.592			-0.357	-0.129	1.585			-0.396	-0.361	1.618			-0.381	-0.542	1.533			-0.390	-0.586	1.515			-0.101	-0.083	1.581			0.099	-0.047	1.601
-0.208	-0.390	1.548			-0.208	-0.332	1.595			-0.220	-0.010	1.584			-0.236	0.157	1.592			-0.358	-0.129	1.585			-0.396	-0.361	1.618			-0.381	-0.542	1.533			-0.390	-0.585	1.515			-0.101	-0.083	1.581			0.099	-0.047	1.601
-0.208	-0.390	1.548			-0.208	-0.332	1.595			-0.220	-0.009	1.584			-0.237	0.157	1.592			-0.358	-0.129	1.585			-0.396	-0.361	1.618			-0.381	-0.541	1.534			-0.390	-0.585	1.515			-0.102	-0.083	1.581			0.099	-0.047	1.602
-0.208	-0.390	1.548			-0.208	-0.332	1.595			-0.221	-0.009	1.584			-0.237	0.157	1.592			-0.358	-0.129	1.585			-0.397	-0.361	1.619			-0.381	-0.541	1.534			-0.390	-0.586	1.515			-0.102	-0.083	1.580			0.099	-0.048	1.602
-0.208	-0.389	1.548			-0.208	-0.332	1.595			-0.221	-0.009	1.584			-0.237	0.157	1.592			-0.358	-0.129	1.585			-0.397	-0.361	1.619			-0.381	-0.541	1.534			-0.390	-0.586	1.515			-0.102	-0.083	1.580			0.099	-0.048	1.602
-0.208	-0.389	1.548			-0.208	-0.332	1.595			-0.221	-0.009	1.584			-0.238	0.157	1.592			-0.358	-0.129	1.586			-0.397	-0.362	1.619			-0.381	-0.540	1.534			-0.390	-0.586	1.515			-0.102	-0.083	1.580			0.099	-0.048	1.602
-0.208	-0.389	1.548			-0.208	-0.332	1.595			-0.221	-0.009	1.584			-0.238	0.157	1.592			-0.359	-0.129	1.586			-0.397	-0.362	1.619			-0.381	-0.540	1.535			-0.390	-0.586	1.515			-0.103	-0.083	1.580			0.099	-0.048	1.602
-0.209	-0.389	1.548			-0.208	-0.332	1.595			-0.221	-0.009	1.584			-0.238	0.157	1.592			-0.359	-0.129	1.586			-0.397	-0.362	1.619			-0.381	-0.540	1.535			-0.389	-0.586	1.515			-0.103	-0.083	1.580			0.099	-0.048	1.603
-0.209	-0.389	1.548			-0.208	-0.331	1.595			-0.221	-0.009	1.584			-0.238	0.157	1.592			-0.359	-0.129	1.586			-0.397	-0.362	1.619			-0.381	-0.539	1.535			-0.389	-0.587	1.515			-0.103	-0.083	1.580			0.099	-0.048	1.603
-0.209	-0.389	1.548			-0.208	-0.331	1.595			-0.221	-0.009	1.584			-0.239	0.157	1.592			-0.359	-0.129	1.586			-0.397	-0.362	1.619			-0.382	-0.539	1.535			-0.389	-0.587	1.515			-0.103	-0.083	1.579			0.099	-0.048	1.603
-0.209	-0.389	1.548			-0.208	-0.331	1.595			-0.221	-0.009	1.584			-0.239	0.157	1.592			-0.359	-0.129	1.586			-0.397	-0.362	1.619			-0.382	-0.539	1.535			-0.389	-0.587	1.515			-0.103	-0.083	1.579			0.099	-0.049	1.603
-0.209	-0.389	1.548			-0.209	-0.331	1.595			-0.221	-0.009	1.584			-0.239	0.157	1.592			-0.359	-0.129	1.586			-0.397	-0.362	1.619			-0.382	-0.539	1.535			-0.389	-0.587	1.515			-0.103	-0.083	1.579			0.099	-0.049	1.604
-0.209	-0.389	1.548			-0.209	-0.331	1.595			-0.221	-0.009	1.584			-0.240	0.157	1.591			-0.359	-0.129	1.586			-0.397	-0.362	1.619			-0.382	-0.538	1.535			-0.389	-0.587	1.515			-0.104	-0.083	1.579			0.099	-0.049	1.604
-0.209	-0.389	1.547			-0.209	-0.331	1.595			-0.221	-0.009	1.584			-0.240	0.157	1.591			-0.359	-0.129	1.586			-0.397	-0.362	1.619			-0.382	-0.538	1.535			-0.389	-0.587	1.515			-0.104	-0.083	1.579			0.099	-0.049	1.605
-0.209	-0.389	1.547			-0.209	-0.331	1.595			-0.222	-0.009	1.584			-0.240	0.157	1.591			-0.359	-0.129	1.586			-0.397	-0.362	1.619			-0.382	-0.538	1.536			-0.389	-0.588	1.515			-0.104	-0.082	1.579			0.099	-0.049	1.605
-0.209	-0.389	1.547			-0.209	-0.331	1.595			-0.222	-0.009	1.584			-0.241	0.157	1.590			-0.359	-0.129	1.586			-0.396	-0.363	1.619			-0.382	-0.537	1.536			-0.389	-0.588	1.515			-0.104	-0.082	1.579			0.099	-0.049	1.605
-0.209	-0.389	1.547			-0.209	-0.331	1.595			-0.222	-0.009	1.584			-0.241	0.158	1.590			-0.359	-0.129	1.586			-0.396	-0.363	1.619			-0.382	-0.537	1.536			-0.389	-0.588	1.515			-0.104	-0.082	1.579			0.099	-0.049	1.606
-0.209	-0.389	1.547			-0.209	-0.331	1.595			-0.222	-0.009	1.584			-0.241	0.158	1.589			-0.359	-0.129	1.586			-0.396	-0.363	1.619			-0.382	-0.537	1.535			-0.389	-0.588	1.515			-0.104	-0.082	1.579			0.099	-0.049	1.606
-0.209	-0.389	1.547			-0.209	-0.331	1.595			-0.222	-0.009	1.584			-0.241	0.158	1.589			-0.358	-0.129	1.585			-0.396	-0.363	1.619			-0.383	-0.537	1.535			-0.389	-0.586	1.514			-0.104	-0.082	1.579			0.099	-0.050	1.607
-0.209	-0.389	1.547			-0.209	-0.331	1.595			-0.222	-0.009	1.584			-0.242	0.158	1.588			-0.358	-0.129	1.585			-0.396	-0.363	1.619			-0.383	-0.536	1.535			-0.388	-0.585	1.514			-0.104	-0.082	1.579			0.099	-0.050	1.607
-0.209	-0.389	1.547			-0.209	-0.331	1.595			-0.222	-0.008	1.584			-0.242	0.158	1.588			-0.358	-0.130	1.585			-0.396	-0.363	1.619			-0.383	-0.536	1.535			-0.388	-0.584	1.514			-0.104	-0.082	1.578			0.099	-0.050	1.608
-0.209	-0.389	1.547			-0.209	-0.331	1.594			-0.221	-0.008	1.584			-0.242	0.159	1.587			-0.357	-0.130	1.584			-0.396	-0.363	1.618			-0.383	-0.536	1.535			-0.387	-0.582	1.514			-0.104	-0.082	1.578			0.099	-0.050	1.608
-0.209	-0.389	1.547			-0.209	-0.331	1.594			-0.221	-0.008	1.583			-0.242	0.159	1.587			-0.357	-0.130	1.584			-0.396	-0.363	1.618			-0.383	-0.536	1.535			-0.387	-0.581	1.513			-0.104	-0.082	1.578			0.100	-0.050	1.609
-0.209	-0.389	1.547			-0.209	-0.331	1.594			-0.221	-0.008	1.583			-0.242	0.159	1.586			-0.356	-0.130	1.583			-0.396	-0.363	1.618			-0.383	-0.535	1.535			-0.387	-0.580	1.513			-0.104	-0.083	1.578			0.100	-0.050	1.609
-0.209	-0.389	1.546			-0.209	-0.331	1.594			-0.221	-0.008	1.583			-0.242	0.159	1.586			-0.356	-0.130	1.583			-0.396	-0.363	1.618			-0.383	-0.535	1.535			-0.386	-0.579	1.513			-0.104	-0.083	1.578			0.100	-0.050	1.610
-0.209	-0.390	1.546			-0.209	-0.331	1.594			-0.221	-0.008	1.583			-0.242	0.159	1.586			-0.356	-0.130	1.583			-0.396	-0.363	1.618			-0.383	-0.535	1.535			-0.386	-0.579	1.513			-0.104	-0.083	1.578			0.100	-0.050	1.610
-0.209	-0.390	1.546			-0.209	-0.331	1.594			-0.221	-0.008	1.583			-0.243	0.159	1.585			-0.356	-0.130	1.582			-0.395	-0.363	1.617			-0.383	-0.535	1.535			-0.385	-0.578	1.513			-0.104	-0.083	1.578			0.100	-0.050	1.611
-0.208	-0.390	1.546			-0.209	-0.332	1.594			-0.221	-0.008	1.583			-0.243	0.160	1.585			-0.355	-0.130	1.582			-0.395	-0.363	1.617			-0.383	-0.535	1.535			-0.385	-0.577	1.513			-0.104	-0.083	1.578			0.100	-0.050	1.611
-0.208	-0.390	1.546			-0.208	-0.332	1.594			-0.221	-0.008	1.583			-0.243	0.160	1.584			-0.355	-0.131	1.582			-0.395	-0.363	1.617			-0.383	-0.535	1.535			-0.385	-0.576	1.512			-0.104	-0.083	1.578			0.100	-0.050	1.612
-0.208	-0.390	1.546			-0.208	-0.332	1.594			-0.221	-0.008	1.583			-0.243	0.160	1.584			-0.355	-0.131	1.582			-0.395	-0.363	1.617			-0.383	-0.535	1.535			-0.384	-0.576	1.512			-0.104	-0.083	1.578			0.100	-0.050	1.613
-0.208	-0.390	1.546			-0.208	-0.332	1.593			-0.221	-0.008	1.583			-0.243	0.160	1.584			-0.355	-0.131	1.582			-0.395	-0.363	1.617			-0.383	-0.534	1.535			-0.384	-0.575	1.512			-0.104	-0.083	1.578			0.100	-0.050	1.613
-0.207	-0.390	1.545			-0.208	-0.332	1.593			-0.221	-0.008	1.583			-0.243	0.160	1.583			-0.355	-0.131	1.582			-0.395	-0.363	1.617			-0.383	-0.534	1.535			-0.383	-0.574	1.512			-0.104	-0.083	1.578			0.101	-0.050	1.614
-0.207	-0.391	1.545			-0.208	-0.332	1.593			-0.221	-0.008	1.583			-0.243	0.160	1.583			-0.355	-0.131	1.582			-0.395	-0.363	1.617			-0.383	-0.534	1.535			-0.383	-0.574	1.512			-0.104	-0.083	1.578			0.101	-0.050	1.614
-0.207	-0.391	1.545			-0.208	-0.332	1.593			-0.220	-0.008	1.583			-0.243	0.160	1.582			-0.355	-0.131	1.582			-0.395	-0.363	1.617			-0.383	-0.534	1.535			-0.382	-0.573	1.512			-0.104	-0.083	1.578			0.101	-0.050	1.615
-0.207	-0.391	1.545			-0.207	-0.332	1.593			-0.220	-0.008	1.582			-0.243	0.161	1.582			-0.355	-0.131	1.581			-0.395	-0.363	1.617			-0.383	-0.534	1.535			-0.382	-0.573	1.512			-0.103	-0.083	1.578			0.101	-0.050	1.615
-0.206	-0.391	1.545			-0.207	-0.332	1.593			-0.220	-0.008	1.582			-0.243	0.161	1.581			-0.355	-0.131	1.581			-0.395	-0.363	1.617			-0.383	-0.534	1.535			-0.381	-0.572	1.511			-0.103	-0.083	1.578			0.101	-0.050	1.616
-0.206	-0.391	1.545			-0.207	-0.332	1.593			-0.220	-0.008	1.582			-0.243	0.161	1.581			-0.354	-0.131	1.581			-0.395	-0.363	1.617			-0.383	-0.534	1.535			-0.381	-0.572	1.511			-0.103	-0.083	1.578			0.101	-0.050	1.616
-0.206	-0.391	1.545			-0.207	-0.332	1.592			-0.220	-0.008	1.582			-0.242	0.161	1.581			-0.354	-0.131	1.581			-0.395	-0.363	1.616			-0.383	-0.534	1.535			-0.380	-0.572	1.511			-0.103	-0.083	1.578			0.101	-0.050	1.616
-0.205	-0.391	1.545			-0.206	-0.333	1.592			-0.220	-0.008	1.582			-0.242	0.161	1.580			-0.354	-0.131	1.581			-0.394	-0.363	1.616			-0.383	-0.534	1.535			-0.380	-0.571	1.511			-0.103	-0.083	1.578			0.102	-0.050	1.617
-0.205	-0.391	1.544			-0.206	-0.333	1.592			-0.219	-0.008	1.582			-0.242	0.161	1.580			-0.354	-0.131	1.581			-0.394	-0.363	1.616			-0.383	-0.534	1.535			-0.380	-0.571	1.511			-0.102	-0.083	1.578			0.102	-0.050	1.617
-0.205	-0.392	1.544			-0.206	-0.333	1.592			-0.219	-0.008	1.582			-0.242	0.161	1.580			-0.354	-0.131	1.581			-0.394	-0.363	1.616			-0.383	-0.533	1.535			-0.379	-0.570	1.511			-0.102	-0.083	1.578			0.102	-0.050	1.618
-0.205	-0.392	1.544			-0.206	-0.333	1.592			-0.219	-0.008	1.582			-0.242	0.161	1.579			-0.354	-0.131	1.581			-0.394	-0.363	1.616			-0.383	-0.533	1.535			-0.379	-0.570	1.511			-0.102	-0.084	1.578			0.102	-0.050	1.618
-0.204	-0.392	1.544			-0.205	-0.333	1.592			-0.219	-0.008	1.582			-0.241	0.161	1.579			-0.353	-0.131	1.581			-0.394	-0.363	1.616			-0.383	-0.533	1.535			-0.379	-0.570	1.511			-0.101	-0.084	1.578			0.103	-0.050	1.619
-0.204	-0.392	1.544			-0.205	-0.333	1.592			-0.218	-0.008	1.582			-0.241	0.161	1.579			-0.353	-0.131	1.581			-0.394	-0.363	1.616			-0.383	-0.533	1.535			-0.378	-0.570	1.511			-0.101	-0.084	1.578			0.103	-0.049	1.619
-0.204	-0.392	1.544			-0.205	-0.333	1.592			-0.218	-0.008	1.581			-0.241	0.161	1.578			-0.353	-0.131	1.581			-0.394	-0.363	1.616			-0.383	-0.533	1.535			-0.378	-0.569	1.511			-0.101	-0.084	1.579			0.103	-0.049	1.620
-0.203	-0.392	1.544			-0.204	-0.333	1.592			-0.218	-0.008	1.581			-0.240	0.161	1.578			-0.353	-0.131	1.581			-0.393	-0.363	1.616			-0.382	-0.533	1.535			-0.378	-0.569	1.511			-0.100	-0.084	1.579			0.103	-0.049	1.620
-0.203	-0.392	1.544			-0.204	-0.333	1.592			-0.218	-0.008	1.581			-0.240	0.161	1.578			-0.353	-0.131	1.582			-0.393	-0.362	1.616			-0.382	-0.533	1.535			-0.377	-0.569	1.511			-0.100	-0.084	1.579			0.104	-0.049	1.621
-0.203	-0.392	1.544			-0.204	-0.333	1.592			-0.217	-0.008	1.581			-0.239	0.161	1.577			-0.352	-0.131	1.582			-0.393	-0.362	1.616			-0.383	-0.533	1.536			-0.377	-0.567	1.513			-0.100	-0.084	1.579			0.104	-0.049	1.621
-0.202	-0.392	1.544			-0.203	-0.333	1.592			-0.217	-0.008	1.581			-0.239	0.161	1.577			-0.352	-0.131	1.582			-0.393	-0.362	1.617			-0.383	-0.533	1.536			-0.377	-0.566	1.513			-0.099	-0.084	1.579			0.104	-0.049	1.622
-0.202	-0.392	1.544			-0.203	-0.333	1.592			-0.217	-0.008	1.581			-0.238	0.161	1.577			-0.352	-0.131	1.582			-0.392	-0.362	1.617			-0.382	-0.533	1.536			-0.376	-0.566	1.513			-0.099	-0.084	1.579			0.104	-0.049	1.622
-0.202	-0.392	1.544			-0.203	-0.333	1.592			-0.217	-0.008	1.581			-0.238	0.161	1.577			-0.351	-0.131	1.582			-0.392	-0.362	1.617			-0.382	-0.533	1.537			-0.376	-0.566	1.514			-0.099	-0.084	1.579			0.105	-0.049	1.622
-0.201	-0.392	1.545			-0.202	-0.333	1.592			-0.217	-0.008	1.581			-0.237	0.161	1.577			-0.351	-0.130	1.582			-0.392	-0.362	1.617			-0.382	-0.533	1.537			-0.376	-0.565	1.514			-0.098	-0.084	1.579			0.105	-0.049	1.623
-0.201	-0.392	1.545			-0.202	-0.333	1.592			-0.216	-0.008	1.581			-0.237	0.161	1.576			-0.351	-0.130	1.583			-0.391	-0.362	1.617			-0.382	-0.533	1.537			-0.375	-0.565	1.514			-0.098	-0.084	1.579			0.105	-0.049	1.623
-0.201	-0.392	1.545			-0.202	-0.333	1.592			-0.216	-0.008	1.581			-0.237	0.161	1.576			-0.350	-0.130	1.583			-0.391	-0.362	1.617			-0.382	-0.533	1.538			-0.375	-0.565	1.515			-0.098	-0.084	1.579			0.105	-0.049	1.624
-0.201	-0.392	1.545			-0.202	-0.334	1.592			-0.216	-0.008	1.581			-0.236	0.161	1.576			-0.350	-0.130	1.583			-0.391	-0.362	1.617			-0.382	-0.533	1.538			-0.375	-0.565	1.515			-0.097	-0.084	1.579			0.106	-0.049	1.624
-0.200	-0.393	1.545			-0.201	-0.334	1.592			-0.215	-0.008	1.581			-0.236	0.161	1.576			-0.349	-0.130	1.583			-0.391	-0.362	1.617			-0.382	-0.533	1.538			-0.375	-0.565	1.515			-0.097	-0.084	1.579			0.106	-0.049	1.625
-0.200	-0.393	1.545			-0.201	-0.334	1.592			-0.215	-0.008	1.581			-0.235	0.161	1.576			-0.348	-0.131	1.583			-0.390	-0.362	1.618			-0.382	-0.533	1.539			-0.375	-0.564	1.515			-0.096	-0.085	1.579			0.106	-0.049	1.625
-0.200	-0.393	1.545			-0.201	-0.334	1.592			-0.215	-0.008	1.581			-0.235	0.161	1.576			-0.348	-0.131	1.583			-0.390	-0.362	1.618			-0.381	-0.533	1.539			-0.374	-0.564	1.515			-0.096	-0.085	1.579			0.107	-0.049	1.626
-0.199	-0.393	1.545			-0.200	-0.334	1.592			-0.215	-0.008	1.580			-0.235	0.161	1.576			-0.347	-0.131	1.583			-0.390	-0.362	1.618			-0.381	-0.533	1.539			-0.374	-0.564	1.516			-0.095	-0.085	1.579			0.107	-0.049	1.626
-0.199	-0.393	1.545			-0.200	-0.334	1.592			-0.214	-0.008	1.580			-0.234	0.161	1.576			-0.346	-0.131	1.583			-0.390	-0.362	1.618			-0.381	-0.533	1.539			-0.374	-0.564	1.516			-0.095	-0.085	1.579			0.107	-0.049	1.626
-0.199	-0.393	1.546			-0.200	-0.334	1.592			-0.214	-0.008	1.580			-0.234	0.161	1.576			-0.345	-0.131	1.583			-0.390	-0.362	1.618			-0.381	-0.533	1.539			-0.374	-0.564	1.516			-0.094	-0.085	1.579			0.107	-0.049	1.627
-0.198	-0.393	1.546			-0.200	-0.334	1.593			-0.214	-0.008	1.580			-0.233	0.161	1.576			-0.345	-0.131	1.583			-0.389	-0.362	1.618			-0.381	-0.533	1.540			-0.374	-0.564	1.516			-0.094	-0.085	1.579			0.107	-0.049	1.627
-0.198	-0.393	1.546			-0.199	-0.334	1.593			-0.213	-0.008	1.580			-0.233	0.161	1.576			-0.345	-0.131	1.583			-0.389	-0.362	1.618			-0.381	-0.533	1.540			-0.373	-0.564	1.517			-0.094	-0.085	1.580			0.108	-0.049	1.627
-0.198	-0.393	1.546			-0.199	-0.334	1.593			-0.213	-0.008	1.580			-0.232	0.161	1.576			-0.344	-0.131	1.583			-0.389	-0.362	1.619			-0.381	-0.533	1.540			-0.373	-0.564	1.517			-0.093	-0.085	1.580			0.108	-0.049	1.628
-0.198	-0.393	1.546			-0.199	-0.334	1.593			-0.213	-0.008	1.580			-0.232	0.161	1.576			-0.344	-0.131	1.584			-0.389	-0.362	1.619			-0.381	-0.533	1.540			-0.373	-0.564	1.517			-0.093	-0.085	1.580			0.108	-0.049	1.628
-0.197	-0.393	1.546			-0.198	-0.334	1.593			-0.212	-0.008	1.580			-0.231	0.161	1.576			-0.344	-0.130	1.584			-0.389	-0.362	1.619			-0.381	-0.533	1.540			-0.373	-0.564	1.517			-0.093	-0.085	1.580			0.108	-0.049	1.628
-0.197	-0.393	1.546			-0.198	-0.334	1.593			-0.212	-0.008	1.580			-0.231	0.161	1.576			-0.343	-0.130	1.584			-0.388	-0.361	1.619			-0.381	-0.533	1.541			-0.373	-0.564	1.517			-0.092	-0.085	1.580			0.109	-0.049	1.629
-0.197	-0.393	1.547			-0.198	-0.334	1.593			-0.212	-0.009	1.580			-0.231	0.161	1.576			-0.343	-0.130	1.584			-0.388	-0.361	1.619			-0.381	-0.533	1.541			-0.373	-0.564	1.517			-0.092	-0.085	1.580			0.109	-0.049	1.629
-0.197	-0.393	1.547			-0.198	-0.334	1.593			-0.212	-0.009	1.580			-0.230	0.161	1.576			-0.343	-0.130	1.585			-0.388	-0.361	1.619			-0.380	-0.533	1.541			-0.373	-0.564	1.518			-0.092	-0.085	1.580			0.109	-0.049	1.629
-0.196	-0.393	1.547			-0.197	-0.334	1.594			-0.211	-0.009	1.581			-0.230	0.161	1.576			-0.342	-0.130	1.585			-0.388	-0.361	1.620			-0.380	-0.533	1.541			-0.372	-0.564	1.518			-0.091	-0.085	1.580			0.109	-0.049	1.630
-0.196	-0.393	1.547			-0.197	-0.334	1.594			-0.211	-0.009	1.581			-0.229	0.161	1.577			-0.342	-0.130	1.585			-0.387	-0.361	1.620			-0.380	-0.533	1.541			-0.372	-0.564	1.518			-0.091	-0.085	1.580			0.109	-0.049	1.630
-0.196	-0.393	1.547			-0.196	-0.334	1.594			-0.210	-0.009	1.581			-0.228	0.161	1.577			-0.342	-0.130	1.585			-0.387	-0.361	1.620			-0.380	-0.533	1.542			-0.372	-0.564	1.518			-0.090	-0.085	1.581			0.110	-0.049	1.631
-0.196	-0.393	1.547			-0.196	-0.334	1.594			-0.210	-0.009	1.581			-0.228	0.161	1.577			-0.342	-0.130	1.585			-0.387	-0.361	1.620			-0.380	-0.533	1.542			-0.372	-0.564	1.518			-0.090	-0.085	1.581			0.110	-0.049	1.631
-0.195	-0.393	1.548			-0.196	-0.334	1.594			-0.210	-0.009	1.581			-0.228	0.161	1.577			-0.341	-0.130	1.586			-0.387	-0.361	1.620			-0.380	-0.533	1.542			-0.372	-0.564	1.518			-0.090	-0.085	1.581			0.110	-0.050	1.631
-0.195	-0.393	1.548			-0.196	-0.334	1.594			-0.210	-0.009	1.581			-0.228	0.161	1.577			-0.341	-0.130	1.586			-0.387	-0.361	1.621			-0.380	-0.533	1.542			-0.372	-0.564	1.519			-0.090	-0.085	1.581			0.110	-0.050	1.631
-0.195	-0.393	1.548			-0.196	-0.334	1.595			-0.210	-0.009	1.581			-0.227	0.160	1.577			-0.341	-0.129	1.586			-0.386	-0.361	1.621			-0.380	-0.533	1.542			-0.372	-0.564	1.519			-0.089	-0.085	1.581			0.110	-0.050	1.632
-0.195	-0.393	1.548			-0.195	-0.334	1.595			-0.209	-0.009	1.581			-0.227	0.160	1.578			-0.340	-0.130	1.586			-0.386	-0.361	1.621			-0.379	-0.533	1.543			-0.372	-0.565	1.519			-0.089	-0.085	1.581			0.111	-0.050	1.632
-0.194	-0.393	1.548			-0.195	-0.334	1.595			-0.209	-0.009	1.581			-0.226	0.160	1.578			-0.340	-0.130	1.586			-0.386	-0.361	1.621			-0.379	-0.533	1.543			-0.372	-0.565	1.519			-0.089	-0.085	1.581			0.111	-0.050	1.632
-0.194	-0.393	1.549			-0.195	-0.334	1.595			-0.209	-0.009	1.581			-0.226	0.160	1.578			-0.339	-0.130	1.586			-0.386	-0.361	1.621			-0.379	-0.533	1.543			-0.371	-0.565	1.519			-0.088	-0.085	1.582			0.111	-0.050	1.633
-0.194	-0.394	1.549			-0.195	-0.334	1.595			-0.208	-0.009	1.582			-0.225	0.160	1.579			-0.339	-0.130	1.586			-0.386	-0.361	1.621			-0.379	-0.533	1.543			-0.371	-0.566	1.519			-0.088	-0.085	1.582			0.111	-0.051	1.633
-0.194	-0.394	1.549			-0.195	-0.334	1.595			-0.208	-0.009	1.582			-0.225	0.160	1.579			-0.338	-0.130	1.586			-0.385	-0.361	1.622			-0.379	-0.533	1.543			-0.371	-0.566	1.519			-0.087	-0.085	1.582			0.111	-0.051	1.633
-0.193	-0.394	1.549			-0.194	-0.334	1.596			-0.208	-0.009	1.582			-0.225	0.160	1.579			-0.338	-0.130	1.586			-0.385	-0.361	1.622			-0.378	-0.533	1.543			-0.371	-0.567	1.519			-0.087	-0.085	1.583			0.112	-0.051	1.633
-0.193	-0.394	1.549			-0.194	-0.335	1.596			-0.208	-0.009	1.582			-0.224	0.160	1.580			-0.337	-0.130	1.586			-0.385	-0.361	1.622			-0.378	-0.533	1.543			-0.371	-0.567	1.519			-0.087	-0.085	1.583			0.112	-0.051	1.634
-0.193	-0.394	1.550			-0.194	-0.335	1.596			-0.207	-0.009	1.582			-0.224	0.160	1.580			-0.337	-0.130	1.586			-0.385	-0.361	1.622			-0.378	-0.533	1.544			-0.372	-0.564	1.521			-0.086	-0.085	1.584			0.112	-0.052	1.634
-0.193	-0.394	1.550			-0.194	-0.335	1.596			-0.207	-0.009	1.582			-0.223	0.160	1.581			-0.336	-0.130	1.586			-0.384	-0.361	1.622			-0.378	-0.533	1.544			-0.373	-0.564	1.522			-0.086	-0.085	1.584			0.112	-0.052	1.634
-0.192	-0.394	1.550			-0.194	-0.335	1.596			-0.207	-0.009	1.583			-0.223	0.160	1.581			-0.336	-0.130	1.586			-0.384	-0.361	1.623			-0.378	-0.533	1.544			-0.373	-0.564	1.522			-0.085	-0.085	1.585			0.112	-0.052	1.634
-0.192	-0.394	1.550			-0.193	-0.335	1.597			-0.207	-0.009	1.583			-0.222	0.160	1.581			-0.335	-0.130	1.586			-0.384	-0.361	1.623			-0.378	-0.533	1.545			-0.374	-0.563	1.524			-0.085	-0.085	1.585			0.112	-0.052	1.635
-0.192	-0.394	1.550			-0.193	-0.335	1.597			-0.206	-0.009	1.583			-0.222	0.160	1.582			-0.335	-0.131	1.586			-0.384	-0.361	1.623			-0.378	-0.533	1.545			-0.374	-0.563	1.524			-0.084	-0.085	1.586			0.112	-0.053	1.635
-0.192	-0.394	1.551			-0.193	-0.335	1.597			-0.206	-0.009	1.583			-0.222	0.160	1.582			-0.335	-0.131	1.586			-0.384	-0.361	1.623			-0.378	-0.533	1.545			-0.375	-0.561	1.526			-0.084	-0.085	1.586			0.112	-0.053	1.635
-0.191	-0.394	1.551			-0.193	-0.335	1.597			-0.206	-0.009	1.584			-0.221	0.160	1.582			-0.334	-0.131	1.586			-0.383	-0.361	1.623			-0.378	-0.534	1.546			-0.375	-0.560	1.527			-0.083	-0.085	1.587			0.113	-0.053	1.635
-0.191	-0.394	1.551			-0.193	-0.335	1.597			-0.205	-0.009	1.584			-0.221	0.160	1.583			-0.334	-0.131	1.586			-0.383	-0.361	1.624			-0.378	-0.534	1.546			-0.376	-0.560	1.528			-0.083	-0.085	1.587			0.113	-0.053	1.635
-0.191	-0.394	1.551			-0.193	-0.335	1.597			-0.205	-0.009	1.584			-0.221	0.160	1.583			-0.333	-0.131	1.586			-0.383	-0.361	1.624			-0.378	-0.534	1.547			-0.376	-0.560	1.528			-0.082	-0.084	1.588			0.113	-0.054	1.635
-0.191	-0.394	1.551			-0.193	-0.335	1.598			-0.205	-0.009	1.584			-0.221	0.160	1.583			-0.333	-0.131	1.586			-0.383	-0.361	1.624			-0.378	-0.534	1.547			-0.376	-0.560	1.528			-0.082	-0.084	1.588			0.113	-0.054	1.636
-0.191	-0.394	1.551			-0.192	-0.335	1.598			-0.205	-0.009	1.584			-0.220	0.160	1.583			-0.333	-0.131	1.586			-0.383	-0.361	1.624			-0.378	-0.534	1.547			-0.376	-0.560	1.529			-0.081	-0.084	1.589			0.113	-0.054	1.636
-0.191	-0.395	1.552			-0.192	-0.335	1.598			-0.204	-0.009	1.585			-0.220	0.160	1.584			-0.332	-0.131	1.586			-0.382	-0.361	1.625			-0.378	-0.534	1.547			-0.376	-0.560	1.529			-0.081	-0.084	1.589			0.113	-0.054	1.636
-0.190	-0.395	1.552			-0.192	-0.335	1.598			-0.204	-0.009	1.585			-0.220	0.160	1.584			-0.332	-0.132	1.586			-0.382	-0.361	1.625			-0.377	-0.534	1.548			-0.377	-0.560	1.529			-0.081	-0.084	1.589			0.113	-0.055	1.636
-0.190	-0.395	1.552			-0.192	-0.335	1.598			-0.204	-0.010	1.585			-0.220	0.160	1.584			-0.332	-0.132	1.586			-0.382	-0.361	1.625			-0.377	-0.534	1.548			-0.377	-0.560	1.530			-0.081	-0.084	1.590			0.113	-0.055	1.636
-0.190	-0.395	1.552			-0.192	-0.335	1.598			-0.204	-0.010	1.585			-0.219	0.160	1.584			-0.332	-0.132	1.586			-0.382	-0.361	1.625			-0.377	-0.534	1.548			-0.377	-0.560	1.530			-0.081	-0.084	1.590			0.113	-0.055	1.636
-0.190	-0.395	1.552			-0.192	-0.335	1.599			-0.204	-0.010	1.585			-0.219	0.160	1.585			-0.331	-0.132	1.586			-0.382	-0.361	1.625			-0.377	-0.534	1.548			-0.377	-0.560	1.530			-0.080	-0.084	1.590			0.113	-0.055	1.636
-0.190	-0.395	1.552			-0.192	-0.335	1.599			-0.204	-0.010	1.585			-0.219	0.160	1.585			-0.331	-0.132	1.586			-0.382	-0.361	1.625			-0.377	-0.534	1.548			-0.377	-0.561	1.530			-0.080	-0.084	1.590			0.113	-0.056	1.636
-0.190	-0.395	1.552			-0.192	-0.336	1.599			-0.203	-0.010	1.586			-0.219	0.160	1.585			-0.331	-0.132	1.586			-0.382	-0.361	1.625			-0.377	-0.534	1.549			-0.377	-0.561	1.531			-0.080	-0.084	1.591			0.113	-0.056	1.636
-0.190	-0.395	1.553			-0.192	-0.336	1.599			-0.203	-0.010	1.586			-0.219	0.160	1.585			-0.331	-0.132	1.586			-0.382	-0.361	1.626			-0.377	-0.534	1.549			-0.377	-0.561	1.531			-0.080	-0.084	1.591			0.113	-0.056	1.636
-0.190	-0.395	1.553			-0.192	-0.336	1.599			-0.203	-0.010	1.586			-0.219	0.160	1.585			-0.331	-0.132	1.586			-0.381	-0.361	1.626			-0.377	-0.534	1.549			-0.377	-0.561	1.531			-0.080	-0.084	1.591			0.113	-0.056	1.636
-0.190	-0.395	1.553			-0.191	-0.336	1.599			-0.203	-0.010	1.586			-0.219	0.160	1.585			-0.330	-0.132	1.586			-0.381	-0.361	1.626			-0.377	-0.534	1.549			-0.377	-0.561	1.531			-0.079	-0.084	1.591			0.113	-0.057	1.636
-0.189	-0.395	1.553			-0.191	-0.336	1.599			-0.203	-0.010	1.586			-0.218	0.160	1.586			-0.330	-0.132	1.586			-0.381	-0.361	1.626			-0.377	-0.534	1.549			-0.377	-0.562	1.531			-0.079	-0.084	1.591			0.113	-0.057	1.636
-0.189	-0.395	1.553			-0.191	-0.336	1.599			-0.203	-0.010	1.586			-0.218	0.160	1.586			-0.330	-0.132	1.586			-0.381	-0.361	1.626			-0.377	-0.534	1.549			-0.377	-0.562	1.531			-0.079	-0.084	1.591			0.113	-0.057	1.637
-0.189	-0.395	1.553			-0.191	-0.336	1.600			-0.203	-0.010	1.586			-0.218	0.160	1.586			-0.330	-0.132	1.586			-0.381	-0.361	1.626			-0.377	-0.534	1.549			-0.377	-0.561	1.531			-0.079	-0.084	1.592			0.113	-0.057	1.637
-0.189	-0.395	1.553			-0.191	-0.336	1.600			-0.203	-0.010	1.586			-0.218	0.160	1.586			-0.330	-0.132	1.586			-0.381	-0.361	1.626			-0.377	-0.534	1.549			-0.377	-0.561	1.531			-0.079	-0.084	1.592			0.113	-0.057	1.637
-0.189	-0.395	1.553			-0.191	-0.336	1.600			-0.202	-0.010	1.586			-0.218	0.160	1.586			-0.330	-0.132	1.587			-0.381	-0.361	1.626			-0.377	-0.534	1.549			-0.377	-0.561	1.531			-0.079	-0.084	1.592			0.113	-0.058	1.637
-0.189	-0.395	1.553			-0.191	-0.336	1.600			-0.202	-0.010	1.587			-0.218	0.160	1.586			-0.330	-0.132	1.587			-0.381	-0.361	1.627			-0.376	-0.534	1.549			-0.377	-0.562	1.530			-0.079	-0.084	1.592			0.113	-0.058	1.637
-0.189	-0.395	1.553			-0.191	-0.336	1.600			-0.202	-0.010	1.587			-0.218	0.160	1.586			-0.330	-0.132	1.587			-0.381	-0.361	1.627			-0.377	-0.534	1.549			-0.377	-0.560	1.531			-0.079	-0.084	1.592			0.113	-0.058	1.636
-0.189	-0.395	1.553			-0.191	-0.336	1.600			-0.202	-0.010	1.587			-0.218	0.160	1.586			-0.329	-0.132	1.587			-0.381	-0.361	1.627			-0.376	-0.534	1.549			-0.376	-0.562	1.529			-0.079	-0.084	1.592			0.113	-0.058	1.636
-0.189	-0.395	1.554			-0.191	-0.336	1.600			-0.202	-0.010	1.587			-0.218	0.160	1.586			-0.329	-0.132	1.586			-0.381	-0.361	1.627			-0.376	-0.534	1.549			-0.375	-0.563	1.528			-0.079	-0.084	1.592			0.113	-0.058	1.636
-0.189	-0.395	1.554			-0.191	-0.336	1.600			-0.202	-0.010	1.587			-0.218	0.160	1.586			-0.329	-0.133	1.586			-0.380	-0.361	1.627			-0.376	-0.534	1.549			-0.375	-0.564	1.527			-0.079	-0.084	1.592			0.113	-0.059	1.636
-0.189	-0.395	1.554			-0.191	-0.336	1.600			-0.202	-0.010	1.587			-0.218	0.160	1.586			-0.329	-0.133	1.586			-0.380	-0.361	1.627			-0.376	-0.534	1.549			-0.375	-0.565	1.526			-0.079	-0.084	1.592			0.113	-0.059	1.636
-0.189	-0.395	1.554			-0.191	-0.336	1.600			-0.202	-0.010	1.587			-0.217	0.160	1.587			-0.329	-0.133	1.586			-0.380	-0.361	1.627			-0.376	-0.534	1.549			-0.375	-0.563	1.527			-0.079	-0.084	1.592			0.113	-0.059	1.636
-0.189	-0.395	1.554			-0.191	-0.336	1.600			-0.202	-0.010	1.587			-0.217	0.160	1.587			-0.329	-0.133	1.586			-0.380	-0.361	1.627			-0.376	-0.534	1.549			-0.375	-0.563	1.527			-0.079	-0.084	1.592			0.113	-0.059	1.636
-0.189	-0.395	1.554			-0.191	-0.336	1.600			-0.202	-0.010	1.587			-0.217	0.160	1.587			-0.329	-0.133	1.586			-0.380	-0.361	1.627			-0.376	-0.534	1.549			-0.375	-0.562	1.527			-0.079	-0.084	1.592			0.113	-0.059	1.636
-0.188	-0.395	1.554			-0.191	-0.336	1.600			-0.202	-0.010	1.587			-0.217	0.160	1.587			-0.329	-0.133	1.586			-0.380	-0.361	1.627			-0.376	-0.534	1.549			-0.375	-0.562	1.527			-0.079	-0.084	1.592			0.112	-0.060	1.636
-0.188	-0.395	1.554			-0.191	-0.336	1.600			-0.202	-0.010	1.587			-0.217	0.160	1.587			-0.329	-0.133	1.586			-0.380	-0.361	1.627			-0.376	-0.534	1.548			-0.375	-0.562	1.527			-0.079	-0.084	1.592			0.112	-0.060	1.635
-0.188	-0.395	1.554			-0.190	-0.336	1.600			-0.202	-0.010	1.587			-0.217	0.160	1.587			-0.329	-0.133	1.586			-0.380	-0.361	1.627			-0.376	-0.534	1.548			-0.374	-0.562	1.527			-0.079	-0.084	1.592			0.112	-0.060	1.635
-0.188	-0.395	1.554			-0.190	-0.336	1.600			-0.202	-0.010	1.587			-0.217	0.160	1.587			-0.329	-0.133	1.586			-0.380	-0.361	1.627			-0.376	-0.534	1.548			-0.374	-0.562	1.527			-0.078	-0.084	1.592			0.112	-0.060	1.635
-0.188	-0.395	1.554			-0.190	-0.336	1.600			-0.202	-0.010	1.587			-0.217	0.159	1.587			-0.329	-0.133	1.586			-0.380	-0.361	1.627			-0.376	-0.534	1.548			-0.374	-0.562	1.527			-0.078	-0.084	1.592			0.112	-0.060	1.635
-0.188	-0.395	1.554			-0.190	-0.336	1.600			-0.202	-0.010	1.587			-0.217	0.159	1.587			-0.329	-0.133	1.587			-0.380	-0.361	1.627			-0.376	-0.534	1.548			-0.374	-0.562	1.527			-0.078	-0.084	1.592			0.112	-0.061	1.635
-0.188	-0.395	1.554			-0.190	-0.336	1.600			-0.202	-0.010	1.587			-0.217	0.160	1.587			-0.329	-0.133	1.587			-0.380	-0.361	1.627			-0.376	-0.534	1.548			-0.374	-0.562	1.527			-0.078	-0.084	1.592			0.112	-0.061	1.634
-0.188	-0.395	1.554			-0.190	-0.336	1.600			-0.201	-0.010	1.587			-0.217	0.160	1.587			-0.329	-0.133	1.587			-0.380	-0.361	1.628			-0.376	-0.534	1.548			-0.374	-0.561	1.527			-0.078	-0.084	1.592			0.112	-0.061	1.634
-0.188	-0.395	1.554			-0.190	-0.336	1.600			-0.201	-0.010	1.587			-0.217	0.160	1.587			-0.329	-0.133	1.587			-0.380	-0.361	1.628			-0.376	-0.534	1.548			-0.374	-0.561	1.527			-0.078	-0.084	1.592			0.111	-0.061	1.634
-0.188	-0.395	1.554			-0.190	-0.336	1.600			-0.201	-0.010	1.587			-0.217	0.160	1.587			-0.329	-0.133	1.587			-0.380	-0.361	1.628			-0.376	-0.534	1.548			-0.374	-0.560	1.527			-0.078	-0.084	1.591			0.111	-0.061	1.634
-0.188	-0.395	1.554			-0.190	-0.336	1.600			-0.201	-0.010	1.587			-0.217	0.160	1.587			-0.329	-0.133	1.587			-0.380	-0.361	1.628			-0.376	-0.534	1.548			-0.374	-0.559	1.527			-0.078	-0.084	1.591			0.111	-0.062	1.634
-0.188	-0.395	1.554			-0.190	-0.336	1.600			-0.201	-0.010	1.587			-0.217	0.160	1.587			-0.329	-0.132	1.587			-0.380	-0.361	1.628			-0.376	-0.534	1.548			-0.374	-0.559	1.527			-0.079	-0.084	1.591			0.111	-0.062	1.633
-0.188	-0.395	1.554			-0.190	-0.336	1.600			-0.201	-0.010	1.587			-0.217	0.160	1.587			-0.329	-0.132	1.587			-0.380	-0.361	1.628			-0.376	-0.534	1.548			-0.374	-0.559	1.527			-0.079	-0.084	1.591			0.111	-0.062	1.633
-0.188	-0.395	1.554			-0.190	-0.336	1.600			-0.201	-0.010	1.587			-0.217	0.160	1.587			-0.329	-0.132	1.586			-0.380	-0.361	1.628			-0.376	-0.534	1.548			-0.374	-0.559	1.527			-0.079	-0.084	1.591			0.111	-0.062	1.633
-0.188	-0.395	1.554			-0.190	-0.336	1.600			-0.201	-0.010	1.587			-0.217	0.160	1.587			-0.329	-0.132	1.586			-0.380	-0.361	1.628			-0.376	-0.534	1.548			-0.374	-0.559	1.527			-0.079	-0.084	1.591			0.111	-0.062	1.633
-0.188	-0.395	1.554			-0.190	-0.336	1.600			-0.201	-0.010	1.587			-0.217	0.160	1.587			-0.329	-0.132	1.586			-0.380	-0.361	1.628			-0.376	-0.534	1.548			-0.374	-0.559	1.527			-0.079	-0.085	1.591			0.111	-0.062	1.632
-0.188	-0.395	1.554			-0.190	-0.336	1.600			-0.201	-0.010	1.587			-0.217	0.160	1.587			-0.329	-0.132	1.586			-0.380	-0.361	1.628			-0.376	-0.534	1.548			-0.374	-0.560	1.527			-0.079	-0.085	1.590			0.110	-0.063	1.632
-0.188	-0.395	1.554			-0.190	-0.336	1.600			-0.201	-0.010	1.587			-0.217	0.160	1.587			-0.329	-0.132	1.586			-0.380	-0.361	1.628			-0.376	-0.534	1.548			-0.374	-0.560	1.527			-0.079	-0.085	1.590			0.110	-0.063	1.632
-0.188	-0.395	1.554			-0.190	-0.336	1.600			-0.201	-0.010	1.586			-0.217	0.160	1.587			-0.329	-0.132	1.586			-0.380	-0.361	1.628			-0.376	-0.534	1.548			-0.374	-0.560	1.527			-0.079	-0.085	1.590			0.110	-0.063	1.632
-0.188	-0.395	1.554			-0.190	-0.336	1.600			-0.201	-0.010	1.586			-0.217	0.160	1.587			-0.329	-0.132	1.586			-0.380	-0.361	1.628			-0.376	-0.534	1.548			-0.374	-0.560	1.526			-0.079	-0.085	1.590			0.110	-0.063	1.632
-0.188	-0.395	1.554			-0.190	-0.336	1.600			-0.201	-0.010	1.586			-0.217	0.160	1.587			-0.329	-0.132	1.586			-0.380	-0.361	1.628			-0.376	-0.534	1.548			-0.374	-0.560	1.526			-0.079	-0.085	1.590			0.110	-0.064	1.631
-0.188	-0.395	1.554			-0.190	-0.336	1.600			-0.202	-0.010	1.586			-0.217	0.160	1.586			-0.330	-0.132	1.586			-0.380	-0.361	1.628			-0.376	-0.534	1.548			-0.374	-0.560	1.526			-0.079	-0.085	1.590			0.110	-0.065	1.631
[truncated: 5,169 more rows]
[truncated: 30 more columns]
