# Supplementary material for: A natural user interface to integrate citizen science and physical exercise
Source: PLoS One. 2017 Feb 23;12(2):e0172587. doi: 10.1371/journal.pone.0172587 (PMC5322974; doi:10.1371/journal.pone.0172587)
Supplement: S1 Folder — Kinect raw data of each participant in the two kinect groups (KC and KNC). Data of each participant are saved in a binary file. Trajectories of points have been extracted form the binary file and saved in a text file. (ZIP) [file pone.0172587.s002.zip › Raw_data/Par5/Par5_Right_NC_points.txt]

-0.205	-0.265	1.583			-0.204	-0.229	1.621			-0.201	-0.010	1.627			-0.212	0.151	1.608			-0.369	-0.100	1.637			-0.430	-0.326	1.618			-0.425	-0.500	1.583			-0.412	-0.571	1.560			-0.057	-0.098	1.628			0.057	-0.246	1.554
-0.205	-0.265	1.583			-0.204	-0.229	1.621			-0.201	-0.010	1.627			-0.212	0.151	1.608			-0.369	-0.100	1.637			-0.430	-0.326	1.618			-0.425	-0.500	1.583			-0.412	-0.571	1.560			-0.057	-0.098	1.628			0.057	-0.246	1.554
-0.204	-0.265	1.583			-0.203	-0.229	1.621			-0.200	-0.010	1.627			-0.210	0.151	1.607			-0.368	-0.100	1.636			-0.428	-0.326	1.618			-0.424	-0.500	1.583			-0.411	-0.571	1.560			-0.055	-0.098	1.628			0.058	-0.246	1.554
-0.203	-0.265	1.583			-0.202	-0.229	1.620			-0.199	-0.010	1.626			-0.208	0.151	1.607			-0.367	-0.100	1.636			-0.428	-0.325	1.617			-0.424	-0.500	1.583			-0.410	-0.571	1.560			-0.054	-0.098	1.627			0.059	-0.247	1.555
-0.202	-0.265	1.583			-0.201	-0.229	1.620			-0.198	-0.010	1.626			-0.207	0.150	1.606			-0.366	-0.100	1.636			-0.427	-0.325	1.617			-0.423	-0.500	1.583			-0.409	-0.570	1.560			-0.053	-0.098	1.627			0.059	-0.247	1.555
-0.202	-0.265	1.583			-0.201	-0.229	1.620			-0.197	-0.010	1.625			-0.206	0.150	1.605			-0.365	-0.099	1.635			-0.427	-0.325	1.617			-0.423	-0.499	1.582			-0.409	-0.570	1.560			-0.053	-0.098	1.627			0.060	-0.247	1.555
-0.201	-0.265	1.582			-0.200	-0.229	1.620			-0.196	-0.010	1.625			-0.205	0.150	1.604			-0.365	-0.099	1.634			-0.427	-0.324	1.616			-0.423	-0.499	1.582			-0.409	-0.570	1.559			-0.052	-0.098	1.627			0.059	-0.247	1.556
-0.202	-0.265	1.581			-0.200	-0.229	1.619			-0.196	-0.010	1.624			-0.204	0.150	1.603			-0.365	-0.099	1.632			-0.428	-0.323	1.615			-0.425	-0.498	1.581			-0.410	-0.569	1.558			-0.052	-0.098	1.626			0.059	-0.247	1.556
-0.202	-0.265	1.580			-0.201	-0.229	1.618			-0.197	-0.011	1.623			-0.205	0.150	1.601			-0.367	-0.098	1.630			-0.431	-0.323	1.613			-0.428	-0.498	1.579			-0.412	-0.569	1.557			-0.052	-0.099	1.625			0.058	-0.247	1.557
-0.204	-0.265	1.579			-0.203	-0.229	1.616			-0.198	-0.011	1.621			-0.206	0.150	1.599			-0.369	-0.098	1.627			-0.434	-0.322	1.611			-0.431	-0.498	1.577			-0.415	-0.569	1.556			-0.053	-0.099	1.624			0.056	-0.247	1.557
-0.206	-0.264	1.578			-0.205	-0.228	1.615			-0.200	-0.011	1.619			-0.207	0.150	1.597			-0.371	-0.098	1.625			-0.437	-0.322	1.609			-0.435	-0.498	1.575			-0.419	-0.569	1.554			-0.054	-0.099	1.623			0.053	-0.247	1.557
-0.208	-0.264	1.576			-0.207	-0.228	1.613			-0.202	-0.011	1.617			-0.210	0.150	1.594			-0.373	-0.097	1.622			-0.440	-0.322	1.607			-0.439	-0.498	1.573			-0.423	-0.569	1.552			-0.056	-0.098	1.622			0.050	-0.248	1.558
-0.210	-0.264	1.575			-0.210	-0.228	1.611			-0.205	-0.011	1.614			-0.212	0.149	1.591			-0.376	-0.097	1.619			-0.443	-0.322	1.604			-0.442	-0.498	1.571			-0.426	-0.569	1.550			-0.058	-0.098	1.620			0.048	-0.248	1.558
-0.213	-0.264	1.573			-0.213	-0.228	1.609			-0.208	-0.011	1.612			-0.215	0.149	1.587			-0.380	-0.097	1.615			-0.447	-0.322	1.602			-0.446	-0.498	1.569			-0.430	-0.569	1.549			-0.061	-0.098	1.618			0.045	-0.248	1.557
-0.216	-0.264	1.571			-0.215	-0.228	1.607			-0.211	-0.012	1.609			-0.219	0.149	1.584			-0.383	-0.097	1.612			-0.450	-0.322	1.600			-0.449	-0.498	1.567			-0.434	-0.569	1.547			-0.064	-0.098	1.616			0.042	-0.248	1.557
-0.218	-0.264	1.569			-0.218	-0.228	1.605			-0.214	-0.012	1.606			-0.222	0.148	1.579			-0.386	-0.097	1.609			-0.453	-0.322	1.598			-0.451	-0.498	1.566			-0.437	-0.569	1.546			-0.067	-0.098	1.614			0.039	-0.248	1.556
-0.221	-0.263	1.567			-0.221	-0.227	1.603			-0.217	-0.013	1.602			-0.225	0.148	1.575			-0.390	-0.097	1.605			-0.456	-0.322	1.596			-0.454	-0.498	1.564			-0.440	-0.569	1.545			-0.071	-0.097	1.612			0.036	-0.249	1.555
-0.224	-0.263	1.565			-0.224	-0.227	1.601			-0.220	-0.014	1.599			-0.228	0.147	1.571			-0.393	-0.097	1.602			-0.459	-0.322	1.594			-0.456	-0.498	1.563			-0.442	-0.570	1.545			-0.074	-0.097	1.610			0.034	-0.249	1.554
-0.227	-0.263	1.563			-0.227	-0.227	1.599			-0.223	-0.014	1.595			-0.231	0.146	1.567			-0.396	-0.098	1.599			-0.462	-0.322	1.592			-0.458	-0.498	1.562			-0.445	-0.570	1.544			-0.077	-0.097	1.607			0.031	-0.249	1.553
-0.229	-0.263	1.561			-0.229	-0.227	1.597			-0.226	-0.015	1.592			-0.234	0.146	1.563			-0.398	-0.098	1.595			-0.465	-0.322	1.591			-0.460	-0.498	1.561			-0.447	-0.570	1.543			-0.080	-0.097	1.605			0.029	-0.249	1.551
-0.231	-0.263	1.559			-0.232	-0.227	1.594			-0.229	-0.015	1.589			-0.236	0.145	1.559			-0.401	-0.098	1.593			-0.467	-0.322	1.589			-0.462	-0.498	1.560			-0.449	-0.571	1.543			-0.082	-0.096	1.603			0.026	-0.249	1.550
-0.233	-0.263	1.557			-0.234	-0.227	1.593			-0.231	-0.016	1.586			-0.238	0.145	1.556			-0.403	-0.098	1.590			-0.469	-0.322	1.588			-0.463	-0.498	1.559			-0.451	-0.571	1.542			-0.085	-0.096	1.601			0.024	-0.248	1.548
-0.235	-0.263	1.556			-0.236	-0.227	1.591			-0.233	-0.016	1.583			-0.240	0.145	1.553			-0.405	-0.098	1.588			-0.470	-0.322	1.587			-0.465	-0.499	1.558			-0.453	-0.571	1.542			-0.087	-0.096	1.599			0.022	-0.248	1.546
-0.237	-0.263	1.554			-0.237	-0.227	1.589			-0.235	-0.017	1.581			-0.241	0.144	1.551			-0.407	-0.098	1.586			-0.472	-0.322	1.585			-0.466	-0.499	1.557			-0.455	-0.572	1.541			-0.089	-0.096	1.597			0.020	-0.248	1.544
-0.238	-0.263	1.553			-0.239	-0.227	1.588			-0.236	-0.017	1.580			-0.242	0.144	1.549			-0.408	-0.098	1.584			-0.473	-0.322	1.584			-0.467	-0.499	1.557			-0.456	-0.572	1.541			-0.091	-0.095	1.595			0.019	-0.248	1.542
-0.239	-0.263	1.552			-0.240	-0.227	1.587			-0.237	-0.017	1.578			-0.244	0.144	1.547			-0.409	-0.099	1.583			-0.475	-0.322	1.583			-0.468	-0.499	1.556			-0.458	-0.572	1.540			-0.093	-0.095	1.593			0.017	-0.247	1.541
-0.240	-0.263	1.551			-0.241	-0.227	1.586			-0.239	-0.017	1.577			-0.245	0.144	1.545			-0.410	-0.099	1.581			-0.476	-0.322	1.583			-0.469	-0.499	1.555			-0.459	-0.572	1.540			-0.094	-0.095	1.592			0.016	-0.247	1.539
-0.241	-0.263	1.550			-0.242	-0.227	1.585			-0.240	-0.018	1.576			-0.246	0.144	1.544			-0.411	-0.099	1.580			-0.477	-0.322	1.582			-0.470	-0.499	1.555			-0.460	-0.572	1.539			-0.095	-0.094	1.591			0.015	-0.247	1.538
-0.242	-0.263	1.549			-0.243	-0.227	1.584			-0.241	-0.018	1.575			-0.247	0.144	1.543			-0.412	-0.098	1.579			-0.478	-0.322	1.581			-0.470	-0.499	1.554			-0.461	-0.572	1.539			-0.097	-0.094	1.590			0.014	-0.246	1.537
-0.243	-0.263	1.548			-0.244	-0.227	1.583			-0.241	-0.018	1.574			-0.248	0.144	1.542			-0.413	-0.098	1.578			-0.479	-0.322	1.581			-0.471	-0.499	1.554			-0.462	-0.573	1.538			-0.098	-0.094	1.589			0.013	-0.246	1.536
-0.244	-0.263	1.548			-0.245	-0.227	1.582			-0.242	-0.018	1.573			-0.249	0.144	1.541			-0.414	-0.098	1.578			-0.479	-0.322	1.580			-0.472	-0.499	1.553			-0.462	-0.573	1.538			-0.099	-0.094	1.588			0.012	-0.246	1.535
-0.245	-0.263	1.547			-0.245	-0.227	1.582			-0.243	-0.017	1.573			-0.250	0.144	1.542			-0.415	-0.099	1.577			-0.480	-0.322	1.580			-0.472	-0.499	1.552			-0.463	-0.573	1.537			-0.100	-0.094	1.588			0.011	-0.246	1.534
-0.245	-0.263	1.547			-0.246	-0.227	1.581			-0.244	-0.017	1.573			-0.252	0.144	1.542			-0.415	-0.099	1.577			-0.481	-0.322	1.579			-0.473	-0.499	1.552			-0.464	-0.573	1.537			-0.101	-0.094	1.588			0.011	-0.245	1.533
-0.246	-0.263	1.546			-0.247	-0.227	1.581			-0.245	-0.017	1.574			-0.253	0.145	1.544			-0.416	-0.099	1.577			-0.481	-0.322	1.579			-0.473	-0.499	1.552			-0.464	-0.573	1.536			-0.102	-0.093	1.587			0.010	-0.245	1.532
-0.246	-0.263	1.546			-0.247	-0.227	1.581			-0.246	-0.017	1.575			-0.255	0.145	1.546			-0.417	-0.099	1.578			-0.482	-0.322	1.578			-0.474	-0.499	1.551			-0.465	-0.573	1.536			-0.103	-0.093	1.587			0.010	-0.245	1.532
-0.247	-0.263	1.545			-0.248	-0.227	1.580			-0.247	-0.016	1.577			-0.256	0.146	1.549			-0.417	-0.099	1.579			-0.483	-0.322	1.578			-0.474	-0.499	1.551			-0.465	-0.573	1.536			-0.104	-0.093	1.588			0.009	-0.245	1.531
-0.248	-0.263	1.545			-0.248	-0.227	1.580			-0.248	-0.016	1.579			-0.258	0.146	1.552			-0.418	-0.100	1.580			-0.483	-0.322	1.578			-0.474	-0.499	1.551			-0.465	-0.573	1.535			-0.105	-0.093	1.588			0.008	-0.245	1.531
-0.248	-0.264	1.545			-0.249	-0.228	1.580			-0.249	-0.016	1.581			-0.259	0.147	1.556			-0.418	-0.100	1.581			-0.483	-0.322	1.578			-0.475	-0.499	1.550			-0.466	-0.573	1.535			-0.105	-0.093	1.589			0.008	-0.245	1.531
-0.248	-0.264	1.545			-0.249	-0.228	1.581			-0.249	-0.015	1.583			-0.259	0.147	1.559			-0.419	-0.100	1.583			-0.484	-0.322	1.578			-0.475	-0.499	1.550			-0.466	-0.573	1.535			-0.106	-0.093	1.590			0.008	-0.245	1.531
-0.249	-0.264	1.545			-0.250	-0.228	1.581			-0.250	-0.015	1.585			-0.260	0.148	1.563			-0.419	-0.101	1.585			-0.484	-0.322	1.579			-0.475	-0.499	1.550			-0.466	-0.573	1.535			-0.107	-0.093	1.592			0.007	-0.245	1.531
-0.249	-0.264	1.546			-0.250	-0.228	1.582			-0.251	-0.015	1.587			-0.261	0.148	1.566			-0.419	-0.101	1.586			-0.484	-0.322	1.579			-0.476	-0.499	1.550			-0.467	-0.573	1.535			-0.107	-0.093	1.593			0.007	-0.245	1.531
-0.250	-0.264	1.546			-0.250	-0.228	1.582			-0.251	-0.014	1.589			-0.261	0.149	1.569			-0.419	-0.101	1.588			-0.485	-0.322	1.579			-0.476	-0.499	1.550			-0.467	-0.573	1.535			-0.108	-0.094	1.594			0.007	-0.245	1.531
-0.250	-0.264	1.546			-0.251	-0.229	1.583			-0.251	-0.014	1.591			-0.262	0.149	1.571			-0.419	-0.101	1.589			-0.485	-0.322	1.580			-0.476	-0.499	1.550			-0.467	-0.573	1.535			-0.108	-0.094	1.596			0.007	-0.245	1.532
-0.250	-0.264	1.547			-0.251	-0.229	1.584			-0.252	-0.014	1.593			-0.262	0.149	1.574			-0.420	-0.101	1.591			-0.485	-0.322	1.580			-0.476	-0.499	1.550			-0.467	-0.573	1.535			-0.109	-0.094	1.597			0.007	-0.245	1.532
-0.250	-0.264	1.547			-0.251	-0.229	1.584			-0.252	-0.013	1.594			-0.262	0.150	1.576			-0.420	-0.101	1.592			-0.485	-0.322	1.580			-0.476	-0.499	1.550			-0.467	-0.573	1.535			-0.109	-0.094	1.598			0.007	-0.245	1.533
-0.251	-0.264	1.548			-0.251	-0.229	1.585			-0.252	-0.013	1.596			-0.263	0.150	1.578			-0.420	-0.101	1.594			-0.485	-0.322	1.581			-0.476	-0.499	1.550			-0.467	-0.573	1.535			-0.109	-0.094	1.599			0.007	-0.245	1.534
-0.251	-0.264	1.548			-0.252	-0.229	1.586			-0.252	-0.013	1.598			-0.263	0.150	1.580			-0.420	-0.101	1.595			-0.485	-0.322	1.581			-0.476	-0.499	1.551			-0.467	-0.572	1.535			-0.110	-0.094	1.601			0.007	-0.245	1.534
-0.251	-0.264	1.549			-0.252	-0.229	1.587			-0.253	-0.012	1.599			-0.263	0.151	1.582			-0.420	-0.101	1.596			-0.485	-0.322	1.582			-0.477	-0.499	1.551			-0.468	-0.572	1.535			-0.110	-0.094	1.602			0.007	-0.245	1.535
-0.251	-0.264	1.550			-0.252	-0.229	1.587			-0.253	-0.012	1.601			-0.263	0.151	1.584			-0.420	-0.101	1.598			-0.485	-0.323	1.583			-0.477	-0.499	1.551			-0.468	-0.572	1.535			-0.110	-0.094	1.603			0.007	-0.245	1.535
-0.251	-0.264	1.550			-0.252	-0.229	1.588			-0.253	-0.012	1.602			-0.263	0.151	1.586			-0.419	-0.101	1.599			-0.485	-0.323	1.583			-0.477	-0.499	1.551			-0.468	-0.572	1.535			-0.110	-0.094	1.604			0.007	-0.245	1.536
-0.251	-0.264	1.551			-0.252	-0.229	1.589			-0.253	-0.012	1.604			-0.263	0.152	1.588			-0.419	-0.101	1.600			-0.485	-0.323	1.584			-0.477	-0.499	1.551			-0.468	-0.572	1.535			-0.110	-0.094	1.605			0.007	-0.245	1.536
-0.251	-0.264	1.551			-0.252	-0.229	1.590			-0.253	-0.011	1.605			-0.263	0.152	1.589			-0.419	-0.101	1.601			-0.485	-0.323	1.584			-0.477	-0.499	1.551			-0.467	-0.572	1.535			-0.110	-0.094	1.606			0.007	-0.245	1.537
-0.251	-0.264	1.552			-0.252	-0.230	1.591			-0.253	-0.011	1.606			-0.264	0.152	1.591			-0.419	-0.101	1.603			-0.485	-0.323	1.585			-0.477	-0.499	1.552			-0.467	-0.572	1.535			-0.110	-0.095	1.607			0.007	-0.245	1.537
-0.251	-0.264	1.553			-0.252	-0.230	1.592			-0.253	-0.011	1.608			-0.264	0.153	1.592			-0.419	-0.101	1.604			-0.484	-0.323	1.586			-0.477	-0.499	1.552			-0.467	-0.572	1.535			-0.110	-0.095	1.608			0.008	-0.245	1.538
-0.251	-0.264	1.554			-0.252	-0.230	1.593			-0.253	-0.011	1.609			-0.264	0.153	1.594			-0.419	-0.101	1.605			-0.484	-0.323	1.587			-0.477	-0.499	1.552			-0.467	-0.572	1.535			-0.110	-0.095	1.609			0.008	-0.245	1.538
-0.251	-0.264	1.555			-0.252	-0.230	1.594			-0.253	-0.010	1.610			-0.264	0.153	1.595			-0.418	-0.100	1.607			-0.484	-0.323	1.588			-0.477	-0.499	1.553			-0.467	-0.572	1.535			-0.110	-0.095	1.610			0.008	-0.245	1.539
-0.251	-0.264	1.555			-0.252	-0.229	1.594			-0.253	-0.010	1.612			-0.264	0.153	1.597			-0.418	-0.100	1.608			-0.484	-0.323	1.589			-0.477	-0.499	1.553			-0.467	-0.572	1.536			-0.110	-0.095	1.611			0.008	-0.245	1.539
-0.251	-0.264	1.556			-0.252	-0.229	1.596			-0.253	-0.010	1.613			-0.264	0.153	1.598			-0.418	-0.100	1.610			-0.483	-0.323	1.590			-0.477	-0.499	1.553			-0.467	-0.572	1.536			-0.110	-0.095	1.612			0.008	-0.245	1.540
-0.251	-0.264	1.557			-0.252	-0.229	1.597			-0.252	-0.010	1.615			-0.264	0.153	1.599			-0.418	-0.100	1.611			-0.483	-0.323	1.591			-0.477	-0.499	1.554			-0.467	-0.572	1.536			-0.110	-0.095	1.613			0.008	-0.245	1.540
-0.251	-0.264	1.558			-0.251	-0.229	1.598			-0.252	-0.009	1.616			-0.264	0.154	1.601			-0.417	-0.100	1.613			-0.483	-0.323	1.592			-0.477	-0.499	1.554			-0.467	-0.572	1.536			-0.110	-0.095	1.614			0.008	-0.245	1.541
-0.251	-0.264	1.559			-0.251	-0.229	1.599			-0.252	-0.009	1.618			-0.264	0.154	1.602			-0.417	-0.100	1.614			-0.483	-0.324	1.593			-0.477	-0.499	1.555			-0.466	-0.572	1.537			-0.110	-0.095	1.615			0.009	-0.246	1.541
-0.251	-0.264	1.560			-0.251	-0.229	1.600			-0.252	-0.009	1.619			-0.264	0.154	1.603			-0.417	-0.100	1.615			-0.483	-0.324	1.594			-0.477	-0.499	1.555			-0.466	-0.572	1.537			-0.110	-0.095	1.616			0.009	-0.246	1.542
-0.251	-0.264	1.561			-0.251	-0.229	1.601			-0.252	-0.009	1.620			-0.264	0.154	1.604			-0.417	-0.099	1.617			-0.482	-0.324	1.595			-0.477	-0.499	1.556			-0.466	-0.572	1.537			-0.109	-0.095	1.617			0.009	-0.246	1.543
-0.250	-0.264	1.563			-0.250	-0.229	1.603			-0.251	-0.009	1.623			-0.263	0.154	1.607			-0.416	-0.099	1.619			-0.482	-0.324	1.597			-0.477	-0.500	1.557			-0.466	-0.572	1.538			-0.109	-0.095	1.619			0.009	-0.246	1.544
-0.250	-0.264	1.563			-0.250	-0.229	1.603			-0.251	-0.009	1.623			-0.263	0.154	1.607			-0.416	-0.099	1.619			-0.482	-0.324	1.597			-0.477	-0.500	1.557			-0.466	-0.572	1.538			-0.109	-0.095	1.619			0.009	-0.246	1.544
-0.250	-0.264	1.564			-0.250	-0.229	1.604			-0.251	-0.009	1.624			-0.263	0.154	1.608			-0.416	-0.099	1.621			-0.482	-0.325	1.599			-0.477	-0.500	1.558			-0.466	-0.572	1.539			-0.109	-0.095	1.619			0.010	-0.246	1.544
-0.250	-0.264	1.566			-0.250	-0.229	1.605			-0.251	-0.009	1.626			-0.263	0.154	1.609			-0.416	-0.099	1.622			-0.482	-0.325	1.600			-0.477	-0.500	1.558			-0.466	-0.572	1.539			-0.109	-0.095	1.620			0.010	-0.246	1.545
-0.250	-0.264	1.567			-0.250	-0.230	1.606			-0.251	-0.009	1.627			-0.263	0.154	1.610			-0.416	-0.099	1.623			-0.481	-0.325	1.601			-0.477	-0.500	1.559			-0.466	-0.572	1.540			-0.109	-0.095	1.621			0.010	-0.246	1.545
-0.250	-0.264	1.568			-0.250	-0.230	1.608			-0.250	-0.009	1.629			-0.263	0.154	1.611			-0.415	-0.099	1.624			-0.481	-0.326	1.602			-0.477	-0.500	1.560			-0.465	-0.572	1.541			-0.109	-0.095	1.622			0.010	-0.246	1.546
-0.250	-0.264	1.569			-0.250	-0.230	1.609			-0.250	-0.009	1.630			-0.263	0.154	1.612			-0.415	-0.100	1.625			-0.481	-0.326	1.603			-0.477	-0.500	1.560			-0.465	-0.573	1.541			-0.109	-0.095	1.623			0.010	-0.246	1.547
-0.250	-0.264	1.570			-0.249	-0.230	1.610			-0.250	-0.009	1.632			-0.263	0.154	1.613			-0.415	-0.100	1.626			-0.481	-0.326	1.604			-0.477	-0.501	1.561			-0.465	-0.573	1.542			-0.109	-0.095	1.624			0.011	-0.246	1.547
-0.249	-0.264	1.571			-0.249	-0.230	1.611			-0.250	-0.009	1.633			-0.263	0.154	1.614			-0.415	-0.100	1.627			-0.481	-0.326	1.605			-0.477	-0.501	1.561			-0.465	-0.573	1.542			-0.108	-0.095	1.625			0.011	-0.246	1.548
-0.249	-0.265	1.572			-0.249	-0.231	1.612			-0.250	-0.010	1.635			-0.263	0.154	1.615			-0.415	-0.100	1.628			-0.481	-0.327	1.605			-0.477	-0.501	1.562			-0.465	-0.573	1.543			-0.108	-0.096	1.625			0.011	-0.246	1.549
-0.249	-0.265	1.573			-0.249	-0.231	1.613			-0.250	-0.010	1.636			-0.263	0.153	1.616			-0.415	-0.100	1.628			-0.481	-0.327	1.606			-0.477	-0.501	1.563			-0.465	-0.573	1.544			-0.108	-0.096	1.626			0.011	-0.246	1.549
-0.249	-0.265	1.575			-0.249	-0.231	1.615			-0.250	-0.010	1.638			-0.262	0.153	1.617			-0.414	-0.100	1.629			-0.481	-0.327	1.607			-0.477	-0.501	1.563			-0.465	-0.573	1.544			-0.108	-0.096	1.627			0.012	-0.246	1.550
-0.249	-0.266	1.576			-0.249	-0.232	1.616			-0.250	-0.011	1.639			-0.262	0.153	1.618			-0.414	-0.100	1.630			-0.481	-0.327	1.608			-0.477	-0.501	1.564			-0.465	-0.573	1.545			-0.108	-0.096	1.628			0.012	-0.246	1.551
-0.249	-0.266	1.577			-0.249	-0.232	1.617			-0.250	-0.011	1.641			-0.262	0.153	1.619			-0.414	-0.100	1.631			-0.480	-0.327	1.609			-0.478	-0.502	1.565			-0.465	-0.573	1.546			-0.108	-0.096	1.629			0.012	-0.246	1.552
-0.249	-0.266	1.578			-0.249	-0.233	1.618			-0.250	-0.012	1.643			-0.262	0.153	1.620			-0.414	-0.100	1.631			-0.480	-0.327	1.609			-0.478	-0.502	1.565			-0.465	-0.573	1.547			-0.108	-0.097	1.630			0.012	-0.246	1.552
-0.249	-0.266	1.579			-0.249	-0.233	1.619			-0.250	-0.012	1.644			-0.262	0.153	1.621			-0.414	-0.100	1.632			-0.480	-0.327	1.610			-0.478	-0.502	1.566			-0.465	-0.573	1.547			-0.107	-0.097	1.631			0.013	-0.246	1.553
-0.248	-0.267	1.580			-0.249	-0.233	1.620			-0.250	-0.012	1.645			-0.262	0.153	1.623			-0.414	-0.101	1.633			-0.480	-0.328	1.611			-0.478	-0.502	1.567			-0.465	-0.574	1.548			-0.107	-0.097	1.632			0.013	-0.246	1.554
-0.248	-0.267	1.581			-0.249	-0.234	1.621			-0.251	-0.013	1.647			-0.262	0.153	1.624			-0.414	-0.101	1.633			-0.480	-0.328	1.611			-0.478	-0.502	1.568			-0.464	-0.574	1.549			-0.107	-0.097	1.634			0.013	-0.246	1.555
-0.248	-0.267	1.582			-0.249	-0.234	1.622			-0.251	-0.013	1.648			-0.261	0.152	1.625			-0.414	-0.101	1.634			-0.480	-0.328	1.612			-0.478	-0.502	1.569			-0.464	-0.574	1.549			-0.107	-0.098	1.635			0.013	-0.246	1.556
-0.248	-0.267	1.583			-0.249	-0.234	1.623			-0.251	-0.014	1.650			-0.261	0.152	1.627			-0.413	-0.101	1.635			-0.480	-0.328	1.613			-0.479	-0.502	1.569			-0.464	-0.574	1.550			-0.107	-0.098	1.636			0.013	-0.246	1.557
-0.248	-0.268	1.584			-0.249	-0.235	1.624			-0.252	-0.014	1.651			-0.261	0.152	1.628			-0.413	-0.101	1.635			-0.480	-0.328	1.613			-0.479	-0.502	1.570			-0.464	-0.574	1.550			-0.107	-0.098	1.637			0.014	-0.246	1.558
-0.248	-0.268	1.584			-0.249	-0.235	1.625			-0.252	-0.015	1.652			-0.261	0.152	1.630			-0.413	-0.101	1.636			-0.480	-0.328	1.614			-0.479	-0.503	1.570			-0.464	-0.574	1.551			-0.106	-0.099	1.638			0.014	-0.246	1.559
-0.248	-0.268	1.585			-0.249	-0.235	1.626			-0.252	-0.015	1.654			-0.261	0.152	1.632			-0.413	-0.101	1.636			-0.481	-0.328	1.614			-0.479	-0.503	1.571			-0.464	-0.574	1.551			-0.106	-0.099	1.639			0.014	-0.246	1.560
-0.248	-0.269	1.586			-0.249	-0.236	1.627			-0.253	-0.015	1.655			-0.261	0.152	1.633			-0.413	-0.102	1.637			-0.481	-0.328	1.615			-0.479	-0.503	1.571			-0.464	-0.574	1.552			-0.106	-0.099	1.640			0.014	-0.246	1.561
-0.248	-0.269	1.587			-0.249	-0.236	1.628			-0.253	-0.015	1.656			-0.261	0.152	1.635			-0.413	-0.102	1.638			-0.481	-0.328	1.615			-0.479	-0.503	1.572			-0.464	-0.574	1.552			-0.106	-0.099	1.642			0.015	-0.246	1.562
-0.248	-0.269	1.588			-0.249	-0.236	1.629			-0.253	-0.016	1.658			-0.261	0.152	1.636			-0.413	-0.102	1.638			-0.481	-0.328	1.616			-0.479	-0.504	1.572			-0.464	-0.575	1.552			-0.106	-0.100	1.643			0.015	-0.245	1.563
-0.248	-0.269	1.589			-0.249	-0.236	1.630			-0.253	-0.016	1.659			-0.261	0.152	1.638			-0.413	-0.102	1.639			-0.481	-0.328	1.616			-0.480	-0.504	1.572			-0.464	-0.575	1.553			-0.106	-0.100	1.644			0.015	-0.245	1.564
-0.248	-0.269	1.590			-0.249	-0.237	1.631			-0.254	-0.016	1.660			-0.261	0.152	1.639			-0.413	-0.102	1.639			-0.481	-0.328	1.617			-0.480	-0.504	1.573			-0.464	-0.575	1.553			-0.106	-0.100	1.645			0.016	-0.245	1.565
-0.249	-0.270	1.590			-0.250	-0.237	1.631			-0.254	-0.016	1.661			-0.261	0.152	1.641			-0.413	-0.102	1.640			-0.481	-0.328	1.617			-0.480	-0.504	1.573			-0.464	-0.575	1.553			-0.106	-0.100	1.646			0.017	-0.245	1.565
-0.249	-0.270	1.591			-0.250	-0.237	1.632			-0.254	-0.016	1.662			-0.260	0.152	1.642			-0.413	-0.102	1.640			-0.481	-0.328	1.617			-0.480	-0.505	1.573			-0.464	-0.576	1.553			-0.106	-0.101	1.648			0.018	-0.245	1.566
-0.249	-0.270	1.592			-0.250	-0.237	1.633			-0.255	-0.017	1.663			-0.260	0.152	1.643			-0.413	-0.102	1.641			-0.481	-0.328	1.618			-0.480	-0.505	1.573			-0.464	-0.576	1.554			-0.105	-0.101	1.649			0.020	-0.245	1.566
-0.249	-0.270	1.592			-0.250	-0.238	1.634			-0.255	-0.017	1.664			-0.260	0.152	1.645			-0.412	-0.102	1.641			-0.481	-0.328	1.618			-0.480	-0.506	1.573			-0.464	-0.577	1.554			-0.105	-0.101	1.650			0.021	-0.245	1.567
-0.249	-0.270	1.593			-0.250	-0.238	1.634			-0.255	-0.017	1.665			-0.260	0.151	1.646			-0.412	-0.103	1.642			-0.481	-0.328	1.618			-0.481	-0.507	1.573			-0.464	-0.578	1.554			-0.105	-0.102	1.651			0.022	-0.245	1.567
-0.249	-0.270	1.594			-0.250	-0.238	1.635			-0.255	-0.017	1.666			-0.260	0.151	1.647			-0.412	-0.103	1.642			-0.481	-0.328	1.618			-0.481	-0.507	1.573			-0.464	-0.578	1.553			-0.105	-0.102	1.652			0.023	-0.245	1.567
-0.249	-0.271	1.594			-0.250	-0.238	1.635			-0.255	-0.017	1.666			-0.260	0.152	1.648			-0.412	-0.103	1.642			-0.481	-0.328	1.619			-0.481	-0.508	1.572			-0.464	-0.579	1.553			-0.105	-0.102	1.653			0.025	-0.245	1.567
-0.249	-0.271	1.595			-0.250	-0.238	1.636			-0.255	-0.017	1.667			-0.260	0.152	1.649			-0.412	-0.103	1.643			-0.481	-0.328	1.619			-0.481	-0.509	1.572			-0.464	-0.580	1.553			-0.105	-0.102	1.654			0.026	-0.245	1.568
-0.249	-0.271	1.595			-0.250	-0.238	1.636			-0.255	-0.017	1.668			-0.260	0.152	1.650			-0.412	-0.103	1.643			-0.481	-0.329	1.619			-0.481	-0.509	1.572			-0.465	-0.580	1.553			-0.105	-0.102	1.654			0.027	-0.245	1.568
-0.249	-0.271	1.595			-0.250	-0.238	1.637			-0.256	-0.017	1.668			-0.259	0.152	1.651			-0.412	-0.103	1.643			-0.481	-0.329	1.619			-0.481	-0.510	1.572			-0.465	-0.580	1.553			-0.105	-0.103	1.655			0.028	-0.245	1.568
-0.249	-0.271	1.596			-0.250	-0.239	1.637			-0.256	-0.017	1.669			-0.259	0.152	1.652			-0.411	-0.103	1.644			-0.481	-0.329	1.619			-0.481	-0.510	1.571			-0.465	-0.581	1.552			-0.104	-0.103	1.656			0.029	-0.245	1.570
-0.249	-0.271	1.596			-0.250	-0.239	1.638			-0.256	-0.017	1.670			-0.259	0.152	1.653			-0.411	-0.103	1.644			-0.481	-0.329	1.620			-0.481	-0.510	1.571			-0.465	-0.581	1.552			-0.104	-0.103	1.656			0.029	-0.246	1.573
-0.249	-0.271	1.597			-0.250	-0.239	1.638			-0.256	-0.017	1.670			-0.259	0.152	1.654			-0.411	-0.103	1.644			-0.481	-0.329	1.620			-0.481	-0.511	1.571			-0.465	-0.581	1.551			-0.104	-0.103	1.657			0.030	-0.246	1.575
-0.249	-0.271	1.597			-0.250	-0.239	1.638			-0.256	-0.017	1.671			-0.258	0.152	1.654			-0.411	-0.103	1.644			-0.481	-0.329	1.620			-0.481	-0.511	1.571			-0.464	-0.582	1.551			-0.104	-0.103	1.658			0.030	-0.247	1.578
-0.248	-0.271	1.597			-0.251	-0.239	1.639			-0.256	-0.017	1.671			-0.258	0.152	1.655			-0.411	-0.103	1.645			-0.481	-0.329	1.620			-0.481	-0.511	1.571			-0.464	-0.582	1.550			-0.104	-0.103	1.658			0.030	-0.247	1.580
-0.248	-0.271	1.598			-0.251	-0.239	1.639			-0.256	-0.018	1.671			-0.258	0.152	1.656			-0.410	-0.103	1.645			-0.481	-0.329	1.620			-0.481	-0.511	1.570			-0.464	-0.582	1.550			-0.104	-0.103	1.659			0.030	-0.247	1.582
-0.248	-0.272	1.598			-0.251	-0.239	1.639			-0.256	-0.018	1.672			-0.258	0.152	1.656			-0.410	-0.103	1.645			-0.481	-0.329	1.620			-0.481	-0.512	1.570			-0.464	-0.582	1.549			-0.104	-0.104	1.659			0.030	-0.248	1.583
-0.248	-0.272	1.598			-0.250	-0.239	1.640			-0.256	-0.018	1.672			-0.257	0.152	1.657			-0.409	-0.103	1.645			-0.481	-0.329	1.620			-0.480	-0.513	1.569			-0.463	-0.584	1.547			-0.104	-0.104	1.660			0.031	-0.248	1.585
-0.248	-0.272	1.598			-0.250	-0.239	1.640			-0.256	-0.018	1.673			-0.257	0.152	1.657			-0.409	-0.103	1.646			-0.481	-0.329	1.620			-0.479	-0.515	1.568			-0.463	-0.585	1.546			-0.104	-0.104	1.660			0.031	-0.248	1.586
-0.248	-0.272	1.599			-0.250	-0.239	1.640			-0.256	-0.018	1.673			-0.257	0.152	1.658			-0.408	-0.103	1.646			-0.481	-0.329	1.620			-0.479	-0.516	1.567			-0.462	-0.587	1.545			-0.103	-0.104	1.660			0.031	-0.248	1.587
-0.248	-0.272	1.599			-0.250	-0.239	1.640			-0.255	-0.018	1.673			-0.256	0.152	1.658			-0.408	-0.103	1.646			-0.481	-0.329	1.620			-0.478	-0.518	1.566			-0.461	-0.588	1.543			-0.103	-0.104	1.661			0.031	-0.249	1.589
-0.248	-0.272	1.599			-0.250	-0.239	1.640			-0.255	-0.017	1.673			-0.256	0.152	1.659			-0.408	-0.103	1.646			-0.481	-0.329	1.620			-0.477	-0.520	1.564			-0.461	-0.590	1.542			-0.103	-0.104	1.661			0.031	-0.249	1.590
-0.248	-0.272	1.599			-0.250	-0.240	1.641			-0.255	-0.017	1.673			-0.255	0.152	1.659			-0.407	-0.103	1.646			-0.481	-0.329	1.619			-0.477	-0.522	1.563			-0.460	-0.592	1.540			-0.103	-0.104	1.661			0.031	-0.249	1.590
-0.248	-0.272	1.599			-0.250	-0.240	1.641			-0.255	-0.017	1.674			-0.255	0.152	1.659			-0.407	-0.103	1.646			-0.481	-0.329	1.619			-0.476	-0.521	1.562			-0.460	-0.592	1.540			-0.103	-0.104	1.662			0.031	-0.249	1.591
-0.248	-0.272	1.599			-0.250	-0.240	1.641			-0.254	-0.017	1.674			-0.254	0.152	1.660			-0.406	-0.103	1.646			-0.481	-0.329	1.619			-0.476	-0.522	1.562			-0.460	-0.592	1.539			-0.102	-0.104	1.662			0.031	-0.249	1.592
-0.247	-0.272	1.600			-0.250	-0.240	1.641			-0.254	-0.017	1.674			-0.254	0.152	1.660			-0.406	-0.103	1.646			-0.480	-0.329	1.619			-0.476	-0.522	1.562			-0.459	-0.593	1.539			-0.102	-0.104	1.662			0.032	-0.249	1.593
-0.247	-0.272	1.600			-0.250	-0.240	1.641			-0.254	-0.017	1.674			-0.253	0.152	1.660			-0.405	-0.103	1.646			-0.480	-0.328	1.619			-0.475	-0.523	1.561			-0.459	-0.594	1.538			-0.102	-0.104	1.662			0.032	-0.250	1.593
-0.247	-0.272	1.600			-0.250	-0.240	1.641			-0.253	-0.017	1.674			-0.253	0.152	1.660			-0.405	-0.103	1.646			-0.480	-0.328	1.618			-0.475	-0.524	1.560			-0.459	-0.594	1.537			-0.102	-0.105	1.663			0.032	-0.250	1.594
-0.247	-0.272	1.600			-0.249	-0.240	1.641			-0.253	-0.017	1.674			-0.252	0.152	1.660			-0.404	-0.103	1.646			-0.480	-0.328	1.618			-0.474	-0.525	1.559			-0.458	-0.595	1.537			-0.101	-0.105	1.663			0.032	-0.250	1.594
-0.247	-0.272	1.600			-0.249	-0.240	1.641			-0.253	-0.017	1.674			-0.252	0.152	1.660			-0.404	-0.103	1.646			-0.480	-0.328	1.618			-0.474	-0.525	1.559			-0.458	-0.595	1.536			-0.101	-0.105	1.663			0.032	-0.250	1.595
-0.246	-0.272	1.600			-0.249	-0.240	1.641			-0.252	-0.017	1.674			-0.251	0.152	1.660			-0.403	-0.103	1.646			-0.480	-0.328	1.617			-0.474	-0.525	1.558			-0.458	-0.596	1.536			-0.101	-0.105	1.663			0.032	-0.250	1.595
-0.246	-0.272	1.600			-0.249	-0.240	1.641			-0.252	-0.017	1.673			-0.251	0.152	1.660			-0.403	-0.103	1.646			-0.480	-0.328	1.617			-0.474	-0.525	1.558			-0.458	-0.596	1.535			-0.101	-0.105	1.663			0.032	-0.250	1.595
-0.246	-0.272	1.600			-0.249	-0.240	1.641			-0.252	-0.017	1.673			-0.250	0.152	1.660			-0.403	-0.103	1.646			-0.479	-0.328	1.617			-0.473	-0.525	1.557			-0.458	-0.596	1.535			-0.100	-0.105	1.663			0.033	-0.250	1.595
-0.246	-0.272	1.600			-0.248	-0.240	1.641			-0.251	-0.017	1.673			-0.250	0.152	1.660			-0.402	-0.103	1.645			-0.479	-0.328	1.617			-0.473	-0.525	1.557			-0.458	-0.595	1.535			-0.100	-0.105	1.663			0.033	-0.250	1.595
-0.246	-0.272	1.600			-0.248	-0.240	1.641			-0.251	-0.017	1.673			-0.249	0.152	1.660			-0.402	-0.102	1.645			-0.479	-0.328	1.616			-0.473	-0.524	1.557			-0.458	-0.594	1.534			-0.100	-0.105	1.663			0.033	-0.250	1.595
-0.245	-0.272	1.599			-0.248	-0.240	1.641			-0.250	-0.017	1.673			-0.249	0.152	1.659			-0.401	-0.102	1.645			-0.479	-0.328	1.616			-0.473	-0.523	1.557			-0.457	-0.593	1.534			-0.100	-0.105	1.663			0.033	-0.250	1.595
-0.245	-0.272	1.599			-0.248	-0.240	1.641			-0.250	-0.017	1.672			-0.248	0.152	1.659			-0.401	-0.102	1.645			-0.479	-0.328	1.616			-0.473	-0.522	1.557			-0.457	-0.593	1.534			-0.099	-0.105	1.663			0.033	-0.250	1.595
-0.245	-0.272	1.599			-0.248	-0.240	1.641			-0.250	-0.017	1.672			-0.248	0.152	1.659			-0.401	-0.102	1.645			-0.479	-0.328	1.615			-0.473	-0.521	1.557			-0.457	-0.592	1.534			-0.099	-0.105	1.663			0.033	-0.250	1.596
-0.245	-0.272	1.599			-0.247	-0.240	1.641			-0.250	-0.017	1.672			-0.247	0.152	1.659			-0.400	-0.102	1.645			-0.478	-0.328	1.615			-0.473	-0.520	1.557			-0.458	-0.591	1.534			-0.099	-0.105	1.663			0.033	-0.250	1.596
-0.245	-0.272	1.599			-0.247	-0.240	1.640			-0.249	-0.017	1.672			-0.247	0.152	1.659			-0.400	-0.102	1.644			-0.478	-0.328	1.615			-0.473	-0.520	1.557			-0.458	-0.590	1.534			-0.099	-0.105	1.663			0.033	-0.250	1.596
-0.244	-0.272	1.599			-0.247	-0.240	1.640			-0.249	-0.017	1.671			-0.247	0.152	1.659			-0.400	-0.102	1.644			-0.478	-0.328	1.614			-0.473	-0.520	1.557			-0.457	-0.590	1.534			-0.099	-0.105	1.663			0.033	-0.251	1.596
-0.244	-0.272	1.599			-0.247	-0.240	1.640			-0.249	-0.017	1.671			-0.246	0.152	1.658			-0.400	-0.102	1.644			-0.478	-0.328	1.614			-0.473	-0.519	1.557			-0.457	-0.590	1.533			-0.098	-0.105	1.663			0.034	-0.249	1.594
-0.244	-0.272	1.598			-0.247	-0.240	1.640			-0.248	-0.017	1.671			-0.246	0.152	1.658			-0.400	-0.102	1.644			-0.478	-0.328	1.614			-0.473	-0.519	1.557			-0.457	-0.589	1.533			-0.098	-0.105	1.663			0.034	-0.249	1.594
-0.244	-0.272	1.598			-0.247	-0.240	1.640			-0.248	-0.017	1.671			-0.246	0.152	1.658			-0.399	-0.102	1.644			-0.478	-0.328	1.614			-0.473	-0.519	1.556			-0.457	-0.589	1.533			-0.098	-0.105	1.662			0.034	-0.249	1.594
-0.244	-0.272	1.598			-0.246	-0.240	1.639			-0.248	-0.016	1.670			-0.246	0.152	1.657			-0.399	-0.102	1.644			-0.478	-0.328	1.613			-0.473	-0.519	1.556			-0.457	-0.589	1.533			-0.098	-0.105	1.662			0.034	-0.249	1.594
-0.243	-0.272	1.598			-0.246	-0.240	1.639			-0.248	-0.016	1.670			-0.246	0.152	1.657			-0.399	-0.102	1.643			-0.478	-0.328	1.613			-0.473	-0.518	1.556			-0.457	-0.589	1.533			-0.098	-0.105	1.662			0.034	-0.249	1.594
-0.243	-0.272	1.598			-0.246	-0.240	1.639			-0.248	-0.016	1.670			-0.245	0.152	1.657			-0.399	-0.102	1.643			-0.477	-0.328	1.613			-0.473	-0.518	1.556			-0.458	-0.588	1.533			-0.098	-0.105	1.662			0.034	-0.248	1.594
-0.243	-0.272	1.597			-0.246	-0.240	1.639			-0.247	-0.016	1.670			-0.245	0.152	1.657			-0.399	-0.102	1.643			-0.477	-0.328	1.613			-0.473	-0.518	1.556			-0.458	-0.588	1.533			-0.098	-0.105	1.662			0.034	-0.248	1.594
-0.243	-0.272	1.597			-0.246	-0.240	1.639			-0.247	-0.016	1.669			-0.245	0.152	1.656			-0.399	-0.102	1.643			-0.477	-0.328	1.612			-0.473	-0.517	1.556			-0.458	-0.588	1.533			-0.098	-0.105	1.662			0.034	-0.248	1.594
-0.243	-0.272	1.597			-0.246	-0.239	1.638			-0.247	-0.016	1.669			-0.245	0.152	1.656			-0.399	-0.102	1.643			-0.477	-0.328	1.612			-0.473	-0.517	1.556			-0.458	-0.587	1.533			-0.098	-0.105	1.661			0.034	-0.248	1.594
-0.243	-0.272	1.597			-0.246	-0.239	1.638			-0.247	-0.016	1.669			-0.245	0.152	1.655			-0.398	-0.102	1.643			-0.477	-0.328	1.612			-0.473	-0.517	1.556			-0.458	-0.587	1.533			-0.098	-0.105	1.661			0.034	-0.248	1.593
-0.243	-0.272	1.596			-0.245	-0.239	1.638			-0.247	-0.016	1.668			-0.245	0.152	1.655			-0.398	-0.102	1.642			-0.477	-0.328	1.611			-0.473	-0.516	1.556			-0.458	-0.587	1.533			-0.098	-0.105	1.661			0.033	-0.248	1.593
-0.243	-0.272	1.596			-0.245	-0.239	1.638			-0.247	-0.016	1.668			-0.245	0.152	1.655			-0.398	-0.102	1.642			-0.477	-0.328	1.611			-0.473	-0.516	1.556			-0.458	-0.587	1.533			-0.098	-0.105	1.661			0.033	-0.248	1.593
-0.243	-0.272	1.596			-0.245	-0.239	1.637			-0.246	-0.016	1.667			-0.245	0.152	1.654			-0.398	-0.102	1.642			-0.477	-0.328	1.611			-0.474	-0.516	1.556			-0.458	-0.586	1.533			-0.098	-0.105	1.660			0.033	-0.248	1.592
-0.242	-0.272	1.596			-0.245	-0.239	1.637			-0.246	-0.015	1.667			-0.245	0.152	1.654			-0.398	-0.102	1.642			-0.477	-0.327	1.611			-0.474	-0.516	1.556			-0.458	-0.586	1.532			-0.098	-0.105	1.660			0.033	-0.247	1.591
-0.242	-0.272	1.595			-0.245	-0.239	1.637			-0.246	-0.015	1.666			-0.245	0.152	1.653			-0.398	-0.102	1.642			-0.477	-0.327	1.611			-0.474	-0.515	1.556			-0.458	-0.586	1.532			-0.098	-0.105	1.659			0.035	-0.243	1.580
-0.242	-0.272	1.595			-0.245	-0.239	1.636			-0.246	-0.015	1.665			-0.246	0.152	1.653			-0.398	-0.102	1.641			-0.477	-0.327	1.611			-0.474	-0.515	1.555			-0.458	-0.586	1.532			-0.098	-0.105	1.659			0.036	-0.240	1.575
-0.242	-0.272	1.595			-0.245	-0.239	1.636			-0.246	-0.015	1.665			-0.246	0.152	1.652			-0.398	-0.102	1.641			-0.477	-0.327	1.610			-0.474	-0.515	1.555			-0.458	-0.585	1.532			-0.098	-0.105	1.658			0.036	-0.239	1.571
-0.242	-0.272	1.595			-0.245	-0.239	1.636			-0.246	-0.015	1.664			-0.246	0.152	1.652			-0.399	-0.102	1.641			-0.477	-0.327	1.610			-0.474	-0.515	1.555			-0.458	-0.585	1.532			-0.098	-0.105	1.657			0.038	-0.236	1.564
-0.242	-0.272	1.594			-0.245	-0.239	1.635			-0.246	-0.014	1.664			-0.246	0.152	1.651			-0.399	-0.102	1.641			-0.477	-0.327	1.610			-0.474	-0.514	1.555			-0.458	-0.585	1.532			-0.098	-0.104	1.657			0.041	-0.232	1.554
-0.242	-0.271	1.594			-0.245	-0.238	1.635			-0.246	-0.014	1.663			-0.246	0.152	1.651			-0.399	-0.102	1.641			-0.477	-0.327	1.610			-0.475	-0.514	1.555			-0.459	-0.584	1.532			-0.098	-0.104	1.656			0.043	-0.230	1.547
-0.242	-0.271	1.594			-0.245	-0.238	1.635			-0.246	-0.014	1.662			-0.246	0.152	1.651			-0.399	-0.102	1.640			-0.477	-0.327	1.610			-0.475	-0.514	1.555			-0.459	-0.584	1.532			-0.098	-0.104	1.655			0.044	-0.228	1.542
-0.242	-0.271	1.593			-0.245	-0.238	1.634			-0.246	-0.014	1.662			-0.246	0.152	1.650			-0.399	-0.102	1.640			-0.476	-0.327	1.610			-0.475	-0.513	1.555			-0.459	-0.584	1.532			-0.098	-0.104	1.654			0.045	-0.226	1.538
-0.242	-0.271	1.593			-0.244	-0.238	1.634			-0.245	-0.014	1.661			-0.247	0.152	1.650			-0.399	-0.102	1.640			-0.476	-0.327	1.610			-0.475	-0.513	1.555			-0.459	-0.583	1.533			-0.099	-0.104	1.653			0.046	-0.224	1.534
-0.242	-0.271	1.593			-0.244	-0.238	1.634			-0.245	-0.013	1.661			-0.247	0.152	1.649			-0.399	-0.102	1.640			-0.476	-0.327	1.610			-0.475	-0.513	1.555			-0.459	-0.583	1.533			-0.099	-0.104	1.652			0.046	-0.222	1.531
-0.242	-0.271	1.592			-0.244	-0.238	1.633			-0.245	-0.013	1.660			-0.247	0.152	1.649			-0.399	-0.101	1.640			-0.476	-0.327	1.609			-0.475	-0.512	1.555			-0.459	-0.583	1.533			-0.099	-0.104	1.650			0.047	-0.220	1.528
-0.242	-0.271	1.592			-0.244	-0.237	1.633			-0.245	-0.013	1.660			-0.247	0.152	1.648			-0.399	-0.101	1.640			-0.476	-0.327	1.609			-0.476	-0.512	1.556			-0.459	-0.583	1.533			-0.098	-0.104	1.649			0.047	-0.219	1.525
-0.242	-0.271	1.592			-0.244	-0.237	1.632			-0.245	-0.013	1.659			-0.248	0.152	1.647			-0.399	-0.101	1.639			-0.476	-0.327	1.609			-0.476	-0.512	1.556			-0.460	-0.583	1.533			-0.098	-0.104	1.648			0.048	-0.217	1.522
-0.242	-0.270	1.591			-0.244	-0.237	1.632			-0.245	-0.013	1.659			-0.248	0.152	1.647			-0.400	-0.101	1.639			-0.476	-0.327	1.609			-0.476	-0.512	1.556			-0.460	-0.583	1.533			-0.098	-0.103	1.646			0.049	-0.215	1.516
-0.242	-0.270	1.591			-0.244	-0.237	1.632			-0.245	-0.012	1.658			-0.248	0.152	1.646			-0.400	-0.101	1.639			-0.476	-0.327	1.609			-0.476	-0.513	1.556			-0.460	-0.583	1.533			-0.098	-0.103	1.645			0.049	-0.213	1.514
-0.242	-0.270	1.590			-0.244	-0.237	1.631			-0.245	-0.012	1.657			-0.248	0.152	1.646			-0.400	-0.101	1.639			-0.476	-0.327	1.609			-0.476	-0.515	1.557			-0.460	-0.585	1.533			-0.098	-0.103	1.644			0.051	-0.211	1.506
-0.242	-0.270	1.590			-0.244	-0.236	1.631			-0.245	-0.012	1.657			-0.249	0.152	1.645			-0.400	-0.101	1.639			-0.476	-0.327	1.609			-0.476	-0.515	1.557			-0.460	-0.585	1.533			-0.098	-0.103	1.642			0.051	-0.210	1.504
-0.242	-0.270	1.590			-0.244	-0.236	1.630			-0.245	-0.012	1.656			-0.249	0.152	1.645			-0.400	-0.101	1.639			-0.476	-0.327	1.609			-0.476	-0.516	1.557			-0.460	-0.586	1.533			-0.098	-0.103	1.641			0.051	-0.210	1.502
-0.242	-0.270	1.589			-0.243	-0.236	1.630			-0.244	-0.012	1.656			-0.249	0.152	1.644			-0.400	-0.101	1.639			-0.476	-0.327	1.609			-0.476	-0.516	1.557			-0.460	-0.586	1.533			-0.098	-0.103	1.640			0.051	-0.209	1.501
-0.242	-0.270	1.589			-0.243	-0.236	1.630			-0.244	-0.012	1.655			-0.250	0.152	1.644			-0.400	-0.101	1.638			-0.476	-0.327	1.609			-0.476	-0.517	1.557			-0.460	-0.587	1.533			-0.098	-0.103	1.638			0.051	-0.208	1.497
-0.242	-0.269	1.589			-0.243	-0.236	1.629			-0.244	-0.011	1.655			-0.250	0.152	1.643			-0.400	-0.101	1.638			-0.476	-0.327	1.609			-0.476	-0.517	1.557			-0.460	-0.587	1.533			-0.098	-0.103	1.637			0.051	-0.207	1.495
-0.242	-0.269	1.588			-0.243	-0.236	1.629			-0.244	-0.011	1.654			-0.250	0.152	1.643			-0.401	-0.101	1.638			-0.476	-0.327	1.609			-0.476	-0.518	1.557			-0.460	-0.588	1.533			-0.098	-0.103	1.636			0.051	-0.207	1.493
-0.242	-0.269	1.588			-0.243	-0.235	1.628			-0.244	-0.011	1.654			-0.250	0.152	1.642			-0.401	-0.101	1.638			-0.476	-0.327	1.609			-0.476	-0.519	1.557			-0.460	-0.589	1.533			-0.098	-0.103	1.635			0.051	-0.206	1.492
-0.242	-0.269	1.587			-0.243	-0.235	1.628			-0.244	-0.011	1.653			-0.251	0.152	1.642			-0.401	-0.101	1.638			-0.476	-0.327	1.609			-0.476	-0.519	1.557			-0.460	-0.589	1.534			-0.098	-0.102	1.634			0.050	-0.206	1.491
-0.242	-0.269	1.587			-0.243	-0.235	1.628			-0.244	-0.011	1.653			-0.251	0.152	1.641			-0.401	-0.101	1.638			-0.476	-0.327	1.609			-0.476	-0.519	1.557			-0.460	-0.589	1.534			-0.097	-0.102	1.633			0.050	-0.206	1.490
-0.242	-0.269	1.587			-0.243	-0.235	1.627			-0.244	-0.011	1.652			-0.251	0.152	1.641			-0.401	-0.101	1.638			-0.476	-0.327	1.609			-0.477	-0.519	1.557			-0.461	-0.590	1.534			-0.097	-0.102	1.632			0.049	-0.206	1.489
-0.242	-0.268	1.586			-0.243	-0.235	1.627			-0.244	-0.011	1.652			-0.251	0.152	1.640			-0.401	-0.101	1.638			-0.476	-0.327	1.609			-0.477	-0.520	1.557			-0.461	-0.590	1.534			-0.097	-0.102	1.631			0.048	-0.205	1.489
-0.242	-0.268	1.586			-0.242	-0.235	1.626			-0.243	-0.010	1.651			-0.251	0.152	1.640			-0.401	-0.101	1.637			-0.476	-0.327	1.609			-0.477	-0.520	1.557			-0.461	-0.590	1.534			-0.097	-0.102	1.631			0.047	-0.205	1.489
-0.242	-0.268	1.586			-0.242	-0.234	1.626			-0.243	-0.010	1.651			-0.251	0.152	1.639			-0.401	-0.101	1.637			-0.476	-0.327	1.609			-0.477	-0.521	1.557			-0.461	-0.591	1.534			-0.097	-0.102	1.630			0.047	-0.205	1.489
-0.242	-0.268	1.585			-0.242	-0.234	1.626			-0.243	-0.010	1.651			-0.252	0.152	1.639			-0.401	-0.101	1.637			-0.476	-0.327	1.609			-0.476	-0.521	1.558			-0.461	-0.592	1.534			-0.097	-0.102	1.629			0.048	-0.204	1.486
-0.242	-0.268	1.585			-0.242	-0.234	1.625			-0.243	-0.010	1.650			-0.252	0.152	1.639			-0.402	-0.101	1.637			-0.476	-0.327	1.609			-0.476	-0.522	1.558			-0.461	-0.592	1.534			-0.097	-0.102	1.628			0.047	-0.204	1.485
-0.242	-0.268	1.585			-0.242	-0.234	1.625			-0.243	-0.010	1.650			-0.252	0.152	1.638			-0.402	-0.101	1.637			-0.476	-0.327	1.609			-0.476	-0.522	1.558			-0.460	-0.592	1.534			-0.097	-0.102	1.628			0.047	-0.204	1.485
-0.242	-0.268	1.584			-0.242	-0.234	1.625			-0.243	-0.010	1.649			-0.252	0.152	1.638			-0.402	-0.101	1.637			-0.476	-0.327	1.609			-0.476	-0.522	1.558			-0.460	-0.592	1.534			-0.097	-0.102	1.627			0.046	-0.203	1.485
-0.242	-0.268	1.584			-0.242	-0.234	1.625			-0.243	-0.010	1.649			-0.252	0.152	1.638			-0.402	-0.101	1.637			-0.476	-0.327	1.609			-0.476	-0.522	1.558			-0.461	-0.592	1.534			-0.097	-0.102	1.627			0.046	-0.203	1.485
-0.242	-0.267	1.584			-0.242	-0.234	1.624			-0.243	-0.010	1.649			-0.252	0.152	1.637			-0.402	-0.101	1.637			-0.476	-0.327	1.609			-0.476	-0.523	1.558			-0.460	-0.593	1.534			-0.096	-0.102	1.626			0.046	-0.203	1.483
-0.242	-0.267	1.584			-0.242	-0.233	1.624			-0.243	-0.010	1.649			-0.252	0.152	1.637			-0.402	-0.101	1.637			-0.476	-0.327	1.609			-0.476	-0.523	1.558			-0.460	-0.593	1.534			-0.096	-0.102	1.626			0.047	-0.202	1.482
-0.242	-0.267	1.583			-0.242	-0.233	1.624			-0.243	-0.010	1.648			-0.252	0.152	1.637			-0.402	-0.101	1.637			-0.476	-0.327	1.609			-0.476	-0.523	1.558			-0.460	-0.593	1.534			-0.096	-0.102	1.625			0.047	-0.202	1.481
-0.242	-0.267	1.583			-0.241	-0.233	1.624			-0.242	-0.009	1.648			-0.253	0.152	1.636			-0.402	-0.101	1.637			-0.476	-0.327	1.609			-0.476	-0.523	1.558			-0.460	-0.594	1.534			-0.096	-0.102	1.625			0.047	-0.201	1.479
-0.242	-0.267	1.583			-0.241	-0.233	1.623			-0.242	-0.009	1.648			-0.253	0.152	1.636			-0.402	-0.101	1.636			-0.476	-0.327	1.609			-0.476	-0.523	1.558			-0.460	-0.593	1.535			-0.096	-0.102	1.625			0.047	-0.201	1.480
-0.242	-0.267	1.583			-0.241	-0.233	1.623			-0.242	-0.009	1.647			-0.253	0.152	1.636			-0.402	-0.101	1.636			-0.476	-0.327	1.609			-0.476	-0.523	1.558			-0.460	-0.594	1.535			-0.096	-0.102	1.624			0.047	-0.201	1.480
-0.242	-0.267	1.583			-0.241	-0.233	1.623			-0.242	-0.009	1.647			-0.253	0.152	1.636			-0.403	-0.101	1.636			-0.476	-0.327	1.609			-0.476	-0.523	1.558			-0.460	-0.594	1.535			-0.096	-0.101	1.624			0.047	-0.201	1.480
-0.242	-0.267	1.582			-0.241	-0.233	1.623			-0.242	-0.009	1.647			-0.253	0.152	1.636			-0.403	-0.101	1.636			-0.476	-0.327	1.609			-0.476	-0.523	1.558			-0.460	-0.594	1.535			-0.096	-0.101	1.624			0.046	-0.201	1.481
-0.242	-0.267	1.582			-0.241	-0.233	1.623			-0.242	-0.009	1.647			-0.253	0.152	1.635			-0.403	-0.101	1.636			-0.476	-0.327	1.609			-0.476	-0.524	1.559			-0.460	-0.594	1.535			-0.096	-0.101	1.623			0.046	-0.202	1.482
-0.242	-0.267	1.582			-0.241	-0.233	1.622			-0.242	-0.009	1.647			-0.253	0.152	1.635			-0.403	-0.101	1.636			-0.476	-0.327	1.609			-0.476	-0.524	1.559			-0.460	-0.594	1.535			-0.096	-0.101	1.623			0.045	-0.202	1.483
-0.242	-0.267	1.582			-0.241	-0.233	1.622			-0.242	-0.009	1.646			-0.253	0.152	1.635			-0.403	-0.101	1.636			-0.476	-0.327	1.609			-0.475	-0.524	1.559			-0.460	-0.595	1.535			-0.096	-0.101	1.623			0.045	-0.202	1.484
-0.242	-0.266	1.582			-0.241	-0.233	1.622			-0.242	-0.009	1.646			-0.253	0.152	1.635			-0.403	-0.101	1.636			-0.476	-0.327	1.609			-0.475	-0.524	1.559			-0.460	-0.594	1.535			-0.096	-0.101	1.623			0.044	-0.203	1.485
-0.242	-0.266	1.582			-0.241	-0.233	1.622			-0.242	-0.009	1.646			-0.253	0.152	1.635			-0.403	-0.101	1.636			-0.476	-0.327	1.609			-0.475	-0.524	1.559			-0.460	-0.594	1.536			-0.096	-0.101	1.622			0.044	-0.203	1.486
-0.242	-0.266	1.582			-0.241	-0.232	1.622			-0.242	-0.009	1.646			-0.253	0.152	1.635			-0.403	-0.101	1.636			-0.476	-0.327	1.609			-0.475	-0.524	1.559			-0.460	-0.594	1.536			-0.096	-0.101	1.622			0.046	-0.203	1.483
-0.242	-0.266	1.581			-0.241	-0.232	1.622			-0.242	-0.009	1.646			-0.253	0.152	1.634			-0.403	-0.101	1.636			-0.476	-0.327	1.609			-0.475	-0.524	1.559			-0.460	-0.594	1.536			-0.096	-0.101	1.622			0.045	-0.203	1.484
-0.242	-0.266	1.581			-0.241	-0.232	1.622			-0.242	-0.009	1.646			-0.253	0.152	1.634			-0.403	-0.101	1.636			-0.476	-0.327	1.609			-0.475	-0.523	1.560			-0.460	-0.594	1.536			-0.096	-0.101	1.622			0.045	-0.203	1.484
-0.242	-0.266	1.581			-0.241	-0.232	1.622			-0.242	-0.009	1.646			-0.253	0.152	1.634			-0.403	-0.101	1.636			-0.476	-0.327	1.609			-0.475	-0.523	1.560			-0.460	-0.593	1.536			-0.096	-0.101	1.622			0.045	-0.204	1.485
-0.242	-0.266	1.581			-0.241	-0.232	1.621			-0.242	-0.009	1.645			-0.253	0.152	1.634			-0.403	-0.101	1.636			-0.476	-0.327	1.609			-0.475	-0.522	1.560			-0.460	-0.593	1.537			-0.096	-0.101	1.622			0.044	-0.204	1.486
-0.242	-0.266	1.581			-0.241	-0.232	1.621			-0.242	-0.009	1.645			-0.253	0.152	1.634			-0.403	-0.101	1.636			-0.476	-0.327	1.609			-0.475	-0.521	1.560			-0.460	-0.592	1.537			-0.096	-0.101	1.621			0.044	-0.205	1.487
-0.242	-0.266	1.581			-0.241	-0.232	1.621			-0.242	-0.009	1.645			-0.253	0.152	1.634			-0.403	-0.101	1.636			-0.476	-0.327	1.609			-0.475	-0.521	1.560			-0.460	-0.592	1.537			-0.096	-0.101	1.621			0.044	-0.205	1.488
-0.242	-0.266	1.581			-0.241	-0.232	1.621			-0.241	-0.009	1.645			-0.253	0.152	1.633			-0.403	-0.101	1.636			-0.476	-0.327	1.609			-0.475	-0.521	1.560			-0.460	-0.592	1.537			-0.096	-0.101	1.621			0.045	-0.204	1.485
-0.242	-0.266	1.581			-0.241	-0.232	1.621			-0.241	-0.009	1.645			-0.253	0.152	1.633			-0.403	-0.101	1.636			-0.476	-0.327	1.609			-0.475	-0.521	1.561			-0.460	-0.591	1.537			-0.096	-0.101	1.621			0.045	-0.204	1.486
-0.242	-0.266	1.581			-0.241	-0.232	1.621			-0.241	-0.009	1.645			-0.253	0.152	1.633			-0.403	-0.101	1.635			-0.476	-0.327	1.609			-0.475	-0.520	1.561			-0.460	-0.591	1.537			-0.096	-0.101	1.621			0.045	-0.204	1.486
-0.242	-0.266	1.581			-0.241	-0.232	1.621			-0.241	-0.009	1.645			-0.253	0.153	1.633			-0.404	-0.101	1.635			-0.476	-0.327	1.609			-0.475	-0.520	1.561			-0.460	-0.591	1.538			-0.096	-0.101	1.621			0.045	-0.204	1.487
-0.242	-0.266	1.581			-0.240	-0.232	1.621			-0.241	-0.009	1.645			-0.253	0.153	1.633			-0.404	-0.101	1.635			-0.475	-0.327	1.609			-0.475	-0.519	1.561			-0.460	-0.590	1.538			-0.096	-0.101	1.621			0.045	-0.204	1.487
-0.242	-0.266	1.581			-0.240	-0.232	1.621			-0.241	-0.009	1.645			-0.253	0.153	1.632			-0.404	-0.101	1.635			-0.475	-0.327	1.609			-0.475	-0.519	1.562			-0.460	-0.590	1.538			-0.096	-0.101	1.621			0.044	-0.204	1.488
-0.242	-0.266	1.581			-0.240	-0.232	1.621			-0.241	-0.009	1.645			-0.253	0.153	1.632			-0.404	-0.101	1.635			-0.475	-0.327	1.609			-0.475	-0.518	1.562			-0.460	-0.589	1.538			-0.095	-0.101	1.621			0.044	-0.205	1.488
-0.242	-0.266	1.580			-0.240	-0.232	1.621			-0.241	-0.009	1.645			-0.253	0.153	1.632			-0.404	-0.101	1.635			-0.475	-0.327	1.609			-0.475	-0.518	1.562			-0.460	-0.589	1.539			-0.095	-0.101	1.621			0.046	-0.204	1.485
-0.242	-0.266	1.580			-0.240	-0.232	1.621			-0.241	-0.009	1.644			-0.253	0.153	1.632			-0.404	-0.101	1.635			-0.475	-0.327	1.609			-0.476	-0.517	1.562			-0.460	-0.588	1.539			-0.095	-0.101	1.620			0.046	-0.205	1.485
-0.242	-0.266	1.580			-0.240	-0.232	1.621			-0.241	-0.009	1.644			-0.253	0.153	1.632			-0.404	-0.101	1.635			-0.475	-0.327	1.609			-0.476	-0.516	1.562			-0.461	-0.587	1.539			-0.095	-0.101	1.620			0.046	-0.205	1.486
-0.242	-0.266	1.580			-0.240	-0.232	1.621			-0.241	-0.009	1.644			-0.253	0.153	1.632			-0.404	-0.101	1.635			-0.475	-0.327	1.609			-0.476	-0.515	1.562			-0.461	-0.586	1.539			-0.095	-0.101	1.620			0.046	-0.205	1.486
-0.242	-0.266	1.580			-0.240	-0.232	1.621			-0.241	-0.009	1.644			-0.253	0.153	1.631			-0.404	-0.102	1.635			-0.475	-0.327	1.609			-0.476	-0.514	1.562			-0.461	-0.585	1.540			-0.095	-0.101	1.620			0.046	-0.205	1.487
-0.241	-0.266	1.580			-0.240	-0.232	1.620			-0.241	-0.009	1.644			-0.253	0.153	1.631			-0.404	-0.102	1.635			-0.475	-0.327	1.609			-0.476	-0.514	1.562			-0.461	-0.585	1.540			-0.095	-0.101	1.620			0.045	-0.205	1.487
-0.241	-0.266	1.580			-0.240	-0.232	1.620			-0.241	-0.009	1.644			-0.253	0.153	1.631			-0.404	-0.102	1.635			-0.475	-0.327	1.609			-0.476	-0.513	1.562			-0.461	-0.584	1.540			-0.095	-0.101	1.620			0.045	-0.205	1.488
-0.241	-0.266	1.580			-0.240	-0.232	1.620			-0.241	-0.009	1.644			-0.253	0.153	1.631			-0.404	-0.102	1.634			-0.475	-0.327	1.609			-0.476	-0.513	1.562			-0.461	-0.584	1.540			-0.095	-0.101	1.620			0.045	-0.206	1.488
-0.241	-0.266	1.580			-0.240	-0.232	1.620			-0.241	-0.009	1.644			-0.253	0.153	1.631			-0.404	-0.102	1.634			-0.475	-0.327	1.609			-0.477	-0.513	1.562			-0.461	-0.584	1.540			-0.095	-0.101	1.620			0.045	-0.206	1.488
-0.241	-0.266	1.580			-0.240	-0.232	1.620			-0.241	-0.009	1.644			-0.253	0.153	1.631			-0.404	-0.102	1.634			-0.475	-0.327	1.609			-0.477	-0.512	1.562			-0.461	-0.584	1.540			-0.095	-0.101	1.620			0.046	-0.205	1.486
-0.241	-0.266	1.580			-0.240	-0.232	1.620			-0.241	-0.009	1.644			-0.253	0.153	1.630			-0.404	-0.102	1.634			-0.475	-0.327	1.609			-0.477	-0.512	1.562			-0.461	-0.583	1.540			-0.095	-0.101	1.620			0.048	-0.204	1.483
-0.241	-0.266	1.580			-0.240	-0.232	1.620			-0.241	-0.009	1.644			-0.253	0.153	1.630			-0.404	-0.102	1.634			-0.475	-0.327	1.609			-0.477	-0.511	1.562			-0.461	-0.583	1.540			-0.095	-0.101	1.620			0.049	-0.203	1.481
-0.241	-0.266	1.580			-0.240	-0.232	1.620			-0.241	-0.009	1.644			-0.253	0.153	1.630			-0.404	-0.102	1.634			-0.475	-0.327	1.609			-0.477	-0.511	1.562			-0.461	-0.583	1.540			-0.095	-0.101	1.620			0.050	-0.202	1.479
-0.241	-0.266	1.580			-0.240	-0.232	1.620			-0.241	-0.009	1.644			-0.253	0.153	1.630			-0.404	-0.102	1.634			-0.475	-0.327	1.609			-0.477	-0.511	1.562			-0.461	-0.582	1.540			-0.095	-0.101	1.620			0.050	-0.202	1.478
-0.241	-0.266	1.580			-0.240	-0.232	1.620			-0.241	-0.010	1.644			-0.253	0.153	1.630			-0.403	-0.102	1.634			-0.475	-0.327	1.609			-0.477	-0.511	1.562			-0.461	-0.582	1.541			-0.095	-0.101	1.620			0.051	-0.201	1.477
-0.241	-0.266	1.580			-0.240	-0.232	1.620			-0.240	-0.010	1.644			-0.252	0.153	1.630			-0.403	-0.102	1.634			-0.475	-0.327	1.609			-0.477	-0.510	1.562			-0.461	-0.582	1.541			-0.095	-0.101	1.620			0.051	-0.201	1.477
-0.241	-0.266	1.580			-0.240	-0.232	1.620			-0.240	-0.010	1.644			-0.252	0.153	1.629			-0.403	-0.102	1.634			-0.475	-0.327	1.609			-0.477	-0.510	1.562			-0.461	-0.582	1.541			-0.095	-0.101	1.620			0.051	-0.200	1.477
-0.241	-0.266	1.579			-0.240	-0.232	1.620			-0.240	-0.010	1.644			-0.252	0.153	1.629			-0.403	-0.102	1.633			-0.475	-0.327	1.609			-0.477	-0.510	1.562			-0.461	-0.582	1.541			-0.095	-0.101	1.620			0.052	-0.200	1.477
-0.241	-0.266	1.579			-0.240	-0.232	1.620			-0.240	-0.010	1.643			-0.252	0.153	1.629			-0.403	-0.102	1.633			-0.475	-0.327	1.609			-0.477	-0.510	1.562			-0.461	-0.581	1.541			-0.095	-0.101	1.620			0.052	-0.199	1.477
-0.241	-0.266	1.579			-0.240	-0.232	1.620			-0.240	-0.010	1.643			-0.252	0.153	1.629			-0.403	-0.102	1.633			-0.475	-0.327	1.609			-0.478	-0.510	1.562			-0.462	-0.581	1.540			-0.095	-0.101	1.620			0.053	-0.198	1.478
-0.241	-0.266	1.579			-0.240	-0.232	1.620			-0.240	-0.010	1.643			-0.252	0.153	1.629			-0.403	-0.102	1.633			-0.475	-0.327	1.608			-0.478	-0.509	1.562			-0.462	-0.581	1.540			-0.094	-0.101	1.620			0.053	-0.197	1.480
-0.241	-0.266	1.579			-0.240	-0.232	1.619			-0.240	-0.010	1.643			-0.252	0.153	1.629			-0.403	-0.102	1.632			-0.476	-0.327	1.608			-0.478	-0.509	1.561			-0.462	-0.581	1.540			-0.094	-0.101	1.620			0.054	-0.195	1.482
-0.241	-0.266	1.579			-0.240	-0.232	1.619			-0.240	-0.010	1.643			-0.252	0.153	1.628			-0.403	-0.102	1.632			-0.476	-0.327	1.608			-0.478	-0.509	1.561			-0.462	-0.580	1.540			-0.094	-0.101	1.620			0.054	-0.194	1.484
-0.241	-0.266	1.579			-0.240	-0.232	1.619			-0.240	-0.010	1.643			-0.252	0.153	1.628			-0.403	-0.102	1.632			-0.476	-0.327	1.608			-0.478	-0.508	1.560			-0.462	-0.580	1.540			-0.094	-0.101	1.620			0.055	-0.193	1.486
-0.241	-0.266	1.579			-0.240	-0.232	1.619			-0.240	-0.010	1.642			-0.252	0.153	1.628			-0.403	-0.102	1.631			-0.476	-0.327	1.607			-0.478	-0.508	1.560			-0.462	-0.580	1.539			-0.094	-0.101	1.620			0.056	-0.192	1.488
-0.241	-0.266	1.578			-0.240	-0.232	1.619			-0.240	-0.010	1.642			-0.252	0.153	1.628			-0.403	-0.102	1.630			-0.476	-0.327	1.607			-0.478	-0.507	1.559			-0.462	-0.579	1.539			-0.094	-0.101	1.620			0.057	-0.191	1.490
-0.241	-0.266	1.578			-0.240	-0.232	1.618			-0.240	-0.010	1.642			-0.252	0.153	1.627			-0.403	-0.102	1.630			-0.476	-0.327	1.606			-0.478	-0.507	1.558			-0.463	-0.579	1.538			-0.093	-0.101	1.620			0.058	-0.190	1.492
-0.241	-0.266	1.578			-0.240	-0.232	1.618			-0.240	-0.010	1.642			-0.252	0.153	1.627			-0.403	-0.102	1.629			-0.476	-0.327	1.605			-0.478	-0.506	1.558			-0.463	-0.579	1.538			-0.093	-0.101	1.619			0.065	-0.186	1.492
-0.241	-0.266	1.578			-0.240	-0.232	1.618			-0.240	-0.010	1.641			-0.251	0.153	1.627			-0.403	-0.101	1.628			-0.476	-0.327	1.604			-0.478	-0.506	1.557			-0.463	-0.578	1.537			-0.093	-0.101	1.619			0.070	-0.183	1.491
-0.241	-0.266	1.577			-0.240	-0.232	1.618			-0.240	-0.010	1.641			-0.251	0.153	1.627			-0.403	-0.101	1.628			-0.476	-0.327	1.603			-0.478	-0.505	1.556			-0.463	-0.578	1.537			-0.092	-0.101	1.619			0.074	-0.181	1.491
-0.241	-0.265	1.577			-0.240	-0.232	1.617			-0.240	-0.010	1.641			-0.251	0.153	1.626			-0.402	-0.101	1.627			-0.476	-0.327	1.602			-0.478	-0.505	1.555			-0.463	-0.578	1.536			-0.092	-0.101	1.619			0.078	-0.179	1.491
-0.241	-0.265	1.577			-0.240	-0.232	1.617			-0.240	-0.010	1.640			-0.251	0.153	1.626			-0.402	-0.101	1.626			-0.475	-0.327	1.601			-0.478	-0.504	1.554			-0.463	-0.577	1.535			-0.091	-0.101	1.619			0.081	-0.177	1.491
-0.241	-0.265	1.576			-0.240	-0.232	1.617			-0.240	-0.010	1.640			-0.251	0.153	1.626			-0.402	-0.101	1.625			-0.475	-0.327	1.600			-0.478	-0.504	1.553			-0.462	-0.577	1.534			-0.091	-0.100	1.619			0.084	-0.175	1.491
-0.241	-0.265	1.576			-0.240	-0.232	1.617			-0.240	-0.010	1.639			-0.250	0.153	1.625			-0.401	-0.100	1.624			-0.475	-0.327	1.599			-0.477	-0.503	1.551			-0.462	-0.576	1.533			-0.090	-0.100	1.619			0.087	-0.174	1.491
-0.241	-0.265	1.576			-0.240	-0.232	1.616			-0.240	-0.011	1.639			-0.250	0.153	1.625			-0.401	-0.100	1.623			-0.475	-0.327	1.598			-0.477	-0.503	1.551			-0.462	-0.576	1.532			-0.090	-0.100	1.619			0.089	-0.173	1.491
-0.240	-0.265	1.575			-0.240	-0.231	1.616			-0.239	-0.011	1.638			-0.250	0.153	1.624			-0.401	-0.100	1.623			-0.475	-0.327	1.597			-0.476	-0.505	1.550			-0.461	-0.577	1.530			-0.089	-0.100	1.619			0.092	-0.172	1.492
-0.240	-0.265	1.575			-0.240	-0.231	1.615			-0.239	-0.011	1.638			-0.249	0.153	1.624			-0.400	-0.099	1.622			-0.474	-0.327	1.596			-0.475	-0.504	1.549			-0.461	-0.577	1.529			-0.088	-0.100	1.619			0.094	-0.171	1.492
-0.240	-0.265	1.575			-0.239	-0.231	1.615			-0.239	-0.011	1.637			-0.248	0.153	1.623			-0.400	-0.099	1.621			-0.474	-0.327	1.595			-0.474	-0.504	1.549			-0.460	-0.576	1.529			-0.087	-0.100	1.618			0.096	-0.171	1.493
-0.240	-0.265	1.574			-0.239	-0.231	1.615			-0.239	-0.011	1.637			-0.248	0.153	1.622			-0.399	-0.099	1.620			-0.473	-0.326	1.594			-0.474	-0.503	1.548			-0.460	-0.576	1.528			-0.086	-0.100	1.618			0.097	-0.170	1.493
-0.239	-0.264	1.574			-0.239	-0.231	1.614			-0.239	-0.011	1.636			-0.247	0.153	1.621			-0.399	-0.099	1.619			-0.473	-0.326	1.593			-0.473	-0.504	1.547			-0.459	-0.577	1.527			-0.086	-0.100	1.618			0.099	-0.169	1.494
-0.239	-0.264	1.573			-0.239	-0.231	1.614			-0.238	-0.011	1.635			-0.246	0.153	1.621			-0.398	-0.098	1.618			-0.473	-0.326	1.592			-0.472	-0.504	1.547			-0.458	-0.576	1.526			-0.084	-0.100	1.618			0.101	-0.169	1.494
-0.239	-0.264	1.573			-0.239	-0.231	1.613			-0.238	-0.011	1.635			-0.246	0.153	1.620			-0.397	-0.098	1.618			-0.472	-0.326	1.591			-0.472	-0.504	1.546			-0.458	-0.576	1.525			-0.083	-0.100	1.618			0.102	-0.169	1.494
-0.239	-0.264	1.572			-0.238	-0.231	1.613			-0.237	-0.011	1.634			-0.245	0.153	1.619			-0.397	-0.098	1.617			-0.472	-0.326	1.590			-0.471	-0.503	1.546			-0.457	-0.576	1.525			-0.082	-0.100	1.617			0.104	-0.168	1.495
-0.238	-0.264	1.572			-0.238	-0.231	1.612			-0.237	-0.011	1.633			-0.244	0.153	1.619			-0.396	-0.098	1.616			-0.471	-0.325	1.589			-0.471	-0.503	1.545			-0.457	-0.575	1.524			-0.081	-0.100	1.617			0.105	-0.168	1.495
-0.238	-0.264	1.572			-0.238	-0.231	1.612			-0.236	-0.012	1.632			-0.243	0.153	1.618			-0.396	-0.097	1.615			-0.471	-0.325	1.589			-0.470	-0.503	1.545			-0.457	-0.575	1.524			-0.080	-0.100	1.616			0.106	-0.168	1.495
-0.238	-0.264	1.571			-0.237	-0.230	1.611			-0.236	-0.012	1.631			-0.242	0.153	1.617			-0.395	-0.097	1.615			-0.470	-0.325	1.588			-0.470	-0.502	1.544			-0.457	-0.575	1.523			-0.079	-0.100	1.616			0.108	-0.167	1.495
-0.237	-0.263	1.571			-0.237	-0.230	1.611			-0.235	-0.012	1.631			-0.241	0.153	1.616			-0.395	-0.097	1.614			-0.470	-0.325	1.587			-0.470	-0.502	1.544			-0.456	-0.575	1.523			-0.078	-0.100	1.615			0.109	-0.167	1.496
-0.237	-0.263	1.570			-0.237	-0.230	1.610			-0.235	-0.012	1.630			-0.241	0.153	1.615			-0.394	-0.097	1.614			-0.470	-0.325	1.587			-0.470	-0.502	1.544			-0.456	-0.574	1.523			-0.077	-0.100	1.615			0.110	-0.167	1.496
-0.236	-0.263	1.570			-0.236	-0.230	1.610			-0.234	-0.012	1.629			-0.240	0.154	1.615			-0.394	-0.096	1.613			-0.469	-0.325	1.586			-0.469	-0.502	1.543			-0.456	-0.574	1.522			-0.076	-0.100	1.614			0.111	-0.166	1.496
-0.236	-0.263	1.569			-0.236	-0.230	1.609			-0.233	-0.012	1.628			-0.239	0.154	1.614			-0.393	-0.096	1.612			-0.469	-0.324	1.586			-0.469	-0.502	1.543			-0.456	-0.574	1.522			-0.075	-0.100	1.614			0.112	-0.166	1.496
-0.236	-0.263	1.569			-0.235	-0.230	1.609			-0.233	-0.012	1.627			-0.238	0.154	1.613			-0.393	-0.096	1.612			-0.469	-0.324	1.585			-0.469	-0.501	1.543			-0.455	-0.574	1.522			-0.074	-0.100	1.613			0.113	-0.166	1.496
-0.235	-0.263	1.568			-0.235	-0.230	1.608			-0.232	-0.012	1.627			-0.237	0.154	1.612			-0.392	-0.096	1.612			-0.468	-0.324	1.585			-0.469	-0.501	1.542			-0.455	-0.574	1.522			-0.073	-0.100	1.612			0.113	-0.166	1.496
-0.235	-0.263	1.568			-0.234	-0.230	1.608			-0.232	-0.012	1.626			-0.237	0.154	1.611			-0.392	-0.096	1.611			-0.468	-0.324	1.584			-0.468	-0.501	1.542			-0.455	-0.573	1.521			-0.072	-0.100	1.612			0.114	-0.166	1.496
-0.234	-0.263	1.568			-0.234	-0.229	1.607			-0.231	-0.012	1.625			-0.236	0.154	1.611			-0.391	-0.096	1.611			-0.467	-0.324	1.584			-0.468	-0.501	1.542			-0.455	-0.573	1.521			-0.071	-0.100	1.611			0.115	-0.165	1.496
-0.234	-0.262	1.567			-0.234	-0.229	1.607			-0.231	-0.013	1.625			-0.235	0.154	1.610			-0.391	-0.095	1.610			-0.467	-0.324	1.584			-0.468	-0.501	1.542			-0.455	-0.573	1.521			-0.070	-0.100	1.610			0.115	-0.165	1.496
-0.234	-0.262	1.567			-0.233	-0.229	1.606			-0.230	-0.013	1.624			-0.235	0.154	1.609			-0.391	-0.095	1.610			-0.467	-0.324	1.583			-0.468	-0.501	1.542			-0.455	-0.573	1.521			-0.070	-0.099	1.610			0.116	-0.165	1.496
-0.233	-0.262	1.566			-0.233	-0.229	1.606			-0.230	-0.013	1.624			-0.234	0.154	1.609			-0.390	-0.095	1.610			-0.466	-0.323	1.583			-0.468	-0.500	1.541			-0.454	-0.573	1.521			-0.069	-0.099	1.609			0.117	-0.165	1.496
-0.233	-0.262	1.566			-0.232	-0.229	1.606			-0.229	-0.013	1.623			-0.233	0.154	1.608			-0.390	-0.095	1.609			-0.466	-0.323	1.583			-0.467	-0.500	1.541			-0.454	-0.573	1.521			-0.068	-0.099	1.609			0.117	-0.165	1.496
-0.233	-0.262	1.566			-0.232	-0.229	1.605			-0.229	-0.013	1.623			-0.233	0.154	1.607			-0.390	-0.095	1.609			-0.466	-0.323	1.582			-0.467	-0.500	1.541			-0.454	-0.572	1.520			-0.068	-0.099	1.608			0.118	-0.165	1.496
-0.232	-0.262	1.565			-0.232	-0.229	1.605			-0.228	-0.013	1.622			-0.232	0.154	1.607			-0.389	-0.095	1.609			-0.465	-0.323	1.582			-0.467	-0.500	1.541			-0.454	-0.572	1.520			-0.067	-0.099	1.607			0.118	-0.165	1.496
-0.232	-0.262	1.565			-0.231	-0.229	1.605			-0.228	-0.013	1.622			-0.232	0.154	1.606			-0.389	-0.095	1.608			-0.465	-0.323	1.582			-0.467	-0.500	1.541			-0.454	-0.572	1.520			-0.067	-0.099	1.607			0.118	-0.165	1.496
-0.232	-0.262	1.565			-0.231	-0.229	1.604			-0.228	-0.013	1.621			-0.232	0.154	1.606			-0.389	-0.095	1.608			-0.465	-0.323	1.582			-0.466	-0.501	1.541			-0.453	-0.573	1.520			-0.066	-0.099	1.607			0.119	-0.165	1.496
-0.232	-0.262	1.565			-0.231	-0.229	1.604			-0.227	-0.013	1.621			-0.231	0.154	1.606			-0.388	-0.094	1.608			-0.465	-0.323	1.581			-0.466	-0.501	1.541			-0.453	-0.573	1.520			-0.066	-0.099	1.606			0.119	-0.165	1.496
-0.231	-0.262	1.564			-0.231	-0.228	1.604			-0.227	-0.013	1.621			-0.231	0.154	1.605			-0.388	-0.094	1.608			-0.464	-0.323	1.581			-0.466	-0.501	1.541			-0.453	-0.573	1.520			-0.065	-0.099	1.606			0.119	-0.165	1.496
-0.231	-0.261	1.564			-0.230	-0.228	1.603			-0.227	-0.013	1.620			-0.231	0.154	1.605			-0.388	-0.094	1.607			-0.464	-0.323	1.581			-0.466	-0.501	1.541			-0.453	-0.573	1.520			-0.065	-0.099	1.605			0.120	-0.165	1.496
-0.231	-0.261	1.564			-0.230	-0.228	1.603			-0.227	-0.013	1.620			-0.230	0.154	1.605			-0.388	-0.094	1.607			-0.464	-0.322	1.581			-0.466	-0.501	1.541			-0.453	-0.573	1.520			-0.065	-0.099	1.605			0.120	-0.165	1.496
-0.231	-0.261	1.564			-0.230	-0.228	1.603			-0.226	-0.013	1.620			-0.230	0.154	1.604			-0.388	-0.094	1.607			-0.464	-0.322	1.581			-0.466	-0.500	1.541			-0.453	-0.572	1.520			-0.064	-0.099	1.605			0.120	-0.165	1.495
-0.231	-0.261	1.563			-0.230	-0.228	1.603			-0.226	-0.013	1.619			-0.230	0.154	1.604			-0.388	-0.094	1.607			-0.464	-0.322	1.581			-0.466	-0.502	1.540			-0.452	-0.574	1.519			-0.064	-0.099	1.604			0.120	-0.165	1.495
-0.230	-0.261	1.563			-0.230	-0.228	1.603			-0.226	-0.013	1.619			-0.230	0.154	1.604			-0.387	-0.094	1.607			-0.464	-0.322	1.580			-0.466	-0.502	1.540			-0.452	-0.574	1.519			-0.064	-0.099	1.604			0.120	-0.165	1.495
-0.230	-0.261	1.563			-0.229	-0.228	1.602			-0.226	-0.013	1.619			-0.229	0.154	1.604			-0.387	-0.094	1.607			-0.463	-0.322	1.580			-0.466	-0.502	1.540			-0.452	-0.574	1.519			-0.064	-0.099	1.604			0.120	-0.165	1.495
-0.230	-0.261	1.563			-0.229	-0.228	1.602			-0.225	-0.013	1.619			-0.229	0.154	1.603			-0.387	-0.094	1.606			-0.463	-0.322	1.580			-0.466	-0.502	1.540			-0.452	-0.574	1.519			-0.063	-0.099	1.604			0.120	-0.165	1.495
-0.230	-0.261	1.563			-0.229	-0.228	1.602			-0.225	-0.013	1.618			-0.229	0.154	1.603			-0.387	-0.094	1.606			-0.463	-0.322	1.580			-0.466	-0.502	1.540			-0.451	-0.574	1.519			-0.063	-0.099	1.603			0.121	-0.165	1.494
-0.230	-0.261	1.563			-0.229	-0.228	1.602			-0.225	-0.013	1.618			-0.229	0.154	1.603			-0.387	-0.094	1.606			-0.463	-0.322	1.580			-0.466	-0.502	1.540			-0.451	-0.574	1.519			-0.063	-0.099	1.603			0.121	-0.166	1.494
-0.230	-0.261	1.563			-0.229	-0.228	1.602			-0.225	-0.013	1.618			-0.229	0.154	1.603			-0.387	-0.094	1.606			-0.463	-0.322	1.580			-0.466	-0.502	1.540			-0.451	-0.574	1.519			-0.063	-0.099	1.603			0.120	-0.166	1.494
-0.230	-0.261	1.562			-0.229	-0.228	1.602			-0.225	-0.013	1.618			-0.229	0.154	1.602			-0.387	-0.094	1.606			-0.463	-0.322	1.580			-0.466	-0.502	1.540			-0.451	-0.574	1.519			-0.063	-0.099	1.603			0.120	-0.166	1.494
-0.229	-0.261	1.562			-0.229	-0.228	1.601			-0.225	-0.013	1.618			-0.229	0.154	1.602			-0.387	-0.094	1.606			-0.463	-0.322	1.580			-0.466	-0.502	1.540			-0.451	-0.574	1.519			-0.063	-0.099	1.602			0.120	-0.166	1.493
-0.229	-0.261	1.562			-0.228	-0.228	1.601			-0.225	-0.013	1.618			-0.229	0.154	1.602			-0.386	-0.094	1.606			-0.463	-0.322	1.580			-0.466	-0.502	1.540			-0.451	-0.574	1.519			-0.063	-0.099	1.602			0.120	-0.166	1.493
-0.229	-0.261	1.562			-0.228	-0.228	1.601			-0.225	-0.013	1.617			-0.229	0.154	1.602			-0.386	-0.094	1.606			-0.463	-0.322	1.580			-0.466	-0.502	1.540			-0.451	-0.574	1.519			-0.062	-0.099	1.602			0.120	-0.166	1.493
-0.229	-0.261	1.562			-0.228	-0.228	1.601			-0.224	-0.013	1.617			-0.229	0.154	1.602			-0.386	-0.094	1.606			-0.462	-0.322	1.580			-0.466	-0.502	1.540			-0.451	-0.574	1.519			-0.062	-0.099	1.602			0.120	-0.166	1.492
-0.229	-0.261	1.562			-0.228	-0.228	1.601			-0.224	-0.013	1.617			-0.229	0.154	1.601			-0.386	-0.094	1.605			-0.462	-0.322	1.580			-0.466	-0.502	1.540			-0.451	-0.574	1.520			-0.062	-0.099	1.602			0.119	-0.167	1.492
-0.229	-0.261	1.562			-0.228	-0.228	1.601			-0.224	-0.013	1.617			-0.229	0.154	1.601			-0.386	-0.094	1.605			-0.462	-0.322	1.579			-0.466	-0.502	1.540			-0.451	-0.574	1.520			-0.063	-0.099	1.601			0.119	-0.167	1.492
-0.229	-0.261	1.562			-0.228	-0.228	1.601			-0.224	-0.013	1.617			-0.229	0.154	1.601			-0.386	-0.094	1.605			-0.462	-0.322	1.579			-0.466	-0.502	1.541			-0.451	-0.574	1.520			-0.063	-0.099	1.601			0.119	-0.167	1.491
-0.229	-0.261	1.561			-0.228	-0.228	1.601			-0.224	-0.013	1.617			-0.229	0.154	1.600			-0.386	-0.094	1.605			-0.462	-0.322	1.579			-0.466	-0.502	1.541			-0.452	-0.574	1.520			-0.063	-0.099	1.601			0.118	-0.167	1.491
-0.229	-0.261	1.561			-0.228	-0.228	1.600			-0.224	-0.013	1.616			-0.230	0.154	1.600			-0.386	-0.094	1.605			-0.462	-0.322	1.579			-0.466	-0.502	1.541			-0.452	-0.573	1.520			-0.063	-0.099	1.601			0.118	-0.168	1.490
-0.229	-0.261	1.561			-0.228	-0.228	1.600			-0.224	-0.013	1.616			-0.230	0.154	1.599			-0.386	-0.094	1.605			-0.462	-0.322	1.579			-0.466	-0.502	1.541			-0.452	-0.573	1.520			-0.063	-0.099	1.600			0.117	-0.168	1.490
-0.229	-0.261	1.561			-0.228	-0.228	1.600			-0.224	-0.013	1.616			-0.231	0.154	1.598			-0.386	-0.094	1.605			-0.462	-0.322	1.579			-0.466	-0.501	1.541			-0.452	-0.573	1.520			-0.064	-0.099	1.600			0.117	-0.169	1.489
-0.229	-0.261	1.561			-0.228	-0.228	1.600			-0.224	-0.013	1.615			-0.231	0.153	1.598			-0.387	-0.094	1.604			-0.462	-0.322	1.579			-0.466	-0.501	1.541			-0.452	-0.573	1.520			-0.064	-0.099	1.600			0.117	-0.169	1.489
-0.229	-0.261	1.561			-0.228	-0.228	1.600			-0.225	-0.013	1.615			-0.231	0.153	1.597			-0.387	-0.094	1.604			-0.462	-0.322	1.579			-0.466	-0.501	1.541			-0.452	-0.573	1.520			-0.064	-0.099	1.599			0.116	-0.170	1.488
-0.229	-0.261	1.560			-0.228	-0.228	1.599			-0.225	-0.013	1.615			-0.232	0.153	1.596			-0.387	-0.094	1.604			-0.462	-0.322	1.579			-0.466	-0.501	1.541			-0.452	-0.573	1.520			-0.064	-0.099	1.599			0.116	-0.170	1.488
-0.229	-0.261	1.560			-0.228	-0.228	1.599			-0.225	-0.013	1.614			-0.232	0.153	1.595			-0.387	-0.094	1.603			-0.462	-0.322	1.579			-0.466	-0.501	1.541			-0.452	-0.573	1.520			-0.065	-0.099	1.598			0.115	-0.171	1.487
-0.229	-0.261	1.560			-0.228	-0.227	1.599			-0.225	-0.013	1.614			-0.232	0.153	1.594			-0.387	-0.094	1.603			-0.462	-0.322	1.579			-0.466	-0.501	1.540			-0.452	-0.573	1.520			-0.065	-0.099	1.598			0.115	-0.171	1.487
-0.229	-0.261	1.560			-0.228	-0.227	1.599			-0.225	-0.013	1.613			-0.232	0.153	1.592			-0.387	-0.094	1.602			-0.462	-0.322	1.579			-0.466	-0.501	1.540			-0.452	-0.573	1.520			-0.065	-0.099	1.598			0.115	-0.171	1.487
-0.229	-0.261	1.559			-0.228	-0.227	1.598			-0.225	-0.013	1.612			-0.232	0.153	1.591			-0.387	-0.094	1.602			-0.462	-0.322	1.579			-0.466	-0.501	1.540			-0.452	-0.573	1.520			-0.065	-0.098	1.597			0.114	-0.172	1.486
-0.229	-0.261	1.559			-0.228	-0.227	1.598			-0.225	-0.013	1.611			-0.232	0.153	1.589			-0.388	-0.094	1.601			-0.462	-0.322	1.579			-0.466	-0.501	1.540			-0.452	-0.573	1.520			-0.066	-0.098	1.597			0.114	-0.172	1.486
-0.229	-0.260	1.558			-0.228	-0.227	1.597			-0.225	-0.013	1.610			-0.232	0.153	1.587			-0.388	-0.094	1.600			-0.462	-0.322	1.578			-0.466	-0.501	1.540			-0.452	-0.573	1.520			-0.066	-0.098	1.596			0.114	-0.173	1.485
-0.229	-0.260	1.557			-0.228	-0.227	1.596			-0.225	-0.013	1.608			-0.232	0.153	1.583			-0.388	-0.094	1.598			-0.462	-0.322	1.578			-0.466	-0.501	1.540			-0.451	-0.573	1.520			-0.066	-0.098	1.595			0.113	-0.174	1.485
-0.229	-0.260	1.557			-0.228	-0.227	1.596			-0.225	-0.013	1.608			-0.232	0.153	1.583			-0.388	-0.094	1.598			-0.462	-0.322	1.578			-0.466	-0.501	1.540			-0.451	-0.573	1.520			-0.066	-0.098	1.595			0.113	-0.174	1.485
-0.229	-0.260	1.557			-0.228	-0.227	1.596			-0.225	-0.013	1.607			-0.232	0.153	1.581			-0.388	-0.094	1.597			-0.462	-0.322	1.578			-0.465	-0.501	1.540			-0.451	-0.573	1.520			-0.066	-0.098	1.595			0.113	-0.174	1.484
-0.229	-0.260	1.556			-0.228	-0.227	1.595			-0.225	-0.013	1.606			-0.231	0.152	1.578			-0.388	-0.094	1.596			-0.462	-0.322	1.577			-0.465	-0.501	1.540			-0.451	-0.573	1.520			-0.066	-0.098	1.594			0.113	-0.175	1.484
-0.229	-0.260	1.556			-0.228	-0.227	1.594			-0.225	-0.013	1.605			-0.231	0.152	1.576			-0.388	-0.094	1.595			-0.462	-0.322	1.577			-0.465	-0.501	1.540			-0.451	-0.573	1.520			-0.066	-0.098	1.594			0.113	-0.176	1.484
-0.229	-0.260	1.555			-0.228	-0.227	1.594			-0.225	-0.013	1.604			-0.231	0.152	1.574			-0.388	-0.094	1.593			-0.462	-0.322	1.576			-0.465	-0.501	1.539			-0.451	-0.573	1.520			-0.066	-0.098	1.593			0.113	-0.177	1.484
-0.228	-0.260	1.555			-0.228	-0.227	1.593			-0.225	-0.013	1.603			-0.230	0.152	1.572			-0.388	-0.094	1.592			-0.462	-0.322	1.576			-0.464	-0.500	1.539			-0.450	-0.573	1.520			-0.066	-0.098	1.593			0.113	-0.178	1.484
-0.228	-0.260	1.554			-0.228	-0.227	1.593			-0.225	-0.013	1.602			-0.230	0.152	1.570			-0.387	-0.094	1.591			-0.461	-0.322	1.575			-0.464	-0.500	1.539			-0.450	-0.573	1.520			-0.066	-0.098	1.592			0.113	-0.179	1.484
-0.228	-0.260	1.554			-0.228	-0.227	1.592			-0.225	-0.013	1.600			-0.229	0.152	1.568			-0.387	-0.094	1.590			-0.461	-0.322	1.575			-0.464	-0.500	1.539			-0.450	-0.573	1.520			-0.066	-0.098	1.592			0.113	-0.180	1.484
-0.228	-0.260	1.553			-0.228	-0.227	1.591			-0.225	-0.014	1.600			-0.228	0.152	1.567			-0.387	-0.094	1.589			-0.461	-0.321	1.574			-0.464	-0.500	1.538			-0.450	-0.573	1.520			-0.066	-0.098	1.592			0.113	-0.181	1.484
-0.228	-0.260	1.553			-0.228	-0.227	1.591			-0.224	-0.014	1.599			-0.228	0.152	1.566			-0.387	-0.094	1.588			-0.461	-0.321	1.574			-0.463	-0.500	1.538			-0.450	-0.573	1.520			-0.066	-0.098	1.591			0.113	-0.182	1.484
-0.228	-0.260	1.552			-0.228	-0.227	1.590			-0.224	-0.014	1.598			-0.227	0.152	1.564			-0.387	-0.094	1.588			-0.461	-0.321	1.573			-0.463	-0.500	1.538			-0.450	-0.573	1.520			-0.066	-0.098	1.591			0.113	-0.183	1.484
-0.228	-0.260	1.552			-0.227	-0.227	1.590			-0.224	-0.014	1.597			-0.227	0.152	1.563			-0.387	-0.094	1.587			-0.461	-0.321	1.573			-0.463	-0.500	1.537			-0.449	-0.573	1.520			-0.066	-0.098	1.591			0.113	-0.184	1.484
-0.228	-0.261	1.552			-0.227	-0.227	1.590			-0.224	-0.014	1.596			-0.226	0.152	1.562			-0.387	-0.094	1.586			-0.461	-0.321	1.572			-0.462	-0.500	1.537			-0.449	-0.573	1.520			-0.066	-0.098	1.590			0.113	-0.184	1.484
-0.228	-0.261	1.551			-0.227	-0.227	1.589			-0.224	-0.014	1.596			-0.226	0.151	1.561			-0.387	-0.094	1.585			-0.460	-0.321	1.572			-0.462	-0.500	1.537			-0.448	-0.573	1.520			-0.066	-0.098	1.590			0.113	-0.185	1.484
-0.228	-0.261	1.551			-0.227	-0.227	1.589			-0.224	-0.014	1.595			-0.225	0.151	1.560			-0.387	-0.094	1.585			-0.460	-0.321	1.571			-0.462	-0.500	1.537			-0.448	-0.573	1.520			-0.066	-0.098	1.590			0.113	-0.186	1.484
-0.228	-0.261	1.551			-0.227	-0.227	1.589			-0.224	-0.015	1.595			-0.225	0.151	1.560			-0.386	-0.094	1.584			-0.460	-0.321	1.571			-0.462	-0.500	1.537			-0.448	-0.573	1.520			-0.066	-0.098	1.590			0.113	-0.186	1.484
-0.228	-0.261	1.550			-0.227	-0.227	1.588			-0.224	-0.015	1.594			-0.225	0.151	1.559			-0.386	-0.094	1.584			-0.460	-0.321	1.571			-0.461	-0.500	1.537			-0.448	-0.573	1.520			-0.066	-0.098	1.589			0.112	-0.187	1.484
-0.227	-0.261	1.550			-0.227	-0.227	1.588			-0.224	-0.015	1.594			-0.224	0.151	1.558			-0.386	-0.094	1.583			-0.460	-0.321	1.571			-0.461	-0.499	1.536			-0.448	-0.573	1.520			-0.066	-0.098	1.589			0.112	-0.188	1.485
-0.227	-0.261	1.550			-0.227	-0.227	1.588			-0.224	-0.015	1.593			-0.224	0.151	1.558			-0.386	-0.094	1.583			-0.460	-0.321	1.570			-0.461	-0.499	1.536			-0.448	-0.573	1.520			-0.066	-0.098	1.589			0.112	-0.188	1.485
-0.227	-0.261	1.550			-0.227	-0.227	1.587			-0.223	-0.015	1.593			-0.224	0.151	1.557			-0.386	-0.094	1.583			-0.460	-0.321	1.570			-0.461	-0.499	1.536			-0.447	-0.573	1.520			-0.066	-0.098	1.589			0.112	-0.189	1.485
-0.227	-0.261	1.549			-0.227	-0.227	1.587			-0.223	-0.015	1.593			-0.223	0.151	1.557			-0.386	-0.094	1.582			-0.460	-0.320	1.570			-0.461	-0.499	1.536			-0.447	-0.573	1.520			-0.066	-0.098	1.589			0.112	-0.190	1.486
-0.227	-0.261	1.549			-0.227	-0.227	1.587			-0.223	-0.015	1.592			-0.223	0.151	1.556			-0.386	-0.094	1.582			-0.460	-0.320	1.569			-0.461	-0.499	1.536			-0.447	-0.572	1.520			-0.066	-0.098	1.589			0.111	-0.191	1.486
-0.227	-0.261	1.549			-0.227	-0.227	1.587			-0.223	-0.015	1.592			-0.223	0.151	1.556			-0.386	-0.094	1.582			-0.459	-0.320	1.569			-0.461	-0.499	1.536			-0.447	-0.572	1.520			-0.066	-0.098	1.589			0.110	-0.192	1.487
-0.227	-0.261	1.549			-0.227	-0.227	1.587			-0.223	-0.015	1.592			-0.223	0.151	1.556			-0.386	-0.094	1.581			-0.459	-0.320	1.569			-0.461	-0.499	1.536			-0.447	-0.572	1.520			-0.066	-0.098	1.588			0.100	-0.198	1.496
-0.227	-0.261	1.549			-0.227	-0.227	1.586			-0.223	-0.015	1.591			-0.222	0.151	1.555			-0.386	-0.094	1.581			-0.459	-0.320	1.569			-0.460	-0.499	1.536			-0.447	-0.572	1.520			-0.066	-0.098	1.588			0.093	-0.202	1.501
-0.227	-0.261	1.548			-0.227	-0.227	1.586			-0.223	-0.015	1.591			-0.222	0.151	1.555			-0.386	-0.094	1.581			-0.459	-0.320	1.569			-0.460	-0.499	1.536			-0.447	-0.572	1.520			-0.066	-0.098	1.588			0.088	-0.206	1.506
-0.227	-0.261	1.548			-0.227	-0.227	1.586			-0.223	-0.015	1.591			-0.222	0.151	1.555			-0.386	-0.094	1.581			-0.459	-0.320	1.569			-0.460	-0.499	1.536			-0.446	-0.572	1.520			-0.066	-0.098	1.588			0.083	-0.209	1.510
-0.227	-0.261	1.548			-0.227	-0.227	1.586			-0.223	-0.015	1.591			-0.222	0.150	1.554			-0.386	-0.094	1.580			-0.459	-0.320	1.568			-0.460	-0.499	1.536			-0.446	-0.572	1.520			-0.066	-0.098	1.588			0.080	-0.213	1.514
-0.227	-0.261	1.548			-0.227	-0.227	1.586			-0.223	-0.015	1.590			-0.222	0.150	1.554			-0.386	-0.094	1.580			-0.459	-0.320	1.568			-0.460	-0.499	1.536			-0.446	-0.572	1.520			-0.066	-0.098	1.588			0.076	-0.216	1.518
-0.227	-0.261	1.548			-0.227	-0.227	1.585			-0.223	-0.016	1.590			-0.222	0.150	1.554			-0.386	-0.094	1.580			-0.459	-0.320	1.568			-0.460	-0.499	1.535			-0.446	-0.572	1.520			-0.066	-0.098	1.588			0.073	-0.219	1.521
-0.227	-0.261	1.547			-0.227	-0.227	1.585			-0.223	-0.016	1.590			-0.222	0.150	1.553			-0.386	-0.094	1.580			-0.459	-0.320	1.568			-0.460	-0.499	1.535			-0.446	-0.572	1.520			-0.066	-0.098	1.588			0.070	-0.223	1.524
-0.227	-0.261	1.547			-0.227	-0.227	1.585			-0.223	-0.016	1.590			-0.221	0.150	1.553			-0.386	-0.094	1.580			-0.459	-0.320	1.568			-0.460	-0.499	1.535			-0.446	-0.572	1.520			-0.066	-0.098	1.588			0.067	-0.226	1.527
-0.227	-0.261	1.547			-0.227	-0.227	1.584			-0.223	-0.016	1.589			-0.221	0.150	1.553			-0.386	-0.094	1.579			-0.459	-0.320	1.568			-0.460	-0.499	1.535			-0.446	-0.572	1.520			-0.066	-0.098	1.588			0.065	-0.228	1.530
-0.227	-0.261	1.547			-0.227	-0.227	1.584			-0.223	-0.016	1.589			-0.221	0.150	1.552			-0.386	-0.094	1.579			-0.459	-0.320	1.568			-0.460	-0.498	1.535			-0.446	-0.572	1.520			-0.066	-0.098	1.588			0.063	-0.231	1.532
-0.227	-0.261	1.546			-0.227	-0.227	1.584			-0.223	-0.016	1.589			-0.221	0.150	1.552			-0.386	-0.094	1.579			-0.459	-0.320	1.567			-0.460	-0.498	1.535			-0.446	-0.572	1.520			-0.066	-0.099	1.588			0.061	-0.233	1.534
-0.227	-0.261	1.546			-0.227	-0.227	1.584			-0.223	-0.016	1.589			-0.221	0.150	1.552			-0.386	-0.094	1.579			-0.459	-0.320	1.567			-0.460	-0.498	1.535			-0.446	-0.572	1.519			-0.066	-0.099	1.588			0.059	-0.235	1.536
-0.227	-0.261	1.546			-0.227	-0.227	1.583			-0.223	-0.016	1.588			-0.221	0.150	1.552			-0.386	-0.094	1.579			-0.459	-0.320	1.567			-0.460	-0.498	1.534			-0.446	-0.572	1.519			-0.066	-0.099	1.588			0.058	-0.238	1.538
-0.227	-0.261	1.545			-0.227	-0.227	1.583			-0.223	-0.016	1.588			-0.221	0.150	1.552			-0.386	-0.094	1.578			-0.459	-0.320	1.567			-0.460	-0.498	1.534			-0.446	-0.572	1.519			-0.066	-0.099	1.588			0.056	-0.240	1.539
-0.227	-0.261	1.545			-0.227	-0.227	1.583			-0.223	-0.016	1.588			-0.221	0.150	1.551			-0.386	-0.094	1.578			-0.459	-0.320	1.567			-0.460	-0.498	1.534			-0.446	-0.572	1.519			-0.066	-0.099	1.588			0.055	-0.243	1.541
-0.227	-0.261	1.545			-0.227	-0.227	1.582			-0.223	-0.016	1.588			-0.221	0.150	1.551			-0.386	-0.094	1.578			-0.459	-0.320	1.566			-0.460	-0.498	1.533			-0.446	-0.572	1.519			-0.066	-0.099	1.587			0.052	-0.245	1.542
-0.227	-0.261	1.544			-0.227	-0.227	1.582			-0.223	-0.016	1.587			-0.221	0.150	1.551			-0.386	-0.094	1.578			-0.459	-0.320	1.566			-0.460	-0.498	1.533			-0.446	-0.572	1.518			-0.067	-0.099	1.587			0.050	-0.247	1.544
-0.227	-0.261	1.544			-0.227	-0.227	1.582			-0.223	-0.016	1.587			-0.221	0.150	1.551			-0.386	-0.094	1.578			-0.459	-0.320	1.566			-0.460	-0.498	1.532			-0.446	-0.571	1.518			-0.067	-0.099	1.588			0.048	-0.249	1.545
-0.227	-0.261	1.544			-0.227	-0.227	1.581			-0.223	-0.016	1.587			-0.221	0.150	1.551			-0.386	-0.094	1.577			-0.459	-0.320	1.566			-0.460	-0.497	1.532			-0.446	-0.571	1.518			-0.067	-0.099	1.588			0.046	-0.250	1.546
-0.227	-0.261	1.543			-0.227	-0.227	1.581			-0.223	-0.016	1.587			-0.221	0.150	1.551			-0.386	-0.094	1.577			-0.459	-0.320	1.566			-0.460	-0.497	1.531			-0.446	-0.571	1.517			-0.067	-0.099	1.588			0.044	-0.251	1.547
-0.227	-0.261	1.543			-0.227	-0.227	1.581			-0.223	-0.016	1.587			-0.221	0.150	1.551			-0.386	-0.094	1.577			-0.460	-0.320	1.565			-0.460	-0.497	1.531			-0.446	-0.571	1.517			-0.067	-0.099	1.588			0.043	-0.252	1.547
-0.227	-0.261	1.543			-0.227	-0.227	1.580			-0.223	-0.016	1.586			-0.221	0.150	1.550			-0.386	-0.094	1.577			-0.460	-0.320	1.565			-0.460	-0.497	1.531			-0.445	-0.571	1.517			-0.067	-0.099	1.588			0.042	-0.253	1.547
-0.227	-0.261	1.542			-0.227	-0.227	1.580			-0.223	-0.016	1.586			-0.221	0.150	1.550			-0.386	-0.094	1.577			-0.460	-0.319	1.565			-0.461	-0.497	1.530			-0.445	-0.571	1.516			-0.067	-0.099	1.588			0.040	-0.254	1.547
-0.227	-0.261	1.542			-0.227	-0.227	1.580			-0.223	-0.016	1.586			-0.221	0.150	1.550			-0.386	-0.094	1.577			-0.460	-0.319	1.565			-0.461	-0.497	1.530			-0.445	-0.571	1.516			-0.067	-0.099	1.588			0.040	-0.253	1.545
-0.227	-0.261	1.542			-0.227	-0.227	1.580			-0.223	-0.016	1.586			-0.221	0.150	1.550			-0.386	-0.094	1.577			-0.460	-0.319	1.565			-0.461	-0.497	1.530			-0.445	-0.571	1.516			-0.067	-0.099	1.588			0.039	-0.253	1.542
-0.227	-0.261	1.542			-0.227	-0.227	1.579			-0.223	-0.016	1.586			-0.221	0.150	1.550			-0.386	-0.094	1.576			-0.460	-0.319	1.565			-0.461	-0.497	1.530			-0.445	-0.571	1.516			-0.068	-0.099	1.587			0.039	-0.251	1.538
-0.227	-0.261	1.542			-0.227	-0.227	1.579			-0.223	-0.016	1.586			-0.221	0.150	1.550			-0.386	-0.094	1.576			-0.460	-0.319	1.565			-0.461	-0.497	1.530			-0.446	-0.571	1.516			-0.068	-0.099	1.587			0.039	-0.250	1.533
-0.227	-0.261	1.541			-0.227	-0.227	1.579			-0.223	-0.015	1.586			-0.221	0.150	1.550			-0.387	-0.094	1.576			-0.460	-0.319	1.565			-0.461	-0.497	1.530			-0.446	-0.570	1.516			-0.068	-0.099	1.587			0.040	-0.248	1.527
-0.227	-0.261	1.541			-0.227	-0.227	1.579			-0.223	-0.015	1.585			-0.221	0.150	1.550			-0.387	-0.094	1.576			-0.460	-0.319	1.565			-0.461	-0.497	1.530			-0.446	-0.570	1.516			-0.068	-0.099	1.587			0.041	-0.245	1.522
-0.227	-0.261	1.541			-0.227	-0.227	1.579			-0.223	-0.015	1.585			-0.221	0.150	1.551			-0.387	-0.094	1.576			-0.460	-0.319	1.565			-0.461	-0.497	1.529			-0.446	-0.570	1.516			-0.068	-0.099	1.587			0.041	-0.243	1.517
-0.227	-0.261	1.541			-0.227	-0.227	1.579			-0.223	-0.015	1.585			-0.222	0.150	1.551			-0.387	-0.094	1.576			-0.460	-0.319	1.564			-0.462	-0.496	1.529			-0.447	-0.570	1.516			-0.068	-0.099	1.587			0.042	-0.241	1.512
-0.227	-0.261	1.541			-0.227	-0.227	1.578			-0.223	-0.015	1.585			-0.222	0.150	1.551			-0.387	-0.094	1.576			-0.460	-0.319	1.564			-0.462	-0.496	1.530			-0.447	-0.570	1.516			-0.069	-0.099	1.587			0.042	-0.239	1.507
-0.227	-0.261	1.541			-0.227	-0.227	1.578			-0.223	-0.015	1.585			-0.222	0.150	1.551			-0.387	-0.094	1.576			-0.460	-0.319	1.565			-0.462	-0.496	1.530			-0.447	-0.570	1.516			-0.069	-0.099	1.587			0.043	-0.236	1.503
-0.227	-0.261	1.540			-0.227	-0.227	1.578			-0.223	-0.015	1.585			-0.222	0.150	1.551			-0.387	-0.094	1.576			-0.461	-0.319	1.565			-0.462	-0.496	1.530			-0.448	-0.570	1.516			-0.069	-0.099	1.587			0.043	-0.234	1.499
-0.227	-0.261	1.540			-0.227	-0.227	1.578			-0.223	-0.015	1.585			-0.222	0.150	1.551			-0.387	-0.094	1.576			-0.461	-0.319	1.565			-0.463	-0.496	1.530			-0.448	-0.570	1.516			-0.070	-0.099	1.586			0.043	-0.232	1.496
-0.227	-0.261	1.540			-0.227	-0.227	1.578			-0.223	-0.015	1.585			-0.223	0.150	1.552			-0.387	-0.094	1.576			-0.461	-0.319	1.565			-0.463	-0.496	1.531			-0.449	-0.570	1.517			-0.070	-0.099	1.586			0.044	-0.230	1.493
-0.227	-0.261	1.540			-0.227	-0.227	1.578			-0.223	-0.015	1.585			-0.223	0.150	1.552			-0.388	-0.094	1.576			-0.461	-0.319	1.565			-0.464	-0.496	1.531			-0.449	-0.570	1.517			-0.071	-0.099	1.586			0.045	-0.223	1.485
-0.227	-0.261	1.540			-0.227	-0.227	1.578			-0.223	-0.015	1.585			-0.223	0.150	1.552			-0.388	-0.094	1.576			-0.461	-0.319	1.565			-0.464	-0.496	1.532			-0.449	-0.570	1.517			-0.071	-0.099	1.585			0.045	-0.219	1.481
-0.227	-0.261	1.540			-0.227	-0.227	1.578			-0.223	-0.014	1.584			-0.223	0.150	1.552			-0.388	-0.094	1.576			-0.462	-0.319	1.565			-0.464	-0.496	1.532			-0.450	-0.570	1.517			-0.071	-0.099	1.585			0.046	-0.214	1.475
-0.227	-0.261	1.540			-0.227	-0.227	1.578			-0.223	-0.014	1.584			-0.223	0.150	1.553			-0.388	-0.094	1.577			-0.462	-0.319	1.565			-0.465	-0.496	1.533			-0.450	-0.570	1.518			-0.072	-0.099	1.584			0.049	-0.210	1.467
-0.227	-0.261	1.540			-0.227	-0.227	1.578			-0.223	-0.014	1.584			-0.224	0.150	1.553			-0.388	-0.094	1.577			-0.462	-0.319	1.565			-0.465	-0.496	1.533			-0.450	-0.569	1.518			-0.072	-0.099	1.584			0.050	-0.206	1.462
-0.227	-0.261	1.540			-0.227	-0.227	1.577			-0.223	-0.014	1.584			-0.224	0.150	1.553			-0.389	-0.094	1.577			-0.462	-0.318	1.565			-0.466	-0.497	1.534			-0.451	-0.570	1.518			-0.073	-0.099	1.584			0.052	-0.204	1.458
-0.227	-0.261	1.539			-0.227	-0.227	1.577			-0.223	-0.014	1.584			-0.224	0.150	1.553			-0.389	-0.094	1.577			-0.462	-0.318	1.566			-0.466	-0.497	1.534			-0.451	-0.570	1.518			-0.073	-0.099	1.583			0.052	-0.202	1.455
-0.227	-0.261	1.539			-0.227	-0.227	1.577			-0.223	-0.014	1.584			-0.224	0.150	1.553			-0.389	-0.094	1.577			-0.462	-0.318	1.566			-0.467	-0.497	1.535			-0.451	-0.570	1.519			-0.073	-0.099	1.583			0.053	-0.200	1.452
-0.227	-0.261	1.539			-0.227	-0.227	1.577			-0.223	-0.014	1.584			-0.225	0.150	1.554			-0.389	-0.094	1.577			-0.463	-0.318	1.566			-0.467	-0.497	1.535			-0.452	-0.570	1.519			-0.074	-0.099	1.582			0.054	-0.199	1.449
-0.227	-0.261	1.539			-0.227	-0.227	1.577			-0.223	-0.014	1.584			-0.225	0.150	1.554			-0.389	-0.094	1.577			-0.463	-0.318	1.566			-0.467	-0.497	1.535			-0.452	-0.570	1.519			-0.074	-0.099	1.582			0.054	-0.197	1.447
-0.227	-0.261	1.539			-0.227	-0.227	1.577			-0.223	-0.014	1.584			-0.225	0.150	1.554			-0.389	-0.094	1.578			-0.463	-0.318	1.566			-0.468	-0.497	1.536			-0.452	-0.570	1.519			-0.074	-0.099	1.582			0.055	-0.196	1.445
-0.227	-0.261	1.539			-0.227	-0.227	1.577			-0.223	-0.014	1.584			-0.225	0.150	1.554			-0.390	-0.094	1.578			-0.463	-0.318	1.567			-0.468	-0.497	1.536			-0.452	-0.570	1.520			-0.075	-0.099	1.581			0.055	-0.195	1.444
-0.227	-0.261	1.539			-0.227	-0.227	1.577			-0.223	-0.014	1.584			-0.225	0.150	1.554			-0.390	-0.094	1.578			-0.463	-0.318	1.567			-0.468	-0.497	1.536			-0.453	-0.570	1.520			-0.075	-0.099	1.581			0.055	-0.194	1.442
-0.227	-0.261	1.539			-0.227	-0.227	1.577			-0.223	-0.014	1.584			-0.225	0.150	1.554			-0.390	-0.094	1.578			-0.463	-0.318	1.567			-0.469	-0.497	1.537			-0.453	-0.570	1.520			-0.075	-0.099	1.580			0.056	-0.193	1.441
-0.228	-0.261	1.539			-0.227	-0.227	1.577			-0.223	-0.014	1.584			-0.226	0.150	1.554			-0.390	-0.094	1.578			-0.464	-0.318	1.567			-0.469	-0.497	1.537			-0.453	-0.570	1.520			-0.075	-0.099	1.580			0.056	-0.192	1.439
-0.228	-0.261	1.539			-0.227	-0.227	1.577			-0.223	-0.014	1.584			-0.226	0.150	1.555			-0.390	-0.094	1.578			-0.464	-0.318	1.567			-0.469	-0.497	1.537			-0.454	-0.569	1.520			-0.076	-0.099	1.580			0.056	-0.192	1.438
-0.228	-0.261	1.539			-0.227	-0.227	1.577			-0.223	-0.013	1.584			-0.226	0.150	1.555			-0.390	-0.094	1.579			-0.464	-0.318	1.567			-0.469	-0.497	1.538			-0.454	-0.569	1.521			-0.076	-0.099	1.579			0.056	-0.191	1.437
-0.228	-0.261	1.539			-0.228	-0.227	1.577			-0.223	-0.013	1.584			-0.226	0.150	1.555			-0.391	-0.094	1.579			-0.464	-0.318	1.568			-0.470	-0.497	1.538			-0.454	-0.569	1.521			-0.076	-0.098	1.579			0.057	-0.190	1.437
-0.228	-0.261	1.539			-0.228	-0.227	1.577			-0.223	-0.013	1.584			-0.226	0.150	1.555			-0.391	-0.094	1.579			-0.464	-0.318	1.568			-0.470	-0.497	1.538			-0.454	-0.569	1.521			-0.076	-0.098	1.579			0.057	-0.190	1.436
-0.228	-0.261	1.539			-0.228	-0.227	1.577			-0.223	-0.013	1.584			-0.226	0.150	1.555			-0.391	-0.094	1.579			-0.464	-0.318	1.568			-0.470	-0.497	1.538			-0.454	-0.569	1.521			-0.076	-0.098	1.578			0.057	-0.190	1.436
-0.228	-0.261	1.539			-0.228	-0.227	1.577			-0.223	-0.013	1.584			-0.226	0.151	1.555			-0.391	-0.094	1.579			-0.464	-0.318	1.568			-0.470	-0.497	1.539			-0.454	-0.569	1.521			-0.076	-0.098	1.578			0.058	-0.189	1.436
-0.228	-0.261	1.539			-0.228	-0.227	1.577			-0.223	-0.013	1.584			-0.227	0.151	1.555			-0.391	-0.094	1.579			-0.464	-0.318	1.568			-0.470	-0.496	1.539			-0.455	-0.569	1.521			-0.076	-0.098	1.578			0.058	-0.189	1.437
-0.228	-0.261	1.539			-0.228	-0.227	1.577			-0.223	-0.013	1.584			-0.227	0.151	1.556			-0.391	-0.094	1.579			-0.464	-0.318	1.568			-0.470	-0.496	1.539			-0.455	-0.569	1.522			-0.077	-0.098	1.578			0.058	-0.189	1.437
-0.228	-0.261	1.539			-0.228	-0.227	1.577			-0.223	-0.013	1.584			-0.227	0.151	1.556			-0.391	-0.094	1.580			-0.465	-0.318	1.569			-0.470	-0.496	1.539			-0.455	-0.569	1.522			-0.077	-0.098	1.577			0.058	-0.189	1.438
-0.228	-0.261	1.539			-0.228	-0.227	1.577			-0.223	-0.013	1.584			-0.227	0.151	1.556			-0.391	-0.094	1.580			-0.465	-0.318	1.569			-0.471	-0.496	1.539			-0.455	-0.569	1.522			-0.077	-0.098	1.577			0.058	-0.189	1.439
-0.228	-0.261	1.539			-0.228	-0.227	1.577			-0.223	-0.013	1.584			-0.227	0.151	1.556			-0.391	-0.094	1.580			-0.465	-0.318	1.569			-0.471	-0.496	1.539			-0.455	-0.569	1.522			-0.077	-0.098	1.577			0.058	-0.190	1.440
-0.228	-0.261	1.539			-0.228	-0.227	1.577			-0.223	-0.013	1.584			-0.227	0.151	1.557			-0.392	-0.094	1.580			-0.465	-0.318	1.569			-0.471	-0.496	1.539			-0.455	-0.569	1.522			-0.077	-0.098	1.577			0.058	-0.190	1.440
-0.228	-0.261	1.539			-0.228	-0.227	1.577			-0.223	-0.013	1.584			-0.227	0.151	1.557			-0.392	-0.094	1.580			-0.465	-0.318	1.569			-0.471	-0.496	1.540			-0.455	-0.569	1.522			-0.077	-0.098	1.577			0.058	-0.190	1.440
-0.228	-0.261	1.539			-0.228	-0.227	1.577			-0.223	-0.013	1.584			-0.228	0.151	1.558			-0.392	-0.094	1.581			-0.465	-0.318	1.569			-0.471	-0.496	1.540			-0.455	-0.569	1.522			-0.077	-0.098	1.577			0.058	-0.190	1.441
-0.229	-0.261	1.539			-0.228	-0.227	1.577			-0.223	-0.013	1.584			-0.228	0.151	1.559			-0.392	-0.094	1.581			-0.465	-0.318	1.570			-0.471	-0.496	1.540			-0.455	-0.569	1.522			-0.077	-0.098	1.577			0.057	-0.191	1.442
-0.229	-0.261	1.539			-0.228	-0.227	1.577			-0.223	-0.013	1.584			-0.228	0.151	1.559			-0.392	-0.094	1.581			-0.465	-0.318	1.570			-0.471	-0.496	1.540			-0.456	-0.569	1.522			-0.077	-0.098	1.577			0.057	-0.192	1.442
-0.229	-0.261	1.539			-0.228	-0.227	1.577			-0.223	-0.012	1.585			-0.228	0.151	1.560			-0.392	-0.094	1.581			-0.465	-0.318	1.570			-0.471	-0.496	1.540			-0.456	-0.569	1.522			-0.077	-0.098	1.576			0.057	-0.193	1.442
-0.229	-0.261	1.539			-0.228	-0.227	1.577			-0.223	-0.012	1.585			-0.228	0.151	1.561			-0.392	-0.094	1.582			-0.465	-0.318	1.570			-0.471	-0.496	1.540			-0.456	-0.569	1.522			-0.078	-0.098	1.576			0.056	-0.194	1.442
-0.229	-0.261	1.539			-0.228	-0.227	1.577			-0.223	-0.012	1.585			-0.229	0.151	1.562			-0.392	-0.094	1.582			-0.466	-0.318	1.570			-0.471	-0.496	1.540			-0.456	-0.569	1.522			-0.078	-0.098	1.576			0.055	-0.195	1.442
-0.229	-0.261	1.539			-0.228	-0.227	1.577			-0.223	-0.012	1.585			-0.229	0.151	1.562			-0.392	-0.094	1.582			-0.466	-0.318	1.571			-0.471	-0.496	1.540			-0.456	-0.569	1.522			-0.078	-0.098	1.576			0.054	-0.199	1.441
-0.229	-0.261	1.540			-0.228	-0.227	1.577			-0.223	-0.012	1.585			-0.229	0.151	1.563			-0.393	-0.095	1.583			-0.466	-0.318	1.571			-0.471	-0.496	1.540			-0.456	-0.569	1.522			-0.078	-0.098	1.577			0.053	-0.201	1.439
-0.229	-0.261	1.540			-0.228	-0.227	1.578			-0.223	-0.012	1.586			-0.229	0.151	1.564			-0.393	-0.095	1.583			-0.466	-0.318	1.571			-0.472	-0.496	1.540			-0.456	-0.569	1.522			-0.078	-0.097	1.577			0.053	-0.206	1.434
-0.230	-0.261	1.540			-0.228	-0.227	1.578			-0.224	-0.011	1.586			-0.230	0.151	1.565			-0.393	-0.095	1.584			-0.466	-0.318	1.572			-0.472	-0.496	1.540			-0.456	-0.569	1.522			-0.079	-0.097	1.577			0.052	-0.210	1.431
-0.230	-0.261	1.540			-0.228	-0.227	1.578			-0.224	-0.011	1.587			-0.230	0.151	1.566			-0.393	-0.095	1.584			-0.466	-0.318	1.572			-0.472	-0.496	1.540			-0.456	-0.569	1.523			-0.079	-0.097	1.577			0.051	-0.213	1.430
-0.230	-0.261	1.541			-0.229	-0.227	1.578			-0.224	-0.011	1.587			-0.231	0.151	1.567			-0.393	-0.095	1.585			-0.467	-0.319	1.573			-0.472	-0.496	1.541			-0.456	-0.569	1.523			-0.079	-0.097	1.577			0.050	-0.215	1.428
-0.230	-0.261	1.541			-0.229	-0.227	1.579			-0.224	-0.011	1.587			-0.231	0.151	1.567			-0.394	-0.095	1.586			-0.467	-0.319	1.574			-0.472	-0.496	1.541			-0.456	-0.569	1.523			-0.080	-0.097	1.578			0.048	-0.216	1.429
-0.230	-0.261	1.541			-0.229	-0.227	1.579			-0.225	-0.011	1.588			-0.232	0.151	1.568			-0.394	-0.095	1.587			-0.467	-0.319	1.574			-0.472	-0.496	1.541			-0.457	-0.569	1.523			-0.080	-0.097	1.578			0.047	-0.217	1.429
-0.231	-0.261	1.542			-0.229	-0.227	1.579			-0.225	-0.010	1.588			-0.232	0.151	1.569			-0.395	-0.095	1.587			-0.468	-0.319	1.575			-0.472	-0.497	1.541			-0.457	-0.569	1.523			-0.081	-0.096	1.578			0.046	-0.218	1.429
-0.231	-0.261	1.542			-0.229	-0.227	1.580			-0.225	-0.010	1.589			-0.233	0.151	1.570			-0.395	-0.095	1.588			-0.468	-0.319	1.576			-0.472	-0.497	1.542			-0.457	-0.569	1.524			-0.081	-0.096	1.578			0.045	-0.218	1.430
-0.231	-0.261	1.542			-0.230	-0.227	1.580			-0.226	-0.010	1.589			-0.234	0.151	1.571			-0.395	-0.095	1.589			-0.468	-0.319	1.576			-0.473	-0.497	1.542			-0.457	-0.569	1.524			-0.082	-0.096	1.579			0.044	-0.218	1.430
-0.232	-0.261	1.543			-0.230	-0.227	1.581			-0.226	-0.010	1.590			-0.234	0.151	1.571			-0.396	-0.095	1.589			-0.469	-0.319	1.577			-0.473	-0.497	1.542			-0.458	-0.569	1.524			-0.082	-0.096	1.579			0.045	-0.216	1.429
-0.232	-0.261	1.543			-0.230	-0.227	1.581			-0.226	-0.010	1.590			-0.235	0.151	1.572			-0.396	-0.095	1.590			-0.469	-0.319	1.577			-0.474	-0.497	1.543			-0.458	-0.569	1.525			-0.083	-0.096	1.580			0.046	-0.214	1.428
-0.232	-0.261	1.544			-0.231	-0.227	1.582			-0.227	-0.009	1.591			-0.235	0.151	1.573			-0.397	-0.095	1.591			-0.469	-0.319	1.578			-0.474	-0.497	1.543			-0.459	-0.569	1.525			-0.083	-0.095	1.580			0.047	-0.212	1.428
-0.233	-0.262	1.544			-0.231	-0.227	1.582			-0.227	-0.009	1.592			-0.236	0.151	1.573			-0.397	-0.095	1.591			-0.470	-0.319	1.578			-0.474	-0.497	1.544			-0.459	-0.569	1.525			-0.084	-0.095	1.580			0.048	-0.210	1.430
-0.233	-0.262	1.544			-0.231	-0.227	1.582			-0.228	-0.009	1.592			-0.236	0.151	1.574			-0.397	-0.095	1.592			-0.470	-0.319	1.579			-0.475	-0.497	1.544			-0.459	-0.569	1.526			-0.084	-0.095	1.581			0.048	-0.207	1.435
-0.233	-0.262	1.545			-0.232	-0.227	1.583			-0.228	-0.009	1.593			-0.237	0.151	1.574			-0.398	-0.095	1.592			-0.470	-0.319	1.579			-0.475	-0.497	1.544			-0.460	-0.569	1.526			-0.085	-0.095	1.581			0.049	-0.204	1.441
-0.234	-0.262	1.545			-0.232	-0.227	1.583			-0.229	-0.009	1.593			-0.237	0.151	1.575			-0.398	-0.095	1.593			-0.470	-0.319	1.580			-0.475	-0.497	1.544			-0.460	-0.569	1.526			-0.085	-0.095	1.582			0.049	-0.202	1.449
-0.234	-0.262	1.546			-0.232	-0.227	1.584			-0.229	-0.009	1.594			-0.238	0.151	1.575			-0.398	-0.095	1.593			-0.471	-0.319	1.580			-0.476	-0.497	1.544			-0.460	-0.569	1.526			-0.085	-0.095	1.583			0.049	-0.201	1.457
-0.234	-0.262	1.546			-0.233	-0.227	1.584			-0.230	-0.009	1.594			-0.238	0.151	1.576			-0.399	-0.095	1.594			-0.471	-0.319	1.580			-0.476	-0.497	1.545			-0.461	-0.569	1.527			-0.086	-0.095	1.583			0.048	-0.199	1.465
-0.235	-0.262	1.546			-0.233	-0.227	1.584			-0.230	-0.009	1.595			-0.239	0.151	1.576			-0.399	-0.095	1.594			-0.471	-0.319	1.581			-0.476	-0.497	1.545			-0.461	-0.569	1.527			-0.086	-0.095	1.584			0.048	-0.198	1.472
-0.235	-0.262	1.547			-0.233	-0.227	1.585			-0.230	-0.009	1.595			-0.239	0.151	1.577			-0.399	-0.095	1.595			-0.471	-0.319	1.581			-0.476	-0.497	1.545			-0.461	-0.569	1.527			-0.086	-0.095	1.585			0.049	-0.198	1.478
-0.236	-0.262	1.547			-0.234	-0.227	1.586			-0.231	-0.009	1.596			-0.240	0.151	1.578			-0.400	-0.095	1.595			-0.472	-0.319	1.581			-0.476	-0.497	1.545			-0.461	-0.570	1.527			-0.087	-0.095	1.587			0.049	-0.197	1.487
-0.236	-0.262	1.547			-0.234	-0.227	1.586			-0.231	-0.009	1.596			-0.240	0.151	1.578			-0.400	-0.095	1.595			-0.472	-0.319	1.581			-0.476	-0.497	1.545			-0.461	-0.570	1.527			-0.087	-0.095	1.587			0.049	-0.197	1.487
-0.236	-0.261	1.548			-0.235	-0.227	1.586			-0.232	-0.009	1.597			-0.240	0.151	1.578			-0.400	-0.095	1.595			-0.472	-0.319	1.582			-0.476	-0.497	1.545			-0.461	-0.570	1.527			-0.087	-0.095	1.588			0.049	-0.197	1.491
-0.236	-0.261	1.548			-0.235	-0.227	1.586			-0.232	-0.009	1.597			-0.240	0.151	1.579			-0.400	-0.095	1.596			-0.472	-0.320	1.582			-0.476	-0.497	1.545			-0.461	-0.570	1.527			-0.087	-0.095	1.589			0.050	-0.197	1.495
-0.237	-0.261	1.548			-0.235	-0.227	1.587			-0.233	-0.009	1.598			-0.241	0.151	1.579			-0.400	-0.095	1.596			-0.472	-0.320	1.582			-0.476	-0.497	1.545			-0.462	-0.570	1.527			-0.088	-0.095	1.590			0.050	-0.197	1.498
-0.237	-0.261	1.549			-0.236	-0.227	1.587			-0.233	-0.009	1.599			-0.241	0.151	1.580			-0.401	-0.095	1.596			-0.472	-0.320	1.582			-0.476	-0.497	1.544			-0.462	-0.570	1.527			-0.088	-0.095	1.591			0.050	-0.197	1.501
-0.237	-0.261	1.549			-0.236	-0.227	1.588			-0.234	-0.009	1.599			-0.241	0.151	1.580			-0.401	-0.095	1.596			-0.472	-0.320	1.582			-0.476	-0.497	1.544			-0.462	-0.570	1.526			-0.088	-0.095	1.592			0.051	-0.197	1.504
-0.238	-0.261	1.549			-0.237	-0.227	1.588			-0.234	-0.009	1.600			-0.242	0.151	1.581			-0.401	-0.095	1.597			-0.472	-0.320	1.582			-0.476	-0.497	1.544			-0.462	-0.570	1.526			-0.088	-0.095	1.594			0.052	-0.197	1.507
-0.238	-0.261	1.550			-0.237	-0.227	1.588			-0.235	-0.009	1.600			-0.242	0.151	1.581			-0.401	-0.095	1.597			-0.473	-0.320	1.582			-0.476	-0.497	1.544			-0.462	-0.570	1.526			-0.088	-0.095	1.595			0.052	-0.197	1.509
-0.238	-0.262	1.550			-0.237	-0.227	1.589			-0.235	-0.009	1.601			-0.242	0.151	1.582			-0.401	-0.095	1.597			-0.473	-0.320	1.582			-0.476	-0.497	1.543			-0.462	-0.570	1.526			-0.088	-0.095	1.596			0.053	-0.198	1.512
-0.238	-0.262	1.550			-0.238	-0.227	1.589			-0.236	-0.009	1.602			-0.243	0.152	1.582			-0.402	-0.095	1.597			-0.473	-0.320	1.582			-0.476	-0.497	1.543			-0.462	-0.570	1.526			-0.089	-0.096	1.597			0.053	-0.198	1.514
-0.239	-0.262	1.551			-0.238	-0.227	1.589			-0.236	-0.009	1.602			-0.243	0.152	1.582			-0.402	-0.095	1.597			-0.473	-0.320	1.582			-0.476	-0.497	1.543			-0.461	-0.570	1.525			-0.089	-0.096	1.598			0.055	-0.198	1.515
-0.239	-0.262	1.551			-0.238	-0.227	1.590			-0.236	-0.009	1.603			-0.243	0.152	1.583			-0.402	-0.095	1.597			-0.473	-0.320	1.582			-0.476	-0.497	1.542			-0.461	-0.570	1.525			-0.089	-0.096	1.599			0.057	-0.198	1.517
-0.239	-0.262	1.551			-0.239	-0.227	1.590			-0.237	-0.009	1.603			-0.243	0.152	1.583			-0.402	-0.095	1.597			-0.473	-0.320	1.582			-0.476	-0.497	1.542			-0.461	-0.570	1.525			-0.089	-0.096	1.600			0.059	-0.199	1.519
-0.239	-0.262	1.552			-0.239	-0.227	1.591			-0.237	-0.010	1.604			-0.244	0.152	1.584			-0.402	-0.095	1.598			-0.473	-0.320	1.582			-0.476	-0.497	1.542			-0.461	-0.570	1.525			-0.089	-0.096	1.601			0.061	-0.199	1.520
-0.240	-0.262	1.552			-0.239	-0.227	1.591			-0.238	-0.010	1.604			-0.244	0.152	1.584			-0.402	-0.095	1.598			-0.473	-0.320	1.582			-0.476	-0.497	1.541			-0.461	-0.570	1.524			-0.089	-0.096	1.601			0.063	-0.199	1.521
-0.240	-0.262	1.552			-0.240	-0.227	1.591			-0.238	-0.010	1.605			-0.244	0.152	1.585			-0.402	-0.095	1.598			-0.473	-0.320	1.582			-0.476	-0.498	1.541			-0.461	-0.571	1.524			-0.090	-0.096	1.602			0.065	-0.199	1.521
-0.240	-0.262	1.552			-0.240	-0.227	1.591			-0.239	-0.010	1.605			-0.244	0.152	1.585			-0.403	-0.095	1.598			-0.474	-0.320	1.582			-0.476	-0.498	1.541			-0.461	-0.571	1.524			-0.090	-0.096	1.603			0.068	-0.199	1.521
-0.240	-0.262	1.553			-0.240	-0.227	1.592			-0.239	-0.010	1.606			-0.245	0.152	1.586			-0.403	-0.095	1.598			-0.474	-0.320	1.582			-0.476	-0.498	1.541			-0.461	-0.571	1.524			-0.090	-0.096	1.604			0.070	-0.199	1.522
-0.240	-0.262	1.553			-0.241	-0.227	1.592			-0.239	-0.010	1.606			-0.245	0.152	1.586			-0.403	-0.095	1.598			-0.474	-0.320	1.582			-0.476	-0.498	1.540			-0.461	-0.571	1.523			-0.090	-0.097	1.604			0.072	-0.199	1.522
-0.241	-0.262	1.553			-0.241	-0.227	1.592			-0.240	-0.010	1.606			-0.245	0.152	1.586			-0.403	-0.095	1.598			-0.474	-0.320	1.582			-0.476	-0.498	1.540			-0.461	-0.571	1.523			-0.090	-0.097	1.605			0.074	-0.199	1.522
-0.241	-0.262	1.553			-0.241	-0.227	1.593			-0.240	-0.010	1.607			-0.245	0.152	1.587			-0.403	-0.095	1.598			-0.474	-0.320	1.582			-0.476	-0.498	1.540			-0.461	-0.572	1.523			-0.090	-0.097	1.606			0.076	-0.199	1.522
-0.241	-0.262	1.553			-0.241	-0.227	1.593			-0.240	-0.010	1.607			-0.246	0.152	1.587			-0.403	-0.095	1.598			-0.474	-0.320	1.582			-0.475	-0.499	1.540			-0.461	-0.572	1.522			-0.090	-0.097	1.606			0.077	-0.199	1.522
-0.241	-0.262	1.554			-0.242	-0.228	1.593			-0.241	-0.011	1.607			-0.246	0.152	1.587			-0.403	-0.095	1.598			-0.475	-0.320	1.582			-0.475	-0.499	1.539			-0.461	-0.572	1.522			-0.090	-0.097	1.607			0.079	-0.199	1.522
-0.241	-0.262	1.554			-0.242	-0.228	1.593			-0.241	-0.011	1.608			-0.246	0.152	1.587			-0.404	-0.095	1.598			-0.475	-0.320	1.582			-0.475	-0.499	1.539			-0.461	-0.572	1.522			-0.090	-0.097	1.607			0.080	-0.199	1.522
-0.241	-0.262	1.554			-0.242	-0.228	1.593			-0.241	-0.011	1.608			-0.246	0.152	1.588			-0.404	-0.095	1.598			-0.475	-0.320	1.582			-0.475	-0.499	1.539			-0.461	-0.572	1.521			-0.090	-0.097	1.608			0.080	-0.200	1.522
-0.242	-0.262	1.554			-0.242	-0.228	1.594			-0.242	-0.011	1.608			-0.246	0.152	1.588			-0.404	-0.095	1.598			-0.475	-0.320	1.581			-0.475	-0.499	1.539			-0.461	-0.572	1.521			-0.090	-0.097	1.608			0.080	-0.200	1.522
-0.242	-0.262	1.554			-0.243	-0.228	1.594			-0.242	-0.011	1.609			-0.247	0.152	1.588			-0.404	-0.095	1.598			-0.475	-0.320	1.581			-0.475	-0.499	1.539			-0.461	-0.573	1.521			-0.090	-0.097	1.608			0.079	-0.200	1.522
-0.242	-0.262	1.555			-0.243	-0.228	1.594			-0.242	-0.011	1.609			-0.247	0.152	1.588			-0.404	-0.095	1.598			-0.475	-0.320	1.581			-0.475	-0.499	1.538			-0.461	-0.573	1.520			-0.091	-0.097	1.609			0.075	-0.201	1.523
-0.242	-0.262	1.555			-0.243	-0.228	1.594			-0.242	-0.011	1.609			-0.247	0.152	1.589			-0.404	-0.095	1.598			-0.475	-0.319	1.581			-0.475	-0.499	1.538			-0.461	-0.573	1.520			-0.091	-0.097	1.609			0.066	-0.204	1.526
-0.242	-0.262	1.555			-0.243	-0.228	1.594			-0.243	-0.011	1.609			-0.247	0.152	1.589			-0.404	-0.095	1.598			-0.476	-0.319	1.581			-0.475	-0.500	1.538			-0.461	-0.573	1.520			-0.091	-0.097	1.609			0.062	-0.202	1.510
-0.242	-0.262	1.555			-0.243	-0.228	1.594			-0.243	-0.011	1.609			-0.247	0.152	1.589			-0.404	-0.095	1.598			-0.476	-0.319	1.581			-0.475	-0.500	1.538			-0.460	-0.573	1.519			-0.091	-0.097	1.610			0.059	-0.202	1.501
-0.242	-0.262	1.555			-0.244	-0.228	1.595			-0.243	-0.011	1.610			-0.247	0.152	1.589			-0.404	-0.095	1.598			-0.476	-0.319	1.581			-0.475	-0.500	1.538			-0.460	-0.573	1.519			-0.091	-0.097	1.610			0.055	-0.202	1.483
-0.242	-0.262	1.555			-0.244	-0.228	1.595			-0.243	-0.011	1.610			-0.247	0.153	1.589			-0.405	-0.095	1.598			-0.476	-0.319	1.581			-0.475	-0.500	1.537			-0.460	-0.573	1.519			-0.091	-0.097	1.610			0.049	-0.203	1.459
-0.243	-0.262	1.555			-0.244	-0.228	1.595			-0.243	-0.011	1.610			-0.247	0.153	1.589			-0.405	-0.095	1.599			-0.476	-0.319	1.581			-0.475	-0.500	1.537			-0.460	-0.573	1.519			-0.091	-0.097	1.610			0.042	-0.211	1.449
-0.243	-0.262	1.555			-0.244	-0.228	1.595			-0.243	-0.011	1.610			-0.248	0.153	1.590			-0.405	-0.095	1.599			-0.476	-0.319	1.581			-0.475	-0.500	1.537			-0.460	-0.573	1.519			-0.091	-0.097	1.611			0.037	-0.213	1.438
-0.243	-0.262	1.556			-0.244	-0.228	1.595			-0.243	-0.011	1.610			-0.248	0.153	1.590			-0.405	-0.095	1.599			-0.477	-0.319	1.581			-0.475	-0.500	1.538			-0.460	-0.573	1.519			-0.092	-0.097	1.610			0.011	-0.219	1.434
-0.243	-0.262	1.556			-0.244	-0.228	1.595			-0.243	-0.011	1.610			-0.248	0.153	1.590			-0.405	-0.095	1.599			-0.477	-0.319	1.581			-0.475	-0.500	1.538			-0.460	-0.573	1.519			-0.092	-0.097	1.610			0.011	-0.219	1.434
-0.243	-0.262	1.556			-0.244	-0.228	1.595			-0.244	-0.011	1.611			-0.248	0.153	1.590			-0.406	-0.095	1.600			-0.477	-0.320	1.582			-0.475	-0.499	1.539			-0.460	-0.573	1.519			-0.093	-0.097	1.610			0.007	-0.218	1.424
-0.243	-0.262	1.556			-0.244	-0.228	1.595			-0.244	-0.011	1.611			-0.248	0.153	1.590			-0.406	-0.095	1.601			-0.477	-0.320	1.583			-0.476	-0.500	1.541			-0.461	-0.573	1.520			-0.094	-0.096	1.609			-0.001	-0.204	1.405
-0.243	-0.262	1.556			-0.244	-0.228	1.596			-0.244	-0.011	1.611			-0.248	0.153	1.591			-0.406	-0.095	1.601			-0.478	-0.320	1.585			-0.476	-0.500	1.543			-0.461	-0.573	1.521			-0.095	-0.096	1.609			-0.004	-0.203	1.399
-0.243	-0.262	1.556			-0.244	-0.228	1.596			-0.244	-0.011	1.611			-0.249	0.153	1.591			-0.407	-0.095	1.603			-0.478	-0.320	1.586			-0.477	-0.501	1.545			-0.462	-0.573	1.522			-0.097	-0.096	1.608			-0.007	-0.202	1.395
-0.243	-0.262	1.557			-0.244	-0.228	1.596			-0.244	-0.011	1.611			-0.249	0.153	1.591			-0.408	-0.095	1.604			-0.479	-0.320	1.588			-0.477	-0.501	1.547			-0.463	-0.574	1.524			-0.098	-0.095	1.608			-0.011	-0.201	1.390
-0.244	-0.262	1.557			-0.245	-0.228	1.596			-0.244	-0.011	1.611			-0.249	0.153	1.592			-0.409	-0.095	1.605			-0.480	-0.321	1.590			-0.478	-0.502	1.549			-0.464	-0.574	1.526			-0.099	-0.095	1.607			-0.014	-0.200	1.386
-0.244	-0.262	1.557			-0.245	-0.228	1.596			-0.244	-0.011	1.611			-0.250	0.153	1.592			-0.409	-0.095	1.606			-0.480	-0.321	1.592			-0.479	-0.503	1.552			-0.465	-0.575	1.528			-0.100	-0.094	1.607			-0.018	-0.200	1.382
-0.244	-0.262	1.557			-0.245	-0.228	1.596			-0.244	-0.011	1.611			-0.250	0.153	1.592			-0.410	-0.094	1.607			-0.481	-0.321	1.593			-0.480	-0.504	1.554			-0.466	-0.575	1.530			-0.102	-0.094	1.606			-0.023	-0.201	1.380
-0.244	-0.262	1.557			-0.245	-0.228	1.596			-0.244	-0.011	1.612			-0.251	0.153	1.592			-0.411	-0.094	1.608			-0.482	-0.321	1.595			-0.481	-0.504	1.557			-0.467	-0.576	1.532			-0.103	-0.093	1.606			-0.028	-0.203	1.378
-0.245	-0.262	1.557			-0.245	-0.228	1.596			-0.244	-0.011	1.612			-0.251	0.153	1.593			-0.411	-0.094	1.609			-0.482	-0.321	1.597			-0.482	-0.505	1.559			-0.468	-0.576	1.534			-0.104	-0.093	1.605			-0.033	-0.208	1.379
-0.245	-0.262	1.557			-0.245	-0.228	1.596			-0.244	-0.011	1.612			-0.252	0.153	1.593			-0.412	-0.094	1.610			-0.483	-0.321	1.598			-0.484	-0.504	1.562			-0.469	-0.576	1.536			-0.105	-0.092	1.604			-0.040	-0.205	1.374
-0.245	-0.262	1.558			-0.245	-0.228	1.597			-0.245	-0.011	1.612			-0.252	0.153	1.593			-0.413	-0.094	1.611			-0.484	-0.322	1.600			-0.485	-0.504	1.565			-0.471	-0.575	1.539			-0.107	-0.091	1.603			-0.045	-0.202	1.370
-0.246	-0.262	1.558			-0.245	-0.228	1.597			-0.245	-0.010	1.611			-0.253	0.153	1.593			-0.414	-0.094	1.612			-0.485	-0.322	1.601			-0.486	-0.504	1.566			-0.472	-0.575	1.540			-0.108	-0.090	1.602			-0.049	-0.199	1.366
-0.246	-0.262	1.558			-0.245	-0.228	1.597			-0.245	-0.009	1.610			-0.254	0.153	1.593			-0.414	-0.094	1.613			-0.485	-0.322	1.602			-0.488	-0.504	1.568			-0.473	-0.575	1.542			-0.110	-0.089	1.601			-0.052	-0.196	1.363
-0.247	-0.262	1.558			-0.246	-0.227	1.597			-0.246	-0.007	1.609			-0.255	0.154	1.594			-0.415	-0.094	1.614			-0.486	-0.322	1.604			-0.489	-0.504	1.569			-0.474	-0.575	1.543			-0.112	-0.087	1.599			-0.055	-0.194	1.361
-0.248	-0.262	1.558			-0.246	-0.227	1.596			-0.246	-0.004	1.607			-0.256	0.154	1.594			-0.415	-0.094	1.615			-0.486	-0.322	1.605			-0.489	-0.504	1.571			-0.474	-0.575	1.544			-0.113	-0.085	1.597			-0.057	-0.193	1.358
-0.248	-0.261	1.558			-0.246	-0.227	1.596			-0.247	-0.002	1.605			-0.257	0.154	1.594			-0.416	-0.094	1.616			-0.487	-0.322	1.606			-0.490	-0.504	1.572			-0.475	-0.575	1.545			-0.115	-0.083	1.595			-0.059	-0.193	1.356
-0.249	-0.261	1.558			-0.247	-0.226	1.596			-0.248	0.000	1.603			-0.258	0.154	1.594			-0.417	-0.094	1.616			-0.488	-0.322	1.607			-0.491	-0.504	1.573			-0.476	-0.575	1.546			-0.116	-0.081	1.592			-0.061	-0.192	1.355
-0.251	-0.261	1.557			-0.247	-0.226	1.596			-0.249	0.003	1.601			-0.259	0.154	1.594			-0.417	-0.094	1.617			-0.488	-0.322	1.608			-0.492	-0.504	1.574			-0.477	-0.575	1.547			-0.118	-0.079	1.590			-0.061	-0.193	1.355
-0.252	-0.262	1.557			-0.248	-0.226	1.595			-0.251	0.005	1.599			-0.260	0.155	1.595			-0.418	-0.093	1.618			-0.489	-0.322	1.609			-0.492	-0.504	1.575			-0.478	-0.575	1.548			-0.120	-0.077	1.588			-0.062	-0.193	1.355
-0.254	-0.263	1.557			-0.249	-0.226	1.595			-0.254	0.007	1.596			-0.261	0.155	1.595			-0.419	-0.093	1.619			-0.489	-0.322	1.610			-0.493	-0.504	1.576			-0.478	-0.575	1.549			-0.123	-0.075	1.585			-0.062	-0.194	1.356
-0.256	-0.264	1.556			-0.250	-0.226	1.594			-0.257	0.009	1.593			-0.261	0.156	1.595			-0.419	-0.093	1.619			-0.490	-0.322	1.611			-0.494	-0.504	1.577			-0.479	-0.575	1.550			-0.127	-0.073	1.583			-0.063	-0.194	1.356
-0.257	-0.264	1.556			-0.251	-0.226	1.594			-0.260	0.012	1.591			-0.262	0.156	1.595			-0.420	-0.093	1.620			-0.491	-0.322	1.612			-0.495	-0.504	1.578			-0.480	-0.574	1.551			-0.130	-0.071	1.580			-0.064	-0.195	1.357
-0.258	-0.265	1.556			-0.252	-0.226	1.593			-0.262	0.013	1.590			-0.263	0.157	1.595			-0.420	-0.093	1.620			-0.491	-0.323	1.612			-0.496	-0.504	1.579			-0.481	-0.574	1.552			-0.131	-0.069	1.579			-0.064	-0.197	1.360
-0.259	-0.265	1.555			-0.253	-0.226	1.593			-0.260	0.014	1.590			-0.263	0.157	1.596			-0.421	-0.093	1.621			-0.492	-0.323	1.613			-0.497	-0.504	1.579			-0.482	-0.574	1.553			-0.132	-0.068	1.578			-0.064	-0.198	1.363
-0.260	-0.265	1.555			-0.253	-0.226	1.593			-0.257	0.015	1.591			-0.263	0.157	1.596			-0.421	-0.093	1.621			-0.492	-0.323	1.614			-0.497	-0.504	1.580			-0.483	-0.574	1.554			-0.131	-0.067	1.578			-0.064	-0.199	1.370
-0.260	-0.266	1.555			-0.253	-0.226	1.593			-0.255	0.016	1.592			-0.264	0.157	1.596			-0.422	-0.093	1.622			-0.493	-0.323	1.615			-0.498	-0.504	1.581			-0.483	-0.574	1.555			-0.130	-0.067	1.577			-0.064	-0.200	1.376
-0.261	-0.266	1.555			-0.254	-0.226	1.593			-0.253	0.017	1.592			-0.264	0.157	1.596			-0.422	-0.093	1.622			-0.493	-0.323	1.615			-0.499	-0.504	1.582			-0.484	-0.574	1.555			-0.128	-0.068	1.576			-0.064	-0.201	1.381
-0.261	-0.266	1.555			-0.254	-0.226	1.593			-0.252	0.017	1.592			-0.264	0.158	1.596			-0.422	-0.093	1.623			-0.494	-0.323	1.616			-0.499	-0.504	1.582			-0.485	-0.574	1.556			-0.127	-0.069	1.574			-0.065	-0.202	1.388
-0.262	-0.266	1.555			-0.254	-0.226	1.593			-0.251	0.017	1.592			-0.265	0.158	1.596			-0.423	-0.093	1.623			-0.494	-0.323	1.617			-0.500	-0.503	1.583			-0.485	-0.574	1.557			-0.126	-0.070	1.573			-0.065	-0.203	1.393
-0.262	-0.266	1.555			-0.254	-0.226	1.592			-0.251	0.018	1.592			-0.265	0.158	1.596			-0.423	-0.093	1.623			-0.494	-0.322	1.617			-0.501	-0.503	1.584			-0.486	-0.573	1.558			-0.125	-0.071	1.572			-0.066	-0.203	1.398
-0.263	-0.265	1.555			-0.254	-0.225	1.592			-0.251	0.018	1.592			-0.265	0.158	1.596			-0.424	-0.093	1.624			-0.495	-0.322	1.618			-0.502	-0.502	1.584			-0.486	-0.573	1.558			-0.124	-0.072	1.572			-0.067	-0.203	1.401
-0.263	-0.265	1.555			-0.255	-0.225	1.592			-0.251	0.018	1.591			-0.266	0.158	1.596			-0.425	-0.093	1.624			-0.495	-0.321	1.618			-0.502	-0.502	1.585			-0.487	-0.573	1.559			-0.123	-0.073	1.571			-0.068	-0.203	1.405
-0.264	-0.264	1.555			-0.255	-0.224	1.592			-0.251	0.018	1.591			-0.266	0.158	1.596			-0.425	-0.093	1.625			-0.495	-0.320	1.619			-0.503	-0.501	1.586			-0.487	-0.572	1.560			-0.122	-0.074	1.570			-0.068	-0.204	1.408
-0.264	-0.263	1.556			-0.255	-0.224	1.592			-0.251	0.018	1.591			-0.266	0.158	1.596			-0.426	-0.093	1.625			-0.495	-0.319	1.620			-0.504	-0.501	1.586			-0.488	-0.572	1.561			-0.121	-0.075	1.569			-0.069	-0.204	1.410
-0.265	-0.263	1.556			-0.256	-0.223	1.592			-0.252	0.017	1.591			-0.266	0.158	1.596			-0.427	-0.093	1.625			-0.496	-0.318	1.620			-0.504	-0.500	1.587			-0.489	-0.571	1.561			-0.121	-0.076	1.568			-0.070	-0.204	1.412
-0.265	-0.262	1.556			-0.256	-0.223	1.592			-0.253	0.017	1.591			-0.267	0.158	1.596			-0.427	-0.093	1.626			-0.496	-0.317	1.620			-0.505	-0.500	1.588			-0.489	-0.571	1.562			-0.121	-0.076	1.566			-0.071	-0.205	1.413
-0.266	-0.261	1.556			-0.257	-0.222	1.592			-0.254	0.016	1.590			-0.267	0.158	1.596			-0.428	-0.094	1.626			-0.496	-0.317	1.621			-0.506	-0.499	1.588			-0.490	-0.570	1.563			-0.120	-0.077	1.565			-0.071	-0.205	1.414
-0.266	-0.260	1.556			-0.257	-0.221	1.593			-0.255	0.016	1.590			-0.267	0.158	1.596			-0.429	-0.094	1.626			-0.497	-0.316	1.621			-0.506	-0.499	1.589			-0.490	-0.570	1.563			-0.120	-0.078	1.564			-0.111	-0.166	1.392
-0.267	-0.259	1.557			-0.258	-0.220	1.593			-0.256	0.015	1.590			-0.267	0.158	1.596			-0.430	-0.094	1.627			-0.497	-0.316	1.622			-0.507	-0.499	1.589			-0.495	-0.565	1.566			-0.120	-0.079	1.563			-0.126	-0.152	1.384
-0.268	-0.257	1.557			-0.258	-0.219	1.593			-0.257	0.015	1.590			-0.268	0.158	1.596			-0.431	-0.094	1.627			-0.497	-0.314	1.622			-0.507	-0.498	1.590			-0.498	-0.564	1.568			-0.120	-0.080	1.562			-0.135	-0.145	1.379
-0.269	-0.256	1.557			-0.259	-0.218	1.593			-0.258	0.014	1.590			-0.268	0.158	1.596			-0.432	-0.095	1.627			-0.498	-0.312	1.622			-0.508	-0.498	1.590			-0.499	-0.562	1.569			-0.120	-0.081	1.561			-0.141	-0.140	1.376
-0.269	-0.255	1.558			-0.260	-0.217	1.593			-0.259	0.013	1.590			-0.268	0.158	1.596			-0.433	-0.095	1.628			-0.498	-0.310	1.623			-0.509	-0.497	1.591			-0.501	-0.561	1.570			-0.120	-0.081	1.560			-0.146	-0.136	1.374
-0.270	-0.254	1.558			-0.260	-0.216	1.593			-0.260	0.013	1.590			-0.268	0.158	1.596			-0.434	-0.095	1.628			-0.499	-0.308	1.623			-0.509	-0.497	1.591			-0.503	-0.559	1.571			-0.121	-0.082	1.559			-0.150	-0.133	1.372
-0.270	-0.253	1.558			-0.261	-0.215	1.594			-0.261	0.012	1.590			-0.268	0.158	1.595			-0.435	-0.095	1.628			-0.499	-0.306	1.623			-0.510	-0.497	1.592			-0.504	-0.558	1.572			-0.121	-0.083	1.558			-0.154	-0.130	1.371
-0.271	-0.252	1.559			-0.261	-0.215	1.594			-0.262	0.012	1.590			-0.269	0.158	1.595			-0.435	-0.096	1.628			-0.500	-0.305	1.623			-0.510	-0.496	1.592			-0.505	-0.557	1.573			-0.121	-0.083	1.557			-0.158	-0.127	1.369
-0.271	-0.251	1.559			-0.262	-0.214	1.594			-0.262	0.011	1.590			-0.269	0.158	1.595			-0.436	-0.096	1.629			-0.500	-0.304	1.623			-0.511	-0.496	1.592			-0.506	-0.556	1.574			-0.121	-0.084	1.557			-0.161	-0.125	1.368
-0.272	-0.250	1.559			-0.262	-0.214	1.594			-0.263	0.011	1.590			-0.269	0.158	1.595			-0.437	-0.096	1.629			-0.500	-0.303	1.624			-0.511	-0.495	1.593			-0.508	-0.555	1.574			-0.121	-0.084	1.556			-0.163	-0.123	1.367
-0.272	-0.250	1.559			-0.262	-0.213	1.594			-0.264	0.010	1.591			-0.269	0.158	1.594			-0.437	-0.096	1.629			-0.501	-0.302	1.624			-0.512	-0.495	1.593			-0.509	-0.554	1.575			-0.121	-0.085	1.555			-0.166	-0.122	1.366
-0.272	-0.249	1.559			-0.262	-0.213	1.594			-0.264	0.009	1.591			-0.270	0.157	1.594			-0.438	-0.097	1.629			-0.501	-0.301	1.624			-0.512	-0.495	1.593			-0.509	-0.553	1.575			-0.121	-0.085	1.554			-0.168	-0.120	1.365
-0.273	-0.249	1.559			-0.263	-0.212	1.594			-0.264	0.009	1.591			-0.270	0.157	1.594			-0.438	-0.097	1.629			-0.502	-0.301	1.624			-0.513	-0.495	1.593			-0.510	-0.553	1.576			-0.121	-0.086	1.553			-0.171	-0.119	1.364
-0.273	-0.248	1.560			-0.263	-0.212	1.594			-0.265	0.008	1.591			-0.270	0.157	1.593			-0.439	-0.098	1.630			-0.502	-0.300	1.624			-0.514	-0.494	1.594			-0.510	-0.552	1.576			-0.122	-0.086	1.552			-0.173	-0.118	1.363
-0.273	-0.248	1.560			-0.263	-0.212	1.594			-0.265	0.007	1.591			-0.270	0.157	1.593			-0.439	-0.098	1.630			-0.502	-0.299	1.624			-0.514	-0.494	1.594			-0.511	-0.551	1.577			-0.122	-0.087	1.551			-0.175	-0.118	1.362
-0.274	-0.248	1.560			-0.263	-0.212	1.594			-0.265	0.006	1.592			-0.271	0.156	1.592			-0.440	-0.098	1.630			-0.503	-0.299	1.624			-0.515	-0.494	1.594			-0.511	-0.551	1.577			-0.122	-0.087	1.550			-0.178	-0.118	1.362
-0.274	-0.247	1.560			-0.263	-0.211	1.594			-0.266	0.006	1.592			-0.271	0.156	1.592			-0.440	-0.099	1.630			-0.503	-0.298	1.624			-0.515	-0.494	1.594			-0.512	-0.550	1.577			-0.122	-0.087	1.549			-0.180	-0.118	1.361
-0.274	-0.247	1.560			-0.264	-0.211	1.594			-0.266	0.005	1.592			-0.271	0.156	1.591			-0.440	-0.099	1.631			-0.503	-0.298	1.624			-0.516	-0.493	1.595			-0.513	-0.549	1.578			-0.122	-0.088	1.548			-0.182	-0.118	1.360
-0.274	-0.247	1.560			-0.264	-0.211	1.595			-0.266	0.004	1.593			-0.272	0.155	1.591			-0.441	-0.100	1.631			-0.503	-0.297	1.624			-0.517	-0.492	1.595			-0.514	-0.548	1.579			-0.122	-0.088	1.547			-0.184	-0.119	1.359
-0.274	-0.247	1.560			-0.264	-0.211	1.595			-0.266	0.003	1.593			-0.272	0.155	1.591			-0.441	-0.100	1.631			-0.504	-0.297	1.624			-0.517	-0.492	1.595			-0.516	-0.547	1.580			-0.123	-0.089	1.546			-0.186	-0.120	1.358
-0.275	-0.246	1.560			-0.264	-0.211	1.595			-0.266	0.003	1.593			-0.272	0.155	1.590			-0.441	-0.101	1.631			-0.504	-0.297	1.624			-0.518	-0.491	1.596			-0.517	-0.545	1.580			-0.123	-0.089	1.545			-0.188	-0.121	1.357
-0.275	-0.246	1.560			-0.264	-0.211	1.595			-0.266	0.002	1.593			-0.273	0.155	1.590			-0.441	-0.101	1.631			-0.504	-0.297	1.624			-0.518	-0.490	1.596			-0.519	-0.544	1.581			-0.123	-0.089	1.543			-0.190	-0.125	1.357
-0.275	-0.246	1.560			-0.264	-0.211	1.595			-0.266	0.002	1.594			-0.273	0.154	1.589			-0.441	-0.101	1.632			-0.504	-0.297	1.624			-0.519	-0.489	1.597			-0.519	-0.543	1.582			-0.123	-0.090	1.542			-0.192	-0.127	1.357
-0.275	-0.246	1.560			-0.264	-0.211	1.595			-0.266	0.001	1.594			-0.274	0.154	1.589			-0.442	-0.102	1.632			-0.505	-0.297	1.624			-0.519	-0.495	1.595			-0.515	-0.553	1.579			-0.124	-0.090	1.541			-0.172	-0.169	1.370
-0.275	-0.246	1.560			-0.265	-0.211	1.595			-0.266	0.001	1.594			-0.274	0.154	1.588			-0.442	-0.102	1.632			-0.505	-0.297	1.625			-0.520	-0.494	1.595			-0.515	-0.553	1.579			-0.124	-0.090	1.540			-0.153	-0.193	1.379
-0.276	-0.246	1.560			-0.265	-0.211	1.595			-0.266	0.000	1.594			-0.275	0.154	1.588			-0.442	-0.103	1.632			-0.505	-0.297	1.625			-0.520	-0.494	1.596			-0.515	-0.553	1.579			-0.124	-0.090	1.539			-0.145	-0.204	1.384
-0.276	-0.246	1.560			-0.265	-0.211	1.595			-0.266	-0.000	1.594			-0.275	0.153	1.587			-0.442	-0.103	1.632			-0.506	-0.298	1.625			-0.520	-0.494	1.596			-0.514	-0.554	1.579			-0.125	-0.090	1.538			-0.165	-0.183	1.373
-0.276	-0.246	1.560			-0.265	-0.211	1.595			-0.266	-0.001	1.595			-0.276	0.153	1.587			-0.442	-0.103	1.632			-0.506	-0.299	1.625			-0.520	-0.493	1.596			-0.514	-0.555	1.579			-0.125	-0.091	1.537			-0.174	-0.175	1.369
-0.276	-0.246	1.560			-0.265	-0.211	1.595			-0.266	-0.001	1.595			-0.276	0.153	1.586			-0.442	-0.103	1.633			-0.507	-0.301	1.625			-0.521	-0.493	1.596			-0.514	-0.556	1.579			-0.125	-0.091	1.536			-0.179	-0.171	1.367
-0.276	-0.246	1.560			-0.265	-0.211	1.595			-0.266	-0.001	1.595			-0.277	0.153	1.586			-0.442	-0.104	1.633			-0.508	-0.303	1.625			-0.521	-0.493	1.597			-0.513	-0.557	1.579			-0.125	-0.091	1.536			-0.148	-0.201	1.383
-0.276	-0.247	1.560			-0.265	-0.211	1.595			-0.266	-0.002	1.595			-0.277	0.153	1.585			-0.442	-0.104	1.633			-0.508	-0.304	1.626			-0.521	-0.494	1.597			-0.513	-0.558	1.579			-0.126	-0.091	1.535			-0.139	-0.210	1.388
-0.277	-0.247	1.560			-0.265	-0.212	1.595			-0.266	-0.002	1.595			-0.278	0.153	1.585			-0.442	-0.104	1.633			-0.509	-0.306	1.626			-0.521	-0.494	1.597			-0.513	-0.560	1.579			-0.126	-0.091	1.534			-0.135	-0.215	1.390
-0.277	-0.247	1.560			-0.265	-0.212	1.594			-0.265	-0.002	1.595			-0.278	0.152	1.585			-0.442	-0.105	1.633			-0.509	-0.307	1.626			-0.521	-0.494	1.597			-0.512	-0.561	1.579			-0.126	-0.091	1.534			-0.172	-0.178	1.375
-0.277	-0.247	1.560			-0.265	-0.212	1.594			-0.265	-0.003	1.595			-0.279	0.152	1.584			-0.442	-0.105	1.633			-0.509	-0.309	1.626			-0.521	-0.494	1.597			-0.512	-0.562	1.579			-0.126	-0.091	1.533			-0.184	-0.167	1.371
-0.277	-0.248	1.560			-0.265	-0.212	1.594			-0.265	-0.003	1.596			-0.279	0.152	1.584			-0.436	-0.096	1.633			-0.509	-0.308	1.626			-0.521	-0.491	1.597			-0.512	-0.560	1.579			-0.126	-0.091	1.533			-0.192	-0.160	1.368
-0.277	-0.248	1.560			-0.265	-0.213	1.594			-0.265	-0.003	1.596			-0.279	0.152	1.584			-0.434	-0.093	1.633			-0.508	-0.307	1.626			-0.521	-0.489	1.598			-0.511	-0.559	1.579			-0.126	-0.091	1.532			-0.197	-0.153	1.366
-0.277	-0.248	1.560			-0.265	-0.213	1.594			-0.265	-0.003	1.596			-0.279	0.152	1.584			-0.432	-0.090	1.632			-0.508	-0.306	1.626			-0.521	-0.487	1.598			-0.511	-0.559	1.579			-0.127	-0.092	1.532			-0.201	-0.152	1.365
-0.277	-0.248	1.560			-0.265	-0.213	1.594			-0.265	-0.004	1.596			-0.280	0.152	1.583			-0.431	-0.088	1.632			-0.507	-0.305	1.626			-0.521	-0.486	1.598			-0.511	-0.558	1.579			-0.127	-0.092	1.531			-0.204	-0.151	1.365
-0.277	-0.248	1.560			-0.265	-0.213	1.594			-0.265	-0.004	1.596			-0.280	0.152	1.583			-0.428	-0.084	1.632			-0.507	-0.304	1.626			-0.521	-0.485	1.598			-0.511	-0.557	1.579			-0.127	-0.092	1.531			-0.206	-0.149	1.365
-0.277	-0.248	1.560			-0.265	-0.213	1.594			-0.265	-0.004	1.596			-0.280	0.152	1.583			-0.426	-0.082	1.632			-0.506	-0.304	1.626			-0.521	-0.484	1.598			-0.511	-0.557	1.579			-0.127	-0.092	1.530			-0.209	-0.148	1.364
-0.278	-0.249	1.559			-0.265	-0.214	1.594			-0.265	-0.004	1.596			-0.281	0.151	1.583			-0.425	-0.079	1.632			-0.506	-0.303	1.626			-0.521	-0.483	1.598			-0.510	-0.556	1.579			-0.127	-0.092	1.530			-0.210	-0.155	1.359
-0.278	-0.249	1.559			-0.265	-0.214	1.594			-0.265	-0.004	1.597			-0.281	0.151	1.583			-0.424	-0.078	1.632			-0.505	-0.303	1.626			-0.521	-0.482	1.598			-0.510	-0.556	1.579			-0.127	-0.092	1.530			-0.211	-0.161	1.352
-0.278	-0.249	1.559			-0.265	-0.214	1.594			-0.265	-0.005	1.597			-0.281	0.151	1.583			-0.423	-0.077	1.632			-0.505	-0.302	1.625			-0.521	-0.482	1.598			-0.510	-0.556	1.579			-0.127	-0.092	1.529			-0.219	-0.166	1.340
-0.278	-0.249	1.559			-0.265	-0.214	1.594			-0.265	-0.005	1.597			-0.281	0.151	1.582			-0.422	-0.075	1.632			-0.504	-0.302	1.625			-0.521	-0.481	1.598			-0.510	-0.555	1.579			-0.127	-0.092	1.529			-0.223	-0.168	1.333
-0.278	-0.249	1.559			-0.265	-0.214	1.594			-0.265	-0.005	1.597			-0.281	0.151	1.582			-0.422	-0.074	1.632			-0.504	-0.301	1.625			-0.521	-0.480	1.599			-0.510	-0.555	1.579			-0.127	-0.092	1.529			-0.223	-0.157	1.338
-0.278	-0.249	1.559			-0.265	-0.215	1.594			-0.265	-0.005	1.597			-0.281	0.151	1.582			-0.421	-0.074	1.632			-0.504	-0.301	1.625			-0.521	-0.479	1.599			-0.510	-0.554	1.579			-0.127	-0.092	1.529			-0.223	-0.150	1.341
-0.278	-0.249	1.559			-0.265	-0.215	1.594			-0.265	-0.005	1.597			-0.282	0.151	1.582			-0.420	-0.073	1.631			-0.504	-0.300	1.625			-0.521	-0.479	1.599			-0.510	-0.554	1.579			-0.128	-0.092	1.528			-0.220	-0.146	1.342
-0.278	-0.250	1.559			-0.265	-0.215	1.594			-0.265	-0.005	1.597			-0.282	0.151	1.582			-0.420	-0.072	1.631			-0.504	-0.300	1.625			-0.521	-0.479	1.599			-0.510	-0.554	1.579			-0.128	-0.092	1.528			-0.217	-0.142	1.343
-0.278	-0.249	1.559			-0.266	-0.215	1.594			-0.266	-0.005	1.597			-0.282	0.151	1.582			-0.420	-0.071	1.631			-0.504	-0.298	1.625			-0.521	-0.480	1.599			-0.510	-0.554	1.579			-0.128	-0.092	1.528			-0.213	-0.138	1.344
-0.279	-0.248	1.559			-0.267	-0.213	1.594			-0.268	-0.003	1.595			-0.282	0.151	1.582			-0.421	-0.068	1.630			-0.504	-0.296	1.624			-0.522	-0.481	1.599			-0.510	-0.555	1.578			-0.128	-0.091	1.529			-0.207	-0.135	1.345
-0.280	-0.247	1.559			-0.268	-0.212	1.594			-0.270	-0.000	1.594			-0.282	0.151	1.582			-0.422	-0.066	1.628			-0.504	-0.294	1.623			-0.522	-0.481	1.598			-0.511	-0.555	1.578			-0.128	-0.091	1.529			-0.145	-0.179	1.379
-0.280	-0.246	1.559			-0.269	-0.211	1.593			-0.271	0.001	1.593			-0.281	0.152	1.582			-0.422	-0.063	1.627			-0.504	-0.292	1.623			-0.522	-0.481	1.598			-0.511	-0.556	1.577			-0.128	-0.091	1.530			-0.118	-0.197	1.394
-0.280	-0.246	1.558			-0.269	-0.210	1.593			-0.270	0.004	1.591			-0.279	0.153	1.583			-0.422	-0.061	1.626			-0.503	-0.288	1.622			-0.522	-0.483	1.597			-0.510	-0.557	1.576			-0.128	-0.090	1.531			-0.106	-0.204	1.400
-0.280	-0.246	1.558			-0.269	-0.210	1.593			-0.269	0.007	1.590			-0.276	0.155	1.583			-0.433	-0.072	1.624			-0.504	-0.291	1.621			-0.522	-0.485	1.597			-0.510	-0.559	1.575			-0.128	-0.090	1.533			-0.098	-0.208	1.405
-0.280	-0.246	1.558			-0.269	-0.210	1.593			-0.267	0.008	1.589			-0.274	0.155	1.584			-0.439	-0.078	1.624			-0.506	-0.294	1.621			-0.522	-0.486	1.596			-0.510	-0.560	1.574			-0.127	-0.089	1.535			-0.092	-0.211	1.409
-0.280	-0.247	1.557			-0.269	-0.210	1.592			-0.267	0.008	1.586			-0.273	0.155	1.584			-0.442	-0.081	1.623			-0.506	-0.297	1.621			-0.522	-0.488	1.595			-0.509	-0.562	1.573			-0.127	-0.089	1.535			-0.087	-0.214	1.411
-0.280	-0.248	1.555			-0.270	-0.211	1.590			-0.268	0.008	1.579			-0.273	0.156	1.584			-0.443	-0.082	1.623			-0.507	-0.300	1.621			-0.522	-0.490	1.594			-0.509	-0.563	1.572			-0.128	-0.089	1.536			-0.083	-0.216	1.414
-0.280	-0.249	1.554			-0.270	-0.211	1.588			-0.269	0.008	1.574			-0.273	0.156	1.585			-0.444	-0.083	1.622			-0.508	-0.303	1.620			-0.522	-0.491	1.593			-0.508	-0.565	1.571			-0.128	-0.088	1.536			-0.079	-0.219	1.416
-0.280	-0.249	1.553			-0.270	-0.211	1.586			-0.267	0.020	1.570			-0.275	0.165	1.585			-0.444	-0.084	1.622			-0.509	-0.305	1.620			-0.521	-0.493	1.593			-0.508	-0.566	1.570			-0.128	-0.081	1.537			-0.075	-0.220	1.417
-0.280	-0.250	1.552			-0.270	-0.211	1.585			-0.266	0.027	1.567			-0.277	0.170	1.585			-0.445	-0.084	1.622			-0.509	-0.307	1.620			-0.521	-0.494	1.592			-0.507	-0.567	1.569			-0.128	-0.074	1.538			-0.072	-0.222	1.419
-0.280	-0.250	1.551			-0.270	-0.210	1.583			-0.265	0.032	1.565			-0.279	0.175	1.585			-0.445	-0.085	1.621			-0.510	-0.308	1.620			-0.521	-0.494	1.592			-0.507	-0.567	1.568			-0.128	-0.069	1.539			-0.069	-0.223	1.420
-0.280	-0.250	1.551			-0.270	-0.210	1.582			-0.265	0.033	1.564			-0.279	0.176	1.585			-0.445	-0.086	1.621			-0.510	-0.309	1.620			-0.521	-0.495	1.591			-0.506	-0.568	1.568			-0.128	-0.068	1.539			-0.067	-0.225	1.420
-0.280	-0.250	1.550			-0.270	-0.210	1.581			-0.265	0.033	1.562			-0.279	0.176	1.586			-0.445	-0.086	1.621			-0.510	-0.310	1.619			-0.521	-0.495	1.591			-0.506	-0.568	1.567			-0.128	-0.067	1.539			-0.065	-0.225	1.420
-0.280	-0.251	1.549			-0.270	-0.210	1.579			-0.265	0.033	1.559			-0.279	0.176	1.586			-0.445	-0.086	1.621			-0.510	-0.311	1.619			-0.521	-0.496	1.591			-0.505	-0.569	1.567			-0.128	-0.066	1.539			-0.064	-0.226	1.420
-0.280	-0.252	1.548			-0.270	-0.211	1.578			-0.266	0.031	1.557			-0.279	0.176	1.586			-0.446	-0.087	1.621			-0.510	-0.312	1.619			-0.521	-0.496	1.591			-0.505	-0.569	1.566			-0.128	-0.066	1.539			-0.063	-0.226	1.419
-0.280	-0.254	1.548			-0.270	-0.212	1.576			-0.266	0.030	1.555			-0.279	0.176	1.586			-0.446	-0.087	1.621			-0.511	-0.313	1.619			-0.521	-0.497	1.590			-0.505	-0.569	1.566			-0.129	-0.065	1.539			-0.062	-0.225	1.418
-0.280	-0.255	1.547			-0.270	-0.213	1.575			-0.264	0.027	1.557			-0.279	0.176	1.588			-0.443	-0.088	1.623			-0.511	-0.314	1.619			-0.521	-0.497	1.590			-0.504	-0.570	1.566			-0.128	-0.066	1.539			-0.062	-0.224	1.417
-0.279	-0.256	1.547			-0.269	-0.214	1.574			-0.262	0.024	1.559			-0.278	0.175	1.589			-0.441	-0.089	1.626			-0.511	-0.314	1.619			-0.521	-0.497	1.590			-0.504	-0.570	1.565			-0.128	-0.067	1.540			-0.061	-0.223	1.417
-0.279	-0.256	1.547			-0.269	-0.214	1.574			-0.260	0.024	1.561			-0.277	0.174	1.591			-0.438	-0.087	1.629			-0.510	-0.313	1.619			-0.521	-0.497	1.590			-0.504	-0.570	1.565			-0.128	-0.067	1.540			-0.062	-0.222	1.416
-0.278	-0.256	1.547			-0.268	-0.214	1.574			-0.259	0.024	1.562			-0.276	0.174	1.592			-0.436	-0.086	1.632			-0.509	-0.312	1.619			-0.520	-0.498	1.590			-0.503	-0.570	1.565			-0.127	-0.068	1.541			-0.062	-0.222	1.416
-0.278	-0.255	1.548			-0.267	-0.213	1.575			-0.258	0.024	1.563			-0.275	0.174	1.593			-0.434	-0.085	1.635			-0.509	-0.311	1.620			-0.520	-0.498	1.590			-0.503	-0.570	1.565			-0.127	-0.069	1.541			-0.063	-0.221	1.415
-0.277	-0.254	1.549			-0.266	-0.212	1.575			-0.258	0.024	1.565			-0.275	0.174	1.594			-0.433	-0.084	1.637			-0.508	-0.309	1.620			-0.516	-0.490	1.601			-0.497	-0.529	1.570			-0.126	-0.070	1.542			-0.064	-0.220	1.415
-0.277	-0.253	1.550			-0.266	-0.211	1.577			-0.258	0.023	1.567			-0.274	0.174	1.595			-0.433	-0.084	1.639			-0.507	-0.306	1.621			-0.514	-0.485	1.605			-0.496	-0.521	1.570			-0.126	-0.071	1.542			-0.109	-0.170	1.384
-0.277	-0.251	1.551			-0.266	-0.210	1.578			-0.258	0.023	1.569			-0.274	0.173	1.595			-0.432	-0.083	1.641			-0.506	-0.303	1.621			-0.514	-0.483	1.607			-0.502	-0.523	1.575			-0.126	-0.072	1.543			-0.128	-0.150	1.371
-0.277	-0.250	1.552			-0.265	-0.209	1.579			-0.259	0.023	1.571			-0.273	0.173	1.596			-0.432	-0.083	1.643			-0.505	-0.301	1.622			-0.513	-0.482	1.608			-0.504	-0.523	1.576			-0.126	-0.073	1.543			-0.138	-0.140	1.365
-0.276	-0.249	1.553			-0.265	-0.208	1.580			-0.260	0.022	1.573			-0.273	0.173	1.596			-0.432	-0.083	1.645			-0.505	-0.299	1.622			-0.513	-0.481	1.609			-0.506	-0.523	1.578			-0.126	-0.074	1.543			-0.144	-0.133	1.360
-0.276	-0.248	1.554			-0.265	-0.207	1.581			-0.261	0.021	1.574			-0.273	0.172	1.597			-0.432	-0.082	1.647			-0.504	-0.298	1.623			-0.513	-0.480	1.609			-0.508	-0.523	1.579			-0.126	-0.075	1.543			-0.149	-0.129	1.358
-0.276	-0.247	1.555			-0.265	-0.206	1.582			-0.262	0.021	1.576			-0.273	0.172	1.597			-0.432	-0.082	1.648			-0.504	-0.296	1.623			-0.512	-0.480	1.610			-0.510	-0.524	1.581			-0.126	-0.076	1.543			-0.153	-0.125	1.355
-0.277	-0.245	1.556			-0.265	-0.205	1.583			-0.263	0.021	1.577			-0.272	0.171	1.597			-0.432	-0.082	1.650			-0.503	-0.294	1.624			-0.512	-0.479	1.611			-0.511	-0.524	1.582			-0.126	-0.077	1.543			-0.156	-0.122	1.353
-0.277	-0.244	1.557			-0.265	-0.204	1.584			-0.264	0.020	1.579			-0.272	0.171	1.597			-0.432	-0.082	1.651			-0.503	-0.293	1.625			-0.512	-0.477	1.611			-0.512	-0.523	1.584			-0.126	-0.077	1.544			-0.158	-0.120	1.352
-0.277	-0.243	1.557			-0.265	-0.203	1.585			-0.264	0.020	1.579			-0.272	0.171	1.597			-0.432	-0.081	1.652			-0.503	-0.292	1.625			-0.512	-0.476	1.612			-0.512	-0.524	1.585			-0.126	-0.078	1.544			-0.124	-0.168	1.381
-0.277	-0.243	1.557			-0.265	-0.203	1.585			-0.264	0.019	1.580			-0.271	0.170	1.597			-0.432	-0.081	1.653			-0.503	-0.292	1.626			-0.512	-0.476	1.613			-0.512	-0.527	1.586			-0.126	-0.079	1.544			-0.112	-0.185	1.390
-0.276	-0.243	1.558			-0.264	-0.203	1.585			-0.264	0.018	1.580			-0.270	0.168	1.597			-0.431	-0.081	1.654			-0.503	-0.294	1.627			-0.513	-0.477	1.613			-0.512	-0.533	1.587			-0.126	-0.079	1.544			-0.106	-0.191	1.393
-0.276	-0.243	1.558			-0.263	-0.205	1.588			-0.233	0.003	1.609			-0.259	0.162	1.603			-0.432	-0.082	1.653			-0.504	-0.295	1.628			-0.513	-0.477	1.613			-0.511	-0.537	1.588			-0.113	-0.085	1.559			-0.100	-0.196	1.390
-0.276	-0.246	1.557			-0.265	-0.206	1.584			-0.272	0.024	1.568			-0.266	0.169	1.591			-0.433	-0.084	1.651			-0.506	-0.301	1.630			-0.514	-0.480	1.614			-0.509	-0.546	1.588			-0.131	-0.073	1.544			-0.095	-0.174	1.329
-0.276	-0.246	1.557			-0.265	-0.206	1.584			-0.272	0.024	1.568			-0.266	0.169	1.591			-0.433	-0.084	1.651			-0.506	-0.301	1.630			-0.514	-0.480	1.614			-0.509	-0.546	1.588			-0.131	-0.073	1.544			-0.095	-0.174	1.329
-0.277	-0.246	1.557			-0.266	-0.206	1.583			-0.274	0.026	1.566			-0.270	0.171	1.588			-0.433	-0.085	1.650			-0.507	-0.303	1.632			-0.515	-0.482	1.614			-0.508	-0.549	1.588			-0.134	-0.071	1.542			-0.089	-0.173	1.323
-0.275	-0.237	1.555			-0.264	-0.195	1.581			-0.271	0.040	1.567			-0.280	0.183	1.583			-0.434	-0.085	1.649			-0.507	-0.304	1.632			-0.515	-0.483	1.614			-0.508	-0.551	1.588			-0.134	-0.062	1.542			-0.085	-0.156	1.317
-0.273	-0.231	1.555			-0.263	-0.188	1.581			-0.269	0.047	1.569			-0.284	0.188	1.580			-0.435	-0.086	1.648			-0.507	-0.304	1.632			-0.515	-0.483	1.614			-0.507	-0.551	1.588			-0.134	-0.055	1.543			-0.083	-0.152	1.315
-0.273	-0.228	1.554			-0.263	-0.187	1.581			-0.267	0.042	1.574			-0.286	0.186	1.580			-0.436	-0.087	1.646			-0.508	-0.304	1.633			-0.515	-0.483	1.614			-0.507	-0.552	1.588			-0.134	-0.056	1.544			-0.077	-0.156	1.317
-0.272	-0.227	1.554			-0.262	-0.186	1.581			-0.266	0.038	1.577			-0.287	0.183	1.581			-0.436	-0.088	1.645			-0.508	-0.305	1.633			-0.516	-0.483	1.614			-0.506	-0.553	1.588			-0.134	-0.056	1.546			-0.072	-0.149	1.315
-0.272	-0.227	1.554			-0.262	-0.186	1.581			-0.264	0.034	1.581			-0.287	0.179	1.583			-0.437	-0.088	1.644			-0.508	-0.305	1.633			-0.516	-0.483	1.614			-0.506	-0.554	1.588			-0.134	-0.057	1.547			-0.069	-0.151	1.317
-0.272	-0.227	1.554			-0.263	-0.189	1.582			-0.264	0.010	1.592			-0.289	0.169	1.586			-0.437	-0.089	1.643			-0.508	-0.306	1.633			-0.516	-0.484	1.614			-0.505	-0.555	1.588			-0.134	-0.068	1.553			-0.065	-0.152	1.317
-0.272	-0.228	1.555			-0.263	-0.192	1.583			-0.263	-0.001	1.597			-0.290	0.161	1.589			-0.438	-0.089	1.642			-0.509	-0.306	1.633			-0.516	-0.484	1.613			-0.505	-0.555	1.587			-0.134	-0.076	1.558			-0.062	-0.151	1.318
-0.271	-0.230	1.555			-0.264	-0.196	1.585			-0.263	-0.009	1.600			-0.290	0.154	1.590			-0.438	-0.089	1.641			-0.509	-0.307	1.633			-0.517	-0.485	1.613			-0.505	-0.556	1.587			-0.134	-0.082	1.561			-0.058	-0.149	1.319
-0.271	-0.232	1.555			-0.264	-0.200	1.586			-0.263	-0.014	1.603			-0.290	0.153	1.591			-0.439	-0.089	1.640			-0.509	-0.307	1.633			-0.517	-0.485	1.612			-0.504	-0.557	1.587			-0.134	-0.087	1.564			-0.055	-0.148	1.320
-0.271	-0.235	1.556			-0.264	-0.205	1.587			-0.263	-0.018	1.605			-0.290	0.151	1.591			-0.439	-0.090	1.639			-0.510	-0.308	1.633			-0.517	-0.486	1.612			-0.504	-0.558	1.586			-0.135	-0.092	1.567			-0.052	-0.146	1.321
-0.271	-0.237	1.556			-0.264	-0.207	1.588			-0.256	-0.022	1.604			-0.289	0.150	1.591			-0.439	-0.090	1.638			-0.510	-0.309	1.632			-0.517	-0.487	1.611			-0.504	-0.559	1.585			-0.131	-0.095	1.567			-0.047	-0.145	1.319
-0.270	-0.240	1.556			-0.263	-0.210	1.589			-0.254	-0.025	1.605			-0.288	0.149	1.591			-0.439	-0.090	1.637			-0.510	-0.310	1.632			-0.517	-0.488	1.610			-0.503	-0.560	1.585			-0.130	-0.099	1.569			-0.043	-0.144	1.320
-0.270	-0.242	1.557			-0.263	-0.212	1.590			-0.254	-0.027	1.606			-0.288	0.148	1.591			-0.439	-0.090	1.636			-0.510	-0.310	1.631			-0.516	-0.488	1.609			-0.503	-0.561	1.584			-0.129	-0.101	1.570			-0.040	-0.143	1.321
-0.269	-0.244	1.557			-0.262	-0.214	1.591			-0.253	-0.027	1.607			-0.287	0.147	1.591			-0.439	-0.090	1.635			-0.511	-0.311	1.631			-0.516	-0.489	1.608			-0.502	-0.562	1.583			-0.129	-0.102	1.571			-0.038	-0.142	1.322
-0.269	-0.245	1.557			-0.262	-0.216	1.591			-0.253	-0.028	1.608			-0.286	0.147	1.591			-0.439	-0.091	1.634			-0.511	-0.312	1.630			-0.516	-0.490	1.607			-0.502	-0.563	1.582			-0.129	-0.103	1.572			-0.035	-0.141	1.323
-0.269	-0.247	1.557			-0.262	-0.218	1.592			-0.252	-0.028	1.608			-0.285	0.146	1.591			-0.439	-0.091	1.633			-0.511	-0.312	1.630			-0.515	-0.491	1.606			-0.502	-0.564	1.581			-0.129	-0.103	1.572			-0.032	-0.140	1.324
-0.268	-0.248	1.558			-0.262	-0.219	1.592			-0.252	-0.028	1.609			-0.284	0.146	1.591			-0.439	-0.091	1.632			-0.511	-0.313	1.629			-0.515	-0.491	1.605			-0.501	-0.565	1.580			-0.128	-0.104	1.573			-0.029	-0.138	1.326
-0.268	-0.250	1.558			-0.261	-0.220	1.593			-0.252	-0.028	1.610			-0.284	0.146	1.591			-0.439	-0.091	1.631			-0.511	-0.314	1.629			-0.515	-0.492	1.604			-0.501	-0.566	1.579			-0.128	-0.104	1.573			-0.027	-0.137	1.326
-0.268	-0.251	1.558			-0.261	-0.221	1.593			-0.251	-0.027	1.610			-0.283	0.145	1.591			-0.438	-0.092	1.630			-0.511	-0.314	1.628			-0.515	-0.493	1.603			-0.501	-0.566	1.579			-0.128	-0.104	1.574			-0.024	-0.136	1.327
-0.267	-0.252	1.558			-0.261	-0.222	1.593			-0.251	-0.026	1.610			-0.282	0.145	1.591			-0.438	-0.092	1.629			-0.511	-0.315	1.627			-0.514	-0.493	1.602			-0.500	-0.567	1.578			-0.128	-0.104	1.574			-0.022	-0.136	1.329
-0.267	-0.253	1.558			-0.261	-0.223	1.594			-0.251	-0.025	1.611			-0.281	0.145	1.590			-0.438	-0.092	1.628			-0.511	-0.316	1.627			-0.514	-0.494	1.601			-0.500	-0.568	1.577			-0.127	-0.104	1.574			-0.019	-0.136	1.330
-0.267	-0.254	1.558			-0.260	-0.224	1.594			-0.251	-0.025	1.611			-0.281	0.145	1.590			-0.438	-0.092	1.628			-0.511	-0.316	1.626			-0.514	-0.495	1.601			-0.500	-0.568	1.576			-0.127	-0.103	1.574			-0.016	-0.136	1.331
-0.267	-0.255	1.558			-0.260	-0.224	1.594			-0.251	-0.024	1.611			-0.280	0.145	1.590			-0.437	-0.092	1.627			-0.511	-0.317	1.626			-0.514	-0.495	1.600			-0.499	-0.569	1.576			-0.127	-0.103	1.573			-0.013	-0.136	1.332
-0.267	-0.255	1.558			-0.260	-0.225	1.594			-0.251	-0.023	1.611			-0.279	0.145	1.590			-0.437	-0.093	1.626			-0.511	-0.317	1.626			-0.514	-0.496	1.599			-0.499	-0.569	1.575			-0.126	-0.102	1.573			-0.011	-0.136	1.334
-0.266	-0.256	1.558			-0.260	-0.225	1.595			-0.251	-0.022	1.611			-0.279	0.145	1.590			-0.437	-0.093	1.625			-0.511	-0.318	1.625			-0.514	-0.496	1.598			-0.499	-0.570	1.574			-0.126	-0.102	1.573			-0.008	-0.136	1.335
-0.266	-0.257	1.558			-0.260	-0.226	1.595			-0.251	-0.022	1.611			-0.278	0.145	1.590			-0.437	-0.093	1.624			-0.511	-0.318	1.625			-0.514	-0.497	1.597			-0.499	-0.570	1.574			-0.125	-0.101	1.572			-0.005	-0.137	1.337
-0.266	-0.257	1.558			-0.260	-0.227	1.595			-0.251	-0.021	1.611			-0.277	0.145	1.590			-0.436	-0.093	1.624			-0.510	-0.319	1.624			-0.514	-0.497	1.597			-0.499	-0.571	1.573			-0.125	-0.101	1.572			-0.002	-0.137	1.339
-0.266	-0.258	1.559			-0.260	-0.227	1.595			-0.251	-0.020	1.611			-0.277	0.145	1.590			-0.436	-0.093	1.623			-0.510	-0.319	1.624			-0.514	-0.498	1.596			-0.499	-0.571	1.572			-0.124	-0.100	1.572			0.002	-0.138	1.341
-0.266	-0.258	1.559			-0.260	-0.227	1.595			-0.251	-0.020	1.611			-0.276	0.145	1.589			-0.436	-0.093	1.622			-0.510	-0.320	1.623			-0.513	-0.498	1.595			-0.498	-0.572	1.571			-0.124	-0.100	1.572			0.006	-0.139	1.344
-0.266	-0.259	1.559			-0.259	-0.228	1.596			-0.251	-0.019	1.612			-0.276	0.145	1.589			-0.435	-0.094	1.622			-0.510	-0.320	1.623			-0.513	-0.498	1.594			-0.498	-0.572	1.571			-0.123	-0.099	1.571			0.011	-0.141	1.347
-0.265	-0.259	1.559			-0.259	-0.228	1.596			-0.251	-0.018	1.612			-0.275	0.146	1.589			-0.435	-0.094	1.621			-0.510	-0.321	1.622			-0.513	-0.499	1.593			-0.498	-0.572	1.570			-0.123	-0.099	1.571			0.015	-0.143	1.350
-0.265	-0.260	1.559			-0.259	-0.229	1.596			-0.251	-0.018	1.612			-0.274	0.146	1.589			-0.435	-0.094	1.620			-0.510	-0.321	1.621			-0.513	-0.499	1.593			-0.498	-0.573	1.569			-0.122	-0.099	1.571			0.018	-0.144	1.353
-0.265	-0.260	1.559			-0.259	-0.229	1.596			-0.251	-0.017	1.612			-0.274	0.146	1.589			-0.434	-0.094	1.620			-0.510	-0.321	1.621			-0.513	-0.500	1.592			-0.497	-0.573	1.568			-0.122	-0.098	1.571			0.022	-0.146	1.356
-0.265	-0.260	1.559			-0.259	-0.229	1.596			-0.251	-0.017	1.612			-0.273	0.146	1.589			-0.434	-0.094	1.619			-0.509	-0.322	1.620			-0.513	-0.500	1.591			-0.497	-0.573	1.568			-0.121	-0.098	1.571			0.025	-0.148	1.358
-0.265	-0.261	1.559			-0.259	-0.230	1.596			-0.251	-0.017	1.612			-0.273	0.146	1.589			-0.434	-0.095	1.618			-0.509	-0.322	1.620			-0.513	-0.500	1.590			-0.497	-0.574	1.567			-0.121	-0.098	1.571			0.029	-0.152	1.364
-0.265	-0.261	1.559			-0.259	-0.230	1.596			-0.251	-0.016	1.612			-0.272	0.146	1.589			-0.433	-0.095	1.618			-0.509	-0.322	1.619			-0.512	-0.501	1.589			-0.497	-0.574	1.566			-0.120	-0.097	1.571			0.033	-0.156	1.368
-0.265	-0.261	1.559			-0.259	-0.230	1.597			-0.251	-0.016	1.612			-0.272	0.147	1.589			-0.433	-0.095	1.617			-0.509	-0.323	1.618			-0.512	-0.501	1.588			-0.496	-0.574	1.565			-0.120	-0.097	1.571			0.036	-0.158	1.371
-0.265	-0.262	1.559			-0.259	-0.230	1.597			-0.252	-0.015	1.612			-0.271	0.147	1.589			-0.432	-0.095	1.616			-0.508	-0.323	1.618			-0.512	-0.501	1.587			-0.496	-0.574	1.564			-0.119	-0.097	1.571			0.038	-0.160	1.374
-0.265	-0.262	1.559			-0.259	-0.231	1.597			-0.252	-0.015	1.612			-0.270	0.147	1.588			-0.432	-0.095	1.616			-0.508	-0.323	1.617			-0.512	-0.501	1.586			-0.496	-0.574	1.564			-0.119	-0.097	1.571			0.040	-0.162	1.376
-0.264	-0.262	1.559			-0.259	-0.231	1.597			-0.252	-0.015	1.612			-0.270	0.147	1.588			-0.432	-0.095	1.615			-0.508	-0.324	1.617			-0.512	-0.501	1.585			-0.496	-0.575	1.563			-0.118	-0.096	1.571			0.042	-0.164	1.379
-0.264	-0.262	1.559			-0.259	-0.231	1.597			-0.252	-0.015	1.612			-0.269	0.147	1.588			-0.431	-0.095	1.615			-0.508	-0.324	1.616			-0.511	-0.502	1.584			-0.495	-0.575	1.562			-0.118	-0.096	1.571			0.044	-0.166	1.381
-0.264	-0.263	1.559			-0.259	-0.231	1.597			-0.252	-0.014	1.612			-0.269	0.148	1.588			-0.431	-0.096	1.614			-0.507	-0.324	1.615			-0.511	-0.502	1.583			-0.495	-0.575	1.561			-0.117	-0.096	1.571			0.045	-0.167	1.383
-0.264	-0.263	1.559			-0.258	-0.232	1.597			-0.252	-0.014	1.612			-0.268	0.148	1.588			-0.430	-0.096	1.614			-0.507	-0.324	1.614			-0.511	-0.502	1.581			-0.495	-0.575	1.560			-0.116	-0.096	1.572			0.048	-0.170	1.386
-0.264	-0.263	1.559			-0.258	-0.232	1.597			-0.252	-0.014	1.612			-0.268	0.148	1.588			-0.430	-0.096	1.614			-0.507	-0.324	1.614			-0.511	-0.502	1.581			-0.495	-0.575	1.560			-0.116	-0.096	1.572			0.048	-0.170	1.386
-0.264	-0.263	1.559			-0.258	-0.232	1.597			-0.252	-0.014	1.612			-0.267	0.148	1.588			-0.430	-0.096	1.613			-0.507	-0.325	1.614			-0.511	-0.502	1.581			-0.495	-0.575	1.559			-0.116	-0.096	1.572			0.049	-0.171	1.387
-0.264	-0.263	1.559			-0.258	-0.232	1.597			-0.252	-0.014	1.612			-0.267	0.148	1.588			-0.430	-0.096	1.613			-0.506	-0.325	1.613			-0.511	-0.502	1.580			-0.494	-0.575	1.559			-0.115	-0.095	1.572			0.050	-0.172	1.388
-0.264	-0.264	1.559			-0.258	-0.232	1.597			-0.252	-0.013	1.612			-0.267	0.148	1.588			-0.429	-0.096	1.612			-0.506	-0.325	1.613			-0.510	-0.503	1.579			-0.494	-0.576	1.558			-0.115	-0.095	1.572			0.050	-0.173	1.390
-0.264	-0.264	1.559			-0.258	-0.232	1.597			-0.252	-0.013	1.612			-0.266	0.148	1.588			-0.429	-0.096	1.612			-0.506	-0.325	1.613			-0.510	-0.503	1.579			-0.494	-0.576	1.558			-0.115	-0.095	1.572			0.051	-0.174	1.392
-0.264	-0.264	1.559			-0.258	-0.232	1.597			-0.252	-0.013	1.612			-0.266	0.149	1.588			-0.429	-0.096	1.612			-0.506	-0.325	1.612			-0.510	-0.503	1.578			-0.494	-0.576	1.557			-0.114	-0.095	1.572			0.051	-0.175	1.393
-0.264	-0.264	1.559			-0.258	-0.232	1.597			-0.253	-0.013	1.612			-0.266	0.149	1.588			-0.429	-0.096	1.612			-0.505	-0.325	1.612			-0.510	-0.503	1.578			-0.494	-0.576	1.557			-0.114	-0.095	1.572			0.051	-0.176	1.394
-0.264	-0.264	1.559			-0.258	-0.232	1.598			-0.253	-0.013	1.612			-0.265	0.149	1.588			-0.429	-0.096	1.611			-0.505	-0.325	1.612			-0.510	-0.503	1.578			-0.494	-0.576	1.557			-0.114	-0.095	1.573			0.051	-0.177	1.394
-0.264	-0.264	1.559			-0.258	-0.232	1.598			-0.253	-0.013	1.612			-0.265	0.149	1.588			-0.428	-0.096	1.611			-0.505	-0.325	1.611			-0.510	-0.503	1.577			-0.494	-0.576	1.556			-0.114	-0.095	1.573			0.050	-0.179	1.395
-0.263	-0.264	1.559			-0.258	-0.232	1.598			-0.253	-0.013	1.612			-0.265	0.149	1.588			-0.428	-0.097	1.611			-0.505	-0.326	1.611			-0.510	-0.503	1.577			-0.494	-0.576	1.556			-0.113	-0.095	1.573			0.048	-0.181	1.395
-0.263	-0.265	1.559			-0.258	-0.232	1.598			-0.253	-0.012	1.612			-0.264	0.149	1.588			-0.428	-0.097	1.611			-0.505	-0.326	1.611			-0.510	-0.503	1.577			-0.494	-0.576	1.556			-0.113	-0.095	1.573			0.047	-0.183	1.394
-0.263	-0.265	1.559			-0.258	-0.233	1.598			-0.253	-0.012	1.612			-0.264	0.149	1.588			-0.428	-0.097	1.611			-0.505	-0.326	1.610			-0.510	-0.503	1.576			-0.494	-0.576	1.555			-0.113	-0.095	1.573			0.045	-0.185	1.394
-0.263	-0.265	1.559			-0.258	-0.233	1.598			-0.253	-0.012	1.612			-0.264	0.149	1.588			-0.428	-0.097	1.610			-0.504	-0.326	1.610			-0.509	-0.503	1.576			-0.493	-0.576	1.555			-0.113	-0.095	1.573			0.043	-0.187	1.394
-0.263	-0.265	1.559			-0.258	-0.233	1.598			-0.253	-0.012	1.612			-0.264	0.149	1.588			-0.428	-0.097	1.610			-0.504	-0.326	1.610			-0.509	-0.503	1.576			-0.493	-0.576	1.555			-0.113	-0.094	1.573			0.038	-0.195	1.395
-0.263	-0.265	1.559			-0.258	-0.233	1.598			-0.253	-0.012	1.612			-0.263	0.149	1.588			-0.427	-0.097	1.610			-0.504	-0.326	1.610			-0.509	-0.503	1.575			-0.493	-0.576	1.555			-0.112	-0.094	1.573			0.032	-0.192	1.390
-0.263	-0.265	1.559			-0.258	-0.233	1.598			-0.253	-0.012	1.612			-0.263	0.150	1.588			-0.427	-0.097	1.610			-0.504	-0.326	1.610			-0.509	-0.504	1.575			-0.493	-0.577	1.555			-0.112	-0.094	1.573			0.030	-0.195	1.390
-0.263	-0.265	1.559			-0.258	-0.233	1.598			-0.253	-0.014	1.612			-0.263	0.150	1.588			-0.427	-0.097	1.610			-0.504	-0.326	1.609			-0.509	-0.504	1.575			-0.493	-0.577	1.554			-0.112	-0.095	1.574			0.028	-0.197	1.390
-0.263	-0.265	1.559			-0.258	-0.233	1.598			-0.253	-0.015	1.611			-0.263	0.150	1.588			-0.427	-0.097	1.610			-0.504	-0.326	1.609			-0.509	-0.504	1.575			-0.493	-0.577	1.554			-0.112	-0.096	1.574			0.027	-0.198	1.390
-0.263	-0.265	1.559			-0.258	-0.233	1.598			-0.253	-0.015	1.611			-0.262	0.150	1.588			-0.427	-0.097	1.609			-0.504	-0.326	1.609			-0.509	-0.504	1.575			-0.493	-0.577	1.554			-0.112	-0.096	1.574			0.016	-0.192	1.380
-0.263	-0.265	1.559			-0.257	-0.233	1.598			-0.252	-0.017	1.611			-0.262	0.150	1.588			-0.427	-0.097	1.609			-0.503	-0.326	1.609			-0.509	-0.504	1.574			-0.493	-0.577	1.554			-0.112	-0.097	1.575			0.013	-0.193	1.381
-0.263	-0.265	1.559			-0.257	-0.233	1.598			-0.252	-0.019	1.611			-0.262	0.150	1.587			-0.426	-0.097	1.609			-0.503	-0.326	1.608			-0.509	-0.504	1.574			-0.493	-0.577	1.554			-0.112	-0.098	1.575			0.011	-0.194	1.381
-0.262	-0.265	1.559			-0.257	-0.233	1.598			-0.251	-0.019	1.611			-0.261	0.150	1.587			-0.426	-0.097	1.609			-0.503	-0.326	1.608			-0.509	-0.504	1.574			-0.493	-0.577	1.553			-0.112	-0.098	1.575			0.001	-0.187	1.388
-0.262	-0.265	1.559			-0.257	-0.233	1.598			-0.251	-0.020	1.610			-0.261	0.150	1.587			-0.426	-0.097	1.609			-0.503	-0.326	1.608			-0.509	-0.504	1.574			-0.493	-0.577	1.553			-0.112	-0.098	1.576			0.001	-0.186	1.387
-0.262	-0.265	1.559			-0.257	-0.233	1.598			-0.250	-0.020	1.610			-0.261	0.150	1.587			-0.426	-0.097	1.609			-0.503	-0.326	1.608			-0.509	-0.504	1.574			-0.493	-0.577	1.553			-0.112	-0.098	1.576			-0.001	-0.168	1.374
-0.262	-0.266	1.559			-0.257	-0.233	1.598			-0.250	-0.020	1.610			-0.261	0.150	1.587			-0.426	-0.096	1.609			-0.503	-0.326	1.608			-0.508	-0.504	1.574			-0.493	-0.576	1.553			-0.112	-0.098	1.576			-0.002	-0.159	1.368
-0.262	-0.266	1.559			-0.257	-0.233	1.598			-0.250	-0.020	1.610			-0.260	0.150	1.587			-0.426	-0.096	1.609			-0.503	-0.326	1.607			-0.508	-0.503	1.573			-0.493	-0.576	1.552			-0.112	-0.098	1.576			-0.001	-0.156	1.366
-0.262	-0.266	1.559			-0.257	-0.233	1.598			-0.250	-0.020	1.609			-0.260	0.150	1.587			-0.425	-0.096	1.609			-0.502	-0.326	1.607			-0.508	-0.503	1.573			-0.493	-0.576	1.552			-0.112	-0.098	1.576			0.001	-0.155	1.365
-0.262	-0.266	1.559			-0.257	-0.233	1.597			-0.249	-0.020	1.609			-0.260	0.150	1.587			-0.425	-0.096	1.609			-0.502	-0.326	1.607			-0.508	-0.503	1.573			-0.493	-0.576	1.552			-0.112	-0.098	1.576			0.003	-0.155	1.365
-0.262	-0.266	1.558			-0.256	-0.233	1.597			-0.249	-0.020	1.609			-0.260	0.151	1.587			-0.425	-0.096	1.608			-0.502	-0.326	1.607			-0.508	-0.503	1.573			-0.493	-0.576	1.552			-0.112	-0.098	1.576			0.005	-0.155	1.365
-0.262	-0.266	1.558			-0.256	-0.233	1.597			-0.249	-0.020	1.609			-0.260	0.151	1.587			-0.425	-0.096	1.608			-0.502	-0.326	1.607			-0.508	-0.503	1.573			-0.493	-0.576	1.552			-0.112	-0.098	1.576			0.007	-0.156	1.365
-0.261	-0.266	1.558			-0.256	-0.233	1.597			-0.249	-0.019	1.609			-0.260	0.151	1.587			-0.425	-0.096	1.608			-0.502	-0.326	1.607			-0.508	-0.503	1.573			-0.493	-0.576	1.551			-0.112	-0.098	1.576			0.009	-0.158	1.365
-0.261	-0.266	1.558			-0.256	-0.233	1.597			-0.249	-0.019	1.609			-0.259	0.151	1.587			-0.425	-0.096	1.608			-0.502	-0.325	1.606			-0.508	-0.503	1.573			-0.493	-0.576	1.551			-0.112	-0.098	1.576			0.010	-0.159	1.365
-0.261	-0.266	1.558			-0.256	-0.233	1.597			-0.249	-0.019	1.608			-0.259	0.151	1.586			-0.425	-0.096	1.608			-0.502	-0.325	1.606			-0.507	-0.503	1.572			-0.493	-0.576	1.551			-0.112	-0.098	1.576			0.012	-0.159	1.365
-0.261	-0.266	1.558			-0.256	-0.233	1.597			-0.248	-0.019	1.608			-0.259	0.151	1.586			-0.424	-0.096	1.608			-0.502	-0.325	1.606			-0.507	-0.503	1.572			-0.493	-0.576	1.551			-0.112	-0.098	1.576			0.013	-0.159	1.365
-0.261	-0.266	1.558			-0.256	-0.233	1.597			-0.248	-0.019	1.608			-0.259	0.151	1.586			-0.424	-0.096	1.608			-0.502	-0.325	1.606			-0.507	-0.503	1.572			-0.493	-0.576	1.551			-0.112	-0.098	1.576			0.015	-0.159	1.365
-0.261	-0.266	1.558			-0.256	-0.233	1.597			-0.248	-0.019	1.608			-0.259	0.151	1.586			-0.424	-0.096	1.608			-0.501	-0.325	1.606			-0.507	-0.503	1.572			-0.493	-0.576	1.551			-0.112	-0.098	1.576			0.019	-0.162	1.367
-0.261	-0.266	1.558			-0.256	-0.233	1.597			-0.248	-0.019	1.608			-0.259	0.151	1.586			-0.424	-0.096	1.608			-0.501	-0.325	1.606			-0.507	-0.503	1.572			-0.493	-0.576	1.551			-0.112	-0.098	1.576			0.019	-0.162	1.367
-0.261	-0.266	1.558			-0.255	-0.233	1.597			-0.248	-0.018	1.608			-0.258	0.151	1.586			-0.424	-0.096	1.608			-0.501	-0.325	1.606			-0.507	-0.503	1.572			-0.493	-0.576	1.551			-0.111	-0.098	1.576			0.021	-0.163	1.368
-0.261	-0.266	1.558			-0.255	-0.233	1.597			-0.248	-0.018	1.608			-0.258	0.151	1.586			-0.424	-0.096	1.608			-0.501	-0.325	1.605			-0.507	-0.503	1.572			-0.492	-0.576	1.551			-0.111	-0.098	1.576			0.022	-0.164	1.369
-0.261	-0.266	1.558			-0.255	-0.233	1.597			-0.248	-0.018	1.608			-0.258	0.151	1.586			-0.424	-0.096	1.608			-0.501	-0.325	1.605			-0.507	-0.502	1.572			-0.492	-0.575	1.550			-0.111	-0.098	1.576			0.024	-0.164	1.369
-0.260	-0.266	1.558			-0.255	-0.233	1.597			-0.248	-0.018	1.608			-0.258	0.151	1.586			-0.424	-0.096	1.608			-0.501	-0.325	1.605			-0.507	-0.502	1.572			-0.492	-0.575	1.550			-0.111	-0.098	1.576			0.025	-0.165	1.370
-0.260	-0.266	1.558			-0.255	-0.233	1.597			-0.248	-0.018	1.608			-0.258	0.151	1.586			-0.424	-0.096	1.608			-0.501	-0.324	1.605			-0.506	-0.502	1.572			-0.492	-0.575	1.550			-0.111	-0.098	1.576			0.026	-0.165	1.370
-0.260	-0.266	1.558			-0.255	-0.233	1.597			-0.248	-0.018	1.608			-0.258	0.151	1.586			-0.423	-0.096	1.608			-0.501	-0.324	1.605			-0.506	-0.502	1.572			-0.492	-0.575	1.550			-0.111	-0.098	1.576			0.027	-0.166	1.371
-0.260	-0.266	1.558			-0.255	-0.233	1.597			-0.248	-0.017	1.607			-0.258	0.151	1.586			-0.423	-0.096	1.608			-0.501	-0.324	1.605			-0.506	-0.502	1.572			-0.492	-0.575	1.550			-0.111	-0.098	1.576			0.028	-0.166	1.371
-0.260	-0.266	1.558			-0.255	-0.233	1.597			-0.248	-0.017	1.607			-0.258	0.151	1.586			-0.423	-0.096	1.608			-0.501	-0.324	1.605			-0.506	-0.502	1.571			-0.492	-0.575	1.550			-0.111	-0.098	1.576			0.030	-0.168	1.376
-0.260	-0.266	1.558			-0.255	-0.232	1.597			-0.248	-0.017	1.607			-0.258	0.151	1.586			-0.423	-0.096	1.608			-0.500	-0.324	1.605			-0.506	-0.502	1.571			-0.492	-0.574	1.550			-0.111	-0.098	1.576			0.032	-0.169	1.379
-0.260	-0.266	1.558			-0.255	-0.232	1.597			-0.248	-0.017	1.607			-0.258	0.151	1.586			-0.423	-0.096	1.608			-0.500	-0.324	1.604			-0.506	-0.501	1.571			-0.492	-0.574	1.550			-0.111	-0.098	1.576			0.034	-0.171	1.381
-0.260	-0.266	1.558			-0.255	-0.232	1.597			-0.248	-0.017	1.607			-0.257	0.151	1.586			-0.423	-0.096	1.608			-0.500	-0.324	1.604			-0.506	-0.501	1.571			-0.492	-0.574	1.549			-0.111	-0.097	1.576			0.036	-0.172	1.383
-0.260	-0.266	1.558			-0.255	-0.232	1.597			-0.248	-0.017	1.607			-0.257	0.151	1.586			-0.423	-0.096	1.608			-0.500	-0.324	1.604			-0.506	-0.501	1.571			-0.492	-0.574	1.549			-0.111	-0.097	1.576			0.038	-0.174	1.386
-0.260	-0.266	1.558			-0.255	-0.232	1.597			-0.248	-0.016	1.607			-0.257	0.151	1.586			-0.423	-0.096	1.608			-0.500	-0.324	1.604			-0.506	-0.501	1.571			-0.492	-0.574	1.549			-0.111	-0.097	1.576			0.040	-0.175	1.389
-0.260	-0.266	1.558			-0.254	-0.232	1.597			-0.248	-0.016	1.607			-0.257	0.151	1.586			-0.423	-0.096	1.608			-0.500	-0.324	1.604			-0.506	-0.501	1.571			-0.492	-0.574	1.549			-0.111	-0.097	1.576			0.042	-0.178	1.394
-0.260	-0.266	1.558			-0.254	-0.232	1.596			-0.248	-0.016	1.607			-0.257	0.151	1.586			-0.423	-0.096	1.607			-0.500	-0.323	1.604			-0.506	-0.501	1.571			-0.492	-0.574	1.549			-0.110	-0.097	1.576			0.035	-0.184	1.427
-0.260	-0.266	1.558			-0.254	-0.232	1.596			-0.248	-0.016	1.607			-0.257	0.151	1.586			-0.423	-0.096	1.607			-0.500	-0.323	1.604			-0.506	-0.501	1.571			-0.492	-0.574	1.549			-0.110	-0.097	1.576			0.035	-0.185	1.434
-0.260	-0.266	1.558			-0.254	-0.232	1.596			-0.249	-0.016	1.607			-0.257	0.151	1.586			-0.423	-0.096	1.607			-0.500	-0.323	1.604			-0.506	-0.501	1.571			-0.492	-0.574	1.549			-0.110	-0.097	1.576			0.036	-0.186	1.440
-0.260	-0.266	1.558			-0.254	-0.232	1.596			-0.249	-0.016	1.607			-0.257	0.151	1.586			-0.422	-0.096	1.607			-0.500	-0.323	1.604			-0.506	-0.501	1.571			-0.492	-0.574	1.549			-0.110	-0.097	1.576			0.036	-0.187	1.446
-0.260	-0.266	1.558			-0.254	-0.232	1.596			-0.249	-0.015	1.607			-0.257	0.151	1.585			-0.422	-0.096	1.607			-0.500	-0.324	1.603			-0.506	-0.501	1.571			-0.492	-0.574	1.549			-0.110	-0.097	1.576			0.036	-0.188	1.452
-0.259	-0.266	1.557			-0.254	-0.232	1.596			-0.249	-0.015	1.607			-0.257	0.151	1.585			-0.422	-0.096	1.606			-0.500	-0.324	1.603			-0.506	-0.501	1.571			-0.492	-0.574	1.549			-0.110	-0.097	1.576			0.036	-0.189	1.457
-0.259	-0.266	1.557			-0.254	-0.232	1.596			-0.249	-0.015	1.607			-0.257	0.151	1.585			-0.422	-0.096	1.606			-0.500	-0.324	1.603			-0.506	-0.501	1.570			-0.492	-0.574	1.548			-0.109	-0.097	1.577			0.036	-0.190	1.463
-0.259	-0.266	1.557			-0.254	-0.232	1.596			-0.249	-0.015	1.607			-0.257	0.151	1.585			-0.422	-0.096	1.606			-0.500	-0.324	1.602			-0.506	-0.501	1.570			-0.492	-0.574	1.548			-0.109	-0.097	1.577			0.036	-0.191	1.467
-0.259	-0.266	1.557			-0.254	-0.232	1.596			-0.249	-0.015	1.607			-0.257	0.151	1.585			-0.422	-0.096	1.605			-0.500	-0.324	1.602			-0.506	-0.501	1.570			-0.492	-0.574	1.547			-0.109	-0.097	1.577			0.036	-0.192	1.472
-0.259	-0.265	1.557			-0.254	-0.232	1.596			-0.249	-0.015	1.606			-0.257	0.151	1.585			-0.421	-0.096	1.605			-0.499	-0.324	1.601			-0.505	-0.502	1.569			-0.492	-0.574	1.546			-0.108	-0.098	1.578			0.036	-0.192	1.476
-0.259	-0.265	1.557			-0.254	-0.232	1.596			-0.250	-0.015	1.606			-0.257	0.151	1.585			-0.421	-0.096	1.604			-0.499	-0.324	1.600			-0.505	-0.502	1.568			-0.492	-0.575	1.545			-0.108	-0.098	1.579			0.037	-0.193	1.480
-0.259	-0.265	1.557			-0.254	-0.232	1.596			-0.250	-0.015	1.606			-0.257	0.151	1.585			-0.421	-0.096	1.604			-0.499	-0.324	1.599			-0.505	-0.502	1.566			-0.491	-0.575	1.544			-0.107	-0.098	1.580			0.038	-0.194	1.484
-0.259	-0.265	1.557			-0.254	-0.232	1.596			-0.250	-0.014	1.606			-0.257	0.151	1.585			-0.421	-0.096	1.603			-0.499	-0.324	1.598			-0.505	-0.502	1.565			-0.491	-0.575	1.543			-0.107	-0.098	1.581			0.038	-0.194	1.487
-0.259	-0.265	1.557			-0.255	-0.232	1.596			-0.250	-0.014	1.606			-0.257	0.151	1.585			-0.420	-0.096	1.602			-0.498	-0.324	1.597			-0.504	-0.502	1.564			-0.491	-0.575	1.541			-0.106	-0.098	1.582			0.039	-0.195	1.491
-0.259	-0.265	1.557			-0.255	-0.232	1.595			-0.250	-0.014	1.606			-0.257	0.151	1.585			-0.420	-0.096	1.602			-0.498	-0.324	1.595			-0.504	-0.502	1.562			-0.490	-0.575	1.540			-0.105	-0.099	1.583			0.040	-0.195	1.494
-0.259	-0.265	1.557			-0.255	-0.232	1.595			-0.250	-0.014	1.606			-0.257	0.151	1.585			-0.420	-0.096	1.601			-0.498	-0.324	1.594			-0.503	-0.502	1.561			-0.490	-0.575	1.538			-0.105	-0.099	1.585			0.041	-0.196	1.498
-0.259	-0.265	1.557			-0.255	-0.231	1.595			-0.250	-0.014	1.606			-0.257	0.151	1.585			-0.419	-0.096	1.600			-0.497	-0.324	1.592			-0.503	-0.502	1.560			-0.489	-0.575	1.537			-0.104	-0.099	1.586			0.042	-0.196	1.501
-0.259	-0.265	1.557			-0.255	-0.231	1.595			-0.250	-0.014	1.606			-0.257	0.151	1.585			-0.419	-0.096	1.600			-0.496	-0.324	1.591			-0.502	-0.502	1.559			-0.488	-0.575	1.535			-0.103	-0.099	1.587			0.044	-0.197	1.504
-0.259	-0.265	1.556			-0.255	-0.231	1.595			-0.250	-0.014	1.606			-0.257	0.151	1.585			-0.418	-0.096	1.599			-0.496	-0.324	1.589			-0.501	-0.502	1.557			-0.487	-0.575	1.533			-0.103	-0.099	1.589			0.045	-0.197	1.506
-0.259	-0.265	1.556			-0.255	-0.231	1.595			-0.250	-0.014	1.606			-0.257	0.151	1.585			-0.418	-0.096	1.598			-0.495	-0.324	1.588			-0.499	-0.502	1.555			-0.486	-0.575	1.531			-0.102	-0.099	1.590			0.046	-0.198	1.509
-0.258	-0.265	1.556			-0.255	-0.231	1.595			-0.250	-0.014	1.606			-0.256	0.151	1.585			-0.418	-0.096	1.598			-0.495	-0.324	1.587			-0.498	-0.502	1.554			-0.485	-0.574	1.530			-0.101	-0.099	1.591			0.047	-0.198	1.511
-0.258	-0.265	1.556			-0.255	-0.231	1.595			-0.250	-0.014	1.606			-0.256	0.151	1.585			-0.417	-0.096	1.597			-0.494	-0.324	1.585			-0.497	-0.502	1.552			-0.484	-0.574	1.528			-0.101	-0.099	1.592			0.048	-0.199	1.513
-0.258	-0.265	1.556			-0.255	-0.231	1.595			-0.251	-0.014	1.606			-0.256	0.151	1.585			-0.417	-0.096	1.596			-0.494	-0.324	1.584			-0.496	-0.502	1.551			-0.483	-0.574	1.527			-0.100	-0.100	1.593			0.048	-0.199	1.515
-0.258	-0.265	1.556			-0.255	-0.231	1.595			-0.251	-0.014	1.606			-0.256	0.151	1.585			-0.416	-0.096	1.596			-0.493	-0.324	1.583			-0.495	-0.501	1.550			-0.482	-0.574	1.526			-0.099	-0.100	1.594			0.049	-0.199	1.517
-0.258	-0.265	1.556			-0.255	-0.231	1.595			-0.251	-0.014	1.606			-0.256	0.151	1.585			-0.416	-0.096	1.595			-0.493	-0.324	1.582			-0.494	-0.501	1.549			-0.481	-0.574	1.524			-0.099	-0.100	1.595			0.050	-0.200	1.519
-0.257	-0.265	1.556			-0.255	-0.231	1.595			-0.251	-0.014	1.606			-0.255	0.151	1.585			-0.416	-0.096	1.595			-0.492	-0.323	1.581			-0.493	-0.501	1.548			-0.480	-0.574	1.523			-0.098	-0.100	1.596			0.051	-0.200	1.520
-0.257	-0.265	1.556			-0.255	-0.231	1.595			-0.251	-0.014	1.606			-0.255	0.151	1.585			-0.415	-0.096	1.594			-0.492	-0.323	1.580			-0.492	-0.501	1.547			-0.479	-0.573	1.522			-0.098	-0.100	1.597			0.051	-0.200	1.522
-0.257	-0.265	1.556			-0.255	-0.231	1.595			-0.251	-0.014	1.606			-0.255	0.151	1.585			-0.415	-0.096	1.594			-0.492	-0.323	1.580			-0.491	-0.501	1.546			-0.479	-0.573	1.521			-0.097	-0.100	1.598			0.052	-0.200	1.523
-0.257	-0.265	1.556			-0.255	-0.231	1.595			-0.251	-0.014	1.606			-0.255	0.151	1.585			-0.415	-0.096	1.594			-0.491	-0.323	1.579			-0.491	-0.501	1.546			-0.478	-0.573	1.521			-0.097	-0.100	1.598			0.053	-0.201	1.524
-0.257	-0.265	1.556			-0.255	-0.231	1.595			-0.251	-0.014	1.606			-0.255	0.151	1.585			-0.415	-0.095	1.593			-0.491	-0.323	1.579			-0.490	-0.501	1.545			-0.477	-0.573	1.520			-0.096	-0.100	1.599			0.053	-0.201	1.525
-0.256	-0.265	1.556			-0.255	-0.231	1.595			-0.251	-0.014	1.606			-0.254	0.151	1.585			-0.414	-0.095	1.593			-0.491	-0.323	1.578			-0.490	-0.501	1.544			-0.477	-0.573	1.519			-0.096	-0.101	1.600			0.054	-0.201	1.526
-0.256	-0.264	1.556			-0.255	-0.231	1.595			-0.251	-0.014	1.606			-0.254	0.151	1.585			-0.414	-0.095	1.593			-0.491	-0.323	1.577			-0.489	-0.501	1.544			-0.476	-0.573	1.519			-0.095	-0.101	1.600			0.059	-0.201	1.525
-0.256	-0.264	1.556			-0.255	-0.231	1.595			-0.251	-0.014	1.607			-0.254	0.151	1.585			-0.414	-0.095	1.592			-0.490	-0.323	1.577			-0.489	-0.501	1.543			-0.476	-0.573	1.518			-0.095	-0.101	1.601			0.062	-0.200	1.525
-0.256	-0.264	1.556			-0.255	-0.231	1.595			-0.251	-0.014	1.607			-0.254	0.151	1.585			-0.414	-0.095	1.592			-0.490	-0.323	1.576			-0.488	-0.501	1.543			-0.476	-0.573	1.518			-0.094	-0.101	1.601			0.066	-0.200	1.524
-0.256	-0.264	1.555			-0.255	-0.231	1.595			-0.251	-0.014	1.607			-0.253	0.151	1.585			-0.413	-0.095	1.592			-0.490	-0.323	1.576			-0.488	-0.501	1.542			-0.475	-0.573	1.517			-0.094	-0.101	1.602			0.069	-0.200	1.524
-0.255	-0.264	1.555			-0.255	-0.231	1.595			-0.251	-0.014	1.607			-0.253	0.151	1.585			-0.413	-0.095	1.592			-0.490	-0.323	1.576			-0.487	-0.500	1.542			-0.475	-0.573	1.517			-0.094	-0.101	1.602			0.072	-0.199	1.524
-0.255	-0.264	1.555			-0.255	-0.231	1.595			-0.251	-0.014	1.607			-0.253	0.151	1.585			-0.413	-0.095	1.591			-0.489	-0.323	1.575			-0.487	-0.500	1.541			-0.475	-0.573	1.517			-0.093	-0.101	1.603			0.074	-0.199	1.524
-0.255	-0.264	1.555			-0.255	-0.231	1.595			-0.251	-0.014	1.607			-0.253	0.151	1.585			-0.413	-0.095	1.591			-0.489	-0.323	1.575			-0.487	-0.500	1.541			-0.474	-0.573	1.516			-0.093	-0.101	1.604			0.076	-0.199	1.524
-0.255	-0.264	1.555			-0.254	-0.231	1.595			-0.251	-0.014	1.607			-0.252	0.151	1.586			-0.413	-0.095	1.591			-0.489	-0.323	1.574			-0.487	-0.500	1.540			-0.474	-0.573	1.516			-0.093	-0.101	1.605			0.078	-0.199	1.525
-0.255	-0.264	1.555			-0.254	-0.231	1.595			-0.251	-0.014	1.608			-0.252	0.151	1.586			-0.412	-0.095	1.591			-0.489	-0.323	1.574			-0.486	-0.500	1.540			-0.474	-0.572	1.515			-0.092	-0.102	1.606			0.080	-0.199	1.526
-0.254	-0.264	1.555			-0.254	-0.231	1.595			-0.251	-0.014	1.608			-0.252	0.151	1.586			-0.412	-0.095	1.590			-0.488	-0.322	1.573			-0.486	-0.500	1.540			-0.473	-0.572	1.514			-0.092	-0.102	1.607			0.082	-0.199	1.527
-0.254	-0.264	1.555			-0.254	-0.231	1.595			-0.251	-0.014	1.608			-0.252	0.151	1.587			-0.412	-0.095	1.590			-0.488	-0.322	1.572			-0.485	-0.500	1.539			-0.473	-0.572	1.513			-0.092	-0.102	1.608			0.084	-0.199	1.528
-0.254	-0.264	1.555			-0.254	-0.231	1.595			-0.251	-0.014	1.609			-0.251	0.152	1.588			-0.412	-0.095	1.590			-0.488	-0.322	1.572			-0.485	-0.500	1.538			-0.472	-0.572	1.512			-0.091	-0.102	1.610			0.085	-0.199	1.530
-0.254	-0.264	1.555			-0.254	-0.231	1.595			-0.251	-0.014	1.610			-0.251	0.152	1.588			-0.412	-0.095	1.590			-0.487	-0.322	1.571			-0.484	-0.500	1.537			-0.471	-0.571	1.510			-0.091	-0.102	1.611			0.087	-0.199	1.531
-0.253	-0.264	1.556			-0.254	-0.231	1.595			-0.251	-0.014	1.610			-0.250	0.152	1.589			-0.411	-0.095	1.590			-0.487	-0.322	1.570			-0.484	-0.500	1.536			-0.470	-0.571	1.508			-0.091	-0.102	1.613			0.089	-0.199	1.533
-0.253	-0.264	1.556			-0.254	-0.231	1.595			-0.251	-0.014	1.611			-0.250	0.152	1.590			-0.411	-0.095	1.589			-0.486	-0.322	1.569			-0.483	-0.499	1.535			-0.469	-0.570	1.506			-0.090	-0.102	1.615			0.090	-0.199	1.535
-0.253	-0.264	1.556			-0.254	-0.231	1.595			-0.251	-0.015	1.612			-0.249	0.152	1.591			-0.411	-0.095	1.589			-0.486	-0.322	1.568			-0.482	-0.499	1.533			-0.468	-0.570	1.505			-0.090	-0.102	1.616			0.091	-0.199	1.536
-0.253	-0.264	1.556			-0.254	-0.231	1.595			-0.251	-0.015	1.613			-0.249	0.152	1.592			-0.411	-0.095	1.589			-0.485	-0.321	1.568			-0.481	-0.499	1.532			-0.467	-0.569	1.503			-0.090	-0.103	1.618			0.092	-0.199	1.538
-0.252	-0.264	1.556			-0.254	-0.231	1.595			-0.251	-0.015	1.613			-0.248	0.152	1.593			-0.410	-0.095	1.589			-0.485	-0.321	1.567			-0.480	-0.498	1.530			-0.466	-0.569	1.502			-0.090	-0.103	1.619			0.093	-0.199	1.539
-0.252	-0.264	1.556			-0.254	-0.231	1.595			-0.251	-0.015	1.614			-0.248	0.153	1.594			-0.410	-0.095	1.589			-0.485	-0.321	1.566			-0.479	-0.498	1.529			-0.465	-0.569	1.501			-0.089	-0.103	1.620			0.094	-0.199	1.541
-0.252	-0.264	1.556			-0.254	-0.231	1.596			-0.251	-0.015	1.615			-0.248	0.153	1.595			-0.410	-0.095	1.589			-0.484	-0.321	1.566			-0.478	-0.498	1.528			-0.464	-0.569	1.499			-0.089	-0.103	1.622			0.095	-0.199	1.542
-0.251	-0.264	1.557			-0.254	-0.231	1.596			-0.251	-0.015	1.616			-0.247	0.153	1.596			-0.409	-0.095	1.589			-0.484	-0.321	1.565			-0.477	-0.498	1.527			-0.464	-0.569	1.499			-0.089	-0.103	1.623			0.096	-0.199	1.543
-0.251	-0.264	1.557			-0.254	-0.231	1.596			-0.251	-0.015	1.617			-0.247	0.153	1.597			-0.409	-0.095	1.589			-0.484	-0.321	1.565			-0.477	-0.498	1.526			-0.463	-0.568	1.498			-0.089	-0.103	1.624			0.097	-0.199	1.544
-0.251	-0.264	1.557			-0.254	-0.231	1.596			-0.251	-0.015	1.617			-0.247	0.153	1.598			-0.409	-0.095	1.589			-0.483	-0.320	1.564			-0.477	-0.498	1.526			-0.463	-0.568	1.497			-0.089	-0.103	1.625			0.097	-0.199	1.545
-0.250	-0.264	1.557			-0.253	-0.231	1.597			-0.251	-0.015	1.618			-0.246	0.153	1.598			-0.408	-0.095	1.589			-0.483	-0.320	1.564			-0.476	-0.498	1.525			-0.462	-0.568	1.497			-0.088	-0.103	1.626			0.098	-0.199	1.546
-0.250	-0.264	1.558			-0.253	-0.231	1.597			-0.251	-0.016	1.619			-0.246	0.153	1.599			-0.408	-0.095	1.589			-0.483	-0.320	1.564			-0.476	-0.498	1.525			-0.462	-0.568	1.497			-0.088	-0.103	1.626			0.098	-0.199	1.546
-0.250	-0.264	1.558			-0.253	-0.231	1.597			-0.251	-0.016	1.619			-0.246	0.153	1.600			-0.408	-0.095	1.589			-0.483	-0.320	1.563			-0.476	-0.498	1.525			-0.462	-0.568	1.496			-0.088	-0.103	1.627			0.099	-0.200	1.547
-0.249	-0.264	1.558			-0.253	-0.231	1.597			-0.251	-0.016	1.620			-0.246	0.153	1.601			-0.408	-0.095	1.589			-0.482	-0.320	1.563			-0.476	-0.498	1.525			-0.462	-0.568	1.496			-0.088	-0.103	1.628			0.099	-0.200	1.548
-0.249	-0.264	1.558			-0.253	-0.231	1.598			-0.251	-0.016	1.621			-0.245	0.153	1.601			-0.407	-0.095	1.589			-0.482	-0.320	1.563			-0.476	-0.498	1.525			-0.462	-0.568	1.496			-0.088	-0.103	1.628			0.100	-0.200	1.548
-0.249	-0.264	1.559			-0.253	-0.231	1.598			-0.251	-0.016	1.621			-0.245	0.154	1.602			-0.407	-0.095	1.589			-0.482	-0.320	1.563			-0.476	-0.498	1.526			-0.462	-0.568	1.496			-0.088	-0.103	1.629			0.095	-0.202	1.551
-0.249	-0.264	1.559			-0.253	-0.231	1.598			-0.251	-0.016	1.622			-0.245	0.154	1.602			-0.407	-0.095	1.589			-0.482	-0.320	1.563			-0.476	-0.498	1.526			-0.462	-0.568	1.496			-0.088	-0.103	1.630			0.090	-0.203	1.553
-0.248	-0.264	1.559			-0.253	-0.231	1.599			-0.251	-0.016	1.622			-0.245	0.154	1.603			-0.407	-0.095	1.589			-0.482	-0.320	1.563			-0.476	-0.498	1.527			-0.462	-0.568	1.496			-0.088	-0.103	1.630			0.085	-0.205	1.554
-0.248	-0.264	1.559			-0.252	-0.231	1.599			-0.251	-0.016	1.623			-0.245	0.154	1.604			-0.406	-0.095	1.589			-0.482	-0.320	1.563			-0.476	-0.499	1.527			-0.462	-0.568	1.496			-0.088	-0.103	1.631			0.080	-0.206	1.556
-0.248	-0.264	1.560			-0.252	-0.231	1.599			-0.251	-0.016	1.623			-0.245	0.154	1.604			-0.406	-0.095	1.589			-0.482	-0.320	1.563			-0.476	-0.499	1.528			-0.462	-0.568	1.497			-0.088	-0.103	1.631			0.075	-0.208	1.557
-0.248	-0.264	1.560			-0.252	-0.231	1.600			-0.251	-0.016	1.623			-0.245	0.154	1.604			-0.406	-0.095	1.590			-0.482	-0.320	1.563			-0.477	-0.499	1.529			-0.462	-0.568	1.497			-0.088	-0.103	1.631			0.069	-0.209	1.557
-0.248	-0.264	1.560			-0.252	-0.231	1.600			-0.251	-0.016	1.624			-0.245	0.154	1.605			-0.406	-0.095	1.590			-0.482	-0.320	1.563			-0.477	-0.499	1.530			-0.463	-0.569	1.498			-0.088	-0.103	1.632			0.064	-0.211	1.557
-0.248	-0.264	1.561			-0.252	-0.232	1.600			-0.251	-0.016	1.624			-0.245	0.154	1.605			-0.406	-0.095	1.590			-0.482	-0.320	1.564			-0.477	-0.499	1.531			-0.463	-0.569	1.499			-0.088	-0.103	1.632			0.059	-0.212	1.557
-0.247	-0.264	1.561			-0.252	-0.232	1.601			-0.251	-0.016	1.625			-0.244	0.154	1.606			-0.405	-0.095	1.591			-0.482	-0.320	1.565			-0.477	-0.500	1.532			-0.463	-0.569	1.500			-0.088	-0.103	1.632			0.054	-0.212	1.546
-0.247	-0.264	1.561			-0.252	-0.232	1.601			-0.251	-0.016	1.625			-0.244	0.154	1.606			-0.405	-0.095	1.591			-0.482	-0.320	1.566			-0.478	-0.500	1.533			-0.464	-0.569	1.501			-0.089	-0.103	1.632			0.051	-0.211	1.539
-0.247	-0.264	1.561			-0.252	-0.232	1.601			-0.251	-0.016	1.625			-0.244	0.154	1.607			-0.405	-0.095	1.592			-0.482	-0.320	1.567			-0.478	-0.500	1.534			-0.464	-0.569	1.502			-0.089	-0.102	1.632			0.053	-0.206	1.513
-0.247	-0.264	1.562			-0.252	-0.232	1.602			-0.251	-0.016	1.626			-0.244	0.154	1.607			-0.405	-0.095	1.593			-0.483	-0.320	1.568			-0.478	-0.500	1.535			-0.464	-0.570	1.503			-0.090	-0.102	1.632			0.053	-0.202	1.498
-0.247	-0.264	1.562			-0.252	-0.232	1.602			-0.251	-0.016	1.626			-0.244	0.154	1.607			-0.405	-0.095	1.594			-0.483	-0.320	1.570			-0.479	-0.501	1.536			-0.465	-0.570	1.504			-0.090	-0.102	1.632			0.053	-0.200	1.488
-0.247	-0.264	1.562			-0.251	-0.232	1.602			-0.251	-0.016	1.626			-0.244	0.154	1.608			-0.405	-0.095	1.595			-0.483	-0.319	1.572			-0.479	-0.500	1.538			-0.466	-0.570	1.506			-0.091	-0.102	1.631			0.053	-0.197	1.475
-0.247	-0.264	1.563			-0.251	-0.232	1.603			-0.251	-0.016	1.626			-0.244	0.154	1.608			-0.405	-0.095	1.596			-0.484	-0.319	1.573			-0.480	-0.500	1.539			-0.467	-0.570	1.509			-0.092	-0.102	1.631			0.053	-0.194	1.464
-0.247	-0.264	1.563			-0.251	-0.232	1.603			-0.251	-0.016	1.627			-0.244	0.154	1.608			-0.405	-0.095	1.597			-0.484	-0.319	1.575			-0.481	-0.500	1.541			-0.468	-0.570	1.511			-0.092	-0.101	1.630			0.053	-0.191	1.455
-0.247	-0.264	1.563			-0.251	-0.232	1.603			-0.251	-0.016	1.627			-0.244	0.154	1.609			-0.406	-0.095	1.598			-0.485	-0.319	1.577			-0.482	-0.500	1.544			-0.469	-0.569	1.514			-0.093	-0.101	1.629			0.051	-0.188	1.446
-0.247	-0.264	1.563			-0.251	-0.232	1.604			-0.251	-0.016	1.627			-0.245	0.154	1.609			-0.406	-0.095	1.599			-0.485	-0.319	1.579			-0.483	-0.500	1.546			-0.470	-0.569	1.516			-0.094	-0.101	1.628			0.050	-0.185	1.438
-0.247	-0.264	1.564			-0.251	-0.232	1.604			-0.251	-0.016	1.628			-0.245	0.154	1.609			-0.406	-0.095	1.600			-0.486	-0.319	1.581			-0.485	-0.500	1.550			-0.472	-0.569	1.519			-0.095	-0.101	1.627			0.049	-0.182	1.431
-0.247	-0.264	1.564			-0.251	-0.232	1.604			-0.251	-0.016	1.628			-0.245	0.154	1.609			-0.406	-0.095	1.601			-0.486	-0.320	1.583			-0.486	-0.500	1.552			-0.473	-0.570	1.521			-0.095	-0.100	1.625			0.047	-0.179	1.424
-0.247	-0.265	1.564			-0.251	-0.232	1.604			-0.251	-0.016	1.628			-0.245	0.154	1.610			-0.406	-0.095	1.602			-0.487	-0.320	1.584			-0.488	-0.500	1.555			-0.474	-0.570	1.524			-0.096	-0.100	1.624			0.045	-0.174	1.416
-0.247	-0.265	1.565			-0.251	-0.232	1.605			-0.251	-0.016	1.628			-0.245	0.154	1.610			-0.406	-0.095	1.603			-0.487	-0.320	1.586			-0.489	-0.500	1.557			-0.475	-0.570	1.526			-0.097	-0.099	1.622			0.043	-0.170	1.410
-0.247	-0.265	1.565			-0.250	-0.232	1.605			-0.250	-0.016	1.629			-0.245	0.154	1.610			-0.406	-0.095	1.605			-0.488	-0.321	1.589			-0.491	-0.501	1.561			-0.477	-0.570	1.529			-0.098	-0.099	1.619			0.039	-0.163	1.399
-0.247	-0.265	1.565			-0.250	-0.232	1.605			-0.250	-0.016	1.629			-0.245	0.154	1.610			-0.406	-0.095	1.605			-0.488	-0.321	1.589			-0.491	-0.501	1.561			-0.477	-0.570	1.529			-0.098	-0.099	1.619			0.039	-0.163	1.399
-0.247	-0.265	1.565			-0.250	-0.232	1.605			-0.250	-0.015	1.629			-0.245	0.154	1.611			-0.406	-0.095	1.605			-0.488	-0.321	1.590			-0.491	-0.501	1.562			-0.478	-0.570	1.530			-0.098	-0.098	1.617			0.038	-0.162	1.395
-0.247	-0.265	1.565			-0.250	-0.232	1.606			-0.250	-0.015	1.629			-0.245	0.154	1.611			-0.406	-0.095	1.606			-0.488	-0.321	1.591			-0.492	-0.501	1.563			-0.479	-0.570	1.532			-0.099	-0.098	1.615			0.037	-0.162	1.393
-0.247	-0.265	1.566			-0.250	-0.232	1.606			-0.250	-0.015	1.629			-0.245	0.154	1.611			-0.407	-0.095	1.607			-0.488	-0.321	1.593			-0.492	-0.501	1.564			-0.479	-0.571	1.533			-0.099	-0.097	1.614			0.035	-0.157	1.388
-0.247	-0.265	1.566			-0.250	-0.232	1.606			-0.249	-0.015	1.629			-0.245	0.154	1.611			-0.407	-0.095	1.607			-0.489	-0.322	1.594			-0.493	-0.501	1.565			-0.480	-0.571	1.534			-0.099	-0.097	1.612			0.033	-0.154	1.384
-0.247	-0.265	1.566			-0.250	-0.232	1.606			-0.249	-0.014	1.629			-0.245	0.154	1.611			-0.407	-0.095	1.608			-0.489	-0.322	1.595			-0.493	-0.501	1.566			-0.480	-0.571	1.535			-0.100	-0.096	1.610			0.032	-0.152	1.381
-0.247	-0.265	1.566			-0.249	-0.232	1.606			-0.249	-0.014	1.629			-0.245	0.154	1.611			-0.407	-0.095	1.609			-0.489	-0.322	1.596			-0.493	-0.501	1.566			-0.481	-0.571	1.536			-0.100	-0.096	1.609			0.031	-0.150	1.378
-0.247	-0.265	1.566			-0.249	-0.232	1.607			-0.248	-0.014	1.629			-0.245	0.154	1.611			-0.407	-0.095	1.609			-0.489	-0.322	1.596			-0.494	-0.501	1.567			-0.481	-0.571	1.537			-0.100	-0.095	1.607			0.030	-0.149	1.375
-0.247	-0.265	1.566			-0.249	-0.232	1.607			-0.248	-0.014	1.629			-0.245	0.154	1.611			-0.407	-0.095	1.610			-0.489	-0.322	1.597			-0.494	-0.501	1.568			-0.482	-0.571	1.537			-0.101	-0.095	1.606			0.030	-0.149	1.374
-0.247	-0.265	1.566			-0.249	-0.232	1.607			-0.248	-0.013	1.629			-0.245	0.154	1.612			-0.407	-0.095	1.610			-0.489	-0.322	1.598			-0.494	-0.501	1.568			-0.482	-0.571	1.538			-0.101	-0.095	1.605			0.029	-0.148	1.372
-0.247	-0.265	1.566			-0.249	-0.232	1.607			-0.247	-0.013	1.629			-0.246	0.154	1.612			-0.407	-0.095	1.611			-0.489	-0.322	1.599			-0.494	-0.501	1.569			-0.482	-0.572	1.539			-0.101	-0.094	1.603			0.028	-0.148	1.371
-0.247	-0.265	1.567			-0.248	-0.232	1.607			-0.247	-0.013	1.629			-0.246	0.154	1.612			-0.407	-0.095	1.611			-0.489	-0.323	1.599			-0.495	-0.501	1.569			-0.482	-0.572	1.539			-0.101	-0.094	1.602			0.028	-0.147	1.369
-0.247	-0.265	1.567			-0.248	-0.232	1.607			-0.247	-0.013	1.629			-0.246	0.154	1.612			-0.407	-0.095	1.611			-0.490	-0.323	1.600			-0.495	-0.501	1.570			-0.483	-0.572	1.540			-0.102	-0.094	1.601			0.029	-0.148	1.370
-0.247	-0.265	1.567			-0.248	-0.232	1.607			-0.246	-0.012	1.629			-0.246	0.154	1.612			-0.408	-0.095	1.612			-0.490	-0.323	1.600			-0.495	-0.501	1.570			-0.483	-0.572	1.540			-0.102	-0.093	1.600			0.030	-0.148	1.370
-0.247	-0.265	1.567			-0.248	-0.232	1.607			-0.246	-0.012	1.629			-0.246	0.154	1.612			-0.408	-0.095	1.612			-0.490	-0.323	1.601			-0.495	-0.501	1.571			-0.483	-0.572	1.541			-0.102	-0.093	1.599			0.032	-0.152	1.373
-0.247	-0.265	1.567			-0.248	-0.232	1.607			-0.246	-0.012	1.629			-0.246	0.154	1.611			-0.408	-0.095	1.612			-0.490	-0.323	1.601			-0.495	-0.501	1.571			-0.483	-0.572	1.541			-0.102	-0.093	1.598			0.034	-0.153	1.375
-0.247	-0.265	1.567			-0.247	-0.232	1.608			-0.246	-0.012	1.629			-0.246	0.154	1.611			-0.408	-0.095	1.613			-0.490	-0.323	1.602			-0.495	-0.501	1.571			-0.484	-0.572	1.542			-0.102	-0.093	1.598			0.037	-0.155	1.379
-0.246	-0.265	1.567			-0.247	-0.232	1.608			-0.245	-0.012	1.629			-0.246	0.154	1.611			-0.408	-0.095	1.613			-0.490	-0.323	1.603			-0.495	-0.502	1.572			-0.484	-0.572	1.542			-0.102	-0.093	1.596			0.042	-0.157	1.393
-0.246	-0.265	1.567			-0.247	-0.232	1.608			-0.245	-0.012	1.629			-0.246	0.154	1.611			-0.408	-0.095	1.613			-0.490	-0.323	1.603			-0.495	-0.502	1.572			-0.484	-0.572	1.542			-0.102	-0.093	1.596			0.042	-0.157	1.393
-0.246	-0.265	1.567			-0.247	-0.232	1.608			-0.245	-0.011	1.629			-0.246	0.154	1.611			-0.408	-0.095	1.614			-0.490	-0.323	1.603			-0.495	-0.502	1.572			-0.484	-0.572	1.543			-0.102	-0.093	1.596			0.044	-0.158	1.399
-0.246	-0.265	1.567			-0.247	-0.232	1.608			-0.245	-0.011	1.629			-0.246	0.154	1.611			-0.408	-0.095	1.614			-0.490	-0.323	1.603			-0.495	-0.502	1.572			-0.484	-0.572	1.543			-0.102	-0.092	1.595			0.047	-0.159	1.409
-0.246	-0.265	1.567			-0.247	-0.232	1.608			-0.245	-0.011	1.629			-0.246	0.154	1.611			-0.408	-0.095	1.614			-0.490	-0.323	1.604			-0.495	-0.502	1.572			-0.484	-0.572	1.543			-0.102	-0.092	1.595			0.049	-0.162	1.422
-0.246	-0.265	1.567			-0.246	-0.232	1.608			-0.244	-0.011	1.629			-0.246	0.154	1.611			-0.408	-0.095	1.614			-0.490	-0.323	1.604			-0.495	-0.502	1.572			-0.484	-0.572	1.544			-0.101	-0.092	1.594			0.050	-0.164	1.433
-0.246	-0.265	1.567			-0.246	-0.232	1.608			-0.244	-0.011	1.628			-0.246	0.154	1.611			-0.408	-0.095	1.614			-0.490	-0.323	1.604			-0.495	-0.502	1.572			-0.484	-0.573	1.544			-0.101	-0.092	1.594			0.051	-0.166	1.444
-0.246	-0.265	1.567			-0.246	-0.232	1.608			-0.244	-0.011	1.628			-0.246	0.154	1.611			-0.408	-0.095	1.615			-0.490	-0.323	1.605			-0.495	-0.502	1.572			-0.484	-0.573	1.544			-0.101	-0.092	1.594			0.052	-0.168	1.455
-0.246	-0.265	1.567			-0.246	-0.232	1.608			-0.244	-0.011	1.628			-0.246	0.154	1.611			-0.408	-0.095	1.615			-0.490	-0.324	1.605			-0.494	-0.502	1.571			-0.484	-0.573	1.544			-0.100	-0.093	1.594			0.052	-0.170	1.463
-0.246	-0.265	1.567			-0.246	-0.232	1.608			-0.244	-0.011	1.628			-0.246	0.154	1.611			-0.408	-0.095	1.615			-0.490	-0.324	1.605			-0.494	-0.502	1.570			-0.484	-0.573	1.543			-0.099	-0.093	1.594			0.053	-0.173	1.477
-0.246	-0.265	1.567			-0.246	-0.232	1.608			-0.244	-0.011	1.628			-0.246	0.154	1.611			-0.408	-0.095	1.615			-0.490	-0.324	1.605			-0.494	-0.502	1.570			-0.484	-0.573	1.543			-0.099	-0.093	1.594			0.053	-0.173	1.477
-0.246	-0.265	1.567			-0.246	-0.232	1.608			-0.243	-0.011	1.628			-0.246	0.154	1.611			-0.408	-0.095	1.615			-0.490	-0.324	1.605			-0.493	-0.502	1.570			-0.484	-0.573	1.543			-0.098	-0.093	1.595			0.053	-0.174	1.482
-0.246	-0.265	1.568			-0.246	-0.232	1.608			-0.243	-0.011	1.628			-0.246	0.155	1.610			-0.408	-0.095	1.615			-0.490	-0.324	1.605			-0.493	-0.502	1.569			-0.483	-0.573	1.542			-0.097	-0.094	1.595			0.054	-0.175	1.486
-0.246	-0.265	1.568			-0.246	-0.231	1.608			-0.243	-0.011	1.628			-0.246	0.155	1.610			-0.408	-0.095	1.615			-0.489	-0.324	1.605			-0.492	-0.502	1.568			-0.483	-0.573	1.542			-0.097	-0.094	1.596			0.054	-0.176	1.491
-0.246	-0.265	1.568			-0.246	-0.231	1.608			-0.243	-0.010	1.628			-0.247	0.155	1.610			-0.408	-0.095	1.615			-0.489	-0.324	1.605			-0.492	-0.502	1.568			-0.482	-0.573	1.542			-0.096	-0.095	1.597			0.054	-0.177	1.496
-0.246	-0.265	1.568			-0.246	-0.231	1.608			-0.243	-0.010	1.628			-0.247	0.155	1.610			-0.408	-0.095	1.615			-0.489	-0.324	1.604			-0.492	-0.502	1.567			-0.481	-0.573	1.541			-0.095	-0.095	1.598			0.055	-0.178	1.499
-0.246	-0.265	1.568			-0.245	-0.231	1.608			-0.243	-0.010	1.628			-0.247	0.155	1.610			-0.408	-0.095	1.616			-0.489	-0.324	1.604			-0.491	-0.502	1.566			-0.481	-0.573	1.540			-0.094	-0.096	1.598			0.055	-0.179	1.502
-0.246	-0.265	1.568			-0.245	-0.231	1.608			-0.243	-0.010	1.628			-0.247	0.155	1.610			-0.408	-0.095	1.616			-0.489	-0.324	1.604			-0.490	-0.502	1.566			-0.480	-0.573	1.540			-0.094	-0.096	1.599			0.055	-0.180	1.506
-0.246	-0.265	1.568			-0.245	-0.231	1.608			-0.243	-0.010	1.628			-0.247	0.155	1.610			-0.408	-0.095	1.616			-0.488	-0.324	1.603			-0.490	-0.501	1.565			-0.480	-0.573	1.539			-0.093	-0.097	1.600			0.055	-0.181	1.509
-0.246	-0.265	1.568			-0.245	-0.231	1.608			-0.243	-0.010	1.628			-0.247	0.155	1.610			-0.408	-0.095	1.616			-0.488	-0.324	1.603			-0.490	-0.501	1.564			-0.479	-0.573	1.538			-0.092	-0.097	1.601			0.055	-0.182	1.512
-0.246	-0.265	1.568			-0.245	-0.231	1.608			-0.243	-0.010	1.628			-0.247	0.155	1.610			-0.408	-0.095	1.616			-0.488	-0.324	1.603			-0.489	-0.501	1.563			-0.479	-0.573	1.538			-0.092	-0.097	1.602			0.055	-0.183	1.514
-0.246	-0.265	1.568			-0.245	-0.231	1.608			-0.242	-0.010	1.628			-0.247	0.155	1.610			-0.408	-0.095	1.616			-0.488	-0.324	1.602			-0.489	-0.501	1.562			-0.478	-0.573	1.537			-0.091	-0.098	1.603			0.055	-0.183	1.517
-0.246	-0.265	1.568			-0.245	-0.231	1.608			-0.242	-0.010	1.628			-0.247	0.155	1.610			-0.408	-0.095	1.615			-0.488	-0.324	1.602			-0.488	-0.501	1.562			-0.477	-0.573	1.537			-0.090	-0.098	1.604			0.055	-0.184	1.518
-0.246	-0.265	1.568			-0.245	-0.231	1.608			-0.242	-0.010	1.628			-0.247	0.155	1.610			-0.408	-0.095	1.615			-0.487	-0.324	1.602			-0.488	-0.501	1.562			-0.477	-0.573	1.536			-0.090	-0.098	1.605			0.055	-0.184	1.520
-0.246	-0.265	1.568			-0.245	-0.231	1.608			-0.242	-0.010	1.628			-0.247	0.155	1.610			-0.408	-0.095	1.615			-0.487	-0.324	1.601			-0.488	-0.501	1.561			-0.476	-0.573	1.536			-0.090	-0.099	1.606			0.054	-0.185	1.520
-0.246	-0.265	1.568			-0.245	-0.231	1.608			-0.242	-0.010	1.628			-0.247	0.155	1.610			-0.408	-0.095	1.615			-0.487	-0.323	1.601			-0.487	-0.501	1.561			-0.476	-0.573	1.535			-0.089	-0.099	1.607			0.054	-0.187	1.519
-0.246	-0.265	1.568			-0.245	-0.231	1.608			-0.242	-0.010	1.628			-0.247	0.155	1.610			-0.408	-0.095	1.615			-0.487	-0.323	1.600			-0.487	-0.501	1.560			-0.475	-0.574	1.535			-0.089	-0.099	1.608			0.054	-0.191	1.512
-0.246	-0.265	1.568			-0.245	-0.231	1.608			-0.242	-0.010	1.628			-0.247	0.155	1.610			-0.408	-0.095	1.615			-0.487	-0.323	1.600			-0.487	-0.501	1.560			-0.475	-0.573	1.534			-0.089	-0.099	1.609			0.056	-0.194	1.490
-0.246	-0.265	1.568			-0.245	-0.231	1.608			-0.242	-0.010	1.628			-0.247	0.155	1.610			-0.408	-0.095	1.615			-0.487	-0.323	1.600			-0.487	-0.501	1.560			-0.475	-0.573	1.534			-0.089	-0.099	1.610			0.051	-0.209	1.487
-0.246	-0.265	1.568			-0.245	-0.231	1.608			-0.242	-0.010	1.628			-0.247	0.155	1.610			-0.408	-0.095	1.615			-0.486	-0.323	1.599			-0.487	-0.501	1.560			-0.475	-0.573	1.534			-0.089	-0.099	1.611			0.048	-0.219	1.484
-0.246	-0.265	1.568			-0.245	-0.231	1.608			-0.242	-0.010	1.628			-0.247	0.155	1.610			-0.408	-0.095	1.615			-0.486	-0.323	1.599			-0.486	-0.501	1.560			-0.474	-0.573	1.534			-0.089	-0.100	1.611			0.046	-0.225	1.482
-0.246	-0.265	1.568			-0.245	-0.231	1.609			-0.242	-0.010	1.628			-0.247	0.155	1.610			-0.408	-0.095	1.615			-0.486	-0.323	1.599			-0.486	-0.501	1.560			-0.474	-0.573	1.534			-0.089	-0.100	1.612			0.043	-0.230	1.479
-0.246	-0.265	1.568			-0.245	-0.231	1.609			-0.242	-0.010	1.628			-0.247	0.155	1.610			-0.408	-0.095	1.615			-0.486	-0.323	1.599			-0.486	-0.501	1.559			-0.474	-0.573	1.533			-0.090	-0.100	1.612			0.039	-0.232	1.468
-0.246	-0.265	1.568			-0.245	-0.231	1.609			-0.242	-0.010	1.628			-0.247	0.155	1.610			-0.408	-0.095	1.615			-0.486	-0.323	1.599			-0.486	-0.501	1.559			-0.474	-0.573	1.533			-0.090	-0.100	1.613			0.036	-0.233	1.460
-0.246	-0.265	1.568			-0.245	-0.231	1.609			-0.242	-0.010	1.628			-0.247	0.155	1.610			-0.408	-0.095	1.615			-0.486	-0.323	1.598			-0.486	-0.501	1.559			-0.474	-0.573	1.533			-0.091	-0.100	1.613			0.034	-0.235	1.454
-0.246	-0.265	1.568			-0.245	-0.231	1.609			-0.242	-0.010	1.628			-0.247	0.155	1.610			-0.408	-0.095	1.615			-0.486	-0.323	1.598			-0.486	-0.501	1.559			-0.473	-0.573	1.533			-0.092	-0.100	1.613			0.031	-0.235	1.449
-0.246	-0.265	1.569			-0.245	-0.231	1.609			-0.242	-0.010	1.628			-0.247	0.155	1.610			-0.408	-0.095	1.615			-0.485	-0.323	1.598			-0.486	-0.501	1.559			-0.473	-0.573	1.533			-0.093	-0.099	1.613			0.027	-0.233	1.438
-0.246	-0.265	1.569			-0.245	-0.231	1.609			-0.242	-0.010	1.628			-0.247	0.155	1.610			-0.408	-0.095	1.615			-0.485	-0.323	1.598			-0.486	-0.501	1.559			-0.473	-0.573	1.533			-0.093	-0.099	1.613			0.027	-0.233	1.438
-0.246	-0.265	1.569			-0.245	-0.231	1.609			-0.242	-0.010	1.628			-0.247	0.155	1.610			-0.408	-0.095	1.615			-0.485	-0.323	1.598			-0.486	-0.501	1.560			-0.473	-0.573	1.533			-0.093	-0.099	1.613			0.019	-0.213	1.417
-0.246	-0.265	1.569			-0.245	-0.231	1.609			-0.242	-0.010	1.628			-0.247	0.155	1.610			-0.408	-0.095	1.615			-0.485	-0.323	1.598			-0.486	-0.501	1.560			-0.473	-0.573	1.533			-0.094	-0.099	1.613			0.017	-0.211	1.412
-0.246	-0.265	1.569			-0.245	-0.231	1.609			-0.242	-0.010	1.628			-0.247	0.155	1.610			-0.408	-0.095	1.615			-0.485	-0.323	1.598			-0.486	-0.501	1.560			-0.473	-0.573	1.534			-0.094	-0.099	1.613			0.015	-0.210	1.409
-0.246	-0.265	1.569			-0.245	-0.231	1.609			-0.241	-0.013	1.627			-0.247	0.155	1.610			-0.408	-0.095	1.615			-0.485	-0.323	1.598			-0.486	-0.501	1.561			-0.473	-0.573	1.534			-0.095	-0.100	1.612			0.014	-0.210	1.405
-0.246	-0.265	1.569			-0.245	-0.231	1.609			-0.241	-0.016	1.627			-0.247	0.155	1.610			-0.408	-0.095	1.615			-0.485	-0.323	1.598			-0.486	-0.501	1.562			-0.473	-0.573	1.535			-0.096	-0.101	1.612			0.013	-0.210	1.401
-0.246	-0.265	1.569			-0.245	-0.231	1.609			-0.241	-0.016	1.627			-0.247	0.155	1.610			-0.408	-0.095	1.615			-0.485	-0.323	1.598			-0.486	-0.501	1.562			-0.474	-0.573	1.536			-0.096	-0.101	1.611			0.012	-0.210	1.399
-0.246	-0.265	1.569			-0.245	-0.231	1.609			-0.240	-0.018	1.626			-0.247	0.155	1.610			-0.408	-0.095	1.615			-0.485	-0.323	1.598			-0.487	-0.502	1.563			-0.474	-0.574	1.537			-0.097	-0.102	1.611			0.012	-0.209	1.396
-0.246	-0.265	1.569			-0.245	-0.231	1.609			-0.239	-0.022	1.625			-0.247	0.155	1.610			-0.408	-0.095	1.615			-0.485	-0.323	1.599			-0.487	-0.502	1.565			-0.475	-0.574	1.539			-0.098	-0.104	1.609			0.010	-0.209	1.390
-0.246	-0.265	1.569			-0.245	-0.231	1.609			-0.239	-0.022	1.625			-0.247	0.155	1.610			-0.408	-0.095	1.615			-0.485	-0.323	1.599			-0.487	-0.502	1.565			-0.475	-0.574	1.539			-0.098	-0.104	1.609			0.010	-0.209	1.390
-0.246	-0.265	1.569			-0.245	-0.231	1.609			-0.239	-0.022	1.625			-0.247	0.155	1.609			-0.408	-0.095	1.615			-0.485	-0.323	1.599			-0.488	-0.502	1.566			-0.475	-0.574	1.539			-0.099	-0.104	1.609			0.009	-0.208	1.388
-0.246	-0.265	1.569			-0.245	-0.231	1.609			-0.239	-0.023	1.624			-0.247	0.155	1.609			-0.408	-0.095	1.615			-0.485	-0.323	1.599			-0.488	-0.502	1.566			-0.475	-0.574	1.540			-0.099	-0.105	1.608			0.002	-0.202	1.380
-0.246	-0.265	1.569			-0.245	-0.232	1.609			-0.239	-0.023	1.624			-0.247	0.155	1.609			-0.408	-0.094	1.615			-0.485	-0.323	1.600			-0.488	-0.502	1.567			-0.475	-0.574	1.541			-0.100	-0.105	1.607			-0.003	-0.197	1.374
-0.246	-0.265	1.569			-0.245	-0.232	1.609			-0.239	-0.024	1.624			-0.247	0.155	1.609			-0.408	-0.094	1.616			-0.485	-0.323	1.600			-0.488	-0.502	1.568			-0.476	-0.574	1.541			-0.100	-0.105	1.607			-0.006	-0.195	1.370
-0.246	-0.265	1.569			-0.245	-0.232	1.609			-0.239	-0.024	1.623			-0.247	0.155	1.608			-0.408	-0.094	1.616			-0.485	-0.323	1.600			-0.489	-0.502	1.568			-0.476	-0.574	1.542			-0.101	-0.105	1.606			-0.004	-0.194	1.370
-0.246	-0.265	1.569			-0.245	-0.232	1.609			-0.239	-0.025	1.623			-0.247	0.155	1.608			-0.408	-0.094	1.616			-0.485	-0.323	1.600			-0.489	-0.502	1.569			-0.476	-0.574	1.543			-0.101	-0.106	1.605			-0.002	-0.194	1.370
-0.246	-0.265	1.569			-0.245	-0.232	1.609			-0.239	-0.025	1.623			-0.247	0.155	1.608			-0.408	-0.094	1.616			-0.485	-0.323	1.600			-0.489	-0.502	1.569			-0.476	-0.574	1.543			-0.102	-0.106	1.605			-0.004	-0.193	1.368
-0.246	-0.265	1.569			-0.245	-0.232	1.608			-0.239	-0.026	1.622			-0.248	0.155	1.607			-0.408	-0.094	1.616			-0.485	-0.323	1.601			-0.489	-0.502	1.570			-0.477	-0.574	1.544			-0.103	-0.107	1.603			-0.003	-0.192	1.366
-0.246	-0.265	1.569			-0.245	-0.232	1.608			-0.239	-0.026	1.622			-0.248	0.155	1.607			-0.408	-0.094	1.616			-0.485	-0.323	1.601			-0.489	-0.502	1.570			-0.477	-0.574	1.544			-0.103	-0.107	1.603			-0.003	-0.192	1.366
-0.246	-0.265	1.569			-0.245	-0.232	1.608			-0.239	-0.026	1.621			-0.248	0.155	1.606			-0.408	-0.094	1.616			-0.485	-0.323	1.601			-0.490	-0.502	1.570			-0.477	-0.574	1.544			-0.103	-0.107	1.603			-0.004	-0.192	1.365
-0.246	-0.265	1.569			-0.245	-0.232	1.608			-0.239	-0.026	1.621			-0.248	0.155	1.606			-0.408	-0.094	1.616			-0.485	-0.323	1.601			-0.490	-0.502	1.570			-0.477	-0.574	1.544			-0.104	-0.107	1.602			-0.002	-0.192	1.367
-0.246	-0.265	1.568			-0.245	-0.232	1.608			-0.239	-0.026	1.620			-0.248	0.154	1.605			-0.408	-0.094	1.616			-0.486	-0.323	1.601			-0.490	-0.502	1.570			-0.477	-0.574	1.544			-0.104	-0.106	1.602			-0.015	-0.168	1.357
-0.246	-0.265	1.568			-0.245	-0.232	1.608			-0.240	-0.025	1.620			-0.248	0.154	1.605			-0.408	-0.094	1.616			-0.486	-0.323	1.601			-0.490	-0.502	1.570			-0.477	-0.574	1.545			-0.104	-0.106	1.601			-0.022	-0.158	1.352
-0.247	-0.265	1.568			-0.245	-0.232	1.607			-0.240	-0.024	1.619			-0.248	0.154	1.605			-0.409	-0.094	1.616			-0.486	-0.323	1.601			-0.490	-0.502	1.570			-0.477	-0.574	1.545			-0.105	-0.105	1.600			-0.026	-0.151	1.348
-0.247	-0.265	1.568			-0.244	-0.232	1.607			-0.240	-0.022	1.618			-0.249	0.154	1.604			-0.409	-0.094	1.616			-0.486	-0.323	1.601			-0.490	-0.502	1.570			-0.477	-0.574	1.545			-0.106	-0.105	1.599			-0.030	-0.146	1.345
-0.247	-0.265	1.568			-0.244	-0.232	1.607			-0.241	-0.020	1.617			-0.249	0.154	1.604			-0.409	-0.094	1.616			-0.486	-0.323	1.601			-0.490	-0.502	1.570			-0.477	-0.574	1.545			-0.106	-0.104	1.598			-0.033	-0.142	1.343
-0.247	-0.264	1.567			-0.244	-0.231	1.606			-0.241	-0.018	1.615			-0.249	0.154	1.603			-0.409	-0.094	1.616			-0.486	-0.323	1.602			-0.490	-0.502	1.570			-0.477	-0.574	1.545			-0.107	-0.102	1.596			-0.036	-0.139	1.340
-0.247	-0.263	1.566			-0.244	-0.229	1.605			-0.240	-0.013	1.612			-0.250	0.155	1.602			-0.409	-0.094	1.616			-0.486	-0.323	1.602			-0.490	-0.502	1.570			-0.477	-0.574	1.545			-0.107	-0.099	1.594			-0.039	-0.136	1.337
-0.247	-0.261	1.565			-0.244	-0.226	1.603			-0.239	-0.003	1.608			-0.251	0.156	1.601			-0.409	-0.094	1.616			-0.486	-0.323	1.602			-0.490	-0.502	1.570			-0.477	-0.574	1.545			-0.106	-0.093	1.591			-0.041	-0.133	1.335
-0.247	-0.259	1.564			-0.243	-0.223	1.602			-0.237	0.004	1.605			-0.252	0.157	1.600			-0.409	-0.094	1.616			-0.486	-0.323	1.602			-0.490	-0.502	1.569			-0.477	-0.574	1.545			-0.105	-0.088	1.588			-0.043	-0.134	1.334
-0.247	-0.257	1.564			-0.243	-0.220	1.601			-0.237	0.008	1.603			-0.253	0.158	1.599			-0.409	-0.094	1.616			-0.486	-0.323	1.602			-0.491	-0.502	1.569			-0.477	-0.574	1.545			-0.105	-0.084	1.586			-0.044	-0.135	1.334
-0.247	-0.256	1.563			-0.242	-0.218	1.600			-0.237	0.013	1.600			-0.255	0.160	1.598			-0.409	-0.094	1.616			-0.486	-0.323	1.602			-0.491	-0.502	1.569			-0.477	-0.574	1.545			-0.106	-0.080	1.583			-0.054	-0.145	1.335
-0.247	-0.254	1.562			-0.242	-0.216	1.599			-0.237	0.016	1.597			-0.256	0.161	1.597			-0.409	-0.094	1.616			-0.486	-0.323	1.602			-0.491	-0.502	1.569			-0.477	-0.574	1.544			-0.106	-0.076	1.580			-0.056	-0.144	1.331
-0.248	-0.254	1.561			-0.242	-0.215	1.597			-0.238	0.019	1.592			-0.257	0.161	1.596			-0.409	-0.094	1.616			-0.486	-0.323	1.602			-0.491	-0.502	1.569			-0.477	-0.574	1.544			-0.106	-0.073	1.576			-0.059	-0.144	1.327
-0.248	-0.253	1.560			-0.242	-0.214	1.595			-0.239	0.020	1.587			-0.258	0.162	1.595			-0.409	-0.094	1.616			-0.486	-0.323	1.602			-0.491	-0.502	1.569			-0.477	-0.574	1.544			-0.107	-0.071	1.571			-0.061	-0.144	1.322
-0.248	-0.253	1.559			-0.242	-0.213	1.594			-0.239	0.021	1.582			-0.259	0.162	1.594			-0.409	-0.094	1.616			-0.486	-0.323	1.602			-0.492	-0.501	1.569			-0.477	-0.574	1.544			-0.107	-0.070	1.567			-0.062	-0.145	1.318
-0.249	-0.253	1.558			-0.242	-0.213	1.591			-0.240	0.022	1.578			-0.259	0.162	1.594			-0.409	-0.093	1.616			-0.486	-0.323	1.602			-0.492	-0.501	1.569			-0.477	-0.573	1.544			-0.107	-0.068	1.563			-0.055	-0.160	1.327
-0.249	-0.254	1.556			-0.242	-0.213	1.589			-0.240	0.022	1.573			-0.260	0.162	1.594			-0.409	-0.093	1.616			-0.486	-0.323	1.602			-0.492	-0.501	1.569			-0.477	-0.573	1.544			-0.108	-0.067	1.559			-0.056	-0.164	1.326
-0.250	-0.254	1.555			-0.243	-0.213	1.586			-0.241	0.021	1.569			-0.260	0.163	1.593			-0.409	-0.093	1.616			-0.486	-0.323	1.602			-0.492	-0.501	1.569			-0.477	-0.573	1.544			-0.108	-0.067	1.555			-0.055	-0.168	1.326
-0.251	-0.256	1.553			-0.243	-0.214	1.584			-0.243	0.020	1.565			-0.260	0.163	1.593			-0.409	-0.093	1.615			-0.486	-0.323	1.602			-0.493	-0.502	1.569			-0.477	-0.574	1.544			-0.110	-0.067	1.552			-0.055	-0.172	1.328
-0.252	-0.257	1.552			-0.244	-0.215	1.581			-0.244	0.019	1.562			-0.261	0.163	1.593			-0.410	-0.093	1.615			-0.486	-0.323	1.602			-0.493	-0.502	1.568			-0.477	-0.574	1.544			-0.111	-0.067	1.549			-0.054	-0.175	1.330
-0.252	-0.259	1.550			-0.245	-0.216	1.579			-0.246	0.018	1.559			-0.261	0.163	1.593			-0.410	-0.093	1.615			-0.486	-0.323	1.602			-0.493	-0.502	1.568			-0.477	-0.574	1.544			-0.112	-0.067	1.546			-0.053	-0.179	1.333
-0.253	-0.260	1.549			-0.245	-0.218	1.576			-0.247	0.017	1.557			-0.261	0.164	1.592			-0.410	-0.093	1.615			-0.486	-0.323	1.602			-0.493	-0.503	1.568			-0.477	-0.574	1.544			-0.113	-0.067	1.543			-0.052	-0.182	1.336
-0.254	-0.262	1.548			-0.246	-0.219	1.574			-0.248	0.016	1.554			-0.260	0.164	1.592			-0.410	-0.093	1.615			-0.486	-0.323	1.602			-0.493	-0.503	1.568			-0.477	-0.575	1.543			-0.114	-0.067	1.540			-0.052	-0.185	1.338
-0.255	-0.265	1.546			-0.247	-0.221	1.570			-0.251	0.014	1.550			-0.259	0.164	1.592			-0.411	-0.093	1.615			-0.486	-0.323	1.602			-0.493	-0.504	1.568			-0.478	-0.576	1.543			-0.116	-0.068	1.536			-0.053	-0.187	1.339
-0.255	-0.265	1.546			-0.247	-0.221	1.570			-0.251	0.014	1.550			-0.259	0.164	1.592			-0.411	-0.093	1.615			-0.486	-0.323	1.602			-0.493	-0.504	1.568			-0.478	-0.576	1.543			-0.116	-0.068	1.536			-0.053	-0.187	1.339
-0.256	-0.267	1.545			-0.248	-0.223	1.568			-0.252	0.013	1.549			-0.258	0.164	1.592			-0.411	-0.093	1.615			-0.486	-0.323	1.602			-0.493	-0.504	1.568			-0.478	-0.576	1.542			-0.117	-0.068	1.534			-0.053	-0.188	1.339
-0.256	-0.268	1.544			-0.248	-0.224	1.567			-0.253	0.012	1.547			-0.257	0.164	1.592			-0.411	-0.093	1.615			-0.486	-0.323	1.602			-0.493	-0.505	1.567			-0.478	-0.577	1.542			-0.118	-0.069	1.532			-0.053	-0.189	1.340
-0.257	-0.269	1.543			-0.249	-0.225	1.565			-0.254	0.011	1.546			-0.257	0.164	1.592			-0.411	-0.093	1.615			-0.486	-0.323	1.602			-0.494	-0.505	1.567			-0.478	-0.577	1.541			-0.118	-0.069	1.530			-0.054	-0.189	1.341
-0.257	-0.270	1.542			-0.249	-0.226	1.564			-0.249	0.008	1.551			-0.255	0.163	1.593			-0.412	-0.093	1.614			-0.486	-0.324	1.602			-0.494	-0.505	1.567			-0.479	-0.578	1.541			-0.117	-0.070	1.531			-0.054	-0.189	1.344
-0.257	-0.271	1.542			-0.249	-0.227	1.564			-0.245	0.005	1.555			-0.253	0.163	1.594			-0.412	-0.093	1.614			-0.486	-0.324	1.602			-0.493	-0.506	1.567			-0.479	-0.578	1.541			-0.115	-0.072	1.532			-0.053	-0.189	1.350
-0.257	-0.272	1.542			-0.249	-0.227	1.563			-0.242	0.003	1.559			-0.251	0.162	1.596			-0.412	-0.093	1.614			-0.486	-0.324	1.602			-0.493	-0.506	1.566			-0.479	-0.579	1.540			-0.113	-0.073	1.533			-0.053	-0.189	1.354
-0.257	-0.272	1.541			-0.249	-0.228	1.563			-0.239	0.002	1.561			-0.249	0.162	1.597			-0.413	-0.094	1.614			-0.487	-0.324	1.602			-0.493	-0.507	1.566			-0.479	-0.579	1.540			-0.111	-0.074	1.534			-0.053	-0.188	1.358
-0.257	-0.272	1.541			-0.249	-0.229	1.564			-0.237	0.000	1.564			-0.248	0.162	1.598			-0.413	-0.094	1.613			-0.487	-0.324	1.602			-0.493	-0.507	1.566			-0.479	-0.579	1.540			-0.109	-0.076	1.536			-0.053	-0.188	1.361
-0.257	-0.273	1.541			-0.248	-0.229	1.564			-0.235	-0.001	1.566			-0.246	0.161	1.599			-0.413	-0.094	1.613			-0.487	-0.324	1.602			-0.493	-0.507	1.565			-0.479	-0.580	1.539			-0.108	-0.077	1.537			-0.053	-0.188	1.364
-0.257	-0.273	1.541			-0.248	-0.230	1.565			-0.233	-0.002	1.568			-0.245	0.161	1.600			-0.414	-0.094	1.613			-0.487	-0.324	1.602			-0.493	-0.508	1.565			-0.479	-0.580	1.539			-0.106	-0.078	1.539			-0.053	-0.188	1.366
-0.257	-0.274	1.541			-0.248	-0.230	1.565			-0.232	-0.003	1.570			-0.243	0.160	1.601			-0.414	-0.094	1.613			-0.487	-0.325	1.602			-0.493	-0.508	1.565			-0.480	-0.580	1.539			-0.105	-0.079	1.540			-0.053	-0.188	1.368
-0.256	-0.274	1.541			-0.247	-0.231	1.566			-0.230	-0.003	1.572			-0.242	0.160	1.602			-0.414	-0.094	1.613			-0.487	-0.325	1.602			-0.493	-0.508	1.565			-0.480	-0.581	1.539			-0.104	-0.080	1.541			-0.053	-0.188	1.370
-0.256	-0.274	1.541			-0.247	-0.231	1.567			-0.230	-0.004	1.573			-0.241	0.160	1.602			-0.415	-0.095	1.612			-0.487	-0.325	1.602			-0.493	-0.508	1.565			-0.480	-0.581	1.538			-0.103	-0.080	1.542			-0.053	-0.188	1.371
-0.256	-0.274	1.541			-0.247	-0.232	1.567			-0.234	-0.003	1.569			-0.240	0.160	1.603			-0.415	-0.095	1.612			-0.487	-0.325	1.602			-0.493	-0.509	1.565			-0.480	-0.581	1.538			-0.104	-0.081	1.541			-0.053	-0.188	1.372
-0.256	-0.275	1.541			-0.247	-0.232	1.567			-0.237	-0.003	1.567			-0.240	0.160	1.603			-0.415	-0.095	1.612			-0.487	-0.325	1.602			-0.493	-0.509	1.564			-0.480	-0.581	1.538			-0.105	-0.081	1.540			-0.054	-0.188	1.373
-0.256	-0.275	1.541			-0.247	-0.232	1.567			-0.240	-0.003	1.564			-0.240	0.160	1.603			-0.415	-0.095	1.612			-0.487	-0.325	1.602			-0.493	-0.509	1.564			-0.480	-0.582	1.538			-0.106	-0.081	1.539			-0.053	-0.188	1.372
-0.256	-0.276	1.542			-0.249	-0.234	1.568			-0.262	-0.010	1.579			-0.241	0.160	1.603			-0.415	-0.095	1.612			-0.487	-0.325	1.602			-0.493	-0.510	1.564			-0.480	-0.582	1.538			-0.118	-0.086	1.547			-0.054	-0.186	1.371
-0.257	-0.276	1.542			-0.250	-0.235	1.569			-0.270	0.002	1.580			-0.247	0.165	1.599			-0.415	-0.095	1.612			-0.487	-0.325	1.602			-0.493	-0.510	1.564			-0.480	-0.582	1.538			-0.123	-0.081	1.548			-0.060	-0.168	1.356
-0.257	-0.277	1.542			-0.251	-0.235	1.570			-0.273	0.002	1.581			-0.250	0.168	1.596			-0.416	-0.095	1.612			-0.487	-0.325	1.602			-0.493	-0.510	1.564			-0.480	-0.582	1.538			-0.126	-0.081	1.550			-0.062	-0.161	1.349
-0.257	-0.277	1.543			-0.251	-0.235	1.571			-0.274	0.002	1.582			-0.252	0.170	1.595			-0.416	-0.095	1.612			-0.487	-0.325	1.602			-0.494	-0.510	1.564			-0.480	-0.582	1.538			-0.128	-0.080	1.551			-0.062	-0.156	1.344
-0.257	-0.275	1.544			-0.252	-0.234	1.572			-0.275	0.003	1.583			-0.253	0.172	1.594			-0.416	-0.095	1.612			-0.487	-0.325	1.602			-0.494	-0.509	1.564			-0.480	-0.581	1.538			-0.129	-0.080	1.552			-0.062	-0.151	1.341
-0.257	-0.268	1.547			-0.252	-0.229	1.575			-0.275	0.003	1.585			-0.253	0.173	1.593			-0.416	-0.095	1.612			-0.487	-0.325	1.602			-0.494	-0.509	1.565			-0.480	-0.581	1.538			-0.129	-0.080	1.554			-0.062	-0.147	1.338
-0.256	-0.262	1.549			-0.251	-0.225	1.578			-0.274	0.003	1.587			-0.253	0.174	1.592			-0.416	-0.094	1.612			-0.487	-0.325	1.602			-0.495	-0.508	1.565			-0.479	-0.580	1.539			-0.130	-0.080	1.555			-0.061	-0.143	1.336
-0.255	-0.257	1.551			-0.251	-0.221	1.581			-0.272	0.004	1.589			-0.254	0.175	1.592			-0.416	-0.094	1.613			-0.487	-0.325	1.602			-0.495	-0.508	1.565			-0.479	-0.579	1.539			-0.130	-0.080	1.557			-0.060	-0.139	1.334
-0.254	-0.253	1.553			-0.250	-0.217	1.583			-0.270	0.005	1.591			-0.254	0.175	1.591			-0.416	-0.094	1.613			-0.487	-0.325	1.602			-0.495	-0.507	1.565			-0.479	-0.579	1.539			-0.129	-0.079	1.558			-0.058	-0.136	1.333
-0.254	-0.250	1.554			-0.250	-0.215	1.585			-0.267	0.006	1.593			-0.254	0.176	1.591			-0.417	-0.094	1.613			-0.487	-0.325	1.602			-0.495	-0.507	1.565			-0.478	-0.578	1.539			-0.129	-0.079	1.560			-0.056	-0.133	1.332
-0.253	-0.248	1.555			-0.249	-0.213	1.586			-0.265	0.006	1.595			-0.254	0.176	1.591			-0.417	-0.094	1.613			-0.487	-0.325	1.602			-0.495	-0.507	1.565			-0.478	-0.578	1.540			-0.128	-0.079	1.562			-0.054	-0.131	1.332
-0.253	-0.245	1.556			-0.249	-0.211	1.588			-0.262	0.006	1.598			-0.253	0.177	1.591			-0.417	-0.093	1.614			-0.487	-0.325	1.602			-0.496	-0.507	1.565			-0.478	-0.577	1.540			-0.127	-0.079	1.564			-0.051	-0.129	1.332
-0.252	-0.244	1.557			-0.248	-0.210	1.589			-0.259	0.006	1.601			-0.253	0.177	1.591			-0.417	-0.093	1.614			-0.487	-0.325	1.602			-0.496	-0.506	1.565			-0.478	-0.577	1.540			-0.126	-0.079	1.567			-0.047	-0.127	1.333
-0.252	-0.242	1.557			-0.248	-0.209	1.590			-0.256	0.005	1.603			-0.252	0.177	1.591			-0.417	-0.093	1.614			-0.487	-0.325	1.602			-0.496	-0.506	1.565			-0.477	-0.576	1.540			-0.124	-0.079	1.569			-0.043	-0.126	1.335
-0.252	-0.241	1.558			-0.248	-0.208	1.592			-0.253	-0.002	1.607			-0.251	0.176	1.592			-0.417	-0.093	1.614			-0.487	-0.325	1.602			-0.496	-0.505	1.565			-0.477	-0.576	1.540			-0.123	-0.083	1.573			-0.039	-0.126	1.337
-0.251	-0.241	1.559			-0.247	-0.208	1.593			-0.247	-0.006	1.610			-0.250	0.175	1.592			-0.417	-0.093	1.614			-0.487	-0.325	1.602			-0.496	-0.505	1.565			-0.477	-0.576	1.540			-0.119	-0.085	1.576			-0.034	-0.126	1.338
-0.251	-0.240	1.559			-0.247	-0.209	1.594			-0.244	-0.010	1.612			-0.249	0.174	1.592			-0.417	-0.092	1.615			-0.487	-0.324	1.602			-0.496	-0.504	1.565			-0.477	-0.575	1.540			-0.117	-0.088	1.578			-0.029	-0.126	1.339
-0.250	-0.241	1.560			-0.247	-0.210	1.596			-0.243	-0.014	1.614			-0.249	0.172	1.593			-0.417	-0.092	1.615			-0.487	-0.324	1.602			-0.496	-0.504	1.565			-0.477	-0.575	1.540			-0.116	-0.091	1.581			-0.025	-0.126	1.341
-0.250	-0.241	1.561			-0.246	-0.211	1.597			-0.241	-0.018	1.616			-0.249	0.171	1.593			-0.417	-0.092	1.615			-0.487	-0.324	1.602			-0.495	-0.504	1.565			-0.477	-0.575	1.540			-0.114	-0.094	1.583			-0.022	-0.127	1.343
-0.250	-0.242	1.562			-0.246	-0.213	1.598			-0.240	-0.020	1.617			-0.249	0.169	1.594			-0.417	-0.092	1.615			-0.487	-0.324	1.602			-0.495	-0.503	1.565			-0.477	-0.574	1.540			-0.113	-0.097	1.585			-0.018	-0.127	1.345
-0.249	-0.243	1.562			-0.246	-0.214	1.599			-0.239	-0.023	1.619			-0.249	0.168	1.594			-0.417	-0.092	1.615			-0.487	-0.324	1.602			-0.495	-0.503	1.565			-0.476	-0.574	1.540			-0.112	-0.099	1.587			-0.016	-0.128	1.347
-0.249	-0.244	1.563			-0.245	-0.215	1.600			-0.234	-0.025	1.619			-0.248	0.167	1.594			-0.417	-0.092	1.615			-0.487	-0.324	1.602			-0.495	-0.503	1.565			-0.476	-0.574	1.541			-0.109	-0.101	1.589			-0.012	-0.129	1.347
-0.248	-0.244	1.564			-0.244	-0.216	1.601			-0.230	-0.026	1.620			-0.248	0.166	1.595			-0.417	-0.092	1.616			-0.487	-0.324	1.602			-0.495	-0.503	1.565			-0.476	-0.574	1.541			-0.105	-0.102	1.590			-0.008	-0.129	1.347
-0.248	-0.245	1.564			-0.244	-0.217	1.602			-0.229	-0.028	1.621			-0.249	0.164	1.595			-0.417	-0.092	1.616			-0.487	-0.324	1.602			-0.495	-0.502	1.565			-0.476	-0.573	1.541			-0.104	-0.104	1.591			-0.006	-0.130	1.349
-0.247	-0.246	1.565			-0.243	-0.218	1.603			-0.228	-0.029	1.622			-0.250	0.163	1.596			-0.417	-0.091	1.616			-0.487	-0.324	1.602			-0.495	-0.502	1.566			-0.476	-0.573	1.541			-0.103	-0.106	1.593			-0.004	-0.130	1.350
-0.246	-0.246	1.565			-0.242	-0.219	1.604			-0.226	-0.030	1.622			-0.251	0.161	1.597			-0.417	-0.091	1.616			-0.487	-0.324	1.602			-0.495	-0.502	1.566			-0.476	-0.573	1.541			-0.101	-0.107	1.594			-0.001	-0.131	1.351
-0.246	-0.247	1.566			-0.242	-0.220	1.605			-0.225	-0.031	1.623			-0.251	0.160	1.597			-0.417	-0.091	1.616			-0.487	-0.324	1.602			-0.494	-0.502	1.566			-0.476	-0.573	1.541			-0.100	-0.108	1.595			0.001	-0.132	1.352
-0.246	-0.248	1.566			-0.242	-0.221	1.605			-0.224	-0.032	1.624			-0.252	0.159	1.598			-0.417	-0.091	1.616			-0.487	-0.324	1.602			-0.494	-0.502	1.566			-0.476	-0.573	1.541			-0.099	-0.109	1.596			0.002	-0.134	1.353
-0.245	-0.249	1.567			-0.241	-0.222	1.606			-0.222	-0.032	1.624			-0.252	0.158	1.598			-0.417	-0.091	1.616			-0.487	-0.323	1.602			-0.494	-0.501	1.567			-0.476	-0.573	1.541			-0.097	-0.110	1.597			0.005	-0.137	1.355
-0.245	-0.250	1.567			-0.241	-0.222	1.606			-0.222	-0.032	1.625			-0.252	0.157	1.598			-0.416	-0.091	1.616			-0.487	-0.323	1.602			-0.494	-0.501	1.567			-0.476	-0.573	1.541			-0.097	-0.110	1.598			0.007	-0.139	1.356
-0.244	-0.250	1.568			-0.240	-0.223	1.607			-0.221	-0.032	1.625			-0.253	0.157	1.599			-0.416	-0.091	1.617			-0.487	-0.323	1.602			-0.494	-0.501	1.567			-0.476	-0.573	1.541			-0.096	-0.111	1.598			0.009	-0.140	1.358
-0.244	-0.251	1.568			-0.240	-0.223	1.607			-0.221	-0.031	1.625			-0.253	0.156	1.599			-0.416	-0.091	1.617			-0.487	-0.323	1.602			-0.494	-0.501	1.567			-0.476	-0.572	1.541			-0.095	-0.110	1.599			0.010	-0.141	1.359
-0.244	-0.252	1.568			-0.240	-0.224	1.608			-0.223	-0.029	1.626			-0.253	0.155	1.599			-0.416	-0.091	1.617			-0.487	-0.323	1.602			-0.494	-0.501	1.567			-0.476	-0.572	1.542			-0.095	-0.109	1.600			0.012	-0.141	1.361
-0.244	-0.252	1.569			-0.240	-0.224	1.608			-0.224	-0.028	1.626			-0.253	0.155	1.599			-0.416	-0.091	1.617			-0.487	-0.323	1.602			-0.493	-0.501	1.567			-0.476	-0.572	1.542			-0.095	-0.108	1.600			0.014	-0.142	1.363
-0.244	-0.253	1.569			-0.240	-0.225	1.609			-0.226	-0.027	1.626			-0.253	0.154	1.600			-0.416	-0.091	1.617			-0.487	-0.323	1.602			-0.493	-0.501	1.567			-0.476	-0.572	1.542			-0.095	-0.108	1.600			0.017	-0.143	1.365
-0.244	-0.254	1.569			-0.240	-0.225	1.609			-0.227	-0.026	1.627			-0.254	0.154	1.600			-0.416	-0.091	1.617			-0.487	-0.323	1.602			-0.493	-0.501	1.568			-0.476	-0.572	1.542			-0.095	-0.107	1.601			0.020	-0.143	1.368
-0.244	-0.255	1.569			-0.240	-0.226	1.609			-0.229	-0.024	1.627			-0.254	0.154	1.600			-0.416	-0.091	1.617			-0.487	-0.323	1.602			-0.493	-0.501	1.568			-0.476	-0.572	1.542			-0.095	-0.106	1.601			0.024	-0.144	1.372
-0.244	-0.255	1.569			-0.240	-0.226	1.609			-0.230	-0.023	1.627			-0.254	0.153	1.600			-0.416	-0.091	1.617			-0.487	-0.323	1.602			-0.493	-0.500	1.568			-0.476	-0.572	1.542			-0.095	-0.105	1.601			0.028	-0.145	1.375
-0.244	-0.256	1.570			-0.240	-0.227	1.610			-0.232	-0.022	1.627			-0.254	0.153	1.600			-0.416	-0.091	1.617			-0.487	-0.323	1.602			-0.493	-0.500	1.568			-0.476	-0.572	1.542			-0.096	-0.105	1.601			0.032	-0.146	1.380
-0.244	-0.257	1.570			-0.240	-0.227	1.610			-0.233	-0.022	1.627			-0.254	0.153	1.601			-0.416	-0.091	1.617			-0.487	-0.323	1.603			-0.493	-0.500	1.568			-0.476	-0.572	1.542			-0.096	-0.104	1.602			0.038	-0.149	1.386
-0.244	-0.257	1.570			-0.240	-0.227	1.610			-0.234	-0.021	1.627			-0.254	0.152	1.601			-0.415	-0.091	1.617			-0.487	-0.323	1.603			-0.493	-0.500	1.568			-0.476	-0.572	1.542			-0.096	-0.103	1.602			0.042	-0.152	1.390
-0.244	-0.258	1.570			-0.240	-0.228	1.610			-0.235	-0.020	1.627			-0.254	0.152	1.601			-0.415	-0.091	1.617			-0.487	-0.323	1.603			-0.492	-0.500	1.568			-0.476	-0.572	1.543			-0.096	-0.103	1.602			0.046	-0.154	1.395
-0.244	-0.258	1.570			-0.240	-0.228	1.610			-0.236	-0.020	1.627			-0.254	0.152	1.601			-0.415	-0.092	1.618			-0.487	-0.323	1.603			-0.492	-0.500	1.568			-0.476	-0.572	1.543			-0.096	-0.102	1.602			0.050	-0.157	1.399
-0.244	-0.259	1.570			-0.240	-0.228	1.611			-0.237	-0.019	1.627			-0.254	0.152	1.601			-0.415	-0.092	1.618			-0.487	-0.323	1.603			-0.492	-0.500	1.568			-0.476	-0.572	1.543			-0.096	-0.102	1.602			0.054	-0.159	1.404
-0.244	-0.259	1.570			-0.240	-0.229	1.611			-0.238	-0.019	1.627			-0.254	0.151	1.601			-0.415	-0.092	1.618			-0.487	-0.323	1.603			-0.492	-0.500	1.568			-0.476	-0.572	1.543			-0.096	-0.101	1.602			0.058	-0.163	1.409
-0.244	-0.259	1.570			-0.240	-0.229	1.611			-0.238	-0.018	1.627			-0.254	0.151	1.601			-0.415	-0.092	1.618			-0.487	-0.323	1.603			-0.492	-0.500	1.568			-0.476	-0.572	1.543			-0.096	-0.101	1.603			0.061	-0.167	1.416
-0.244	-0.260	1.570			-0.241	-0.229	1.611			-0.239	-0.018	1.627			-0.255	0.151	1.601			-0.415	-0.092	1.617			-0.487	-0.323	1.603			-0.491	-0.500	1.567			-0.476	-0.572	1.543			-0.096	-0.101	1.603			0.063	-0.172	1.422
-0.245	-0.260	1.570			-0.241	-0.229	1.611			-0.240	-0.017	1.627			-0.255	0.151	1.601			-0.415	-0.092	1.617			-0.487	-0.323	1.603			-0.491	-0.500	1.567			-0.476	-0.572	1.542			-0.096	-0.100	1.603			0.065	-0.175	1.428
-0.245	-0.261	1.570			-0.241	-0.230	1.611			-0.240	-0.017	1.627			-0.255	0.151	1.602			-0.414	-0.092	1.617			-0.487	-0.323	1.603			-0.491	-0.500	1.567			-0.476	-0.572	1.542			-0.096	-0.100	1.603			0.066	-0.179	1.433
-0.245	-0.261	1.570			-0.241	-0.230	1.611			-0.241	-0.017	1.627			-0.255	0.150	1.602			-0.414	-0.093	1.617			-0.487	-0.323	1.603			-0.490	-0.500	1.567			-0.476	-0.572	1.542			-0.096	-0.100	1.604			0.067	-0.181	1.438
-0.245	-0.261	1.570			-0.241	-0.230	1.611			-0.241	-0.016	1.627			-0.255	0.150	1.602			-0.414	-0.093	1.617			-0.487	-0.323	1.603			-0.490	-0.500	1.566			-0.476	-0.572	1.542			-0.096	-0.100	1.604			0.068	-0.184	1.441
-0.245	-0.261	1.570			-0.242	-0.230	1.611			-0.241	-0.016	1.627			-0.255	0.150	1.602			-0.414	-0.093	1.617			-0.487	-0.323	1.603			-0.489	-0.500	1.566			-0.476	-0.572	1.542			-0.096	-0.099	1.604			0.069	-0.186	1.445
-0.245	-0.262	1.570			-0.242	-0.230	1.611			-0.242	-0.016	1.627			-0.255	0.150	1.602			-0.414	-0.093	1.617			-0.487	-0.323	1.603			-0.489	-0.500	1.566			-0.476	-0.572	1.542			-0.096	-0.099	1.605			0.069	-0.188	1.448
-0.245	-0.262	1.571			-0.242	-0.231	1.611			-0.242	-0.016	1.627			-0.255	0.150	1.602			-0.413	-0.093	1.617			-0.487	-0.323	1.603			-0.489	-0.500	1.566			-0.476	-0.573	1.542			-0.096	-0.099	1.605			0.070	-0.190	1.452
-0.245	-0.262	1.571			-0.242	-0.231	1.611			-0.242	-0.016	1.627			-0.255	0.150	1.602			-0.413	-0.094	1.617			-0.487	-0.322	1.602			-0.488	-0.500	1.565			-0.475	-0.573	1.541			-0.096	-0.099	1.605			0.070	-0.192	1.455
-0.245	-0.262	1.571			-0.242	-0.231	1.611			-0.243	-0.015	1.627			-0.255	0.150	1.602			-0.413	-0.094	1.617			-0.487	-0.322	1.602			-0.488	-0.501	1.565			-0.475	-0.573	1.541			-0.096	-0.098	1.605			0.068	-0.193	1.461
-0.245	-0.263	1.571			-0.242	-0.231	1.611			-0.243	-0.015	1.627			-0.255	0.150	1.602			-0.413	-0.094	1.617			-0.486	-0.322	1.602			-0.488	-0.501	1.565			-0.475	-0.574	1.541			-0.096	-0.098	1.606			0.065	-0.195	1.466
-0.245	-0.263	1.571			-0.242	-0.231	1.611			-0.243	-0.015	1.627			-0.255	0.150	1.602			-0.413	-0.094	1.616			-0.486	-0.322	1.602			-0.487	-0.501	1.565			-0.475	-0.574	1.540			-0.096	-0.098	1.606			0.064	-0.196	1.470
-0.245	-0.263	1.571			-0.243	-0.231	1.611			-0.243	-0.015	1.627			-0.255	0.149	1.602			-0.413	-0.094	1.616			-0.486	-0.322	1.602			-0.487	-0.502	1.565			-0.475	-0.574	1.540			-0.096	-0.098	1.606			0.064	-0.197	1.472
-0.245	-0.263	1.571			-0.243	-0.231	1.611			-0.244	-0.015	1.627			-0.255	0.149	1.602			-0.413	-0.095	1.616			-0.486	-0.322	1.602			-0.487	-0.502	1.565			-0.475	-0.575	1.540			-0.096	-0.098	1.606			0.063	-0.198	1.475
-0.245	-0.263	1.571			-0.243	-0.231	1.611			-0.244	-0.015	1.627			-0.255	0.149	1.602			-0.412	-0.095	1.616			-0.486	-0.322	1.602			-0.487	-0.504	1.565			-0.474	-0.576	1.539			-0.096	-0.097	1.607			0.062	-0.199	1.478
-0.245	-0.263	1.571			-0.243	-0.232	1.611			-0.244	-0.015	1.627			-0.255	0.149	1.602			-0.412	-0.095	1.616			-0.486	-0.322	1.602			-0.487	-0.505	1.565			-0.474	-0.577	1.539			-0.096	-0.097	1.607			0.061	-0.200	1.480
-0.245	-0.264	1.571			-0.243	-0.232	1.611			-0.244	-0.014	1.627			-0.255	0.149	1.602			-0.412	-0.095	1.616			-0.486	-0.322	1.602			-0.486	-0.506	1.565			-0.474	-0.577	1.539			-0.096	-0.097	1.607			0.061	-0.201	1.482
-0.245	-0.264	1.571			-0.243	-0.232	1.611			-0.244	-0.014	1.627			-0.254	0.149	1.602			-0.412	-0.095	1.616			-0.486	-0.322	1.602			-0.486	-0.506	1.565			-0.474	-0.578	1.538			-0.096	-0.097	1.607			0.060	-0.201	1.484
-0.245	-0.264	1.571			-0.243	-0.232	1.611			-0.245	-0.014	1.627			-0.254	0.149	1.602			-0.412	-0.095	1.616			-0.486	-0.322	1.602			-0.486	-0.507	1.565			-0.474	-0.578	1.538			-0.096	-0.097	1.607			0.060	-0.202	1.485
-0.246	-0.264	1.571			-0.243	-0.232	1.611			-0.245	-0.014	1.627			-0.254	0.149	1.603			-0.412	-0.096	1.616			-0.486	-0.322	1.602			-0.486	-0.507	1.565			-0.474	-0.579	1.538			-0.096	-0.097	1.608			0.060	-0.202	1.486
-0.246	-0.264	1.571			-0.244	-0.232	1.611			-0.245	-0.014	1.627			-0.254	0.149	1.603			-0.412	-0.096	1.616			-0.486	-0.322	1.602			-0.486	-0.507	1.565			-0.474	-0.579	1.538			-0.096	-0.097	1.608			0.059	-0.203	1.487
-0.246	-0.264	1.571			-0.244	-0.232	1.611			-0.245	-0.014	1.627			-0.254	0.149	1.603			-0.411	-0.096	1.615			-0.486	-0.322	1.602			-0.486	-0.507	1.565			-0.473	-0.579	1.538			-0.096	-0.097	1.608			0.059	-0.203	1.488
-0.246	-0.264	1.571			-0.244	-0.232	1.611			-0.245	-0.014	1.627			-0.254	0.149	1.603			-0.411	-0.096	1.615			-0.486	-0.322	1.602			-0.486	-0.507	1.565			-0.473	-0.579	1.538			-0.096	-0.096	1.608			0.059	-0.204	1.489
-0.246	-0.264	1.571			-0.244	-0.232	1.611			-0.245	-0.014	1.627			-0.254	0.149	1.603			-0.411	-0.096	1.615			-0.485	-0.322	1.602			-0.486	-0.507	1.565			-0.473	-0.579	1.538			-0.096	-0.096	1.608			0.058	-0.204	1.490
-0.246	-0.264	1.571			-0.244	-0.232	1.611			-0.245	-0.014	1.627			-0.254	0.149	1.603			-0.411	-0.096	1.615			-0.485	-0.322	1.602			-0.486	-0.507	1.565			-0.473	-0.579	1.538			-0.096	-0.096	1.608			0.057	-0.204	1.490
-0.246	-0.265	1.571			-0.244	-0.232	1.611			-0.245	-0.014	1.627			-0.254	0.149	1.603			-0.411	-0.096	1.615			-0.485	-0.322	1.602			-0.486	-0.507	1.565			-0.473	-0.579	1.538			-0.096	-0.096	1.609			0.056	-0.204	1.491
-0.246	-0.265	1.571			-0.244	-0.232	1.611			-0.245	-0.014	1.627			-0.254	0.149	1.603			-0.411	-0.096	1.615			-0.485	-0.322	1.601			-0.486	-0.507	1.565			-0.473	-0.579	1.538			-0.096	-0.096	1.609			0.056	-0.204	1.492
-0.246	-0.265	1.571			-0.244	-0.232	1.611			-0.245	-0.014	1.627			-0.254	0.149	1.603			-0.411	-0.096	1.615			-0.485	-0.322	1.601			-0.486	-0.507	1.565			-0.473	-0.579	1.538			-0.096	-0.096	1.609			0.055	-0.204	1.492
-0.246	-0.265	1.571			-0.244	-0.232	1.611			-0.246	-0.014	1.627			-0.254	0.149	1.603			-0.411	-0.097	1.615			-0.485	-0.322	1.601			-0.486	-0.508	1.565			-0.473	-0.579	1.538			-0.096	-0.096	1.609			0.054	-0.204	1.493
-0.246	-0.265	1.571			-0.244	-0.232	1.611			-0.246	-0.013	1.627			-0.253	0.149	1.603			-0.411	-0.097	1.615			-0.485	-0.322	1.601			-0.485	-0.508	1.565			-0.473	-0.579	1.537			-0.096	-0.096	1.609			0.053	-0.204	1.494
-0.246	-0.265	1.571			-0.244	-0.232	1.611			-0.246	-0.013	1.627			-0.253	0.149	1.603			-0.411	-0.097	1.615			-0.485	-0.322	1.601			-0.485	-0.508	1.565			-0.473	-0.579	1.537			-0.096	-0.096	1.609			0.052	-0.204	1.494
-0.246	-0.265	1.571			-0.244	-0.233	1.611			-0.246	-0.013	1.627			-0.253	0.149	1.603			-0.411	-0.097	1.615			-0.485	-0.322	1.601			-0.485	-0.508	1.565			-0.473	-0.579	1.537			-0.096	-0.096	1.609			0.051	-0.204	1.495
-0.246	-0.265	1.571			-0.244	-0.233	1.611			-0.246	-0.013	1.627			-0.253	0.149	1.603			-0.410	-0.097	1.615			-0.485	-0.322	1.601			-0.485	-0.508	1.565			-0.473	-0.579	1.537			-0.096	-0.096	1.609			0.050	-0.204	1.496
-0.246	-0.265	1.571			-0.245	-0.233	1.611			-0.246	-0.013	1.627			-0.253	0.149	1.603			-0.410	-0.097	1.615			-0.485	-0.322	1.601			-0.485	-0.508	1.565			-0.473	-0.579	1.537			-0.096	-0.096	1.609			0.049	-0.204	1.497
-0.246	-0.265	1.571			-0.245	-0.233	1.611			-0.246	-0.013	1.627			-0.253	0.149	1.603			-0.410	-0.097	1.615			-0.485	-0.322	1.601			-0.485	-0.508	1.565			-0.473	-0.580	1.537			-0.096	-0.096	1.609			0.048	-0.203	1.498
-0.246	-0.265	1.571			-0.245	-0.233	1.611			-0.246	-0.013	1.627			-0.253	0.149	1.603			-0.410	-0.097	1.615			-0.485	-0.322	1.601			-0.485	-0.508	1.565			-0.473	-0.580	1.537			-0.096	-0.096	1.610			0.047	-0.203	1.499
-0.246	-0.265	1.571			-0.245	-0.233	1.611			-0.246	-0.013	1.627			-0.253	0.149	1.603			-0.410	-0.097	1.614			-0.485	-0.322	1.601			-0.485	-0.508	1.565			-0.473	-0.580	1.537			-0.096	-0.096	1.610			0.046	-0.203	1.500
-0.246	-0.265	1.571			-0.245	-0.233	1.611			-0.246	-0.013	1.627			-0.253	0.149	1.603			-0.410	-0.097	1.614			-0.485	-0.322	1.601			-0.485	-0.508	1.565			-0.473	-0.580	1.537			-0.096	-0.096	1.610			0.045	-0.203	1.501
-0.246	-0.265	1.571			-0.245	-0.233	1.611			-0.246	-0.013	1.627			-0.253	0.149	1.603			-0.410	-0.097	1.614			-0.485	-0.322	1.601			-0.485	-0.508	1.565			-0.473	-0.580	1.537			-0.096	-0.095	1.610			0.045	-0.203	1.502
-0.246	-0.265	1.571			-0.245	-0.233	1.611			-0.246	-0.013	1.627			-0.253	0.149	1.603			-0.410	-0.097	1.614			-0.485	-0.322	1.601			-0.485	-0.508	1.565			-0.473	-0.580	1.537			-0.096	-0.095	1.610			0.044	-0.203	1.502
-0.246	-0.265	1.571			-0.245	-0.233	1.611			-0.246	-0.013	1.627			-0.253	0.149	1.603			-0.410	-0.097	1.614			-0.485	-0.322	1.601			-0.485	-0.508	1.565			-0.473	-0.580	1.537			-0.096	-0.095	1.610			0.044	-0.203	1.503
-0.246	-0.265	1.571			-0.245	-0.233	1.611			-0.246	-0.013	1.627			-0.253	0.149	1.603			-0.410	-0.097	1.614			-0.484	-0.322	1.601			-0.485	-0.508	1.565			-0.473	-0.580	1.537			-0.096	-0.095	1.610			0.043	-0.203	1.504
-0.246	-0.265	1.571			-0.245	-0.233	1.610			-0.246	-0.013	1.627			-0.252	0.149	1.603			-0.410	-0.098	1.614			-0.484	-0.322	1.601			-0.485	-0.509	1.564			-0.473	-0.580	1.536			-0.096	-0.095	1.610			0.042	-0.204	1.505
-0.246	-0.265	1.571			-0.245	-0.233	1.610			-0.246	-0.013	1.627			-0.252	0.149	1.603			-0.410	-0.098	1.614			-0.484	-0.322	1.601			-0.485	-0.509	1.564			-0.473	-0.580	1.536			-0.096	-0.095	1.610			0.042	-0.204	1.505
-0.246	-0.266	1.571			-0.245	-0.233	1.610			-0.246	-0.013	1.627			-0.252	0.149	1.603			-0.410	-0.098	1.614			-0.484	-0.322	1.600			-0.485	-0.509	1.564			-0.473	-0.580	1.536			-0.096	-0.095	1.610			0.042	-0.204	1.506
-0.246	-0.266	1.571			-0.245	-0.233	1.610			-0.246	-0.013	1.627			-0.252	0.149	1.603			-0.410	-0.098	1.614			-0.484	-0.323	1.600			-0.485	-0.509	1.564			-0.473	-0.580	1.536			-0.096	-0.095	1.611			0.041	-0.204	1.507
-0.246	-0.266	1.571			-0.245	-0.233	1.610			-0.246	-0.013	1.627			-0.252	0.149	1.603			-0.410	-0.098	1.614			-0.484	-0.323	1.600			-0.485	-0.509	1.564			-0.473	-0.580	1.536			-0.096	-0.095	1.611			0.041	-0.204	1.508
-0.246	-0.266	1.571			-0.245	-0.233	1.610			-0.246	-0.013	1.627			-0.252	0.149	1.603			-0.410	-0.098	1.614			-0.484	-0.323	1.600			-0.485	-0.509	1.564			-0.473	-0.580	1.536			-0.096	-0.095	1.611			0.040	-0.204	1.510
-0.246	-0.266	1.571			-0.245	-0.233	1.610			-0.246	-0.013	1.627			-0.252	0.150	1.603			-0.410	-0.098	1.614			-0.484	-0.323	1.600			-0.485	-0.508	1.564			-0.473	-0.580	1.536			-0.096	-0.095	1.611			0.040	-0.204	1.511
-0.246	-0.266	1.571			-0.245	-0.233	1.610			-0.246	-0.013	1.627			-0.252	0.150	1.603			-0.410	-0.098	1.614			-0.484	-0.323	1.600			-0.485	-0.508	1.564			-0.473	-0.580	1.536			-0.095	-0.096	1.611			0.040	-0.204	1.514
-0.246	-0.266	1.571			-0.245	-0.233	1.610			-0.246	-0.013	1.627			-0.252	0.150	1.603			-0.410	-0.098	1.614			-0.484	-0.323	1.600			-0.486	-0.507	1.563			-0.473	-0.580	1.536			-0.095	-0.096	1.611			0.039	-0.205	1.517
-0.246	-0.266	1.571			-0.246	-0.233	1.610			-0.246	-0.013	1.627			-0.252	0.150	1.603			-0.409	-0.098	1.614			-0.484	-0.323	1.600			-0.486	-0.507	1.562			-0.473	-0.579	1.535			-0.095	-0.096	1.612			0.039	-0.205	1.520
-0.246	-0.266	1.570			-0.246	-0.233	1.610			-0.247	-0.013	1.627			-0.252	0.150	1.603			-0.409	-0.098	1.614			-0.484	-0.323	1.600			-0.486	-0.507	1.562			-0.473	-0.579	1.535			-0.095	-0.096	1.612			0.040	-0.205	1.524
-0.246	-0.266	1.570			-0.246	-0.233	1.610			-0.247	-0.013	1.627			-0.252	0.150	1.603			-0.409	-0.098	1.614			-0.484	-0.323	1.600			-0.486	-0.506	1.561			-0.473	-0.579	1.535			-0.095	-0.096	1.613			0.040	-0.205	1.529
-0.246	-0.266	1.570			-0.246	-0.233	1.610			-0.247	-0.013	1.627			-0.252	0.150	1.603			-0.409	-0.098	1.613			-0.484	-0.323	1.599			-0.486	-0.506	1.560			-0.473	-0.579	1.535			-0.095	-0.096	1.614			0.041	-0.206	1.535
-0.246	-0.266	1.570			-0.246	-0.233	1.610			-0.247	-0.013	1.627			-0.251	0.150	1.603			-0.409	-0.098	1.613			-0.484	-0.323	1.599			-0.486	-0.506	1.560			-0.473	-0.579	1.534			-0.095	-0.097	1.615			0.042	-0.206	1.541
-0.246	-0.266	1.570			-0.246	-0.233	1.610			-0.247	-0.013	1.627			-0.251	0.150	1.603			-0.409	-0.098	1.613			-0.484	-0.323	1.598			-0.486	-0.505	1.559			-0.473	-0.579	1.534			-0.094	-0.097	1.616			0.043	-0.207	1.547
-0.246	-0.266	1.570			-0.246	-0.233	1.610			-0.247	-0.013	1.627			-0.251	0.150	1.603			-0.409	-0.098	1.612			-0.484	-0.323	1.596			-0.486	-0.505	1.558			-0.473	-0.578	1.533			-0.094	-0.097	1.618			0.044	-0.207	1.554
-0.246	-0.266	1.570			-0.246	-0.233	1.610			-0.247	-0.013	1.627			-0.251	0.150	1.603			-0.408	-0.098	1.611			-0.484	-0.323	1.594			-0.486	-0.505	1.556			-0.473	-0.578	1.531			-0.094	-0.097	1.620			0.045	-0.208	1.561
-0.246	-0.266	1.570			-0.246	-0.233	1.610			-0.247	-0.013	1.627			-0.251	0.150	1.603			-0.408	-0.098	1.610			-0.484	-0.323	1.591			-0.486	-0.505	1.554			-0.473	-0.578	1.528			-0.093	-0.098	1.622			0.046	-0.209	1.567
-0.246	-0.266	1.570			-0.247	-0.233	1.610			-0.247	-0.014	1.627			-0.250	0.150	1.603			-0.408	-0.098	1.609			-0.484	-0.323	1.588			-0.485	-0.504	1.550			-0.472	-0.577	1.523			-0.093	-0.098	1.624			0.047	-0.210	1.574
-0.246	-0.266	1.570			-0.247	-0.233	1.610			-0.247	-0.014	1.627			-0.250	0.150	1.603			-0.407	-0.098	1.607			-0.483	-0.323	1.585			-0.485	-0.504	1.547			-0.471	-0.576	1.519			-0.092	-0.098	1.626			0.048	-0.210	1.579
-0.246	-0.266	1.570			-0.247	-0.233	1.610			-0.247	-0.014	1.627			-0.250	0.150	1.603			-0.406	-0.097	1.606			-0.483	-0.323	1.581			-0.484	-0.504	1.542			-0.470	-0.576	1.514			-0.092	-0.099	1.629			0.049	-0.211	1.585
-0.246	-0.266	1.570			-0.247	-0.233	1.610			-0.247	-0.014	1.627			-0.250	0.150	1.603			-0.406	-0.097	1.604			-0.482	-0.322	1.577			-0.483	-0.503	1.538			-0.469	-0.575	1.509			-0.092	-0.099	1.631			0.050	-0.211	1.590
-0.246	-0.266	1.570			-0.247	-0.233	1.610			-0.247	-0.014	1.627			-0.249	0.150	1.603			-0.405	-0.097	1.602			-0.482	-0.322	1.573			-0.481	-0.502	1.532			-0.467	-0.574	1.504			-0.092	-0.099	1.634			0.051	-0.212	1.595
-0.246	-0.266	1.570			-0.248	-0.233	1.610			-0.248	-0.014	1.627			-0.249	0.150	1.603			-0.405	-0.097	1.600			-0.481	-0.321	1.570			-0.480	-0.501	1.526			-0.465	-0.573	1.500			-0.091	-0.099	1.636			0.051	-0.212	1.600
-0.246	-0.266	1.570			-0.248	-0.233	1.609			-0.248	-0.014	1.627			-0.249	0.150	1.603			-0.404	-0.096	1.599			-0.481	-0.321	1.567			-0.479	-0.500	1.521			-0.464	-0.572	1.496			-0.091	-0.100	1.638			0.052	-0.213	1.604
-0.246	-0.266	1.570			-0.248	-0.232	1.609			-0.248	-0.015	1.627			-0.248	0.150	1.603			-0.403	-0.096	1.597			-0.480	-0.320	1.564			-0.477	-0.500	1.517			-0.462	-0.571	1.493			-0.091	-0.100	1.640			0.053	-0.213	1.608
-0.246	-0.266	1.570			-0.248	-0.232	1.609			-0.248	-0.015	1.627			-0.248	0.150	1.603			-0.403	-0.096	1.596			-0.480	-0.319	1.561			-0.476	-0.499	1.513			-0.461	-0.570	1.490			-0.091	-0.100	1.642			0.053	-0.213	1.611
-0.246	-0.266	1.570			-0.249	-0.232	1.609			-0.248	-0.015	1.627			-0.248	0.150	1.603			-0.403	-0.096	1.594			-0.479	-0.319	1.559			-0.475	-0.499	1.510			-0.460	-0.570	1.487			-0.091	-0.100	1.644			0.054	-0.214	1.614
-0.246	-0.266	1.570			-0.249	-0.233	1.609			-0.248	-0.015	1.627			-0.248	0.150	1.603			-0.402	-0.096	1.593			-0.479	-0.319	1.557			-0.475	-0.498	1.508			-0.459	-0.569	1.485			-0.091	-0.100	1.645			0.054	-0.214	1.616
-0.246	-0.266	1.570			-0.249	-0.233	1.609			-0.249	-0.015	1.628			-0.247	0.150	1.603			-0.402	-0.096	1.592			-0.479	-0.318	1.555			-0.474	-0.498	1.505			-0.458	-0.568	1.483			-0.091	-0.101	1.647			0.054	-0.214	1.618
-0.246	-0.266	1.570			-0.249	-0.233	1.609			-0.249	-0.016	1.628			-0.247	0.150	1.603			-0.402	-0.096	1.591			-0.478	-0.318	1.554			-0.474	-0.498	1.504			-0.457	-0.568	1.482			-0.091	-0.101	1.648			0.056	-0.214	1.617
-0.246	-0.266	1.570			-0.250	-0.233	1.609			-0.249	-0.016	1.628			-0.247	0.150	1.603			-0.401	-0.096	1.590			-0.478	-0.318	1.553			-0.473	-0.498	1.503			-0.457	-0.568	1.481			-0.091	-0.101	1.649			0.058	-0.212	1.610
-0.246	-0.266	1.570			-0.250	-0.233	1.609			-0.249	-0.016	1.628			-0.247	0.150	1.603			-0.401	-0.096	1.590			-0.478	-0.317	1.552			-0.473	-0.497	1.501			-0.456	-0.567	1.479			-0.091	-0.101	1.650			0.058	-0.205	1.579
-0.246	-0.266	1.570			-0.250	-0.233	1.609			-0.249	-0.016	1.628			-0.246	0.150	1.604			-0.401	-0.095	1.589			-0.478	-0.317	1.551			-0.473	-0.497	1.500			-0.456	-0.567	1.478			-0.091	-0.101	1.651			0.056	-0.193	1.546
-0.246	-0.266	1.571			-0.250	-0.233	1.609			-0.239	-0.020	1.632			-0.243	0.149	1.605			-0.400	-0.095	1.589			-0.478	-0.317	1.550			-0.472	-0.497	1.499			-0.456	-0.567	1.477			-0.087	-0.103	1.654			0.055	-0.171	1.493
-0.246	-0.265	1.571			-0.250	-0.233	1.610			-0.239	-0.020	1.634			-0.241	0.149	1.606			-0.400	-0.095	1.588			-0.478	-0.317	1.549			-0.472	-0.497	1.499			-0.455	-0.567	1.477			-0.086	-0.103	1.655			0.054	-0.165	1.476
-0.245	-0.265	1.571			-0.250	-0.233	1.610			-0.238	-0.021	1.635			-0.239	0.148	1.608			-0.400	-0.095	1.588			-0.477	-0.317	1.548			-0.472	-0.497	1.499			-0.455	-0.567	1.476			-0.086	-0.104	1.657			0.050	-0.157	1.460
-0.245	-0.265	1.572			-0.250	-0.233	1.611			-0.237	-0.022	1.636			-0.237	0.148	1.609			-0.400	-0.095	1.587			-0.477	-0.316	1.547			-0.473	-0.497	1.499			-0.455	-0.566	1.475			-0.085	-0.104	1.658			0.045	-0.149	1.448
-0.245	-0.265	1.573			-0.249	-0.233	1.611			-0.236	-0.023	1.637			-0.235	0.147	1.610			-0.400	-0.095	1.587			-0.477	-0.316	1.547			-0.473	-0.497	1.499			-0.455	-0.566	1.475			-0.085	-0.105	1.659			0.041	-0.141	1.439
-0.244	-0.265	1.573			-0.249	-0.233	1.612			-0.236	-0.024	1.638			-0.234	0.147	1.611			-0.399	-0.095	1.587			-0.477	-0.316	1.546			-0.473	-0.497	1.499			-0.455	-0.566	1.474			-0.084	-0.105	1.661			0.038	-0.136	1.432
-0.244	-0.265	1.574			-0.249	-0.233	1.613			-0.235	-0.024	1.639			-0.233	0.147	1.611			-0.399	-0.094	1.587			-0.477	-0.316	1.546			-0.473	-0.497	1.499			-0.455	-0.566	1.474			-0.085	-0.106	1.659			0.037	-0.130	1.424
-0.244	-0.265	1.574			-0.249	-0.233	1.613			-0.235	-0.024	1.640			-0.232	0.147	1.612			-0.399	-0.094	1.587			-0.477	-0.316	1.546			-0.473	-0.497	1.500			-0.455	-0.566	1.474			-0.086	-0.106	1.657			0.036	-0.126	1.418
-0.244	-0.265	1.575			-0.249	-0.233	1.614			-0.235	-0.025	1.640			-0.231	0.147	1.613			-0.399	-0.094	1.587			-0.477	-0.316	1.546			-0.474	-0.497	1.501			-0.455	-0.566	1.474			-0.087	-0.106	1.656			0.036	-0.122	1.413
-0.243	-0.265	1.575			-0.249	-0.233	1.614			-0.236	-0.025	1.641			-0.231	0.147	1.613			-0.398	-0.094	1.587			-0.477	-0.316	1.546			-0.474	-0.498	1.502			-0.455	-0.566	1.474			-0.087	-0.106	1.654			0.038	-0.120	1.420
-0.243	-0.265	1.575			-0.249	-0.233	1.615			-0.236	-0.025	1.641			-0.230	0.146	1.613			-0.398	-0.093	1.588			-0.477	-0.315	1.546			-0.474	-0.498	1.503			-0.455	-0.567	1.474			-0.088	-0.105	1.653			0.039	-0.118	1.427
-0.243	-0.265	1.576			-0.249	-0.233	1.615			-0.237	-0.025	1.642			-0.230	0.146	1.614			-0.398	-0.093	1.588			-0.477	-0.315	1.547			-0.474	-0.498	1.504			-0.456	-0.567	1.475			-0.088	-0.105	1.652			0.041	-0.118	1.439
-0.243	-0.265	1.576			-0.249	-0.233	1.616			-0.238	-0.025	1.642			-0.230	0.146	1.614			-0.398	-0.093	1.588			-0.477	-0.315	1.548			-0.474	-0.498	1.506			-0.456	-0.567	1.476			-0.089	-0.105	1.651			0.044	-0.121	1.455
-0.243	-0.265	1.577			-0.249	-0.233	1.616			-0.239	-0.025	1.643			-0.229	0.146	1.615			-0.398	-0.093	1.589			-0.477	-0.315	1.548			-0.475	-0.498	1.507			-0.457	-0.567	1.477			-0.089	-0.104	1.651			0.049	-0.134	1.491
-0.243	-0.265	1.577			-0.249	-0.234	1.616			-0.239	-0.025	1.643			-0.229	0.146	1.615			-0.398	-0.093	1.589			-0.477	-0.315	1.549			-0.475	-0.498	1.508			-0.457	-0.567	1.478			-0.089	-0.104	1.650			0.050	-0.139	1.504
-0.243	-0.265	1.577			-0.249	-0.234	1.617			-0.240	-0.025	1.643			-0.229	0.146	1.615			-0.398	-0.093	1.590			-0.477	-0.315	1.550			-0.476	-0.499	1.510			-0.458	-0.567	1.479			-0.089	-0.104	1.650			0.052	-0.142	1.513
-0.243	-0.265	1.578			-0.249	-0.234	1.617			-0.241	-0.025	1.644			-0.229	0.146	1.616			-0.398	-0.092	1.590			-0.478	-0.315	1.550			-0.476	-0.499	1.511			-0.458	-0.567	1.480			-0.090	-0.103	1.650			0.053	-0.144	1.520
-0.243	-0.265	1.578			-0.249	-0.234	1.618			-0.242	-0.025	1.644			-0.229	0.146	1.616			-0.398	-0.092	1.590			-0.478	-0.315	1.551			-0.477	-0.499	1.512			-0.459	-0.567	1.480			-0.090	-0.103	1.650			0.054	-0.145	1.525
-0.244	-0.265	1.578			-0.249	-0.234	1.618			-0.243	-0.025	1.644			-0.229	0.146	1.616			-0.398	-0.092	1.591			-0.478	-0.315	1.551			-0.477	-0.499	1.512			-0.459	-0.567	1.481			-0.090	-0.103	1.649			0.056	-0.146	1.530
-0.244	-0.265	1.578			-0.250	-0.234	1.618			-0.244	-0.025	1.644			-0.228	0.146	1.616			-0.398	-0.092	1.591			-0.478	-0.315	1.551			-0.477	-0.499	1.513			-0.459	-0.567	1.481			-0.090	-0.103	1.649			0.057	-0.147	1.535
-0.244	-0.265	1.579			-0.250	-0.234	1.618			-0.244	-0.025	1.645			-0.228	0.146	1.617			-0.398	-0.092	1.591			-0.478	-0.315	1.551			-0.478	-0.499	1.513			-0.460	-0.567	1.481			-0.090	-0.103	1.650			0.058	-0.148	1.540
-0.244	-0.265	1.579			-0.250	-0.234	1.619			-0.245	-0.024	1.645			-0.228	0.147	1.617			-0.398	-0.092	1.591			-0.478	-0.315	1.552			-0.478	-0.499	1.513			-0.460	-0.567	1.482			-0.090	-0.103	1.650			0.059	-0.149	1.545
-0.244	-0.265	1.579			-0.250	-0.234	1.619			-0.246	-0.024	1.645			-0.228	0.147	1.617			-0.398	-0.092	1.591			-0.478	-0.315	1.552			-0.478	-0.499	1.513			-0.460	-0.567	1.482			-0.090	-0.102	1.650			0.061	-0.151	1.549
-0.244	-0.265	1.579			-0.250	-0.234	1.619			-0.246	-0.024	1.645			-0.229	0.147	1.617			-0.398	-0.092	1.592			-0.478	-0.314	1.552			-0.478	-0.499	1.514			-0.460	-0.567	1.482			-0.090	-0.102	1.650			0.062	-0.153	1.554
-0.244	-0.265	1.580			-0.250	-0.234	1.620			-0.247	-0.024	1.645			-0.229	0.147	1.618			-0.398	-0.092	1.592			-0.479	-0.314	1.552			-0.478	-0.499	1.514			-0.460	-0.567	1.482			-0.090	-0.102	1.650			0.063	-0.154	1.558
-0.244	-0.265	1.580			-0.251	-0.234	1.620			-0.248	-0.024	1.645			-0.229	0.147	1.618			-0.398	-0.092	1.592			-0.479	-0.314	1.552			-0.478	-0.499	1.514			-0.460	-0.567	1.482			-0.090	-0.102	1.651			0.064	-0.156	1.563
-0.244	-0.265	1.580			-0.251	-0.234	1.620			-0.248	-0.024	1.645			-0.229	0.147	1.618			-0.398	-0.092	1.592			-0.479	-0.314	1.552			-0.479	-0.499	1.514			-0.460	-0.567	1.482			-0.090	-0.102	1.651			0.065	-0.158	1.567
-0.244	-0.265	1.580			-0.251	-0.234	1.620			-0.249	-0.024	1.645			-0.229	0.147	1.618			-0.398	-0.092	1.592			-0.479	-0.314	1.552			-0.479	-0.499	1.514			-0.460	-0.567	1.482			-0.090	-0.101	1.652			0.066	-0.159	1.570
-0.244	-0.265	1.581			-0.251	-0.234	1.620			-0.250	-0.024	1.645			-0.229	0.147	1.618			-0.398	-0.092	1.592			-0.479	-0.314	1.552			-0.479	-0.499	1.514			-0.460	-0.567	1.482			-0.090	-0.101	1.652			0.067	-0.161	1.575
-0.245	-0.265	1.581			-0.252	-0.234	1.621			-0.250	-0.024	1.645			-0.230	0.147	1.618			-0.398	-0.092	1.592			-0.479	-0.314	1.552			-0.479	-0.498	1.514			-0.461	-0.567	1.482			-0.090	-0.101	1.653			0.068	-0.163	1.579
-0.245	-0.265	1.581			-0.252	-0.234	1.621			-0.251	-0.024	1.645			-0.230	0.147	1.618			-0.399	-0.092	1.592			-0.479	-0.314	1.552			-0.479	-0.498	1.514			-0.461	-0.567	1.482			-0.090	-0.101	1.653			0.068	-0.165	1.583
-0.245	-0.265	1.581			-0.252	-0.234	1.621			-0.252	-0.024	1.645			-0.231	0.147	1.618			-0.399	-0.092	1.592			-0.479	-0.314	1.552			-0.479	-0.498	1.514			-0.461	-0.567	1.482			-0.090	-0.101	1.654			0.068	-0.167	1.586
-0.245	-0.265	1.581			-0.253	-0.234	1.621			-0.252	-0.023	1.645			-0.231	0.147	1.618			-0.399	-0.092	1.592			-0.479	-0.314	1.553			-0.479	-0.498	1.514			-0.461	-0.567	1.483			-0.090	-0.101	1.654			0.068	-0.168	1.589
-0.245	-0.265	1.581			-0.253	-0.234	1.621			-0.253	-0.023	1.644			-0.232	0.147	1.618			-0.399	-0.092	1.593			-0.479	-0.314	1.553			-0.479	-0.498	1.514			-0.461	-0.567	1.483			-0.091	-0.101	1.655			0.068	-0.170	1.593
-0.246	-0.265	1.582			-0.253	-0.234	1.621			-0.254	-0.023	1.644			-0.232	0.148	1.618			-0.399	-0.092	1.593			-0.479	-0.314	1.553			-0.479	-0.498	1.514			-0.461	-0.567	1.483			-0.091	-0.101	1.656			0.068	-0.172	1.597
-0.246	-0.265	1.582			-0.254	-0.234	1.621			-0.255	-0.023	1.644			-0.233	0.148	1.618			-0.399	-0.092	1.593			-0.480	-0.314	1.553			-0.479	-0.498	1.514			-0.461	-0.567	1.483			-0.091	-0.101	1.656			0.068	-0.174	1.601
-0.246	-0.265	1.582			-0.254	-0.234	1.622			-0.255	-0.023	1.644			-0.234	0.148	1.618			-0.399	-0.092	1.593			-0.480	-0.314	1.553			-0.480	-0.498	1.514			-0.461	-0.567	1.483			-0.091	-0.101	1.657			0.068	-0.176	1.604
-0.246	-0.265	1.582			-0.254	-0.234	1.622			-0.256	-0.023	1.644			-0.234	0.148	1.618			-0.400	-0.092	1.593			-0.480	-0.314	1.553			-0.480	-0.498	1.514			-0.461	-0.567	1.483			-0.091	-0.100	1.658			0.067	-0.178	1.608
-0.247	-0.266	1.582			-0.255	-0.234	1.622			-0.257	-0.023	1.643			-0.236	0.148	1.618			-0.400	-0.092	1.592			-0.480	-0.314	1.552			-0.480	-0.498	1.513			-0.461	-0.567	1.483			-0.092	-0.100	1.660			0.066	-0.182	1.615
-0.247	-0.266	1.582			-0.255	-0.234	1.622			-0.257	-0.023	1.643			-0.236	0.148	1.618			-0.400	-0.092	1.592			-0.480	-0.314	1.552			-0.480	-0.498	1.513			-0.461	-0.567	1.483			-0.092	-0.100	1.660			0.066	-0.182	1.615
-0.247	-0.266	1.582			-0.256	-0.234	1.622			-0.258	-0.023	1.643			-0.236	0.148	1.618			-0.400	-0.092	1.592			-0.481	-0.314	1.552			-0.480	-0.499	1.513			-0.462	-0.567	1.483			-0.093	-0.101	1.661			0.066	-0.184	1.619
-0.247	-0.266	1.582			-0.257	-0.234	1.622			-0.259	-0.023	1.643			-0.237	0.148	1.618			-0.401	-0.092	1.592			-0.481	-0.314	1.552			-0.480	-0.499	1.513			-0.462	-0.567	1.483			-0.093	-0.101	1.662			0.066	-0.185	1.621
-0.248	-0.266	1.582			-0.257	-0.234	1.622			-0.260	-0.023	1.643			-0.238	0.148	1.618			-0.401	-0.093	1.592			-0.482	-0.314	1.552			-0.481	-0.499	1.512			-0.462	-0.567	1.483			-0.094	-0.101	1.663			0.065	-0.187	1.624
-0.248	-0.266	1.582			-0.258	-0.235	1.622			-0.260	-0.023	1.643			-0.238	0.148	1.618			-0.402	-0.093	1.592			-0.482	-0.315	1.551			-0.481	-0.499	1.511			-0.462	-0.567	1.482			-0.095	-0.101	1.663			0.065	-0.189	1.627
-0.249	-0.266	1.582			-0.258	-0.235	1.622			-0.261	-0.023	1.643			-0.239	0.148	1.618			-0.402	-0.093	1.591			-0.483	-0.315	1.551			-0.481	-0.499	1.510			-0.462	-0.567	1.482			-0.095	-0.101	1.664			0.063	-0.192	1.631
-0.249	-0.266	1.582			-0.259	-0.235	1.622			-0.262	-0.023	1.643			-0.240	0.148	1.618			-0.402	-0.093	1.591			-0.483	-0.315	1.550			-0.481	-0.499	1.509			-0.462	-0.567	1.482			-0.096	-0.101	1.665			0.062	-0.194	1.634
-0.250	-0.266	1.582			-0.260	-0.235	1.622			-0.262	-0.023	1.642			-0.240	0.148	1.617			-0.403	-0.093	1.591			-0.483	-0.315	1.550			-0.482	-0.499	1.508			-0.462	-0.567	1.482			-0.097	-0.101	1.666			0.061	-0.198	1.635
-0.250	-0.266	1.582			-0.260	-0.235	1.622			-0.263	-0.023	1.642			-0.241	0.148	1.617			-0.403	-0.093	1.590			-0.484	-0.315	1.549			-0.482	-0.499	1.507			-0.462	-0.566	1.482			-0.098	-0.101	1.667			0.057	-0.203	1.636
-0.250	-0.266	1.582			-0.261	-0.235	1.621			-0.264	-0.023	1.642			-0.242	0.148	1.617			-0.404	-0.094	1.590			-0.484	-0.315	1.549			-0.482	-0.499	1.506			-0.463	-0.566	1.481			-0.099	-0.102	1.668			0.053	-0.209	1.631
-0.251	-0.266	1.582			-0.261	-0.235	1.621			-0.264	-0.023	1.642			-0.242	0.148	1.617			-0.404	-0.094	1.590			-0.485	-0.315	1.549			-0.482	-0.499	1.505			-0.463	-0.566	1.481			-0.099	-0.102	1.668			0.032	-0.239	1.625
-0.251	-0.266	1.582			-0.262	-0.235	1.621			-0.265	-0.023	1.642			-0.243	0.148	1.617			-0.405	-0.094	1.589			-0.485	-0.315	1.548			-0.482	-0.499	1.504			-0.463	-0.566	1.481			-0.100	-0.102	1.669			0.022	-0.248	1.622
-0.252	-0.266	1.582			-0.262	-0.235	1.621			-0.265	-0.023	1.642			-0.243	0.148	1.617			-0.405	-0.094	1.589			-0.485	-0.316	1.548			-0.482	-0.499	1.504			-0.463	-0.566	1.481			-0.100	-0.102	1.669			0.014	-0.256	1.606
-0.252	-0.267	1.582			-0.263	-0.235	1.621			-0.265	-0.023	1.641			-0.244	0.148	1.617			-0.405	-0.094	1.589			-0.485	-0.316	1.548			-0.482	-0.499	1.504			-0.463	-0.566	1.481			-0.100	-0.102	1.669			0.004	-0.253	1.578
-0.252	-0.267	1.582			-0.263	-0.235	1.621			-0.264	-0.017	1.634			-0.245	0.149	1.617			-0.406	-0.094	1.589			-0.486	-0.316	1.548			-0.482	-0.499	1.504			-0.463	-0.566	1.481			-0.101	-0.100	1.667			-0.002	-0.250	1.563
-0.253	-0.267	1.581			-0.263	-0.235	1.620			-0.264	-0.015	1.626			-0.246	0.149	1.616			-0.407	-0.094	1.590			-0.486	-0.316	1.548			-0.482	-0.499	1.503			-0.463	-0.566	1.481			-0.101	-0.099	1.662			-0.016	-0.240	1.523
-0.254	-0.267	1.581			-0.264	-0.234	1.619			-0.263	-0.012	1.616			-0.247	0.149	1.616			-0.408	-0.094	1.590			-0.486	-0.316	1.549			-0.483	-0.499	1.504			-0.463	-0.567	1.481			-0.101	-0.098	1.656			-0.024	-0.234	1.482
-0.254	-0.267	1.580			-0.264	-0.234	1.618			-0.262	-0.011	1.610			-0.248	0.149	1.616			-0.410	-0.094	1.592			-0.487	-0.317	1.550			-0.483	-0.500	1.504			-0.463	-0.567	1.482			-0.101	-0.097	1.651			-0.031	-0.225	1.457
-0.255	-0.267	1.580			-0.264	-0.233	1.617			-0.261	-0.010	1.605			-0.248	0.150	1.616			-0.411	-0.093	1.593			-0.487	-0.317	1.551			-0.483	-0.500	1.505			-0.464	-0.568	1.482			-0.101	-0.096	1.646			-0.038	-0.210	1.432
-0.255	-0.267	1.579			-0.263	-0.233	1.615			-0.260	-0.009	1.600			-0.249	0.150	1.616			-0.413	-0.093	1.595			-0.488	-0.318	1.553			-0.484	-0.501	1.507			-0.465	-0.569	1.483			-0.101	-0.096	1.642			-0.041	-0.202	1.417
-0.256	-0.267	1.579			-0.263	-0.232	1.613			-0.260	-0.008	1.596			-0.250	0.151	1.616			-0.415	-0.093	1.597			-0.488	-0.318	1.555			-0.485	-0.502	1.509			-0.465	-0.570	1.484			-0.100	-0.095	1.638			-0.042	-0.189	1.402
-0.258	-0.270	1.579			-0.270	-0.238	1.613			-0.292	-0.030	1.623			-0.253	0.147	1.617			-0.417	-0.093	1.598			-0.488	-0.318	1.557			-0.486	-0.503	1.513			-0.466	-0.571	1.486			-0.116	-0.105	1.647			-0.052	-0.174	1.407
-0.260	-0.272	1.578			-0.273	-0.242	1.613			-0.298	-0.043	1.627			-0.256	0.140	1.619			-0.418	-0.092	1.600			-0.489	-0.319	1.559			-0.487	-0.504	1.516			-0.467	-0.571	1.488			-0.123	-0.115	1.650			-0.056	-0.168	1.403
-0.261	-0.272	1.578			-0.273	-0.240	1.612			-0.294	-0.037	1.623			-0.258	0.151	1.615			-0.419	-0.092	1.601			-0.489	-0.319	1.561			-0.488	-0.505	1.519			-0.468	-0.572	1.490			-0.123	-0.114	1.649			-0.057	-0.149	1.391
-0.261	-0.268	1.578			-0.273	-0.236	1.612			-0.289	-0.031	1.621			-0.259	0.158	1.612			-0.419	-0.092	1.602			-0.490	-0.319	1.562			-0.490	-0.504	1.525			-0.470	-0.571	1.494			-0.123	-0.113	1.648			-0.065	-0.115	1.380
-0.261	-0.263	1.579			-0.271	-0.231	1.612			-0.283	-0.026	1.621			-0.258	0.163	1.611			-0.420	-0.091	1.604			-0.490	-0.319	1.564			-0.491	-0.503	1.531			-0.472	-0.571	1.498			-0.122	-0.112	1.648			-0.066	-0.102	1.377
-0.260	-0.260	1.579			-0.270	-0.227	1.613			-0.279	-0.023	1.622			-0.258	0.166	1.610			-0.421	-0.091	1.604			-0.490	-0.319	1.565			-0.493	-0.502	1.534			-0.473	-0.570	1.501			-0.121	-0.111	1.648			-0.065	-0.093	1.375
-0.260	-0.259	1.579			-0.269	-0.226	1.613			-0.276	-0.022	1.623			-0.258	0.168	1.610			-0.421	-0.091	1.605			-0.491	-0.319	1.566			-0.494	-0.502	1.536			-0.474	-0.570	1.503			-0.120	-0.110	1.649			-0.059	-0.091	1.377
-0.260	-0.258	1.579			-0.269	-0.225	1.613			-0.274	-0.021	1.624			-0.258	0.168	1.610			-0.421	-0.091	1.606			-0.491	-0.319	1.567			-0.495	-0.502	1.537			-0.475	-0.570	1.504			-0.119	-0.110	1.649			-0.052	-0.091	1.380
-0.261	-0.258	1.579			-0.269	-0.225	1.613			-0.272	-0.020	1.625			-0.258	0.167	1.610			-0.422	-0.091	1.606			-0.491	-0.320	1.568			-0.496	-0.502	1.537			-0.475	-0.570	1.504			-0.118	-0.109	1.650			-0.044	-0.092	1.385
-0.261	-0.257	1.579			-0.268	-0.225	1.613			-0.270	-0.020	1.626			-0.258	0.167	1.610			-0.422	-0.091	1.607			-0.492	-0.320	1.569			-0.496	-0.501	1.538			-0.476	-0.570	1.505			-0.118	-0.108	1.646			-0.036	-0.092	1.382
-0.261	-0.257	1.579			-0.268	-0.224	1.614			-0.269	-0.019	1.627			-0.257	0.166	1.609			-0.422	-0.091	1.607			-0.492	-0.320	1.569			-0.497	-0.501	1.537			-0.476	-0.570	1.505			-0.118	-0.108	1.642			-0.017	-0.102	1.390
-0.261	-0.257	1.579			-0.268	-0.225	1.614			-0.268	-0.019	1.627			-0.257	0.166	1.609			-0.423	-0.091	1.607			-0.492	-0.320	1.570			-0.497	-0.501	1.536			-0.477	-0.570	1.505			-0.118	-0.107	1.640			-0.007	-0.107	1.395
-0.261	-0.257	1.579			-0.267	-0.225	1.614			-0.268	-0.019	1.628			-0.257	0.165	1.609			-0.423	-0.091	1.607			-0.492	-0.320	1.570			-0.497	-0.500	1.535			-0.477	-0.570	1.504			-0.118	-0.106	1.638			0.002	-0.111	1.400
-0.261	-0.257	1.579			-0.267	-0.225	1.614			-0.267	-0.019	1.628			-0.257	0.165	1.609			-0.423	-0.091	1.607			-0.493	-0.320	1.570			-0.497	-0.500	1.533			-0.477	-0.570	1.503			-0.117	-0.105	1.636			0.010	-0.116	1.410
-0.261	-0.258	1.579			-0.267	-0.225	1.614			-0.267	-0.019	1.629			-0.257	0.164	1.609			-0.423	-0.091	1.606			-0.493	-0.320	1.569			-0.497	-0.500	1.532			-0.477	-0.569	1.501			-0.117	-0.105	1.635			0.018	-0.119	1.413
-0.261	-0.258	1.579			-0.267	-0.225	1.614			-0.266	-0.019	1.629			-0.257	0.163	1.609			-0.422	-0.091	1.605			-0.493	-0.319	1.569			-0.497	-0.499	1.529			-0.476	-0.569	1.499			-0.117	-0.104	1.634			0.024	-0.126	1.435
-0.261	-0.258	1.579			-0.267	-0.225	1.614			-0.266	-0.019	1.629			-0.257	0.163	1.609			-0.422	-0.091	1.605			-0.493	-0.319	1.567			-0.496	-0.499	1.527			-0.476	-0.568	1.496			-0.117	-0.103	1.633			0.027	-0.129	1.446
-0.261	-0.258	1.579			-0.266	-0.226	1.614			-0.266	-0.019	1.630			-0.256	0.162	1.610			-0.421	-0.091	1.604			-0.493	-0.319	1.566			-0.495	-0.498	1.522			-0.475	-0.568	1.493			-0.117	-0.103	1.633			0.029	-0.135	1.464
-0.261	-0.259	1.579			-0.266	-0.226	1.614			-0.265	-0.019	1.630			-0.256	0.161	1.610			-0.421	-0.091	1.602			-0.493	-0.318	1.564			-0.494	-0.498	1.518			-0.474	-0.568	1.490			-0.116	-0.102	1.632			0.030	-0.139	1.475
-0.261	-0.259	1.579			-0.266	-0.226	1.614			-0.265	-0.019	1.630			-0.256	0.161	1.610			-0.421	-0.092	1.601			-0.493	-0.317	1.563			-0.492	-0.498	1.514			-0.473	-0.568	1.488			-0.116	-0.102	1.632			0.031	-0.142	1.487
-0.261	-0.259	1.579			-0.266	-0.227	1.614			-0.265	-0.019	1.630			-0.256	0.160	1.610			-0.420	-0.092	1.600			-0.493	-0.317	1.561			-0.491	-0.497	1.510			-0.472	-0.567	1.485			-0.115	-0.101	1.632			0.033	-0.146	1.497
-0.261	-0.260	1.578			-0.266	-0.227	1.614			-0.265	-0.019	1.631			-0.256	0.160	1.610			-0.420	-0.092	1.599			-0.493	-0.316	1.559			-0.490	-0.497	1.507			-0.471	-0.567	1.483			-0.115	-0.101	1.632			0.034	-0.150	1.507
-0.261	-0.260	1.578			-0.266	-0.227	1.614			-0.265	-0.019	1.631			-0.256	0.159	1.610			-0.419	-0.092	1.598			-0.493	-0.316	1.557			-0.489	-0.497	1.504			-0.470	-0.567	1.480			-0.114	-0.100	1.632			0.036	-0.154	1.518
-0.261	-0.260	1.578			-0.266	-0.227	1.614			-0.265	-0.019	1.631			-0.256	0.159	1.610			-0.419	-0.092	1.596			-0.493	-0.315	1.555			-0.488	-0.496	1.501			-0.470	-0.566	1.478			-0.114	-0.099	1.633			0.038	-0.158	1.527
-0.261	-0.260	1.578			-0.266	-0.228	1.614			-0.265	-0.019	1.632			-0.256	0.158	1.610			-0.418	-0.092	1.595			-0.492	-0.315	1.554			-0.487	-0.496	1.498			-0.469	-0.565	1.476			-0.113	-0.099	1.634			0.040	-0.161	1.536
-0.261	-0.261	1.578			-0.266	-0.228	1.614			-0.265	-0.019	1.632			-0.256	0.158	1.610			-0.418	-0.092	1.594			-0.492	-0.314	1.552			-0.487	-0.496	1.496			-0.468	-0.565	1.474			-0.112	-0.099	1.636			0.041	-0.164	1.544
-0.261	-0.261	1.578			-0.266	-0.228	1.614			-0.265	-0.019	1.632			-0.256	0.157	1.610			-0.417	-0.093	1.593			-0.492	-0.314	1.550			-0.486	-0.496	1.494			-0.468	-0.564	1.471			-0.111	-0.099	1.638			0.043	-0.167	1.551
-0.261	-0.261	1.577			-0.266	-0.229	1.614			-0.265	-0.019	1.633			-0.256	0.157	1.611			-0.417	-0.093	1.591			-0.492	-0.314	1.547			-0.485	-0.495	1.492			-0.467	-0.563	1.469			-0.111	-0.099	1.640			0.045	-0.169	1.558
-0.261	-0.262	1.577			-0.267	-0.229	1.614			-0.265	-0.019	1.633			-0.256	0.156	1.611			-0.416	-0.093	1.590			-0.492	-0.314	1.545			-0.485	-0.495	1.490			-0.466	-0.563	1.467			-0.110	-0.099	1.643			0.046	-0.171	1.566
-0.261	-0.262	1.577			-0.267	-0.229	1.614			-0.266	-0.019	1.633			-0.256	0.156	1.611			-0.416	-0.093	1.588			-0.491	-0.314	1.542			-0.484	-0.495	1.488			-0.465	-0.562	1.465			-0.109	-0.099	1.646			0.047	-0.174	1.574
-0.261	-0.262	1.577			-0.267	-0.229	1.614			-0.266	-0.019	1.634			-0.256	0.156	1.611			-0.415	-0.093	1.587			-0.491	-0.314	1.540			-0.483	-0.494	1.485			-0.464	-0.561	1.462			-0.109	-0.099	1.649			0.048	-0.176	1.581
-0.261	-0.262	1.577			-0.267	-0.230	1.614			-0.266	-0.019	1.634			-0.256	0.155	1.611			-0.415	-0.093	1.585			-0.491	-0.313	1.537			-0.482	-0.493	1.483			-0.463	-0.559	1.459			-0.108	-0.099	1.652			0.050	-0.178	1.588
-0.261	-0.262	1.577			-0.267	-0.230	1.614			-0.266	-0.019	1.634			-0.256	0.155	1.611			-0.414	-0.093	1.584			-0.490	-0.313	1.534			-0.480	-0.493	1.480			-0.461	-0.558	1.457			-0.108	-0.100	1.655			0.052	-0.179	1.594
-0.261	-0.263	1.577			-0.268	-0.230	1.614			-0.267	-0.019	1.635			-0.256	0.154	1.612			-0.413	-0.094	1.582			-0.489	-0.312	1.531			-0.479	-0.492	1.477			-0.460	-0.557	1.454			-0.108	-0.100	1.659			0.054	-0.181	1.602
-0.261	-0.263	1.576			-0.268	-0.231	1.614			-0.267	-0.019	1.635			-0.256	0.154	1.612			-0.412	-0.094	1.581			-0.489	-0.311	1.528			-0.478	-0.491	1.475			-0.458	-0.556	1.451			-0.108	-0.101	1.663			0.056	-0.182	1.609
-0.261	-0.263	1.576			-0.268	-0.231	1.614			-0.268	-0.020	1.635			-0.256	0.154	1.612			-0.412	-0.094	1.579			-0.488	-0.310	1.524			-0.476	-0.490	1.472			-0.456	-0.555	1.448			-0.108	-0.101	1.666			0.058	-0.184	1.618
-0.261	-0.263	1.576			-0.268	-0.231	1.614			-0.268	-0.020	1.635			-0.256	0.153	1.612			-0.411	-0.094	1.577			-0.487	-0.309	1.521			-0.474	-0.488	1.469			-0.453	-0.554	1.445			-0.108	-0.102	1.670			0.059	-0.186	1.627
-0.261	-0.263	1.576			-0.269	-0.232	1.613			-0.268	-0.020	1.636			-0.256	0.153	1.612			-0.410	-0.094	1.575			-0.485	-0.308	1.517			-0.472	-0.487	1.466			-0.451	-0.552	1.442			-0.108	-0.103	1.674			0.061	-0.188	1.636
-0.261	-0.264	1.576			-0.269	-0.232	1.613			-0.269	-0.020	1.636			-0.256	0.152	1.612			-0.409	-0.094	1.573			-0.484	-0.307	1.513			-0.471	-0.486	1.463			-0.448	-0.551	1.439			-0.108	-0.104	1.677			0.061	-0.190	1.646
-0.261	-0.264	1.576			-0.269	-0.232	1.613			-0.269	-0.020	1.636			-0.256	0.152	1.612			-0.408	-0.094	1.571			-0.483	-0.306	1.509			-0.469	-0.484	1.461			-0.446	-0.550	1.436			-0.109	-0.104	1.681			0.062	-0.192	1.655
-0.261	-0.264	1.575			-0.270	-0.232	1.613			-0.270	-0.020	1.636			-0.256	0.152	1.613			-0.407	-0.093	1.569			-0.481	-0.305	1.506			-0.467	-0.483	1.458			-0.443	-0.548	1.433			-0.109	-0.105	1.684			0.062	-0.194	1.663
-0.261	-0.264	1.575			-0.270	-0.233	1.613			-0.271	-0.021	1.636			-0.256	0.151	1.613			-0.406	-0.093	1.567			-0.480	-0.304	1.503			-0.465	-0.482	1.455			-0.440	-0.547	1.431			-0.110	-0.106	1.688			0.061	-0.196	1.671
-0.260	-0.264	1.575			-0.271	-0.233	1.612			-0.271	-0.021	1.636			-0.256	0.151	1.613			-0.405	-0.093	1.565			-0.479	-0.303	1.500			-0.463	-0.480	1.453			-0.437	-0.545	1.428			-0.110	-0.106	1.691			0.061	-0.198	1.678
-0.260	-0.265	1.575			-0.271	-0.233	1.612			-0.272	-0.021	1.636			-0.256	0.151	1.613			-0.405	-0.093	1.563			-0.478	-0.302	1.497			-0.461	-0.479	1.450			-0.435	-0.544	1.426			-0.111	-0.107	1.694			0.061	-0.199	1.684
-0.260	-0.265	1.575			-0.271	-0.234	1.612			-0.272	-0.021	1.636			-0.256	0.150	1.613			-0.404	-0.093	1.562			-0.477	-0.301	1.495			-0.459	-0.478	1.447			-0.433	-0.543	1.424			-0.112	-0.108	1.697			0.060	-0.201	1.691
-0.260	-0.265	1.574			-0.272	-0.234	1.611			-0.273	-0.021	1.636			-0.256	0.150	1.613			-0.403	-0.093	1.560			-0.476	-0.301	1.493			-0.456	-0.477	1.445			-0.431	-0.542	1.422			-0.113	-0.108	1.699			0.059	-0.203	1.697
-0.260	-0.265	1.574			-0.272	-0.234	1.611			-0.274	-0.022	1.636			-0.256	0.150	1.613			-0.403	-0.093	1.559			-0.475	-0.300	1.491			-0.455	-0.476	1.443			-0.429	-0.541	1.420			-0.114	-0.109	1.701			0.058	-0.205	1.702
-0.260	-0.265	1.574			-0.273	-0.234	1.611			-0.274	-0.022	1.636			-0.256	0.149	1.613			-0.402	-0.093	1.558			-0.474	-0.299	1.489			-0.453	-0.475	1.441			-0.427	-0.540	1.419			-0.114	-0.109	1.703			0.056	-0.208	1.707
-0.260	-0.265	1.574			-0.273	-0.235	1.611			-0.275	-0.022	1.636			-0.257	0.149	1.613			-0.402	-0.093	1.556			-0.474	-0.299	1.487			-0.452	-0.474	1.440			-0.426	-0.539	1.417			-0.115	-0.110	1.705			0.054	-0.210	1.711
-0.260	-0.266	1.574			-0.274	-0.235	1.610			-0.276	-0.022	1.636			-0.257	0.149	1.613			-0.402	-0.093	1.555			-0.473	-0.299	1.486			-0.451	-0.474	1.438			-0.424	-0.538	1.416			-0.116	-0.110	1.707			0.051	-0.213	1.715
-0.260	-0.266	1.573			-0.274	-0.235	1.610			-0.277	-0.022	1.636			-0.257	0.148	1.613			-0.401	-0.093	1.554			-0.473	-0.298	1.485			-0.450	-0.473	1.437			-0.423	-0.538	1.415			-0.117	-0.111	1.709			0.047	-0.217	1.719
-0.260	-0.266	1.573			-0.275	-0.235	1.610			-0.278	-0.023	1.636			-0.257	0.148	1.613			-0.401	-0.093	1.554			-0.472	-0.298	1.484			-0.450	-0.473	1.436			-0.423	-0.537	1.414			-0.117	-0.111	1.710			0.043	-0.221	1.722
-0.260	-0.266	1.573			-0.275	-0.236	1.609			-0.278	-0.023	1.636			-0.257	0.148	1.614			-0.401	-0.093	1.553			-0.472	-0.298	1.483			-0.449	-0.472	1.435			-0.422	-0.537	1.413			-0.118	-0.112	1.712			0.039	-0.224	1.725
-0.260	-0.266	1.573			-0.276	-0.236	1.609			-0.279	-0.023	1.636			-0.257	0.147	1.614			-0.401	-0.093	1.552			-0.472	-0.297	1.482			-0.449	-0.472	1.434			-0.421	-0.537	1.412			-0.119	-0.112	1.713			0.035	-0.228	1.727
-0.260	-0.267	1.573			-0.276	-0.236	1.609			-0.280	-0.023	1.636			-0.258	0.147	1.614			-0.400	-0.093	1.552			-0.472	-0.297	1.481			-0.448	-0.472	1.434			-0.421	-0.537	1.412			-0.120	-0.112	1.714			0.031	-0.231	1.728
-0.260	-0.267	1.573			-0.277	-0.237	1.609			-0.281	-0.023	1.636			-0.258	0.147	1.614			-0.401	-0.093	1.551			-0.472	-0.297	1.481			-0.448	-0.471	1.433			-0.421	-0.537	1.412			-0.121	-0.112	1.715			0.027	-0.234	1.729
-0.260	-0.267	1.572			-0.277	-0.237	1.608			-0.282	-0.024	1.636			-0.259	0.146	1.614			-0.401	-0.093	1.551			-0.473	-0.297	1.481			-0.448	-0.471	1.433			-0.422	-0.537	1.412			-0.122	-0.113	1.715			0.020	-0.237	1.727
-0.260	-0.267	1.572			-0.278	-0.237	1.608			-0.282	-0.024	1.636			-0.259	0.146	1.614			-0.401	-0.093	1.551			-0.474	-0.298	1.482			-0.449	-0.472	1.434			-0.423	-0.538	1.413			-0.124	-0.113	1.715			0.013	-0.239	1.721
-0.261	-0.268	1.572			-0.279	-0.238	1.608			-0.283	-0.024	1.636			-0.260	0.146	1.614			-0.402	-0.094	1.551			-0.475	-0.298	1.483			-0.451	-0.472	1.435			-0.426	-0.539	1.414			-0.125	-0.113	1.715			-0.003	-0.256	1.703
-0.261	-0.268	1.572			-0.279	-0.238	1.608			-0.284	-0.024	1.636			-0.260	0.145	1.615			-0.404	-0.094	1.551			-0.477	-0.299	1.484			-0.453	-0.473	1.437			-0.428	-0.540	1.415			-0.126	-0.113	1.714			-0.013	-0.258	1.688
-0.261	-0.268	1.572			-0.280	-0.238	1.608			-0.282	-0.028	1.639			-0.261	0.145	1.615			-0.405	-0.094	1.552			-0.479	-0.300	1.487			-0.456	-0.474	1.439			-0.431	-0.541	1.417			-0.126	-0.115	1.714			-0.009	-0.233	1.625
-0.262	-0.268	1.573			-0.280	-0.238	1.609			-0.281	-0.030	1.641			-0.261	0.144	1.616			-0.407	-0.094	1.554			-0.481	-0.301	1.490			-0.458	-0.475	1.441			-0.435	-0.543	1.420			-0.126	-0.116	1.713			-0.019	-0.200	1.571
-0.263	-0.266	1.574			-0.280	-0.235	1.611			-0.278	-0.022	1.638			-0.262	0.144	1.616			-0.409	-0.095	1.556			-0.484	-0.303	1.493			-0.460	-0.476	1.443			-0.438	-0.545	1.423			-0.125	-0.111	1.708			-0.032	-0.177	1.534
-0.263	-0.265	1.575			-0.280	-0.233	1.612			-0.279	-0.018	1.636			-0.264	0.145	1.616			-0.411	-0.095	1.559			-0.486	-0.304	1.498			-0.463	-0.478	1.446			-0.441	-0.547	1.427			-0.125	-0.108	1.703			-0.035	-0.175	1.510
-0.265	-0.265	1.575			-0.281	-0.233	1.612			-0.284	-0.017	1.633			-0.267	0.146	1.615			-0.413	-0.095	1.562			-0.488	-0.305	1.503			-0.466	-0.479	1.449			-0.445	-0.549	1.430			-0.129	-0.107	1.698			-0.045	-0.165	1.472
-0.266	-0.266	1.576			-0.282	-0.233	1.612			-0.287	-0.015	1.628			-0.270	0.146	1.615			-0.415	-0.095	1.565			-0.490	-0.307	1.509			-0.469	-0.481	1.453			-0.448	-0.550	1.434			-0.119	-0.088	1.676			-0.050	-0.160	1.455
-0.268	-0.267	1.576			-0.284	-0.235	1.613			-0.296	-0.051	1.627			-0.273	0.132	1.618			-0.417	-0.096	1.569			-0.493	-0.308	1.514			-0.471	-0.483	1.457			-0.451	-0.552	1.437			-0.119	-0.095	1.674			-0.054	-0.156	1.442
-0.270	-0.267	1.577			-0.286	-0.237	1.614			-0.299	-0.065	1.626			-0.274	0.124	1.619			-0.421	-0.096	1.573			-0.495	-0.310	1.520			-0.474	-0.485	1.462			-0.454	-0.553	1.441			-0.118	-0.102	1.672			-0.058	-0.150	1.427
-0.271	-0.268	1.578			-0.287	-0.239	1.614			-0.301	-0.074	1.625			-0.275	0.118	1.620			-0.424	-0.097	1.576			-0.497	-0.312	1.526			-0.477	-0.487	1.467			-0.457	-0.554	1.445			-0.118	-0.107	1.671			-0.063	-0.144	1.416
-0.273	-0.269	1.578			-0.289	-0.240	1.615			-0.302	-0.079	1.625			-0.277	0.114	1.623			-0.427	-0.098	1.580			-0.498	-0.313	1.532			-0.480	-0.489	1.473			-0.460	-0.556	1.449			-0.118	-0.111	1.670			-0.067	-0.139	1.408
-0.275	-0.269	1.579			-0.290	-0.241	1.616			-0.306	-0.079	1.625			-0.289	0.117	1.623			-0.429	-0.099	1.583			-0.500	-0.314	1.537			-0.482	-0.491	1.478			-0.463	-0.557	1.453			-0.119	-0.111	1.669			-0.071	-0.134	1.402
-0.276	-0.270	1.580			-0.291	-0.242	1.616			-0.310	-0.070	1.624			-0.301	0.128	1.620			-0.431	-0.098	1.587			-0.502	-0.315	1.542			-0.486	-0.493	1.486			-0.466	-0.558	1.456			-0.120	-0.109	1.668			-0.074	-0.127	1.396
-0.277	-0.261	1.582			-0.291	-0.234	1.618			-0.311	-0.061	1.623			-0.306	0.134	1.619			-0.432	-0.098	1.590			-0.504	-0.316	1.546			-0.490	-0.493	1.492			-0.469	-0.559	1.461			-0.120	-0.105	1.667			-0.076	-0.121	1.392
-0.276	-0.247	1.585			-0.287	-0.218	1.622			-0.294	-0.032	1.627			-0.306	0.144	1.619			-0.432	-0.097	1.593			-0.505	-0.315	1.550			-0.494	-0.493	1.497			-0.472	-0.559	1.466			-0.112	-0.092	1.669			-0.075	-0.112	1.392
-0.275	-0.241	1.587			-0.286	-0.213	1.624			-0.291	-0.028	1.629			-0.306	0.149	1.620			-0.435	-0.096	1.596			-0.506	-0.316	1.554			-0.497	-0.494	1.502			-0.475	-0.560	1.469			-0.109	-0.087	1.670			-0.070	-0.102	1.396
-0.275	-0.239	1.588			-0.285	-0.211	1.625			-0.289	-0.025	1.631			-0.306	0.151	1.620			-0.437	-0.095	1.598			-0.508	-0.316	1.557			-0.500	-0.494	1.505			-0.478	-0.561	1.472			-0.106	-0.084	1.671			-0.058	-0.097	1.403
-0.277	-0.243	1.588			-0.285	-0.213	1.626			-0.288	-0.023	1.632			-0.306	0.152	1.620			-0.438	-0.095	1.600			-0.509	-0.317	1.559			-0.502	-0.495	1.507			-0.480	-0.561	1.474			-0.120	-0.088	1.653			-0.050	-0.095	1.397
-0.278	-0.246	1.588			-0.285	-0.214	1.626			-0.287	-0.022	1.633			-0.306	0.153	1.620			-0.440	-0.095	1.602			-0.511	-0.318	1.561			-0.504	-0.496	1.509			-0.482	-0.562	1.476			-0.127	-0.090	1.645			-0.039	-0.096	1.399
-0.278	-0.249	1.588			-0.285	-0.216	1.626			-0.287	-0.021	1.634			-0.306	0.154	1.621			-0.441	-0.095	1.603			-0.512	-0.318	1.563			-0.505	-0.496	1.511			-0.483	-0.563	1.478			-0.131	-0.091	1.639			-0.030	-0.097	1.405
-0.279	-0.251	1.588			-0.285	-0.217	1.627			-0.287	-0.020	1.635			-0.306	0.154	1.621			-0.442	-0.095	1.604			-0.513	-0.319	1.564			-0.507	-0.497	1.512			-0.485	-0.563	1.479			-0.133	-0.091	1.636			-0.019	-0.100	1.414
-0.280	-0.253	1.588			-0.285	-0.218	1.627			-0.287	-0.019	1.635			-0.305	0.155	1.621			-0.443	-0.095	1.605			-0.514	-0.319	1.565			-0.508	-0.497	1.514			-0.487	-0.563	1.479			-0.135	-0.091	1.634			-0.011	-0.103	1.421
-0.281	-0.254	1.588			-0.285	-0.220	1.627			-0.287	-0.019	1.636			-0.305	0.155	1.621			-0.443	-0.095	1.605			-0.515	-0.320	1.565			-0.509	-0.497	1.514			-0.488	-0.563	1.479			-0.136	-0.091	1.632			-0.002	-0.106	1.433
-0.281	-0.255	1.588			-0.286	-0.221	1.627			-0.287	-0.018	1.636			-0.304	0.155	1.621			-0.444	-0.095	1.605			-0.516	-0.320	1.564			-0.510	-0.497	1.512			-0.489	-0.563	1.477			-0.136	-0.091	1.631			0.005	-0.111	1.448
-0.282	-0.256	1.587			-0.286	-0.222	1.627			-0.287	-0.018	1.637			-0.303	0.155	1.621			-0.445	-0.095	1.604			-0.517	-0.320	1.562			-0.511	-0.496	1.508			-0.490	-0.562	1.475			-0.137	-0.090	1.630			0.011	-0.116	1.466
-0.282	-0.257	1.587			-0.287	-0.223	1.627			-0.288	-0.017	1.638			-0.303	0.156	1.621			-0.446	-0.095	1.602			-0.517	-0.320	1.559			-0.511	-0.495	1.503			-0.490	-0.560	1.470			-0.138	-0.090	1.629			0.016	-0.120	1.481
-0.283	-0.258	1.587			-0.287	-0.224	1.626			-0.288	-0.017	1.638			-0.302	0.156	1.622			-0.446	-0.095	1.600			-0.518	-0.319	1.554			-0.511	-0.494	1.497			-0.490	-0.558	1.466			-0.138	-0.090	1.629			0.019	-0.124	1.494
-0.283	-0.259	1.587			-0.288	-0.225	1.626			-0.289	-0.017	1.639			-0.301	0.156	1.622			-0.446	-0.096	1.598			-0.518	-0.319	1.550			-0.509	-0.493	1.491			-0.489	-0.556	1.461			-0.139	-0.090	1.629			0.022	-0.127	1.505
-0.283	-0.259	1.586			-0.288	-0.226	1.626			-0.289	-0.017	1.639			-0.301	0.155	1.622			-0.446	-0.096	1.595			-0.518	-0.318	1.546			-0.508	-0.491	1.485			-0.488	-0.554	1.456			-0.139	-0.090	1.631			0.025	-0.130	1.515
-0.284	-0.260	1.586			-0.289	-0.226	1.625			-0.290	-0.016	1.639			-0.300	0.155	1.621			-0.446	-0.096	1.593			-0.517	-0.318	1.542			-0.506	-0.490	1.479			-0.486	-0.552	1.452			-0.139	-0.090	1.632			0.026	-0.140	1.539
-0.284	-0.261	1.585			-0.289	-0.227	1.625			-0.290	-0.016	1.640			-0.299	0.155	1.621			-0.446	-0.096	1.591			-0.517	-0.317	1.538			-0.505	-0.489	1.474			-0.485	-0.551	1.448			-0.139	-0.090	1.634			0.027	-0.142	1.548
-0.284	-0.261	1.585			-0.290	-0.228	1.624			-0.291	-0.016	1.640			-0.299	0.155	1.621			-0.446	-0.096	1.588			-0.516	-0.316	1.535			-0.503	-0.488	1.470			-0.484	-0.549	1.444			-0.139	-0.090	1.637			0.028	-0.145	1.559
-0.285	-0.262	1.585			-0.290	-0.228	1.624			-0.292	-0.016	1.640			-0.298	0.155	1.621			-0.445	-0.096	1.586			-0.516	-0.316	1.531			-0.502	-0.487	1.467			-0.483	-0.548	1.441			-0.139	-0.090	1.639			0.029	-0.148	1.567
-0.285	-0.262	1.584			-0.291	-0.229	1.623			-0.292	-0.017	1.640			-0.298	0.155	1.621			-0.445	-0.096	1.584			-0.516	-0.315	1.528			-0.501	-0.486	1.464			-0.481	-0.546	1.438			-0.139	-0.090	1.642			0.029	-0.151	1.576
-0.285	-0.262	1.584			-0.292	-0.229	1.623			-0.293	-0.017	1.640			-0.297	0.154	1.621			-0.445	-0.096	1.582			-0.515	-0.314	1.525			-0.500	-0.486	1.461			-0.480	-0.545	1.436			-0.139	-0.091	1.645			0.030	-0.153	1.582
-0.285	-0.263	1.583			-0.292	-0.230	1.622			-0.294	-0.017	1.640			-0.297	0.154	1.621			-0.444	-0.096	1.580			-0.515	-0.313	1.522			-0.499	-0.485	1.459			-0.480	-0.544	1.433			-0.139	-0.091	1.648			0.030	-0.156	1.589
-0.285	-0.263	1.583			-0.293	-0.230	1.622			-0.294	-0.017	1.641			-0.296	0.154	1.621			-0.444	-0.096	1.578			-0.514	-0.313	1.519			-0.498	-0.484	1.457			-0.479	-0.543	1.431			-0.139	-0.091	1.651			0.030	-0.158	1.596
-0.286	-0.263	1.583			-0.293	-0.231	1.621			-0.295	-0.017	1.641			-0.296	0.154	1.621			-0.444	-0.096	1.577			-0.514	-0.312	1.517			-0.497	-0.483	1.454			-0.478	-0.542	1.429			-0.139	-0.092	1.653			0.030	-0.161	1.602
-0.286	-0.264	1.582			-0.294	-0.231	1.621			-0.296	-0.017	1.641			-0.295	0.154	1.621			-0.443	-0.096	1.575			-0.513	-0.312	1.515			-0.496	-0.483	1.452			-0.477	-0.541	1.428			-0.139	-0.092	1.656			0.031	-0.162	1.606
-0.286	-0.264	1.582			-0.294	-0.232	1.621			-0.296	-0.017	1.641			-0.295	0.153	1.620			-0.443	-0.096	1.574			-0.513	-0.311	1.513			-0.495	-0.482	1.451			-0.476	-0.541	1.426			-0.139	-0.093	1.658			0.032	-0.164	1.611
-0.286	-0.264	1.581			-0.295	-0.232	1.620			-0.297	-0.017	1.641			-0.295	0.153	1.620			-0.443	-0.096	1.573			-0.512	-0.310	1.511			-0.495	-0.482	1.449			-0.476	-0.540	1.425			-0.139	-0.093	1.661			0.033	-0.166	1.616
-0.286	-0.264	1.581			-0.295	-0.232	1.620			-0.297	-0.018	1.641			-0.294	0.153	1.620			-0.442	-0.096	1.571			-0.512	-0.310	1.509			-0.494	-0.481	1.448			-0.475	-0.539	1.423			-0.140	-0.094	1.664			0.032	-0.171	1.626
-0.286	-0.265	1.581			-0.296	-0.233	1.619			-0.298	-0.018	1.641			-0.294	0.153	1.620			-0.442	-0.096	1.570			-0.511	-0.309	1.507			-0.494	-0.481	1.446			-0.474	-0.538	1.422			-0.140	-0.094	1.666			0.031	-0.176	1.634
-0.286	-0.265	1.580			-0.296	-0.233	1.619			-0.299	-0.018	1.641			-0.294	0.153	1.620			-0.442	-0.096	1.569			-0.511	-0.309	1.506			-0.493	-0.480	1.445			-0.474	-0.538	1.420			-0.140	-0.095	1.669			0.031	-0.179	1.640
-0.287	-0.265	1.580			-0.297	-0.233	1.618			-0.299	-0.018	1.641			-0.293	0.153	1.620			-0.441	-0.096	1.568			-0.510	-0.308	1.504			-0.492	-0.480	1.443			-0.473	-0.537	1.419			-0.141	-0.096	1.672			0.030	-0.182	1.647
-0.287	-0.265	1.579			-0.297	-0.233	1.618			-0.300	-0.018	1.641			-0.293	0.152	1.620			-0.441	-0.096	1.567			-0.510	-0.308	1.502			-0.492	-0.479	1.442			-0.472	-0.537	1.417			-0.141	-0.097	1.675			0.030	-0.186	1.654
-0.287	-0.265	1.579			-0.298	-0.234	1.617			-0.300	-0.018	1.640			-0.293	0.152	1.620			-0.441	-0.096	1.565			-0.509	-0.307	1.500			-0.491	-0.479	1.440			-0.471	-0.536	1.416			-0.142	-0.098	1.678			0.029	-0.189	1.662
-0.287	-0.265	1.579			-0.298	-0.234	1.617			-0.301	-0.019	1.640			-0.293	0.152	1.620			-0.440	-0.096	1.564			-0.508	-0.306	1.498			-0.490	-0.478	1.438			-0.470	-0.535	1.414			-0.143	-0.099	1.681			0.028	-0.192	1.669
-0.287	-0.266	1.578			-0.299	-0.234	1.616			-0.301	-0.019	1.640			-0.292	0.152	1.620			-0.440	-0.096	1.563			-0.507	-0.305	1.496			-0.489	-0.477	1.437			-0.468	-0.535	1.412			-0.143	-0.101	1.684			0.027	-0.195	1.677
-0.287	-0.266	1.578			-0.299	-0.234	1.615			-0.302	-0.019	1.640			-0.292	0.151	1.620			-0.439	-0.096	1.561			-0.506	-0.305	1.493			-0.488	-0.477	1.435			-0.465	-0.535	1.409			-0.144	-0.102	1.688			0.026	-0.198	1.685
-0.287	-0.266	1.578			-0.300	-0.235	1.615			-0.302	-0.019	1.640			-0.292	0.151	1.620			-0.438	-0.096	1.560			-0.505	-0.304	1.491			-0.487	-0.476	1.433			-0.462	-0.535	1.406			-0.145	-0.104	1.691			0.024	-0.201	1.692
-0.287	-0.266	1.577			-0.300	-0.235	1.614			-0.303	-0.020	1.640			-0.292	0.151	1.619			-0.438	-0.095	1.558			-0.504	-0.303	1.488			-0.485	-0.476	1.431			-0.459	-0.535	1.404			-0.146	-0.105	1.695			0.023	-0.203	1.699
-0.287	-0.266	1.577			-0.301	-0.235	1.614			-0.304	-0.020	1.640			-0.292	0.151	1.619			-0.437	-0.095	1.557			-0.502	-0.303	1.485			-0.484	-0.475	1.429			-0.456	-0.536	1.401			-0.147	-0.106	1.698			0.022	-0.205	1.705
-0.287	-0.266	1.576			-0.301	-0.235	1.613			-0.305	-0.020	1.639			-0.291	0.151	1.619			-0.436	-0.095	1.555			-0.501	-0.302	1.482			-0.481	-0.475	1.427			-0.452	-0.536	1.398			-0.148	-0.108	1.701			0.021	-0.206	1.710
-0.287	-0.266	1.576			-0.302	-0.236	1.612			-0.305	-0.021	1.639			-0.291	0.150	1.619			-0.436	-0.095	1.553			-0.500	-0.302	1.480			-0.478	-0.474	1.424			-0.449	-0.536	1.396			-0.149	-0.109	1.704			0.020	-0.208	1.716
-0.287	-0.267	1.576			-0.302	-0.236	1.612			-0.306	-0.021	1.639			-0.291	0.150	1.619			-0.435	-0.095	1.552			-0.498	-0.301	1.477			-0.475	-0.474	1.422			-0.445	-0.536	1.394			-0.150	-0.110	1.707			0.019	-0.209	1.721
-0.287	-0.267	1.575			-0.303	-0.236	1.611			-0.307	-0.021	1.639			-0.291	0.150	1.619			-0.434	-0.095	1.550			-0.497	-0.301	1.475			-0.472	-0.473	1.419			-0.442	-0.536	1.392			-0.151	-0.110	1.710			0.018	-0.210	1.725
-0.287	-0.267	1.575			-0.304	-0.236	1.611			-0.308	-0.021	1.638			-0.291	0.149	1.619			-0.433	-0.095	1.548			-0.496	-0.300	1.473			-0.470	-0.472	1.417			-0.439	-0.537	1.390			-0.153	-0.111	1.712			0.017	-0.211	1.730
-0.287	-0.267	1.575			-0.304	-0.236	1.610			-0.309	-0.022	1.638			-0.291	0.149	1.619			-0.433	-0.095	1.547			-0.494	-0.300	1.471			-0.468	-0.472	1.415			-0.437	-0.537	1.388			-0.154	-0.112	1.714			0.016	-0.212	1.735
-0.287	-0.267	1.574			-0.305	-0.237	1.609			-0.309	-0.022	1.637			-0.291	0.149	1.619			-0.432	-0.096	1.545			-0.493	-0.299	1.469			-0.466	-0.471	1.414			-0.434	-0.536	1.387			-0.155	-0.113	1.716			0.015	-0.213	1.739
-0.287	-0.267	1.574			-0.305	-0.237	1.609			-0.310	-0.022	1.637			-0.291	0.149	1.619			-0.431	-0.096	1.544			-0.492	-0.299	1.467			-0.464	-0.471	1.413			-0.432	-0.536	1.386			-0.156	-0.113	1.718			0.014	-0.213	1.742
-0.287	-0.268	1.574			-0.306	-0.237	1.608			-0.311	-0.022	1.637			-0.291	0.148	1.619			-0.431	-0.096	1.543			-0.491	-0.299	1.465			-0.463	-0.471	1.411			-0.430	-0.536	1.385			-0.157	-0.114	1.720			0.012	-0.214	1.746
-0.287	-0.268	1.573			-0.306	-0.237	1.608			-0.312	-0.023	1.636			-0.291	0.148	1.619			-0.430	-0.096	1.541			-0.490	-0.298	1.464			-0.461	-0.471	1.410			-0.428	-0.536	1.383			-0.158	-0.114	1.722			0.011	-0.215	1.750
-0.287	-0.268	1.573			-0.307	-0.238	1.607			-0.312	-0.023	1.636			-0.291	0.148	1.618			-0.430	-0.096	1.540			-0.489	-0.298	1.462			-0.460	-0.471	1.409			-0.426	-0.537	1.383			-0.159	-0.115	1.724			0.009	-0.215	1.753
-0.287	-0.268	1.573			-0.307	-0.238	1.607			-0.313	-0.023	1.635			-0.291	0.147	1.618			-0.429	-0.097	1.539			-0.488	-0.298	1.460			-0.459	-0.471	1.408			-0.424	-0.537	1.382			-0.160	-0.116	1.725			0.009	-0.216	1.756
-0.287	-0.268	1.572			-0.307	-0.238	1.606			-0.314	-0.023	1.635			-0.291	0.147	1.618			-0.429	-0.097	1.537			-0.487	-0.298	1.459			-0.457	-0.471	1.407			-0.423	-0.537	1.381			-0.161	-0.116	1.727			0.009	-0.217	1.759
-0.287	-0.269	1.572			-0.308	-0.238	1.606			-0.314	-0.023	1.635			-0.291	0.147	1.618			-0.428	-0.097	1.536			-0.486	-0.298	1.457			-0.456	-0.471	1.406			-0.421	-0.537	1.380			-0.162	-0.117	1.729			0.007	-0.217	1.763
-0.287	-0.269	1.572			-0.308	-0.238	1.605			-0.315	-0.024	1.634			-0.291	0.146	1.618			-0.428	-0.098	1.535			-0.485	-0.298	1.455			-0.455	-0.471	1.405			-0.419	-0.537	1.379			-0.163	-0.117	1.730			0.005	-0.217	1.769
-0.287	-0.269	1.571			-0.309	-0.239	1.605			-0.316	-0.024	1.634			-0.291	0.146	1.618			-0.427	-0.098	1.533			-0.483	-0.298	1.453			-0.453	-0.471	1.404			-0.418	-0.537	1.378			-0.165	-0.118	1.732			0.002	-0.217	1.774
-0.287	-0.269	1.571			-0.309	-0.239	1.604			-0.316	-0.024	1.633			-0.291	0.146	1.618			-0.427	-0.098	1.532			-0.482	-0.298	1.451			-0.452	-0.471	1.402			-0.416	-0.537	1.377			-0.166	-0.119	1.734			-0.001	-0.217	1.780
-0.287	-0.269	1.571			-0.310	-0.239	1.604			-0.317	-0.024	1.633			-0.291	0.146	1.618			-0.426	-0.099	1.530			-0.479	-0.298	1.448			-0.450	-0.471	1.401			-0.413	-0.538	1.376			-0.168	-0.119	1.736			-0.006	-0.217	1.788
-0.287	-0.270	1.571			-0.310	-0.239	1.603			-0.317	-0.024	1.632			-0.291	0.145	1.617			-0.425	-0.099	1.528			-0.477	-0.299	1.445			-0.449	-0.472	1.399			-0.411	-0.538	1.375			-0.170	-0.120	1.739			-0.013	-0.218	1.797
-0.287	-0.270	1.570			-0.311	-0.240	1.603			-0.318	-0.025	1.632			-0.292	0.145	1.617			-0.424	-0.100	1.525			-0.473	-0.299	1.442			-0.441	-0.471	1.393			-0.407	-0.539	1.372			-0.172	-0.120	1.742			-0.019	-0.219	1.809
-0.287	-0.270	1.570			-0.311	-0.240	1.602			-0.319	-0.025	1.631			-0.292	0.145	1.617			-0.423	-0.100	1.523			-0.470	-0.299	1.438			-0.434	-0.471	1.389			-0.400	-0.539	1.370			-0.174	-0.121	1.745			-0.023	-0.219	1.816
-0.287	-0.270	1.570			-0.311	-0.240	1.602			-0.319	-0.025	1.631			-0.292	0.144	1.617			-0.421	-0.101	1.520			-0.467	-0.299	1.435			-0.427	-0.471	1.383			-0.395	-0.539	1.367			-0.177	-0.122	1.748			-0.027	-0.219	1.825
-0.287	-0.270	1.569			-0.312	-0.240	1.601			-0.320	-0.025	1.630			-0.292	0.144	1.616			-0.420	-0.101	1.518			-0.463	-0.299	1.431			-0.422	-0.470	1.379			-0.391	-0.539	1.365			-0.179	-0.122	1.750			-0.031	-0.220	1.832
-0.287	-0.271	1.569			-0.312	-0.240	1.600			-0.321	-0.025	1.629			-0.293	0.143	1.616			-0.419	-0.102	1.515			-0.460	-0.299	1.428			-0.418	-0.470	1.376			-0.387	-0.539	1.363			-0.182	-0.123	1.753			-0.034	-0.220	1.838
-0.287	-0.271	1.569			-0.313	-0.241	1.600			-0.321	-0.025	1.628			-0.293	0.143	1.615			-0.417	-0.102	1.513			-0.457	-0.299	1.425			-0.404	-0.472	1.372			-0.380	-0.539	1.361			-0.184	-0.123	1.755			-0.037	-0.220	1.845
-0.287	-0.271	1.569			-0.314	-0.241	1.599			-0.322	-0.025	1.626			-0.293	0.142	1.615			-0.416	-0.103	1.511			-0.454	-0.298	1.422			-0.398	-0.471	1.370			-0.374	-0.538	1.360			-0.186	-0.124	1.758			-0.040	-0.220	1.851
-0.287	-0.272	1.568			-0.314	-0.241	1.598			-0.323	-0.026	1.625			-0.294	0.142	1.614			-0.415	-0.103	1.509			-0.451	-0.298	1.420			-0.395	-0.470	1.368			-0.369	-0.538	1.359			-0.188	-0.124	1.759			-0.042	-0.220	1.857
-0.287	-0.272	1.568			-0.315	-0.242	1.597			-0.324	-0.026	1.623			-0.294	0.141	1.613			-0.414	-0.103	1.507			-0.449	-0.298	1.418			-0.391	-0.469	1.367			-0.365	-0.537	1.357			-0.190	-0.124	1.761			-0.045	-0.220	1.862
-0.287	-0.272	1.567			-0.315	-0.242	1.596			-0.325	-0.026	1.621			-0.295	0.141	1.612			-0.413	-0.103	1.505			-0.447	-0.297	1.416			-0.388	-0.468	1.365			-0.362	-0.537	1.356			-0.192	-0.125	1.762			-0.047	-0.220	1.866
-0.287	-0.273	1.567			-0.316	-0.242	1.595			-0.326	-0.026	1.620			-0.296	0.141	1.612			-0.412	-0.103	1.504			-0.445	-0.297	1.414			-0.386	-0.468	1.364			-0.359	-0.536	1.355			-0.194	-0.125	1.764			-0.048	-0.220	1.869
-0.287	-0.273	1.566			-0.316	-0.242	1.594			-0.326	-0.026	1.618			-0.296	0.140	1.611			-0.411	-0.104	1.502			-0.443	-0.297	1.412			-0.384	-0.467	1.363			-0.356	-0.536	1.355			-0.195	-0.125	1.765			-0.050	-0.220	1.872
-0.287	-0.273	1.566			-0.317	-0.243	1.593			-0.327	-0.026	1.617			-0.297	0.140	1.610			-0.411	-0.104	1.501			-0.442	-0.297	1.411			-0.382	-0.467	1.361			-0.354	-0.536	1.354			-0.197	-0.126	1.766			-0.052	-0.220	1.875
-0.287	-0.274	1.565			-0.318	-0.243	1.592			-0.328	-0.026	1.616			-0.297	0.139	1.610			-0.410	-0.104	1.500			-0.441	-0.297	1.410			-0.380	-0.467	1.360			-0.352	-0.536	1.353			-0.199	-0.126	1.767			-0.053	-0.221	1.878
-0.287	-0.274	1.565			-0.318	-0.243	1.591			-0.328	-0.026	1.615			-0.297	0.139	1.609			-0.409	-0.104	1.499			-0.439	-0.297	1.409			-0.380	-0.467	1.359			-0.351	-0.535	1.353			-0.200	-0.126	1.768			-0.055	-0.221	1.880
-0.287	-0.275	1.565			-0.319	-0.243	1.591			-0.329	-0.026	1.614			-0.298	0.139	1.608			-0.409	-0.104	1.498			-0.438	-0.296	1.408			-0.380	-0.467	1.358			-0.350	-0.535	1.352			-0.201	-0.126	1.769			-0.057	-0.221	1.882
-0.287	-0.275	1.564			-0.319	-0.244	1.590			-0.329	-0.026	1.613			-0.298	0.139	1.608			-0.409	-0.104	1.497			-0.438	-0.296	1.407			-0.380	-0.467	1.358			-0.349	-0.536	1.351			-0.202	-0.126	1.769			-0.058	-0.222	1.884
-0.288	-0.275	1.564			-0.319	-0.244	1.589			-0.330	-0.026	1.612			-0.299	0.138	1.607			-0.408	-0.104	1.496			-0.437	-0.296	1.406			-0.380	-0.467	1.357			-0.349	-0.536	1.351			-0.204	-0.127	1.770			-0.060	-0.222	1.885
-0.288	-0.276	1.563			-0.320	-0.244	1.589			-0.330	-0.026	1.612			-0.299	0.138	1.607			-0.408	-0.104	1.496			-0.436	-0.296	1.405			-0.381	-0.468	1.356			-0.349	-0.536	1.350			-0.205	-0.127	1.771			-0.061	-0.223	1.886
-0.288	-0.276	1.563			-0.320	-0.244	1.588			-0.330	-0.026	1.611			-0.299	0.138	1.607			-0.407	-0.104	1.495			-0.435	-0.297	1.404			-0.382	-0.468	1.356			-0.350	-0.537	1.350			-0.206	-0.127	1.771			-0.062	-0.223	1.886
-0.288	-0.276	1.563			-0.321	-0.245	1.588			-0.331	-0.026	1.610			-0.299	0.138	1.606			-0.407	-0.105	1.494			-0.435	-0.297	1.404			-0.384	-0.469	1.356			-0.351	-0.538	1.350			-0.206	-0.127	1.771			-0.064	-0.224	1.886
-0.288	-0.277	1.563			-0.321	-0.245	1.587			-0.331	-0.026	1.610			-0.300	0.137	1.606			-0.407	-0.105	1.494			-0.435	-0.297	1.403			-0.385	-0.469	1.355			-0.353	-0.539	1.350			-0.207	-0.128	1.772			-0.065	-0.224	1.886
-0.288	-0.277	1.562			-0.321	-0.245	1.587			-0.331	-0.026	1.610			-0.300	0.137	1.606			-0.407	-0.105	1.493			-0.435	-0.298	1.403			-0.387	-0.470	1.355			-0.355	-0.540	1.350			-0.208	-0.128	1.772			-0.066	-0.224	1.886
-0.288	-0.277	1.562			-0.321	-0.245	1.587			-0.332	-0.026	1.609			-0.300	0.137	1.605			-0.406	-0.105	1.493			-0.436	-0.298	1.403			-0.389	-0.471	1.356			-0.357	-0.541	1.350			-0.209	-0.128	1.772			-0.066	-0.225	1.886
-0.288	-0.278	1.562			-0.322	-0.245	1.586			-0.332	-0.026	1.609			-0.300	0.137	1.605			-0.406	-0.105	1.492			-0.436	-0.299	1.403			-0.413	-0.476	1.368			-0.370	-0.541	1.355			-0.210	-0.128	1.772			-0.067	-0.225	1.885
-0.289	-0.278	1.562			-0.322	-0.245	1.586			-0.332	-0.026	1.608			-0.301	0.137	1.605			-0.406	-0.105	1.492			-0.437	-0.299	1.404			-0.424	-0.478	1.374			-0.377	-0.542	1.358			-0.210	-0.128	1.772			-0.068	-0.226	1.883
-0.289	-0.278	1.562			-0.322	-0.246	1.586			-0.332	-0.026	1.608			-0.301	0.136	1.605			-0.406	-0.105	1.492			-0.437	-0.300	1.404			-0.431	-0.479	1.377			-0.383	-0.542	1.360			-0.211	-0.128	1.773			-0.070	-0.227	1.881
-0.289	-0.278	1.561			-0.322	-0.246	1.586			-0.332	-0.026	1.608			-0.301	0.136	1.604			-0.406	-0.105	1.492			-0.438	-0.300	1.404			-0.436	-0.481	1.380			-0.387	-0.543	1.362			-0.211	-0.129	1.773			-0.072	-0.230	1.877
-0.289	-0.279	1.561			-0.323	-0.246	1.585			-0.333	-0.026	1.608			-0.301	0.136	1.604			-0.406	-0.105	1.492			-0.439	-0.301	1.405			-0.443	-0.482	1.384			-0.392	-0.542	1.364			-0.212	-0.129	1.772			-0.075	-0.234	1.867
-0.289	-0.279	1.561			-0.323	-0.246	1.585			-0.333	-0.026	1.607			-0.302	0.136	1.604			-0.407	-0.105	1.492			-0.441	-0.301	1.407			-0.447	-0.482	1.386			-0.395	-0.542	1.366			-0.212	-0.129	1.772			-0.077	-0.237	1.855
-0.289	-0.279	1.561			-0.323	-0.246	1.585			-0.333	-0.026	1.607			-0.302	0.136	1.604			-0.407	-0.105	1.493			-0.443	-0.302	1.408			-0.450	-0.483	1.388			-0.398	-0.542	1.368			-0.212	-0.129	1.771			-0.079	-0.240	1.841
-0.289	-0.279	1.561			-0.323	-0.246	1.585			-0.333	-0.026	1.607			-0.302	0.136	1.604			-0.408	-0.105	1.493			-0.445	-0.302	1.410			-0.452	-0.483	1.389			-0.400	-0.542	1.368			-0.212	-0.129	1.770			-0.079	-0.241	1.824
-0.289	-0.279	1.561			-0.323	-0.246	1.585			-0.334	-0.026	1.608			-0.302	0.136	1.604			-0.409	-0.105	1.495			-0.448	-0.302	1.413			-0.453	-0.483	1.390			-0.401	-0.542	1.369			-0.211	-0.129	1.767			-0.079	-0.244	1.808
-0.289	-0.280	1.561			-0.323	-0.247	1.585			-0.334	-0.026	1.608			-0.303	0.136	1.604			-0.411	-0.105	1.496			-0.451	-0.302	1.415			-0.454	-0.483	1.391			-0.402	-0.542	1.369			-0.211	-0.128	1.764			-0.077	-0.246	1.786
-0.289	-0.280	1.561			-0.323	-0.247	1.585			-0.334	-0.026	1.609			-0.303	0.136	1.604			-0.412	-0.105	1.498			-0.454	-0.302	1.418			-0.455	-0.483	1.391			-0.403	-0.542	1.370			-0.209	-0.127	1.761			-0.074	-0.248	1.763
-0.290	-0.280	1.561			-0.323	-0.247	1.586			-0.334	-0.026	1.610			-0.303	0.136	1.605			-0.414	-0.105	1.501			-0.458	-0.302	1.422			-0.456	-0.483	1.392			-0.404	-0.542	1.370			-0.207	-0.126	1.756			-0.070	-0.249	1.736
-0.290	-0.280	1.561			-0.323	-0.247	1.586			-0.334	-0.026	1.611			-0.303	0.136	1.605			-0.417	-0.104	1.505			-0.462	-0.302	1.426			-0.457	-0.483	1.394			-0.405	-0.542	1.371			-0.203	-0.125	1.749			-0.065	-0.248	1.706
-0.290	-0.280	1.561			-0.323	-0.247	1.587			-0.334	-0.026	1.613			-0.304	0.136	1.606			-0.419	-0.104	1.509			-0.467	-0.301	1.431			-0.458	-0.482	1.395			-0.407	-0.542	1.372			-0.198	-0.125	1.740			-0.061	-0.247	1.681
-0.290	-0.280	1.561			-0.323	-0.247	1.589			-0.334	-0.026	1.616			-0.304	0.136	1.607			-0.421	-0.103	1.513			-0.471	-0.301	1.437			-0.459	-0.482	1.397			-0.409	-0.541	1.374			-0.192	-0.124	1.731			-0.056	-0.241	1.649
-0.290	-0.280	1.562			-0.322	-0.247	1.590			-0.333	-0.026	1.619			-0.304	0.136	1.609			-0.424	-0.102	1.518			-0.476	-0.301	1.443			-0.461	-0.481	1.399			-0.412	-0.541	1.376			-0.186	-0.123	1.720			-0.047	-0.229	1.607
-0.291	-0.280	1.562			-0.322	-0.247	1.592			-0.332	-0.027	1.621			-0.303	0.136	1.610			-0.426	-0.102	1.523			-0.480	-0.301	1.449			-0.463	-0.480	1.402			-0.415	-0.540	1.379			-0.180	-0.123	1.711			-0.043	-0.225	1.588
-0.291	-0.280	1.563			-0.321	-0.247	1.594			-0.330	-0.027	1.624			-0.303	0.136	1.612			-0.428	-0.101	1.529			-0.484	-0.301	1.456			-0.465	-0.479	1.406			-0.420	-0.540	1.382			-0.176	-0.122	1.702			-0.041	-0.222	1.572
-0.291	-0.280	1.563			-0.320	-0.248	1.596			-0.329	-0.027	1.627			-0.303	0.137	1.613			-0.430	-0.100	1.534			-0.488	-0.301	1.463			-0.469	-0.478	1.411			-0.425	-0.539	1.386			-0.173	-0.122	1.698			-0.041	-0.221	1.558
-0.291	-0.280	1.564			-0.319	-0.248	1.598			-0.327	-0.027	1.630			-0.302	0.137	1.615			-0.432	-0.100	1.539			-0.492	-0.300	1.469			-0.472	-0.477	1.416			-0.430	-0.539	1.390			-0.171	-0.122	1.694			-0.040	-0.226	1.545
-0.291	-0.280	1.565			-0.318	-0.248	1.600			-0.325	-0.027	1.633			-0.301	0.137	1.616			-0.433	-0.099	1.544			-0.496	-0.300	1.476			-0.476	-0.477	1.422			-0.436	-0.538	1.396			-0.169	-0.121	1.691			-0.039	-0.228	1.531
-0.292	-0.280	1.565			-0.317	-0.248	1.602			-0.324	-0.027	1.635			-0.301	0.137	1.617			-0.435	-0.098	1.549			-0.499	-0.300	1.482			-0.479	-0.476	1.427			-0.442	-0.539	1.400			-0.167	-0.121	1.688			-0.039	-0.229	1.520
-0.292	-0.280	1.566			-0.316	-0.248	1.603			-0.322	-0.027	1.637			-0.300	0.138	1.618			-0.436	-0.098	1.554			-0.502	-0.300	1.489			-0.482	-0.476	1.432			-0.447	-0.539	1.405			-0.165	-0.121	1.685			-0.040	-0.232	1.511
-0.292	-0.279	1.567			-0.314	-0.246	1.606			-0.318	-0.026	1.639			-0.299	0.138	1.619			-0.437	-0.097	1.558			-0.505	-0.300	1.494			-0.486	-0.476	1.437			-0.452	-0.539	1.409			-0.162	-0.120	1.682			-0.048	-0.233	1.491
-0.291	-0.276	1.569			-0.310	-0.242	1.608			-0.309	-0.020	1.640			-0.298	0.139	1.620			-0.437	-0.097	1.562			-0.507	-0.300	1.500			-0.488	-0.476	1.442			-0.456	-0.540	1.413			-0.156	-0.116	1.677			-0.056	-0.221	1.478
-0.291	-0.274	1.570			-0.308	-0.239	1.611			-0.303	-0.015	1.640			-0.297	0.140	1.621			-0.438	-0.096	1.566			-0.509	-0.300	1.504			-0.491	-0.476	1.446			-0.460	-0.541	1.417			-0.151	-0.112	1.673			-0.061	-0.216	1.470
-0.290	-0.272	1.571			-0.305	-0.236	1.612			-0.298	-0.012	1.640			-0.295	0.142	1.621			-0.439	-0.096	1.569			-0.510	-0.301	1.509			-0.493	-0.477	1.449			-0.464	-0.542	1.421			-0.146	-0.109	1.669			-0.063	-0.216	1.466
-0.290	-0.270	1.572			-0.303	-0.234	1.613			-0.295	-0.009	1.640			-0.295	0.143	1.621			-0.439	-0.096	1.571			-0.512	-0.301	1.513			-0.495	-0.477	1.453			-0.468	-0.542	1.424			-0.143	-0.107	1.666			-0.066	-0.216	1.463
-0.290	-0.268	1.573			-0.301	-0.231	1.615			-0.291	-0.004	1.638			-0.294	0.144	1.622			-0.440	-0.095	1.576			-0.515	-0.302	1.519			-0.499	-0.478	1.458			-0.473	-0.544	1.429			-0.138	-0.102	1.659			-0.071	-0.221	1.466
-0.290	-0.268	1.573			-0.301	-0.231	1.615			-0.291	-0.004	1.638			-0.294	0.144	1.622			-0.440	-0.095	1.576			-0.515	-0.302	1.519			-0.499	-0.478	1.458			-0.473	-0.544	1.429			-0.138	-0.102	1.659			-0.071	-0.221	1.466
-0.290	-0.268	1.573			-0.300	-0.231	1.615			-0.290	-0.004	1.636			-0.293	0.145	1.622			-0.441	-0.095	1.578			-0.516	-0.302	1.522			-0.500	-0.478	1.461			-0.476	-0.544	1.431			-0.137	-0.102	1.656			-0.073	-0.224	1.469
-0.290	-0.267	1.573			-0.300	-0.230	1.615			-0.290	-0.004	1.633			-0.293	0.146	1.623			-0.441	-0.095	1.579			-0.517	-0.303	1.524			-0.502	-0.479	1.463			-0.478	-0.545	1.433			-0.136	-0.101	1.653			-0.075	-0.227	1.472
-0.290	-0.267	1.573			-0.299	-0.230	1.615			-0.290	-0.005	1.630			-0.293	0.146	1.623			-0.442	-0.094	1.581			-0.518	-0.303	1.526			-0.503	-0.479	1.465			-0.480	-0.545	1.435			-0.137	-0.093	1.624			-0.077	-0.230	1.476
-0.290	-0.267	1.573			-0.298	-0.230	1.614			-0.291	-0.006	1.627			-0.292	0.147	1.624			-0.442	-0.094	1.582			-0.519	-0.304	1.528			-0.504	-0.479	1.466			-0.481	-0.545	1.436			-0.136	-0.089	1.612			-0.078	-0.234	1.480
-0.290	-0.267	1.573			-0.297	-0.230	1.614			-0.291	-0.007	1.624			-0.291	0.148	1.625			-0.443	-0.094	1.584			-0.519	-0.304	1.530			-0.505	-0.480	1.468			-0.483	-0.546	1.438			-0.136	-0.087	1.604			-0.078	-0.237	1.484
-0.291	-0.267	1.572			-0.297	-0.230	1.613			-0.292	-0.008	1.622			-0.290	0.149	1.625			-0.443	-0.094	1.585			-0.520	-0.304	1.532			-0.506	-0.480	1.469			-0.484	-0.546	1.439			-0.136	-0.085	1.598			-0.078	-0.241	1.488
-0.291	-0.267	1.571			-0.296	-0.230	1.613			-0.292	-0.008	1.620			-0.289	0.150	1.626			-0.444	-0.094	1.586			-0.521	-0.305	1.534			-0.507	-0.480	1.471			-0.486	-0.546	1.440			-0.136	-0.084	1.594			-0.078	-0.244	1.491
-0.292	-0.267	1.570			-0.295	-0.231	1.611			-0.293	-0.010	1.615			-0.288	0.151	1.627			-0.445	-0.093	1.589			-0.522	-0.306	1.536			-0.508	-0.481	1.473			-0.488	-0.547	1.442			-0.135	-0.083	1.587			-0.077	-0.249	1.497
-0.292	-0.267	1.570			-0.295	-0.231	1.611			-0.293	-0.010	1.615			-0.288	0.151	1.627			-0.445	-0.093	1.589			-0.522	-0.306	1.536			-0.508	-0.481	1.473			-0.488	-0.547	1.442			-0.135	-0.083	1.587			-0.077	-0.249	1.497
-0.292	-0.268	1.569			-0.295	-0.231	1.610			-0.294	-0.011	1.614			-0.287	0.152	1.628			-0.445	-0.093	1.590			-0.522	-0.306	1.537			-0.509	-0.481	1.475			-0.489	-0.547	1.443			-0.135	-0.082	1.584			-0.077	-0.252	1.499
-0.292	-0.268	1.568			-0.295	-0.231	1.609			-0.294	-0.010	1.613			-0.286	0.153	1.628			-0.445	-0.093	1.590			-0.522	-0.307	1.538			-0.510	-0.481	1.476			-0.490	-0.547	1.444			-0.135	-0.082	1.582			-0.077	-0.253	1.501
-0.293	-0.268	1.568			-0.294	-0.231	1.608			-0.294	-0.009	1.612			-0.286	0.153	1.629			-0.446	-0.093	1.591			-0.523	-0.307	1.539			-0.510	-0.481	1.477			-0.491	-0.548	1.444			-0.134	-0.081	1.581			-0.076	-0.254	1.502
-0.292	-0.267	1.568			-0.294	-0.231	1.608			-0.293	-0.009	1.613			-0.286	0.153	1.629			-0.446	-0.093	1.592			-0.523	-0.307	1.540			-0.511	-0.482	1.478			-0.491	-0.548	1.445			-0.131	-0.083	1.583			-0.072	-0.248	1.498
-0.292	-0.266	1.568			-0.294	-0.230	1.608			-0.293	-0.009	1.614			-0.286	0.154	1.629			-0.446	-0.093	1.593			-0.523	-0.308	1.541			-0.511	-0.482	1.479			-0.492	-0.548	1.445			-0.130	-0.085	1.586			-0.068	-0.250	1.498
-0.292	-0.266	1.567			-0.293	-0.230	1.608			-0.293	-0.009	1.616			-0.286	0.154	1.630			-0.447	-0.092	1.593			-0.523	-0.308	1.542			-0.512	-0.482	1.479			-0.492	-0.549	1.446			-0.129	-0.087	1.590			-0.063	-0.252	1.498
-0.292	-0.266	1.567			-0.293	-0.230	1.608			-0.293	-0.009	1.618			-0.286	0.154	1.630			-0.447	-0.092	1.594			-0.523	-0.309	1.542			-0.512	-0.482	1.480			-0.493	-0.549	1.446			-0.128	-0.090	1.593			-0.059	-0.254	1.498
-0.292	-0.265	1.567			-0.293	-0.230	1.608			-0.294	-0.010	1.622			-0.286	0.154	1.631			-0.447	-0.092	1.595			-0.523	-0.309	1.543			-0.513	-0.483	1.481			-0.494	-0.549	1.447			-0.128	-0.095	1.601			-0.053	-0.253	1.492
-0.292	-0.265	1.567			-0.293	-0.230	1.608			-0.294	-0.010	1.622			-0.286	0.154	1.631			-0.447	-0.092	1.595			-0.523	-0.309	1.543			-0.513	-0.483	1.481			-0.494	-0.549	1.447			-0.128	-0.095	1.601			-0.053	-0.253	1.492
-0.292	-0.265	1.567			-0.292	-0.230	1.608			-0.294	-0.011	1.624			-0.286	0.154	1.631			-0.448	-0.092	1.596			-0.523	-0.310	1.544			-0.513	-0.483	1.482			-0.494	-0.550	1.447			-0.129	-0.097	1.605			-0.036	-0.216	1.447
-0.292	-0.265	1.567			-0.292	-0.230	1.608			-0.294	-0.011	1.626			-0.286	0.154	1.632			-0.448	-0.092	1.596			-0.523	-0.310	1.544			-0.514	-0.483	1.483			-0.495	-0.550	1.448			-0.130	-0.099	1.607			-0.030	-0.200	1.429
-0.292	-0.265	1.567			-0.292	-0.230	1.608			-0.294	-0.012	1.628			-0.286	0.154	1.633			-0.448	-0.092	1.597			-0.524	-0.310	1.545			-0.514	-0.483	1.483			-0.495	-0.550	1.448			-0.131	-0.100	1.609			-0.028	-0.189	1.417
-0.292	-0.265	1.567			-0.292	-0.230	1.608			-0.294	-0.012	1.631			-0.286	0.154	1.633			-0.448	-0.092	1.597			-0.524	-0.310	1.546			-0.515	-0.483	1.484			-0.496	-0.550	1.448			-0.132	-0.100	1.610			-0.032	-0.170	1.401
-0.292	-0.265	1.567			-0.292	-0.230	1.608			-0.294	-0.013	1.633			-0.286	0.153	1.634			-0.448	-0.091	1.598			-0.524	-0.310	1.546			-0.515	-0.484	1.485			-0.496	-0.550	1.448			-0.133	-0.101	1.610			-0.034	-0.161	1.393
-0.291	-0.265	1.568			-0.291	-0.231	1.609			-0.291	-0.014	1.636			-0.285	0.153	1.635			-0.448	-0.091	1.599			-0.524	-0.310	1.547			-0.516	-0.484	1.486			-0.496	-0.550	1.449			-0.133	-0.101	1.610			-0.035	-0.155	1.386
-0.291	-0.265	1.568			-0.290	-0.231	1.610			-0.289	-0.014	1.638			-0.285	0.153	1.635			-0.448	-0.091	1.600			-0.523	-0.310	1.548			-0.517	-0.485	1.486			-0.497	-0.550	1.449			-0.133	-0.101	1.610			-0.037	-0.151	1.380
-0.290	-0.265	1.569			-0.289	-0.231	1.610			-0.286	-0.015	1.640			-0.285	0.153	1.636			-0.448	-0.091	1.601			-0.523	-0.310	1.549			-0.517	-0.485	1.487			-0.497	-0.550	1.449			-0.132	-0.102	1.610			-0.038	-0.148	1.375
-0.289	-0.265	1.569			-0.288	-0.232	1.611			-0.283	-0.016	1.642			-0.284	0.153	1.637			-0.448	-0.090	1.602			-0.523	-0.310	1.551			-0.517	-0.486	1.489			-0.497	-0.550	1.449			-0.132	-0.102	1.610			-0.039	-0.146	1.370
-0.288	-0.265	1.570			-0.287	-0.232	1.612			-0.279	-0.017	1.643			-0.284	0.153	1.637			-0.447	-0.090	1.604			-0.522	-0.310	1.553			-0.518	-0.487	1.491			-0.498	-0.550	1.450			-0.132	-0.102	1.610			-0.039	-0.146	1.366
-0.286	-0.264	1.571			-0.285	-0.231	1.613			-0.276	-0.017	1.645			-0.283	0.153	1.638			-0.447	-0.089	1.606			-0.522	-0.311	1.556			-0.518	-0.488	1.495			-0.498	-0.550	1.451			-0.131	-0.102	1.611			-0.038	-0.147	1.364
-0.284	-0.261	1.573			-0.283	-0.230	1.615			-0.273	-0.017	1.646			-0.283	0.153	1.639			-0.446	-0.089	1.609			-0.521	-0.311	1.559			-0.519	-0.489	1.497			-0.498	-0.550	1.452			-0.130	-0.102	1.611			-0.038	-0.149	1.363
-0.281	-0.258	1.575			-0.279	-0.227	1.617			-0.270	-0.015	1.648			-0.282	0.154	1.639			-0.444	-0.088	1.612			-0.520	-0.311	1.563			-0.519	-0.489	1.499			-0.498	-0.550	1.454			-0.129	-0.101	1.611			-0.039	-0.151	1.363
-0.279	-0.254	1.577			-0.276	-0.223	1.618			-0.267	-0.013	1.649			-0.282	0.154	1.640			-0.443	-0.088	1.615			-0.519	-0.311	1.567			-0.519	-0.489	1.500			-0.497	-0.551	1.458			-0.128	-0.100	1.611			-0.039	-0.149	1.361
-0.277	-0.251	1.578			-0.274	-0.221	1.619			-0.264	-0.010	1.650			-0.281	0.155	1.641			-0.442	-0.087	1.617			-0.518	-0.311	1.571			-0.520	-0.489	1.502			-0.497	-0.552	1.462			-0.127	-0.097	1.611			-0.041	-0.148	1.359
-0.275	-0.249	1.579			-0.272	-0.218	1.620			-0.261	-0.006	1.651			-0.281	0.156	1.641			-0.440	-0.087	1.620			-0.517	-0.311	1.575			-0.520	-0.490	1.504			-0.496	-0.552	1.466			-0.125	-0.095	1.611			-0.042	-0.148	1.358
-0.274	-0.247	1.580			-0.270	-0.216	1.621			-0.259	-0.003	1.651			-0.281	0.157	1.642			-0.439	-0.087	1.623			-0.516	-0.312	1.579			-0.520	-0.490	1.505			-0.495	-0.553	1.470			-0.124	-0.092	1.611			-0.044	-0.150	1.359
-0.273	-0.246	1.580			-0.268	-0.215	1.622			-0.258	-0.001	1.651			-0.281	0.158	1.642			-0.437	-0.086	1.625			-0.515	-0.312	1.582			-0.520	-0.490	1.507			-0.495	-0.554	1.473			-0.123	-0.090	1.611			-0.047	-0.155	1.363
-0.272	-0.245	1.581			-0.267	-0.214	1.622			-0.257	0.001	1.651			-0.281	0.159	1.642			-0.436	-0.086	1.627			-0.514	-0.312	1.585			-0.520	-0.490	1.509			-0.494	-0.554	1.476			-0.123	-0.088	1.611			-0.049	-0.160	1.369
-0.271	-0.244	1.581			-0.266	-0.213	1.623			-0.256	0.004	1.651			-0.280	0.160	1.643			-0.435	-0.086	1.629			-0.513	-0.312	1.587			-0.520	-0.491	1.512			-0.494	-0.555	1.479			-0.122	-0.085	1.610			-0.049	-0.162	1.378
-0.271	-0.243	1.581			-0.265	-0.212	1.623			-0.256	0.007	1.651			-0.280	0.161	1.643			-0.434	-0.086	1.630			-0.513	-0.312	1.590			-0.519	-0.492	1.515			-0.493	-0.556	1.481			-0.122	-0.083	1.610			-0.047	-0.166	1.388
-0.270	-0.243	1.582			-0.265	-0.212	1.623			-0.255	0.009	1.650			-0.280	0.162	1.643			-0.433	-0.086	1.632			-0.512	-0.312	1.592			-0.519	-0.493	1.518			-0.492	-0.557	1.484			-0.121	-0.081	1.609			-0.048	-0.175	1.399
-0.269	-0.243	1.582			-0.264	-0.211	1.623			-0.255	0.010	1.650			-0.280	0.163	1.643			-0.432	-0.086	1.633			-0.511	-0.312	1.593			-0.518	-0.493	1.520			-0.492	-0.557	1.485			-0.121	-0.079	1.609			-0.050	-0.181	1.408
-0.269	-0.243	1.582			-0.263	-0.211	1.624			-0.255	0.012	1.650			-0.280	0.163	1.644			-0.431	-0.086	1.634			-0.511	-0.312	1.595			-0.517	-0.494	1.522			-0.491	-0.558	1.487			-0.121	-0.078	1.609			-0.050	-0.195	1.428
-0.268	-0.243	1.582			-0.263	-0.211	1.624			-0.255	0.013	1.650			-0.280	0.164	1.644			-0.430	-0.086	1.635			-0.510	-0.312	1.596			-0.517	-0.495	1.523			-0.491	-0.559	1.488			-0.121	-0.076	1.608			-0.050	-0.203	1.438
-0.268	-0.243	1.582			-0.262	-0.211	1.624			-0.255	0.014	1.649			-0.280	0.164	1.644			-0.429	-0.086	1.636			-0.509	-0.313	1.598			-0.516	-0.496	1.525			-0.490	-0.559	1.490			-0.121	-0.075	1.608			-0.050	-0.207	1.445
-0.267	-0.244	1.582			-0.262	-0.211	1.624			-0.255	0.015	1.649			-0.280	0.164	1.645			-0.428	-0.086	1.637			-0.509	-0.313	1.599			-0.516	-0.496	1.526			-0.490	-0.560	1.491			-0.121	-0.074	1.608			-0.051	-0.210	1.451
-0.267	-0.245	1.582			-0.261	-0.211	1.624			-0.256	0.015	1.647			-0.280	0.165	1.645			-0.428	-0.086	1.637			-0.508	-0.313	1.600			-0.515	-0.497	1.527			-0.489	-0.560	1.492			-0.121	-0.073	1.607			-0.051	-0.213	1.456
-0.267	-0.246	1.581			-0.261	-0.212	1.623			-0.257	0.013	1.646			-0.280	0.165	1.646			-0.427	-0.086	1.638			-0.508	-0.313	1.601			-0.514	-0.497	1.528			-0.489	-0.561	1.493			-0.121	-0.073	1.607			-0.052	-0.216	1.461
-0.267	-0.248	1.581			-0.261	-0.214	1.623			-0.258	0.011	1.644			-0.280	0.165	1.646			-0.426	-0.086	1.639			-0.508	-0.313	1.602			-0.514	-0.498	1.529			-0.488	-0.561	1.493			-0.121	-0.073	1.606			-0.052	-0.219	1.467
-0.267	-0.250	1.581			-0.260	-0.215	1.622			-0.259	0.009	1.642			-0.280	0.165	1.647			-0.426	-0.086	1.639			-0.507	-0.313	1.602			-0.513	-0.498	1.530			-0.488	-0.562	1.494			-0.120	-0.067	1.589			-0.053	-0.222	1.472
-0.267	-0.251	1.580			-0.260	-0.216	1.621			-0.260	0.007	1.640			-0.279	0.165	1.648			-0.425	-0.086	1.640			-0.507	-0.313	1.603			-0.513	-0.499	1.531			-0.488	-0.562	1.495			-0.119	-0.064	1.580			-0.053	-0.225	1.477
-0.267	-0.252	1.580			-0.260	-0.217	1.621			-0.261	0.005	1.639			-0.279	0.165	1.648			-0.425	-0.086	1.640			-0.506	-0.313	1.604			-0.512	-0.499	1.531			-0.487	-0.562	1.495			-0.119	-0.062	1.575			-0.053	-0.228	1.482
-0.267	-0.253	1.580			-0.259	-0.218	1.620			-0.262	0.003	1.637			-0.278	0.165	1.649			-0.424	-0.086	1.641			-0.506	-0.313	1.605			-0.512	-0.500	1.532			-0.487	-0.563	1.496			-0.119	-0.061	1.572			-0.053	-0.230	1.486
-0.267	-0.254	1.579			-0.259	-0.219	1.620			-0.263	0.001	1.636			-0.278	0.166	1.650			-0.424	-0.086	1.641			-0.506	-0.314	1.605			-0.511	-0.500	1.533			-0.487	-0.563	1.496			-0.119	-0.061	1.570			-0.053	-0.233	1.490
-0.267	-0.255	1.579			-0.259	-0.220	1.619			-0.264	-0.001	1.635			-0.277	0.166	1.651			-0.423	-0.086	1.642			-0.505	-0.314	1.606			-0.511	-0.500	1.534			-0.487	-0.563	1.496			-0.118	-0.060	1.569			-0.053	-0.235	1.493
-0.267	-0.256	1.579			-0.259	-0.221	1.619			-0.265	-0.002	1.634			-0.277	0.166	1.651			-0.423	-0.086	1.642			-0.505	-0.314	1.606			-0.511	-0.501	1.534			-0.486	-0.564	1.497			-0.118	-0.060	1.567			-0.053	-0.238	1.497
-0.267	-0.257	1.579			-0.259	-0.222	1.619			-0.266	-0.004	1.633			-0.276	0.166	1.652			-0.423	-0.086	1.642			-0.504	-0.314	1.606			-0.510	-0.501	1.535			-0.486	-0.564	1.497			-0.118	-0.060	1.566			-0.053	-0.241	1.501
-0.267	-0.258	1.578			-0.259	-0.223	1.618			-0.267	-0.006	1.632			-0.275	0.166	1.653			-0.422	-0.086	1.643			-0.504	-0.315	1.606			-0.510	-0.502	1.535			-0.486	-0.564	1.497			-0.117	-0.061	1.566			-0.052	-0.243	1.504
-0.267	-0.259	1.578			-0.260	-0.224	1.618			-0.268	-0.007	1.631			-0.275	0.166	1.653			-0.422	-0.086	1.643			-0.504	-0.315	1.607			-0.510	-0.502	1.536			-0.486	-0.564	1.497			-0.117	-0.061	1.566			-0.052	-0.245	1.506
-0.267	-0.259	1.578			-0.260	-0.225	1.617			-0.269	-0.008	1.630			-0.274	0.165	1.654			-0.422	-0.087	1.643			-0.503	-0.315	1.607			-0.509	-0.502	1.536			-0.486	-0.565	1.497			-0.117	-0.062	1.566			-0.052	-0.247	1.509
-0.268	-0.260	1.578			-0.260	-0.225	1.617			-0.270	-0.009	1.630			-0.273	0.165	1.654			-0.421	-0.087	1.643			-0.503	-0.315	1.607			-0.509	-0.502	1.537			-0.486	-0.565	1.497			-0.116	-0.063	1.566			-0.052	-0.249	1.511
-0.268	-0.261	1.577			-0.260	-0.226	1.617			-0.270	-0.011	1.629			-0.273	0.165	1.655			-0.421	-0.087	1.643			-0.503	-0.316	1.607			-0.509	-0.503	1.537			-0.486	-0.565	1.497			-0.116	-0.064	1.566			-0.051	-0.251	1.513
-0.268	-0.261	1.577			-0.260	-0.227	1.616			-0.271	-0.011	1.628			-0.272	0.165	1.655			-0.421	-0.087	1.643			-0.502	-0.316	1.607			-0.508	-0.503	1.537			-0.486	-0.565	1.497			-0.116	-0.064	1.566			-0.051	-0.252	1.514
-0.268	-0.262	1.577			-0.261	-0.227	1.616			-0.271	-0.012	1.628			-0.271	0.165	1.655			-0.421	-0.087	1.643			-0.502	-0.316	1.607			-0.508	-0.503	1.538			-0.486	-0.565	1.497			-0.116	-0.065	1.566			-0.051	-0.253	1.516
-0.268	-0.262	1.577			-0.261	-0.228	1.616			-0.272	-0.013	1.627			-0.271	0.165	1.656			-0.420	-0.087	1.643			-0.502	-0.316	1.606			-0.508	-0.503	1.538			-0.486	-0.566	1.497			-0.116	-0.065	1.566			-0.051	-0.254	1.517
-0.268	-0.263	1.577			-0.261	-0.228	1.615			-0.272	-0.014	1.627			-0.270	0.165	1.656			-0.420	-0.087	1.643			-0.501	-0.317	1.606			-0.508	-0.504	1.538			-0.486	-0.566	1.496			-0.116	-0.065	1.567			-0.051	-0.255	1.518
-0.268	-0.263	1.576			-0.261	-0.229	1.615			-0.272	-0.014	1.626			-0.270	0.166	1.656			-0.420	-0.087	1.643			-0.501	-0.317	1.606			-0.507	-0.504	1.538			-0.486	-0.566	1.496			-0.116	-0.066	1.567			-0.051	-0.256	1.520
-0.268	-0.264	1.576			-0.261	-0.229	1.615			-0.273	-0.015	1.626			-0.270	0.166	1.656			-0.420	-0.087	1.643			-0.501	-0.317	1.606			-0.507	-0.504	1.539			-0.486	-0.566	1.496			-0.115	-0.066	1.567			-0.051	-0.257	1.520
-0.268	-0.264	1.576			-0.261	-0.230	1.614			-0.273	-0.015	1.625			-0.269	0.166	1.657			-0.420	-0.087	1.643			-0.501	-0.317	1.606			-0.507	-0.504	1.539			-0.486	-0.566	1.496			-0.115	-0.066	1.567			-0.051	-0.258	1.521
-0.269	-0.264	1.576			-0.261	-0.230	1.614			-0.273	-0.016	1.625			-0.269	0.166	1.657			-0.420	-0.087	1.643			-0.500	-0.317	1.606			-0.507	-0.504	1.539			-0.486	-0.566	1.496			-0.115	-0.067	1.567			-0.051	-0.258	1.522
-0.269	-0.265	1.576			-0.262	-0.230	1.614			-0.273	-0.016	1.624			-0.268	0.166	1.657			-0.420	-0.087	1.643			-0.500	-0.317	1.605			-0.507	-0.504	1.539			-0.486	-0.566	1.496			-0.115	-0.067	1.567			-0.051	-0.259	1.522
-0.269	-0.265	1.575			-0.262	-0.231	1.614			-0.274	-0.017	1.624			-0.268	0.166	1.657			-0.419	-0.087	1.643			-0.500	-0.317	1.605			-0.506	-0.505	1.539			-0.486	-0.566	1.495			-0.115	-0.067	1.567			-0.051	-0.259	1.522
-0.269	-0.265	1.575			-0.262	-0.231	1.614			-0.274	-0.017	1.624			-0.268	0.166	1.657			-0.419	-0.087	1.643			-0.500	-0.318	1.605			-0.506	-0.505	1.540			-0.486	-0.566	1.495			-0.115	-0.066	1.567			-0.051	-0.259	1.522
-0.269	-0.265	1.575			-0.262	-0.231	1.613			-0.274	-0.017	1.624			-0.268	0.165	1.657			-0.419	-0.087	1.643			-0.499	-0.318	1.605			-0.506	-0.505	1.540			-0.486	-0.566	1.495			-0.115	-0.066	1.567			-0.051	-0.256	1.519
-0.269	-0.266	1.575			-0.262	-0.231	1.613			-0.274	-0.017	1.623			-0.267	0.165	1.657			-0.419	-0.087	1.643			-0.499	-0.318	1.604			-0.506	-0.505	1.540			-0.486	-0.566	1.495			-0.115	-0.066	1.567			-0.051	-0.254	1.517
-0.269	-0.266	1.575			-0.262	-0.231	1.613			-0.272	-0.009	1.626			-0.267	0.166	1.657			-0.419	-0.087	1.642			-0.499	-0.318	1.604			-0.506	-0.505	1.540			-0.486	-0.566	1.495			-0.115	-0.062	1.567			-0.052	-0.249	1.511
-0.269	-0.265	1.575			-0.261	-0.231	1.613			-0.271	-0.004	1.627			-0.267	0.166	1.657			-0.419	-0.087	1.642			-0.499	-0.318	1.604			-0.505	-0.505	1.540			-0.485	-0.566	1.495			-0.114	-0.058	1.567			-0.053	-0.242	1.503
-0.269	-0.265	1.575			-0.261	-0.230	1.613			-0.270	-0.002	1.629			-0.267	0.165	1.657			-0.419	-0.087	1.642			-0.499	-0.318	1.604			-0.505	-0.505	1.540			-0.485	-0.566	1.495			-0.114	-0.056	1.567			-0.053	-0.236	1.493
-0.268	-0.265	1.575			-0.261	-0.230	1.613			-0.270	-0.001	1.631			-0.267	0.165	1.657			-0.419	-0.088	1.642			-0.499	-0.318	1.603			-0.505	-0.505	1.540			-0.485	-0.566	1.495			-0.114	-0.055	1.568			-0.053	-0.230	1.483
-0.268	-0.264	1.575			-0.261	-0.230	1.613			-0.269	-0.001	1.633			-0.267	0.165	1.657			-0.419	-0.088	1.642			-0.499	-0.318	1.603			-0.505	-0.505	1.540			-0.485	-0.566	1.495			-0.089	-0.078	1.599			-0.052	-0.227	1.475
-0.268	-0.263	1.576			-0.261	-0.229	1.614			-0.268	0.000	1.634			-0.268	0.165	1.656			-0.419	-0.088	1.641			-0.498	-0.318	1.603			-0.504	-0.505	1.539			-0.485	-0.566	1.495			-0.085	-0.082	1.605			-0.050	-0.218	1.460
-0.267	-0.261	1.576			-0.261	-0.227	1.615			-0.268	0.001	1.635			-0.268	0.164	1.656			-0.418	-0.088	1.641			-0.498	-0.318	1.603			-0.504	-0.505	1.539			-0.485	-0.566	1.495			-0.081	-0.084	1.609			-0.048	-0.209	1.447
-0.266	-0.256	1.578			-0.261	-0.224	1.616			-0.267	0.001	1.636			-0.268	0.164	1.656			-0.418	-0.088	1.641			-0.498	-0.318	1.602			-0.504	-0.504	1.539			-0.484	-0.566	1.495			-0.078	-0.087	1.613			-0.045	-0.204	1.439
-0.264	-0.251	1.580			-0.261	-0.220	1.618			-0.266	0.002	1.637			-0.268	0.164	1.655			-0.418	-0.088	1.641			-0.498	-0.318	1.602			-0.504	-0.504	1.538			-0.484	-0.566	1.495			-0.075	-0.089	1.616			-0.040	-0.195	1.424
-0.263	-0.246	1.582			-0.260	-0.216	1.620			-0.265	0.003	1.639			-0.269	0.163	1.655			-0.418	-0.088	1.641			-0.498	-0.318	1.602			-0.504	-0.504	1.538			-0.484	-0.566	1.495			-0.072	-0.090	1.619			-0.032	-0.179	1.410
-0.261	-0.241	1.584			-0.259	-0.212	1.622			-0.262	0.003	1.642			-0.269	0.163	1.655			-0.418	-0.087	1.641			-0.498	-0.318	1.602			-0.504	-0.503	1.537			-0.483	-0.566	1.495			-0.068	-0.093	1.624			-0.026	-0.170	1.403
-0.260	-0.238	1.585			-0.258	-0.210	1.623			-0.258	0.000	1.645			-0.268	0.162	1.655			-0.418	-0.087	1.641			-0.498	-0.318	1.601			-0.504	-0.503	1.537			-0.483	-0.566	1.495			-0.063	-0.097	1.628			-0.019	-0.162	1.399
-0.259	-0.236	1.586			-0.258	-0.209	1.625			-0.254	-0.002	1.647			-0.268	0.162	1.655			-0.418	-0.087	1.640			-0.498	-0.318	1.601			-0.503	-0.502	1.537			-0.483	-0.566	1.495			-0.059	-0.100	1.631			-0.012	-0.155	1.396
-0.258	-0.235	1.587			-0.257	-0.208	1.626			-0.252	-0.003	1.649			-0.268	0.161	1.654			-0.418	-0.087	1.640			-0.498	-0.318	1.601			-0.503	-0.502	1.536			-0.483	-0.565	1.495			-0.056	-0.103	1.634			-0.006	-0.149	1.395
-0.258	-0.237	1.588			-0.257	-0.209	1.626			-0.251	-0.004	1.651			-0.267	0.160	1.654			-0.418	-0.087	1.640			-0.497	-0.318	1.601			-0.503	-0.501	1.536			-0.482	-0.565	1.495			-0.073	-0.105	1.636			0.001	-0.144	1.397
-0.258	-0.239	1.588			-0.257	-0.210	1.627			-0.251	-0.005	1.653			-0.267	0.160	1.654			-0.418	-0.088	1.640			-0.497	-0.318	1.600			-0.503	-0.500	1.535			-0.482	-0.565	1.495			-0.082	-0.106	1.637			0.009	-0.139	1.400
-0.258	-0.241	1.588			-0.258	-0.212	1.628			-0.251	-0.006	1.654			-0.267	0.159	1.654			-0.418	-0.088	1.639			-0.497	-0.318	1.600			-0.502	-0.500	1.535			-0.482	-0.564	1.495			-0.087	-0.107	1.638			0.019	-0.135	1.408
-0.258	-0.243	1.588			-0.258	-0.213	1.628			-0.252	-0.007	1.655			-0.266	0.159	1.654			-0.418	-0.088	1.639			-0.497	-0.318	1.599			-0.502	-0.499	1.534			-0.482	-0.564	1.494			-0.092	-0.107	1.638			0.028	-0.132	1.421
-0.258	-0.245	1.588			-0.258	-0.215	1.628			-0.252	-0.008	1.656			-0.266	0.158	1.654			-0.418	-0.088	1.638			-0.497	-0.318	1.599			-0.502	-0.499	1.534			-0.481	-0.564	1.494			-0.094	-0.108	1.639			0.036	-0.130	1.433
-0.258	-0.246	1.588			-0.258	-0.216	1.629			-0.253	-0.009	1.657			-0.266	0.158	1.654			-0.418	-0.089	1.637			-0.497	-0.318	1.598			-0.501	-0.499	1.533			-0.481	-0.564	1.494			-0.096	-0.108	1.640			0.043	-0.130	1.449
-0.258	-0.248	1.588			-0.259	-0.217	1.629			-0.253	-0.009	1.658			-0.266	0.158	1.653			-0.419	-0.089	1.636			-0.497	-0.318	1.597			-0.501	-0.499	1.533			-0.481	-0.564	1.493			-0.098	-0.108	1.641			0.048	-0.132	1.464
-0.258	-0.249	1.588			-0.259	-0.218	1.629			-0.254	-0.010	1.659			-0.265	0.157	1.653			-0.419	-0.089	1.635			-0.497	-0.318	1.596			-0.501	-0.498	1.532			-0.481	-0.563	1.492			-0.099	-0.109	1.642			0.052	-0.134	1.481
-0.258	-0.250	1.588			-0.259	-0.219	1.629			-0.255	-0.011	1.660			-0.265	0.157	1.653			-0.419	-0.090	1.634			-0.497	-0.318	1.595			-0.500	-0.498	1.531			-0.480	-0.563	1.491			-0.100	-0.109	1.643			0.052	-0.144	1.509
-0.258	-0.251	1.588			-0.260	-0.220	1.630			-0.255	-0.011	1.660			-0.265	0.156	1.653			-0.419	-0.090	1.632			-0.497	-0.318	1.593			-0.500	-0.498	1.530			-0.479	-0.563	1.490			-0.101	-0.109	1.644			0.053	-0.148	1.523
-0.258	-0.252	1.588			-0.260	-0.221	1.630			-0.256	-0.012	1.661			-0.265	0.156	1.653			-0.419	-0.091	1.631			-0.497	-0.319	1.591			-0.499	-0.498	1.529			-0.479	-0.563	1.488			-0.102	-0.109	1.645			0.055	-0.151	1.533
-0.258	-0.253	1.588			-0.260	-0.222	1.630			-0.257	-0.012	1.661			-0.265	0.156	1.652			-0.419	-0.091	1.629			-0.497	-0.319	1.589			-0.498	-0.498	1.526			-0.478	-0.563	1.486			-0.102	-0.109	1.645			0.060	-0.151	1.539
-0.258	-0.254	1.588			-0.261	-0.223	1.630			-0.257	-0.013	1.661			-0.264	0.156	1.652			-0.419	-0.092	1.627			-0.497	-0.319	1.587			-0.496	-0.497	1.523			-0.477	-0.562	1.483			-0.103	-0.109	1.646			0.064	-0.151	1.544
-0.258	-0.254	1.588			-0.261	-0.223	1.630			-0.258	-0.013	1.661			-0.264	0.155	1.651			-0.419	-0.092	1.625			-0.497	-0.320	1.584			-0.495	-0.497	1.520			-0.476	-0.562	1.481			-0.103	-0.109	1.647			0.068	-0.151	1.548
-0.258	-0.255	1.588			-0.261	-0.224	1.630			-0.259	-0.013	1.662			-0.264	0.155	1.651			-0.419	-0.092	1.624			-0.496	-0.320	1.582			-0.494	-0.496	1.517			-0.475	-0.562	1.479			-0.103	-0.109	1.648			0.071	-0.151	1.553
-0.258	-0.256	1.588			-0.261	-0.225	1.629			-0.259	-0.014	1.662			-0.263	0.155	1.650			-0.419	-0.093	1.622			-0.496	-0.319	1.579			-0.492	-0.496	1.514			-0.474	-0.562	1.476			-0.104	-0.109	1.649			0.075	-0.151	1.558
-0.258	-0.256	1.587			-0.262	-0.225	1.629			-0.260	-0.014	1.661			-0.263	0.155	1.650			-0.418	-0.093	1.621			-0.496	-0.319	1.577			-0.491	-0.495	1.510			-0.472	-0.561	1.473			-0.104	-0.108	1.650			0.078	-0.152	1.563
-0.258	-0.257	1.587			-0.262	-0.226	1.629			-0.261	-0.015	1.661			-0.263	0.154	1.649			-0.418	-0.093	1.619			-0.495	-0.319	1.575			-0.490	-0.495	1.508			-0.471	-0.561	1.471			-0.104	-0.108	1.651			0.082	-0.153	1.567
-0.258	-0.257	1.587			-0.262	-0.226	1.629			-0.261	-0.015	1.661			-0.263	0.154	1.649			-0.418	-0.093	1.617			-0.495	-0.318	1.573			-0.489	-0.494	1.505			-0.470	-0.560	1.469			-0.104	-0.108	1.652			0.084	-0.154	1.573
-0.258	-0.258	1.587			-0.262	-0.227	1.629			-0.262	-0.015	1.661			-0.262	0.154	1.648			-0.418	-0.093	1.616			-0.494	-0.318	1.571			-0.488	-0.494	1.504			-0.469	-0.560	1.467			-0.105	-0.108	1.652			0.087	-0.155	1.578
-0.258	-0.258	1.587			-0.263	-0.227	1.629			-0.262	-0.015	1.661			-0.262	0.154	1.648			-0.418	-0.094	1.615			-0.494	-0.318	1.569			-0.487	-0.494	1.502			-0.468	-0.560	1.465			-0.105	-0.107	1.653			0.089	-0.157	1.582
-0.258	-0.259	1.586			-0.263	-0.228	1.628			-0.263	-0.016	1.660			-0.262	0.154	1.647			-0.417	-0.094	1.613			-0.493	-0.318	1.567			-0.486	-0.493	1.500			-0.467	-0.559	1.463			-0.105	-0.107	1.654			0.090	-0.159	1.587
-0.258	-0.259	1.586			-0.263	-0.228	1.628			-0.264	-0.016	1.660			-0.261	0.153	1.646			-0.417	-0.094	1.612			-0.493	-0.317	1.565			-0.485	-0.493	1.499			-0.466	-0.559	1.462			-0.105	-0.107	1.655			0.092	-0.161	1.592
-0.258	-0.259	1.586			-0.263	-0.229	1.628			-0.264	-0.016	1.660			-0.261	0.153	1.646			-0.417	-0.094	1.611			-0.492	-0.317	1.564			-0.485	-0.493	1.497			-0.465	-0.559	1.460			-0.105	-0.106	1.655			0.093	-0.163	1.596
-0.258	-0.260	1.586			-0.264	-0.229	1.628			-0.265	-0.016	1.659			-0.261	0.153	1.645			-0.417	-0.094	1.610			-0.492	-0.317	1.562			-0.484	-0.493	1.496			-0.464	-0.559	1.459			-0.105	-0.106	1.656			0.093	-0.165	1.600
-0.258	-0.260	1.586			-0.264	-0.229	1.627			-0.265	-0.017	1.659			-0.260	0.153	1.644			-0.417	-0.094	1.609			-0.491	-0.317	1.561			-0.483	-0.493	1.495			-0.464	-0.559	1.458			-0.105	-0.106	1.657			0.094	-0.166	1.603
-0.258	-0.260	1.585			-0.264	-0.230	1.627			-0.266	-0.017	1.658			-0.260	0.153	1.644			-0.417	-0.094	1.608			-0.491	-0.316	1.560			-0.482	-0.492	1.493			-0.463	-0.558	1.457			-0.105	-0.106	1.657			0.095	-0.168	1.607
-0.258	-0.261	1.585			-0.264	-0.230	1.627			-0.266	-0.017	1.658			-0.260	0.153	1.643			-0.417	-0.094	1.607			-0.491	-0.316	1.559			-0.482	-0.492	1.492			-0.462	-0.558	1.456			-0.106	-0.105	1.658			0.095	-0.170	1.610
-0.258	-0.261	1.585			-0.264	-0.230	1.627			-0.266	-0.017	1.658			-0.260	0.153	1.643			-0.416	-0.094	1.606			-0.490	-0.316	1.558			-0.481	-0.492	1.491			-0.462	-0.558	1.455			-0.106	-0.105	1.658			0.096	-0.171	1.612
-0.258	-0.261	1.585			-0.264	-0.231	1.626			-0.267	-0.017	1.657			-0.260	0.153	1.642			-0.416	-0.094	1.605			-0.490	-0.316	1.557			-0.481	-0.492	1.491			-0.461	-0.558	1.455			-0.106	-0.105	1.659			0.096	-0.172	1.615
-0.258	-0.262	1.584			-0.265	-0.231	1.626			-0.267	-0.017	1.657			-0.259	0.153	1.642			-0.416	-0.094	1.604			-0.490	-0.316	1.557			-0.480	-0.492	1.490			-0.461	-0.558	1.454			-0.106	-0.105	1.659			0.097	-0.174	1.617
-0.258	-0.262	1.584			-0.265	-0.231	1.626			-0.267	-0.017	1.657			-0.259	0.153	1.641			-0.416	-0.094	1.604			-0.490	-0.316	1.556			-0.480	-0.492	1.489			-0.461	-0.558	1.453			-0.106	-0.105	1.660			0.097	-0.175	1.619
-0.258	-0.262	1.584			-0.265	-0.231	1.626			-0.268	-0.018	1.656			-0.259	0.153	1.641			-0.416	-0.094	1.603			-0.490	-0.316	1.555			-0.480	-0.492	1.489			-0.460	-0.558	1.453			-0.106	-0.104	1.660			0.097	-0.176	1.621
-0.258	-0.262	1.584			-0.265	-0.232	1.625			-0.268	-0.018	1.656			-0.259	0.153	1.640			-0.416	-0.094	1.603			-0.489	-0.316	1.555			-0.479	-0.492	1.488			-0.460	-0.558	1.452			-0.106	-0.104	1.660			0.097	-0.177	1.623
-0.258	-0.262	1.584			-0.265	-0.232	1.625			-0.268	-0.018	1.656			-0.259	0.153	1.640			-0.416	-0.094	1.602			-0.489	-0.316	1.554			-0.479	-0.492	1.487			-0.460	-0.557	1.452			-0.106	-0.104	1.661			0.098	-0.178	1.625
-0.258	-0.263	1.583			-0.265	-0.232	1.625			-0.269	-0.018	1.656			-0.259	0.152	1.640			-0.416	-0.094	1.602			-0.489	-0.315	1.554			-0.479	-0.492	1.487			-0.459	-0.557	1.451			-0.106	-0.104	1.661			0.098	-0.180	1.626
-0.258	-0.263	1.583			-0.265	-0.232	1.625			-0.269	-0.018	1.655			-0.258	0.152	1.639			-0.416	-0.094	1.601			-0.489	-0.315	1.553			-0.479	-0.491	1.486			-0.459	-0.557	1.451			-0.106	-0.104	1.661			0.098	-0.181	1.628
-0.258	-0.263	1.583			-0.265	-0.232	1.625			-0.269	-0.018	1.655			-0.258	0.152	1.639			-0.416	-0.094	1.601			-0.489	-0.315	1.553			-0.478	-0.491	1.486			-0.459	-0.557	1.450			-0.106	-0.103	1.662			0.098	-0.182	1.629
-0.258	-0.263	1.583			-0.266	-0.232	1.624			-0.269	-0.018	1.655			-0.258	0.152	1.639			-0.416	-0.094	1.600			-0.489	-0.315	1.552			-0.478	-0.491	1.486			-0.459	-0.557	1.450			-0.106	-0.103	1.662			0.098	-0.183	1.630
-0.258	-0.263	1.583			-0.266	-0.233	1.624			-0.269	-0.018	1.655			-0.258	0.152	1.638			-0.416	-0.094	1.600			-0.489	-0.315	1.552			-0.478	-0.491	1.485			-0.458	-0.557	1.450			-0.107	-0.103	1.662			0.094	-0.186	1.630
-0.258	-0.263	1.583			-0.266	-0.233	1.624			-0.270	-0.018	1.654			-0.258	0.152	1.638			-0.415	-0.094	1.600			-0.488	-0.315	1.551			-0.478	-0.491	1.485			-0.458	-0.557	1.449			-0.107	-0.103	1.663			0.090	-0.190	1.630
-0.258	-0.264	1.582			-0.266	-0.233	1.624			-0.270	-0.018	1.654			-0.258	0.152	1.638			-0.415	-0.094	1.599			-0.488	-0.315	1.551			-0.477	-0.491	1.485			-0.458	-0.557	1.449			-0.107	-0.103	1.663			0.084	-0.195	1.629
-0.258	-0.264	1.582			-0.266	-0.233	1.624			-0.270	-0.018	1.654			-0.258	0.152	1.638			-0.415	-0.094	1.599			-0.488	-0.315	1.551			-0.477	-0.492	1.484			-0.458	-0.557	1.449			-0.107	-0.103	1.663			0.078	-0.200	1.628
-0.258	-0.264	1.582			-0.266	-0.233	1.624			-0.270	-0.018	1.654			-0.258	0.152	1.638			-0.415	-0.094	1.599			-0.488	-0.315	1.550			-0.477	-0.492	1.484			-0.457	-0.557	1.449			-0.107	-0.102	1.664			0.067	-0.207	1.625
-0.258	-0.264	1.582			-0.266	-0.233	1.624			-0.270	-0.018	1.654			-0.258	0.152	1.637			-0.415	-0.094	1.598			-0.488	-0.315	1.550			-0.477	-0.492	1.484			-0.457	-0.557	1.449			-0.107	-0.102	1.664			0.058	-0.213	1.623
-0.258	-0.264	1.582			-0.266	-0.233	1.623			-0.270	-0.018	1.654			-0.258	0.152	1.637			-0.415	-0.094	1.598			-0.488	-0.315	1.550			-0.477	-0.492	1.484			-0.457	-0.557	1.449			-0.107	-0.102	1.664			0.051	-0.218	1.620
-0.258	-0.264	1.582			-0.266	-0.234	1.623			-0.270	-0.018	1.654			-0.258	0.152	1.637			-0.415	-0.094	1.598			-0.488	-0.315	1.550			-0.476	-0.492	1.485			-0.457	-0.557	1.449			-0.107	-0.102	1.664			0.044	-0.221	1.614
-0.258	-0.264	1.582			-0.266	-0.234	1.623			-0.270	-0.018	1.654			-0.258	0.152	1.637			-0.415	-0.094	1.598			-0.488	-0.315	1.550			-0.476	-0.492	1.485			-0.457	-0.557	1.449			-0.107	-0.102	1.665			0.039	-0.226	1.602
-0.258	-0.264	1.582			-0.266	-0.234	1.623			-0.270	-0.019	1.654			-0.258	0.152	1.637			-0.415	-0.094	1.598			-0.487	-0.315	1.550			-0.476	-0.492	1.486			-0.456	-0.557	1.449			-0.107	-0.102	1.665			0.034	-0.229	1.594
-0.257	-0.265	1.582			-0.266	-0.234	1.623			-0.271	-0.019	1.654			-0.258	0.152	1.637			-0.415	-0.094	1.598			-0.487	-0.314	1.550			-0.476	-0.493	1.487			-0.456	-0.557	1.450			-0.108	-0.102	1.665			0.029	-0.231	1.584
-0.257	-0.265	1.582			-0.266	-0.234	1.623			-0.271	-0.019	1.654			-0.257	0.152	1.637			-0.415	-0.094	1.598			-0.487	-0.314	1.551			-0.476	-0.493	1.488			-0.456	-0.557	1.450			-0.108	-0.102	1.665			0.023	-0.232	1.571
-0.257	-0.265	1.582			-0.266	-0.234	1.623			-0.271	-0.019	1.654			-0.257	0.152	1.637			-0.415	-0.094	1.599			-0.487	-0.314	1.551			-0.476	-0.494	1.489			-0.456	-0.557	1.451			-0.108	-0.102	1.665			0.019	-0.233	1.547
-0.257	-0.265	1.582			-0.266	-0.234	1.623			-0.271	-0.019	1.654			-0.257	0.152	1.637			-0.415	-0.094	1.599			-0.487	-0.314	1.552			-0.476	-0.494	1.490			-0.455	-0.557	1.452			-0.108	-0.102	1.664			0.014	-0.235	1.538
-0.257	-0.265	1.582			-0.266	-0.235	1.623			-0.271	-0.019	1.654			-0.257	0.152	1.637			-0.414	-0.094	1.600			-0.486	-0.314	1.553			-0.476	-0.494	1.492			-0.455	-0.557	1.452			-0.108	-0.102	1.663			0.010	-0.236	1.531
-0.257	-0.266	1.582			-0.266	-0.235	1.624			-0.270	-0.019	1.654			-0.257	0.152	1.637			-0.414	-0.094	1.601			-0.486	-0.314	1.555			-0.476	-0.495	1.494			-0.455	-0.557	1.454			-0.108	-0.103	1.662			0.006	-0.239	1.520
-0.257	-0.266	1.582			-0.266	-0.235	1.624			-0.270	-0.019	1.654			-0.257	0.152	1.638			-0.414	-0.094	1.602			-0.486	-0.314	1.556			-0.476	-0.495	1.496			-0.455	-0.557	1.455			-0.108	-0.103	1.661			0.002	-0.242	1.510
-0.257	-0.266	1.582			-0.266	-0.235	1.624			-0.270	-0.019	1.654			-0.257	0.152	1.638			-0.414	-0.094	1.603			-0.486	-0.314	1.558			-0.476	-0.495	1.497			-0.455	-0.557	1.456			-0.108	-0.103	1.659			-0.001	-0.244	1.502
-0.257	-0.266	1.582			-0.266	-0.235	1.624			-0.270	-0.018	1.655			-0.257	0.152	1.638			-0.414	-0.094	1.605			-0.486	-0.315	1.560			-0.477	-0.495	1.499			-0.456	-0.558	1.458			-0.108	-0.103	1.659			-0.004	-0.246	1.494
-0.257	-0.266	1.582			-0.265	-0.235	1.624			-0.269	-0.018	1.655			-0.257	0.152	1.638			-0.414	-0.094	1.606			-0.486	-0.315	1.563			-0.477	-0.496	1.501			-0.456	-0.558	1.460			-0.109	-0.103	1.658			-0.007	-0.248	1.488
-0.257	-0.266	1.583			-0.265	-0.235	1.624			-0.269	-0.018	1.655			-0.257	0.152	1.638			-0.414	-0.094	1.607			-0.486	-0.316	1.565			-0.477	-0.496	1.503			-0.457	-0.559	1.463			-0.109	-0.103	1.657			-0.009	-0.248	1.482
-0.257	-0.266	1.583			-0.265	-0.236	1.624			-0.269	-0.018	1.655			-0.257	0.152	1.638			-0.414	-0.093	1.609			-0.487	-0.316	1.567			-0.478	-0.497	1.507			-0.458	-0.560	1.466			-0.109	-0.103	1.656			-0.010	-0.245	1.469
-0.257	-0.267	1.583			-0.265	-0.236	1.624			-0.268	-0.018	1.655			-0.257	0.152	1.638			-0.415	-0.093	1.610			-0.487	-0.317	1.569			-0.478	-0.498	1.511			-0.459	-0.561	1.469			-0.109	-0.103	1.655			-0.012	-0.244	1.462
-0.257	-0.267	1.583			-0.265	-0.236	1.624			-0.268	-0.018	1.655			-0.257	0.152	1.639			-0.415	-0.093	1.611			-0.487	-0.317	1.572			-0.479	-0.499	1.515			-0.460	-0.562	1.473			-0.110	-0.103	1.655			-0.013	-0.244	1.457
-0.257	-0.267	1.583			-0.265	-0.236	1.625			-0.268	-0.017	1.655			-0.257	0.152	1.639			-0.415	-0.093	1.613			-0.487	-0.318	1.574			-0.479	-0.500	1.518			-0.461	-0.564	1.476			-0.110	-0.103	1.654			-0.014	-0.244	1.452
-0.257	-0.267	1.583			-0.264	-0.236	1.625			-0.267	-0.017	1.655			-0.257	0.152	1.639			-0.415	-0.093	1.614			-0.487	-0.318	1.576			-0.480	-0.501	1.520			-0.462	-0.565	1.479			-0.110	-0.103	1.652			-0.015	-0.244	1.448
-0.257	-0.267	1.583			-0.264	-0.236	1.625			-0.267	-0.017	1.655			-0.257	0.152	1.639			-0.415	-0.093	1.615			-0.488	-0.319	1.578			-0.480	-0.502	1.523			-0.463	-0.566	1.482			-0.111	-0.103	1.651			-0.016	-0.240	1.442
-0.257	-0.267	1.583			-0.264	-0.236	1.625			-0.267	-0.017	1.655			-0.257	0.152	1.639			-0.415	-0.093	1.616			-0.488	-0.319	1.579			-0.480	-0.503	1.525			-0.463	-0.567	1.485			-0.112	-0.102	1.649			-0.017	-0.235	1.436
-0.257	-0.267	1.583			-0.264	-0.236	1.625			-0.266	-0.016	1.655			-0.257	0.152	1.639			-0.415	-0.093	1.617			-0.488	-0.320	1.581			-0.481	-0.503	1.527			-0.464	-0.568	1.488			-0.113	-0.101	1.647			-0.019	-0.226	1.428
-0.257	-0.267	1.583			-0.263	-0.236	1.625			-0.266	-0.016	1.655			-0.257	0.152	1.639			-0.415	-0.092	1.618			-0.488	-0.320	1.583			-0.481	-0.504	1.529			-0.465	-0.569	1.490			-0.113	-0.101	1.646			-0.021	-0.220	1.422
-0.257	-0.267	1.583			-0.263	-0.236	1.625			-0.265	-0.016	1.655			-0.256	0.152	1.639			-0.415	-0.092	1.619			-0.488	-0.321	1.584			-0.481	-0.505	1.531			-0.465	-0.570	1.493			-0.114	-0.100	1.644			-0.024	-0.215	1.417
-0.257	-0.268	1.583			-0.263	-0.236	1.626			-0.265	-0.016	1.656			-0.256	0.152	1.639			-0.415	-0.092	1.620			-0.488	-0.321	1.586			-0.482	-0.505	1.533			-0.465	-0.571	1.495			-0.115	-0.099	1.642			-0.026	-0.209	1.411
-0.257	-0.268	1.584			-0.262	-0.236	1.626			-0.265	-0.015	1.655			-0.256	0.152	1.639			-0.415	-0.092	1.621			-0.488	-0.321	1.587			-0.482	-0.506	1.534			-0.466	-0.572	1.496			-0.115	-0.098	1.641			-0.028	-0.204	1.406
-0.257	-0.268	1.584			-0.262	-0.236	1.626			-0.264	-0.015	1.655			-0.256	0.152	1.639			-0.415	-0.092	1.622			-0.488	-0.321	1.589			-0.482	-0.506	1.536			-0.466	-0.572	1.498			-0.115	-0.098	1.639			-0.030	-0.200	1.402
-0.257	-0.268	1.584			-0.262	-0.236	1.626			-0.264	-0.015	1.655			-0.256	0.152	1.639			-0.415	-0.092	1.623			-0.488	-0.321	1.590			-0.482	-0.506	1.537			-0.466	-0.573	1.499			-0.116	-0.097	1.637			-0.032	-0.195	1.397
-0.257	-0.268	1.584			-0.261	-0.236	1.626			-0.263	-0.015	1.655			-0.256	0.152	1.639			-0.415	-0.092	1.624			-0.488	-0.322	1.591			-0.482	-0.507	1.538			-0.466	-0.573	1.500			-0.116	-0.096	1.635			-0.034	-0.186	1.392
-0.256	-0.268	1.584			-0.260	-0.236	1.626			-0.262	-0.015	1.655			-0.256	0.152	1.639			-0.415	-0.092	1.625			-0.488	-0.322	1.592			-0.482	-0.507	1.539			-0.466	-0.574	1.501			-0.116	-0.095	1.634			-0.035	-0.180	1.388
-0.256	-0.268	1.584			-0.260	-0.236	1.627			-0.261	-0.014	1.655			-0.256	0.152	1.639			-0.415	-0.092	1.626			-0.488	-0.322	1.594			-0.482	-0.507	1.540			-0.466	-0.574	1.502			-0.116	-0.094	1.632			-0.035	-0.173	1.384
-0.256	-0.268	1.584			-0.259	-0.236	1.627			-0.260	-0.014	1.655			-0.256	0.152	1.639			-0.415	-0.091	1.626			-0.488	-0.322	1.595			-0.482	-0.508	1.541			-0.466	-0.574	1.503			-0.116	-0.094	1.631			-0.036	-0.168	1.381
-0.256	-0.268	1.585			-0.258	-0.236	1.627			-0.259	-0.014	1.655			-0.256	0.152	1.639			-0.415	-0.091	1.627			-0.488	-0.322	1.596			-0.482	-0.508	1.541			-0.466	-0.575	1.504			-0.117	-0.093	1.629			-0.037	-0.165	1.378
-0.256	-0.268	1.585			-0.258	-0.236	1.627			-0.258	-0.014	1.655			-0.256	0.152	1.639			-0.414	-0.091	1.628			-0.487	-0.322	1.597			-0.482	-0.508	1.542			-0.466	-0.575	1.505			-0.117	-0.092	1.628			-0.037	-0.161	1.376
-0.255	-0.268	1.585			-0.257	-0.237	1.628			-0.256	-0.015	1.655			-0.256	0.152	1.639			-0.414	-0.091	1.629			-0.487	-0.322	1.598			-0.482	-0.508	1.543			-0.466	-0.575	1.506			-0.117	-0.092	1.627			-0.038	-0.159	1.373
-0.255	-0.269	1.585			-0.256	-0.237	1.628			-0.254	-0.017	1.655			-0.256	0.152	1.639			-0.414	-0.091	1.630			-0.487	-0.322	1.599			-0.482	-0.508	1.544			-0.466	-0.576	1.507			-0.117	-0.093	1.625			-0.038	-0.157	1.371
-0.255	-0.269	1.585			-0.255	-0.237	1.628			-0.252	-0.019	1.655			-0.256	0.152	1.639			-0.414	-0.091	1.631			-0.487	-0.322	1.600			-0.482	-0.508	1.544			-0.467	-0.576	1.508			-0.117	-0.093	1.624			-0.038	-0.155	1.369
-0.255	-0.269	1.585			-0.254	-0.237	1.628			-0.250	-0.021	1.654			-0.255	0.152	1.639			-0.413	-0.091	1.632			-0.487	-0.322	1.601			-0.482	-0.509	1.545			-0.467	-0.576	1.508			-0.117	-0.094	1.623			-0.037	-0.154	1.367
-0.254	-0.269	1.586			-0.253	-0.237	1.628			-0.248	-0.022	1.654			-0.255	0.153	1.639			-0.413	-0.091	1.632			-0.486	-0.322	1.602			-0.482	-0.509	1.545			-0.467	-0.576	1.509			-0.116	-0.094	1.621			-0.037	-0.153	1.365
-0.254	-0.269	1.586			-0.252	-0.238	1.628			-0.246	-0.024	1.654			-0.255	0.153	1.639			-0.413	-0.091	1.633			-0.486	-0.322	1.603			-0.482	-0.509	1.546			-0.467	-0.576	1.510			-0.116	-0.095	1.620			-0.037	-0.151	1.363
-0.253	-0.269	1.586			-0.252	-0.238	1.628			-0.245	-0.025	1.653			-0.255	0.153	1.639			-0.412	-0.091	1.634			-0.486	-0.322	1.603			-0.482	-0.509	1.547			-0.467	-0.577	1.510			-0.116	-0.096	1.619			-0.037	-0.150	1.362
-0.253	-0.269	1.586			-0.251	-0.238	1.629			-0.244	-0.026	1.653			-0.254	0.153	1.639			-0.412	-0.091	1.634			-0.486	-0.322	1.604			-0.482	-0.509	1.547			-0.467	-0.577	1.511			-0.116	-0.096	1.618			-0.037	-0.149	1.360
-0.253	-0.270	1.586			-0.250	-0.238	1.629			-0.243	-0.027	1.653			-0.254	0.153	1.639			-0.412	-0.090	1.635			-0.486	-0.322	1.605			-0.482	-0.509	1.548			-0.467	-0.577	1.511			-0.116	-0.097	1.617			-0.037	-0.148	1.359
-0.252	-0.270	1.586			-0.249	-0.239	1.629			-0.242	-0.028	1.653			-0.254	0.153	1.639			-0.411	-0.090	1.635			-0.485	-0.322	1.605			-0.482	-0.509	1.548			-0.467	-0.577	1.512			-0.115	-0.097	1.616			-0.036	-0.148	1.359
-0.252	-0.270	1.587			-0.249	-0.239	1.629			-0.241	-0.029	1.653			-0.253	0.153	1.639			-0.411	-0.090	1.636			-0.485	-0.322	1.606			-0.482	-0.509	1.549			-0.467	-0.577	1.512			-0.115	-0.098	1.615			-0.036	-0.148	1.358
-0.252	-0.270	1.587			-0.248	-0.239	1.629			-0.240	-0.030	1.653			-0.253	0.153	1.638			-0.411	-0.090	1.636			-0.485	-0.322	1.606			-0.482	-0.509	1.549			-0.467	-0.577	1.513			-0.115	-0.098	1.614			-0.035	-0.147	1.357
-0.251	-0.270	1.587			-0.248	-0.239	1.629			-0.239	-0.030	1.652			-0.252	0.153	1.638			-0.410	-0.090	1.637			-0.485	-0.322	1.607			-0.482	-0.509	1.550			-0.467	-0.577	1.513			-0.115	-0.099	1.614			-0.035	-0.147	1.357
-0.251	-0.270	1.587			-0.247	-0.239	1.629			-0.239	-0.030	1.652			-0.252	0.153	1.638			-0.410	-0.090	1.637			-0.485	-0.322	1.607			-0.482	-0.509	1.550			-0.467	-0.577	1.514			-0.115	-0.099	1.613			-0.035	-0.146	1.356
-0.251	-0.270	1.587			-0.246	-0.239	1.629			-0.238	-0.030	1.652			-0.252	0.153	1.638			-0.410	-0.090	1.637			-0.485	-0.322	1.608			-0.482	-0.509	1.550			-0.467	-0.577	1.514			-0.115	-0.098	1.612			-0.032	-0.149	1.358
-0.250	-0.270	1.587			-0.246	-0.240	1.629			-0.237	-0.029	1.652			-0.251	0.153	1.638			-0.409	-0.090	1.638			-0.485	-0.322	1.608			-0.482	-0.509	1.550			-0.467	-0.577	1.514			-0.114	-0.098	1.612			-0.032	-0.149	1.358
-0.250	-0.270	1.587			-0.245	-0.240	1.629			-0.237	-0.029	1.652			-0.251	0.153	1.638			-0.409	-0.090	1.638			-0.484	-0.322	1.609			-0.482	-0.509	1.551			-0.467	-0.577	1.514			-0.114	-0.098	1.611			-0.031	-0.149	1.358
-0.250	-0.270	1.587			-0.245	-0.240	1.629			-0.237	-0.028	1.652			-0.251	0.154	1.638			-0.409	-0.090	1.638			-0.484	-0.322	1.609			-0.481	-0.509	1.551			-0.467	-0.577	1.515			-0.114	-0.098	1.610			-0.029	-0.150	1.360
-0.249	-0.271	1.587			-0.244	-0.240	1.629			-0.236	-0.027	1.652			-0.250	0.154	1.638			-0.408	-0.090	1.638			-0.484	-0.322	1.609			-0.481	-0.509	1.551			-0.467	-0.577	1.515			-0.114	-0.098	1.609			-0.025	-0.162	1.379
-0.249	-0.271	1.587			-0.244	-0.240	1.629			-0.236	-0.026	1.651			-0.250	0.154	1.638			-0.408	-0.090	1.639			-0.484	-0.322	1.610			-0.481	-0.508	1.552			-0.467	-0.576	1.515			-0.114	-0.097	1.609			-0.023	-0.168	1.388
-0.249	-0.271	1.587			-0.243	-0.239	1.629			-0.236	-0.026	1.651			-0.250	0.154	1.638			-0.408	-0.090	1.639			-0.484	-0.322	1.610			-0.481	-0.507	1.552			-0.467	-0.575	1.516			-0.113	-0.097	1.608			-0.022	-0.170	1.392
-0.249	-0.271	1.587			-0.243	-0.239	1.629			-0.235	-0.025	1.651			-0.249	0.154	1.637			-0.408	-0.090	1.639			-0.484	-0.322	1.610			-0.481	-0.507	1.552			-0.467	-0.575	1.516			-0.113	-0.097	1.608			-0.032	-0.125	1.391
-0.248	-0.271	1.587			-0.242	-0.239	1.629			-0.235	-0.024	1.651			-0.249	0.154	1.637			-0.407	-0.090	1.639			-0.484	-0.322	1.611			-0.481	-0.506	1.553			-0.467	-0.574	1.517			-0.113	-0.096	1.607			-0.030	-0.133	1.397
-0.248	-0.271	1.587			-0.242	-0.239	1.629			-0.235	-0.024	1.651			-0.249	0.154	1.637			-0.407	-0.090	1.640			-0.483	-0.322	1.611			-0.481	-0.505	1.553			-0.467	-0.574	1.517			-0.113	-0.096	1.606			-0.029	-0.140	1.401
-0.248	-0.271	1.587			-0.242	-0.239	1.629			-0.235	-0.023	1.651			-0.248	0.154	1.637			-0.407	-0.090	1.640			-0.483	-0.322	1.611			-0.481	-0.506	1.554			-0.467	-0.574	1.517			-0.113	-0.096	1.606			-0.027	-0.145	1.403
-0.247	-0.271	1.587			-0.241	-0.239	1.628			-0.235	-0.023	1.650			-0.248	0.154	1.637			-0.407	-0.089	1.640			-0.483	-0.322	1.611			-0.481	-0.506	1.554			-0.467	-0.574	1.517			-0.112	-0.095	1.605			-0.026	-0.149	1.406
-0.247	-0.270	1.587			-0.241	-0.239	1.628			-0.235	-0.022	1.650			-0.248	0.154	1.637			-0.406	-0.089	1.640			-0.483	-0.322	1.612			-0.481	-0.506	1.554			-0.467	-0.574	1.518			-0.112	-0.095	1.605			-0.026	-0.153	1.409
-0.247	-0.270	1.587			-0.241	-0.239	1.628			-0.234	-0.021	1.650			-0.248	0.154	1.636			-0.406	-0.089	1.640			-0.483	-0.322	1.612			-0.481	-0.506	1.556			-0.467	-0.573	1.519			-0.112	-0.095	1.604			-0.033	-0.137	1.387
-0.247	-0.270	1.587			-0.240	-0.239	1.628			-0.234	-0.021	1.650			-0.248	0.154	1.636			-0.406	-0.089	1.640			-0.483	-0.322	1.612			-0.481	-0.505	1.558			-0.467	-0.572	1.520			-0.112	-0.095	1.604			-0.033	-0.128	1.377
-0.246	-0.270	1.587			-0.240	-0.239	1.628			-0.234	-0.020	1.650			-0.247	0.154	1.636			-0.406	-0.089	1.641			-0.482	-0.322	1.612			-0.482	-0.505	1.560			-0.467	-0.572	1.521			-0.112	-0.094	1.603			-0.033	-0.122	1.372
-0.246	-0.270	1.587			-0.240	-0.239	1.628			-0.234	-0.020	1.649			-0.247	0.154	1.636			-0.406	-0.089	1.641			-0.482	-0.322	1.612			-0.482	-0.504	1.561			-0.467	-0.571	1.521			-0.112	-0.094	1.603			-0.033	-0.118	1.368
-0.246	-0.270	1.587			-0.239	-0.238	1.628			-0.234	-0.020	1.649			-0.247	0.154	1.636			-0.406	-0.089	1.641			-0.482	-0.322	1.613			-0.482	-0.504	1.561			-0.467	-0.571	1.522			-0.111	-0.094	1.603			-0.032	-0.116	1.365
-0.246	-0.270	1.587			-0.239	-0.238	1.628			-0.234	-0.020	1.649			-0.247	0.154	1.636			-0.406	-0.089	1.641			-0.482	-0.322	1.613			-0.482	-0.504	1.562			-0.467	-0.570	1.522			-0.111	-0.094	1.602			-0.029	-0.116	1.364
-0.246	-0.270	1.587			-0.239	-0.238	1.628			-0.234	-0.020	1.649			-0.247	0.154	1.635			-0.405	-0.089	1.641			-0.482	-0.322	1.613			-0.482	-0.503	1.562			-0.468	-0.570	1.522			-0.111	-0.094	1.602			-0.024	-0.116	1.363
-0.246	-0.270	1.587			-0.239	-0.238	1.628			-0.234	-0.021	1.649			-0.246	0.155	1.635			-0.405	-0.089	1.641			-0.482	-0.322	1.613			-0.482	-0.503	1.562			-0.468	-0.570	1.522			-0.111	-0.095	1.602			-0.016	-0.120	1.364
-0.245	-0.270	1.587			-0.239	-0.238	1.627			-0.234	-0.022	1.649			-0.246	0.155	1.635			-0.405	-0.089	1.641			-0.482	-0.322	1.613			-0.482	-0.502	1.561			-0.468	-0.569	1.523			-0.111	-0.095	1.601			-0.007	-0.124	1.366
-0.245	-0.270	1.587			-0.238	-0.238	1.627			-0.233	-0.022	1.649			-0.246	0.155	1.635			-0.405	-0.089	1.641			-0.482	-0.322	1.613			-0.482	-0.501	1.561			-0.468	-0.569	1.522			-0.110	-0.096	1.601			0.005	-0.130	1.370
-0.245	-0.270	1.587			-0.238	-0.238	1.627			-0.233	-0.023	1.649			-0.246	0.155	1.635			-0.405	-0.089	1.641			-0.482	-0.322	1.613			-0.483	-0.500	1.559			-0.468	-0.568	1.522			-0.109	-0.096	1.601			0.014	-0.134	1.375
-0.245	-0.270	1.586			-0.238	-0.238	1.627			-0.233	-0.024	1.650			-0.246	0.155	1.635			-0.405	-0.089	1.641			-0.482	-0.322	1.612			-0.483	-0.500	1.558			-0.468	-0.568	1.521			-0.109	-0.097	1.601			0.023	-0.138	1.382
-0.245	-0.270	1.586			-0.238	-0.238	1.627			-0.234	-0.024	1.650			-0.246	0.155	1.635			-0.405	-0.089	1.641			-0.482	-0.322	1.611			-0.483	-0.499	1.556			-0.468	-0.567	1.519			-0.109	-0.097	1.601			0.031	-0.142	1.391
-0.245	-0.270	1.586			-0.238	-0.238	1.627			-0.236	-0.024	1.651			-0.246	0.155	1.635			-0.405	-0.089	1.641			-0.482	-0.322	1.610			-0.482	-0.498	1.553			-0.468	-0.566	1.516			-0.109	-0.097	1.601			0.038	-0.145	1.402
-0.245	-0.270	1.586			-0.238	-0.238	1.627			-0.237	-0.024	1.652			-0.246	0.155	1.635			-0.405	-0.090	1.640			-0.482	-0.322	1.607			-0.482	-0.497	1.550			-0.467	-0.565	1.512			-0.110	-0.097	1.602			0.044	-0.148	1.412
-0.245	-0.270	1.586			-0.238	-0.238	1.627			-0.239	-0.024	1.653			-0.246	0.155	1.635			-0.405	-0.090	1.639			-0.482	-0.322	1.605			-0.481	-0.497	1.546			-0.467	-0.564	1.508			-0.110	-0.097	1.602			0.049	-0.150	1.423
-0.245	-0.270	1.586			-0.239	-0.239	1.627			-0.240	-0.024	1.653			-0.246	0.154	1.635			-0.405	-0.090	1.639			-0.482	-0.321	1.602			-0.481	-0.496	1.542			-0.466	-0.564	1.504			-0.111	-0.097	1.602			0.052	-0.155	1.445
-0.245	-0.270	1.586			-0.239	-0.239	1.627			-0.242	-0.023	1.654			-0.246	0.154	1.635			-0.405	-0.091	1.637			-0.482	-0.321	1.598			-0.480	-0.496	1.538			-0.465	-0.563	1.500			-0.112	-0.097	1.602			0.054	-0.159	1.460
-0.245	-0.270	1.586			-0.239	-0.239	1.626			-0.243	-0.023	1.655			-0.246	0.154	1.636			-0.406	-0.091	1.636			-0.483	-0.321	1.595			-0.480	-0.495	1.534			-0.464	-0.562	1.495			-0.113	-0.097	1.603			0.056	-0.161	1.470
-0.245	-0.270	1.585			-0.240	-0.239	1.626			-0.245	-0.023	1.655			-0.246	0.154	1.636			-0.406	-0.091	1.635			-0.483	-0.320	1.591			-0.479	-0.495	1.529			-0.463	-0.561	1.490			-0.114	-0.097	1.603			0.058	-0.163	1.479
-0.245	-0.270	1.585			-0.241	-0.239	1.626			-0.247	-0.023	1.656			-0.246	0.154	1.636			-0.406	-0.092	1.633			-0.483	-0.320	1.587			-0.478	-0.494	1.525			-0.461	-0.560	1.486			-0.115	-0.096	1.604			0.061	-0.165	1.488
-0.245	-0.271	1.585			-0.241	-0.240	1.626			-0.249	-0.022	1.657			-0.247	0.154	1.637			-0.406	-0.092	1.632			-0.483	-0.319	1.584			-0.478	-0.494	1.522			-0.460	-0.559	1.481			-0.116	-0.096	1.604			0.061	-0.169	1.505
-0.246	-0.271	1.585			-0.242	-0.240	1.626			-0.250	-0.022	1.657			-0.247	0.153	1.637			-0.406	-0.092	1.630			-0.483	-0.318	1.580			-0.477	-0.493	1.517			-0.458	-0.559	1.477			-0.117	-0.096	1.605			0.062	-0.172	1.516
-0.246	-0.271	1.585			-0.243	-0.240	1.625			-0.252	-0.022	1.658			-0.247	0.153	1.638			-0.407	-0.093	1.629			-0.483	-0.317	1.577			-0.476	-0.492	1.513			-0.457	-0.558	1.474			-0.118	-0.096	1.605			0.063	-0.175	1.526
-0.246	-0.271	1.584			-0.244	-0.241	1.625			-0.253	-0.022	1.658			-0.247	0.153	1.638			-0.407	-0.093	1.627			-0.483	-0.317	1.574			-0.475	-0.491	1.509			-0.456	-0.557	1.471			-0.119	-0.096	1.606			0.063	-0.177	1.536
-0.247	-0.272	1.584			-0.245	-0.241	1.625			-0.255	-0.021	1.659			-0.247	0.153	1.639			-0.407	-0.093	1.625			-0.483	-0.316	1.571			-0.475	-0.490	1.505			-0.455	-0.556	1.468			-0.121	-0.096	1.606			0.056	-0.181	1.557
-0.247	-0.272	1.584			-0.246	-0.241	1.625			-0.257	-0.021	1.659			-0.248	0.153	1.639			-0.408	-0.093	1.624			-0.483	-0.315	1.569			-0.474	-0.490	1.501			-0.454	-0.556	1.465			-0.122	-0.096	1.607			0.053	-0.183	1.570
-0.248	-0.272	1.583			-0.247	-0.242	1.625			-0.258	-0.021	1.660			-0.248	0.152	1.640			-0.408	-0.094	1.622			-0.483	-0.315	1.566			-0.474	-0.489	1.498			-0.453	-0.555	1.463			-0.123	-0.096	1.607			0.052	-0.185	1.578
-0.248	-0.273	1.583			-0.249	-0.242	1.624			-0.259	-0.021	1.660			-0.248	0.152	1.640			-0.408	-0.094	1.620			-0.483	-0.314	1.564			-0.473	-0.488	1.496			-0.452	-0.555	1.461			-0.119	-0.105	1.632			0.053	-0.186	1.583
-0.248	-0.273	1.583			-0.251	-0.242	1.624			-0.261	-0.021	1.660			-0.249	0.152	1.641			-0.408	-0.094	1.619			-0.483	-0.314	1.562			-0.473	-0.488	1.494			-0.452	-0.554	1.459			-0.117	-0.110	1.643			0.054	-0.187	1.587
-0.249	-0.273	1.583			-0.252	-0.243	1.624			-0.262	-0.021	1.661			-0.249	0.152	1.641			-0.409	-0.094	1.617			-0.483	-0.313	1.559			-0.473	-0.487	1.491			-0.451	-0.554	1.457			-0.117	-0.112	1.650			0.055	-0.188	1.592
-0.249	-0.273	1.583			-0.254	-0.243	1.624			-0.263	-0.021	1.661			-0.249	0.151	1.641			-0.409	-0.095	1.616			-0.483	-0.313	1.557			-0.472	-0.487	1.489			-0.451	-0.554	1.455			-0.116	-0.114	1.655			0.055	-0.190	1.596
-0.250	-0.273	1.582			-0.255	-0.243	1.623			-0.264	-0.021	1.661			-0.250	0.151	1.642			-0.409	-0.095	1.614			-0.483	-0.312	1.556			-0.472	-0.487	1.488			-0.450	-0.553	1.454			-0.116	-0.116	1.659			0.056	-0.191	1.600
-0.250	-0.273	1.582			-0.257	-0.243	1.623			-0.265	-0.021	1.661			-0.250	0.151	1.642			-0.409	-0.095	1.613			-0.483	-0.312	1.554			-0.472	-0.486	1.486			-0.450	-0.553	1.452			-0.115	-0.117	1.663			0.056	-0.192	1.604
-0.251	-0.273	1.582			-0.258	-0.243	1.623			-0.266	-0.021	1.661			-0.250	0.151	1.642			-0.410	-0.095	1.612			-0.483	-0.312	1.553			-0.472	-0.486	1.484			-0.449	-0.553	1.451			-0.115	-0.118	1.665			0.056	-0.193	1.608
-0.251	-0.274	1.582			-0.259	-0.243	1.623			-0.267	-0.021	1.662			-0.251	0.151	1.643			-0.410	-0.095	1.611			-0.483	-0.311	1.551			-0.471	-0.486	1.483			-0.449	-0.552	1.450			-0.115	-0.119	1.668			0.056	-0.194	1.611
-0.251	-0.274	1.582			-0.260	-0.243	1.623			-0.268	-0.020	1.662			-0.251	0.150	1.643			-0.410	-0.095	1.610			-0.483	-0.311	1.550			-0.471	-0.485	1.482			-0.448	-0.552	1.449			-0.115	-0.120	1.670			0.057	-0.195	1.614
-0.252	-0.274	1.581			-0.261	-0.243	1.622			-0.269	-0.020	1.662			-0.251	0.150	1.643			-0.411	-0.096	1.609			-0.484	-0.311	1.549			-0.471	-0.485	1.480			-0.448	-0.552	1.448			-0.115	-0.121	1.672			0.056	-0.196	1.617
-0.252	-0.274	1.581			-0.262	-0.243	1.622			-0.270	-0.020	1.662			-0.252	0.150	1.644			-0.411	-0.096	1.608			-0.484	-0.311	1.548			-0.471	-0.485	1.479			-0.448	-0.552	1.447			-0.115	-0.121	1.674			0.055	-0.197	1.620
-0.253	-0.274	1.581			-0.263	-0.243	1.622			-0.270	-0.020	1.662			-0.252	0.150	1.644			-0.411	-0.096	1.607			-0.484	-0.310	1.547			-0.471	-0.485	1.478			-0.447	-0.551	1.446			-0.115	-0.122	1.675			0.055	-0.198	1.623
-0.253	-0.274	1.581			-0.264	-0.243	1.622			-0.271	-0.020	1.662			-0.252	0.150	1.644			-0.411	-0.096	1.606			-0.484	-0.310	1.546			-0.471	-0.485	1.477			-0.447	-0.551	1.445			-0.115	-0.122	1.677			0.054	-0.199	1.625
-0.253	-0.274	1.581			-0.264	-0.243	1.622			-0.272	-0.020	1.662			-0.253	0.150	1.644			-0.411	-0.096	1.605			-0.484	-0.310	1.545			-0.470	-0.484	1.476			-0.447	-0.551	1.444			-0.115	-0.123	1.678			0.053	-0.200	1.627
-0.254	-0.274	1.581			-0.265	-0.243	1.622			-0.272	-0.020	1.662			-0.253	0.150	1.645			-0.412	-0.096	1.605			-0.484	-0.310	1.544			-0.470	-0.484	1.475			-0.447	-0.551	1.443			-0.115	-0.123	1.679			0.053	-0.201	1.628
-0.254	-0.274	1.580			-0.266	-0.243	1.622			-0.273	-0.020	1.662			-0.253	0.149	1.645			-0.412	-0.096	1.604			-0.484	-0.310	1.543			-0.470	-0.484	1.475			-0.446	-0.551	1.442			-0.115	-0.124	1.681			0.052	-0.201	1.629
-0.255	-0.274	1.580			-0.267	-0.243	1.621			-0.274	-0.020	1.662			-0.254	0.149	1.645			-0.412	-0.096	1.603			-0.484	-0.309	1.542			-0.470	-0.484	1.473			-0.446	-0.551	1.441			-0.115	-0.124	1.683			0.051	-0.203	1.631
-0.255	-0.274	1.580			-0.267	-0.243	1.621			-0.274	-0.020	1.662			-0.254	0.149	1.645			-0.412	-0.096	1.603			-0.484	-0.309	1.542			-0.470	-0.484	1.473			-0.446	-0.551	1.441			-0.115	-0.124	1.683			0.051	-0.203	1.631
-0.255	-0.273	1.580			-0.267	-0.243	1.621			-0.274	-0.020	1.662			-0.254	0.149	1.645			-0.412	-0.096	1.603			-0.484	-0.309	1.541			-0.470	-0.484	1.473			-0.446	-0.550	1.441			-0.115	-0.125	1.684			0.050	-0.203	1.632
-0.255	-0.273	1.580			-0.268	-0.243	1.621			-0.275	-0.020	1.662			-0.254	0.149	1.646			-0.412	-0.096	1.602			-0.484	-0.309	1.541			-0.470	-0.484	1.472			-0.446	-0.550	1.440			-0.115	-0.125	1.685			0.049	-0.204	1.632
-0.256	-0.273	1.580			-0.268	-0.243	1.621			-0.275	-0.020	1.662			-0.255	0.149	1.646			-0.412	-0.096	1.602			-0.484	-0.309	1.540			-0.470	-0.484	1.472			-0.446	-0.550	1.440			-0.115	-0.125	1.685			0.048	-0.205	1.632
-0.256	-0.273	1.580			-0.269	-0.243	1.621			-0.276	-0.020	1.663			-0.255	0.149	1.646			-0.413	-0.096	1.601			-0.484	-0.309	1.540			-0.470	-0.484	1.471			-0.445	-0.550	1.439			-0.115	-0.126	1.686			0.046	-0.205	1.632
-0.256	-0.273	1.580			-0.269	-0.243	1.621			-0.276	-0.020	1.663			-0.255	0.149	1.646			-0.413	-0.096	1.601			-0.484	-0.309	1.540			-0.470	-0.484	1.471			-0.445	-0.550	1.439			-0.115	-0.126	1.687			0.045	-0.206	1.632
-0.256	-0.273	1.580			-0.269	-0.243	1.621			-0.276	-0.020	1.663			-0.255	0.149	1.646			-0.413	-0.096	1.601			-0.484	-0.309	1.539			-0.470	-0.484	1.471			-0.445	-0.550	1.439			-0.116	-0.126	1.687			0.044	-0.206	1.632
-0.256	-0.273	1.580			-0.270	-0.243	1.621			-0.277	-0.020	1.663			-0.255	0.149	1.646			-0.413	-0.096	1.600			-0.484	-0.308	1.539			-0.470	-0.484	1.471			-0.445	-0.550	1.438			-0.116	-0.125	1.688			0.042	-0.207	1.632
-0.257	-0.273	1.580			-0.270	-0.243	1.621			-0.277	-0.020	1.663			-0.256	0.148	1.647			-0.413	-0.096	1.600			-0.485	-0.308	1.539			-0.470	-0.484	1.472			-0.445	-0.550	1.438			-0.117	-0.125	1.688			0.041	-0.208	1.630
-0.257	-0.273	1.580			-0.270	-0.243	1.621			-0.277	-0.020	1.663			-0.256	0.148	1.647			-0.413	-0.096	1.600			-0.485	-0.308	1.539			-0.470	-0.484	1.472			-0.445	-0.551	1.438			-0.117	-0.125	1.689			0.039	-0.208	1.629
-0.257	-0.273	1.580			-0.271	-0.243	1.621			-0.277	-0.020	1.663			-0.256	0.148	1.647			-0.413	-0.096	1.600			-0.485	-0.308	1.539			-0.470	-0.485	1.472			-0.445	-0.551	1.439			-0.117	-0.125	1.689			0.037	-0.209	1.626
-0.257	-0.273	1.580			-0.270	-0.242	1.622			-0.258	-0.026	1.666			-0.256	0.148	1.647			-0.413	-0.096	1.600			-0.485	-0.308	1.540			-0.470	-0.485	1.473			-0.446	-0.551	1.439			-0.111	-0.125	1.691			0.039	-0.213	1.615
-0.256	-0.272	1.581			-0.269	-0.242	1.623			-0.248	-0.029	1.668			-0.256	0.148	1.647			-0.414	-0.096	1.600			-0.485	-0.309	1.540			-0.470	-0.486	1.474			-0.446	-0.551	1.440			-0.106	-0.126	1.693			0.039	-0.216	1.604
-0.255	-0.271	1.582			-0.267	-0.241	1.624			-0.242	-0.031	1.670			-0.257	0.148	1.647			-0.414	-0.096	1.600			-0.485	-0.309	1.540			-0.470	-0.486	1.475			-0.446	-0.552	1.440			-0.101	-0.126	1.694			0.038	-0.216	1.591
-0.255	-0.270	1.583			-0.266	-0.240	1.625			-0.237	-0.033	1.670			-0.257	0.148	1.647			-0.414	-0.096	1.600			-0.485	-0.309	1.541			-0.471	-0.487	1.476			-0.447	-0.552	1.441			-0.098	-0.126	1.695			0.033	-0.224	1.586
-0.254	-0.269	1.583			-0.265	-0.240	1.626			-0.242	-0.029	1.670			-0.257	0.148	1.647			-0.414	-0.096	1.600			-0.486	-0.309	1.542			-0.471	-0.487	1.477			-0.447	-0.553	1.442			-0.103	-0.123	1.691			0.029	-0.226	1.584
-0.254	-0.269	1.584			-0.265	-0.239	1.626			-0.246	-0.027	1.669			-0.257	0.148	1.648			-0.414	-0.096	1.600			-0.486	-0.309	1.543			-0.471	-0.488	1.478			-0.448	-0.553	1.444			-0.106	-0.120	1.688			0.024	-0.229	1.580
-0.254	-0.269	1.584			-0.265	-0.239	1.626			-0.249	-0.025	1.669			-0.257	0.148	1.648			-0.414	-0.096	1.600			-0.486	-0.309	1.543			-0.472	-0.488	1.479			-0.448	-0.554	1.445			-0.108	-0.119	1.687			0.019	-0.230	1.572
-0.254	-0.269	1.584			-0.264	-0.239	1.627			-0.249	-0.027	1.669			-0.257	0.148	1.648			-0.415	-0.096	1.601			-0.486	-0.310	1.544			-0.472	-0.489	1.480			-0.449	-0.554	1.446			-0.108	-0.120	1.686			0.015	-0.214	1.521
-0.254	-0.269	1.584			-0.264	-0.239	1.627			-0.250	-0.027	1.669			-0.257	0.148	1.648			-0.415	-0.096	1.601			-0.486	-0.310	1.545			-0.472	-0.490	1.482			-0.449	-0.554	1.446			-0.108	-0.119	1.685			0.012	-0.214	1.514
-0.254	-0.269	1.585			-0.264	-0.239	1.627			-0.250	-0.027	1.669			-0.258	0.148	1.648			-0.415	-0.096	1.602			-0.486	-0.310	1.546			-0.473	-0.490	1.484			-0.449	-0.555	1.447			-0.109	-0.119	1.685			-0.009	-0.183	1.465
-0.254	-0.269	1.585			-0.264	-0.239	1.627			-0.251	-0.027	1.670			-0.258	0.148	1.648			-0.415	-0.096	1.603			-0.486	-0.310	1.547			-0.473	-0.491	1.486			-0.450	-0.555	1.448			-0.109	-0.119	1.684			-0.014	-0.173	1.450
-0.254	-0.269	1.585			-0.264	-0.239	1.628			-0.252	-0.027	1.670			-0.258	0.148	1.649			-0.415	-0.096	1.604			-0.486	-0.310	1.548			-0.474	-0.491	1.488			-0.450	-0.555	1.449			-0.110	-0.118	1.683			-0.016	-0.171	1.443
-0.254	-0.269	1.585			-0.264	-0.239	1.628			-0.253	-0.027	1.670			-0.258	0.148	1.649			-0.415	-0.095	1.604			-0.486	-0.311	1.549			-0.474	-0.492	1.490			-0.451	-0.555	1.450			-0.110	-0.118	1.683			-0.018	-0.169	1.437
-0.254	-0.269	1.586			-0.264	-0.239	1.628			-0.253	-0.026	1.670			-0.258	0.148	1.649			-0.415	-0.095	1.605			-0.486	-0.311	1.550			-0.475	-0.493	1.492			-0.451	-0.555	1.451			-0.111	-0.118	1.682			-0.026	-0.153	1.427
-0.254	-0.269	1.586			-0.264	-0.239	1.628			-0.254	-0.026	1.670			-0.258	0.148	1.649			-0.415	-0.095	1.606			-0.486	-0.311	1.552			-0.475	-0.493	1.495			-0.451	-0.555	1.453			-0.111	-0.117	1.681			-0.030	-0.144	1.420
-0.254	-0.269	1.586			-0.264	-0.239	1.629			-0.255	-0.026	1.670			-0.258	0.148	1.649			-0.415	-0.095	1.607			-0.486	-0.311	1.553			-0.476	-0.494	1.497			-0.452	-0.555	1.454			-0.112	-0.117	1.681			-0.033	-0.138	1.415
-0.254	-0.269	1.586			-0.264	-0.239	1.629			-0.256	-0.025	1.670			-0.258	0.148	1.650			-0.415	-0.095	1.608			-0.486	-0.311	1.554			-0.476	-0.494	1.499			-0.452	-0.556	1.455			-0.112	-0.117	1.680			-0.035	-0.134	1.411
-0.255	-0.269	1.587			-0.264	-0.239	1.629			-0.256	-0.025	1.670			-0.258	0.148	1.650			-0.416	-0.095	1.609			-0.486	-0.311	1.556			-0.477	-0.495	1.501			-0.453	-0.556	1.457			-0.113	-0.116	1.680			-0.037	-0.130	1.407
-0.255	-0.269	1.587			-0.263	-0.239	1.629			-0.255	-0.025	1.669			-0.258	0.148	1.650			-0.415	-0.094	1.610			-0.486	-0.312	1.557			-0.477	-0.495	1.502			-0.453	-0.556	1.458			-0.112	-0.116	1.678			-0.037	-0.127	1.403
-0.254	-0.268	1.587			-0.263	-0.238	1.630			-0.250	-0.025	1.667			-0.258	0.148	1.650			-0.415	-0.094	1.612			-0.486	-0.312	1.559			-0.478	-0.496	1.505			-0.455	-0.557	1.461			-0.109	-0.116	1.676			-0.032	-0.124	1.398
-0.254	-0.268	1.587			-0.263	-0.238	1.630			-0.250	-0.025	1.667			-0.258	0.148	1.650			-0.415	-0.094	1.612			-0.486	-0.312	1.559			-0.478	-0.496	1.505			-0.455	-0.557	1.461			-0.109	-0.116	1.676			-0.032	-0.124	1.398
-0.254	-0.268	1.588			-0.262	-0.238	1.630			-0.248	-0.025	1.666			-0.258	0.148	1.650			-0.415	-0.094	1.613			-0.486	-0.312	1.561			-0.478	-0.496	1.506			-0.455	-0.557	1.462			-0.108	-0.116	1.674			-0.027	-0.125	1.397
-0.254	-0.268	1.588			-0.261	-0.238	1.630			-0.246	-0.025	1.665			-0.258	0.148	1.650			-0.415	-0.093	1.614			-0.486	-0.312	1.562			-0.479	-0.496	1.507			-0.456	-0.557	1.463			-0.106	-0.116	1.673			-0.020	-0.127	1.399
-0.254	-0.268	1.588			-0.261	-0.237	1.631			-0.244	-0.025	1.664			-0.258	0.148	1.650			-0.415	-0.093	1.614			-0.486	-0.313	1.563			-0.479	-0.496	1.508			-0.456	-0.558	1.464			-0.105	-0.116	1.672			-0.013	-0.130	1.401
-0.254	-0.267	1.588			-0.260	-0.237	1.631			-0.242	-0.025	1.664			-0.258	0.148	1.651			-0.416	-0.093	1.615			-0.486	-0.313	1.564			-0.479	-0.497	1.509			-0.457	-0.558	1.465			-0.104	-0.116	1.671			-0.006	-0.134	1.404
-0.254	-0.267	1.588			-0.260	-0.237	1.631			-0.241	-0.025	1.664			-0.258	0.148	1.651			-0.416	-0.093	1.616			-0.486	-0.313	1.565			-0.479	-0.497	1.509			-0.457	-0.558	1.466			-0.102	-0.116	1.670			0.001	-0.138	1.409
-0.253	-0.267	1.589			-0.259	-0.236	1.631			-0.240	-0.025	1.663			-0.258	0.148	1.651			-0.416	-0.093	1.616			-0.486	-0.313	1.565			-0.480	-0.497	1.510			-0.458	-0.559	1.466			-0.101	-0.116	1.670			0.007	-0.142	1.416
-0.253	-0.267	1.589			-0.259	-0.236	1.631			-0.239	-0.025	1.663			-0.258	0.148	1.651			-0.416	-0.093	1.617			-0.486	-0.313	1.566			-0.480	-0.497	1.511			-0.458	-0.559	1.467			-0.100	-0.116	1.669			0.012	-0.147	1.427
-0.253	-0.266	1.589			-0.258	-0.236	1.632			-0.238	-0.025	1.663			-0.258	0.148	1.651			-0.416	-0.093	1.617			-0.486	-0.314	1.567			-0.480	-0.497	1.511			-0.458	-0.559	1.468			-0.100	-0.116	1.669			0.016	-0.151	1.436
-0.253	-0.266	1.589			-0.258	-0.236	1.632			-0.243	-0.024	1.663			-0.259	0.148	1.651			-0.416	-0.093	1.618			-0.486	-0.314	1.567			-0.480	-0.498	1.511			-0.459	-0.559	1.468			-0.101	-0.115	1.668			0.020	-0.156	1.446
-0.253	-0.266	1.589			-0.258	-0.236	1.632			-0.242	-0.025	1.664			-0.259	0.149	1.651			-0.416	-0.093	1.618			-0.486	-0.314	1.568			-0.480	-0.498	1.512			-0.459	-0.560	1.468			-0.101	-0.116	1.668			0.022	-0.160	1.458
-0.253	-0.266	1.589			-0.258	-0.236	1.632			-0.244	-0.024	1.664			-0.259	0.149	1.651			-0.416	-0.093	1.618			-0.486	-0.314	1.568			-0.481	-0.498	1.512			-0.459	-0.560	1.469			-0.101	-0.115	1.668			0.024	-0.165	1.470
-0.253	-0.266	1.589			-0.258	-0.236	1.632			-0.247	-0.024	1.665			-0.259	0.149	1.651			-0.416	-0.093	1.619			-0.486	-0.314	1.569			-0.481	-0.498	1.511			-0.459	-0.560	1.469			-0.102	-0.115	1.668			0.026	-0.170	1.482
-0.253	-0.266	1.590			-0.258	-0.236	1.632			-0.249	-0.023	1.665			-0.259	0.149	1.651			-0.416	-0.093	1.619			-0.486	-0.314	1.569			-0.481	-0.498	1.511			-0.460	-0.560	1.469			-0.103	-0.115	1.668			0.027	-0.173	1.490
-0.253	-0.266	1.590			-0.258	-0.236	1.632			-0.251	-0.023	1.666			-0.259	0.149	1.651			-0.416	-0.093	1.619			-0.486	-0.314	1.569			-0.481	-0.498	1.511			-0.460	-0.560	1.470			-0.104	-0.114	1.668			0.028	-0.178	1.501
-0.253	-0.266	1.590			-0.258	-0.236	1.632			-0.253	-0.022	1.666			-0.259	0.149	1.651			-0.416	-0.093	1.620			-0.486	-0.314	1.570			-0.481	-0.498	1.510			-0.460	-0.560	1.470			-0.106	-0.114	1.668			0.028	-0.182	1.511
-0.253	-0.266	1.590			-0.258	-0.236	1.632			-0.255	-0.022	1.667			-0.259	0.149	1.652			-0.416	-0.093	1.620			-0.486	-0.314	1.570			-0.481	-0.497	1.510			-0.460	-0.560	1.470			-0.107	-0.114	1.668			0.029	-0.185	1.518
-0.254	-0.266	1.590			-0.259	-0.236	1.632			-0.257	-0.021	1.667			-0.259	0.149	1.652			-0.416	-0.093	1.620			-0.486	-0.315	1.570			-0.481	-0.497	1.510			-0.460	-0.560	1.470			-0.108	-0.114	1.668			0.029	-0.189	1.524
-0.254	-0.267	1.590			-0.259	-0.237	1.632			-0.258	-0.021	1.668			-0.259	0.149	1.652			-0.416	-0.093	1.620			-0.486	-0.315	1.570			-0.480	-0.497	1.509			-0.460	-0.561	1.470			-0.109	-0.113	1.668			0.030	-0.192	1.529
-0.254	-0.267	1.590			-0.259	-0.237	1.632			-0.260	-0.021	1.668			-0.259	0.149	1.652			-0.416	-0.093	1.620			-0.486	-0.315	1.571			-0.480	-0.497	1.509			-0.460	-0.561	1.470			-0.110	-0.113	1.668			0.031	-0.194	1.533
-0.254	-0.267	1.590			-0.259	-0.237	1.633			-0.261	-0.020	1.668			-0.259	0.149	1.652			-0.416	-0.093	1.621			-0.486	-0.315	1.571			-0.480	-0.497	1.509			-0.460	-0.561	1.470			-0.111	-0.113	1.669			0.032	-0.196	1.537
-0.254	-0.267	1.590			-0.260	-0.237	1.633			-0.262	-0.020	1.669			-0.259	0.149	1.652			-0.416	-0.093	1.621			-0.486	-0.315	1.571			-0.480	-0.497	1.508			-0.460	-0.561	1.470			-0.112	-0.113	1.669			0.032	-0.199	1.541
-0.254	-0.267	1.590			-0.260	-0.237	1.633			-0.263	-0.020	1.669			-0.259	0.149	1.652			-0.416	-0.093	1.621			-0.486	-0.315	1.571			-0.480	-0.497	1.508			-0.460	-0.561	1.470			-0.113	-0.112	1.669			0.033	-0.201	1.545
-0.255	-0.268	1.590			-0.260	-0.238	1.633			-0.264	-0.020	1.669			-0.259	0.149	1.652			-0.416	-0.093	1.621			-0.487	-0.315	1.571			-0.480	-0.497	1.508			-0.460	-0.561	1.470			-0.114	-0.112	1.669			0.033	-0.203	1.549
-0.255	-0.268	1.590			-0.261	-0.238	1.633			-0.265	-0.020	1.669			-0.260	0.149	1.652			-0.416	-0.093	1.621			-0.487	-0.315	1.571			-0.480	-0.497	1.507			-0.460	-0.561	1.470			-0.115	-0.112	1.669			0.033	-0.205	1.553
-0.255	-0.268	1.590			-0.261	-0.238	1.633			-0.266	-0.019	1.670			-0.260	0.149	1.653			-0.416	-0.093	1.621			-0.487	-0.315	1.572			-0.479	-0.497	1.507			-0.460	-0.561	1.470			-0.116	-0.112	1.669			0.034	-0.208	1.558
-0.255	-0.268	1.590			-0.261	-0.238	1.633			-0.267	-0.019	1.670			-0.260	0.149	1.653			-0.416	-0.093	1.622			-0.487	-0.315	1.572			-0.479	-0.497	1.507			-0.460	-0.561	1.470			-0.117	-0.112	1.669			0.034	-0.210	1.561
-0.255	-0.269	1.590			-0.261	-0.239	1.633			-0.267	-0.019	1.670			-0.260	0.149	1.653			-0.416	-0.093	1.622			-0.487	-0.315	1.572			-0.479	-0.497	1.507			-0.460	-0.561	1.470			-0.117	-0.112	1.670			0.033	-0.212	1.565
-0.255	-0.269	1.591			-0.262	-0.239	1.633			-0.268	-0.019	1.670			-0.260	0.149	1.653			-0.416	-0.093	1.622			-0.487	-0.315	1.572			-0.479	-0.497	1.507			-0.460	-0.561	1.470			-0.118	-0.112	1.670			0.033	-0.214	1.568
-0.255	-0.269	1.591			-0.262	-0.239	1.633			-0.249	-0.026	1.673			-0.260	0.149	1.653			-0.417	-0.093	1.622			-0.487	-0.315	1.572			-0.479	-0.497	1.507			-0.460	-0.561	1.470			-0.118	-0.113	1.670			0.033	-0.215	1.571
-0.256	-0.269	1.591			-0.262	-0.239	1.633			-0.253	-0.025	1.674			-0.260	0.149	1.653			-0.417	-0.093	1.622			-0.487	-0.315	1.572			-0.479	-0.497	1.507			-0.459	-0.561	1.470			-0.129	-0.109	1.669			0.032	-0.216	1.574
-0.256	-0.270	1.591			-0.261	-0.240	1.633			-0.243	-0.029	1.675			-0.260	0.149	1.654			-0.417	-0.093	1.622			-0.487	-0.315	1.572			-0.479	-0.497	1.507			-0.459	-0.561	1.470			-0.130	-0.110	1.669			0.031	-0.217	1.577
-0.255	-0.270	1.591			-0.261	-0.240	1.634			-0.236	-0.031	1.676			-0.260	0.149	1.654			-0.417	-0.093	1.622			-0.487	-0.315	1.572			-0.479	-0.497	1.507			-0.459	-0.561	1.470			-0.130	-0.110	1.670			0.030	-0.218	1.579
-0.255	-0.270	1.591			-0.261	-0.241	1.634			-0.231	-0.033	1.677			-0.260	0.149	1.654			-0.417	-0.093	1.622			-0.487	-0.315	1.572			-0.479	-0.497	1.507			-0.459	-0.561	1.470			-0.130	-0.110	1.670			0.029	-0.219	1.582
-0.255	-0.271	1.591			-0.260	-0.241	1.634			-0.228	-0.035	1.678			-0.260	0.148	1.655			-0.417	-0.093	1.622			-0.487	-0.315	1.572			-0.478	-0.497	1.507			-0.459	-0.561	1.470			-0.131	-0.110	1.670			0.029	-0.219	1.584
-0.255	-0.271	1.591			-0.259	-0.242	1.634			-0.224	-0.036	1.679			-0.260	0.148	1.655			-0.417	-0.093	1.623			-0.487	-0.315	1.572			-0.478	-0.497	1.507			-0.459	-0.561	1.470			-0.131	-0.110	1.671			0.028	-0.220	1.586
-0.254	-0.271	1.592			-0.258	-0.242	1.635			-0.222	-0.037	1.679			-0.260	0.148	1.655			-0.417	-0.093	1.623			-0.487	-0.315	1.572			-0.478	-0.497	1.507			-0.459	-0.561	1.470			-0.131	-0.110	1.671			0.027	-0.220	1.587
-0.254	-0.272	1.592			-0.258	-0.243	1.635			-0.219	-0.038	1.679			-0.260	0.148	1.656			-0.417	-0.093	1.623			-0.487	-0.315	1.572			-0.478	-0.497	1.507			-0.459	-0.561	1.470			-0.131	-0.110	1.671			0.027	-0.220	1.589
-0.254	-0.272	1.592			-0.257	-0.243	1.635			-0.217	-0.039	1.680			-0.260	0.147	1.656			-0.417	-0.093	1.623			-0.487	-0.315	1.572			-0.478	-0.497	1.507			-0.459	-0.561	1.469			-0.131	-0.110	1.672			0.026	-0.221	1.590
-0.253	-0.272	1.592			-0.257	-0.243	1.635			-0.216	-0.040	1.680			-0.260	0.147	1.656			-0.417	-0.093	1.623			-0.487	-0.315	1.572			-0.478	-0.497	1.507			-0.459	-0.561	1.469			-0.131	-0.110	1.672			0.026	-0.221	1.592
-0.253	-0.272	1.592			-0.256	-0.244	1.636			-0.214	-0.040	1.680			-0.260	0.147	1.656			-0.417	-0.093	1.623			-0.487	-0.315	1.572			-0.478	-0.497	1.507			-0.459	-0.561	1.469			-0.132	-0.110	1.673			0.025	-0.221	1.593
-0.253	-0.273	1.593			-0.255	-0.244	1.636			-0.213	-0.041	1.681			-0.260	0.147	1.657			-0.417	-0.093	1.623			-0.487	-0.315	1.572			-0.478	-0.497	1.507			-0.459	-0.561	1.469			-0.132	-0.110	1.673			0.024	-0.221	1.594
-0.252	-0.273	1.593			-0.255	-0.244	1.636			-0.212	-0.041	1.681			-0.260	0.147	1.657			-0.417	-0.093	1.623			-0.487	-0.315	1.572			-0.477	-0.497	1.507			-0.459	-0.561	1.469			-0.132	-0.110	1.674			0.024	-0.221	1.594
-0.252	-0.273	1.593			-0.254	-0.244	1.636			-0.211	-0.042	1.681			-0.260	0.147	1.657			-0.417	-0.093	1.623			-0.487	-0.315	1.572			-0.477	-0.497	1.507			-0.458	-0.561	1.469			-0.132	-0.110	1.674			0.023	-0.220	1.595
-0.252	-0.273	1.593			-0.254	-0.245	1.637			-0.210	-0.042	1.681			-0.260	0.146	1.657			-0.417	-0.093	1.623			-0.487	-0.315	1.572			-0.477	-0.497	1.507			-0.458	-0.561	1.469			-0.132	-0.110	1.674			0.022	-0.220	1.596
-0.252	-0.273	1.593			-0.254	-0.245	1.637			-0.209	-0.042	1.682			-0.260	0.146	1.657			-0.417	-0.093	1.623			-0.487	-0.315	1.572			-0.477	-0.497	1.507			-0.458	-0.561	1.469			-0.132	-0.110	1.675			0.022	-0.219	1.596
-0.251	-0.273	1.593			-0.253	-0.245	1.637			-0.208	-0.043	1.682			-0.260	0.146	1.658			-0.417	-0.093	1.623			-0.487	-0.315	1.572			-0.477	-0.497	1.507			-0.458	-0.561	1.469			-0.132	-0.110	1.675			0.021	-0.219	1.596
-0.251	-0.273	1.594			-0.253	-0.245	1.637			-0.207	-0.043	1.682			-0.260	0.146	1.658			-0.417	-0.093	1.623			-0.487	-0.315	1.572			-0.477	-0.497	1.507			-0.458	-0.561	1.469			-0.132	-0.110	1.676			0.020	-0.218	1.597
-0.251	-0.274	1.594			-0.252	-0.245	1.637			-0.207	-0.043	1.682			-0.260	0.146	1.658			-0.417	-0.093	1.623			-0.487	-0.315	1.572			-0.477	-0.497	1.507			-0.458	-0.561	1.469			-0.131	-0.110	1.676			0.020	-0.218	1.597
-0.251	-0.274	1.594			-0.252	-0.246	1.637			-0.206	-0.044	1.682			-0.260	0.146	1.658			-0.417	-0.093	1.623			-0.487	-0.315	1.572			-0.477	-0.497	1.507			-0.458	-0.561	1.469			-0.131	-0.110	1.676			0.019	-0.217	1.597
-0.250	-0.274	1.594			-0.252	-0.246	1.638			-0.206	-0.044	1.682			-0.260	0.146	1.658			-0.417	-0.093	1.623			-0.487	-0.315	1.572			-0.477	-0.497	1.507			-0.458	-0.561	1.469			-0.131	-0.111	1.677			0.018	-0.217	1.597
-0.250	-0.274	1.594			-0.251	-0.246	1.638			-0.205	-0.044	1.683			-0.260	0.146	1.658			-0.417	-0.093	1.623			-0.487	-0.315	1.572			-0.477	-0.497	1.507			-0.458	-0.561	1.469			-0.131	-0.111	1.677			0.018	-0.217	1.598
-0.250	-0.274	1.594			-0.251	-0.246	1.638			-0.205	-0.044	1.683			-0.260	0.146	1.659			-0.417	-0.093	1.623			-0.487	-0.315	1.572			-0.477	-0.497	1.507			-0.458	-0.561	1.469			-0.130	-0.111	1.677			0.018	-0.216	1.598
-0.250	-0.274	1.594			-0.251	-0.246	1.638			-0.205	-0.044	1.683			-0.260	0.145	1.659			-0.417	-0.093	1.623			-0.487	-0.315	1.572			-0.476	-0.497	1.507			-0.458	-0.561	1.469			-0.130	-0.111	1.677			0.017	-0.216	1.598
-0.250	-0.274	1.594			-0.251	-0.246	1.638			-0.204	-0.044	1.683			-0.260	0.145	1.659			-0.417	-0.093	1.623			-0.487	-0.315	1.572			-0.476	-0.497	1.507			-0.457	-0.561	1.468			-0.130	-0.112	1.678			0.017	-0.216	1.598
-0.249	-0.274	1.595			-0.250	-0.246	1.638			-0.204	-0.044	1.683			-0.260	0.145	1.659			-0.417	-0.093	1.624			-0.487	-0.315	1.572			-0.476	-0.497	1.507			-0.457	-0.561	1.468			-0.129	-0.112	1.678			0.017	-0.216	1.598
-0.249	-0.274	1.595			-0.250	-0.246	1.638			-0.204	-0.044	1.683			-0.260	0.145	1.659			-0.417	-0.093	1.624			-0.487	-0.315	1.572			-0.476	-0.497	1.507			-0.457	-0.561	1.468			-0.129	-0.112	1.678			0.017	-0.216	1.599
-0.249	-0.275	1.595			-0.250	-0.247	1.638			-0.233	-0.033	1.680			-0.260	0.145	1.659			-0.417	-0.093	1.624			-0.487	-0.315	1.572			-0.476	-0.497	1.507			-0.457	-0.561	1.468			-0.137	-0.110	1.677			0.016	-0.216	1.599
-0.249	-0.275	1.595			-0.250	-0.247	1.638			-0.231	-0.034	1.680			-0.260	0.145	1.659			-0.417	-0.093	1.624			-0.487	-0.315	1.572			-0.476	-0.497	1.507			-0.457	-0.561	1.468			-0.136	-0.111	1.677			0.017	-0.216	1.599
-0.249	-0.275	1.595			-0.250	-0.247	1.638			-0.230	-0.035	1.681			-0.260	0.145	1.659			-0.417	-0.094	1.624			-0.487	-0.315	1.571			-0.475	-0.497	1.506			-0.457	-0.561	1.468			-0.135	-0.111	1.678			0.017	-0.216	1.599
-0.249	-0.275	1.595			-0.250	-0.247	1.638			-0.242	-0.031	1.680			-0.260	0.145	1.659			-0.417	-0.094	1.624			-0.487	-0.315	1.571			-0.475	-0.497	1.506			-0.456	-0.561	1.467			-0.140	-0.110	1.677			0.016	-0.215	1.599
-0.249	-0.276	1.595			-0.251	-0.248	1.638			-0.250	-0.029	1.679			-0.260	0.145	1.659			-0.417	-0.094	1.623			-0.487	-0.315	1.571			-0.475	-0.497	1.506			-0.456	-0.561	1.467			-0.145	-0.109	1.676			0.016	-0.215	1.599
-0.249	-0.276	1.594			-0.251	-0.248	1.638			-0.255	-0.027	1.678			-0.260	0.145	1.660			-0.417	-0.094	1.623			-0.487	-0.315	1.571			-0.475	-0.497	1.506			-0.456	-0.561	1.467			-0.149	-0.108	1.676			0.016	-0.215	1.599
-0.249	-0.276	1.594			-0.251	-0.248	1.638			-0.247	-0.031	1.678			-0.260	0.145	1.660			-0.417	-0.094	1.623			-0.487	-0.315	1.571			-0.475	-0.497	1.505			-0.456	-0.561	1.467			-0.147	-0.110	1.676			0.016	-0.215	1.599
-0.249	-0.276	1.594			-0.251	-0.248	1.637			-0.243	-0.033	1.679			-0.260	0.145	1.660			-0.417	-0.094	1.623			-0.487	-0.315	1.570			-0.474	-0.497	1.505			-0.456	-0.561	1.466			-0.146	-0.111	1.676			0.016	-0.215	1.599
-0.249	-0.277	1.594			-0.252	-0.249	1.637			-0.237	-0.036	1.679			-0.260	0.145	1.660			-0.417	-0.094	1.623			-0.487	-0.315	1.570			-0.474	-0.497	1.505			-0.455	-0.561	1.466			-0.143	-0.113	1.676			0.017	-0.215	1.599
-0.249	-0.277	1.594			-0.252	-0.249	1.637			-0.237	-0.036	1.679			-0.260	0.145	1.660			-0.417	-0.094	1.623			-0.487	-0.315	1.570			-0.474	-0.497	1.505			-0.455	-0.561	1.466			-0.143	-0.113	1.676			0.017	-0.215	1.599
-0.249	-0.277	1.594			-0.252	-0.249	1.637			-0.235	-0.036	1.678			-0.260	0.145	1.660			-0.417	-0.094	1.623			-0.487	-0.316	1.570			-0.474	-0.497	1.504			-0.455	-0.561	1.466			-0.142	-0.113	1.676			0.016	-0.214	1.598
-0.249	-0.277	1.594			-0.252	-0.249	1.637			-0.234	-0.037	1.678			-0.260	0.145	1.660			-0.417	-0.094	1.623			-0.487	-0.316	1.570			-0.474	-0.497	1.504			-0.455	-0.561	1.466			-0.142	-0.113	1.676			0.015	-0.213	1.595
-0.249	-0.277	1.594			-0.252	-0.249	1.637			-0.234	-0.037	1.678			-0.261	0.145	1.660			-0.417	-0.094	1.623			-0.487	-0.316	1.569			-0.474	-0.497	1.504			-0.455	-0.561	1.466			-0.141	-0.113	1.676			0.014	-0.213	1.594
-0.249	-0.277	1.594			-0.252	-0.249	1.637			-0.242	-0.032	1.676			-0.261	0.145	1.660			-0.417	-0.094	1.623			-0.487	-0.316	1.569			-0.474	-0.497	1.504			-0.455	-0.561	1.465			-0.141	-0.113	1.676			0.014	-0.212	1.591
-0.249	-0.277	1.594			-0.252	-0.249	1.637			-0.248	-0.029	1.675			-0.261	0.145	1.660			-0.417	-0.094	1.623			-0.487	-0.316	1.569			-0.474	-0.497	1.504			-0.455	-0.561	1.465			-0.141	-0.113	1.676			0.015	-0.231	1.577
-0.249	-0.277	1.594			-0.252	-0.249	1.637			-0.252	-0.027	1.674			-0.261	0.145	1.660			-0.417	-0.094	1.623			-0.487	-0.317	1.569			-0.474	-0.497	1.504			-0.455	-0.561	1.465			-0.141	-0.112	1.676			0.015	-0.241	1.569
-0.249	-0.278	1.594			-0.252	-0.249	1.637			-0.255	-0.025	1.673			-0.261	0.145	1.660			-0.417	-0.094	1.623			-0.487	-0.317	1.569			-0.473	-0.497	1.504			-0.455	-0.561	1.465			-0.140	-0.111	1.675			0.014	-0.240	1.543
-0.249	-0.278	1.594			-0.253	-0.248	1.637			-0.258	-0.022	1.671			-0.261	0.146	1.660			-0.417	-0.094	1.623			-0.486	-0.318	1.569			-0.473	-0.497	1.504			-0.454	-0.561	1.465			-0.134	-0.107	1.666			-0.002	-0.235	1.501
-0.249	-0.278	1.594			-0.253	-0.248	1.637			-0.258	-0.022	1.671			-0.261	0.146	1.660			-0.417	-0.094	1.623			-0.486	-0.318	1.569			-0.473	-0.497	1.504			-0.454	-0.561	1.465			-0.134	-0.107	1.666			-0.002	-0.235	1.501
-0.249	-0.277	1.594			-0.253	-0.248	1.637			-0.260	-0.021	1.670			-0.261	0.146	1.660			-0.417	-0.094	1.623			-0.486	-0.318	1.570			-0.473	-0.497	1.505			-0.454	-0.561	1.465			-0.129	-0.104	1.660			-0.001	-0.204	1.493
-0.249	-0.277	1.594			-0.253	-0.248	1.637			-0.260	-0.019	1.670			-0.261	0.147	1.659			-0.417	-0.094	1.624			-0.486	-0.318	1.572			-0.473	-0.498	1.506			-0.454	-0.561	1.466			-0.125	-0.101	1.653			-0.003	-0.189	1.485
-0.250	-0.277	1.594			-0.253	-0.247	1.637			-0.260	-0.018	1.668			-0.260	0.147	1.659			-0.416	-0.094	1.624			-0.486	-0.318	1.574			-0.473	-0.498	1.507			-0.454	-0.562	1.468			-0.121	-0.099	1.646			-0.010	-0.183	1.439
-0.250	-0.277	1.594			-0.253	-0.246	1.637			-0.260	-0.017	1.667			-0.260	0.148	1.658			-0.416	-0.094	1.625			-0.485	-0.318	1.576			-0.473	-0.499	1.509			-0.454	-0.563	1.470			-0.118	-0.096	1.640			-0.014	-0.175	1.414
-0.250	-0.277	1.594			-0.252	-0.246	1.637			-0.260	-0.016	1.666			-0.260	0.148	1.658			-0.416	-0.094	1.626			-0.484	-0.318	1.580			-0.472	-0.500	1.513			-0.454	-0.564	1.474			-0.115	-0.094	1.632			-0.018	-0.170	1.397
-0.250	-0.277	1.594			-0.252	-0.245	1.636			-0.259	-0.014	1.665			-0.259	0.149	1.657			-0.415	-0.094	1.627			-0.484	-0.318	1.584			-0.472	-0.501	1.520			-0.454	-0.565	1.479			-0.113	-0.091	1.625			-0.021	-0.158	1.378
-0.250	-0.276	1.594			-0.251	-0.244	1.636			-0.259	-0.013	1.664			-0.259	0.150	1.656			-0.414	-0.093	1.629			-0.483	-0.318	1.588			-0.473	-0.499	1.532			-0.455	-0.563	1.490			-0.111	-0.090	1.619			-0.024	-0.153	1.367
-0.249	-0.276	1.594			-0.250	-0.243	1.636			-0.258	-0.012	1.663			-0.258	0.150	1.655			-0.413	-0.093	1.631			-0.482	-0.318	1.593			-0.473	-0.499	1.548			-0.457	-0.561	1.500			-0.109	-0.088	1.613			-0.025	-0.151	1.359
-0.249	-0.276	1.594			-0.250	-0.242	1.636			-0.256	-0.011	1.661			-0.257	0.151	1.654			-0.412	-0.092	1.633			-0.481	-0.318	1.598			-0.474	-0.499	1.557			-0.458	-0.561	1.509			-0.108	-0.087	1.609			-0.026	-0.148	1.353
-0.249	-0.276	1.594			-0.249	-0.242	1.636			-0.255	-0.011	1.660			-0.257	0.152	1.653			-0.411	-0.092	1.635			-0.481	-0.318	1.603			-0.474	-0.499	1.565			-0.459	-0.560	1.517			-0.107	-0.086	1.605			-0.027	-0.146	1.347
-0.249	-0.275	1.594			-0.248	-0.241	1.635			-0.253	-0.010	1.659			-0.256	0.152	1.652			-0.410	-0.092	1.637			-0.480	-0.318	1.607			-0.475	-0.500	1.570			-0.460	-0.561	1.522			-0.106	-0.085	1.602			-0.028	-0.144	1.341
-0.249	-0.275	1.594			-0.246	-0.240	1.635			-0.247	-0.009	1.657			-0.256	0.153	1.651			-0.409	-0.091	1.639			-0.480	-0.319	1.611			-0.475	-0.500	1.576			-0.461	-0.562	1.528			-0.104	-0.084	1.599			-0.029	-0.143	1.336
-0.248	-0.274	1.594			-0.244	-0.239	1.635			-0.241	-0.009	1.655			-0.255	0.153	1.650			-0.408	-0.091	1.641			-0.479	-0.319	1.615			-0.476	-0.501	1.581			-0.462	-0.562	1.533			-0.102	-0.084	1.596			-0.029	-0.141	1.331
-0.247	-0.273	1.593			-0.241	-0.237	1.634			-0.235	-0.009	1.653			-0.254	0.154	1.650			-0.407	-0.091	1.643			-0.479	-0.320	1.618			-0.477	-0.501	1.586			-0.463	-0.562	1.538			-0.100	-0.084	1.593			-0.027	-0.142	1.327
-0.246	-0.272	1.593			-0.240	-0.237	1.634			-0.232	-0.012	1.652			-0.254	0.154	1.649			-0.406	-0.091	1.644			-0.478	-0.320	1.620			-0.477	-0.501	1.589			-0.464	-0.562	1.541			-0.099	-0.085	1.590			-0.023	-0.144	1.325
-0.245	-0.271	1.593			-0.238	-0.236	1.633			-0.227	-0.013	1.651			-0.253	0.154	1.648			-0.406	-0.091	1.645			-0.478	-0.320	1.622			-0.477	-0.501	1.592			-0.464	-0.562	1.544			-0.097	-0.086	1.588			-0.018	-0.147	1.324
-0.244	-0.271	1.593			-0.237	-0.236	1.633			-0.225	-0.015	1.651			-0.253	0.155	1.648			-0.405	-0.091	1.647			-0.477	-0.321	1.624			-0.478	-0.501	1.595			-0.465	-0.562	1.547			-0.096	-0.087	1.586			-0.014	-0.150	1.325
-0.244	-0.270	1.593			-0.235	-0.235	1.633			-0.223	-0.017	1.651			-0.252	0.155	1.648			-0.404	-0.091	1.648			-0.477	-0.321	1.626			-0.478	-0.501	1.597			-0.465	-0.562	1.549			-0.094	-0.088	1.585			-0.010	-0.152	1.326
-0.243	-0.269	1.593			-0.234	-0.235	1.633			-0.220	-0.019	1.651			-0.251	0.155	1.647			-0.404	-0.090	1.649			-0.477	-0.321	1.628			-0.478	-0.502	1.598			-0.466	-0.563	1.550			-0.093	-0.089	1.583			-0.006	-0.154	1.327
-0.242	-0.269	1.593			-0.233	-0.235	1.633			-0.218	-0.020	1.651			-0.250	0.155	1.647			-0.403	-0.090	1.650			-0.477	-0.321	1.629			-0.478	-0.503	1.598			-0.466	-0.564	1.550			-0.092	-0.091	1.582			-0.002	-0.157	1.330
-0.241	-0.269	1.593			-0.232	-0.234	1.632			-0.217	-0.022	1.652			-0.250	0.155	1.647			-0.403	-0.090	1.651			-0.476	-0.321	1.630			-0.478	-0.504	1.597			-0.467	-0.565	1.549			-0.091	-0.092	1.581			0.001	-0.158	1.333
-0.241	-0.268	1.593			-0.232	-0.234	1.632			-0.216	-0.024	1.653			-0.249	0.156	1.647			-0.402	-0.090	1.652			-0.476	-0.321	1.631			-0.478	-0.505	1.596			-0.467	-0.566	1.548			-0.090	-0.094	1.581			0.005	-0.162	1.337
-0.241	-0.268	1.593			-0.231	-0.234	1.632			-0.215	-0.026	1.653			-0.248	0.156	1.647			-0.402	-0.090	1.652			-0.476	-0.322	1.632			-0.478	-0.507	1.594			-0.467	-0.567	1.545			-0.090	-0.096	1.581			0.008	-0.166	1.342
-0.240	-0.267	1.593			-0.230	-0.234	1.633			-0.212	-0.026	1.654			-0.247	0.156	1.647			-0.402	-0.090	1.653			-0.476	-0.322	1.633			-0.478	-0.509	1.586			-0.466	-0.570	1.540			-0.088	-0.097	1.581			0.011	-0.167	1.344
-0.239	-0.267	1.593			-0.229	-0.234	1.633			-0.209	-0.027	1.655			-0.247	0.156	1.647			-0.401	-0.090	1.654			-0.476	-0.322	1.634			-0.478	-0.512	1.580			-0.466	-0.573	1.535			-0.086	-0.097	1.580			0.014	-0.168	1.345
-0.238	-0.266	1.593			-0.228	-0.234	1.633			-0.207	-0.028	1.656			-0.246	0.156	1.647			-0.401	-0.090	1.655			-0.475	-0.322	1.635			-0.477	-0.513	1.576			-0.465	-0.575	1.531			-0.084	-0.098	1.580			0.016	-0.169	1.348
-0.238	-0.266	1.593			-0.227	-0.233	1.633			-0.205	-0.028	1.656			-0.245	0.156	1.647			-0.401	-0.090	1.655			-0.475	-0.322	1.635			-0.478	-0.512	1.572			-0.465	-0.575	1.529			-0.083	-0.099	1.580			0.019	-0.169	1.350
-0.237	-0.265	1.594			-0.226	-0.233	1.633			-0.204	-0.028	1.657			-0.244	0.156	1.647			-0.400	-0.090	1.656			-0.475	-0.322	1.636			-0.478	-0.511	1.568			-0.465	-0.575	1.527			-0.081	-0.099	1.580			0.021	-0.169	1.352
-0.236	-0.265	1.594			-0.225	-0.233	1.633			-0.202	-0.028	1.657			-0.244	0.156	1.648			-0.400	-0.090	1.656			-0.475	-0.322	1.636			-0.478	-0.511	1.565			-0.465	-0.575	1.525			-0.080	-0.100	1.581			0.022	-0.169	1.355
-0.236	-0.264	1.594			-0.225	-0.233	1.634			-0.201	-0.029	1.658			-0.243	0.156	1.648			-0.400	-0.090	1.657			-0.475	-0.322	1.636			-0.478	-0.512	1.563			-0.465	-0.576	1.523			-0.079	-0.101	1.581			0.024	-0.169	1.358
-0.235	-0.264	1.594			-0.224	-0.233	1.634			-0.200	-0.029	1.658			-0.242	0.156	1.648			-0.400	-0.090	1.657			-0.475	-0.322	1.636			-0.478	-0.512	1.561			-0.465	-0.576	1.521			-0.078	-0.101	1.581			0.025	-0.168	1.362
-0.235	-0.264	1.594			-0.223	-0.232	1.634			-0.198	-0.029	1.659			-0.242	0.156	1.649			-0.399	-0.090	1.658			-0.475	-0.322	1.636			-0.478	-0.512	1.559			-0.465	-0.577	1.520			-0.077	-0.101	1.581			0.027	-0.168	1.365
-0.234	-0.263	1.595			-0.223	-0.232	1.634			-0.197	-0.029	1.659			-0.241	0.156	1.649			-0.399	-0.090	1.658			-0.475	-0.322	1.636			-0.478	-0.512	1.557			-0.465	-0.577	1.518			-0.076	-0.102	1.582			0.028	-0.168	1.369
-0.234	-0.263	1.595			-0.222	-0.232	1.634			-0.197	-0.029	1.659			-0.240	0.156	1.650			-0.399	-0.090	1.658			-0.475	-0.323	1.635			-0.479	-0.512	1.556			-0.465	-0.577	1.517			-0.075	-0.102	1.582			0.030	-0.169	1.373
-0.233	-0.262	1.595			-0.221	-0.232	1.635			-0.195	-0.029	1.660			-0.239	0.155	1.650			-0.399	-0.090	1.659			-0.474	-0.323	1.634			-0.479	-0.513	1.553			-0.464	-0.578	1.515			-0.073	-0.103	1.583			0.031	-0.177	1.386
-0.233	-0.262	1.595			-0.221	-0.232	1.635			-0.195	-0.029	1.660			-0.239	0.155	1.650			-0.399	-0.090	1.659			-0.474	-0.323	1.634			-0.479	-0.513	1.553			-0.464	-0.578	1.515			-0.073	-0.103	1.583			0.031	-0.177	1.386
-0.233	-0.262	1.595			-0.221	-0.232	1.635			-0.194	-0.029	1.661			-0.239	0.155	1.651			-0.399	-0.090	1.659			-0.474	-0.323	1.634			-0.479	-0.513	1.552			-0.464	-0.578	1.514			-0.073	-0.103	1.583			0.032	-0.179	1.390
-0.232	-0.262	1.595			-0.220	-0.232	1.635			-0.197	-0.030	1.662			-0.239	0.155	1.651			-0.398	-0.090	1.660			-0.475	-0.323	1.633			-0.479	-0.513	1.551			-0.464	-0.579	1.513			-0.074	-0.104	1.585			0.032	-0.181	1.392
-0.232	-0.262	1.595			-0.220	-0.232	1.635			-0.197	-0.030	1.663			-0.238	0.155	1.651			-0.398	-0.090	1.660			-0.475	-0.322	1.632			-0.479	-0.513	1.550			-0.464	-0.579	1.512			-0.074	-0.105	1.586			0.033	-0.183	1.397
-0.232	-0.262	1.595			-0.220	-0.232	1.635			-0.198	-0.030	1.664			-0.238	0.155	1.651			-0.398	-0.090	1.660			-0.475	-0.322	1.632			-0.479	-0.514	1.549			-0.464	-0.579	1.511			-0.074	-0.105	1.586			0.033	-0.184	1.400
-0.232	-0.262	1.596			-0.220	-0.232	1.635			-0.198	-0.030	1.664			-0.238	0.155	1.652			-0.398	-0.090	1.660			-0.475	-0.322	1.631			-0.479	-0.514	1.549			-0.464	-0.579	1.510			-0.074	-0.105	1.587			0.034	-0.185	1.403
-0.231	-0.261	1.596			-0.220	-0.232	1.636			-0.198	-0.030	1.665			-0.237	0.155	1.652			-0.398	-0.090	1.661			-0.475	-0.322	1.630			-0.479	-0.514	1.548			-0.464	-0.579	1.509			-0.074	-0.105	1.588			0.035	-0.186	1.407
-0.231	-0.261	1.596			-0.220	-0.232	1.636			-0.202	-0.029	1.666			-0.237	0.155	1.652			-0.398	-0.090	1.661			-0.475	-0.322	1.629			-0.479	-0.514	1.547			-0.464	-0.579	1.508			-0.076	-0.105	1.589			0.032	-0.218	1.440
-0.231	-0.261	1.596			-0.220	-0.232	1.636			-0.205	-0.027	1.667			-0.237	0.155	1.652			-0.398	-0.090	1.661			-0.475	-0.322	1.628			-0.480	-0.514	1.547			-0.464	-0.579	1.508			-0.077	-0.104	1.590			0.032	-0.229	1.453
-0.231	-0.262	1.596			-0.220	-0.233	1.636			-0.208	-0.026	1.668			-0.236	0.155	1.653			-0.397	-0.090	1.661			-0.475	-0.322	1.627			-0.480	-0.514	1.546			-0.463	-0.579	1.507			-0.079	-0.104	1.591			0.031	-0.236	1.461
-0.231	-0.262	1.596			-0.220	-0.233	1.636			-0.210	-0.024	1.669			-0.236	0.155	1.653			-0.397	-0.090	1.661			-0.475	-0.322	1.626			-0.480	-0.514	1.546			-0.463	-0.579	1.506			-0.081	-0.103	1.592			0.031	-0.241	1.467
-0.231	-0.262	1.596			-0.220	-0.233	1.636			-0.213	-0.023	1.670			-0.236	0.155	1.653			-0.397	-0.090	1.661			-0.475	-0.322	1.625			-0.480	-0.514	1.545			-0.463	-0.579	1.505			-0.083	-0.102	1.594			0.031	-0.245	1.473
-0.231	-0.262	1.596			-0.221	-0.233	1.636			-0.215	-0.022	1.670			-0.236	0.155	1.653			-0.397	-0.090	1.661			-0.475	-0.322	1.625			-0.480	-0.514	1.545			-0.463	-0.579	1.505			-0.084	-0.102	1.595			0.030	-0.248	1.477
-0.232	-0.262	1.596			-0.221	-0.234	1.637			-0.217	-0.021	1.671			-0.236	0.154	1.653			-0.397	-0.090	1.661			-0.475	-0.322	1.624			-0.480	-0.515	1.544			-0.463	-0.579	1.504			-0.086	-0.101	1.595			0.030	-0.251	1.481
-0.232	-0.263	1.596			-0.221	-0.234	1.637			-0.218	-0.020	1.671			-0.236	0.154	1.653			-0.397	-0.090	1.661			-0.475	-0.322	1.623			-0.480	-0.515	1.544			-0.463	-0.579	1.504			-0.087	-0.101	1.596			0.030	-0.254	1.485
-0.232	-0.263	1.596			-0.222	-0.234	1.637			-0.220	-0.019	1.672			-0.235	0.154	1.654			-0.397	-0.090	1.660			-0.475	-0.322	1.622			-0.480	-0.515	1.544			-0.463	-0.579	1.503			-0.088	-0.100	1.597			0.030	-0.256	1.488
-0.232	-0.263	1.596			-0.222	-0.234	1.637			-0.221	-0.019	1.672			-0.235	0.154	1.654			-0.397	-0.090	1.660			-0.475	-0.322	1.621			-0.480	-0.515	1.543			-0.463	-0.579	1.503			-0.090	-0.099	1.598			0.030	-0.258	1.491
-0.232	-0.264	1.596			-0.222	-0.235	1.637			-0.222	-0.018	1.672			-0.235	0.154	1.654			-0.397	-0.090	1.660			-0.474	-0.322	1.621			-0.480	-0.515	1.543			-0.463	-0.579	1.502			-0.091	-0.099	1.598			0.030	-0.260	1.494
-0.232	-0.264	1.596			-0.223	-0.235	1.637			-0.223	-0.018	1.673			-0.235	0.154	1.654			-0.397	-0.091	1.660			-0.474	-0.322	1.620			-0.480	-0.515	1.543			-0.463	-0.579	1.502			-0.092	-0.099	1.599			0.030	-0.262	1.497
-0.233	-0.264	1.596			-0.223	-0.235	1.637			-0.224	-0.017	1.673			-0.235	0.154	1.654			-0.397	-0.091	1.660			-0.474	-0.322	1.619			-0.480	-0.515	1.542			-0.463	-0.578	1.501			-0.093	-0.098	1.600			0.035	-0.247	1.495
-0.233	-0.265	1.596			-0.223	-0.235	1.637			-0.225	-0.017	1.673			-0.235	0.154	1.654			-0.396	-0.091	1.659			-0.474	-0.322	1.619			-0.480	-0.515	1.542			-0.462	-0.578	1.501			-0.094	-0.098	1.600			0.050	-0.194	1.476
-0.233	-0.265	1.596			-0.224	-0.236	1.637			-0.226	-0.016	1.673			-0.235	0.154	1.654			-0.396	-0.091	1.659			-0.474	-0.322	1.618			-0.479	-0.515	1.542			-0.462	-0.578	1.500			-0.095	-0.097	1.601			0.055	-0.176	1.471
-0.233	-0.265	1.596			-0.224	-0.236	1.637			-0.227	-0.016	1.674			-0.235	0.154	1.655			-0.396	-0.091	1.659			-0.474	-0.322	1.617			-0.479	-0.514	1.541			-0.462	-0.578	1.500			-0.096	-0.097	1.601			0.057	-0.167	1.468
-0.233	-0.266	1.596			-0.225	-0.236	1.637			-0.228	-0.016	1.674			-0.235	0.154	1.655			-0.396	-0.091	1.658			-0.474	-0.322	1.617			-0.479	-0.514	1.541			-0.462	-0.578	1.499			-0.097	-0.097	1.602			0.059	-0.160	1.467
-0.234	-0.266	1.596			-0.225	-0.236	1.637			-0.229	-0.015	1.674			-0.235	0.154	1.655			-0.396	-0.091	1.658			-0.474	-0.322	1.616			-0.479	-0.514	1.541			-0.461	-0.578	1.499			-0.098	-0.096	1.602			0.061	-0.155	1.466
-0.234	-0.267	1.596			-0.225	-0.237	1.637			-0.229	-0.015	1.674			-0.235	0.154	1.655			-0.396	-0.091	1.658			-0.474	-0.322	1.615			-0.479	-0.514	1.540			-0.461	-0.577	1.499			-0.099	-0.096	1.602			0.062	-0.151	1.466
-0.234	-0.267	1.595			-0.226	-0.237	1.637			-0.230	-0.015	1.674			-0.234	0.154	1.655			-0.396	-0.091	1.658			-0.474	-0.322	1.615			-0.479	-0.514	1.540			-0.461	-0.577	1.498			-0.100	-0.096	1.603			0.063	-0.148	1.466
-0.234	-0.267	1.595			-0.226	-0.237	1.637			-0.231	-0.014	1.674			-0.234	0.154	1.655			-0.396	-0.091	1.657			-0.474	-0.322	1.614			-0.479	-0.514	1.540			-0.460	-0.577	1.498			-0.100	-0.095	1.603			0.064	-0.146	1.466
-0.234	-0.267	1.595			-0.226	-0.237	1.637			-0.231	-0.014	1.675			-0.234	0.154	1.655			-0.396	-0.091	1.657			-0.474	-0.322	1.614			-0.478	-0.514	1.539			-0.460	-0.577	1.497			-0.101	-0.095	1.603			0.065	-0.143	1.466
-0.234	-0.268	1.595			-0.227	-0.238	1.637			-0.232	-0.014	1.675			-0.234	0.154	1.655			-0.396	-0.091	1.657			-0.474	-0.322	1.613			-0.478	-0.514	1.539			-0.460	-0.577	1.497			-0.102	-0.095	1.604			0.066	-0.141	1.467
-0.235	-0.268	1.595			-0.227	-0.238	1.637			-0.232	-0.014	1.675			-0.234	0.154	1.655			-0.396	-0.092	1.656			-0.474	-0.322	1.613			-0.478	-0.514	1.539			-0.459	-0.577	1.497			-0.102	-0.095	1.604			0.067	-0.139	1.467
-0.235	-0.268	1.595			-0.227	-0.238	1.637			-0.233	-0.014	1.675			-0.234	0.154	1.656			-0.396	-0.092	1.656			-0.474	-0.322	1.612			-0.478	-0.514	1.538			-0.459	-0.577	1.496			-0.103	-0.094	1.604			0.067	-0.137	1.469
-0.235	-0.269	1.595			-0.227	-0.238	1.637			-0.233	-0.013	1.675			-0.234	0.153	1.656			-0.396	-0.092	1.656			-0.474	-0.322	1.612			-0.477	-0.514	1.538			-0.459	-0.577	1.496			-0.103	-0.094	1.604			0.067	-0.136	1.471
-0.235	-0.269	1.595			-0.228	-0.238	1.637			-0.233	-0.013	1.675			-0.234	0.153	1.656			-0.396	-0.092	1.656			-0.473	-0.323	1.611			-0.477	-0.514	1.537			-0.458	-0.576	1.495			-0.104	-0.094	1.605			0.067	-0.135	1.473
-0.235	-0.269	1.595			-0.228	-0.238	1.637			-0.234	-0.013	1.675			-0.234	0.153	1.656			-0.396	-0.092	1.655			-0.473	-0.323	1.611			-0.476	-0.513	1.537			-0.458	-0.576	1.494			-0.104	-0.094	1.605			0.067	-0.135	1.476
-0.235	-0.269	1.595			-0.228	-0.238	1.637			-0.234	-0.013	1.675			-0.234	0.153	1.656			-0.396	-0.092	1.655			-0.473	-0.323	1.610			-0.475	-0.513	1.536			-0.457	-0.576	1.494			-0.105	-0.094	1.605			0.067	-0.135	1.480
-0.235	-0.269	1.595			-0.228	-0.239	1.637			-0.234	-0.013	1.675			-0.234	0.153	1.656			-0.395	-0.092	1.655			-0.473	-0.323	1.609			-0.474	-0.512	1.535			-0.456	-0.575	1.493			-0.105	-0.094	1.605			0.067	-0.136	1.484
-0.235	-0.270	1.595			-0.228	-0.239	1.637			-0.216	-0.021	1.675			-0.234	0.153	1.657			-0.395	-0.092	1.654			-0.473	-0.323	1.609			-0.473	-0.511	1.533			-0.456	-0.575	1.492			-0.097	-0.097	1.606			0.071	-0.138	1.485
-0.234	-0.270	1.595			-0.227	-0.239	1.638			-0.206	-0.025	1.676			-0.234	0.153	1.657			-0.395	-0.092	1.654			-0.472	-0.322	1.608			-0.473	-0.510	1.532			-0.455	-0.574	1.491			-0.091	-0.099	1.606			0.075	-0.141	1.486
-0.234	-0.269	1.595			-0.226	-0.239	1.638			-0.199	-0.028	1.676			-0.234	0.152	1.657			-0.395	-0.092	1.654			-0.472	-0.322	1.607			-0.472	-0.509	1.531			-0.454	-0.573	1.491			-0.086	-0.101	1.606			0.079	-0.144	1.488
-0.233	-0.269	1.595			-0.225	-0.239	1.638			-0.195	-0.030	1.676			-0.233	0.152	1.657			-0.395	-0.093	1.653			-0.471	-0.322	1.606			-0.471	-0.508	1.530			-0.453	-0.573	1.490			-0.082	-0.103	1.607			0.081	-0.146	1.489
-0.232	-0.269	1.595			-0.225	-0.239	1.638			-0.200	-0.027	1.675			-0.233	0.152	1.658			-0.394	-0.093	1.653			-0.471	-0.322	1.605			-0.470	-0.507	1.528			-0.452	-0.572	1.489			-0.083	-0.103	1.607			0.078	-0.147	1.495
-0.232	-0.269	1.595			-0.224	-0.239	1.638			-0.204	-0.025	1.674			-0.233	0.152	1.658			-0.394	-0.093	1.652			-0.470	-0.322	1.604			-0.469	-0.506	1.527			-0.451	-0.571	1.489			-0.083	-0.102	1.606			0.076	-0.147	1.498
-0.231	-0.269	1.595			-0.224	-0.239	1.638			-0.207	-0.023	1.674			-0.233	0.152	1.658			-0.394	-0.093	1.652			-0.470	-0.322	1.603			-0.468	-0.505	1.526			-0.450	-0.571	1.488			-0.084	-0.102	1.606			0.075	-0.146	1.499
-0.231	-0.269	1.595			-0.223	-0.239	1.638			-0.209	-0.022	1.674			-0.233	0.152	1.658			-0.394	-0.093	1.652			-0.469	-0.322	1.603			-0.467	-0.505	1.526			-0.450	-0.570	1.488			-0.085	-0.101	1.606			0.071	-0.137	1.486
-0.231	-0.269	1.595			-0.223	-0.239	1.638			-0.211	-0.021	1.673			-0.233	0.152	1.658			-0.394	-0.093	1.651			-0.469	-0.322	1.602			-0.467	-0.504	1.525			-0.449	-0.570	1.487			-0.085	-0.100	1.617			0.065	-0.127	1.469
-0.230	-0.270	1.595			-0.223	-0.239	1.638			-0.212	-0.020	1.673			-0.232	0.152	1.658			-0.393	-0.093	1.651			-0.468	-0.321	1.602			-0.466	-0.504	1.524			-0.448	-0.570	1.487			-0.084	-0.099	1.623			0.057	-0.117	1.453
-0.230	-0.270	1.595			-0.223	-0.239	1.638			-0.214	-0.019	1.673			-0.232	0.152	1.659			-0.393	-0.093	1.651			-0.468	-0.321	1.601			-0.466	-0.503	1.523			-0.447	-0.569	1.486			-0.084	-0.099	1.628			0.050	-0.105	1.441
-0.230	-0.270	1.595			-0.223	-0.239	1.638			-0.215	-0.018	1.673			-0.232	0.152	1.659			-0.393	-0.093	1.651			-0.467	-0.321	1.601			-0.465	-0.503	1.523			-0.447	-0.569	1.486			-0.083	-0.099	1.630			0.032	-0.161	1.437
-0.230	-0.270	1.595			-0.223	-0.239	1.638			-0.216	-0.018	1.672			-0.232	0.152	1.659			-0.392	-0.093	1.650			-0.467	-0.321	1.601			-0.464	-0.502	1.523			-0.446	-0.569	1.487			-0.083	-0.099	1.632			0.007	-0.214	1.472
-0.229	-0.270	1.595			-0.223	-0.239	1.638			-0.216	-0.017	1.672			-0.231	0.152	1.659			-0.392	-0.093	1.650			-0.466	-0.321	1.601			-0.464	-0.502	1.523			-0.445	-0.569	1.487			-0.082	-0.099	1.633			0.001	-0.222	1.474
-0.229	-0.270	1.595			-0.223	-0.239	1.638			-0.217	-0.017	1.672			-0.231	0.152	1.659			-0.392	-0.093	1.650			-0.465	-0.321	1.601			-0.463	-0.501	1.525			-0.445	-0.568	1.489			-0.082	-0.099	1.634			-0.002	-0.226	1.473
-0.229	-0.270	1.595			-0.223	-0.239	1.638			-0.218	-0.016	1.672			-0.231	0.151	1.659			-0.391	-0.093	1.650			-0.465	-0.321	1.601			-0.463	-0.500	1.527			-0.444	-0.567	1.490			-0.081	-0.099	1.634			-0.006	-0.223	1.473
-0.229	-0.270	1.596			-0.223	-0.239	1.638			-0.218	-0.016	1.672			-0.231	0.151	1.660			-0.391	-0.093	1.650			-0.464	-0.321	1.601			-0.462	-0.500	1.528			-0.444	-0.567	1.491			-0.080	-0.098	1.634			-0.011	-0.186	1.421
-0.229	-0.270	1.596			-0.223	-0.239	1.638			-0.218	-0.016	1.672			-0.230	0.151	1.660			-0.390	-0.093	1.650			-0.463	-0.322	1.602			-0.462	-0.500	1.529			-0.444	-0.566	1.492			-0.080	-0.098	1.634			-0.014	-0.182	1.407
-0.228	-0.270	1.596			-0.222	-0.239	1.638			-0.218	-0.015	1.672			-0.230	0.152	1.660			-0.390	-0.093	1.650			-0.463	-0.322	1.603			-0.461	-0.500	1.531			-0.443	-0.567	1.494			-0.079	-0.097	1.632			-0.017	-0.180	1.397
-0.228	-0.270	1.596			-0.222	-0.239	1.638			-0.219	-0.015	1.671			-0.229	0.152	1.660			-0.389	-0.093	1.651			-0.462	-0.322	1.605			-0.461	-0.500	1.532			-0.443	-0.567	1.496			-0.079	-0.097	1.631			-0.024	-0.168	1.382
-0.228	-0.270	1.596			-0.222	-0.239	1.638			-0.219	-0.015	1.671			-0.229	0.152	1.660			-0.388	-0.093	1.651			-0.461	-0.322	1.606			-0.461	-0.501	1.534			-0.443	-0.568	1.497			-0.079	-0.096	1.629			-0.027	-0.163	1.374
-0.228	-0.270	1.596			-0.222	-0.239	1.638			-0.219	-0.015	1.671			-0.228	0.152	1.660			-0.387	-0.093	1.651			-0.460	-0.321	1.608			-0.461	-0.502	1.535			-0.443	-0.569	1.499			-0.079	-0.095	1.627			-0.028	-0.160	1.369
-0.228	-0.270	1.596			-0.222	-0.239	1.639			-0.219	-0.014	1.671			-0.228	0.152	1.660			-0.387	-0.093	1.652			-0.460	-0.321	1.610			-0.461	-0.503	1.536			-0.443	-0.570	1.500			-0.079	-0.094	1.626			-0.028	-0.158	1.365
-0.227	-0.270	1.596			-0.221	-0.239	1.639			-0.219	-0.014	1.671			-0.227	0.152	1.660			-0.386	-0.092	1.653			-0.459	-0.321	1.611			-0.461	-0.504	1.538			-0.444	-0.571	1.502			-0.078	-0.093	1.626			-0.028	-0.155	1.361
-0.227	-0.270	1.596			-0.221	-0.239	1.639			-0.219	-0.014	1.671			-0.227	0.152	1.660			-0.385	-0.092	1.653			-0.459	-0.321	1.613			-0.461	-0.505	1.539			-0.444	-0.572	1.503			-0.078	-0.093	1.625			-0.028	-0.152	1.358
-0.227	-0.270	1.596			-0.221	-0.239	1.639			-0.218	-0.014	1.670			-0.226	0.152	1.660			-0.384	-0.092	1.654			-0.459	-0.321	1.615			-0.461	-0.506	1.540			-0.444	-0.573	1.505			-0.078	-0.092	1.624			-0.025	-0.147	1.355
-0.227	-0.270	1.596			-0.220	-0.238	1.639			-0.217	-0.013	1.670			-0.225	0.152	1.660			-0.383	-0.092	1.655			-0.458	-0.321	1.616			-0.461	-0.507	1.542			-0.444	-0.574	1.506			-0.078	-0.092	1.623			-0.023	-0.141	1.352
-0.226	-0.269	1.597			-0.220	-0.238	1.639			-0.215	-0.013	1.670			-0.225	0.152	1.660			-0.383	-0.092	1.655			-0.458	-0.321	1.618			-0.461	-0.507	1.543			-0.444	-0.575	1.507			-0.077	-0.091	1.622			-0.021	-0.137	1.350
-0.226	-0.269	1.597			-0.219	-0.238	1.639			-0.212	-0.014	1.669			-0.224	0.152	1.660			-0.382	-0.092	1.656			-0.458	-0.321	1.619			-0.461	-0.508	1.544			-0.444	-0.575	1.508			-0.077	-0.091	1.621			-0.019	-0.133	1.348
-0.226	-0.269	1.597			-0.219	-0.238	1.639			-0.210	-0.014	1.669			-0.224	0.152	1.661			-0.381	-0.091	1.657			-0.458	-0.320	1.620			-0.461	-0.509	1.545			-0.444	-0.576	1.509			-0.076	-0.091	1.620			-0.013	-0.134	1.348
-0.225	-0.269	1.597			-0.218	-0.237	1.639			-0.207	-0.014	1.668			-0.223	0.152	1.661			-0.381	-0.091	1.657			-0.458	-0.320	1.621			-0.461	-0.510	1.546			-0.445	-0.577	1.509			-0.075	-0.090	1.619			-0.009	-0.135	1.348
-0.225	-0.268	1.597			-0.217	-0.237	1.640			-0.204	-0.015	1.668			-0.223	0.152	1.661			-0.380	-0.091	1.658			-0.457	-0.320	1.622			-0.462	-0.510	1.546			-0.445	-0.577	1.510			-0.074	-0.090	1.618			-0.005	-0.135	1.348
-0.224	-0.268	1.598			-0.216	-0.237	1.640			-0.202	-0.015	1.668			-0.222	0.152	1.661			-0.380	-0.091	1.658			-0.457	-0.320	1.623			-0.462	-0.509	1.548			-0.446	-0.576	1.512			-0.073	-0.090	1.617			-0.001	-0.136	1.348
-0.224	-0.268	1.598			-0.216	-0.236	1.640			-0.201	-0.017	1.668			-0.222	0.152	1.661			-0.379	-0.091	1.659			-0.457	-0.320	1.624			-0.463	-0.508	1.549			-0.446	-0.575	1.513			-0.073	-0.091	1.617			0.003	-0.137	1.351
-0.223	-0.268	1.598			-0.215	-0.236	1.640			-0.201	-0.019	1.669			-0.222	0.152	1.661			-0.379	-0.091	1.659			-0.457	-0.320	1.625			-0.463	-0.508	1.550			-0.446	-0.575	1.514			-0.073	-0.091	1.616			0.008	-0.138	1.354
-0.223	-0.268	1.598			-0.215	-0.237	1.640			-0.201	-0.021	1.670			-0.221	0.152	1.661			-0.379	-0.091	1.660			-0.457	-0.320	1.625			-0.463	-0.508	1.550			-0.446	-0.575	1.515			-0.073	-0.092	1.616			0.012	-0.140	1.358
-0.223	-0.268	1.598			-0.215	-0.237	1.640			-0.200	-0.023	1.670			-0.221	0.153	1.661			-0.378	-0.091	1.660			-0.457	-0.320	1.626			-0.463	-0.508	1.551			-0.446	-0.575	1.515			-0.073	-0.093	1.615			0.017	-0.142	1.362
-0.223	-0.268	1.599			-0.215	-0.237	1.641			-0.201	-0.024	1.671			-0.221	0.153	1.661			-0.378	-0.091	1.660			-0.457	-0.320	1.626			-0.463	-0.508	1.551			-0.446	-0.576	1.516			-0.073	-0.093	1.615			0.022	-0.144	1.366
-0.223	-0.268	1.599			-0.214	-0.237	1.641			-0.201	-0.026	1.671			-0.220	0.153	1.661			-0.378	-0.091	1.661			-0.457	-0.320	1.627			-0.463	-0.508	1.551			-0.446	-0.576	1.516			-0.073	-0.094	1.615			0.026	-0.146	1.370
-0.222	-0.268	1.599			-0.214	-0.237	1.641			-0.201	-0.026	1.672			-0.220	0.152	1.662			-0.377	-0.091	1.661			-0.457	-0.320	1.627			-0.463	-0.508	1.551			-0.446	-0.576	1.516			-0.073	-0.094	1.615			0.031	-0.148	1.376
-0.222	-0.268	1.599			-0.214	-0.237	1.641			-0.201	-0.026	1.673			-0.220	0.152	1.662			-0.377	-0.091	1.661			-0.457	-0.320	1.627			-0.463	-0.508	1.550			-0.446	-0.576	1.516			-0.073	-0.094	1.615			0.036	-0.151	1.382
-0.222	-0.268	1.599			-0.214	-0.237	1.641			-0.202	-0.026	1.673			-0.220	0.152	1.662			-0.377	-0.091	1.662			-0.456	-0.320	1.627			-0.463	-0.508	1.549			-0.446	-0.576	1.515			-0.074	-0.094	1.614			0.041	-0.153	1.388
-0.222	-0.268	1.599			-0.214	-0.237	1.641			-0.202	-0.026	1.674			-0.219	0.152	1.662			-0.377	-0.091	1.662			-0.456	-0.319	1.627			-0.463	-0.508	1.548			-0.446	-0.576	1.514			-0.074	-0.094	1.614			0.045	-0.155	1.393
-0.222	-0.268	1.600			-0.214	-0.238	1.642			-0.202	-0.026	1.674			-0.219	0.152	1.662			-0.376	-0.091	1.662			-0.456	-0.319	1.627			-0.463	-0.508	1.547			-0.445	-0.576	1.513			-0.074	-0.094	1.614			0.049	-0.157	1.399
-0.222	-0.268	1.600			-0.213	-0.238	1.642			-0.203	-0.026	1.675			-0.219	0.152	1.662			-0.376	-0.091	1.662			-0.456	-0.319	1.627			-0.463	-0.508	1.546			-0.445	-0.576	1.512			-0.074	-0.094	1.614			0.054	-0.158	1.404
-0.222	-0.268	1.600			-0.213	-0.238	1.642			-0.203	-0.026	1.675			-0.218	0.152	1.662			-0.376	-0.090	1.662			-0.456	-0.319	1.626			-0.462	-0.508	1.544			-0.444	-0.575	1.511			-0.075	-0.094	1.614			0.057	-0.160	1.409
-0.221	-0.268	1.600			-0.213	-0.238	1.642			-0.203	-0.026	1.676			-0.218	0.152	1.662			-0.376	-0.090	1.662			-0.456	-0.319	1.625			-0.462	-0.507	1.543			-0.444	-0.575	1.509			-0.075	-0.094	1.614			0.061	-0.163	1.418
-0.221	-0.268	1.600			-0.213	-0.238	1.642			-0.204	-0.026	1.676			-0.218	0.152	1.663			-0.376	-0.090	1.662			-0.456	-0.319	1.624			-0.462	-0.507	1.541			-0.443	-0.574	1.508			-0.075	-0.094	1.614			0.064	-0.164	1.425
-0.221	-0.268	1.600			-0.213	-0.238	1.642			-0.204	-0.026	1.677			-0.218	0.152	1.663			-0.376	-0.090	1.662			-0.456	-0.319	1.623			-0.462	-0.506	1.540			-0.443	-0.574	1.506			-0.076	-0.094	1.614			0.066	-0.165	1.429
-0.221	-0.268	1.600			-0.213	-0.238	1.642			-0.205	-0.026	1.677			-0.218	0.152	1.663			-0.375	-0.090	1.662			-0.456	-0.319	1.622			-0.461	-0.506	1.538			-0.442	-0.573	1.505			-0.076	-0.094	1.614			0.068	-0.166	1.433
-0.221	-0.268	1.600			-0.213	-0.239	1.642			-0.205	-0.026	1.677			-0.217	0.152	1.663			-0.375	-0.090	1.662			-0.456	-0.319	1.621			-0.461	-0.505	1.537			-0.442	-0.573	1.504			-0.077	-0.094	1.614			0.070	-0.168	1.439
-0.221	-0.268	1.600			-0.213	-0.239	1.642			-0.206	-0.025	1.678			-0.217	0.152	1.663			-0.375	-0.090	1.662			-0.456	-0.319	1.619			-0.460	-0.504	1.535			-0.441	-0.572	1.502			-0.077	-0.094	1.614			0.071	-0.170	1.445
-0.221	-0.269	1.600			-0.213	-0.239	1.643			-0.206	-0.025	1.678			-0.217	0.152	1.663			-0.375	-0.090	1.662			-0.455	-0.319	1.618			-0.460	-0.503	1.534			-0.441	-0.571	1.501			-0.077	-0.094	1.614			0.072	-0.171	1.450
-0.221	-0.269	1.601			-0.213	-0.239	1.643			-0.207	-0.025	1.678			-0.217	0.152	1.663			-0.375	-0.090	1.661			-0.455	-0.319	1.617			-0.459	-0.503	1.532			-0.440	-0.571	1.500			-0.078	-0.094	1.614			0.073	-0.172	1.453
-0.221	-0.269	1.601			-0.213	-0.239	1.643			-0.207	-0.025	1.679			-0.217	0.152	1.663			-0.375	-0.090	1.661			-0.455	-0.318	1.615			-0.459	-0.502	1.531			-0.440	-0.570	1.499			-0.078	-0.094	1.614			0.075	-0.173	1.456
-0.221	-0.269	1.601			-0.213	-0.239	1.643			-0.208	-0.024	1.679			-0.216	0.152	1.663			-0.375	-0.090	1.661			-0.455	-0.318	1.614			-0.458	-0.501	1.529			-0.439	-0.570	1.498			-0.079	-0.094	1.614			0.076	-0.174	1.459
-0.221	-0.269	1.601			-0.213	-0.239	1.643			-0.208	-0.024	1.679			-0.216	0.152	1.663			-0.375	-0.091	1.660			-0.455	-0.318	1.612			-0.458	-0.500	1.528			-0.439	-0.569	1.496			-0.079	-0.094	1.614			0.076	-0.175	1.462
-0.221	-0.269	1.601			-0.213	-0.239	1.643			-0.209	-0.024	1.679			-0.216	0.152	1.663			-0.375	-0.091	1.659			-0.454	-0.318	1.611			-0.457	-0.500	1.527			-0.438	-0.568	1.495			-0.080	-0.093	1.614			0.077	-0.176	1.464
-0.221	-0.269	1.601			-0.213	-0.239	1.643			-0.209	-0.023	1.679			-0.216	0.152	1.663			-0.375	-0.091	1.659			-0.454	-0.318	1.610			-0.457	-0.499	1.525			-0.437	-0.568	1.494			-0.080	-0.093	1.614			0.078	-0.177	1.466
-0.220	-0.269	1.601			-0.213	-0.240	1.643			-0.210	-0.023	1.679			-0.216	0.152	1.664			-0.375	-0.091	1.658			-0.454	-0.318	1.608			-0.456	-0.499	1.524			-0.437	-0.567	1.493			-0.080	-0.093	1.614			0.078	-0.177	1.468
-0.220	-0.269	1.600			-0.213	-0.240	1.643			-0.210	-0.023	1.679			-0.216	0.152	1.664			-0.375	-0.091	1.658			-0.454	-0.318	1.607			-0.456	-0.498	1.523			-0.436	-0.567	1.492			-0.081	-0.093	1.614			0.079	-0.178	1.470
-0.220	-0.270	1.600			-0.213	-0.240	1.643			-0.211	-0.023	1.679			-0.215	0.152	1.664			-0.374	-0.091	1.657			-0.453	-0.318	1.606			-0.456	-0.498	1.522			-0.436	-0.566	1.491			-0.081	-0.093	1.614			0.080	-0.179	1.471
-0.220	-0.270	1.600			-0.213	-0.240	1.643			-0.211	-0.022	1.679			-0.215	0.152	1.664			-0.374	-0.091	1.657			-0.453	-0.317	1.605			-0.455	-0.497	1.521			-0.436	-0.566	1.491			-0.082	-0.093	1.614			0.080	-0.179	1.473
-0.220	-0.270	1.600			-0.213	-0.240	1.643			-0.211	-0.022	1.679			-0.215	0.152	1.664			-0.374	-0.091	1.656			-0.453	-0.317	1.604			-0.455	-0.497	1.520			-0.435	-0.566	1.490			-0.082	-0.093	1.614			0.080	-0.180	1.474
-0.220	-0.270	1.600			-0.213	-0.240	1.643			-0.212	-0.022	1.679			-0.215	0.152	1.664			-0.374	-0.091	1.656			-0.453	-0.317	1.604			-0.455	-0.496	1.520			-0.435	-0.565	1.489			-0.082	-0.093	1.614			0.080	-0.181	1.475
-0.220	-0.270	1.600			-0.213	-0.240	1.642			-0.212	-0.021	1.679			-0.215	0.152	1.664			-0.374	-0.091	1.655			-0.453	-0.317	1.603			-0.454	-0.496	1.519			-0.435	-0.565	1.489			-0.083	-0.092	1.614			0.080	-0.182	1.476
-0.220	-0.270	1.600			-0.213	-0.240	1.642			-0.212	-0.021	1.679			-0.215	0.152	1.664			-0.374	-0.091	1.655			-0.453	-0.317	1.602			-0.454	-0.496	1.518			-0.434	-0.565	1.488			-0.083	-0.092	1.614			0.080	-0.182	1.477
-0.220	-0.270	1.600			-0.213	-0.240	1.642			-0.213	-0.021	1.679			-0.215	0.152	1.664			-0.374	-0.091	1.654			-0.453	-0.317	1.602			-0.454	-0.495	1.518			-0.434	-0.565	1.488			-0.084	-0.092	1.614			0.080	-0.173	1.473
-0.220	-0.271	1.600			-0.213	-0.240	1.642			-0.213	-0.021	1.679			-0.215	0.152	1.664			-0.374	-0.091	1.654			-0.453	-0.317	1.601			-0.454	-0.495	1.517			-0.434	-0.564	1.488			-0.084	-0.092	1.614			0.080	-0.174	1.473
-0.220	-0.271	1.600			-0.214	-0.241	1.642			-0.213	-0.021	1.679			-0.214	0.151	1.664			-0.374	-0.091	1.653			-0.452	-0.317	1.601			-0.453	-0.495	1.517			-0.434	-0.564	1.487			-0.084	-0.092	1.614			0.080	-0.175	1.474
-0.220	-0.271	1.599			-0.214	-0.241	1.642			-0.214	-0.020	1.679			-0.214	0.151	1.664			-0.374	-0.091	1.653			-0.452	-0.317	1.600			-0.453	-0.495	1.516			-0.434	-0.564	1.487			-0.085	-0.092	1.614			0.079	-0.175	1.474
-0.220	-0.271	1.599			-0.214	-0.241	1.642			-0.214	-0.020	1.679			-0.214	0.151	1.664			-0.374	-0.091	1.652			-0.452	-0.317	1.600			-0.453	-0.495	1.516			-0.433	-0.564	1.487			-0.085	-0.092	1.614			0.078	-0.177	1.475
-0.220	-0.271	1.599			-0.214	-0.241	1.642			-0.214	-0.020	1.679			-0.214	0.151	1.664			-0.374	-0.091	1.652			-0.452	-0.317	1.599			-0.453	-0.494	1.516			-0.433	-0.564	1.486			-0.085	-0.092	1.614			0.078	-0.178	1.475
-0.220	-0.271	1.599			-0.214	-0.241	1.642			-0.215	-0.020	1.679			-0.214	0.151	1.664			-0.374	-0.091	1.652			-0.452	-0.317	1.599			-0.453	-0.494	1.515			-0.433	-0.564	1.486			-0.086	-0.091	1.614			0.077	-0.180	1.475
-0.220	-0.271	1.599			-0.214	-0.241	1.642			-0.215	-0.020	1.679			-0.214	0.151	1.664			-0.374	-0.091	1.652			-0.452	-0.317	1.599			-0.453	-0.494	1.515			-0.433	-0.564	1.486			-0.084	-0.093	1.619			0.076	-0.183	1.474
-0.220	-0.271	1.599			-0.214	-0.241	1.642			-0.215	-0.019	1.679			-0.214	0.151	1.664			-0.374	-0.091	1.651			-0.452	-0.317	1.598			-0.453	-0.494	1.515			-0.433	-0.564	1.486			-0.083	-0.095	1.622			0.074	-0.186	1.473
-0.220	-0.271	1.599			-0.215	-0.241	1.641			-0.215	-0.019	1.679			-0.214	0.151	1.664			-0.374	-0.091	1.651			-0.452	-0.317	1.598			-0.453	-0.494	1.515			-0.433	-0.563	1.486			-0.082	-0.096	1.625			0.072	-0.190	1.471
-0.220	-0.272	1.599			-0.215	-0.241	1.641			-0.216	-0.019	1.679			-0.214	0.151	1.664			-0.374	-0.091	1.651			-0.452	-0.317	1.598			-0.453	-0.494	1.515			-0.433	-0.563	1.486			-0.081	-0.097	1.628			0.069	-0.192	1.466
-0.220	-0.272	1.599			-0.215	-0.241	1.641			-0.216	-0.019	1.679			-0.214	0.151	1.664			-0.374	-0.091	1.651			-0.452	-0.317	1.598			-0.453	-0.494	1.515			-0.433	-0.563	1.486			-0.081	-0.097	1.630			0.066	-0.193	1.462
-0.220	-0.272	1.599			-0.215	-0.241	1.641			-0.216	-0.019	1.679			-0.214	0.151	1.664			-0.374	-0.091	1.651			-0.452	-0.317	1.598			-0.452	-0.494	1.515			-0.433	-0.563	1.486			-0.080	-0.098	1.631			0.062	-0.195	1.456
-0.220	-0.272	1.599			-0.215	-0.241	1.641			-0.216	-0.019	1.679			-0.214	0.151	1.664			-0.375	-0.091	1.650			-0.452	-0.317	1.598			-0.453	-0.494	1.516			-0.433	-0.564	1.486			-0.080	-0.098	1.632			0.055	-0.192	1.447
-0.220	-0.272	1.599			-0.216	-0.241	1.641			-0.216	-0.019	1.679			-0.214	0.151	1.664			-0.375	-0.091	1.650			-0.452	-0.317	1.598			-0.453	-0.495	1.517			-0.433	-0.564	1.487			-0.079	-0.098	1.633			0.047	-0.187	1.437
-0.220	-0.272	1.599			-0.216	-0.241	1.641			-0.216	-0.018	1.679			-0.214	0.151	1.664			-0.375	-0.091	1.650			-0.452	-0.317	1.599			-0.453	-0.496	1.518			-0.433	-0.565	1.488			-0.079	-0.099	1.634			0.038	-0.185	1.429
-0.220	-0.270	1.599			-0.216	-0.240	1.642			-0.216	-0.018	1.679			-0.214	0.151	1.664			-0.375	-0.091	1.650			-0.452	-0.317	1.600			-0.454	-0.496	1.519			-0.434	-0.565	1.489			-0.078	-0.099	1.634			0.029	-0.182	1.421
-0.220	-0.267	1.600			-0.215	-0.236	1.643			-0.214	-0.014	1.677			-0.214	0.151	1.664			-0.375	-0.091	1.651			-0.452	-0.317	1.601			-0.454	-0.497	1.520			-0.434	-0.566	1.490			-0.077	-0.098	1.635			0.017	-0.174	1.410
-0.219	-0.265	1.601			-0.215	-0.234	1.643			-0.213	-0.013	1.676			-0.213	0.151	1.664			-0.374	-0.091	1.651			-0.452	-0.317	1.602			-0.455	-0.498	1.522			-0.434	-0.567	1.492			-0.076	-0.097	1.635			0.009	-0.169	1.401
-0.219	-0.263	1.601			-0.215	-0.232	1.643			-0.213	-0.012	1.676			-0.214	0.151	1.663			-0.374	-0.091	1.652			-0.453	-0.317	1.604			-0.455	-0.499	1.524			-0.434	-0.568	1.495			-0.069	-0.096	1.633			0.000	-0.166	1.391
-0.219	-0.263	1.601			-0.215	-0.232	1.643			-0.215	-0.013	1.675			-0.215	0.151	1.663			-0.374	-0.091	1.653			-0.453	-0.317	1.607			-0.456	-0.500	1.525			-0.435	-0.569	1.497			-0.064	-0.095	1.630			-0.012	-0.162	1.381
-0.220	-0.262	1.601			-0.215	-0.231	1.643			-0.218	-0.015	1.674			-0.215	0.151	1.663			-0.373	-0.091	1.654			-0.453	-0.317	1.609			-0.457	-0.502	1.528			-0.436	-0.570	1.499			-0.058	-0.095	1.625			-0.022	-0.161	1.374
-0.220	-0.262	1.602			-0.216	-0.231	1.643			-0.224	-0.018	1.675			-0.215	0.151	1.664			-0.373	-0.091	1.655			-0.453	-0.317	1.612			-0.457	-0.503	1.530			-0.436	-0.572	1.501			-0.051	-0.095	1.606			-0.029	-0.161	1.369
-0.221	-0.262	1.602			-0.216	-0.231	1.644			-0.226	-0.019	1.677			-0.213	0.151	1.665			-0.372	-0.090	1.656			-0.453	-0.317	1.615			-0.458	-0.505	1.533			-0.437	-0.574	1.503			-0.047	-0.094	1.600			-0.035	-0.160	1.367
-0.218	-0.257	1.603			-0.209	-0.224	1.645			-0.203	-0.007	1.677			-0.212	0.152	1.665			-0.372	-0.090	1.658			-0.453	-0.317	1.618			-0.459	-0.507	1.537			-0.439	-0.575	1.505			-0.014	-0.078	1.582			-0.048	-0.158	1.361
-0.216	-0.253	1.604			-0.205	-0.219	1.646			-0.196	-0.003	1.677			-0.211	0.153	1.666			-0.372	-0.090	1.659			-0.453	-0.317	1.621			-0.460	-0.506	1.549			-0.441	-0.573	1.512			0.000	-0.071	1.573			-0.059	-0.158	1.356
-0.215	-0.249	1.605			-0.202	-0.215	1.646			-0.192	-0.000	1.676			-0.210	0.153	1.666			-0.372	-0.090	1.661			-0.453	-0.318	1.624			-0.461	-0.505	1.557			-0.443	-0.572	1.518			0.009	-0.065	1.566			-0.067	-0.158	1.353
-0.214	-0.246	1.606			-0.200	-0.212	1.647			-0.190	0.002	1.676			-0.210	0.154	1.666			-0.372	-0.091	1.662			-0.453	-0.319	1.627			-0.462	-0.504	1.562			-0.445	-0.571	1.522			0.015	-0.061	1.561			-0.074	-0.159	1.350
-0.213	-0.240	1.607			-0.198	-0.207	1.647			-0.188	0.004	1.674			-0.210	0.154	1.666			-0.375	-0.092	1.665			-0.453	-0.320	1.630			-0.462	-0.505	1.567			-0.446	-0.570	1.526			0.020	-0.058	1.556			-0.083	-0.162	1.350
-0.212	-0.233	1.607			-0.197	-0.200	1.647			-0.189	0.016	1.667			-0.211	0.161	1.663			-0.381	-0.094	1.669			-0.454	-0.322	1.632			-0.463	-0.505	1.570			-0.448	-0.571	1.529			0.023	-0.049	1.547			-0.091	-0.165	1.352
-0.212	-0.228	1.608			-0.196	-0.194	1.646			-0.189	0.021	1.663			-0.212	0.164	1.661			-0.384	-0.098	1.672			-0.454	-0.324	1.634			-0.464	-0.508	1.572			-0.449	-0.573	1.530			0.026	-0.043	1.541			-0.104	-0.162	1.351
-0.212	-0.223	1.608			-0.195	-0.189	1.646			-0.190	0.026	1.660			-0.213	0.167	1.660			-0.388	-0.100	1.674			-0.454	-0.326	1.637			-0.464	-0.508	1.574			-0.450	-0.573	1.532			0.027	-0.039	1.536			-0.115	-0.163	1.354
-0.212	-0.218	1.609			-0.195	-0.184	1.646			-0.191	0.030	1.657			-0.214	0.170	1.658			-0.391	-0.102	1.676			-0.455	-0.328	1.639			-0.467	-0.514	1.586			-0.451	-0.574	1.536			0.028	-0.034	1.531			-0.125	-0.165	1.359
-0.213	-0.213	1.609			-0.196	-0.180	1.645			-0.192	0.033	1.655			-0.216	0.173	1.656			-0.395	-0.104	1.677			-0.455	-0.330	1.640			-0.467	-0.516	1.588			-0.452	-0.575	1.537			0.029	-0.031	1.527			-0.132	-0.166	1.362
-0.213	-0.209	1.609			-0.196	-0.176	1.645			-0.194	0.035	1.653			-0.217	0.174	1.655			-0.399	-0.106	1.679			-0.456	-0.333	1.642			-0.468	-0.517	1.589			-0.453	-0.576	1.537			0.029	-0.028	1.524			-0.091	-0.180	1.417
-0.214	-0.206	1.609			-0.197	-0.173	1.645			-0.196	0.036	1.651			-0.218	0.175	1.654			-0.403	-0.109	1.680			-0.456	-0.335	1.643			-0.468	-0.518	1.590			-0.454	-0.577	1.538			-0.017	-0.058	1.555			-0.114	-0.142	1.414
-0.215	-0.204	1.610			-0.199	-0.171	1.645			-0.199	0.036	1.649			-0.220	0.175	1.652			-0.407	-0.113	1.681			-0.457	-0.336	1.644			-0.469	-0.519	1.591			-0.455	-0.578	1.540			-0.035	-0.070	1.566			-0.102	-0.171	1.418
-0.216	-0.202	1.610			-0.201	-0.169	1.646			-0.202	0.036	1.648			-0.220	0.175	1.652			-0.412	-0.116	1.683			-0.457	-0.338	1.645			-0.469	-0.519	1.592			-0.456	-0.578	1.540			-0.044	-0.075	1.572			-0.121	-0.143	1.416
-0.218	-0.201	1.611			-0.203	-0.168	1.646			-0.206	0.034	1.648			-0.220	0.175	1.652			-0.417	-0.120	1.685			-0.457	-0.339	1.646			-0.470	-0.520	1.593			-0.456	-0.579	1.541			-0.050	-0.079	1.576			-0.130	-0.132	1.416
-0.219	-0.201	1.611			-0.205	-0.168	1.646			-0.209	0.032	1.648			-0.219	0.174	1.653			-0.421	-0.123	1.686			-0.458	-0.340	1.646			-0.471	-0.520	1.593			-0.457	-0.579	1.542			-0.054	-0.082	1.578			-0.136	-0.126	1.417
-0.220	-0.201	1.611			-0.207	-0.169	1.647			-0.212	0.030	1.649			-0.219	0.173	1.653			-0.424	-0.127	1.688			-0.458	-0.341	1.647			-0.471	-0.520	1.593			-0.458	-0.580	1.543			-0.057	-0.084	1.580			-0.142	-0.123	1.418
-0.222	-0.202	1.612			-0.209	-0.171	1.647			-0.214	0.026	1.650			-0.218	0.171	1.654			-0.427	-0.131	1.690			-0.458	-0.341	1.648			-0.472	-0.520	1.593			-0.459	-0.580	1.543			-0.060	-0.085	1.582			-0.146	-0.120	1.420
-0.223	-0.204	1.612			-0.210	-0.173	1.647			-0.215	0.023	1.651			-0.218	0.170	1.654			-0.429	-0.135	1.692			-0.458	-0.342	1.648			-0.473	-0.520	1.592			-0.459	-0.580	1.544			-0.062	-0.087	1.583			-0.150	-0.118	1.421
-0.224	-0.206	1.612			-0.212	-0.176	1.648			-0.216	0.020	1.652			-0.218	0.169	1.654			-0.431	-0.138	1.694			-0.459	-0.342	1.649			-0.474	-0.519	1.592			-0.460	-0.580	1.545			-0.064	-0.088	1.585			-0.154	-0.116	1.422
-0.225	-0.210	1.612			-0.213	-0.180	1.648			-0.217	0.016	1.654			-0.218	0.168	1.655			-0.432	-0.147	1.691			-0.459	-0.343	1.650			-0.474	-0.520	1.591			-0.461	-0.581	1.545			-0.066	-0.089	1.586			-0.158	-0.115	1.424
-0.226	-0.213	1.612			-0.214	-0.183	1.648			-0.217	0.014	1.655			-0.218	0.167	1.655			-0.434	-0.161	1.688			-0.460	-0.348	1.650			-0.476	-0.523	1.588			-0.463	-0.585	1.544			-0.068	-0.090	1.586			-0.161	-0.115	1.425
-0.227	-0.216	1.611			-0.214	-0.186	1.648			-0.217	0.011	1.656			-0.218	0.166	1.655			-0.435	-0.171	1.685			-0.461	-0.352	1.650			-0.477	-0.525	1.585			-0.464	-0.588	1.542			-0.069	-0.090	1.587			-0.165	-0.114	1.426
-0.227	-0.218	1.611			-0.215	-0.189	1.648			-0.217	0.009	1.657			-0.218	0.165	1.655			-0.436	-0.178	1.683			-0.462	-0.356	1.650			-0.478	-0.527	1.583			-0.466	-0.591	1.541			-0.070	-0.091	1.588			-0.168	-0.114	1.428
-0.227	-0.221	1.611			-0.215	-0.191	1.648			-0.217	0.006	1.658			-0.217	0.164	1.655			-0.436	-0.185	1.681			-0.463	-0.361	1.651			-0.479	-0.530	1.581			-0.468	-0.595	1.540			-0.072	-0.092	1.588			-0.172	-0.114	1.429
-0.228	-0.226	1.610			-0.215	-0.196	1.647			-0.216	0.004	1.659			-0.217	0.163	1.656			-0.377	-0.122	1.681			-0.446	-0.323	1.653			-0.479	-0.523	1.583			-0.469	-0.589	1.543			-0.073	-0.092	1.589			-0.175	-0.114	1.431
-0.228	-0.231	1.609			-0.216	-0.200	1.647			-0.216	0.002	1.660			-0.217	0.163	1.656			-0.349	-0.092	1.681			-0.440	-0.310	1.653			-0.479	-0.518	1.585			-0.470	-0.585	1.546			-0.074	-0.093	1.589			-0.178	-0.115	1.432
-0.228	-0.235	1.609			-0.216	-0.204	1.647			-0.215	0.000	1.660			-0.217	0.162	1.656			-0.338	-0.082	1.680			-0.436	-0.303	1.654			-0.479	-0.514	1.586			-0.470	-0.581	1.547			-0.074	-0.094	1.590			-0.181	-0.116	1.434
-0.228	-0.239	1.608			-0.216	-0.207	1.646			-0.214	-0.001	1.661			-0.217	0.161	1.656			-0.331	-0.075	1.680			-0.433	-0.298	1.654			-0.479	-0.511	1.587			-0.471	-0.579	1.549			-0.075	-0.094	1.590			-0.184	-0.117	1.436
-0.229	-0.242	1.607			-0.216	-0.210	1.646			-0.214	-0.002	1.662			-0.217	0.161	1.656			-0.326	-0.071	1.680			-0.431	-0.294	1.655			-0.479	-0.509	1.587			-0.471	-0.577	1.550			-0.076	-0.095	1.590			-0.187	-0.118	1.438
-0.229	-0.245	1.607			-0.216	-0.213	1.645			-0.213	-0.004	1.662			-0.217	0.160	1.656			-0.322	-0.068	1.679			-0.430	-0.291	1.655			-0.479	-0.507	1.588			-0.472	-0.575	1.550			-0.076	-0.096	1.590			-0.190	-0.119	1.439
-0.229	-0.247	1.606			-0.216	-0.215	1.645			-0.212	-0.005	1.663			-0.216	0.159	1.656			-0.318	-0.064	1.678			-0.428	-0.289	1.655			-0.479	-0.506	1.588			-0.472	-0.575	1.551			-0.076	-0.096	1.590			-0.192	-0.120	1.441
-0.229	-0.249	1.606			-0.216	-0.217	1.645			-0.211	-0.006	1.663			-0.216	0.159	1.656			-0.315	-0.062	1.677			-0.427	-0.286	1.655			-0.479	-0.506	1.587			-0.472	-0.575	1.551			-0.076	-0.097	1.590			-0.195	-0.122	1.443
-0.228	-0.252	1.605			-0.216	-0.219	1.644			-0.211	-0.007	1.663			-0.216	0.158	1.656			-0.310	-0.060	1.673			-0.425	-0.284	1.654			-0.479	-0.506	1.587			-0.473	-0.575	1.551			-0.076	-0.097	1.590			-0.127	-0.178	1.445
-0.228	-0.254	1.605			-0.217	-0.221	1.644			-0.210	-0.008	1.663			-0.215	0.158	1.656			-0.316	-0.046	1.599			-0.420	-0.271	1.639			-0.478	-0.503	1.586			-0.472	-0.572	1.550			-0.076	-0.098	1.590			-0.092	-0.206	1.446
-0.228	-0.255	1.604			-0.218	-0.223	1.643			-0.209	-0.008	1.664			-0.215	0.157	1.655			-0.318	-0.040	1.568			-0.418	-0.264	1.631			-0.478	-0.501	1.585			-0.471	-0.570	1.550			-0.075	-0.098	1.590			-0.078	-0.217	1.447
-0.228	-0.257	1.604			-0.219	-0.224	1.643			-0.208	-0.009	1.664			-0.214	0.156	1.655			-0.317	-0.037	1.554			-0.416	-0.258	1.627			-0.477	-0.498	1.584			-0.469	-0.567	1.550			-0.074	-0.098	1.590			-0.070	-0.223	1.448
-0.227	-0.258	1.603			-0.219	-0.225	1.643			-0.208	-0.009	1.664			-0.213	0.156	1.655			-0.316	-0.035	1.544			-0.415	-0.254	1.624			-0.476	-0.495	1.584			-0.468	-0.564	1.549			-0.074	-0.099	1.590			-0.064	-0.228	1.448
-0.226	-0.260	1.602			-0.219	-0.226	1.642			-0.207	-0.010	1.664			-0.212	0.155	1.655			-0.315	-0.034	1.538			-0.414	-0.251	1.623			-0.475	-0.493	1.583			-0.467	-0.563	1.549			-0.073	-0.099	1.590			-0.059	-0.232	1.449
-0.226	-0.261	1.601			-0.220	-0.227	1.642			-0.206	-0.010	1.664			-0.210	0.155	1.655			-0.313	-0.033	1.533			-0.413	-0.249	1.622			-0.475	-0.492	1.583			-0.466	-0.562	1.548			-0.071	-0.099	1.590			-0.054	-0.236	1.450
-0.225	-0.262	1.600			-0.220	-0.228	1.641			-0.204	-0.009	1.662			-0.208	0.154	1.655			-0.311	-0.032	1.529			-0.412	-0.247	1.621			-0.474	-0.491	1.582			-0.465	-0.560	1.548			-0.069	-0.100	1.591			-0.049	-0.239	1.451
-0.224	-0.263	1.599			-0.220	-0.229	1.640			-0.202	-0.006	1.659			-0.206	0.154	1.655			-0.288	-0.028	1.516			-0.390	-0.238	1.596			-0.459	-0.479	1.569			-0.462	-0.555	1.547			-0.066	-0.100	1.592			-0.043	-0.241	1.453
-0.222	-0.264	1.598			-0.221	-0.229	1.638			-0.200	-0.005	1.655			-0.203	0.154	1.654			-0.264	-0.022	1.502			-0.372	-0.228	1.579			-0.447	-0.469	1.560			-0.457	-0.548	1.545			-0.063	-0.100	1.594			-0.035	-0.243	1.456
-0.221	-0.266	1.596			-0.223	-0.230	1.634			-0.198	-0.005	1.651			-0.200	0.154	1.653			-0.220	-0.008	1.475			-0.341	-0.206	1.553			-0.427	-0.446	1.548			-0.445	-0.526	1.540			-0.060	-0.100	1.596			-0.026	-0.244	1.459
-0.220	-0.269	1.593			-0.226	-0.232	1.627			-0.195	-0.005	1.646			-0.198	0.154	1.653			-0.173	0.001	1.435			-0.306	-0.185	1.521			-0.405	-0.421	1.533			-0.429	-0.501	1.533			-0.058	-0.100	1.597			-0.018	-0.246	1.461
-0.219	-0.272	1.591			-0.228	-0.234	1.623			-0.195	-0.004	1.645			-0.196	0.154	1.653			-0.165	0.005	1.429			-0.298	-0.178	1.516			-0.398	-0.411	1.529			-0.423	-0.489	1.531			-0.054	-0.101	1.598			-0.006	-0.252	1.451
-0.218	-0.273	1.590			-0.229	-0.234	1.621			-0.194	-0.003	1.644			-0.196	0.154	1.653			-0.156	0.010	1.425			-0.291	-0.166	1.516			-0.393	-0.392	1.534			-0.403	-0.460	1.524			-0.047	-0.101	1.599			0.002	-0.255	1.444
-0.217	-0.273	1.589			-0.230	-0.234	1.620			-0.192	-0.002	1.645			-0.195	0.153	1.653			-0.148	0.013	1.422			-0.285	-0.158	1.517			-0.390	-0.383	1.536			-0.395	-0.449	1.522			-0.040	-0.103	1.600			0.011	-0.248	1.439
-0.217	-0.274	1.588			-0.230	-0.235	1.619			-0.191	-0.002	1.645			-0.195	0.153	1.653			-0.141	0.015	1.420			-0.281	-0.153	1.517			-0.388	-0.377	1.537			-0.391	-0.444	1.520			-0.034	-0.105	1.601			0.020	-0.236	1.408
-0.216	-0.275	1.587			-0.231	-0.235	1.618			-0.190	-0.002	1.646			-0.194	0.153	1.653			-0.135	0.017	1.419			-0.278	-0.149	1.518			-0.387	-0.373	1.538			-0.388	-0.439	1.520			-0.030	-0.107	1.602			0.025	-0.230	1.394
-0.216	-0.276	1.587			-0.231	-0.236	1.617			-0.189	-0.002	1.647			-0.194	0.153	1.653			-0.130	0.018	1.420			-0.276	-0.147	1.520			-0.386	-0.369	1.540			-0.385	-0.435	1.519			-0.026	-0.109	1.603			0.029	-0.223	1.383
-0.215	-0.275	1.587			-0.226	-0.235	1.620			-0.189	-0.002	1.648			-0.193	0.153	1.653			-0.299	-0.059	1.609			-0.384	-0.256	1.608			-0.427	-0.446	1.556			-0.419	-0.513	1.527			-0.023	-0.110	1.604			0.030	-0.219	1.376
-0.214	-0.274	1.588			-0.221	-0.235	1.622			-0.188	-0.003	1.649			-0.193	0.153	1.653			-0.308	-0.064	1.622			-0.405	-0.278	1.626			-0.449	-0.486	1.565			-0.436	-0.552	1.533			-0.021	-0.112	1.605			0.028	-0.214	1.369
-0.213	-0.272	1.589			-0.218	-0.233	1.624			-0.187	-0.003	1.649			-0.192	0.152	1.653			-0.339	-0.078	1.658			-0.424	-0.296	1.641			-0.456	-0.499	1.568			-0.442	-0.566	1.537			-0.018	-0.113	1.605			0.027	-0.211	1.363
-0.212	-0.270	1.590			-0.215	-0.232	1.626			-0.187	-0.003	1.650			-0.192	0.152	1.652			-0.350	-0.083	1.671			-0.432	-0.305	1.649			-0.460	-0.508	1.571			-0.446	-0.576	1.539			-0.016	-0.114	1.606			0.026	-0.208	1.359
-0.211	-0.266	1.592			-0.212	-0.230	1.628			-0.186	-0.003	1.650			-0.192	0.152	1.652			-0.357	-0.087	1.679			-0.438	-0.311	1.654			-0.464	-0.515	1.573			-0.449	-0.583	1.541			-0.014	-0.115	1.606			0.024	-0.205	1.355
-0.207	-0.248	1.594			-0.205	-0.216	1.631			-0.184	-0.002	1.650			-0.193	0.152	1.652			-0.363	-0.089	1.686			-0.442	-0.315	1.659			-0.466	-0.521	1.576			-0.451	-0.589	1.543			-0.011	-0.115	1.606			0.015	-0.191	1.348
-0.205	-0.239	1.595			-0.200	-0.208	1.632			-0.182	0.000	1.650			-0.195	0.152	1.651			-0.367	-0.091	1.692			-0.446	-0.319	1.662			-0.469	-0.525	1.577			-0.453	-0.594	1.545			-0.008	-0.115	1.605			0.004	-0.162	1.338
-0.205	-0.239	1.595			-0.199	-0.207	1.632			-0.188	0.002	1.646			-0.197	0.153	1.649			-0.371	-0.093	1.698			-0.449	-0.322	1.665			-0.471	-0.529	1.579			-0.454	-0.598	1.546			-0.017	-0.099	1.571			-0.015	-0.159	1.312
-0.206	-0.239	1.595			-0.199	-0.208	1.632			-0.211	-0.010	1.651			-0.198	0.153	1.648			-0.375	-0.095	1.702			-0.452	-0.325	1.669			-0.473	-0.534	1.582			-0.456	-0.601	1.548			-0.021	-0.092	1.556			-0.024	-0.157	1.298
-0.204	-0.237	1.595			-0.192	-0.205	1.631			-0.192	-0.001	1.646			-0.197	0.153	1.648			-0.377	-0.096	1.706			-0.454	-0.328	1.672			-0.475	-0.539	1.588			-0.458	-0.605	1.550			0.003	-0.072	1.533			-0.029	-0.153	1.291
-0.203	-0.226	1.593			-0.188	-0.193	1.629			-0.189	0.013	1.636			-0.197	0.161	1.646			-0.382	-0.094	1.707			-0.455	-0.326	1.675			-0.477	-0.542	1.597			-0.460	-0.606	1.556			0.012	-0.051	1.512			-0.049	-0.140	1.279
-0.203	-0.218	1.593			-0.187	-0.184	1.627			-0.190	0.021	1.630			-0.199	0.167	1.643			-0.388	-0.092	1.707			-0.456	-0.326	1.678			-0.477	-0.532	1.625			-0.465	-0.595	1.578			0.015	-0.039	1.500			-0.063	-0.111	1.287
-0.203	-0.215	1.593			-0.186	-0.182	1.627			-0.191	0.022	1.628			-0.199	0.168	1.642			-0.394	-0.093	1.708			-0.458	-0.328	1.681			-0.479	-0.534	1.627			-0.467	-0.599	1.581			-0.021	-0.051	1.504			-0.079	-0.103	1.296
-0.204	-0.213	1.593			-0.186	-0.180	1.627			-0.191	0.022	1.627			-0.199	0.168	1.641			-0.398	-0.094	1.709			-0.460	-0.330	1.685			-0.480	-0.536	1.630			-0.470	-0.601	1.584			-0.034	-0.056	1.504			-0.094	-0.097	1.302
-0.205	-0.213	1.593			-0.186	-0.180	1.627			-0.192	0.022	1.626			-0.200	0.168	1.640			-0.373	-0.078	1.714			-0.450	-0.315	1.693			-0.480	-0.534	1.634			-0.473	-0.599	1.590			-0.043	-0.059	1.503			-0.106	-0.094	1.305
-0.207	-0.214	1.593			-0.187	-0.181	1.626			-0.192	0.021	1.626			-0.201	0.168	1.639			-0.364	-0.073	1.716			-0.445	-0.308	1.697			-0.480	-0.533	1.636			-0.476	-0.604	1.593			-0.050	-0.062	1.501			-0.142	-0.108	1.289
-0.209	-0.217	1.593			-0.187	-0.183	1.626			-0.193	0.020	1.625			-0.203	0.167	1.638			-0.360	-0.070	1.718			-0.442	-0.305	1.700			-0.481	-0.533	1.639			-0.481	-0.613	1.597			-0.057	-0.064	1.499			-0.162	-0.110	1.281
-0.211	-0.219	1.593			-0.188	-0.185	1.625			-0.193	0.019	1.625			-0.205	0.166	1.636			-0.358	-0.069	1.719			-0.441	-0.304	1.703			-0.481	-0.534	1.641			-0.482	-0.608	1.604			-0.063	-0.067	1.496			-0.178	-0.115	1.276
-0.213	-0.221	1.592			-0.189	-0.187	1.624			-0.194	0.018	1.625			-0.208	0.165	1.635			-0.356	-0.069	1.720			-0.441	-0.304	1.705			-0.482	-0.535	1.643			-0.483	-0.606	1.610			-0.069	-0.069	1.494			-0.191	-0.119	1.273
-0.214	-0.222	1.592			-0.189	-0.189	1.624			-0.194	0.017	1.625			-0.210	0.164	1.633			-0.356	-0.070	1.721			-0.441	-0.305	1.707			-0.482	-0.536	1.645			-0.484	-0.609	1.613			-0.074	-0.071	1.492			-0.204	-0.124	1.272
-0.215	-0.224	1.592			-0.190	-0.190	1.623			-0.195	0.015	1.625			-0.212	0.163	1.632			-0.356	-0.070	1.722			-0.441	-0.305	1.709			-0.482	-0.538	1.647			-0.486	-0.612	1.617			-0.078	-0.074	1.490			-0.219	-0.127	1.273
-0.216	-0.225	1.592			-0.190	-0.191	1.623			-0.195	0.014	1.624			-0.214	0.162	1.631			-0.356	-0.072	1.722			-0.441	-0.306	1.711			-0.483	-0.538	1.653			-0.487	-0.612	1.623			-0.083	-0.076	1.488			-0.231	-0.129	1.274
-0.217	-0.226	1.592			-0.191	-0.193	1.623			-0.195	0.014	1.624			-0.216	0.161	1.630			-0.356	-0.073	1.722			-0.441	-0.306	1.713			-0.483	-0.540	1.656			-0.488	-0.614	1.627			-0.087	-0.078	1.486			-0.242	-0.131	1.275
-0.218	-0.227	1.592			-0.192	-0.194	1.622			-0.196	0.013	1.624			-0.218	0.161	1.629			-0.356	-0.074	1.722			-0.441	-0.307	1.714			-0.483	-0.541	1.659			-0.489	-0.615	1.631			-0.091	-0.079	1.485			-0.251	-0.134	1.276
-0.219	-0.228	1.592			-0.192	-0.195	1.622			-0.196	0.012	1.624			-0.220	0.160	1.628			-0.356	-0.075	1.722			-0.441	-0.307	1.716			-0.484	-0.543	1.662			-0.490	-0.617	1.634			-0.094	-0.081	1.483			-0.260	-0.137	1.279
-0.220	-0.228	1.591			-0.193	-0.196	1.621			-0.197	0.011	1.624			-0.222	0.159	1.627			-0.356	-0.076	1.722			-0.441	-0.308	1.719			-0.484	-0.543	1.665			-0.492	-0.617	1.639			-0.097	-0.082	1.482			-0.268	-0.140	1.281
-0.221	-0.229	1.591			-0.193	-0.196	1.621			-0.197	0.010	1.623			-0.224	0.159	1.626			-0.357	-0.077	1.722			-0.442	-0.308	1.721			-0.485	-0.543	1.668			-0.493	-0.618	1.642			-0.100	-0.084	1.481			-0.276	-0.143	1.284
-0.222	-0.230	1.591			-0.194	-0.197	1.621			-0.197	0.010	1.623			-0.226	0.158	1.625			-0.357	-0.078	1.722			-0.442	-0.309	1.723			-0.485	-0.543	1.672			-0.493	-0.618	1.646			-0.103	-0.085	1.480			-0.282	-0.147	1.287
-0.223	-0.231	1.591			-0.195	-0.198	1.620			-0.198	0.009	1.623			-0.228	0.157	1.625			-0.357	-0.079	1.721			-0.442	-0.309	1.724			-0.485	-0.543	1.674			-0.494	-0.617	1.649			-0.105	-0.086	1.479			-0.288	-0.150	1.291
[truncated: 3,268 more rows]
[truncated: 30 more columns]
