# Supplementary material for: A natural user interface to integrate citizen science and physical exercise
Source: PLoS One. 2017 Feb 23;12(2):e0172587. doi: 10.1371/journal.pone.0172587 (PMC5322974; doi:10.1371/journal.pone.0172587)
Supplement: S1 Folder — Kinect raw data of each participant in the two kinect groups (KC and KNC). Data of each participant are saved in a binary file. Trajectories of points have been extracted form the binary file and saved in a text file. (ZIP) [file pone.0172587.s002.zip › Raw_data/Par6/Par6_Right_NC_points.txt]

-0.077	-0.229	1.762			-0.066	-0.177	1.808			-0.083	0.127	1.822			-0.079	0.291	1.812			-0.211	0.008	1.866			-0.223	-0.197	1.779			-0.250	-0.399	1.730			-0.271	-0.441	1.707			0.092	0.021	1.773			0.100	-0.113	1.564
-0.077	-0.229	1.762			-0.066	-0.177	1.808			-0.083	0.127	1.823			-0.079	0.291	1.812			-0.211	0.008	1.866			-0.223	-0.197	1.779			-0.250	-0.399	1.730			-0.271	-0.441	1.707			0.092	0.021	1.774			0.100	-0.113	1.564
-0.077	-0.229	1.762			-0.066	-0.177	1.808			-0.083	0.127	1.823			-0.079	0.291	1.812			-0.211	0.008	1.866			-0.224	-0.198	1.779			-0.250	-0.399	1.730			-0.271	-0.441	1.706			0.092	0.021	1.774			0.100	-0.113	1.564
-0.077	-0.229	1.762			-0.066	-0.177	1.808			-0.083	0.127	1.823			-0.079	0.291	1.813			-0.211	0.008	1.866			-0.224	-0.198	1.779			-0.250	-0.399	1.730			-0.271	-0.441	1.706			0.092	0.021	1.774			0.100	-0.113	1.564
-0.077	-0.229	1.762			-0.066	-0.177	1.809			-0.083	0.126	1.823			-0.079	0.291	1.813			-0.211	0.008	1.866			-0.224	-0.199	1.780			-0.250	-0.399	1.730			-0.271	-0.441	1.706			0.092	0.021	1.774			0.100	-0.113	1.565
-0.077	-0.229	1.763			-0.066	-0.177	1.809			-0.083	0.126	1.823			-0.079	0.291	1.814			-0.211	0.008	1.866			-0.224	-0.199	1.780			-0.250	-0.399	1.730			-0.271	-0.441	1.706			0.092	0.021	1.774			0.099	-0.114	1.566
-0.077	-0.229	1.763			-0.066	-0.177	1.809			-0.083	0.126	1.823			-0.079	0.291	1.814			-0.212	0.008	1.867			-0.224	-0.199	1.780			-0.250	-0.399	1.730			-0.271	-0.441	1.706			0.092	0.021	1.774			0.099	-0.114	1.567
-0.077	-0.229	1.763			-0.066	-0.178	1.809			-0.083	0.126	1.824			-0.079	0.291	1.815			-0.212	0.008	1.867			-0.224	-0.200	1.780			-0.250	-0.399	1.730			-0.271	-0.441	1.706			0.091	0.021	1.775			0.098	-0.114	1.568
-0.077	-0.229	1.763			-0.066	-0.178	1.809			-0.083	0.126	1.824			-0.079	0.291	1.815			-0.212	0.008	1.867			-0.225	-0.200	1.780			-0.250	-0.399	1.730			-0.271	-0.441	1.706			0.091	0.021	1.775			0.098	-0.114	1.569
-0.077	-0.230	1.763			-0.066	-0.178	1.809			-0.083	0.126	1.824			-0.079	0.291	1.816			-0.212	0.008	1.867			-0.225	-0.200	1.780			-0.250	-0.399	1.730			-0.271	-0.441	1.706			0.091	0.021	1.775			0.098	-0.114	1.570
-0.077	-0.230	1.763			-0.066	-0.178	1.809			-0.084	0.126	1.824			-0.079	0.291	1.816			-0.212	0.008	1.867			-0.225	-0.200	1.780			-0.250	-0.399	1.730			-0.271	-0.441	1.706			0.091	0.021	1.775			0.098	-0.115	1.571
-0.077	-0.230	1.763			-0.066	-0.178	1.809			-0.084	0.126	1.824			-0.079	0.291	1.817			-0.212	0.008	1.867			-0.225	-0.201	1.780			-0.250	-0.399	1.730			-0.271	-0.441	1.706			0.091	0.021	1.775			0.098	-0.115	1.571
-0.077	-0.230	1.763			-0.066	-0.178	1.809			-0.084	0.126	1.825			-0.079	0.291	1.818			-0.212	0.008	1.868			-0.225	-0.201	1.780			-0.250	-0.399	1.731			-0.271	-0.441	1.706			0.091	0.021	1.775			0.097	-0.115	1.571
-0.077	-0.230	1.763			-0.066	-0.178	1.809			-0.084	0.126	1.825			-0.079	0.291	1.818			-0.212	0.008	1.868			-0.225	-0.201	1.780			-0.250	-0.399	1.731			-0.271	-0.441	1.706			0.091	0.021	1.775			0.097	-0.114	1.571
-0.077	-0.230	1.763			-0.066	-0.178	1.809			-0.084	0.126	1.825			-0.079	0.291	1.819			-0.212	0.008	1.868			-0.225	-0.201	1.781			-0.250	-0.399	1.731			-0.271	-0.441	1.706			0.091	0.021	1.776			0.097	-0.114	1.572
-0.077	-0.230	1.763			-0.066	-0.178	1.809			-0.084	0.126	1.825			-0.079	0.292	1.820			-0.212	0.008	1.868			-0.225	-0.201	1.781			-0.250	-0.399	1.731			-0.271	-0.441	1.706			0.091	0.021	1.776			0.097	-0.114	1.572
-0.077	-0.230	1.763			-0.066	-0.178	1.810			-0.084	0.125	1.826			-0.079	0.292	1.821			-0.212	0.008	1.868			-0.225	-0.201	1.781			-0.250	-0.399	1.731			-0.272	-0.441	1.706			0.091	0.021	1.776			0.097	-0.114	1.573
-0.077	-0.230	1.763			-0.066	-0.178	1.810			-0.084	0.125	1.826			-0.079	0.292	1.822			-0.212	0.008	1.868			-0.225	-0.201	1.781			-0.251	-0.399	1.732			-0.272	-0.441	1.706			0.091	0.021	1.776			0.097	-0.114	1.573
-0.077	-0.230	1.764			-0.066	-0.178	1.810			-0.084	0.125	1.826			-0.079	0.292	1.822			-0.212	0.008	1.869			-0.225	-0.201	1.781			-0.251	-0.399	1.732			-0.272	-0.441	1.706			0.091	0.021	1.776			0.096	-0.114	1.573
-0.077	-0.230	1.764			-0.066	-0.178	1.810			-0.084	0.125	1.826			-0.079	0.292	1.823			-0.212	0.008	1.869			-0.225	-0.201	1.781			-0.251	-0.399	1.732			-0.272	-0.441	1.706			0.090	0.020	1.776			0.096	-0.114	1.574
-0.077	-0.230	1.764			-0.066	-0.178	1.810			-0.084	0.125	1.827			-0.079	0.293	1.824			-0.212	0.008	1.869			-0.225	-0.201	1.781			-0.251	-0.399	1.733			-0.272	-0.441	1.707			0.090	0.020	1.777			0.096	-0.114	1.574
-0.077	-0.230	1.764			-0.066	-0.178	1.810			-0.084	0.125	1.827			-0.079	0.293	1.824			-0.212	0.008	1.869			-0.225	-0.201	1.781			-0.251	-0.399	1.733			-0.272	-0.440	1.707			0.090	0.020	1.777			0.096	-0.114	1.574
-0.077	-0.230	1.764			-0.066	-0.178	1.810			-0.084	0.125	1.827			-0.079	0.293	1.825			-0.212	0.008	1.869			-0.226	-0.201	1.782			-0.251	-0.399	1.733			-0.272	-0.440	1.707			0.090	0.020	1.777			0.096	-0.114	1.574
-0.077	-0.230	1.764			-0.067	-0.178	1.810			-0.085	0.125	1.827			-0.079	0.293	1.825			-0.212	0.008	1.870			-0.226	-0.201	1.782			-0.251	-0.399	1.733			-0.272	-0.440	1.707			0.090	0.020	1.777			0.096	-0.114	1.574
-0.077	-0.230	1.764			-0.067	-0.178	1.810			-0.085	0.125	1.828			-0.079	0.293	1.826			-0.213	0.009	1.870			-0.226	-0.201	1.782			-0.251	-0.399	1.734			-0.272	-0.440	1.707			0.090	0.020	1.777			0.096	-0.114	1.574
-0.077	-0.230	1.764			-0.067	-0.178	1.811			-0.085	0.125	1.828			-0.079	0.293	1.826			-0.213	0.009	1.870			-0.226	-0.201	1.782			-0.251	-0.399	1.734			-0.272	-0.440	1.707			0.090	0.020	1.777			0.096	-0.114	1.575
-0.078	-0.230	1.764			-0.067	-0.178	1.811			-0.085	0.125	1.828			-0.079	0.293	1.826			-0.213	0.009	1.871			-0.226	-0.201	1.782			-0.251	-0.399	1.734			-0.272	-0.440	1.707			0.090	0.020	1.778			0.096	-0.114	1.575
-0.078	-0.230	1.764			-0.067	-0.178	1.811			-0.085	0.125	1.829			-0.079	0.294	1.827			-0.213	0.009	1.871			-0.226	-0.200	1.783			-0.252	-0.399	1.735			-0.272	-0.440	1.707			0.090	0.020	1.778			0.095	-0.114	1.575
-0.078	-0.230	1.765			-0.067	-0.178	1.811			-0.085	0.125	1.829			-0.079	0.294	1.827			-0.213	0.009	1.871			-0.226	-0.200	1.783			-0.252	-0.399	1.735			-0.272	-0.440	1.707			0.090	0.020	1.778			0.095	-0.114	1.575
-0.078	-0.230	1.765			-0.067	-0.178	1.811			-0.085	0.125	1.830			-0.079	0.294	1.827			-0.213	0.009	1.871			-0.226	-0.199	1.783			-0.252	-0.399	1.735			-0.272	-0.440	1.707			0.090	0.020	1.778			0.095	-0.114	1.575
-0.078	-0.230	1.765			-0.067	-0.178	1.811			-0.085	0.125	1.830			-0.079	0.294	1.828			-0.213	0.009	1.872			-0.226	-0.199	1.783			-0.252	-0.400	1.735			-0.272	-0.440	1.707			0.090	0.020	1.778			0.095	-0.114	1.576
-0.078	-0.230	1.765			-0.067	-0.178	1.812			-0.086	0.124	1.830			-0.079	0.294	1.828			-0.213	0.009	1.872			-0.226	-0.199	1.783			-0.252	-0.400	1.736			-0.273	-0.440	1.707			0.090	0.020	1.778			0.095	-0.114	1.576
-0.078	-0.230	1.765			-0.067	-0.178	1.812			-0.086	0.124	1.831			-0.080	0.294	1.828			-0.213	0.009	1.872			-0.226	-0.199	1.783			-0.252	-0.400	1.736			-0.273	-0.440	1.708			0.090	0.020	1.778			0.095	-0.114	1.576
-0.078	-0.230	1.765			-0.067	-0.178	1.812			-0.086	0.124	1.831			-0.080	0.294	1.828			-0.213	0.009	1.872			-0.226	-0.199	1.784			-0.252	-0.400	1.736			-0.273	-0.440	1.708			0.089	0.020	1.779			0.095	-0.114	1.576
-0.078	-0.230	1.765			-0.067	-0.178	1.812			-0.086	0.124	1.831			-0.080	0.294	1.829			-0.213	0.009	1.873			-0.226	-0.198	1.784			-0.252	-0.400	1.736			-0.273	-0.440	1.708			0.089	0.020	1.779			0.095	-0.114	1.577
-0.078	-0.230	1.765			-0.067	-0.178	1.812			-0.086	0.124	1.831			-0.080	0.294	1.829			-0.213	0.009	1.873			-0.226	-0.198	1.784			-0.252	-0.400	1.737			-0.273	-0.440	1.708			0.089	0.020	1.779			0.095	-0.114	1.577
-0.078	-0.230	1.766			-0.067	-0.178	1.812			-0.086	0.124	1.832			-0.080	0.294	1.829			-0.213	0.009	1.873			-0.226	-0.198	1.784			-0.252	-0.400	1.737			-0.273	-0.440	1.708			0.089	0.020	1.779			0.095	-0.114	1.577
-0.078	-0.230	1.766			-0.067	-0.178	1.812			-0.086	0.124	1.832			-0.080	0.294	1.829			-0.213	0.009	1.873			-0.227	-0.198	1.785			-0.253	-0.400	1.737			-0.273	-0.440	1.708			0.089	0.020	1.779			0.095	-0.114	1.577
-0.078	-0.229	1.766			-0.067	-0.178	1.812			-0.086	0.124	1.832			-0.080	0.294	1.829			-0.213	0.010	1.874			-0.227	-0.198	1.785			-0.253	-0.400	1.737			-0.273	-0.440	1.708			0.089	0.020	1.779			0.095	-0.114	1.577
-0.078	-0.229	1.766			-0.067	-0.178	1.813			-0.086	0.124	1.832			-0.081	0.294	1.829			-0.213	0.010	1.874			-0.227	-0.198	1.785			-0.253	-0.400	1.737			-0.273	-0.440	1.708			0.089	0.020	1.779			0.095	-0.114	1.577
-0.078	-0.229	1.766			-0.067	-0.178	1.813			-0.086	0.124	1.833			-0.081	0.294	1.829			-0.213	0.010	1.874			-0.227	-0.198	1.785			-0.253	-0.401	1.738			-0.273	-0.440	1.708			0.089	0.020	1.779			0.095	-0.114	1.577
-0.078	-0.229	1.766			-0.067	-0.178	1.813			-0.086	0.124	1.833			-0.081	0.294	1.829			-0.214	0.010	1.874			-0.227	-0.198	1.785			-0.253	-0.401	1.738			-0.273	-0.440	1.708			0.089	0.020	1.779			0.095	-0.114	1.577
-0.078	-0.229	1.766			-0.067	-0.178	1.813			-0.087	0.124	1.833			-0.081	0.293	1.829			-0.214	0.010	1.874			-0.227	-0.198	1.785			-0.253	-0.401	1.738			-0.273	-0.440	1.708			0.089	0.020	1.779			0.095	-0.114	1.577
-0.078	-0.229	1.766			-0.067	-0.178	1.813			-0.087	0.124	1.833			-0.081	0.293	1.829			-0.214	0.010	1.875			-0.227	-0.197	1.785			-0.253	-0.401	1.738			-0.274	-0.440	1.708			0.089	0.020	1.780			0.095	-0.114	1.577
-0.078	-0.229	1.766			-0.067	-0.178	1.813			-0.087	0.124	1.833			-0.081	0.293	1.830			-0.214	0.010	1.875			-0.226	-0.196	1.785			-0.253	-0.401	1.738			-0.274	-0.440	1.708			0.089	0.020	1.780			0.095	-0.114	1.577
-0.078	-0.229	1.766			-0.067	-0.178	1.813			-0.087	0.124	1.833			-0.081	0.293	1.830			-0.214	0.010	1.875			-0.226	-0.196	1.785			-0.253	-0.401	1.738			-0.274	-0.440	1.708			0.089	0.020	1.780			0.095	-0.114	1.578
-0.078	-0.229	1.767			-0.068	-0.178	1.813			-0.087	0.124	1.833			-0.081	0.293	1.830			-0.214	0.010	1.875			-0.226	-0.196	1.785			-0.253	-0.401	1.738			-0.274	-0.440	1.708			0.089	0.020	1.780			0.095	-0.114	1.578
-0.078	-0.229	1.767			-0.068	-0.178	1.813			-0.087	0.124	1.834			-0.081	0.293	1.830			-0.214	0.010	1.875			-0.226	-0.196	1.785			-0.253	-0.401	1.738			-0.274	-0.440	1.708			0.089	0.020	1.780			0.095	-0.114	1.578
-0.078	-0.229	1.767			-0.068	-0.178	1.813			-0.087	0.125	1.834			-0.081	0.293	1.830			-0.214	0.010	1.875			-0.226	-0.196	1.785			-0.253	-0.401	1.738			-0.274	-0.440	1.708			0.089	0.020	1.780			0.095	-0.115	1.579
-0.079	-0.229	1.767			-0.068	-0.178	1.814			-0.087	0.125	1.834			-0.082	0.293	1.830			-0.214	0.010	1.875			-0.226	-0.196	1.785			-0.253	-0.401	1.739			-0.274	-0.440	1.708			0.089	0.020	1.780			0.095	-0.115	1.579
-0.079	-0.229	1.767			-0.068	-0.178	1.814			-0.088	0.126	1.834			-0.082	0.293	1.830			-0.214	0.010	1.875			-0.226	-0.196	1.785			-0.253	-0.401	1.739			-0.274	-0.440	1.708			0.089	0.020	1.780			0.094	-0.115	1.580
-0.079	-0.229	1.767			-0.068	-0.178	1.814			-0.088	0.127	1.834			-0.082	0.293	1.830			-0.214	0.010	1.875			-0.226	-0.196	1.785			-0.253	-0.401	1.739			-0.274	-0.440	1.708			0.088	0.020	1.780			0.094	-0.115	1.580
-0.079	-0.230	1.767			-0.068	-0.178	1.814			-0.089	0.129	1.834			-0.082	0.293	1.830			-0.214	0.009	1.876			-0.226	-0.194	1.786			-0.253	-0.401	1.739			-0.274	-0.440	1.709			0.088	0.020	1.781			0.094	-0.116	1.581
-0.079	-0.230	1.767			-0.068	-0.178	1.814			-0.089	0.129	1.834			-0.082	0.293	1.830			-0.214	0.009	1.876			-0.226	-0.194	1.786			-0.253	-0.401	1.739			-0.274	-0.440	1.709			0.088	0.020	1.781			0.094	-0.116	1.581
-0.079	-0.230	1.767			-0.068	-0.178	1.814			-0.087	0.129	1.818			-0.082	0.293	1.830			-0.214	0.009	1.876			-0.227	-0.194	1.786			-0.253	-0.401	1.739			-0.274	-0.440	1.709			0.087	0.021	1.781			0.094	-0.116	1.582
-0.079	-0.230	1.767			-0.068	-0.178	1.813			-0.085	0.129	1.808			-0.082	0.293	1.830			-0.215	0.009	1.876			-0.227	-0.194	1.786			-0.253	-0.401	1.739			-0.274	-0.440	1.709			0.087	0.021	1.782			0.093	-0.116	1.583
-0.079	-0.230	1.767			-0.068	-0.178	1.812			-0.079	0.137	1.808			-0.083	0.295	1.829			-0.215	0.008	1.876			-0.227	-0.194	1.786			-0.253	-0.402	1.739			-0.274	-0.440	1.709			0.086	0.021	1.782			0.093	-0.117	1.584
-0.079	-0.230	1.767			-0.068	-0.178	1.812			-0.073	0.140	1.809			-0.083	0.295	1.829			-0.215	0.007	1.876			-0.227	-0.194	1.786			-0.253	-0.402	1.739			-0.274	-0.440	1.709			0.085	0.022	1.783			0.093	-0.117	1.585
-0.079	-0.230	1.767			-0.067	-0.178	1.812			-0.068	0.142	1.810			-0.083	0.295	1.829			-0.215	0.007	1.876			-0.227	-0.194	1.786			-0.253	-0.402	1.739			-0.274	-0.440	1.709			0.084	0.023	1.783			0.092	-0.117	1.586
-0.079	-0.230	1.767			-0.067	-0.178	1.811			-0.064	0.143	1.811			-0.083	0.295	1.828			-0.216	0.006	1.876			-0.227	-0.195	1.785			-0.253	-0.402	1.739			-0.274	-0.440	1.709			0.083	0.024	1.784			0.092	-0.117	1.587
-0.078	-0.230	1.767			-0.067	-0.178	1.811			-0.061	0.143	1.812			-0.084	0.295	1.828			-0.216	0.005	1.876			-0.227	-0.195	1.785			-0.253	-0.401	1.739			-0.274	-0.440	1.709			0.082	0.025	1.785			0.092	-0.117	1.588
-0.078	-0.230	1.767			-0.066	-0.178	1.811			-0.059	0.143	1.813			-0.084	0.295	1.828			-0.217	0.004	1.876			-0.227	-0.196	1.785			-0.253	-0.401	1.739			-0.274	-0.440	1.709			0.080	0.025	1.786			0.093	-0.117	1.589
-0.078	-0.230	1.766			-0.066	-0.178	1.811			-0.057	0.143	1.814			-0.084	0.294	1.828			-0.218	0.003	1.876			-0.227	-0.195	1.785			-0.253	-0.401	1.739			-0.274	-0.440	1.709			0.079	0.026	1.787			0.093	-0.116	1.589
-0.078	-0.231	1.766			-0.065	-0.178	1.811			-0.056	0.143	1.814			-0.084	0.294	1.828			-0.218	0.001	1.876			-0.227	-0.196	1.785			-0.253	-0.401	1.739			-0.274	-0.440	1.709			0.078	0.027	1.787			0.093	-0.116	1.590
-0.078	-0.231	1.766			-0.065	-0.178	1.810			-0.055	0.143	1.815			-0.084	0.294	1.828			-0.219	-0.000	1.876			-0.227	-0.197	1.786			-0.253	-0.401	1.739			-0.274	-0.440	1.709			0.077	0.028	1.788			0.093	-0.116	1.592
-0.078	-0.231	1.766			-0.065	-0.178	1.810			-0.054	0.142	1.816			-0.085	0.293	1.828			-0.221	-0.002	1.877			-0.227	-0.197	1.786			-0.253	-0.401	1.739			-0.274	-0.440	1.709			0.076	0.029	1.788			0.093	-0.115	1.593
-0.078	-0.230	1.766			-0.065	-0.178	1.810			-0.054	0.141	1.816			-0.085	0.293	1.828			-0.223	-0.004	1.878			-0.227	-0.197	1.786			-0.253	-0.401	1.739			-0.274	-0.440	1.709			0.075	0.029	1.789			0.092	-0.114	1.593
-0.078	-0.230	1.766			-0.064	-0.178	1.810			-0.054	0.141	1.817			-0.086	0.293	1.828			-0.225	-0.006	1.879			-0.228	-0.198	1.786			-0.253	-0.401	1.739			-0.274	-0.440	1.709			0.074	0.030	1.789			0.092	-0.113	1.594
-0.078	-0.230	1.766			-0.064	-0.178	1.810			-0.054	0.140	1.818			-0.086	0.292	1.828			-0.227	-0.008	1.880			-0.230	-0.197	1.788			-0.253	-0.401	1.739			-0.274	-0.440	1.709			0.073	0.031	1.789			0.092	-0.112	1.595
-0.077	-0.230	1.766			-0.064	-0.178	1.810			-0.054	0.139	1.819			-0.087	0.292	1.828			-0.229	-0.009	1.881			-0.233	-0.196	1.790			-0.253	-0.401	1.739			-0.274	-0.440	1.709			0.072	0.031	1.790			0.092	-0.111	1.595
-0.077	-0.229	1.766			-0.063	-0.177	1.810			-0.055	0.137	1.821			-0.088	0.291	1.829			-0.232	-0.011	1.883			-0.235	-0.194	1.792			-0.253	-0.401	1.739			-0.274	-0.440	1.709			0.071	0.032	1.790			0.091	-0.109	1.595
-0.077	-0.229	1.766			-0.063	-0.177	1.810			-0.055	0.137	1.821			-0.088	0.291	1.829			-0.232	-0.011	1.883			-0.235	-0.194	1.792			-0.253	-0.401	1.739			-0.274	-0.440	1.709			0.071	0.032	1.790			0.091	-0.109	1.595
-0.077	-0.229	1.766			-0.063	-0.177	1.810			-0.056	0.136	1.822			-0.088	0.291	1.829			-0.234	-0.013	1.884			-0.235	-0.194	1.792			-0.253	-0.401	1.739			-0.274	-0.440	1.709			0.070	0.032	1.790			0.090	-0.109	1.597
-0.077	-0.229	1.766			-0.063	-0.177	1.810			-0.057	0.135	1.823			-0.089	0.291	1.829			-0.235	-0.014	1.884			-0.235	-0.193	1.793			-0.253	-0.401	1.739			-0.275	-0.441	1.709			0.069	0.033	1.790			0.089	-0.109	1.598
-0.077	-0.228	1.766			-0.063	-0.177	1.810			-0.058	0.135	1.824			-0.089	0.291	1.829			-0.236	-0.016	1.885			-0.235	-0.193	1.793			-0.253	-0.401	1.739			-0.275	-0.441	1.709			0.069	0.033	1.791			0.089	-0.108	1.599
-0.077	-0.228	1.766			-0.063	-0.176	1.810			-0.059	0.134	1.824			-0.090	0.291	1.829			-0.237	-0.017	1.885			-0.236	-0.193	1.793			-0.254	-0.401	1.739			-0.275	-0.441	1.710			0.068	0.033	1.791			0.088	-0.108	1.599
-0.077	-0.228	1.766			-0.063	-0.176	1.810			-0.060	0.133	1.825			-0.091	0.290	1.830			-0.238	-0.018	1.885			-0.236	-0.193	1.793			-0.254	-0.401	1.739			-0.275	-0.441	1.710			0.067	0.034	1.791			0.087	-0.108	1.600
-0.077	-0.228	1.767			-0.062	-0.176	1.810			-0.060	0.133	1.826			-0.092	0.290	1.830			-0.239	-0.020	1.885			-0.236	-0.193	1.793			-0.254	-0.401	1.739			-0.275	-0.441	1.710			0.067	0.034	1.791			0.086	-0.108	1.600
-0.077	-0.227	1.767			-0.062	-0.176	1.810			-0.061	0.132	1.827			-0.093	0.290	1.830			-0.240	-0.021	1.885			-0.236	-0.193	1.793			-0.254	-0.401	1.739			-0.275	-0.441	1.710			0.066	0.034	1.791			0.083	-0.108	1.599
-0.077	-0.227	1.767			-0.062	-0.176	1.810			-0.062	0.132	1.827			-0.094	0.290	1.830			-0.241	-0.022	1.886			-0.236	-0.193	1.793			-0.254	-0.402	1.739			-0.275	-0.441	1.710			0.066	0.034	1.791			0.081	-0.108	1.598
-0.077	-0.227	1.767			-0.062	-0.175	1.810			-0.062	0.131	1.828			-0.094	0.290	1.830			-0.241	-0.023	1.886			-0.236	-0.193	1.793			-0.254	-0.402	1.739			-0.276	-0.441	1.710			0.065	0.034	1.791			0.078	-0.108	1.597
-0.077	-0.227	1.767			-0.062	-0.175	1.810			-0.063	0.131	1.828			-0.095	0.290	1.831			-0.242	-0.024	1.886			-0.236	-0.193	1.794			-0.254	-0.402	1.739			-0.276	-0.441	1.710			0.064	0.035	1.791			0.076	-0.107	1.595
-0.077	-0.226	1.767			-0.062	-0.175	1.811			-0.064	0.131	1.829			-0.095	0.290	1.831			-0.243	-0.024	1.886			-0.237	-0.193	1.794			-0.254	-0.402	1.739			-0.276	-0.441	1.710			0.064	0.035	1.792			0.074	-0.107	1.595
-0.077	-0.226	1.767			-0.062	-0.175	1.811			-0.065	0.130	1.830			-0.096	0.290	1.831			-0.243	-0.025	1.886			-0.237	-0.196	1.794			-0.254	-0.401	1.739			-0.276	-0.441	1.710			0.063	0.035	1.792			0.072	-0.107	1.594
-0.077	-0.226	1.767			-0.062	-0.175	1.811			-0.065	0.130	1.830			-0.096	0.290	1.832			-0.244	-0.025	1.887			-0.238	-0.196	1.794			-0.255	-0.401	1.739			-0.276	-0.441	1.710			0.063	0.035	1.792			0.070	-0.107	1.593
-0.077	-0.226	1.767			-0.062	-0.175	1.811			-0.066	0.129	1.831			-0.097	0.290	1.832			-0.244	-0.026	1.887			-0.238	-0.197	1.794			-0.255	-0.401	1.739			-0.276	-0.441	1.710			0.062	0.035	1.792			0.068	-0.107	1.593
-0.077	-0.226	1.767			-0.062	-0.175	1.811			-0.067	0.129	1.832			-0.098	0.290	1.833			-0.245	-0.026	1.887			-0.238	-0.197	1.794			-0.255	-0.401	1.739			-0.276	-0.441	1.710			0.062	0.035	1.793			0.067	-0.106	1.593
-0.077	-0.226	1.767			-0.062	-0.175	1.811			-0.068	0.128	1.833			-0.098	0.290	1.833			-0.245	-0.027	1.887			-0.239	-0.197	1.795			-0.255	-0.401	1.739			-0.276	-0.441	1.710			0.061	0.035	1.793			0.065	-0.106	1.593
-0.077	-0.226	1.767			-0.062	-0.175	1.812			-0.069	0.127	1.834			-0.101	0.289	1.834			-0.246	-0.027	1.887			-0.240	-0.208	1.795			-0.255	-0.402	1.739			-0.277	-0.442	1.710			0.060	0.034	1.794			0.073	-0.119	1.627
-0.077	-0.226	1.767			-0.062	-0.175	1.812			-0.069	0.127	1.834			-0.101	0.289	1.834			-0.246	-0.027	1.887			-0.240	-0.208	1.795			-0.255	-0.402	1.739			-0.277	-0.442	1.710			0.060	0.034	1.794			0.073	-0.119	1.627
-0.077	-0.226	1.768			-0.063	-0.175	1.812			-0.070	0.127	1.835			-0.102	0.288	1.835			-0.246	-0.028	1.888			-0.241	-0.211	1.795			-0.256	-0.402	1.739			-0.277	-0.442	1.711			0.059	0.034	1.794			0.075	-0.122	1.634
-0.077	-0.226	1.768			-0.063	-0.176	1.813			-0.071	0.126	1.836			-0.103	0.287	1.836			-0.247	-0.028	1.888			-0.241	-0.214	1.795			-0.256	-0.402	1.739			-0.277	-0.442	1.711			0.058	0.033	1.795			0.077	-0.124	1.640
-0.077	-0.226	1.768			-0.063	-0.176	1.814			-0.071	0.126	1.836			-0.104	0.287	1.837			-0.247	-0.028	1.888			-0.241	-0.216	1.795			-0.256	-0.402	1.739			-0.278	-0.442	1.711			0.057	0.033	1.797			0.078	-0.125	1.646
-0.078	-0.227	1.769			-0.064	-0.177	1.815			-0.072	0.125	1.838			-0.105	0.286	1.838			-0.247	-0.028	1.888			-0.242	-0.218	1.795			-0.256	-0.403	1.739			-0.278	-0.443	1.711			0.056	0.032	1.799			0.079	-0.127	1.651
-0.078	-0.227	1.770			-0.064	-0.177	1.816			-0.072	0.125	1.839			-0.106	0.285	1.840			-0.247	-0.028	1.889			-0.243	-0.219	1.797			-0.257	-0.402	1.740			-0.278	-0.443	1.711			0.055	0.031	1.802			0.080	-0.128	1.656
-0.078	-0.228	1.771			-0.065	-0.178	1.817			-0.072	0.124	1.840			-0.108	0.284	1.842			-0.248	-0.028	1.889			-0.246	-0.216	1.803			-0.257	-0.402	1.740			-0.279	-0.443	1.712			0.054	0.031	1.805			0.081	-0.130	1.661
-0.079	-0.229	1.771			-0.065	-0.179	1.818			-0.073	0.123	1.842			-0.109	0.284	1.844			-0.248	-0.028	1.890			-0.247	-0.217	1.804			-0.258	-0.402	1.740			-0.279	-0.443	1.712			0.053	0.030	1.808			0.082	-0.131	1.665
-0.079	-0.229	1.773			-0.066	-0.180	1.820			-0.073	0.123	1.844			-0.110	0.283	1.846			-0.248	-0.028	1.890			-0.248	-0.218	1.805			-0.258	-0.402	1.740			-0.279	-0.443	1.712			0.052	0.030	1.810			0.082	-0.132	1.669
-0.080	-0.230	1.774			-0.066	-0.180	1.821			-0.073	0.122	1.845			-0.111	0.283	1.848			-0.248	-0.028	1.891			-0.249	-0.219	1.807			-0.258	-0.401	1.740			-0.279	-0.442	1.713			0.051	0.029	1.813			0.083	-0.133	1.673
-0.080	-0.231	1.775			-0.067	-0.181	1.823			-0.074	0.122	1.847			-0.112	0.283	1.849			-0.249	-0.028	1.892			-0.250	-0.220	1.809			-0.259	-0.401	1.741			-0.280	-0.442	1.713			0.050	0.028	1.815			0.083	-0.134	1.677
-0.081	-0.232	1.776			-0.068	-0.182	1.824			-0.074	0.121	1.849			-0.113	0.283	1.851			-0.249	-0.028	1.893			-0.251	-0.220	1.810			-0.259	-0.401	1.741			-0.280	-0.442	1.713			0.050	0.027	1.817			0.084	-0.134	1.680
-0.081	-0.233	1.778			-0.068	-0.183	1.826			-0.074	0.121	1.851			-0.114	0.282	1.853			-0.250	-0.028	1.894			-0.251	-0.221	1.810			-0.260	-0.401	1.741			-0.280	-0.442	1.714			0.049	0.026	1.819			0.084	-0.135	1.683
-0.082	-0.233	1.779			-0.069	-0.184	1.828			-0.075	0.120	1.853			-0.115	0.282	1.855			-0.250	-0.028	1.895			-0.251	-0.222	1.811			-0.260	-0.401	1.741			-0.281	-0.443	1.714			0.048	0.025	1.820			0.084	-0.136	1.687
-0.083	-0.234	1.781			-0.070	-0.185	1.829			-0.076	0.119	1.856			-0.116	0.282	1.858			-0.251	-0.027	1.897			-0.252	-0.223	1.811			-0.260	-0.401	1.741			-0.281	-0.443	1.714			0.048	0.024	1.822			0.084	-0.136	1.690
-0.083	-0.235	1.783			-0.071	-0.185	1.831			-0.076	0.119	1.858			-0.117	0.282	1.860			-0.252	-0.027	1.898			-0.252	-0.224	1.812			-0.261	-0.401	1.741			-0.281	-0.443	1.714			0.047	0.023	1.824			0.084	-0.137	1.694
-0.084	-0.235	1.784			-0.071	-0.186	1.833			-0.077	0.118	1.861			-0.118	0.281	1.862			-0.252	-0.026	1.900			-0.252	-0.225	1.812			-0.261	-0.401	1.742			-0.281	-0.444	1.715			0.046	0.022	1.825			0.084	-0.137	1.697
-0.085	-0.236	1.786			-0.072	-0.187	1.835			-0.078	0.117	1.863			-0.119	0.281	1.865			-0.253	-0.026	1.902			-0.252	-0.226	1.812			-0.262	-0.401	1.742			-0.281	-0.444	1.715			0.046	0.021	1.827			0.084	-0.138	1.700
-0.085	-0.236	1.788			-0.073	-0.187	1.837			-0.079	0.117	1.866			-0.120	0.281	1.867			-0.254	-0.025	1.904			-0.253	-0.226	1.813			-0.262	-0.402	1.742			-0.282	-0.444	1.715			0.045	0.020	1.828			0.084	-0.138	1.703
-0.086	-0.237	1.789			-0.074	-0.188	1.838			-0.080	0.116	1.869			-0.121	0.281	1.870			-0.254	-0.025	1.906			-0.253	-0.227	1.813			-0.262	-0.402	1.742			-0.282	-0.444	1.716			0.045	0.019	1.829			0.085	-0.138	1.705
-0.087	-0.237	1.791			-0.074	-0.188	1.840			-0.080	0.116	1.871			-0.122	0.280	1.872			-0.255	-0.024	1.908			-0.253	-0.227	1.813			-0.263	-0.402	1.743			-0.282	-0.444	1.716			0.044	0.018	1.831			0.085	-0.139	1.708
-0.087	-0.237	1.793			-0.075	-0.189	1.842			-0.081	0.115	1.874			-0.123	0.280	1.875			-0.256	-0.024	1.910			-0.253	-0.228	1.814			-0.263	-0.402	1.743			-0.282	-0.445	1.718			0.044	0.017	1.832			0.085	-0.139	1.710
-0.088	-0.238	1.794			-0.076	-0.189	1.844			-0.082	0.114	1.876			-0.124	0.279	1.877			-0.256	-0.023	1.912			-0.253	-0.228	1.814			-0.264	-0.402	1.744			-0.282	-0.445	1.719			0.043	0.016	1.834			0.085	-0.139	1.712
-0.089	-0.238	1.796			-0.076	-0.189	1.845			-0.083	0.114	1.879			-0.125	0.279	1.880			-0.257	-0.023	1.914			-0.254	-0.228	1.815			-0.264	-0.402	1.744			-0.282	-0.446	1.721			0.043	0.015	1.835			0.085	-0.139	1.714
-0.090	-0.238	1.797			-0.077	-0.190	1.847			-0.083	0.114	1.881			-0.126	0.278	1.882			-0.257	-0.023	1.916			-0.254	-0.229	1.816			-0.265	-0.401	1.745			-0.282	-0.446	1.722			0.043	0.014	1.836			0.086	-0.139	1.716
-0.090	-0.239	1.799			-0.078	-0.190	1.849			-0.084	0.113	1.883			-0.126	0.278	1.885			-0.258	-0.023	1.918			-0.254	-0.229	1.817			-0.265	-0.401	1.746			-0.283	-0.446	1.724			0.042	0.013	1.837			0.086	-0.140	1.717
-0.091	-0.239	1.801			-0.078	-0.191	1.850			-0.085	0.113	1.885			-0.127	0.278	1.888			-0.258	-0.023	1.920			-0.255	-0.229	1.819			-0.265	-0.401	1.747			-0.283	-0.446	1.725			0.042	0.012	1.839			0.086	-0.140	1.719
-0.091	-0.239	1.802			-0.079	-0.191	1.852			-0.085	0.112	1.887			-0.128	0.277	1.891			-0.259	-0.022	1.921			-0.258	-0.229	1.828			-0.266	-0.400	1.748			-0.283	-0.446	1.727			0.041	0.011	1.840			0.086	-0.140	1.721
-0.092	-0.240	1.804			-0.079	-0.191	1.854			-0.086	0.112	1.889			-0.128	0.277	1.894			-0.259	-0.022	1.923			-0.260	-0.229	1.834			-0.266	-0.400	1.750			-0.283	-0.446	1.728			0.041	0.010	1.841			0.087	-0.140	1.723
-0.092	-0.240	1.805			-0.080	-0.192	1.855			-0.086	0.111	1.892			-0.128	0.277	1.897			-0.259	-0.022	1.925			-0.262	-0.229	1.839			-0.266	-0.400	1.751			-0.283	-0.446	1.730			0.041	0.010	1.843			0.087	-0.141	1.725
-0.093	-0.240	1.807			-0.080	-0.192	1.857			-0.087	0.111	1.894			-0.128	0.276	1.900			-0.259	-0.022	1.927			-0.263	-0.230	1.842			-0.266	-0.400	1.753			-0.283	-0.446	1.732			0.040	0.009	1.844			0.087	-0.141	1.726
-0.093	-0.241	1.809			-0.080	-0.193	1.859			-0.087	0.110	1.896			-0.128	0.276	1.903			-0.260	-0.022	1.929			-0.264	-0.230	1.845			-0.267	-0.400	1.754			-0.283	-0.446	1.735			0.040	0.008	1.846			0.088	-0.141	1.728
-0.093	-0.241	1.811			-0.081	-0.193	1.861			-0.088	0.110	1.899			-0.128	0.276	1.906			-0.260	-0.023	1.931			-0.264	-0.230	1.847			-0.267	-0.400	1.756			-0.283	-0.447	1.737			0.040	0.007	1.847			0.088	-0.142	1.730
-0.093	-0.241	1.812			-0.081	-0.194	1.863			-0.088	0.109	1.901			-0.128	0.276	1.908			-0.260	-0.023	1.933			-0.265	-0.231	1.849			-0.267	-0.400	1.757			-0.283	-0.447	1.738			0.040	0.006	1.848			0.088	-0.142	1.731
-0.093	-0.242	1.814			-0.081	-0.194	1.864			-0.088	0.109	1.904			-0.128	0.275	1.911			-0.260	-0.023	1.935			-0.265	-0.231	1.851			-0.267	-0.400	1.758			-0.283	-0.447	1.740			0.040	0.005	1.850			0.088	-0.143	1.733
-0.093	-0.242	1.816			-0.081	-0.195	1.866			-0.088	0.108	1.906			-0.128	0.275	1.913			-0.260	-0.023	1.937			-0.268	-0.228	1.859			-0.267	-0.400	1.759			-0.283	-0.447	1.740			0.040	0.004	1.851			0.088	-0.144	1.735
-0.094	-0.243	1.818			-0.081	-0.195	1.868			-0.089	0.108	1.908			-0.127	0.276	1.919			-0.260	-0.024	1.938			-0.269	-0.227	1.863			-0.267	-0.400	1.760			-0.283	-0.447	1.741			0.040	0.003	1.853			0.089	-0.144	1.736
-0.094	-0.243	1.819			-0.081	-0.195	1.870			-0.089	0.108	1.910			-0.127	0.277	1.922			-0.260	-0.024	1.940			-0.269	-0.226	1.866			-0.267	-0.400	1.762			-0.283	-0.447	1.742			0.039	0.002	1.854			0.089	-0.144	1.738
-0.094	-0.243	1.821			-0.081	-0.196	1.871			-0.089	0.108	1.912			-0.127	0.277	1.925			-0.260	-0.024	1.941			-0.271	-0.224	1.871			-0.267	-0.400	1.763			-0.283	-0.447	1.743			0.039	0.002	1.856			0.089	-0.145	1.739
-0.094	-0.243	1.822			-0.081	-0.196	1.873			-0.089	0.108	1.914			-0.127	0.278	1.928			-0.260	-0.025	1.943			-0.271	-0.225	1.872			-0.267	-0.399	1.764			-0.283	-0.446	1.743			0.039	0.001	1.857			0.089	-0.145	1.740
-0.094	-0.244	1.823			-0.081	-0.196	1.874			-0.090	0.108	1.915			-0.127	0.278	1.930			-0.260	-0.025	1.944			-0.271	-0.225	1.873			-0.267	-0.399	1.766			-0.283	-0.446	1.744			0.039	0.001	1.859			0.089	-0.145	1.742
-0.094	-0.244	1.825			-0.082	-0.196	1.875			-0.090	0.108	1.917			-0.126	0.279	1.932			-0.261	-0.025	1.945			-0.271	-0.225	1.874			-0.267	-0.399	1.767			-0.283	-0.446	1.745			0.039	0.000	1.860			0.089	-0.145	1.743
-0.094	-0.244	1.826			-0.082	-0.196	1.877			-0.090	0.108	1.918			-0.126	0.279	1.933			-0.261	-0.026	1.947			-0.271	-0.225	1.875			-0.267	-0.399	1.768			-0.283	-0.446	1.745			0.039	0.000	1.861			0.089	-0.146	1.744
-0.094	-0.244	1.827			-0.082	-0.196	1.878			-0.091	0.108	1.920			-0.127	0.279	1.935			-0.261	-0.026	1.948			-0.272	-0.225	1.877			-0.267	-0.399	1.769			-0.283	-0.445	1.746			0.039	-0.000	1.862			0.089	-0.146	1.745
-0.094	-0.244	1.828			-0.082	-0.196	1.879			-0.091	0.108	1.921			-0.127	0.279	1.936			-0.261	-0.026	1.949			-0.272	-0.225	1.878			-0.267	-0.399	1.770			-0.283	-0.445	1.747			0.039	-0.000	1.864			0.089	-0.146	1.746
-0.094	-0.244	1.829			-0.082	-0.196	1.880			-0.092	0.108	1.923			-0.127	0.279	1.937			-0.261	-0.026	1.950			-0.272	-0.225	1.879			-0.267	-0.399	1.771			-0.283	-0.445	1.747			0.038	-0.000	1.865			0.088	-0.146	1.747
-0.095	-0.244	1.831			-0.082	-0.196	1.881			-0.092	0.108	1.924			-0.127	0.279	1.939			-0.261	-0.026	1.951			-0.272	-0.225	1.880			-0.267	-0.399	1.772			-0.283	-0.445	1.748			0.038	0.001	1.868			0.087	-0.145	1.748
-0.095	-0.243	1.832			-0.083	-0.196	1.883			-0.093	0.108	1.926			-0.127	0.279	1.940			-0.261	-0.027	1.952			-0.273	-0.225	1.881			-0.267	-0.399	1.773			-0.283	-0.445	1.749			0.037	0.003	1.871			0.086	-0.144	1.750
-0.095	-0.243	1.833			-0.083	-0.195	1.884			-0.094	0.109	1.927			-0.127	0.279	1.941			-0.262	-0.027	1.953			-0.274	-0.225	1.883			-0.267	-0.399	1.774			-0.283	-0.444	1.749			0.037	0.005	1.873			0.084	-0.143	1.750
-0.095	-0.242	1.834			-0.084	-0.195	1.885			-0.095	0.109	1.929			-0.128	0.280	1.942			-0.262	-0.027	1.954			-0.275	-0.222	1.886			-0.267	-0.399	1.775			-0.284	-0.444	1.750			0.036	0.007	1.875			0.062	-0.174	1.764
-0.096	-0.241	1.835			-0.084	-0.194	1.886			-0.096	0.110	1.930			-0.128	0.280	1.943			-0.262	-0.027	1.956			-0.276	-0.221	1.887			-0.267	-0.399	1.776			-0.284	-0.444	1.750			0.036	0.008	1.877			0.059	-0.169	1.762
-0.096	-0.240	1.837			-0.084	-0.193	1.888			-0.097	0.110	1.931			-0.128	0.280	1.944			-0.263	-0.028	1.957			-0.277	-0.219	1.889			-0.267	-0.399	1.777			-0.284	-0.444	1.751			0.035	0.010	1.879			0.057	-0.164	1.760
-0.096	-0.239	1.838			-0.085	-0.192	1.889			-0.098	0.110	1.933			-0.128	0.280	1.945			-0.264	-0.029	1.959			-0.277	-0.219	1.890			-0.267	-0.398	1.778			-0.284	-0.443	1.751			0.034	0.012	1.881			0.054	-0.161	1.758
-0.097	-0.238	1.839			-0.085	-0.192	1.890			-0.099	0.111	1.934			-0.128	0.281	1.946			-0.266	-0.030	1.960			-0.276	-0.217	1.890			-0.268	-0.398	1.778			-0.284	-0.443	1.752			0.033	0.013	1.882			0.053	-0.157	1.757
-0.097	-0.237	1.840			-0.086	-0.191	1.891			-0.100	0.111	1.936			-0.129	0.281	1.947			-0.267	-0.031	1.961			-0.274	-0.216	1.887			-0.268	-0.398	1.779			-0.284	-0.443	1.753			0.033	0.015	1.883			0.053	-0.119	1.737
-0.097	-0.236	1.841			-0.086	-0.190	1.892			-0.101	0.111	1.937			-0.129	0.281	1.947			-0.267	-0.032	1.962			-0.273	-0.214	1.885			-0.268	-0.397	1.780			-0.284	-0.442	1.754			0.031	0.016	1.884			0.050	-0.122	1.738
-0.098	-0.235	1.842			-0.086	-0.190	1.893			-0.102	0.111	1.939			-0.129	0.281	1.948			-0.268	-0.033	1.963			-0.271	-0.213	1.882			-0.268	-0.396	1.781			-0.284	-0.442	1.755			0.030	0.018	1.884			0.048	-0.124	1.739
-0.098	-0.234	1.843			-0.086	-0.189	1.894			-0.103	0.111	1.940			-0.129	0.281	1.948			-0.268	-0.034	1.963			-0.271	-0.212	1.882			-0.269	-0.396	1.782			-0.284	-0.441	1.755			0.029	0.019	1.884			0.046	-0.125	1.740
-0.098	-0.234	1.844			-0.087	-0.189	1.894			-0.104	0.111	1.941			-0.129	0.281	1.949			-0.269	-0.034	1.964			-0.270	-0.212	1.881			-0.269	-0.396	1.783			-0.284	-0.441	1.756			0.028	0.021	1.885			0.044	-0.125	1.739
-0.098	-0.233	1.844			-0.087	-0.188	1.895			-0.105	0.111	1.942			-0.130	0.281	1.949			-0.269	-0.035	1.965			-0.270	-0.212	1.880			-0.269	-0.396	1.784			-0.285	-0.441	1.758			0.027	0.022	1.885			0.044	-0.107	1.729
-0.099	-0.233	1.845			-0.087	-0.188	1.896			-0.105	0.111	1.943			-0.130	0.281	1.949			-0.269	-0.036	1.965			-0.269	-0.211	1.879			-0.270	-0.395	1.785			-0.285	-0.440	1.759			0.026	0.023	1.884			0.025	-0.098	1.708
-0.099	-0.232	1.845			-0.087	-0.187	1.896			-0.106	0.111	1.944			-0.131	0.281	1.949			-0.270	-0.036	1.966			-0.265	-0.216	1.873			-0.270	-0.396	1.785			-0.286	-0.442	1.760			0.025	0.024	1.884			0.026	-0.112	1.717
-0.099	-0.232	1.846			-0.087	-0.187	1.897			-0.106	0.111	1.944			-0.132	0.281	1.948			-0.270	-0.037	1.966			-0.264	-0.217	1.871			-0.270	-0.396	1.786			-0.286	-0.442	1.761			0.024	0.026	1.884			0.018	-0.106	1.705
-0.099	-0.231	1.846			-0.087	-0.187	1.897			-0.107	0.111	1.945			-0.133	0.281	1.948			-0.270	-0.037	1.966			-0.262	-0.218	1.870			-0.271	-0.396	1.786			-0.286	-0.442	1.762			0.023	0.027	1.883			0.012	-0.106	1.704
-0.099	-0.231	1.847			-0.087	-0.186	1.897			-0.107	0.111	1.946			-0.134	0.281	1.947			-0.271	-0.038	1.967			-0.262	-0.219	1.869			-0.271	-0.396	1.787			-0.287	-0.442	1.762			0.022	0.028	1.882			0.006	-0.105	1.702
-0.099	-0.231	1.847			-0.088	-0.186	1.898			-0.108	0.111	1.946			-0.135	0.280	1.945			-0.271	-0.038	1.967			-0.260	-0.221	1.867			-0.271	-0.397	1.788			-0.288	-0.442	1.763			0.022	0.028	1.882			0.002	-0.103	1.699
-0.100	-0.230	1.848			-0.088	-0.186	1.898			-0.108	0.111	1.947			-0.137	0.280	1.944			-0.271	-0.039	1.967			-0.259	-0.222	1.865			-0.272	-0.398	1.788			-0.288	-0.443	1.764			0.021	0.029	1.881			-0.032	-0.090	1.683
-0.100	-0.230	1.848			-0.088	-0.186	1.899			-0.108	0.112	1.947			-0.138	0.280	1.943			-0.271	-0.039	1.967			-0.259	-0.224	1.864			-0.272	-0.399	1.789			-0.289	-0.444	1.765			0.020	0.030	1.880			-0.046	-0.085	1.677
-0.100	-0.230	1.848			-0.088	-0.185	1.899			-0.109	0.112	1.948			-0.139	0.280	1.942			-0.271	-0.040	1.967			-0.258	-0.225	1.863			-0.272	-0.399	1.789			-0.290	-0.444	1.765			0.020	0.031	1.879			-0.054	-0.082	1.673
-0.100	-0.230	1.848			-0.088	-0.185	1.899			-0.109	0.112	1.948			-0.140	0.279	1.941			-0.271	-0.040	1.967			-0.257	-0.227	1.861			-0.272	-0.400	1.789			-0.290	-0.446	1.766			0.019	0.031	1.879			-0.060	-0.080	1.670
-0.100	-0.229	1.849			-0.088	-0.185	1.899			-0.109	0.112	1.948			-0.141	0.279	1.941			-0.271	-0.042	1.967			-0.256	-0.229	1.860			-0.273	-0.402	1.790			-0.292	-0.446	1.766			0.019	0.032	1.878			-0.064	-0.078	1.668
-0.100	-0.229	1.849			-0.088	-0.185	1.900			-0.110	0.112	1.949			-0.142	0.279	1.940			-0.271	-0.043	1.966			-0.255	-0.231	1.858			-0.273	-0.404	1.790			-0.293	-0.447	1.766			0.018	0.032	1.877			-0.068	-0.076	1.666
-0.100	-0.229	1.849			-0.088	-0.185	1.900			-0.110	0.112	1.949			-0.142	0.279	1.939			-0.271	-0.044	1.966			-0.255	-0.231	1.858			-0.273	-0.404	1.790			-0.294	-0.447	1.766			0.018	0.033	1.877			-0.072	-0.075	1.664
-0.100	-0.229	1.849			-0.088	-0.184	1.900			-0.110	0.112	1.949			-0.143	0.279	1.939			-0.271	-0.046	1.965			-0.255	-0.232	1.857			-0.273	-0.405	1.790			-0.294	-0.447	1.766			0.017	0.033	1.876			-0.075	-0.074	1.663
-0.100	-0.229	1.849			-0.088	-0.184	1.900			-0.110	0.112	1.950			-0.144	0.279	1.938			-0.271	-0.046	1.965			-0.255	-0.232	1.857			-0.273	-0.405	1.791			-0.295	-0.447	1.766			0.017	0.034	1.876			-0.078	-0.072	1.661
-0.100	-0.228	1.850			-0.088	-0.184	1.900			-0.111	0.112	1.950			-0.144	0.279	1.938			-0.271	-0.047	1.965			-0.254	-0.234	1.856			-0.273	-0.406	1.791			-0.295	-0.448	1.766			0.017	0.034	1.875			-0.081	-0.071	1.660
-0.100	-0.228	1.850			-0.088	-0.184	1.900			-0.111	0.112	1.950			-0.145	0.279	1.937			-0.271	-0.048	1.964			-0.254	-0.235	1.855			-0.274	-0.408	1.791			-0.296	-0.449	1.766			0.016	0.035	1.874			-0.083	-0.070	1.658
-0.101	-0.228	1.850			-0.088	-0.184	1.900			-0.111	0.112	1.950			-0.146	0.279	1.937			-0.271	-0.048	1.964			-0.254	-0.234	1.854			-0.274	-0.408	1.791			-0.297	-0.448	1.766			0.016	0.035	1.874			-0.085	-0.069	1.657
-0.101	-0.228	1.850			-0.088	-0.184	1.900			-0.111	0.112	1.950			-0.146	0.278	1.936			-0.271	-0.049	1.964			-0.254	-0.234	1.853			-0.274	-0.408	1.791			-0.299	-0.445	1.764			0.016	0.035	1.873			-0.087	-0.069	1.657
-0.101	-0.228	1.850			-0.088	-0.183	1.900			-0.112	0.112	1.950			-0.147	0.278	1.936			-0.271	-0.049	1.964			-0.253	-0.235	1.853			-0.274	-0.409	1.791			-0.300	-0.444	1.764			0.016	0.036	1.873			-0.089	-0.068	1.656
-0.101	-0.228	1.850			-0.088	-0.183	1.900			-0.112	0.112	1.950			-0.147	0.278	1.935			-0.271	-0.050	1.964			-0.253	-0.235	1.852			-0.274	-0.409	1.791			-0.301	-0.444	1.764			0.015	0.036	1.872			-0.091	-0.067	1.655
-0.101	-0.228	1.850			-0.088	-0.183	1.900			-0.112	0.112	1.950			-0.148	0.278	1.935			-0.271	-0.050	1.964			-0.253	-0.235	1.852			-0.274	-0.410	1.791			-0.301	-0.443	1.764			0.015	0.036	1.871			-0.092	-0.067	1.655
-0.101	-0.228	1.849			-0.088	-0.183	1.900			-0.112	0.112	1.949			-0.148	0.278	1.934			-0.271	-0.050	1.964			-0.253	-0.236	1.851			-0.274	-0.410	1.791			-0.302	-0.443	1.763			0.015	0.037	1.870			-0.093	-0.067	1.655
-0.101	-0.228	1.849			-0.088	-0.183	1.900			-0.112	0.112	1.949			-0.149	0.278	1.934			-0.271	-0.051	1.964			-0.252	-0.237	1.851			-0.274	-0.411	1.791			-0.302	-0.445	1.764			0.015	0.037	1.870			-0.093	-0.066	1.654
-0.101	-0.228	1.849			-0.088	-0.183	1.900			-0.112	0.112	1.949			-0.149	0.278	1.934			-0.271	-0.051	1.964			-0.252	-0.238	1.850			-0.274	-0.412	1.791			-0.303	-0.446	1.764			0.015	0.037	1.869			-0.093	-0.066	1.654
-0.101	-0.228	1.849			-0.088	-0.183	1.899			-0.112	0.112	1.949			-0.150	0.278	1.933			-0.271	-0.051	1.964			-0.252	-0.238	1.850			-0.274	-0.412	1.791			-0.303	-0.446	1.764			0.015	0.037	1.868			-0.093	-0.067	1.654
-0.101	-0.228	1.849			-0.088	-0.183	1.899			-0.113	0.112	1.949			-0.150	0.277	1.933			-0.271	-0.051	1.964			-0.251	-0.237	1.849			-0.274	-0.413	1.791			-0.303	-0.446	1.764			0.014	0.037	1.867			-0.070	-0.066	1.661
-0.101	-0.228	1.849			-0.088	-0.183	1.899			-0.113	0.112	1.948			-0.150	0.277	1.932			-0.271	-0.051	1.964			-0.251	-0.237	1.849			-0.274	-0.413	1.792			-0.303	-0.446	1.764			0.014	0.038	1.866			-0.058	-0.069	1.666
-0.101	-0.228	1.849			-0.088	-0.183	1.899			-0.113	0.112	1.948			-0.151	0.277	1.932			-0.271	-0.052	1.964			-0.251	-0.238	1.849			-0.274	-0.413	1.792			-0.304	-0.446	1.764			0.014	0.038	1.865			-0.050	-0.071	1.669
-0.101	-0.227	1.848			-0.088	-0.183	1.898			-0.113	0.112	1.948			-0.151	0.277	1.932			-0.271	-0.052	1.965			-0.251	-0.237	1.849			-0.273	-0.414	1.792			-0.304	-0.446	1.764			0.014	0.038	1.865			-0.052	-0.070	1.667
-0.101	-0.227	1.848			-0.088	-0.183	1.898			-0.113	0.112	1.947			-0.152	0.277	1.931			-0.271	-0.052	1.965			-0.251	-0.235	1.849			-0.273	-0.414	1.792			-0.304	-0.446	1.764			0.014	0.038	1.864			-0.047	-0.070	1.667
-0.101	-0.227	1.848			-0.088	-0.182	1.898			-0.113	0.112	1.947			-0.152	0.276	1.931			-0.271	-0.052	1.966			-0.251	-0.235	1.849			-0.274	-0.414	1.792			-0.305	-0.446	1.764			0.014	0.038	1.863			-0.046	-0.069	1.667
-0.101	-0.227	1.848			-0.087	-0.182	1.898			-0.113	0.112	1.947			-0.152	0.276	1.931			-0.272	-0.052	1.966			-0.251	-0.235	1.849			-0.274	-0.414	1.792			-0.305	-0.447	1.764			0.014	0.038	1.862			-0.045	-0.069	1.667
-0.101	-0.227	1.848			-0.087	-0.182	1.897			-0.113	0.112	1.946			-0.153	0.276	1.930			-0.272	-0.053	1.966			-0.251	-0.235	1.848			-0.274	-0.414	1.792			-0.305	-0.447	1.765			0.014	0.038	1.862			-0.044	-0.068	1.666
-0.101	-0.227	1.847			-0.087	-0.182	1.897			-0.113	0.112	1.946			-0.153	0.276	1.930			-0.272	-0.053	1.966			-0.250	-0.235	1.848			-0.274	-0.415	1.792			-0.305	-0.447	1.765			0.014	0.039	1.861			-0.043	-0.068	1.666
-0.101	-0.227	1.847			-0.087	-0.182	1.897			-0.113	0.112	1.945			-0.153	0.276	1.929			-0.272	-0.053	1.966			-0.250	-0.235	1.848			-0.274	-0.415	1.792			-0.305	-0.448	1.765			0.014	0.039	1.860			-0.041	-0.068	1.666
-0.101	-0.227	1.847			-0.087	-0.182	1.896			-0.113	0.112	1.944			-0.153	0.276	1.929			-0.272	-0.053	1.966			-0.250	-0.236	1.848			-0.274	-0.415	1.792			-0.305	-0.447	1.764			0.014	0.039	1.859			-0.040	-0.068	1.666
-0.101	-0.227	1.847			-0.087	-0.182	1.896			-0.113	0.112	1.944			-0.154	0.275	1.929			-0.272	-0.053	1.967			-0.250	-0.236	1.848			-0.274	-0.415	1.793			-0.306	-0.446	1.764			0.014	0.039	1.859			-0.039	-0.068	1.666
-0.101	-0.227	1.846			-0.087	-0.182	1.896			-0.113	0.112	1.943			-0.154	0.275	1.928			-0.272	-0.053	1.967			-0.250	-0.236	1.847			-0.274	-0.415	1.793			-0.306	-0.445	1.764			0.014	0.039	1.858			-0.038	-0.068	1.666
-0.101	-0.227	1.846			-0.087	-0.182	1.895			-0.113	0.112	1.943			-0.154	0.275	1.928			-0.272	-0.053	1.967			-0.250	-0.236	1.847			-0.274	-0.416	1.793			-0.306	-0.445	1.764			0.014	0.039	1.857			-0.037	-0.068	1.665
-0.101	-0.227	1.846			-0.087	-0.182	1.895			-0.113	0.112	1.942			-0.154	0.275	1.927			-0.272	-0.054	1.967			-0.250	-0.236	1.847			-0.274	-0.416	1.793			-0.305	-0.447	1.764			0.014	0.039	1.856			-0.036	-0.067	1.665
-0.102	-0.227	1.845			-0.087	-0.182	1.894			-0.113	0.112	1.941			-0.154	0.275	1.927			-0.272	-0.054	1.967			-0.250	-0.236	1.847			-0.274	-0.416	1.793			-0.305	-0.447	1.764			0.014	0.039	1.855			-0.036	-0.067	1.665
-0.102	-0.227	1.845			-0.087	-0.182	1.894			-0.113	0.112	1.940			-0.155	0.275	1.927			-0.272	-0.054	1.967			-0.250	-0.237	1.847			-0.274	-0.416	1.793			-0.305	-0.448	1.765			0.014	0.039	1.855			-0.035	-0.067	1.664
-0.102	-0.227	1.844			-0.086	-0.182	1.894			-0.113	0.112	1.940			-0.155	0.275	1.926			-0.272	-0.054	1.967			-0.250	-0.237	1.846			-0.274	-0.416	1.793			-0.304	-0.448	1.765			0.014	0.039	1.854			-0.035	-0.067	1.664
-0.102	-0.227	1.844			-0.086	-0.182	1.893			-0.113	0.112	1.939			-0.155	0.275	1.926			-0.272	-0.054	1.967			-0.250	-0.237	1.846			-0.274	-0.416	1.793			-0.304	-0.448	1.765			0.014	0.039	1.853			-0.034	-0.066	1.663
-0.102	-0.227	1.843			-0.086	-0.182	1.892			-0.113	0.112	1.938			-0.155	0.275	1.925			-0.272	-0.054	1.967			-0.250	-0.237	1.846			-0.274	-0.416	1.793			-0.304	-0.449	1.765			0.014	0.040	1.852			-0.034	-0.066	1.662
-0.102	-0.227	1.843			-0.086	-0.181	1.892			-0.113	0.112	1.937			-0.155	0.275	1.925			-0.272	-0.054	1.967			-0.250	-0.237	1.846			-0.274	-0.416	1.793			-0.304	-0.449	1.765			0.014	0.040	1.852			-0.033	-0.066	1.662
-0.102	-0.227	1.842			-0.086	-0.181	1.891			-0.113	0.112	1.937			-0.155	0.275	1.924			-0.272	-0.054	1.967			-0.250	-0.237	1.846			-0.274	-0.416	1.793			-0.304	-0.449	1.765			0.014	0.040	1.851			-0.033	-0.066	1.661
-0.102	-0.227	1.842			-0.086	-0.181	1.891			-0.113	0.112	1.936			-0.155	0.275	1.923			-0.272	-0.054	1.967			-0.250	-0.237	1.845			-0.274	-0.417	1.793			-0.304	-0.449	1.764			0.014	0.040	1.851			-0.033	-0.065	1.661
-0.102	-0.227	1.841			-0.086	-0.181	1.890			-0.113	0.112	1.935			-0.155	0.275	1.923			-0.272	-0.054	1.966			-0.250	-0.237	1.845			-0.274	-0.417	1.793			-0.304	-0.450	1.764			0.014	0.040	1.850			-0.033	-0.065	1.660
-0.102	-0.227	1.841			-0.086	-0.181	1.890			-0.113	0.112	1.934			-0.155	0.275	1.922			-0.272	-0.054	1.966			-0.250	-0.237	1.845			-0.274	-0.417	1.793			-0.304	-0.448	1.763			0.014	0.040	1.849			-0.033	-0.065	1.659
-0.102	-0.227	1.840			-0.086	-0.181	1.889			-0.113	0.112	1.934			-0.155	0.275	1.922			-0.272	-0.054	1.966			-0.250	-0.238	1.845			-0.274	-0.417	1.793			-0.304	-0.448	1.763			0.014	0.040	1.849			-0.033	-0.065	1.658
-0.102	-0.227	1.840			-0.086	-0.181	1.889			-0.113	0.112	1.933			-0.155	0.275	1.921			-0.272	-0.054	1.966			-0.250	-0.238	1.844			-0.274	-0.417	1.793			-0.304	-0.449	1.763			0.014	0.040	1.848			-0.033	-0.065	1.658
-0.102	-0.227	1.839			-0.086	-0.181	1.888			-0.113	0.112	1.932			-0.155	0.275	1.921			-0.272	-0.054	1.966			-0.250	-0.238	1.844			-0.274	-0.417	1.793			-0.304	-0.449	1.763			0.014	0.040	1.848			-0.033	-0.065	1.657
-0.102	-0.227	1.839			-0.086	-0.181	1.888			-0.113	0.112	1.932			-0.155	0.275	1.920			-0.272	-0.054	1.966			-0.250	-0.238	1.844			-0.274	-0.417	1.793			-0.304	-0.449	1.763			0.014	0.040	1.847			-0.033	-0.064	1.656
-0.102	-0.227	1.839			-0.086	-0.181	1.887			-0.113	0.112	1.931			-0.155	0.275	1.920			-0.272	-0.055	1.966			-0.250	-0.238	1.844			-0.274	-0.417	1.793			-0.304	-0.450	1.763			0.014	0.040	1.847			-0.033	-0.064	1.656
-0.102	-0.227	1.838			-0.086	-0.181	1.887			-0.113	0.112	1.931			-0.155	0.275	1.919			-0.272	-0.055	1.966			-0.250	-0.239	1.843			-0.274	-0.417	1.793			-0.304	-0.450	1.763			0.014	0.040	1.847			-0.032	-0.064	1.656
-0.102	-0.227	1.838			-0.086	-0.181	1.886			-0.113	0.112	1.930			-0.155	0.275	1.919			-0.272	-0.055	1.966			-0.250	-0.239	1.843			-0.274	-0.417	1.792			-0.304	-0.451	1.762			0.014	0.040	1.846			-0.032	-0.064	1.655
-0.101	-0.227	1.837			-0.085	-0.181	1.886			-0.113	0.112	1.929			-0.155	0.275	1.918			-0.272	-0.055	1.966			-0.250	-0.239	1.843			-0.274	-0.418	1.792			-0.303	-0.452	1.762			0.014	0.040	1.846			-0.032	-0.064	1.655
-0.101	-0.227	1.837			-0.085	-0.181	1.885			-0.113	0.112	1.929			-0.155	0.275	1.918			-0.272	-0.055	1.966			-0.250	-0.240	1.842			-0.274	-0.418	1.792			-0.303	-0.452	1.762			0.014	0.040	1.846			-0.032	-0.064	1.654
-0.101	-0.227	1.837			-0.085	-0.181	1.885			-0.113	0.112	1.928			-0.154	0.275	1.917			-0.272	-0.054	1.966			-0.250	-0.240	1.842			-0.274	-0.418	1.792			-0.303	-0.452	1.762			0.014	0.041	1.846			-0.031	-0.064	1.654
-0.101	-0.227	1.836			-0.085	-0.181	1.885			-0.112	0.112	1.927			-0.154	0.275	1.917			-0.272	-0.055	1.966			-0.250	-0.240	1.842			-0.274	-0.418	1.792			-0.303	-0.453	1.762			0.014	0.041	1.845			-0.031	-0.064	1.653
-0.101	-0.227	1.836			-0.085	-0.181	1.884			-0.112	0.112	1.927			-0.154	0.276	1.917			-0.272	-0.055	1.966			-0.250	-0.241	1.842			-0.274	-0.418	1.791			-0.303	-0.453	1.762			0.014	0.041	1.845			-0.031	-0.064	1.653
-0.101	-0.227	1.835			-0.085	-0.181	1.884			-0.112	0.112	1.927			-0.154	0.276	1.916			-0.272	-0.055	1.965			-0.250	-0.241	1.841			-0.274	-0.419	1.791			-0.303	-0.453	1.761			0.014	0.041	1.845			-0.031	-0.064	1.653
-0.101	-0.227	1.835			-0.085	-0.181	1.883			-0.112	0.112	1.926			-0.154	0.276	1.916			-0.272	-0.056	1.965			-0.249	-0.241	1.841			-0.274	-0.419	1.791			-0.303	-0.454	1.761			0.014	0.041	1.845			-0.030	-0.064	1.652
-0.101	-0.227	1.835			-0.085	-0.181	1.883			-0.112	0.112	1.926			-0.154	0.276	1.916			-0.272	-0.057	1.965			-0.249	-0.241	1.841			-0.274	-0.419	1.791			-0.303	-0.454	1.761			0.014	0.041	1.845			-0.030	-0.064	1.652
-0.101	-0.227	1.834			-0.085	-0.180	1.883			-0.112	0.112	1.925			-0.154	0.276	1.915			-0.272	-0.057	1.965			-0.249	-0.242	1.841			-0.274	-0.419	1.790			-0.303	-0.454	1.761			0.014	0.041	1.844			-0.031	-0.064	1.651
-0.101	-0.227	1.834			-0.085	-0.180	1.882			-0.112	0.112	1.925			-0.154	0.277	1.915			-0.272	-0.058	1.965			-0.249	-0.242	1.840			-0.274	-0.419	1.790			-0.303	-0.454	1.761			0.014	0.041	1.844			-0.021	-0.078	1.664
-0.101	-0.227	1.834			-0.085	-0.180	1.882			-0.111	0.112	1.924			-0.153	0.277	1.915			-0.272	-0.058	1.965			-0.249	-0.242	1.840			-0.274	-0.419	1.790			-0.303	-0.455	1.761			0.014	0.041	1.844			-0.021	-0.078	1.662
-0.101	-0.227	1.834			-0.084	-0.180	1.882			-0.111	0.112	1.924			-0.153	0.277	1.914			-0.273	-0.058	1.964			-0.249	-0.242	1.840			-0.274	-0.420	1.790			-0.303	-0.455	1.761			0.014	0.041	1.844			-0.020	-0.077	1.661
-0.101	-0.227	1.833			-0.084	-0.180	1.881			-0.111	0.113	1.924			-0.153	0.277	1.914			-0.273	-0.059	1.964			-0.249	-0.243	1.840			-0.274	-0.420	1.790			-0.303	-0.455	1.761			0.014	0.041	1.844			-0.020	-0.076	1.660
-0.101	-0.226	1.833			-0.084	-0.180	1.881			-0.111	0.113	1.923			-0.153	0.278	1.914			-0.273	-0.059	1.964			-0.249	-0.243	1.840			-0.274	-0.420	1.789			-0.303	-0.455	1.761			0.014	0.041	1.844			-0.014	-0.083	1.668
-0.101	-0.226	1.833			-0.084	-0.180	1.881			-0.111	0.113	1.923			-0.153	0.278	1.913			-0.273	-0.060	1.964			-0.249	-0.243	1.839			-0.274	-0.420	1.789			-0.303	-0.456	1.761			0.014	0.042	1.844			-0.014	-0.082	1.665
-0.101	-0.226	1.832			-0.084	-0.180	1.881			-0.111	0.113	1.922			-0.153	0.278	1.913			-0.273	-0.060	1.964			-0.248	-0.244	1.839			-0.274	-0.420	1.789			-0.303	-0.456	1.760			0.014	0.042	1.844			-0.014	-0.080	1.663
-0.101	-0.226	1.832			-0.084	-0.180	1.880			-0.110	0.113	1.922			-0.153	0.278	1.913			-0.274	-0.060	1.963			-0.248	-0.244	1.838			-0.274	-0.421	1.789			-0.303	-0.457	1.760			0.014	0.042	1.844			-0.014	-0.079	1.662
-0.100	-0.226	1.832			-0.084	-0.180	1.880			-0.110	0.113	1.922			-0.152	0.279	1.913			-0.274	-0.061	1.963			-0.248	-0.244	1.838			-0.274	-0.421	1.788			-0.303	-0.457	1.760			0.014	0.042	1.843			-0.014	-0.078	1.660
-0.100	-0.226	1.832			-0.084	-0.179	1.880			-0.110	0.113	1.921			-0.152	0.279	1.912			-0.274	-0.061	1.963			-0.248	-0.245	1.838			-0.274	-0.421	1.788			-0.302	-0.457	1.760			0.014	0.042	1.843			-0.014	-0.078	1.659
-0.100	-0.226	1.831			-0.084	-0.179	1.879			-0.110	0.113	1.921			-0.152	0.279	1.912			-0.274	-0.062	1.963			-0.248	-0.245	1.837			-0.274	-0.421	1.788			-0.302	-0.458	1.760			0.014	0.042	1.843			-0.014	-0.077	1.658
-0.100	-0.226	1.831			-0.084	-0.179	1.879			-0.110	0.113	1.921			-0.152	0.279	1.911			-0.274	-0.062	1.963			-0.248	-0.242	1.837			-0.274	-0.420	1.787			-0.302	-0.457	1.760			0.014	0.042	1.843			-0.014	-0.076	1.657
-0.100	-0.226	1.831			-0.083	-0.179	1.879			-0.109	0.113	1.920			-0.152	0.280	1.911			-0.275	-0.063	1.962			-0.248	-0.239	1.837			-0.274	-0.419	1.787			-0.301	-0.457	1.760			0.014	0.042	1.843			-0.014	-0.075	1.656
-0.100	-0.225	1.830			-0.083	-0.179	1.879			-0.109	0.113	1.920			-0.152	0.280	1.911			-0.275	-0.063	1.962			-0.248	-0.240	1.837			-0.274	-0.419	1.787			-0.300	-0.458	1.760			0.014	0.042	1.843			-0.014	-0.075	1.655
-0.100	-0.225	1.830			-0.083	-0.179	1.878			-0.109	0.113	1.920			-0.152	0.280	1.910			-0.275	-0.063	1.962			-0.248	-0.241	1.836			-0.274	-0.420	1.786			-0.300	-0.459	1.759			0.014	0.042	1.843			-0.014	-0.075	1.655
-0.100	-0.225	1.830			-0.083	-0.179	1.878			-0.109	0.114	1.919			-0.152	0.280	1.910			-0.275	-0.064	1.962			-0.248	-0.242	1.836			-0.274	-0.420	1.786			-0.300	-0.460	1.759			0.014	0.042	1.843			-0.014	-0.075	1.654
-0.099	-0.225	1.830			-0.083	-0.179	1.878			-0.109	0.114	1.919			-0.152	0.280	1.909			-0.275	-0.064	1.961			-0.248	-0.242	1.835			-0.274	-0.421	1.785			-0.300	-0.461	1.759			0.014	0.042	1.843			-0.014	-0.074	1.654
-0.099	-0.225	1.829			-0.083	-0.179	1.877			-0.108	0.114	1.918			-0.152	0.280	1.909			-0.276	-0.064	1.961			-0.248	-0.243	1.835			-0.274	-0.421	1.785			-0.300	-0.461	1.759			0.014	0.042	1.843			-0.011	-0.067	1.654
-0.099	-0.225	1.829			-0.083	-0.179	1.877			-0.108	0.114	1.918			-0.151	0.280	1.908			-0.276	-0.065	1.961			-0.248	-0.243	1.834			-0.274	-0.421	1.784			-0.300	-0.462	1.759			0.014	0.042	1.843			-0.010	-0.066	1.654
-0.099	-0.225	1.829			-0.083	-0.178	1.877			-0.108	0.114	1.918			-0.151	0.280	1.908			-0.276	-0.065	1.961			-0.248	-0.244	1.834			-0.274	-0.421	1.784			-0.299	-0.462	1.758			0.014	0.042	1.843			-0.010	-0.067	1.653
-0.099	-0.225	1.828			-0.082	-0.178	1.876			-0.108	0.114	1.917			-0.151	0.280	1.907			-0.276	-0.065	1.960			-0.248	-0.244	1.833			-0.274	-0.422	1.784			-0.299	-0.463	1.758			0.014	0.042	1.842			-0.010	-0.066	1.653
-0.099	-0.225	1.828			-0.082	-0.178	1.876			-0.107	0.114	1.917			-0.151	0.281	1.907			-0.276	-0.066	1.960			-0.248	-0.244	1.833			-0.274	-0.422	1.783			-0.299	-0.463	1.758			0.014	0.042	1.842			-0.011	-0.066	1.652
-0.099	-0.225	1.828			-0.082	-0.178	1.876			-0.107	0.114	1.916			-0.151	0.281	1.906			-0.276	-0.066	1.960			-0.248	-0.245	1.833			-0.274	-0.422	1.783			-0.299	-0.463	1.758			0.014	0.042	1.842			-0.011	-0.066	1.651
-0.099	-0.224	1.827			-0.082	-0.178	1.876			-0.107	0.114	1.916			-0.151	0.281	1.906			-0.277	-0.066	1.960			-0.248	-0.245	1.833			-0.274	-0.422	1.783			-0.299	-0.464	1.758			0.014	0.043	1.842			-0.011	-0.067	1.650
-0.099	-0.224	1.827			-0.082	-0.178	1.875			-0.107	0.114	1.916			-0.151	0.281	1.905			-0.277	-0.066	1.959			-0.248	-0.245	1.832			-0.274	-0.423	1.782			-0.299	-0.464	1.757			0.014	0.043	1.842			-0.012	-0.067	1.649
-0.098	-0.224	1.827			-0.082	-0.178	1.875			-0.107	0.114	1.915			-0.151	0.281	1.905			-0.277	-0.067	1.959			-0.248	-0.245	1.832			-0.274	-0.423	1.782			-0.299	-0.464	1.757			0.014	0.043	1.842			-0.013	-0.067	1.648
-0.098	-0.224	1.826			-0.082	-0.178	1.875			-0.107	0.114	1.915			-0.151	0.281	1.904			-0.277	-0.067	1.959			-0.248	-0.246	1.832			-0.274	-0.423	1.782			-0.299	-0.464	1.757			0.014	0.043	1.842			-0.013	-0.067	1.647
-0.098	-0.224	1.826			-0.082	-0.178	1.874			-0.106	0.114	1.915			-0.151	0.281	1.904			-0.277	-0.067	1.958			-0.248	-0.246	1.832			-0.274	-0.423	1.782			-0.299	-0.464	1.756			0.014	0.043	1.842			-0.014	-0.067	1.647
-0.098	-0.224	1.826			-0.082	-0.178	1.874			-0.106	0.114	1.914			-0.151	0.281	1.904			-0.277	-0.067	1.958			-0.248	-0.246	1.832			-0.274	-0.423	1.781			-0.299	-0.464	1.756			0.014	0.043	1.841			-0.015	-0.067	1.646
-0.098	-0.224	1.825			-0.082	-0.178	1.874			-0.106	0.114	1.914			-0.151	0.281	1.903			-0.277	-0.068	1.958			-0.248	-0.246	1.831			-0.274	-0.423	1.781			-0.299	-0.464	1.756			0.014	0.043	1.841			-0.015	-0.067	1.645
-0.098	-0.224	1.825			-0.081	-0.177	1.873			-0.106	0.114	1.914			-0.151	0.281	1.903			-0.278	-0.068	1.957			-0.248	-0.246	1.831			-0.274	-0.423	1.781			-0.299	-0.464	1.755			0.014	0.043	1.841			-0.016	-0.067	1.645
-0.098	-0.223	1.825			-0.081	-0.177	1.873			-0.106	0.114	1.913			-0.151	0.281	1.903			-0.278	-0.068	1.957			-0.248	-0.246	1.831			-0.274	-0.423	1.781			-0.299	-0.464	1.755			0.014	0.043	1.841			-0.016	-0.067	1.644
-0.098	-0.223	1.824			-0.081	-0.177	1.873			-0.106	0.114	1.913			-0.151	0.281	1.902			-0.278	-0.068	1.957			-0.248	-0.246	1.831			-0.274	-0.423	1.781			-0.299	-0.464	1.755			0.014	0.043	1.841			-0.017	-0.068	1.643
-0.098	-0.223	1.824			-0.081	-0.177	1.872			-0.106	0.114	1.913			-0.151	0.281	1.902			-0.278	-0.068	1.957			-0.248	-0.246	1.831			-0.274	-0.423	1.780			-0.299	-0.464	1.754			0.014	0.043	1.841			-0.018	-0.068	1.643
-0.098	-0.223	1.824			-0.081	-0.177	1.872			-0.106	0.114	1.913			-0.151	0.282	1.902			-0.278	-0.069	1.956			-0.248	-0.246	1.831			-0.274	-0.423	1.780			-0.299	-0.464	1.754			0.014	0.043	1.841			-0.018	-0.068	1.643
-0.098	-0.223	1.824			-0.081	-0.177	1.872			-0.106	0.114	1.912			-0.151	0.282	1.901			-0.278	-0.069	1.956			-0.248	-0.246	1.830			-0.274	-0.423	1.780			-0.299	-0.464	1.754			0.014	0.043	1.840			-0.018	-0.068	1.642
-0.098	-0.223	1.823			-0.081	-0.177	1.872			-0.105	0.114	1.912			-0.151	0.282	1.901			-0.278	-0.069	1.956			-0.248	-0.247	1.830			-0.274	-0.423	1.780			-0.299	-0.465	1.754			0.014	0.043	1.840			-0.019	-0.068	1.642
-0.098	-0.223	1.823			-0.081	-0.177	1.871			-0.105	0.114	1.912			-0.151	0.282	1.901			-0.278	-0.069	1.956			-0.248	-0.247	1.830			-0.274	-0.423	1.780			-0.299	-0.464	1.753			0.014	0.043	1.840			-0.019	-0.068	1.642
-0.097	-0.223	1.823			-0.081	-0.177	1.871			-0.105	0.114	1.912			-0.150	0.282	1.901			-0.278	-0.069	1.956			-0.248	-0.247	1.830			-0.274	-0.423	1.780			-0.299	-0.464	1.753			0.014	0.043	1.840			-0.019	-0.068	1.641
-0.097	-0.223	1.822			-0.081	-0.177	1.871			-0.105	0.114	1.911			-0.150	0.282	1.900			-0.278	-0.069	1.955			-0.248	-0.247	1.830			-0.274	-0.423	1.779			-0.299	-0.464	1.753			0.014	0.043	1.840			-0.019	-0.068	1.641
-0.097	-0.222	1.822			-0.081	-0.176	1.871			-0.105	0.114	1.911			-0.150	0.282	1.900			-0.279	-0.069	1.955			-0.248	-0.247	1.829			-0.274	-0.423	1.779			-0.299	-0.464	1.753			0.014	0.043	1.840			-0.019	-0.068	1.641
-0.097	-0.222	1.822			-0.081	-0.176	1.870			-0.105	0.114	1.911			-0.150	0.282	1.900			-0.279	-0.069	1.955			-0.248	-0.247	1.829			-0.274	-0.423	1.779			-0.299	-0.464	1.752			0.014	0.043	1.839			-0.020	-0.068	1.641
-0.097	-0.222	1.822			-0.081	-0.176	1.870			-0.105	0.114	1.911			-0.150	0.282	1.900			-0.279	-0.069	1.955			-0.248	-0.246	1.829			-0.274	-0.423	1.779			-0.299	-0.464	1.752			0.014	0.043	1.839			-0.020	-0.068	1.640
-0.097	-0.222	1.822			-0.081	-0.176	1.870			-0.105	0.114	1.911			-0.150	0.282	1.899			-0.279	-0.070	1.955			-0.248	-0.246	1.829			-0.274	-0.423	1.779			-0.299	-0.464	1.752			0.014	0.043	1.839			-0.020	-0.068	1.640
-0.097	-0.222	1.821			-0.081	-0.176	1.870			-0.105	0.114	1.910			-0.150	0.282	1.899			-0.279	-0.070	1.954			-0.248	-0.246	1.829			-0.274	-0.423	1.779			-0.299	-0.463	1.752			0.014	0.043	1.839			-0.020	-0.068	1.640
-0.097	-0.222	1.821			-0.081	-0.176	1.869			-0.105	0.115	1.910			-0.150	0.282	1.899			-0.279	-0.070	1.954			-0.248	-0.246	1.828			-0.274	-0.423	1.778			-0.299	-0.463	1.751			0.014	0.043	1.838			-0.020	-0.068	1.639
-0.097	-0.222	1.821			-0.081	-0.176	1.869			-0.105	0.115	1.910			-0.150	0.282	1.899			-0.279	-0.070	1.954			-0.248	-0.246	1.828			-0.274	-0.423	1.778			-0.299	-0.463	1.751			0.014	0.043	1.838			-0.021	-0.068	1.639
-0.097	-0.222	1.821			-0.080	-0.176	1.869			-0.105	0.115	1.910			-0.150	0.282	1.899			-0.279	-0.070	1.954			-0.248	-0.246	1.828			-0.274	-0.423	1.778			-0.299	-0.463	1.751			0.014	0.043	1.838			-0.021	-0.068	1.639
-0.097	-0.222	1.821			-0.080	-0.176	1.869			-0.105	0.115	1.910			-0.150	0.282	1.898			-0.279	-0.070	1.954			-0.247	-0.246	1.828			-0.274	-0.422	1.778			-0.299	-0.463	1.751			0.014	0.043	1.838			-0.021	-0.068	1.639
-0.097	-0.222	1.820			-0.080	-0.176	1.869			-0.105	0.115	1.910			-0.150	0.282	1.898			-0.279	-0.070	1.954			-0.247	-0.246	1.828			-0.274	-0.422	1.778			-0.299	-0.463	1.751			0.015	0.043	1.838			-0.021	-0.068	1.638
-0.097	-0.222	1.820			-0.080	-0.176	1.868			-0.105	0.115	1.910			-0.150	0.282	1.898			-0.279	-0.070	1.954			-0.247	-0.246	1.827			-0.274	-0.422	1.778			-0.299	-0.462	1.750			0.015	0.043	1.837			-0.022	-0.068	1.638
-0.097	-0.222	1.820			-0.080	-0.176	1.868			-0.104	0.115	1.909			-0.150	0.282	1.898			-0.264	-0.042	1.952			-0.247	-0.244	1.828			-0.274	-0.421	1.778			-0.299	-0.460	1.750			0.015	0.043	1.837			-0.022	-0.068	1.638
-0.097	-0.222	1.820			-0.080	-0.176	1.868			-0.104	0.115	1.909			-0.150	0.282	1.898			-0.256	-0.027	1.952			-0.247	-0.241	1.828			-0.273	-0.420	1.778			-0.299	-0.458	1.750			0.015	0.043	1.837			-0.022	-0.068	1.638
-0.097	-0.222	1.820			-0.080	-0.176	1.868			-0.104	0.115	1.909			-0.150	0.282	1.898			-0.253	-0.021	1.952			-0.246	-0.238	1.829			-0.273	-0.418	1.778			-0.299	-0.456	1.750			0.015	0.044	1.837			-0.022	-0.068	1.638
-0.097	-0.222	1.820			-0.080	-0.176	1.868			-0.104	0.115	1.909			-0.150	0.282	1.898			-0.251	-0.017	1.952			-0.246	-0.236	1.829			-0.273	-0.417	1.778			-0.298	-0.455	1.751			0.015	0.044	1.836			-0.023	-0.068	1.638
-0.097	-0.222	1.819			-0.080	-0.176	1.868			-0.104	0.115	1.909			-0.150	0.282	1.898			-0.248	-0.011	1.951			-0.246	-0.234	1.830			-0.272	-0.416	1.778			-0.298	-0.454	1.751			0.015	0.044	1.836			-0.023	-0.069	1.638
-0.097	-0.222	1.819			-0.080	-0.176	1.867			-0.104	0.115	1.909			-0.150	0.282	1.897			-0.246	-0.007	1.951			-0.246	-0.232	1.830			-0.272	-0.415	1.778			-0.298	-0.454	1.751			0.015	0.044	1.836			-0.023	-0.069	1.637
-0.097	-0.222	1.819			-0.080	-0.176	1.867			-0.104	0.115	1.909			-0.150	0.282	1.897			-0.243	-0.003	1.950			-0.246	-0.231	1.830			-0.272	-0.414	1.778			-0.298	-0.453	1.751			0.015	0.044	1.836			-0.023	-0.069	1.637
-0.097	-0.222	1.818			-0.080	-0.176	1.867			-0.104	0.115	1.909			-0.150	0.282	1.897			-0.242	-0.001	1.950			-0.245	-0.230	1.830			-0.271	-0.413	1.778			-0.297	-0.452	1.751			0.015	0.044	1.835			-0.023	-0.069	1.637
-0.097	-0.223	1.818			-0.080	-0.176	1.867			-0.104	0.115	1.908			-0.150	0.282	1.897			-0.240	0.001	1.950			-0.245	-0.229	1.830			-0.271	-0.412	1.779			-0.297	-0.452	1.752			0.015	0.044	1.835			-0.024	-0.069	1.637
-0.097	-0.223	1.818			-0.080	-0.177	1.866			-0.104	0.115	1.908			-0.150	0.282	1.897			-0.239	0.004	1.949			-0.245	-0.228	1.831			-0.271	-0.412	1.779			-0.297	-0.451	1.752			0.015	0.044	1.835			-0.024	-0.069	1.637
-0.097	-0.224	1.818			-0.080	-0.177	1.866			-0.104	0.115	1.908			-0.150	0.282	1.897			-0.237	0.006	1.949			-0.245	-0.227	1.831			-0.271	-0.411	1.779			-0.297	-0.450	1.752			0.015	0.044	1.834			-0.024	-0.069	1.637
-0.097	-0.224	1.817			-0.080	-0.177	1.866			-0.104	0.115	1.908			-0.150	0.282	1.897			-0.236	0.008	1.948			-0.245	-0.226	1.831			-0.271	-0.410	1.779			-0.296	-0.450	1.752			0.015	0.044	1.834			-0.025	-0.069	1.638
-0.097	-0.224	1.817			-0.080	-0.177	1.866			-0.104	0.115	1.908			-0.150	0.282	1.897			-0.235	0.010	1.948			-0.245	-0.225	1.831			-0.271	-0.410	1.779			-0.296	-0.450	1.752			0.015	0.044	1.834			-0.025	-0.069	1.638
-0.097	-0.225	1.817			-0.080	-0.178	1.865			-0.104	0.115	1.908			-0.150	0.282	1.897			-0.234	0.012	1.947			-0.245	-0.224	1.831			-0.270	-0.410	1.779			-0.296	-0.449	1.752			0.015	0.044	1.834			-0.025	-0.069	1.638
-0.097	-0.225	1.816			-0.080	-0.178	1.865			-0.104	0.115	1.908			-0.150	0.282	1.897			-0.232	0.013	1.947			-0.245	-0.223	1.831			-0.270	-0.409	1.779			-0.296	-0.449	1.752			0.015	0.044	1.833			-0.026	-0.069	1.638
-0.097	-0.225	1.816			-0.080	-0.178	1.865			-0.104	0.115	1.908			-0.150	0.282	1.897			-0.231	0.015	1.946			-0.244	-0.222	1.832			-0.270	-0.409	1.779			-0.296	-0.448	1.752			0.015	0.044	1.833			-0.026	-0.069	1.638
-0.097	-0.226	1.816			-0.080	-0.179	1.865			-0.104	0.115	1.908			-0.150	0.282	1.896			-0.231	0.016	1.946			-0.244	-0.222	1.832			-0.270	-0.408	1.779			-0.296	-0.448	1.752			0.015	0.044	1.833			-0.027	-0.069	1.638
-0.097	-0.226	1.816			-0.081	-0.179	1.864			-0.104	0.115	1.908			-0.150	0.282	1.896			-0.230	0.017	1.946			-0.244	-0.221	1.832			-0.270	-0.408	1.779			-0.296	-0.448	1.752			0.015	0.044	1.833			-0.028	-0.068	1.639
-0.097	-0.226	1.816			-0.081	-0.179	1.864			-0.104	0.115	1.907			-0.150	0.282	1.896			-0.229	0.019	1.945			-0.244	-0.221	1.832			-0.270	-0.408	1.779			-0.296	-0.447	1.752			0.015	0.044	1.832			-0.028	-0.068	1.639
-0.097	-0.227	1.815			-0.081	-0.179	1.864			-0.104	0.115	1.907			-0.150	0.282	1.896			-0.228	0.020	1.945			-0.244	-0.220	1.832			-0.270	-0.408	1.779			-0.296	-0.447	1.752			0.015	0.044	1.832			-0.029	-0.068	1.639
-0.097	-0.227	1.815			-0.081	-0.180	1.864			-0.104	0.115	1.907			-0.151	0.282	1.896			-0.227	0.021	1.945			-0.244	-0.219	1.832			-0.270	-0.407	1.779			-0.296	-0.447	1.752			0.015	0.044	1.832			-0.029	-0.068	1.639
-0.098	-0.227	1.815			-0.081	-0.180	1.864			-0.104	0.115	1.907			-0.151	0.282	1.896			-0.227	0.022	1.944			-0.244	-0.219	1.832			-0.270	-0.407	1.779			-0.296	-0.447	1.752			0.015	0.044	1.831			-0.029	-0.068	1.639
-0.098	-0.228	1.815			-0.081	-0.180	1.864			-0.104	0.115	1.907			-0.151	0.282	1.896			-0.226	0.022	1.944			-0.244	-0.219	1.832			-0.270	-0.407	1.779			-0.296	-0.446	1.752			0.015	0.044	1.831			-0.030	-0.068	1.639
-0.098	-0.228	1.815			-0.081	-0.180	1.863			-0.104	0.115	1.907			-0.151	0.282	1.896			-0.226	0.023	1.944			-0.244	-0.218	1.832			-0.270	-0.407	1.779			-0.296	-0.446	1.752			0.015	0.044	1.831			-0.030	-0.068	1.639
-0.098	-0.228	1.814			-0.081	-0.180	1.863			-0.104	0.115	1.907			-0.151	0.282	1.896			-0.225	0.024	1.943			-0.244	-0.218	1.832			-0.270	-0.406	1.779			-0.296	-0.446	1.752			0.015	0.044	1.830			-0.030	-0.068	1.639
-0.098	-0.228	1.814			-0.081	-0.181	1.863			-0.104	0.115	1.907			-0.151	0.282	1.896			-0.225	0.024	1.943			-0.244	-0.217	1.832			-0.270	-0.406	1.779			-0.296	-0.445	1.752			0.015	0.044	1.830			-0.031	-0.068	1.639
-0.098	-0.229	1.814			-0.081	-0.181	1.863			-0.104	0.115	1.906			-0.151	0.281	1.896			-0.224	0.025	1.943			-0.244	-0.217	1.832			-0.269	-0.406	1.779			-0.296	-0.445	1.752			0.015	0.044	1.830			-0.031	-0.068	1.639
-0.098	-0.229	1.814			-0.081	-0.181	1.863			-0.104	0.115	1.906			-0.151	0.281	1.895			-0.224	0.025	1.942			-0.244	-0.217	1.832			-0.269	-0.406	1.779			-0.296	-0.445	1.752			0.015	0.044	1.830			-0.031	-0.068	1.639
-0.098	-0.229	1.814			-0.081	-0.181	1.862			-0.104	0.115	1.906			-0.151	0.281	1.895			-0.223	0.026	1.942			-0.244	-0.216	1.832			-0.269	-0.405	1.779			-0.296	-0.444	1.752			0.015	0.044	1.829			-0.032	-0.067	1.639
-0.098	-0.229	1.814			-0.081	-0.181	1.862			-0.104	0.115	1.906			-0.151	0.281	1.895			-0.223	0.026	1.942			-0.244	-0.216	1.832			-0.269	-0.405	1.779			-0.296	-0.444	1.751			0.015	0.044	1.829			-0.032	-0.068	1.639
-0.098	-0.229	1.813			-0.081	-0.182	1.862			-0.104	0.115	1.906			-0.151	0.281	1.895			-0.223	0.026	1.941			-0.244	-0.216	1.832			-0.269	-0.405	1.779			-0.296	-0.444	1.751			0.015	0.044	1.829			-0.032	-0.068	1.639
-0.098	-0.230	1.813			-0.081	-0.182	1.862			-0.104	0.115	1.906			-0.151	0.281	1.895			-0.223	0.026	1.941			-0.244	-0.216	1.832			-0.269	-0.405	1.779			-0.296	-0.444	1.751			0.015	0.044	1.828			-0.032	-0.068	1.640
-0.098	-0.230	1.813			-0.081	-0.182	1.862			-0.104	0.115	1.905			-0.151	0.281	1.895			-0.223	0.021	1.940			-0.244	-0.218	1.832			-0.269	-0.405	1.778			-0.296	-0.444	1.751			0.015	0.044	1.828			-0.032	-0.068	1.640
-0.098	-0.230	1.813			-0.081	-0.182	1.862			-0.104	0.115	1.905			-0.151	0.281	1.895			-0.223	0.020	1.939			-0.244	-0.218	1.831			-0.269	-0.405	1.778			-0.296	-0.443	1.751			0.015	0.043	1.828			-0.032	-0.068	1.640
-0.098	-0.230	1.813			-0.081	-0.182	1.861			-0.104	0.115	1.905			-0.151	0.281	1.895			-0.223	0.019	1.939			-0.244	-0.218	1.831			-0.269	-0.405	1.778			-0.296	-0.443	1.751			0.015	0.043	1.828			-0.031	-0.069	1.640
-0.098	-0.230	1.813			-0.081	-0.182	1.861			-0.104	0.115	1.905			-0.151	0.281	1.894			-0.223	0.019	1.938			-0.244	-0.218	1.831			-0.269	-0.405	1.778			-0.296	-0.443	1.751			0.015	0.043	1.827			-0.032	-0.069	1.640
-0.098	-0.230	1.812			-0.081	-0.182	1.861			-0.104	0.115	1.905			-0.151	0.281	1.894			-0.223	0.018	1.938			-0.244	-0.218	1.831			-0.269	-0.405	1.778			-0.296	-0.443	1.751			0.015	0.043	1.827			-0.032	-0.069	1.640
-0.098	-0.231	1.812			-0.081	-0.183	1.861			-0.104	0.115	1.905			-0.151	0.281	1.894			-0.223	0.018	1.938			-0.244	-0.218	1.831			-0.269	-0.405	1.778			-0.296	-0.443	1.751			0.015	0.043	1.827			-0.032	-0.069	1.640
-0.098	-0.231	1.812			-0.081	-0.183	1.861			-0.104	0.115	1.904			-0.151	0.281	1.894			-0.224	0.017	1.937			-0.244	-0.218	1.830			-0.269	-0.404	1.778			-0.296	-0.442	1.750			0.015	0.043	1.827			-0.031	-0.069	1.639
-0.098	-0.231	1.812			-0.081	-0.183	1.861			-0.104	0.115	1.904			-0.151	0.281	1.894			-0.224	0.017	1.937			-0.244	-0.218	1.830			-0.269	-0.404	1.778			-0.296	-0.442	1.750			0.015	0.043	1.827			-0.032	-0.069	1.639
-0.098	-0.231	1.812			-0.081	-0.183	1.861			-0.104	0.115	1.904			-0.151	0.281	1.894			-0.225	0.014	1.936			-0.244	-0.219	1.829			-0.269	-0.404	1.778			-0.296	-0.442	1.750			0.015	0.043	1.826			-0.031	-0.069	1.639
-0.098	-0.231	1.812			-0.081	-0.183	1.860			-0.104	0.115	1.904			-0.151	0.280	1.894			-0.226	0.013	1.936			-0.244	-0.221	1.828			-0.269	-0.405	1.778			-0.297	-0.442	1.750			0.015	0.043	1.826			-0.031	-0.069	1.638
-0.098	-0.231	1.811			-0.081	-0.183	1.860			-0.104	0.115	1.904			-0.151	0.280	1.893			-0.245	-0.027	1.934			-0.244	-0.223	1.827			-0.269	-0.405	1.778			-0.297	-0.443	1.750			0.015	0.043	1.826			-0.031	-0.069	1.637
-0.098	-0.231	1.811			-0.081	-0.183	1.860			-0.104	0.115	1.904			-0.151	0.280	1.893			-0.251	-0.040	1.933			-0.244	-0.225	1.825			-0.269	-0.406	1.777			-0.297	-0.444	1.749			0.015	0.043	1.826			-0.029	-0.068	1.637
-0.097	-0.231	1.811			-0.081	-0.183	1.860			-0.104	0.115	1.904			-0.151	0.280	1.893			-0.254	-0.046	1.932			-0.244	-0.227	1.824			-0.270	-0.407	1.777			-0.297	-0.445	1.749			0.016	0.043	1.825			-0.028	-0.068	1.636
-0.097	-0.231	1.811			-0.081	-0.183	1.860			-0.104	0.115	1.903			-0.151	0.280	1.893			-0.257	-0.050	1.933			-0.243	-0.229	1.823			-0.270	-0.408	1.777			-0.297	-0.446	1.749			0.016	0.043	1.825			-0.026	-0.067	1.635
-0.097	-0.231	1.811			-0.080	-0.183	1.859			-0.104	0.116	1.903			-0.151	0.280	1.893			-0.259	-0.053	1.934			-0.243	-0.229	1.823			-0.270	-0.408	1.776			-0.297	-0.446	1.748			0.016	0.044	1.825			-0.025	-0.067	1.634
-0.097	-0.231	1.811			-0.080	-0.183	1.859			-0.104	0.116	1.903			-0.150	0.280	1.893			-0.260	-0.055	1.934			-0.243	-0.226	1.823			-0.270	-0.407	1.776			-0.297	-0.446	1.748			0.016	0.044	1.825			-0.023	-0.067	1.633
-0.097	-0.230	1.810			-0.080	-0.183	1.859			-0.103	0.116	1.903			-0.150	0.280	1.893			-0.262	-0.057	1.935			-0.243	-0.224	1.823			-0.270	-0.407	1.776			-0.297	-0.446	1.748			0.017	0.044	1.824			-0.010	-0.079	1.646
-0.097	-0.230	1.810			-0.080	-0.182	1.859			-0.103	0.116	1.903			-0.150	0.280	1.893			-0.264	-0.059	1.936			-0.243	-0.221	1.823			-0.270	-0.406	1.776			-0.297	-0.446	1.748			0.017	0.044	1.824			-0.006	-0.076	1.644
-0.096	-0.229	1.810			-0.080	-0.182	1.859			-0.103	0.116	1.903			-0.149	0.280	1.892			-0.265	-0.059	1.937			-0.244	-0.218	1.824			-0.270	-0.405	1.776			-0.297	-0.445	1.748			0.018	0.044	1.824			-0.002	-0.073	1.642
-0.096	-0.229	1.810			-0.080	-0.182	1.859			-0.103	0.116	1.903			-0.149	0.280	1.892			-0.266	-0.060	1.938			-0.244	-0.214	1.824			-0.270	-0.404	1.776			-0.296	-0.444	1.749			0.018	0.044	1.824			0.001	-0.071	1.640
-0.096	-0.228	1.810			-0.079	-0.182	1.859			-0.103	0.116	1.903			-0.149	0.280	1.892			-0.267	-0.061	1.938			-0.244	-0.212	1.825			-0.270	-0.402	1.776			-0.296	-0.443	1.749			0.019	0.044	1.824			0.003	-0.070	1.639
-0.096	-0.228	1.810			-0.079	-0.181	1.859			-0.103	0.116	1.902			-0.148	0.280	1.892			-0.268	-0.061	1.939			-0.244	-0.209	1.826			-0.271	-0.401	1.775			-0.296	-0.443	1.749			0.019	0.045	1.824			0.005	-0.069	1.638
-0.096	-0.227	1.810			-0.079	-0.181	1.859			-0.103	0.116	1.902			-0.147	0.279	1.892			-0.269	-0.061	1.940			-0.245	-0.206	1.826			-0.271	-0.400	1.775			-0.296	-0.442	1.749			0.020	0.045	1.825			0.008	-0.068	1.637
-0.095	-0.226	1.810			-0.079	-0.180	1.859			-0.103	0.116	1.902			-0.146	0.280	1.892			-0.269	-0.060	1.940			-0.245	-0.204	1.827			-0.271	-0.399	1.775			-0.295	-0.442	1.749			0.021	0.045	1.825			0.010	-0.067	1.636
-0.095	-0.225	1.810			-0.079	-0.179	1.859			-0.103	0.116	1.902			-0.145	0.280	1.892			-0.270	-0.059	1.941			-0.245	-0.201	1.828			-0.272	-0.397	1.775			-0.295	-0.441	1.749			0.021	0.045	1.825			0.012	-0.066	1.636
-0.095	-0.224	1.810			-0.079	-0.178	1.859			-0.103	0.116	1.902			-0.143	0.280	1.891			-0.270	-0.058	1.942			-0.245	-0.199	1.828			-0.272	-0.396	1.775			-0.295	-0.441	1.749			0.022	0.046	1.826			0.020	-0.064	1.635
-0.095	-0.223	1.810			-0.079	-0.178	1.859			-0.103	0.116	1.902			-0.141	0.281	1.891			-0.270	-0.056	1.942			-0.246	-0.197	1.829			-0.273	-0.396	1.775			-0.295	-0.441	1.749			0.023	0.046	1.826			0.025	-0.063	1.635
-0.095	-0.222	1.810			-0.079	-0.177	1.859			-0.102	0.117	1.901			-0.139	0.282	1.891			-0.270	-0.052	1.943			-0.246	-0.196	1.830			-0.273	-0.395	1.775			-0.295	-0.440	1.749			0.024	0.046	1.827			0.029	-0.063	1.635
-0.095	-0.222	1.810			-0.079	-0.176	1.859			-0.102	0.117	1.901			-0.137	0.283	1.891			-0.270	-0.052	1.943			-0.246	-0.195	1.830			-0.273	-0.395	1.774			-0.294	-0.440	1.749			0.024	0.047	1.827			0.035	-0.062	1.635
-0.095	-0.221	1.810			-0.078	-0.176	1.859			-0.102	0.118	1.900			-0.136	0.283	1.892			-0.270	-0.051	1.943			-0.246	-0.194	1.830			-0.274	-0.394	1.774			-0.294	-0.440	1.748			0.025	0.047	1.828			0.039	-0.062	1.635
-0.094	-0.220	1.810			-0.078	-0.175	1.859			-0.102	0.119	1.899			-0.134	0.284	1.892			-0.269	-0.050	1.942			-0.238	-0.193	1.826			-0.274	-0.394	1.774			-0.294	-0.440	1.748			0.026	0.047	1.828			0.042	-0.062	1.635
-0.094	-0.220	1.810			-0.078	-0.175	1.858			-0.102	0.119	1.898			-0.132	0.284	1.892			-0.269	-0.049	1.942			-0.239	-0.193	1.826			-0.274	-0.394	1.774			-0.294	-0.440	1.748			0.027	0.047	1.828			0.045	-0.062	1.635
-0.094	-0.220	1.810			-0.078	-0.174	1.858			-0.101	0.120	1.897			-0.131	0.284	1.892			-0.267	-0.047	1.941			-0.240	-0.193	1.826			-0.274	-0.394	1.774			-0.294	-0.439	1.748			0.028	0.047	1.829			0.050	-0.062	1.635
-0.094	-0.220	1.810			-0.078	-0.174	1.858			-0.100	0.121	1.896			-0.130	0.285	1.892			-0.265	-0.045	1.939			-0.240	-0.193	1.827			-0.274	-0.393	1.773			-0.294	-0.439	1.748			0.029	0.047	1.829			0.053	-0.062	1.634
-0.094	-0.219	1.810			-0.078	-0.174	1.858			-0.099	0.121	1.895			-0.129	0.285	1.891			-0.263	-0.041	1.938			-0.241	-0.192	1.827			-0.274	-0.393	1.773			-0.294	-0.439	1.748			0.030	0.047	1.830			0.057	-0.062	1.634
-0.094	-0.219	1.810			-0.078	-0.174	1.858			-0.098	0.123	1.893			-0.128	0.285	1.891			-0.261	-0.037	1.937			-0.241	-0.192	1.827			-0.274	-0.394	1.773			-0.294	-0.439	1.747			0.031	0.048	1.830			0.060	-0.063	1.634
-0.093	-0.219	1.810			-0.078	-0.173	1.858			-0.096	0.124	1.892			-0.127	0.286	1.891			-0.259	-0.034	1.935			-0.241	-0.192	1.827			-0.273	-0.394	1.773			-0.294	-0.439	1.747			0.032	0.048	1.831			0.064	-0.064	1.634
-0.093	-0.219	1.810			-0.078	-0.173	1.858			-0.095	0.125	1.890			-0.127	0.286	1.891			-0.257	-0.031	1.934			-0.241	-0.191	1.827			-0.273	-0.394	1.773			-0.294	-0.439	1.747			0.033	0.048	1.831			0.067	-0.065	1.634
-0.093	-0.219	1.809			-0.077	-0.173	1.858			-0.092	0.126	1.889			-0.126	0.286	1.891			-0.255	-0.029	1.934			-0.242	-0.191	1.827			-0.273	-0.395	1.772			-0.293	-0.439	1.747			0.035	0.048	1.832			0.070	-0.065	1.634
-0.092	-0.219	1.809			-0.077	-0.173	1.857			-0.090	0.126	1.887			-0.125	0.287	1.891			-0.254	-0.027	1.933			-0.242	-0.191	1.827			-0.273	-0.395	1.772			-0.293	-0.439	1.746			0.036	0.048	1.832			0.073	-0.066	1.633
-0.091	-0.220	1.809			-0.075	-0.175	1.857			-0.071	0.115	1.892			-0.124	0.287	1.891			-0.252	-0.025	1.932			-0.242	-0.191	1.827			-0.272	-0.395	1.772			-0.293	-0.439	1.746			0.037	0.048	1.832			0.075	-0.067	1.633
-0.090	-0.221	1.809			-0.073	-0.176	1.857			-0.061	0.110	1.895			-0.123	0.286	1.891			-0.251	-0.023	1.931			-0.242	-0.192	1.827			-0.272	-0.395	1.772			-0.293	-0.439	1.746			0.038	0.048	1.833			0.077	-0.067	1.632
-0.089	-0.222	1.809			-0.071	-0.178	1.857			-0.053	0.105	1.897			-0.122	0.286	1.891			-0.249	-0.021	1.930			-0.242	-0.192	1.827			-0.272	-0.395	1.772			-0.292	-0.439	1.746			0.039	0.048	1.833			0.079	-0.068	1.631
-0.088	-0.224	1.808			-0.070	-0.187	1.855			-0.078	0.033	1.874			-0.130	0.188	1.804			-0.248	-0.020	1.930			-0.239	-0.209	1.819			-0.271	-0.400	1.771			-0.292	-0.443	1.745			0.041	0.047	1.833			0.081	-0.068	1.631
-0.086	-0.227	1.808			-0.069	-0.193	1.854			-0.088	0.002	1.864			-0.134	0.146	1.767			-0.247	-0.020	1.929			-0.238	-0.219	1.815			-0.270	-0.404	1.770			-0.292	-0.446	1.743			0.043	0.046	1.833			0.083	-0.068	1.630
-0.085	-0.229	1.807			-0.069	-0.198	1.853			-0.092	-0.013	1.859			-0.135	0.129	1.751			-0.246	-0.019	1.928			-0.238	-0.225	1.812			-0.270	-0.407	1.769			-0.292	-0.448	1.742			0.045	0.046	1.833			0.084	-0.069	1.629
-0.085	-0.231	1.807			-0.069	-0.201	1.852			-0.094	-0.022	1.856			-0.127	0.124	1.748			-0.245	-0.019	1.927			-0.237	-0.227	1.812			-0.269	-0.408	1.769			-0.292	-0.448	1.742			0.047	0.045	1.833			0.086	-0.069	1.628
-0.084	-0.232	1.807			-0.069	-0.204	1.852			-0.096	-0.029	1.854			-0.121	0.121	1.746			-0.244	-0.018	1.926			-0.237	-0.229	1.811			-0.269	-0.409	1.768			-0.292	-0.449	1.742			0.049	0.045	1.833			0.087	-0.069	1.628
-0.083	-0.234	1.807			-0.069	-0.207	1.851			-0.097	-0.034	1.852			-0.116	0.119	1.745			-0.243	-0.018	1.925			-0.237	-0.231	1.810			-0.268	-0.409	1.768			-0.291	-0.449	1.741			0.051	0.044	1.833			0.089	-0.070	1.627
-0.083	-0.235	1.806			-0.069	-0.208	1.851			-0.098	-0.038	1.851			-0.110	0.120	1.744			-0.242	-0.017	1.925			-0.236	-0.222	1.813			-0.268	-0.410	1.768			-0.291	-0.449	1.741			0.053	0.043	1.832			0.090	-0.070	1.626
-0.082	-0.236	1.806			-0.069	-0.210	1.851			-0.104	-0.017	1.859			-0.105	0.177	1.815			-0.240	-0.016	1.924			-0.235	-0.221	1.813			-0.268	-0.410	1.768			-0.291	-0.450	1.741			0.056	0.043	1.832			0.092	-0.071	1.626
-0.082	-0.236	1.806			-0.069	-0.210	1.850			-0.108	-0.007	1.863			-0.101	0.208	1.855			-0.239	-0.016	1.923			-0.235	-0.221	1.813			-0.267	-0.410	1.768			-0.291	-0.450	1.740			0.059	0.042	1.832			0.093	-0.071	1.625
-0.082	-0.237	1.806			-0.069	-0.211	1.850			-0.106	-0.012	1.859			-0.097	0.206	1.857			-0.237	-0.015	1.922			-0.235	-0.222	1.813			-0.267	-0.411	1.767			-0.291	-0.450	1.740			0.062	0.041	1.831			0.083	-0.060	1.610
-0.081	-0.238	1.806			-0.069	-0.212	1.850			-0.108	0.011	1.866			-0.095	0.226	1.867			-0.236	-0.014	1.921			-0.234	-0.222	1.813			-0.266	-0.411	1.767			-0.290	-0.450	1.740			0.066	0.040	1.831			0.088	-0.064	1.609
-0.081	-0.238	1.805			-0.068	-0.213	1.850			-0.104	0.001	1.860			-0.091	0.222	1.867			-0.232	-0.014	1.919			-0.233	-0.223	1.812			-0.266	-0.411	1.767			-0.290	-0.450	1.740			0.069	0.038	1.829			0.089	-0.064	1.608
-0.081	-0.239	1.805			-0.069	-0.208	1.849			-0.099	0.070	1.860			-0.096	0.252	1.872			-0.230	-0.013	1.917			-0.233	-0.223	1.812			-0.266	-0.411	1.767			-0.290	-0.450	1.739			0.073	0.037	1.829			0.091	-0.064	1.607
-0.080	-0.239	1.805			-0.069	-0.203	1.849			-0.097	0.097	1.861			-0.096	0.266	1.875			-0.228	-0.013	1.917			-0.232	-0.223	1.811			-0.265	-0.411	1.767			-0.290	-0.450	1.739			0.075	0.037	1.828			0.099	-0.077	1.616
-0.080	-0.239	1.805			-0.069	-0.199	1.848			-0.096	0.110	1.861			-0.096	0.274	1.877			-0.227	-0.012	1.916			-0.232	-0.223	1.811			-0.265	-0.412	1.767			-0.290	-0.450	1.739			0.078	0.036	1.828			0.104	-0.084	1.622
-0.079	-0.239	1.804			-0.067	-0.201	1.847			-0.082	0.050	1.851			-0.091	0.232	1.871			-0.223	-0.011	1.914			-0.230	-0.224	1.811			-0.265	-0.412	1.767			-0.289	-0.451	1.739			0.081	0.036	1.828			0.108	-0.091	1.627
-0.079	-0.238	1.804			-0.067	-0.194	1.848			-0.081	0.086	1.858			-0.094	0.250	1.874			-0.221	-0.010	1.913			-0.230	-0.224	1.810			-0.265	-0.412	1.767			-0.289	-0.451	1.740			0.083	0.036	1.828			0.111	-0.095	1.630
-0.078	-0.236	1.804			-0.068	-0.188	1.848			-0.080	0.099	1.861			-0.095	0.261	1.877			-0.220	-0.009	1.912			-0.229	-0.224	1.810			-0.264	-0.412	1.766			-0.289	-0.451	1.740			0.085	0.036	1.829			0.113	-0.099	1.633
-0.078	-0.235	1.803			-0.068	-0.184	1.848			-0.080	0.108	1.862			-0.096	0.267	1.878			-0.219	-0.009	1.911			-0.228	-0.224	1.810			-0.264	-0.412	1.766			-0.288	-0.451	1.740			0.087	0.035	1.829			0.115	-0.102	1.634
-0.078	-0.232	1.803			-0.068	-0.181	1.848			-0.079	0.115	1.864			-0.097	0.272	1.880			-0.218	-0.008	1.911			-0.228	-0.224	1.810			-0.264	-0.412	1.766			-0.288	-0.451	1.740			0.089	0.035	1.829			0.117	-0.104	1.635
-0.077	-0.230	1.803			-0.068	-0.178	1.849			-0.078	0.120	1.865			-0.097	0.276	1.881			-0.217	-0.007	1.910			-0.228	-0.222	1.810			-0.264	-0.411	1.766			-0.288	-0.451	1.741			0.092	0.035	1.830			0.119	-0.106	1.636
-0.077	-0.227	1.803			-0.068	-0.175	1.849			-0.077	0.125	1.866			-0.097	0.280	1.882			-0.216	-0.006	1.910			-0.228	-0.219	1.811			-0.263	-0.410	1.766			-0.287	-0.451	1.741			0.094	0.035	1.831			0.122	-0.107	1.637
-0.077	-0.224	1.803			-0.068	-0.172	1.849			-0.076	0.129	1.867			-0.097	0.282	1.883			-0.215	-0.005	1.909			-0.227	-0.216	1.812			-0.263	-0.410	1.765			-0.286	-0.451	1.740			0.096	0.035	1.832			0.124	-0.108	1.637
-0.077	-0.222	1.804			-0.068	-0.170	1.850			-0.075	0.132	1.868			-0.097	0.285	1.883			-0.214	-0.004	1.909			-0.227	-0.213	1.813			-0.263	-0.409	1.765			-0.286	-0.450	1.740			0.097	0.035	1.832			0.127	-0.110	1.638
-0.077	-0.219	1.804			-0.068	-0.168	1.850			-0.074	0.135	1.869			-0.097	0.287	1.883			-0.214	-0.003	1.909			-0.227	-0.212	1.813			-0.263	-0.407	1.765			-0.285	-0.449	1.740			0.099	0.035	1.833			0.129	-0.111	1.638
-0.077	-0.217	1.804			-0.068	-0.166	1.850			-0.073	0.137	1.869			-0.097	0.289	1.884			-0.213	-0.003	1.909			-0.227	-0.211	1.813			-0.262	-0.406	1.764			-0.285	-0.448	1.739			0.101	0.035	1.834			0.130	-0.113	1.639
-0.076	-0.215	1.804			-0.068	-0.165	1.850			-0.072	0.139	1.870			-0.096	0.291	1.884			-0.212	-0.002	1.908			-0.227	-0.209	1.813			-0.262	-0.405	1.764			-0.284	-0.447	1.739			0.102	0.035	1.835			0.132	-0.114	1.639
-0.076	-0.214	1.804			-0.068	-0.163	1.850			-0.072	0.140	1.871			-0.096	0.292	1.884			-0.212	-0.001	1.908			-0.227	-0.208	1.814			-0.262	-0.404	1.763			-0.283	-0.447	1.738			0.103	0.034	1.835			0.134	-0.115	1.640
-0.076	-0.212	1.804			-0.068	-0.162	1.850			-0.071	0.141	1.872			-0.096	0.293	1.884			-0.212	-0.000	1.908			-0.228	-0.206	1.815			-0.262	-0.403	1.763			-0.283	-0.446	1.738			0.105	0.034	1.836			0.135	-0.116	1.640
-0.076	-0.211	1.804			-0.068	-0.161	1.851			-0.070	0.142	1.872			-0.095	0.294	1.883			-0.211	0.000	1.908			-0.228	-0.205	1.816			-0.261	-0.402	1.763			-0.282	-0.445	1.738			0.106	0.034	1.837			0.136	-0.117	1.640
-0.076	-0.210	1.804			-0.068	-0.160	1.851			-0.070	0.143	1.873			-0.095	0.295	1.883			-0.211	0.001	1.908			-0.228	-0.203	1.816			-0.261	-0.401	1.762			-0.282	-0.444	1.738			0.107	0.033	1.838			0.127	-0.075	1.615
-0.076	-0.209	1.804			-0.068	-0.159	1.851			-0.069	0.143	1.874			-0.094	0.296	1.882			-0.210	0.001	1.907			-0.229	-0.202	1.817			-0.261	-0.398	1.762			-0.281	-0.442	1.737			0.108	0.033	1.839			0.124	-0.062	1.607
-0.076	-0.208	1.804			-0.068	-0.159	1.851			-0.069	0.142	1.875			-0.094	0.296	1.881			-0.210	0.002	1.907			-0.229	-0.201	1.817			-0.261	-0.396	1.762			-0.280	-0.441	1.737			0.109	0.032	1.839			0.122	-0.054	1.602
-0.076	-0.207	1.804			-0.068	-0.158	1.851			-0.068	0.142	1.876			-0.093	0.296	1.880			-0.210	0.003	1.907			-0.229	-0.200	1.818			-0.261	-0.394	1.761			-0.279	-0.439	1.737			0.110	0.032	1.840			0.121	-0.049	1.599
-0.076	-0.206	1.804			-0.068	-0.157	1.851			-0.068	0.141	1.877			-0.092	0.296	1.879			-0.210	0.003	1.907			-0.229	-0.199	1.818			-0.261	-0.392	1.761			-0.279	-0.438	1.737			0.111	0.031	1.841			0.121	-0.045	1.596
-0.076	-0.206	1.804			-0.068	-0.156	1.851			-0.068	0.140	1.878			-0.091	0.297	1.878			-0.209	0.004	1.907			-0.230	-0.199	1.819			-0.260	-0.390	1.761			-0.278	-0.437	1.737			0.111	0.031	1.842			0.129	-0.052	1.598
-0.076	-0.205	1.804			-0.068	-0.156	1.851			-0.067	0.140	1.878			-0.090	0.297	1.877			-0.209	0.004	1.906			-0.231	-0.198	1.820			-0.260	-0.389	1.760			-0.278	-0.436	1.737			0.112	0.030	1.842			0.129	-0.048	1.596
-0.076	-0.204	1.804			-0.068	-0.155	1.851			-0.067	0.139	1.879			-0.089	0.297	1.876			-0.209	0.004	1.906			-0.232	-0.198	1.821			-0.260	-0.388	1.760			-0.277	-0.435	1.736			0.113	0.030	1.843			0.129	-0.046	1.595
-0.075	-0.204	1.804			-0.068	-0.155	1.851			-0.067	0.138	1.879			-0.088	0.297	1.875			-0.209	0.005	1.906			-0.233	-0.198	1.822			-0.260	-0.387	1.760			-0.277	-0.434	1.736			0.113	0.029	1.843			0.130	-0.045	1.593
-0.075	-0.203	1.804			-0.068	-0.154	1.851			-0.067	0.137	1.880			-0.086	0.297	1.874			-0.209	0.005	1.906			-0.233	-0.198	1.823			-0.260	-0.386	1.760			-0.276	-0.433	1.736			0.114	0.029	1.844			0.131	-0.044	1.593
-0.075	-0.202	1.804			-0.068	-0.154	1.851			-0.066	0.136	1.880			-0.085	0.297	1.873			-0.208	0.006	1.906			-0.233	-0.197	1.823			-0.259	-0.386	1.759			-0.276	-0.433	1.735			0.114	0.028	1.844			0.131	-0.043	1.592
-0.075	-0.202	1.804			-0.068	-0.153	1.851			-0.066	0.136	1.881			-0.084	0.297	1.872			-0.208	0.006	1.906			-0.233	-0.197	1.823			-0.259	-0.385	1.759			-0.276	-0.432	1.735			0.115	0.028	1.845			0.132	-0.042	1.591
-0.075	-0.204	1.803			-0.067	-0.155	1.851			-0.066	0.135	1.881			-0.083	0.297	1.871			-0.208	0.006	1.905			-0.233	-0.197	1.823			-0.259	-0.385	1.759			-0.276	-0.432	1.735			0.080	0.005	1.826			0.133	-0.043	1.587
-0.076	-0.206	1.802			-0.066	-0.157	1.850			-0.066	0.134	1.881			-0.082	0.297	1.870			-0.208	0.007	1.905			-0.233	-0.196	1.823			-0.259	-0.385	1.758			-0.275	-0.431	1.734			0.069	-0.004	1.820			0.141	-0.055	1.587
-0.076	-0.208	1.801			-0.066	-0.159	1.849			-0.066	0.133	1.881			-0.081	0.297	1.870			-0.208	0.007	1.905			-0.233	-0.196	1.823			-0.258	-0.385	1.758			-0.275	-0.431	1.734			0.062	-0.009	1.815			0.143	-0.057	1.585
-0.076	-0.209	1.800			-0.066	-0.161	1.848			-0.066	0.133	1.881			-0.080	0.297	1.869			-0.208	0.007	1.905			-0.233	-0.195	1.823			-0.258	-0.385	1.757			-0.275	-0.431	1.733			0.057	-0.014	1.812			0.145	-0.058	1.584
-0.076	-0.211	1.799			-0.065	-0.163	1.848			-0.066	0.132	1.881			-0.079	0.297	1.868			-0.208	0.008	1.905			-0.234	-0.195	1.824			-0.258	-0.385	1.757			-0.275	-0.431	1.732			0.053	-0.018	1.809			0.146	-0.059	1.582
-0.076	-0.213	1.798			-0.065	-0.164	1.847			-0.066	0.131	1.881			-0.078	0.296	1.867			-0.207	0.008	1.904			-0.234	-0.195	1.825			-0.258	-0.385	1.756			-0.275	-0.431	1.732			0.051	-0.021	1.807			0.147	-0.060	1.580
-0.077	-0.214	1.798			-0.065	-0.166	1.846			-0.066	0.131	1.881			-0.077	0.296	1.866			-0.207	0.008	1.904			-0.235	-0.195	1.825			-0.257	-0.385	1.756			-0.275	-0.430	1.731			0.048	-0.023	1.805			0.148	-0.061	1.579
-0.077	-0.216	1.797			-0.064	-0.167	1.846			-0.065	0.130	1.881			-0.077	0.296	1.866			-0.207	0.008	1.904			-0.235	-0.194	1.825			-0.257	-0.385	1.755			-0.275	-0.430	1.731			0.046	-0.025	1.804			0.148	-0.061	1.578
-0.077	-0.217	1.796			-0.064	-0.169	1.845			-0.065	0.129	1.881			-0.076	0.295	1.865			-0.207	0.009	1.904			-0.235	-0.194	1.825			-0.257	-0.385	1.755			-0.275	-0.430	1.730			0.045	-0.027	1.803			0.149	-0.061	1.576
-0.077	-0.218	1.796			-0.064	-0.170	1.845			-0.065	0.128	1.881			-0.075	0.295	1.864			-0.207	0.009	1.904			-0.235	-0.194	1.826			-0.256	-0.385	1.755			-0.275	-0.430	1.730			0.043	-0.029	1.802			0.149	-0.061	1.574
-0.077	-0.219	1.795			-0.064	-0.171	1.844			-0.065	0.127	1.881			-0.074	0.294	1.863			-0.207	0.009	1.903			-0.235	-0.194	1.826			-0.256	-0.385	1.754			-0.275	-0.430	1.730			0.042	-0.030	1.801			0.149	-0.061	1.573
-0.077	-0.220	1.795			-0.063	-0.172	1.844			-0.064	0.127	1.880			-0.074	0.293	1.862			-0.207	0.009	1.903			-0.235	-0.194	1.826			-0.256	-0.385	1.754			-0.275	-0.430	1.729			0.040	-0.031	1.800			0.150	-0.061	1.571
-0.077	-0.221	1.794			-0.063	-0.173	1.843			-0.064	0.126	1.880			-0.073	0.293	1.861			-0.207	0.009	1.903			-0.235	-0.194	1.826			-0.256	-0.385	1.754			-0.275	-0.430	1.729			0.039	-0.032	1.799			0.150	-0.061	1.570
-0.077	-0.222	1.794			-0.063	-0.174	1.843			-0.064	0.125	1.880			-0.073	0.292	1.860			-0.207	0.010	1.902			-0.235	-0.194	1.826			-0.256	-0.385	1.753			-0.275	-0.430	1.729			0.038	-0.033	1.798			0.150	-0.061	1.569
-0.077	-0.223	1.793			-0.063	-0.175	1.842			-0.064	0.125	1.880			-0.072	0.292	1.860			-0.207	0.010	1.902			-0.235	-0.194	1.825			-0.256	-0.385	1.753			-0.275	-0.430	1.728			0.038	-0.033	1.798			0.151	-0.062	1.568
-0.077	-0.223	1.793			-0.063	-0.176	1.842			-0.064	0.124	1.879			-0.072	0.292	1.859			-0.207	0.010	1.902			-0.235	-0.194	1.825			-0.255	-0.385	1.753			-0.275	-0.430	1.728			0.038	-0.033	1.797			0.151	-0.062	1.568
-0.077	-0.224	1.792			-0.063	-0.177	1.842			-0.063	0.124	1.879			-0.072	0.291	1.858			-0.207	0.010	1.902			-0.235	-0.194	1.824			-0.255	-0.385	1.753			-0.275	-0.430	1.728			0.038	-0.032	1.797			0.151	-0.062	1.567
-0.077	-0.225	1.792			-0.063	-0.177	1.841			-0.063	0.123	1.879			-0.071	0.291	1.858			-0.207	0.010	1.901			-0.235	-0.194	1.824			-0.255	-0.385	1.752			-0.275	-0.430	1.728			0.039	-0.030	1.798			0.154	-0.066	1.569
-0.077	-0.225	1.791			-0.062	-0.178	1.841			-0.063	0.122	1.879			-0.071	0.290	1.857			-0.207	0.010	1.901			-0.235	-0.194	1.824			-0.255	-0.386	1.752			-0.275	-0.430	1.727			0.040	-0.027	1.799			0.156	-0.068	1.569
-0.077	-0.226	1.791			-0.062	-0.178	1.841			-0.063	0.122	1.878			-0.071	0.290	1.857			-0.207	0.011	1.900			-0.235	-0.195	1.823			-0.255	-0.386	1.752			-0.274	-0.430	1.727			0.041	-0.025	1.800			0.157	-0.069	1.570
-0.077	-0.226	1.791			-0.062	-0.179	1.840			-0.062	0.121	1.878			-0.070	0.290	1.856			-0.207	0.011	1.900			-0.235	-0.195	1.822			-0.255	-0.386	1.751			-0.274	-0.430	1.727			0.043	-0.022	1.801			0.159	-0.070	1.570
-0.077	-0.227	1.790			-0.062	-0.179	1.840			-0.062	0.120	1.877			-0.070	0.289	1.855			-0.207	0.011	1.900			-0.235	-0.196	1.822			-0.255	-0.386	1.751			-0.274	-0.431	1.726			0.046	-0.018	1.804			0.160	-0.071	1.571
-0.077	-0.227	1.790			-0.062	-0.180	1.840			-0.061	0.119	1.877			-0.069	0.289	1.855			-0.207	0.011	1.899			-0.235	-0.196	1.821			-0.255	-0.387	1.751			-0.274	-0.431	1.726			0.049	-0.014	1.806			0.161	-0.072	1.573
-0.077	-0.227	1.790			-0.062	-0.180	1.839			-0.061	0.119	1.876			-0.069	0.289	1.855			-0.207	0.011	1.899			-0.235	-0.196	1.820			-0.255	-0.387	1.750			-0.274	-0.431	1.726			0.054	-0.009	1.810			0.166	-0.078	1.581
-0.076	-0.228	1.789			-0.062	-0.181	1.839			-0.060	0.118	1.875			-0.069	0.288	1.854			-0.207	0.011	1.898			-0.235	-0.197	1.819			-0.255	-0.387	1.750			-0.274	-0.431	1.725			0.058	-0.004	1.813			0.169	-0.083	1.586
-0.076	-0.228	1.789			-0.062	-0.181	1.839			-0.060	0.117	1.875			-0.068	0.288	1.853			-0.207	0.011	1.897			-0.235	-0.197	1.818			-0.255	-0.387	1.749			-0.274	-0.432	1.725			0.061	-0.001	1.815			0.172	-0.086	1.591
-0.076	-0.228	1.789			-0.061	-0.181	1.839			-0.059	0.117	1.874			-0.068	0.287	1.853			-0.207	0.012	1.897			-0.236	-0.198	1.818			-0.255	-0.387	1.749			-0.274	-0.432	1.724			0.065	0.003	1.817			0.176	-0.089	1.595
-0.076	-0.228	1.788			-0.061	-0.181	1.838			-0.059	0.116	1.874			-0.067	0.287	1.852			-0.207	0.012	1.896			-0.236	-0.198	1.818			-0.255	-0.388	1.748			-0.274	-0.432	1.724			0.068	0.005	1.819			0.178	-0.091	1.599
-0.075	-0.228	1.788			-0.061	-0.181	1.838			-0.059	0.116	1.873			-0.066	0.287	1.852			-0.207	0.012	1.895			-0.237	-0.199	1.817			-0.255	-0.388	1.748			-0.274	-0.433	1.723			0.071	0.007	1.821			0.180	-0.094	1.602
-0.075	-0.228	1.788			-0.061	-0.182	1.838			-0.058	0.115	1.873			-0.066	0.287	1.851			-0.207	0.013	1.893			-0.239	-0.200	1.817			-0.255	-0.388	1.747			-0.274	-0.433	1.722			0.073	0.009	1.822			0.183	-0.097	1.605
-0.074	-0.228	1.787			-0.061	-0.182	1.838			-0.058	0.115	1.872			-0.065	0.287	1.850			-0.206	0.013	1.892			-0.240	-0.201	1.817			-0.255	-0.388	1.747			-0.274	-0.433	1.721			0.075	0.010	1.823			0.185	-0.100	1.611
-0.074	-0.228	1.787			-0.061	-0.182	1.838			-0.058	0.115	1.872			-0.064	0.286	1.850			-0.206	0.013	1.891			-0.241	-0.202	1.817			-0.255	-0.389	1.746			-0.273	-0.433	1.719			0.077	0.011	1.824			0.187	-0.104	1.617
-0.073	-0.228	1.787			-0.061	-0.182	1.837			-0.057	0.114	1.871			-0.062	0.286	1.849			-0.206	0.014	1.889			-0.242	-0.203	1.818			-0.255	-0.389	1.745			-0.273	-0.433	1.718			0.078	0.012	1.825			0.189	-0.107	1.622
-0.073	-0.228	1.786			-0.060	-0.182	1.837			-0.057	0.114	1.871			-0.061	0.286	1.848			-0.206	0.014	1.888			-0.243	-0.204	1.818			-0.255	-0.389	1.745			-0.272	-0.433	1.717			0.080	0.013	1.826			0.190	-0.110	1.629
-0.072	-0.228	1.786			-0.060	-0.182	1.837			-0.057	0.114	1.870			-0.060	0.286	1.847			-0.205	0.014	1.886			-0.244	-0.205	1.817			-0.255	-0.388	1.744			-0.272	-0.433	1.716			0.081	0.014	1.827			0.191	-0.113	1.636
-0.072	-0.227	1.786			-0.060	-0.182	1.836			-0.056	0.114	1.870			-0.058	0.286	1.847			-0.204	0.015	1.884			-0.245	-0.205	1.817			-0.255	-0.388	1.743			-0.271	-0.433	1.715			0.083	0.014	1.827			0.192	-0.116	1.642
-0.071	-0.227	1.785			-0.060	-0.182	1.836			-0.056	0.114	1.869			-0.057	0.286	1.846			-0.204	0.015	1.883			-0.245	-0.206	1.817			-0.255	-0.388	1.742			-0.271	-0.432	1.714			0.084	0.015	1.828			0.193	-0.119	1.649
-0.070	-0.227	1.785			-0.059	-0.182	1.836			-0.055	0.114	1.868			-0.056	0.286	1.845			-0.203	0.015	1.881			-0.246	-0.207	1.817			-0.254	-0.388	1.741			-0.270	-0.433	1.713			0.085	0.015	1.829			0.194	-0.121	1.654
-0.069	-0.228	1.784			-0.059	-0.182	1.835			-0.054	0.113	1.867			-0.055	0.286	1.845			-0.203	0.015	1.880			-0.246	-0.208	1.817			-0.254	-0.388	1.740			-0.269	-0.433	1.712			0.086	0.016	1.830			0.194	-0.124	1.660
-0.068	-0.228	1.784			-0.058	-0.183	1.835			-0.053	0.113	1.867			-0.054	0.286	1.844			-0.203	0.015	1.879			-0.247	-0.209	1.817			-0.254	-0.388	1.739			-0.269	-0.433	1.711			0.087	0.016	1.830			0.195	-0.127	1.667
-0.067	-0.229	1.783			-0.058	-0.183	1.835			-0.053	0.113	1.866			-0.053	0.286	1.844			-0.202	0.016	1.877			-0.247	-0.209	1.817			-0.253	-0.388	1.738			-0.268	-0.433	1.710			0.088	0.016	1.831			0.195	-0.130	1.672
-0.066	-0.230	1.783			-0.057	-0.184	1.834			-0.052	0.112	1.865			-0.052	0.286	1.843			-0.202	0.016	1.876			-0.247	-0.210	1.817			-0.253	-0.388	1.736			-0.268	-0.434	1.709			0.089	0.015	1.831			0.196	-0.133	1.678
-0.065	-0.231	1.782			-0.056	-0.184	1.834			-0.051	0.112	1.865			-0.051	0.286	1.843			-0.201	0.015	1.875			-0.248	-0.211	1.816			-0.253	-0.389	1.735			-0.267	-0.434	1.708			0.089	0.015	1.832			0.196	-0.135	1.684
-0.063	-0.232	1.782			-0.056	-0.185	1.833			-0.051	0.112	1.864			-0.050	0.285	1.842			-0.201	0.015	1.874			-0.248	-0.212	1.816			-0.252	-0.389	1.734			-0.267	-0.434	1.707			0.090	0.014	1.832			0.195	-0.137	1.690
-0.062	-0.233	1.782			-0.055	-0.186	1.833			-0.050	0.112	1.864			-0.049	0.285	1.842			-0.201	0.015	1.873			-0.249	-0.213	1.816			-0.251	-0.389	1.732			-0.266	-0.434	1.706			0.090	0.013	1.833			0.195	-0.139	1.695
-0.061	-0.234	1.781			-0.055	-0.186	1.833			-0.050	0.111	1.864			-0.048	0.285	1.841			-0.200	0.015	1.872			-0.249	-0.214	1.816			-0.251	-0.389	1.731			-0.266	-0.434	1.705			0.090	0.013	1.833			0.195	-0.140	1.700
-0.061	-0.235	1.781			-0.054	-0.187	1.832			-0.049	0.111	1.863			-0.048	0.285	1.841			-0.200	0.015	1.871			-0.249	-0.215	1.815			-0.250	-0.388	1.730			-0.265	-0.434	1.704			0.090	0.012	1.833			0.194	-0.141	1.705
-0.060	-0.235	1.781			-0.054	-0.188	1.832			-0.049	0.111	1.863			-0.047	0.285	1.841			-0.200	0.015	1.870			-0.249	-0.215	1.815			-0.249	-0.388	1.728			-0.264	-0.434	1.703			0.090	0.010	1.833			0.194	-0.142	1.709
-0.059	-0.236	1.780			-0.053	-0.188	1.832			-0.049	0.111	1.863			-0.046	0.284	1.840			-0.200	0.015	1.869			-0.249	-0.216	1.815			-0.249	-0.388	1.726			-0.264	-0.434	1.702			0.090	0.009	1.834			0.194	-0.143	1.713
-0.058	-0.237	1.780			-0.053	-0.189	1.832			-0.048	0.111	1.862			-0.046	0.284	1.840			-0.199	0.015	1.868			-0.249	-0.216	1.814			-0.248	-0.388	1.725			-0.263	-0.434	1.701			0.089	0.008	1.835			0.193	-0.144	1.716
-0.058	-0.238	1.780			-0.052	-0.190	1.831			-0.048	0.110	1.862			-0.045	0.284	1.840			-0.199	0.015	1.867			-0.250	-0.217	1.814			-0.247	-0.388	1.724			-0.262	-0.434	1.700			0.088	0.006	1.835			0.193	-0.145	1.719
-0.057	-0.239	1.780			-0.052	-0.190	1.831			-0.048	0.110	1.862			-0.045	0.284	1.840			-0.199	0.015	1.867			-0.250	-0.217	1.814			-0.247	-0.388	1.723			-0.262	-0.434	1.698			0.088	0.005	1.836			0.192	-0.145	1.722
-0.056	-0.240	1.780			-0.052	-0.191	1.831			-0.047	0.110	1.862			-0.044	0.284	1.840			-0.199	0.015	1.866			-0.250	-0.218	1.814			-0.246	-0.388	1.722			-0.261	-0.434	1.697			0.087	0.004	1.836			0.191	-0.146	1.725
-0.056	-0.240	1.780			-0.051	-0.192	1.831			-0.047	0.110	1.862			-0.044	0.284	1.839			-0.199	0.014	1.865			-0.250	-0.218	1.814			-0.246	-0.388	1.721			-0.261	-0.434	1.697			0.086	0.003	1.837			0.191	-0.146	1.728
-0.055	-0.241	1.779			-0.051	-0.192	1.831			-0.047	0.110	1.862			-0.043	0.284	1.839			-0.198	0.014	1.865			-0.252	-0.216	1.817			-0.245	-0.388	1.720			-0.260	-0.434	1.696			0.085	0.002	1.838			0.190	-0.147	1.730
-0.055	-0.242	1.779			-0.051	-0.193	1.831			-0.047	0.110	1.862			-0.043	0.284	1.840			-0.198	0.014	1.864			-0.254	-0.216	1.818			-0.245	-0.388	1.719			-0.260	-0.434	1.695			0.084	0.000	1.838			0.189	-0.147	1.733
-0.055	-0.242	1.779			-0.051	-0.193	1.831			-0.047	0.110	1.862			-0.042	0.284	1.840			-0.198	0.014	1.864			-0.254	-0.216	1.819			-0.245	-0.388	1.719			-0.259	-0.435	1.694			0.084	-0.001	1.839			0.188	-0.148	1.735
-0.054	-0.243	1.779			-0.051	-0.194	1.831			-0.047	0.110	1.862			-0.041	0.284	1.840			-0.198	0.014	1.863			-0.255	-0.216	1.820			-0.244	-0.388	1.718			-0.259	-0.435	1.694			0.083	-0.002	1.839			0.187	-0.148	1.737
-0.054	-0.243	1.780			-0.050	-0.194	1.831			-0.047	0.110	1.863			-0.041	0.284	1.841			-0.198	0.014	1.863			-0.256	-0.216	1.821			-0.244	-0.388	1.717			-0.258	-0.435	1.693			0.082	-0.003	1.840			0.186	-0.148	1.738
-0.054	-0.244	1.780			-0.050	-0.195	1.831			-0.048	0.110	1.863			-0.040	0.284	1.841			-0.198	0.014	1.862			-0.256	-0.216	1.821			-0.244	-0.388	1.717			-0.258	-0.435	1.692			0.081	-0.003	1.840			0.185	-0.149	1.740
-0.053	-0.244	1.780			-0.050	-0.195	1.831			-0.048	0.110	1.864			-0.040	0.284	1.842			-0.198	0.014	1.862			-0.257	-0.216	1.822			-0.244	-0.388	1.716			-0.258	-0.435	1.692			0.081	-0.004	1.840			0.184	-0.149	1.742
-0.053	-0.245	1.780			-0.050	-0.196	1.832			-0.048	0.110	1.865			-0.039	0.284	1.842			-0.198	0.014	1.862			-0.257	-0.216	1.822			-0.243	-0.388	1.716			-0.257	-0.435	1.692			0.080	-0.005	1.841			0.183	-0.149	1.743
-0.053	-0.245	1.780			-0.050	-0.196	1.832			-0.048	0.110	1.866			-0.039	0.284	1.843			-0.198	0.014	1.861			-0.258	-0.217	1.822			-0.243	-0.388	1.715			-0.257	-0.435	1.691			0.080	-0.006	1.842			0.181	-0.149	1.745
-0.053	-0.246	1.780			-0.050	-0.197	1.832			-0.049	0.110	1.866			-0.039	0.284	1.844			-0.198	0.014	1.861			-0.258	-0.217	1.823			-0.243	-0.388	1.715			-0.257	-0.435	1.691			0.079	-0.006	1.842			0.180	-0.150	1.746
-0.053	-0.246	1.781			-0.051	-0.197	1.832			-0.049	0.110	1.867			-0.039	0.283	1.845			-0.198	0.014	1.861			-0.258	-0.217	1.823			-0.243	-0.388	1.715			-0.257	-0.435	1.691			0.079	-0.007	1.843			0.179	-0.150	1.748
-0.053	-0.247	1.781			-0.051	-0.197	1.833			-0.049	0.110	1.868			-0.040	0.283	1.845			-0.198	0.013	1.861			-0.259	-0.217	1.823			-0.243	-0.388	1.714			-0.257	-0.435	1.690			0.078	-0.008	1.843			0.179	-0.150	1.749
-0.053	-0.247	1.781			-0.051	-0.198	1.833			-0.050	0.110	1.868			-0.040	0.283	1.846			-0.198	0.013	1.861			-0.259	-0.217	1.823			-0.242	-0.388	1.714			-0.256	-0.435	1.690			0.078	-0.008	1.844			0.178	-0.150	1.751
-0.053	-0.247	1.782			-0.051	-0.198	1.833			-0.050	0.110	1.869			-0.040	0.282	1.847			-0.199	0.013	1.861			-0.259	-0.217	1.824			-0.242	-0.388	1.714			-0.256	-0.435	1.690			0.077	-0.009	1.844			0.177	-0.151	1.752
-0.053	-0.248	1.782			-0.051	-0.198	1.834			-0.050	0.110	1.870			-0.040	0.282	1.848			-0.199	0.013	1.861			-0.260	-0.217	1.824			-0.242	-0.388	1.714			-0.256	-0.435	1.689			0.077	-0.009	1.845			0.176	-0.151	1.753
-0.053	-0.248	1.782			-0.051	-0.199	1.834			-0.050	0.110	1.870			-0.041	0.282	1.849			-0.199	0.013	1.861			-0.260	-0.218	1.824			-0.242	-0.388	1.713			-0.256	-0.435	1.689			0.076	-0.010	1.846			0.175	-0.151	1.755
-0.053	-0.248	1.783			-0.052	-0.199	1.835			-0.051	0.110	1.871			-0.041	0.282	1.850			-0.200	0.012	1.861			-0.260	-0.218	1.824			-0.242	-0.388	1.713			-0.256	-0.435	1.689			0.076	-0.010	1.848			0.175	-0.151	1.756
-0.053	-0.249	1.783			-0.052	-0.199	1.835			-0.051	0.110	1.872			-0.041	0.282	1.851			-0.200	0.012	1.861			-0.260	-0.218	1.824			-0.242	-0.388	1.713			-0.256	-0.435	1.689			0.075	-0.010	1.849			0.174	-0.151	1.758
-0.053	-0.249	1.784			-0.052	-0.200	1.836			-0.051	0.110	1.872			-0.041	0.282	1.852			-0.200	0.012	1.861			-0.260	-0.218	1.825			-0.242	-0.388	1.713			-0.255	-0.435	1.688			0.075	-0.010	1.850			0.173	-0.152	1.759
-0.054	-0.249	1.784			-0.052	-0.200	1.836			-0.051	0.110	1.873			-0.041	0.282	1.853			-0.201	0.012	1.861			-0.261	-0.218	1.825			-0.241	-0.388	1.712			-0.255	-0.435	1.688			0.074	-0.011	1.851			0.172	-0.152	1.761
-0.054	-0.249	1.785			-0.053	-0.200	1.837			-0.052	0.110	1.874			-0.041	0.282	1.854			-0.201	0.012	1.861			-0.261	-0.218	1.825			-0.241	-0.388	1.712			-0.255	-0.435	1.688			0.074	-0.011	1.853			0.171	-0.152	1.763
-0.054	-0.250	1.785			-0.053	-0.200	1.837			-0.052	0.110	1.874			-0.041	0.282	1.855			-0.201	0.012	1.862			-0.261	-0.218	1.825			-0.241	-0.388	1.712			-0.255	-0.435	1.688			0.073	-0.011	1.854			0.171	-0.152	1.764
-0.054	-0.250	1.786			-0.053	-0.200	1.838			-0.052	0.110	1.875			-0.041	0.282	1.856			-0.202	0.012	1.862			-0.262	-0.218	1.825			-0.241	-0.388	1.712			-0.255	-0.435	1.688			0.072	-0.011	1.855			0.170	-0.152	1.766
-0.054	-0.250	1.786			-0.054	-0.201	1.839			-0.053	0.110	1.875			-0.041	0.282	1.857			-0.202	0.012	1.862			-0.262	-0.218	1.826			-0.241	-0.388	1.712			-0.255	-0.435	1.688			0.072	-0.011	1.857			0.169	-0.153	1.767
-0.054	-0.250	1.787			-0.054	-0.201	1.839			-0.053	0.110	1.876			-0.041	0.282	1.858			-0.202	0.012	1.862			-0.262	-0.218	1.826			-0.241	-0.388	1.712			-0.255	-0.435	1.687			0.071	-0.011	1.858			0.165	-0.166	1.785
-0.055	-0.250	1.788			-0.054	-0.201	1.840			-0.054	0.110	1.876			-0.041	0.282	1.858			-0.203	0.011	1.862			-0.263	-0.218	1.826			-0.241	-0.388	1.711			-0.255	-0.435	1.687			0.071	-0.011	1.859			0.163	-0.173	1.794
-0.055	-0.250	1.788			-0.055	-0.201	1.840			-0.054	0.110	1.877			-0.041	0.282	1.859			-0.203	0.011	1.862			-0.263	-0.218	1.826			-0.241	-0.388	1.711			-0.254	-0.435	1.687			0.071	-0.011	1.860			0.161	-0.177	1.800
-0.055	-0.251	1.789			-0.055	-0.201	1.841			-0.054	0.110	1.877			-0.041	0.282	1.859			-0.203	0.011	1.863			-0.263	-0.218	1.827			-0.241	-0.388	1.711			-0.254	-0.435	1.687			0.070	-0.011	1.861			0.160	-0.181	1.805
-0.056	-0.251	1.789			-0.056	-0.201	1.842			-0.055	0.110	1.878			-0.041	0.282	1.860			-0.204	0.011	1.863			-0.264	-0.217	1.827			-0.241	-0.388	1.711			-0.254	-0.435	1.687			0.070	-0.011	1.862			0.159	-0.183	1.809
-0.056	-0.251	1.790			-0.056	-0.202	1.842			-0.056	0.110	1.879			-0.041	0.283	1.860			-0.204	0.011	1.863			-0.265	-0.217	1.828			-0.240	-0.388	1.711			-0.254	-0.435	1.687			0.069	-0.011	1.863			0.159	-0.185	1.812
-0.056	-0.251	1.791			-0.057	-0.202	1.843			-0.056	0.110	1.879			-0.042	0.283	1.861			-0.205	0.011	1.863			-0.265	-0.217	1.828			-0.240	-0.388	1.711			-0.254	-0.435	1.687			0.069	-0.011	1.864			0.158	-0.187	1.815
-0.056	-0.251	1.791			-0.057	-0.202	1.843			-0.057	0.110	1.880			-0.042	0.283	1.862			-0.205	0.011	1.864			-0.266	-0.217	1.829			-0.240	-0.388	1.711			-0.254	-0.435	1.687			0.069	-0.011	1.865			0.157	-0.189	1.818
-0.057	-0.251	1.792			-0.058	-0.202	1.844			-0.057	0.109	1.880			-0.042	0.283	1.862			-0.206	0.011	1.864			-0.267	-0.216	1.829			-0.240	-0.388	1.711			-0.254	-0.435	1.687			0.069	-0.011	1.866			0.157	-0.191	1.820
-0.057	-0.251	1.793			-0.058	-0.202	1.845			-0.058	0.109	1.881			-0.042	0.283	1.863			-0.206	0.011	1.864			-0.267	-0.216	1.830			-0.240	-0.388	1.711			-0.254	-0.435	1.686			0.069	-0.011	1.867			0.157	-0.193	1.823
-0.057	-0.251	1.793			-0.059	-0.202	1.845			-0.059	0.109	1.882			-0.043	0.283	1.863			-0.206	0.011	1.864			-0.267	-0.217	1.830			-0.240	-0.388	1.711			-0.254	-0.435	1.686			0.069	-0.011	1.869			0.157	-0.195	1.825
-0.058	-0.251	1.794			-0.060	-0.202	1.847			-0.060	0.108	1.883			-0.044	0.283	1.864			-0.207	0.010	1.865			-0.269	-0.217	1.831			-0.240	-0.388	1.711			-0.254	-0.435	1.686			0.069	-0.011	1.872			0.157	-0.198	1.829
-0.058	-0.251	1.794			-0.060	-0.202	1.847			-0.060	0.108	1.883			-0.044	0.283	1.864			-0.207	0.010	1.865			-0.269	-0.217	1.831			-0.240	-0.388	1.711			-0.254	-0.435	1.686			0.069	-0.011	1.872			0.157	-0.198	1.829
-0.058	-0.251	1.795			-0.060	-0.202	1.847			-0.060	0.108	1.883			-0.044	0.283	1.865			-0.208	0.010	1.865			-0.269	-0.217	1.832			-0.240	-0.388	1.711			-0.253	-0.435	1.686			0.070	-0.012	1.873			0.156	-0.199	1.831
-0.059	-0.251	1.796			-0.060	-0.202	1.848			-0.060	0.107	1.884			-0.045	0.283	1.865			-0.208	0.010	1.865			-0.269	-0.217	1.832			-0.240	-0.388	1.711			-0.253	-0.434	1.686			0.070	-0.012	1.875			0.156	-0.200	1.832
-0.059	-0.251	1.796			-0.061	-0.202	1.848			-0.061	0.107	1.884			-0.045	0.283	1.866			-0.208	0.010	1.866			-0.270	-0.217	1.832			-0.240	-0.388	1.711			-0.253	-0.434	1.686			0.071	-0.012	1.877			0.156	-0.201	1.834
-0.059	-0.251	1.797			-0.061	-0.202	1.849			-0.061	0.107	1.885			-0.045	0.283	1.866			-0.209	0.010	1.866			-0.270	-0.217	1.832			-0.240	-0.388	1.711			-0.253	-0.434	1.686			0.072	-0.013	1.878			0.156	-0.202	1.835
-0.059	-0.251	1.797			-0.062	-0.202	1.849			-0.061	0.107	1.885			-0.046	0.283	1.866			-0.209	0.010	1.866			-0.270	-0.217	1.832			-0.240	-0.388	1.711			-0.253	-0.434	1.686			0.073	-0.013	1.880			0.156	-0.203	1.836
-0.059	-0.251	1.798			-0.062	-0.202	1.850			-0.062	0.107	1.885			-0.046	0.283	1.867			-0.209	0.010	1.866			-0.270	-0.217	1.832			-0.240	-0.388	1.711			-0.253	-0.434	1.686			0.073	-0.013	1.881			0.155	-0.204	1.837
-0.060	-0.251	1.798			-0.062	-0.202	1.850			-0.062	0.107	1.886			-0.046	0.283	1.867			-0.210	0.010	1.866			-0.271	-0.218	1.833			-0.240	-0.387	1.711			-0.253	-0.434	1.686			0.074	-0.014	1.882			0.155	-0.205	1.838
-0.060	-0.251	1.799			-0.062	-0.202	1.851			-0.062	0.106	1.886			-0.046	0.283	1.867			-0.210	0.010	1.867			-0.271	-0.218	1.833			-0.240	-0.387	1.711			-0.253	-0.434	1.686			0.075	-0.014	1.883			0.155	-0.205	1.839
-0.060	-0.251	1.799			-0.063	-0.202	1.851			-0.062	0.106	1.886			-0.046	0.283	1.867			-0.210	0.010	1.867			-0.271	-0.218	1.833			-0.240	-0.387	1.711			-0.252	-0.434	1.686			0.075	-0.014	1.884			0.155	-0.206	1.839
-0.060	-0.251	1.799			-0.063	-0.202	1.851			-0.063	0.106	1.887			-0.046	0.283	1.868			-0.210	0.010	1.867			-0.271	-0.218	1.833			-0.240	-0.387	1.711			-0.252	-0.434	1.686			0.076	-0.014	1.885			0.155	-0.206	1.840
-0.060	-0.251	1.800			-0.063	-0.202	1.852			-0.063	0.106	1.887			-0.046	0.283	1.868			-0.210	0.010	1.867			-0.271	-0.218	1.833			-0.240	-0.387	1.711			-0.252	-0.434	1.686			0.076	-0.015	1.885			0.155	-0.207	1.840
-0.060	-0.251	1.800			-0.063	-0.202	1.852			-0.063	0.106	1.887			-0.046	0.283	1.868			-0.210	0.010	1.867			-0.271	-0.218	1.833			-0.239	-0.387	1.711			-0.252	-0.434	1.686			0.077	-0.015	1.886			0.155	-0.207	1.840
-0.060	-0.251	1.801			-0.064	-0.202	1.852			-0.063	0.106	1.887			-0.046	0.283	1.868			-0.210	0.010	1.867			-0.271	-0.218	1.833			-0.239	-0.388	1.711			-0.252	-0.434	1.686			0.077	-0.015	1.887			0.155	-0.207	1.841
-0.061	-0.251	1.801			-0.064	-0.202	1.853			-0.063	0.106	1.887			-0.046	0.283	1.868			-0.211	0.010	1.867			-0.271	-0.218	1.833			-0.239	-0.389	1.711			-0.252	-0.434	1.685			0.078	-0.015	1.887			0.156	-0.207	1.841
-0.061	-0.250	1.801			-0.064	-0.202	1.853			-0.063	0.106	1.888			-0.045	0.283	1.869			-0.211	0.010	1.868			-0.271	-0.218	1.833			-0.239	-0.389	1.712			-0.252	-0.434	1.685			0.078	-0.015	1.888			0.156	-0.207	1.841
-0.061	-0.250	1.802			-0.064	-0.202	1.853			-0.063	0.106	1.888			-0.045	0.283	1.869			-0.211	0.010	1.868			-0.271	-0.218	1.833			-0.238	-0.390	1.712			-0.252	-0.434	1.685			0.078	-0.016	1.888			0.156	-0.207	1.841
-0.061	-0.250	1.802			-0.064	-0.202	1.853			-0.064	0.106	1.888			-0.045	0.283	1.869			-0.211	0.010	1.868			-0.272	-0.218	1.833			-0.238	-0.390	1.712			-0.252	-0.434	1.685			0.079	-0.016	1.889			0.156	-0.207	1.841
-0.061	-0.250	1.802			-0.064	-0.202	1.854			-0.064	0.106	1.888			-0.045	0.283	1.869			-0.211	0.010	1.868			-0.272	-0.218	1.833			-0.238	-0.390	1.712			-0.252	-0.435	1.685			0.079	-0.016	1.889			0.156	-0.208	1.842
-0.061	-0.250	1.802			-0.064	-0.202	1.854			-0.064	0.106	1.888			-0.045	0.283	1.869			-0.211	0.010	1.868			-0.272	-0.218	1.833			-0.238	-0.391	1.711			-0.252	-0.435	1.685			0.079	-0.016	1.889			0.156	-0.208	1.842
-0.061	-0.250	1.803			-0.065	-0.202	1.854			-0.064	0.106	1.889			-0.045	0.283	1.869			-0.211	0.010	1.868			-0.272	-0.218	1.833			-0.237	-0.391	1.711			-0.252	-0.435	1.684			0.080	-0.016	1.890			0.156	-0.208	1.842
-0.061	-0.250	1.803			-0.065	-0.201	1.854			-0.064	0.106	1.889			-0.045	0.283	1.869			-0.211	0.010	1.868			-0.272	-0.218	1.833			-0.237	-0.392	1.711			-0.252	-0.435	1.684			0.080	-0.016	1.890			0.157	-0.208	1.842
-0.061	-0.250	1.803			-0.065	-0.201	1.855			-0.064	0.106	1.889			-0.044	0.282	1.869			-0.211	0.010	1.868			-0.272	-0.218	1.833			-0.237	-0.392	1.711			-0.252	-0.435	1.684			0.081	-0.016	1.891			0.157	-0.208	1.842
-0.061	-0.249	1.803			-0.065	-0.201	1.855			-0.064	0.106	1.889			-0.044	0.282	1.869			-0.211	0.010	1.868			-0.272	-0.218	1.833			-0.237	-0.392	1.711			-0.252	-0.436	1.684			0.081	-0.016	1.891			0.157	-0.208	1.842
-0.061	-0.249	1.804			-0.065	-0.201	1.855			-0.064	0.106	1.889			-0.044	0.282	1.869			-0.211	0.010	1.868			-0.271	-0.218	1.833			-0.236	-0.392	1.711			-0.252	-0.436	1.684			0.081	-0.016	1.891			0.157	-0.208	1.842
-0.061	-0.249	1.804			-0.065	-0.201	1.855			-0.064	0.106	1.889			-0.044	0.282	1.869			-0.211	0.010	1.868			-0.271	-0.218	1.833			-0.236	-0.392	1.711			-0.252	-0.436	1.684			0.082	-0.016	1.892			0.158	-0.207	1.842
-0.061	-0.249	1.804			-0.065	-0.201	1.855			-0.064	0.105	1.889			-0.044	0.282	1.869			-0.211	0.010	1.869			-0.271	-0.218	1.833			-0.236	-0.392	1.711			-0.251	-0.436	1.684			0.082	-0.016	1.892			0.158	-0.207	1.842
-0.061	-0.249	1.804			-0.065	-0.201	1.856			-0.064	0.105	1.890			-0.044	0.282	1.869			-0.211	0.010	1.869			-0.271	-0.218	1.833			-0.236	-0.393	1.711			-0.251	-0.436	1.684			0.082	-0.016	1.892			0.158	-0.207	1.842
-0.061	-0.249	1.804			-0.065	-0.201	1.856			-0.063	0.105	1.890			-0.043	0.282	1.869			-0.211	0.010	1.869			-0.271	-0.218	1.833			-0.236	-0.393	1.711			-0.251	-0.436	1.684			0.083	-0.016	1.893			0.158	-0.207	1.841
-0.061	-0.249	1.805			-0.065	-0.201	1.856			-0.063	0.105	1.890			-0.044	0.282	1.868			-0.211	0.010	1.869			-0.271	-0.218	1.834			-0.236	-0.393	1.711			-0.251	-0.436	1.684			0.083	-0.016	1.893			0.159	-0.207	1.841
-0.061	-0.249	1.805			-0.065	-0.201	1.856			-0.063	0.104	1.890			-0.044	0.281	1.867			-0.211	0.010	1.869			-0.271	-0.219	1.834			-0.236	-0.393	1.711			-0.251	-0.436	1.684			0.083	-0.016	1.893			0.159	-0.207	1.841
-0.061	-0.248	1.805			-0.065	-0.201	1.856			-0.063	0.103	1.890			-0.044	0.281	1.866			-0.211	0.010	1.869			-0.271	-0.219	1.834			-0.235	-0.393	1.710			-0.251	-0.436	1.684			0.084	-0.016	1.894			0.159	-0.206	1.841
-0.061	-0.248	1.805			-0.065	-0.201	1.856			-0.062	0.103	1.891			-0.044	0.280	1.865			-0.211	0.010	1.869			-0.271	-0.219	1.834			-0.235	-0.393	1.710			-0.251	-0.436	1.683			0.084	-0.016	1.894			0.159	-0.206	1.840
-0.061	-0.248	1.805			-0.065	-0.201	1.857			-0.062	0.102	1.891			-0.044	0.280	1.864			-0.211	0.010	1.870			-0.271	-0.219	1.834			-0.235	-0.393	1.711			-0.251	-0.436	1.683			0.084	-0.016	1.894			0.159	-0.206	1.840
-0.061	-0.248	1.805			-0.065	-0.201	1.857			-0.062	0.101	1.891			-0.045	0.278	1.861			-0.211	0.010	1.870			-0.271	-0.219	1.834			-0.235	-0.393	1.711			-0.250	-0.436	1.683			0.084	-0.016	1.894			0.159	-0.205	1.839
-0.061	-0.248	1.806			-0.065	-0.201	1.857			-0.061	0.100	1.891			-0.045	0.277	1.859			-0.211	0.010	1.870			-0.270	-0.219	1.834			-0.235	-0.393	1.711			-0.250	-0.436	1.683			0.085	-0.016	1.895			0.159	-0.205	1.839
-0.061	-0.248	1.806			-0.065	-0.201	1.857			-0.061	0.100	1.891			-0.046	0.276	1.858			-0.211	0.009	1.871			-0.270	-0.220	1.835			-0.235	-0.393	1.711			-0.250	-0.436	1.683			0.085	-0.016	1.895			0.159	-0.205	1.838
-0.060	-0.248	1.806			-0.065	-0.201	1.857			-0.060	0.099	1.891			-0.046	0.275	1.857			-0.211	0.009	1.872			-0.270	-0.220	1.835			-0.235	-0.393	1.711			-0.250	-0.436	1.683			0.085	-0.016	1.895			0.159	-0.205	1.838
-0.060	-0.248	1.806			-0.064	-0.201	1.857			-0.060	0.097	1.892			-0.047	0.274	1.856			-0.211	0.009	1.872			-0.270	-0.220	1.835			-0.235	-0.393	1.711			-0.250	-0.435	1.683			0.085	-0.016	1.895			0.159	-0.205	1.837
-0.060	-0.248	1.806			-0.064	-0.201	1.857			-0.059	0.096	1.892			-0.047	0.273	1.854			-0.211	0.008	1.873			-0.270	-0.220	1.835			-0.235	-0.393	1.711			-0.250	-0.435	1.683			0.085	-0.016	1.896			0.159	-0.206	1.837
-0.060	-0.248	1.806			-0.064	-0.201	1.858			-0.059	0.095	1.892			-0.048	0.272	1.853			-0.211	0.008	1.874			-0.270	-0.221	1.835			-0.235	-0.393	1.711			-0.250	-0.435	1.682			0.086	-0.016	1.896			0.159	-0.206	1.836
-0.060	-0.248	1.806			-0.064	-0.201	1.858			-0.058	0.094	1.892			-0.049	0.271	1.852			-0.210	0.007	1.874			-0.270	-0.221	1.836			-0.235	-0.393	1.711			-0.250	-0.435	1.682			0.086	-0.016	1.896			0.159	-0.206	1.835
-0.060	-0.248	1.806			-0.064	-0.202	1.858			-0.058	0.093	1.893			-0.050	0.271	1.851			-0.210	0.007	1.875			-0.269	-0.221	1.836			-0.235	-0.393	1.711			-0.250	-0.434	1.682			0.086	-0.016	1.896			0.157	-0.192	1.814
-0.060	-0.248	1.807			-0.064	-0.202	1.858			-0.058	0.092	1.893			-0.050	0.270	1.850			-0.210	0.006	1.876			-0.269	-0.221	1.836			-0.235	-0.392	1.711			-0.250	-0.434	1.682			0.086	-0.016	1.896			0.157	-0.194	1.814
-0.060	-0.248	1.807			-0.063	-0.202	1.858			-0.057	0.091	1.893			-0.051	0.270	1.849			-0.211	0.006	1.877			-0.269	-0.222	1.836			-0.235	-0.392	1.711			-0.250	-0.434	1.682			0.086	-0.016	1.896			0.157	-0.196	1.814
-0.060	-0.249	1.807			-0.063	-0.202	1.858			-0.057	0.090	1.893			-0.051	0.269	1.849			-0.211	0.005	1.877			-0.269	-0.222	1.836			-0.235	-0.392	1.712			-0.251	-0.433	1.681			0.086	-0.016	1.896			0.156	-0.198	1.815
-0.060	-0.249	1.807			-0.063	-0.203	1.858			-0.057	0.090	1.894			-0.052	0.269	1.848			-0.211	0.005	1.878			-0.269	-0.222	1.836			-0.235	-0.392	1.712			-0.251	-0.433	1.681			0.086	-0.016	1.897			0.156	-0.199	1.815
-0.060	-0.249	1.807			-0.063	-0.203	1.858			-0.057	0.089	1.894			-0.052	0.268	1.848			-0.211	0.005	1.879			-0.269	-0.222	1.836			-0.235	-0.392	1.712			-0.251	-0.432	1.681			0.086	-0.016	1.897			0.156	-0.200	1.815
-0.060	-0.249	1.807			-0.063	-0.203	1.859			-0.056	0.088	1.894			-0.053	0.268	1.847			-0.211	0.004	1.880			-0.269	-0.222	1.836			-0.236	-0.392	1.712			-0.252	-0.432	1.681			0.086	-0.016	1.897			0.155	-0.202	1.816
-0.060	-0.249	1.807			-0.063	-0.204	1.859			-0.056	0.087	1.894			-0.053	0.267	1.846			-0.211	0.004	1.880			-0.268	-0.223	1.836			-0.236	-0.392	1.712			-0.252	-0.432	1.681			0.086	-0.016	1.897			0.155	-0.202	1.816
-0.060	-0.249	1.807			-0.063	-0.204	1.859			-0.056	0.087	1.894			-0.054	0.266	1.846			-0.211	0.003	1.881			-0.268	-0.223	1.836			-0.236	-0.392	1.712			-0.252	-0.432	1.681			0.086	-0.016	1.897			0.155	-0.203	1.816
-0.060	-0.249	1.807			-0.063	-0.204	1.859			-0.056	0.086	1.895			-0.055	0.266	1.845			-0.211	0.003	1.882			-0.268	-0.223	1.836			-0.236	-0.392	1.712			-0.253	-0.432	1.681			0.086	-0.016	1.897			0.155	-0.204	1.817
-0.060	-0.249	1.807			-0.062	-0.204	1.859			-0.056	0.085	1.895			-0.055	0.266	1.845			-0.211	0.002	1.882			-0.268	-0.224	1.836			-0.236	-0.392	1.713			-0.253	-0.431	1.681			0.086	-0.016	1.897			0.155	-0.205	1.817
-0.060	-0.249	1.807			-0.062	-0.205	1.859			-0.056	0.085	1.895			-0.056	0.265	1.845			-0.211	0.002	1.883			-0.268	-0.224	1.836			-0.237	-0.392	1.713			-0.253	-0.431	1.681			0.086	-0.016	1.897			0.155	-0.205	1.818
-0.060	-0.250	1.808			-0.062	-0.205	1.859			-0.057	0.084	1.895			-0.056	0.265	1.844			-0.212	0.002	1.883			-0.268	-0.225	1.836			-0.237	-0.392	1.713			-0.254	-0.431	1.681			0.086	-0.016	1.898			0.155	-0.206	1.819
-0.060	-0.250	1.808			-0.062	-0.205	1.859			-0.057	0.084	1.895			-0.057	0.265	1.844			-0.212	0.001	1.883			-0.267	-0.226	1.836			-0.237	-0.393	1.713			-0.254	-0.431	1.681			0.085	-0.017	1.898			0.155	-0.206	1.820
-0.060	-0.250	1.808			-0.062	-0.205	1.859			-0.057	0.083	1.896			-0.057	0.264	1.844			-0.212	0.001	1.884			-0.267	-0.226	1.836			-0.237	-0.393	1.713			-0.254	-0.431	1.681			0.085	-0.017	1.898			0.155	-0.207	1.821
-0.060	-0.250	1.808			-0.062	-0.205	1.860			-0.057	0.083	1.896			-0.058	0.264	1.843			-0.212	0.001	1.884			-0.267	-0.227	1.836			-0.237	-0.393	1.713			-0.255	-0.431	1.681			0.085	-0.017	1.898			0.155	-0.207	1.823
-0.060	-0.250	1.808			-0.062	-0.206	1.860			-0.057	0.082	1.896			-0.058	0.264	1.843			-0.212	0.000	1.885			-0.267	-0.227	1.836			-0.237	-0.393	1.713			-0.255	-0.431	1.681			0.085	-0.017	1.898			0.155	-0.207	1.824
-0.060	-0.250	1.808			-0.062	-0.206	1.860			-0.057	0.082	1.896			-0.058	0.263	1.843			-0.212	0.000	1.885			-0.267	-0.227	1.836			-0.237	-0.393	1.713			-0.255	-0.431	1.681			0.085	-0.017	1.899			0.156	-0.207	1.826
-0.060	-0.250	1.808			-0.062	-0.206	1.860			-0.057	0.082	1.896			-0.058	0.263	1.843			-0.212	0.000	1.885			-0.267	-0.227	1.837			-0.238	-0.393	1.713			-0.255	-0.431	1.681			0.085	-0.017	1.899			0.156	-0.208	1.827
-0.060	-0.250	1.808			-0.062	-0.206	1.860			-0.057	0.081	1.896			-0.058	0.263	1.843			-0.212	-0.000	1.885			-0.267	-0.228	1.837			-0.238	-0.393	1.713			-0.256	-0.431	1.680			0.085	-0.018	1.899			0.156	-0.208	1.829
-0.060	-0.251	1.808			-0.062	-0.206	1.860			-0.057	0.081	1.896			-0.059	0.263	1.842			-0.212	-0.000	1.886			-0.267	-0.228	1.837			-0.238	-0.393	1.714			-0.256	-0.431	1.680			0.085	-0.018	1.899			0.157	-0.208	1.830
-0.060	-0.251	1.809			-0.062	-0.207	1.860			-0.057	0.081	1.897			-0.059	0.263	1.842			-0.212	-0.001	1.886			-0.267	-0.228	1.837			-0.238	-0.393	1.714			-0.256	-0.431	1.680			0.085	-0.018	1.900			0.157	-0.208	1.831
-0.060	-0.251	1.809			-0.062	-0.207	1.860			-0.057	0.080	1.897			-0.059	0.263	1.843			-0.212	-0.001	1.886			-0.267	-0.228	1.837			-0.238	-0.393	1.714			-0.256	-0.431	1.680			0.085	-0.018	1.900			0.157	-0.208	1.832
-0.060	-0.251	1.809			-0.062	-0.207	1.861			-0.057	0.080	1.897			-0.059	0.263	1.843			-0.212	-0.001	1.886			-0.267	-0.228	1.837			-0.238	-0.393	1.714			-0.256	-0.430	1.680			0.085	-0.018	1.900			0.158	-0.208	1.833
-0.060	-0.251	1.809			-0.062	-0.207	1.861			-0.057	0.080	1.897			-0.059	0.263	1.843			-0.212	-0.001	1.887			-0.267	-0.228	1.837			-0.238	-0.393	1.714			-0.256	-0.430	1.680			0.085	-0.019	1.901			0.158	-0.208	1.833
-0.060	-0.251	1.809			-0.062	-0.207	1.861			-0.057	0.080	1.897			-0.059	0.263	1.843			-0.212	-0.001	1.887			-0.267	-0.229	1.837			-0.238	-0.393	1.714			-0.256	-0.430	1.680			0.086	-0.019	1.901			0.159	-0.208	1.834
-0.060	-0.251	1.809			-0.062	-0.207	1.861			-0.057	0.080	1.897			-0.059	0.263	1.844			-0.212	-0.001	1.887			-0.267	-0.229	1.837			-0.238	-0.393	1.714			-0.256	-0.430	1.680			0.086	-0.019	1.901			0.159	-0.208	1.835
-0.060	-0.251	1.809			-0.062	-0.208	1.861			-0.057	0.079	1.897			-0.059	0.264	1.844			-0.212	-0.001	1.887			-0.267	-0.229	1.838			-0.238	-0.392	1.714			-0.256	-0.430	1.680			0.086	-0.019	1.902			0.159	-0.208	1.836
-0.060	-0.251	1.810			-0.062	-0.208	1.861			-0.057	0.079	1.897			-0.058	0.265	1.845			-0.212	-0.001	1.887			-0.267	-0.229	1.838			-0.238	-0.392	1.714			-0.255	-0.430	1.680			0.086	-0.020	1.902			0.160	-0.208	1.836
-0.059	-0.251	1.810			-0.062	-0.208	1.861			-0.057	0.079	1.897			-0.058	0.266	1.846			-0.212	-0.001	1.888			-0.267	-0.229	1.838			-0.238	-0.392	1.714			-0.255	-0.430	1.680			0.086	-0.020	1.903			0.160	-0.208	1.837
-0.059	-0.251	1.810			-0.062	-0.208	1.862			-0.056	0.079	1.898			-0.058	0.266	1.847			-0.212	-0.001	1.888			-0.267	-0.229	1.838			-0.238	-0.392	1.714			-0.255	-0.430	1.680			0.087	-0.020	1.903			0.160	-0.207	1.837
-0.059	-0.251	1.810			-0.062	-0.208	1.862			-0.056	0.079	1.898			-0.057	0.267	1.848			-0.212	-0.002	1.888			-0.267	-0.229	1.839			-0.237	-0.392	1.714			-0.255	-0.430	1.680			0.087	-0.020	1.904			0.161	-0.206	1.837
-0.059	-0.251	1.810			-0.062	-0.208	1.862			-0.056	0.079	1.898			-0.056	0.268	1.848			-0.212	-0.002	1.889			-0.267	-0.229	1.839			-0.237	-0.392	1.714			-0.254	-0.429	1.680			0.087	-0.020	1.904			0.161	-0.206	1.837
-0.059	-0.251	1.811			-0.061	-0.208	1.862			-0.056	0.079	1.898			-0.055	0.269	1.849			-0.211	-0.002	1.889			-0.267	-0.229	1.840			-0.237	-0.392	1.715			-0.254	-0.429	1.680			0.088	-0.021	1.905			0.161	-0.206	1.837
-0.059	-0.251	1.811			-0.061	-0.208	1.862			-0.055	0.080	1.898			-0.055	0.270	1.850			-0.211	-0.002	1.889			-0.266	-0.229	1.840			-0.237	-0.392	1.715			-0.254	-0.429	1.681			0.088	-0.021	1.905			0.162	-0.206	1.838
-0.059	-0.251	1.811			-0.061	-0.208	1.862			-0.055	0.080	1.898			-0.054	0.271	1.851			-0.210	-0.002	1.889			-0.266	-0.229	1.841			-0.237	-0.392	1.715			-0.254	-0.429	1.681			0.089	-0.021	1.905			0.162	-0.205	1.838
-0.058	-0.251	1.811			-0.061	-0.208	1.863			-0.054	0.080	1.898			-0.053	0.272	1.852			-0.210	-0.002	1.890			-0.266	-0.229	1.841			-0.237	-0.391	1.715			-0.253	-0.429	1.681			0.089	-0.021	1.906			0.162	-0.205	1.838
-0.058	-0.251	1.811			-0.061	-0.208	1.863			-0.054	0.080	1.898			-0.052	0.272	1.853			-0.209	-0.002	1.890			-0.266	-0.229	1.842			-0.236	-0.391	1.715			-0.253	-0.429	1.681			0.090	-0.021	1.906			0.162	-0.205	1.838
-0.058	-0.251	1.812			-0.060	-0.208	1.863			-0.054	0.080	1.898			-0.052	0.273	1.853			-0.209	-0.002	1.890			-0.266	-0.229	1.843			-0.236	-0.391	1.715			-0.253	-0.429	1.681			0.090	-0.021	1.906			0.163	-0.205	1.838
-0.058	-0.251	1.812			-0.060	-0.208	1.863			-0.053	0.080	1.898			-0.051	0.274	1.854			-0.208	-0.001	1.890			-0.266	-0.229	1.843			-0.236	-0.391	1.715			-0.252	-0.429	1.682			0.091	-0.021	1.907			0.163	-0.205	1.838
-0.057	-0.251	1.812			-0.060	-0.208	1.863			-0.053	0.080	1.898			-0.050	0.274	1.855			-0.208	-0.001	1.890			-0.266	-0.229	1.843			-0.236	-0.391	1.715			-0.252	-0.429	1.682			0.091	-0.021	1.907			0.163	-0.204	1.838
-0.057	-0.251	1.812			-0.060	-0.208	1.864			-0.053	0.080	1.899			-0.049	0.275	1.855			-0.207	-0.001	1.891			-0.265	-0.229	1.844			-0.235	-0.391	1.715			-0.252	-0.429	1.682			0.092	-0.021	1.907			0.164	-0.204	1.838
-0.057	-0.251	1.812			-0.059	-0.207	1.864			-0.052	0.081	1.899			-0.049	0.275	1.856			-0.206	-0.001	1.891			-0.265	-0.229	1.844			-0.235	-0.391	1.715			-0.252	-0.429	1.682			0.092	-0.021	1.908			0.164	-0.204	1.838
-0.057	-0.251	1.812			-0.059	-0.207	1.864			-0.052	0.081	1.899			-0.048	0.276	1.856			-0.206	-0.001	1.891			-0.265	-0.229	1.844			-0.235	-0.391	1.715			-0.252	-0.429	1.682			0.093	-0.021	1.908			0.165	-0.203	1.838
-0.056	-0.251	1.813			-0.059	-0.207	1.864			-0.052	0.081	1.899			-0.047	0.276	1.856			-0.205	-0.001	1.891			-0.265	-0.229	1.845			-0.235	-0.391	1.715			-0.252	-0.429	1.682			0.093	-0.021	1.908			0.166	-0.202	1.838
-0.056	-0.251	1.813			-0.059	-0.207	1.864			-0.051	0.081	1.899			-0.047	0.276	1.856			-0.204	-0.001	1.892			-0.265	-0.229	1.845			-0.234	-0.391	1.716			-0.252	-0.429	1.682			0.094	-0.021	1.909			0.166	-0.202	1.838
-0.056	-0.251	1.813			-0.058	-0.207	1.864			-0.051	0.081	1.899			-0.046	0.276	1.857			-0.204	-0.000	1.892			-0.264	-0.229	1.846			-0.234	-0.391	1.716			-0.251	-0.429	1.682			0.095	-0.021	1.909			0.167	-0.202	1.838
-0.055	-0.251	1.813			-0.058	-0.207	1.864			-0.051	0.081	1.899			-0.045	0.276	1.857			-0.203	-0.000	1.892			-0.264	-0.229	1.846			-0.234	-0.391	1.716			-0.251	-0.429	1.682			0.095	-0.021	1.909			0.168	-0.202	1.839
-0.055	-0.251	1.813			-0.058	-0.207	1.865			-0.050	0.081	1.899			-0.045	0.276	1.857			-0.202	-0.000	1.892			-0.264	-0.228	1.847			-0.234	-0.391	1.715			-0.251	-0.429	1.682			0.096	-0.021	1.910			0.169	-0.202	1.839
-0.055	-0.251	1.813			-0.057	-0.207	1.865			-0.050	0.081	1.899			-0.044	0.276	1.857			-0.202	0.000	1.892			-0.264	-0.228	1.847			-0.233	-0.391	1.715			-0.251	-0.429	1.682			0.096	-0.021	1.910			0.169	-0.202	1.839
-0.054	-0.251	1.813			-0.057	-0.207	1.865			-0.049	0.081	1.898			-0.043	0.276	1.857			-0.201	0.000	1.892			-0.264	-0.228	1.847			-0.233	-0.391	1.715			-0.251	-0.429	1.682			0.097	-0.021	1.910			0.170	-0.202	1.840
-0.054	-0.251	1.814			-0.057	-0.207	1.865			-0.048	0.081	1.898			-0.043	0.276	1.857			-0.201	0.000	1.892			-0.263	-0.228	1.848			-0.232	-0.391	1.715			-0.251	-0.429	1.682			0.098	-0.021	1.911			0.171	-0.203	1.840
-0.054	-0.251	1.814			-0.056	-0.207	1.865			-0.047	0.082	1.898			-0.042	0.276	1.857			-0.200	0.001	1.892			-0.263	-0.228	1.848			-0.232	-0.391	1.715			-0.251	-0.429	1.682			0.098	-0.021	1.911			0.172	-0.203	1.841
-0.053	-0.250	1.814			-0.056	-0.206	1.865			-0.047	0.082	1.898			-0.041	0.277	1.857			-0.199	0.001	1.892			-0.263	-0.228	1.848			-0.231	-0.391	1.715			-0.251	-0.429	1.682			0.099	-0.021	1.911			0.173	-0.204	1.841
-0.053	-0.250	1.814			-0.055	-0.206	1.865			-0.046	0.082	1.898			-0.040	0.277	1.857			-0.198	0.001	1.892			-0.263	-0.227	1.848			-0.231	-0.391	1.715			-0.251	-0.429	1.683			0.100	-0.021	1.911			0.174	-0.204	1.841
-0.052	-0.250	1.814			-0.055	-0.206	1.865			-0.045	0.082	1.898			-0.039	0.277	1.857			-0.197	0.002	1.892			-0.263	-0.227	1.849			-0.230	-0.391	1.715			-0.251	-0.429	1.683			0.101	-0.021	1.911			0.174	-0.205	1.842
-0.052	-0.250	1.814			-0.054	-0.206	1.865			-0.044	0.083	1.898			-0.039	0.276	1.857			-0.196	0.002	1.891			-0.263	-0.227	1.849			-0.230	-0.390	1.715			-0.251	-0.429	1.683			0.102	-0.021	1.911			0.175	-0.206	1.842
-0.051	-0.250	1.814			-0.054	-0.206	1.865			-0.044	0.083	1.898			-0.038	0.276	1.857			-0.196	0.002	1.891			-0.263	-0.227	1.849			-0.229	-0.390	1.715			-0.251	-0.429	1.683			0.103	-0.021	1.911			0.176	-0.206	1.843
-0.051	-0.250	1.814			-0.053	-0.206	1.865			-0.043	0.083	1.898			-0.037	0.276	1.857			-0.195	0.002	1.891			-0.262	-0.227	1.849			-0.229	-0.390	1.715			-0.251	-0.429	1.683			0.104	-0.022	1.911			0.176	-0.207	1.843
-0.050	-0.250	1.814			-0.053	-0.206	1.865			-0.042	0.083	1.898			-0.037	0.276	1.856			-0.194	0.002	1.891			-0.262	-0.227	1.850			-0.229	-0.390	1.715			-0.250	-0.428	1.683			0.105	-0.022	1.911			0.177	-0.206	1.843
-0.050	-0.250	1.814			-0.053	-0.206	1.865			-0.042	0.083	1.898			-0.036	0.276	1.856			-0.194	0.003	1.890			-0.262	-0.227	1.850			-0.228	-0.390	1.715			-0.250	-0.428	1.683			0.105	-0.022	1.911			0.177	-0.206	1.843
-0.050	-0.250	1.814			-0.052	-0.206	1.865			-0.041	0.083	1.898			-0.035	0.276	1.856			-0.193	0.003	1.890			-0.262	-0.227	1.850			-0.228	-0.390	1.715			-0.250	-0.428	1.683			0.106	-0.022	1.911			0.177	-0.206	1.842
-0.049	-0.250	1.814			-0.052	-0.206	1.865			-0.041	0.083	1.898			-0.034	0.275	1.855			-0.192	0.003	1.890			-0.262	-0.227	1.850			-0.227	-0.390	1.714			-0.250	-0.428	1.683			0.107	-0.022	1.911			0.179	-0.204	1.840
-0.049	-0.250	1.814			-0.052	-0.206	1.865			-0.041	0.083	1.898			-0.033	0.275	1.854			-0.191	0.003	1.889			-0.262	-0.227	1.850			-0.227	-0.390	1.714			-0.250	-0.428	1.683			0.107	-0.022	1.911			0.180	-0.203	1.838
-0.048	-0.250	1.814			-0.051	-0.206	1.865			-0.040	0.083	1.898			-0.032	0.274	1.854			-0.191	0.003	1.889			-0.261	-0.226	1.851			-0.226	-0.390	1.714			-0.250	-0.428	1.683			0.108	-0.022	1.910			0.180	-0.202	1.836
-0.048	-0.251	1.814			-0.051	-0.206	1.865			-0.040	0.083	1.898			-0.032	0.273	1.853			-0.190	0.003	1.889			-0.261	-0.226	1.851			-0.226	-0.390	1.714			-0.250	-0.428	1.683			0.108	-0.022	1.910			0.180	-0.201	1.835
-0.048	-0.251	1.814			-0.050	-0.206	1.865			-0.039	0.083	1.898			-0.031	0.273	1.852			-0.189	0.003	1.888			-0.261	-0.226	1.851			-0.226	-0.390	1.714			-0.250	-0.428	1.683			0.109	-0.023	1.910			0.180	-0.200	1.833
-0.047	-0.251	1.814			-0.050	-0.206	1.865			-0.039	0.083	1.898			-0.030	0.272	1.852			-0.189	0.004	1.888			-0.261	-0.226	1.852			-0.225	-0.390	1.714			-0.249	-0.428	1.683			0.109	-0.023	1.910			0.181	-0.200	1.832
-0.047	-0.251	1.814			-0.050	-0.206	1.865			-0.039	0.083	1.898			-0.029	0.272	1.851			-0.188	0.004	1.888			-0.261	-0.226	1.852			-0.225	-0.390	1.714			-0.249	-0.428	1.683			0.110	-0.023	1.910			0.181	-0.198	1.829
-0.046	-0.251	1.814			-0.049	-0.206	1.865			-0.038	0.083	1.897			-0.028	0.272	1.851			-0.187	0.004	1.887			-0.261	-0.226	1.852			-0.225	-0.389	1.714			-0.249	-0.428	1.683			0.110	-0.023	1.909			0.182	-0.197	1.826
-0.046	-0.251	1.814			-0.049	-0.206	1.865			-0.037	0.083	1.897			-0.028	0.272	1.850			-0.186	0.004	1.887			-0.260	-0.226	1.852			-0.224	-0.389	1.714			-0.248	-0.428	1.683			0.111	-0.023	1.909			0.183	-0.196	1.823
-0.045	-0.251	1.814			-0.048	-0.206	1.865			-0.037	0.083	1.897			-0.027	0.272	1.850			-0.186	0.004	1.887			-0.260	-0.226	1.852			-0.224	-0.389	1.714			-0.248	-0.428	1.683			0.111	-0.023	1.909			0.184	-0.192	1.812
-0.045	-0.251	1.813			-0.048	-0.206	1.864			-0.036	0.083	1.896			-0.026	0.272	1.849			-0.185	0.004	1.886			-0.260	-0.225	1.853			-0.224	-0.389	1.713			-0.247	-0.428	1.683			0.112	-0.023	1.908			0.187	-0.186	1.796
-0.044	-0.251	1.813			-0.047	-0.206	1.864			-0.035	0.083	1.896			-0.025	0.272	1.849			-0.184	0.004	1.886			-0.260	-0.225	1.853			-0.223	-0.389	1.713			-0.247	-0.428	1.683			0.112	-0.023	1.907			0.188	-0.182	1.785
-0.044	-0.251	1.813			-0.046	-0.206	1.864			-0.034	0.084	1.895			-0.024	0.272	1.849			-0.183	0.004	1.885			-0.260	-0.225	1.853			-0.223	-0.389	1.713			-0.246	-0.428	1.683			0.112	-0.022	1.907			0.189	-0.179	1.778
-0.044	-0.251	1.813			-0.046	-0.207	1.864			-0.034	0.084	1.894			-0.023	0.272	1.848			-0.183	0.005	1.885			-0.259	-0.225	1.853			-0.223	-0.389	1.713			-0.246	-0.428	1.683			0.112	-0.022	1.905			0.189	-0.177	1.771
-0.043	-0.251	1.813			-0.045	-0.207	1.863			-0.033	0.084	1.894			-0.023	0.272	1.848			-0.182	0.005	1.885			-0.259	-0.225	1.853			-0.222	-0.389	1.713			-0.246	-0.428	1.683			0.112	-0.022	1.904			0.190	-0.174	1.763
-0.043	-0.252	1.812			-0.045	-0.207	1.863			-0.032	0.084	1.893			-0.022	0.272	1.848			-0.181	0.005	1.884			-0.259	-0.225	1.853			-0.222	-0.389	1.713			-0.245	-0.428	1.683			0.112	-0.022	1.903			0.191	-0.171	1.754
-0.042	-0.252	1.812			-0.044	-0.207	1.863			-0.031	0.084	1.893			-0.021	0.272	1.847			-0.181	0.005	1.884			-0.258	-0.225	1.853			-0.222	-0.389	1.713			-0.245	-0.428	1.683			0.112	-0.022	1.901			0.191	-0.169	1.748
-0.042	-0.252	1.812			-0.043	-0.207	1.863			-0.031	0.084	1.892			-0.021	0.272	1.847			-0.180	0.005	1.884			-0.258	-0.225	1.853			-0.222	-0.389	1.713			-0.245	-0.428	1.683			0.112	-0.022	1.899			0.192	-0.167	1.742
-0.041	-0.252	1.812			-0.043	-0.207	1.862			-0.030	0.084	1.892			-0.021	0.271	1.846			-0.180	0.005	1.884			-0.257	-0.225	1.853			-0.221	-0.389	1.713			-0.245	-0.428	1.683			0.112	-0.021	1.898			0.194	-0.164	1.732
-0.041	-0.253	1.811			-0.042	-0.207	1.862			-0.029	0.084	1.891			-0.020	0.271	1.846			-0.179	0.005	1.883			-0.257	-0.225	1.853			-0.221	-0.389	1.713			-0.244	-0.428	1.683			0.111	-0.021	1.896			0.196	-0.161	1.723
-0.040	-0.253	1.811			-0.041	-0.208	1.861			-0.029	0.084	1.891			-0.020	0.271	1.846			-0.179	0.005	1.883			-0.257	-0.224	1.853			-0.221	-0.389	1.713			-0.244	-0.428	1.683			0.111	-0.021	1.894			0.197	-0.159	1.714
-0.040	-0.253	1.811			-0.041	-0.208	1.861			-0.028	0.084	1.891			-0.019	0.271	1.845			-0.179	0.005	1.883			-0.256	-0.224	1.853			-0.221	-0.389	1.713			-0.244	-0.428	1.683			0.110	-0.020	1.893			0.197	-0.155	1.704
-0.040	-0.253	1.810			-0.040	-0.208	1.861			-0.027	0.084	1.890			-0.019	0.271	1.845			-0.178	0.005	1.883			-0.256	-0.224	1.853			-0.221	-0.389	1.713			-0.244	-0.428	1.683			0.110	-0.020	1.891			0.197	-0.152	1.695
-0.039	-0.253	1.810			-0.040	-0.208	1.860			-0.027	0.084	1.889			-0.019	0.271	1.844			-0.178	0.005	1.883			-0.255	-0.224	1.852			-0.221	-0.389	1.713			-0.244	-0.428	1.683			0.109	-0.020	1.889			0.197	-0.150	1.689
-0.039	-0.254	1.809			-0.039	-0.208	1.860			-0.026	0.084	1.889			-0.019	0.270	1.844			-0.178	0.005	1.882			-0.255	-0.224	1.852			-0.221	-0.389	1.713			-0.244	-0.428	1.683			0.109	-0.020	1.888			0.198	-0.148	1.684
-0.039	-0.254	1.809			-0.039	-0.208	1.859			-0.026	0.084	1.888			-0.018	0.270	1.844			-0.177	0.005	1.882			-0.254	-0.224	1.852			-0.221	-0.389	1.713			-0.244	-0.428	1.683			0.108	-0.019	1.886			0.198	-0.147	1.679
-0.038	-0.254	1.808			-0.038	-0.209	1.859			-0.025	0.084	1.888			-0.018	0.270	1.843			-0.177	0.005	1.882			-0.254	-0.224	1.852			-0.220	-0.389	1.713			-0.244	-0.428	1.683			0.108	-0.019	1.884			0.197	-0.145	1.674
-0.038	-0.254	1.808			-0.038	-0.209	1.858			-0.024	0.084	1.887			-0.018	0.270	1.843			-0.177	0.005	1.882			-0.254	-0.223	1.852			-0.220	-0.389	1.713			-0.244	-0.428	1.683			0.107	-0.019	1.882			0.197	-0.144	1.670
-0.038	-0.255	1.807			-0.037	-0.209	1.858			-0.024	0.084	1.887			-0.018	0.270	1.842			-0.176	0.005	1.882			-0.253	-0.223	1.852			-0.220	-0.389	1.713			-0.243	-0.428	1.683			0.107	-0.019	1.880			0.197	-0.143	1.667
-0.038	-0.255	1.807			-0.037	-0.209	1.857			-0.023	0.085	1.886			-0.018	0.270	1.842			-0.176	0.005	1.881			-0.253	-0.223	1.852			-0.220	-0.389	1.713			-0.243	-0.428	1.684			0.106	-0.018	1.879			0.197	-0.143	1.664
-0.037	-0.255	1.806			-0.036	-0.209	1.857			-0.023	0.085	1.885			-0.018	0.270	1.841			-0.176	0.005	1.881			-0.253	-0.222	1.851			-0.220	-0.389	1.713			-0.243	-0.428	1.684			0.106	-0.018	1.877			0.197	-0.142	1.662
-0.037	-0.255	1.805			-0.036	-0.209	1.856			-0.023	0.085	1.885			-0.018	0.269	1.840			-0.176	0.005	1.881			-0.252	-0.222	1.851			-0.220	-0.389	1.713			-0.243	-0.428	1.684			0.105	-0.017	1.876			0.196	-0.142	1.659
-0.037	-0.255	1.805			-0.036	-0.209	1.855			-0.022	0.085	1.884			-0.018	0.269	1.839			-0.175	0.005	1.880			-0.252	-0.220	1.852			-0.220	-0.389	1.713			-0.243	-0.428	1.684			0.105	-0.017	1.874			0.196	-0.142	1.657
-0.037	-0.256	1.804			-0.035	-0.210	1.855			-0.022	0.085	1.884			-0.018	0.268	1.838			-0.175	0.005	1.880			-0.252	-0.220	1.851			-0.221	-0.389	1.713			-0.243	-0.428	1.684			0.105	-0.017	1.873			0.196	-0.141	1.654
-0.037	-0.256	1.803			-0.035	-0.210	1.854			-0.021	0.085	1.883			-0.018	0.267	1.836			-0.175	0.005	1.880			-0.251	-0.220	1.851			-0.221	-0.389	1.713			-0.243	-0.428	1.684			0.105	-0.016	1.872			0.196	-0.141	1.652
-0.037	-0.256	1.802			-0.035	-0.210	1.853			-0.021	0.085	1.882			-0.018	0.266	1.835			-0.175	0.005	1.879			-0.251	-0.219	1.851			-0.221	-0.389	1.713			-0.244	-0.429	1.684			0.104	-0.016	1.871			0.195	-0.140	1.650
-0.037	-0.256	1.801			-0.034	-0.210	1.852			-0.021	0.084	1.882			-0.018	0.265	1.833			-0.174	0.005	1.879			-0.251	-0.218	1.851			-0.221	-0.389	1.713			-0.244	-0.429	1.684			0.104	-0.016	1.870			0.195	-0.140	1.648
-0.037	-0.256	1.801			-0.034	-0.210	1.851			-0.020	0.084	1.881			-0.018	0.264	1.832			-0.174	0.005	1.878			-0.251	-0.217	1.850			-0.221	-0.389	1.713			-0.244	-0.429	1.684			0.104	-0.015	1.869			0.195	-0.140	1.646
-0.036	-0.257	1.800			-0.034	-0.211	1.851			-0.020	0.084	1.881			-0.018	0.263	1.830			-0.174	0.005	1.878			-0.250	-0.216	1.850			-0.221	-0.390	1.713			-0.244	-0.430	1.684			0.104	-0.015	1.868			0.195	-0.140	1.645
-0.036	-0.257	1.799			-0.034	-0.211	1.850			-0.020	0.084	1.880			-0.018	0.262	1.829			-0.174	0.005	1.877			-0.250	-0.215	1.850			-0.222	-0.390	1.713			-0.244	-0.430	1.684			0.104	-0.015	1.867			0.195	-0.139	1.643
-0.036	-0.257	1.798			-0.033	-0.211	1.849			-0.020	0.084	1.880			-0.018	0.261	1.827			-0.174	0.005	1.877			-0.250	-0.215	1.850			-0.222	-0.390	1.713			-0.244	-0.430	1.684			0.103	-0.014	1.866			0.195	-0.140	1.642
-0.036	-0.257	1.797			-0.033	-0.211	1.848			-0.019	0.084	1.879			-0.018	0.260	1.826			-0.174	0.005	1.876			-0.249	-0.215	1.848			-0.222	-0.391	1.713			-0.245	-0.430	1.684			0.103	-0.014	1.865			0.195	-0.140	1.641
-0.036	-0.257	1.797			-0.033	-0.211	1.848			-0.019	0.084	1.879			-0.018	0.259	1.825			-0.173	0.005	1.875			-0.249	-0.215	1.847			-0.222	-0.391	1.713			-0.245	-0.431	1.684			0.103	-0.014	1.864			0.195	-0.140	1.640
-0.036	-0.257	1.796			-0.033	-0.211	1.847			-0.019	0.084	1.878			-0.018	0.259	1.824			-0.173	0.005	1.875			-0.248	-0.215	1.846			-0.222	-0.391	1.713			-0.245	-0.431	1.684			0.103	-0.014	1.863			0.195	-0.140	1.639
-0.036	-0.258	1.795			-0.033	-0.212	1.846			-0.019	0.084	1.877			-0.018	0.259	1.823			-0.173	0.005	1.874			-0.248	-0.215	1.846			-0.223	-0.392	1.713			-0.245	-0.431	1.683			0.103	-0.014	1.862			0.195	-0.140	1.638
-0.036	-0.258	1.794			-0.033	-0.212	1.846			-0.018	0.084	1.877			-0.018	0.258	1.822			-0.173	0.005	1.874			-0.248	-0.214	1.846			-0.223	-0.392	1.713			-0.245	-0.431	1.683			0.103	-0.014	1.861			0.195	-0.140	1.637
-0.036	-0.258	1.794			-0.032	-0.212	1.845			-0.018	0.084	1.876			-0.018	0.258	1.822			-0.173	0.005	1.873			-0.248	-0.214	1.846			-0.223	-0.392	1.713			-0.245	-0.432	1.683			0.103	-0.014	1.861			0.195	-0.140	1.636
-0.036	-0.258	1.793			-0.032	-0.212	1.844			-0.018	0.084	1.876			-0.018	0.257	1.821			-0.173	0.005	1.873			-0.248	-0.214	1.845			-0.223	-0.392	1.712			-0.245	-0.432	1.683			0.103	-0.014	1.860			0.195	-0.140	1.636
-0.036	-0.258	1.793			-0.032	-0.212	1.844			-0.018	0.084	1.875			-0.018	0.257	1.820			-0.173	0.005	1.872			-0.248	-0.214	1.845			-0.223	-0.393	1.712			-0.245	-0.432	1.683			0.103	-0.013	1.859			0.195	-0.140	1.635
-0.036	-0.258	1.792			-0.032	-0.212	1.843			-0.018	0.083	1.875			-0.018	0.257	1.819			-0.173	0.005	1.872			-0.247	-0.214	1.844			-0.224	-0.393	1.712			-0.245	-0.432	1.683			0.103	-0.013	1.859			0.193	-0.153	1.651
-0.036	-0.258	1.792			-0.032	-0.212	1.843			-0.018	0.083	1.874			-0.018	0.257	1.819			-0.173	0.005	1.871			-0.247	-0.214	1.844			-0.224	-0.393	1.712			-0.245	-0.432	1.682			0.103	-0.013	1.858			0.193	-0.153	1.650
-0.036	-0.258	1.791			-0.032	-0.212	1.843			-0.018	0.083	1.874			-0.018	0.256	1.818			-0.173	0.005	1.871			-0.247	-0.214	1.843			-0.224	-0.393	1.712			-0.246	-0.432	1.682			0.103	-0.013	1.858			0.194	-0.153	1.650
-0.036	-0.258	1.791			-0.032	-0.212	1.842			-0.017	0.083	1.874			-0.018	0.256	1.817			-0.173	0.004	1.870			-0.247	-0.214	1.843			-0.224	-0.393	1.712			-0.246	-0.433	1.682			0.103	-0.013	1.857			0.194	-0.154	1.650
-0.036	-0.259	1.790			-0.032	-0.212	1.842			-0.017	0.083	1.873			-0.018	0.256	1.816			-0.173	0.004	1.870			-0.247	-0.214	1.842			-0.224	-0.394	1.712			-0.246	-0.433	1.682			0.103	-0.013	1.857			0.194	-0.154	1.650
-0.036	-0.259	1.790			-0.032	-0.213	1.841			-0.017	0.083	1.873			-0.018	0.256	1.816			-0.172	0.004	1.870			-0.246	-0.215	1.841			-0.224	-0.394	1.712			-0.246	-0.433	1.682			0.103	-0.013	1.856			0.194	-0.154	1.650
-0.036	-0.259	1.790			-0.032	-0.213	1.841			-0.017	0.083	1.873			-0.018	0.256	1.815			-0.172	0.004	1.869			-0.246	-0.214	1.841			-0.224	-0.394	1.712			-0.246	-0.433	1.681			0.103	-0.013	1.856			0.195	-0.154	1.649
-0.035	-0.259	1.789			-0.031	-0.213	1.841			-0.017	0.083	1.872			-0.018	0.256	1.814			-0.172	0.004	1.869			-0.246	-0.214	1.841			-0.224	-0.394	1.711			-0.246	-0.433	1.681			0.103	-0.013	1.855			0.196	-0.155	1.650
-0.035	-0.259	1.789			-0.031	-0.213	1.840			-0.017	0.083	1.872			-0.018	0.256	1.814			-0.172	0.004	1.869			-0.246	-0.214	1.840			-0.224	-0.394	1.711			-0.246	-0.433	1.681			0.104	-0.013	1.855			0.197	-0.156	1.652
-0.035	-0.259	1.789			-0.031	-0.213	1.840			-0.017	0.083	1.872			-0.018	0.256	1.813			-0.172	0.004	1.868			-0.246	-0.213	1.840			-0.224	-0.394	1.711			-0.246	-0.433	1.681			0.104	-0.014	1.855			0.198	-0.157	1.653
-0.035	-0.259	1.789			-0.031	-0.213	1.840			-0.017	0.083	1.871			-0.018	0.256	1.812			-0.172	0.004	1.868			-0.246	-0.213	1.840			-0.224	-0.394	1.711			-0.246	-0.434	1.681			0.105	-0.014	1.855			0.199	-0.158	1.653
-0.035	-0.259	1.788			-0.031	-0.213	1.840			-0.017	0.083	1.871			-0.018	0.257	1.812			-0.172	0.004	1.868			-0.245	-0.213	1.840			-0.224	-0.394	1.711			-0.246	-0.434	1.681			0.105	-0.014	1.855			0.200	-0.158	1.653
-0.035	-0.259	1.788			-0.031	-0.213	1.840			-0.017	0.083	1.871			-0.018	0.257	1.811			-0.172	0.004	1.867			-0.245	-0.213	1.840			-0.224	-0.394	1.711			-0.246	-0.434	1.681			0.106	-0.014	1.855			0.200	-0.158	1.653
-0.035	-0.259	1.788			-0.031	-0.213	1.839			-0.017	0.083	1.871			-0.018	0.258	1.811			-0.172	0.004	1.867			-0.245	-0.213	1.840			-0.224	-0.394	1.711			-0.246	-0.434	1.681			0.107	-0.014	1.855			0.201	-0.156	1.653
-0.035	-0.259	1.788			-0.031	-0.213	1.839			-0.017	0.083	1.871			-0.017	0.259	1.811			-0.172	0.005	1.867			-0.245	-0.213	1.839			-0.224	-0.394	1.711			-0.246	-0.434	1.681			0.108	-0.014	1.856			0.201	-0.157	1.653
-0.035	-0.259	1.788			-0.031	-0.213	1.839			-0.017	0.083	1.870			-0.017	0.260	1.810			-0.172	0.005	1.867			-0.245	-0.213	1.839			-0.224	-0.394	1.711			-0.246	-0.434	1.681			0.109	-0.014	1.856			0.202	-0.155	1.653
-0.035	-0.258	1.788			-0.031	-0.212	1.839			-0.017	0.083	1.870			-0.017	0.261	1.811			-0.172	0.005	1.866			-0.245	-0.213	1.839			-0.224	-0.394	1.710			-0.246	-0.434	1.681			0.110	-0.014	1.857			0.204	-0.157	1.655
-0.035	-0.258	1.787			-0.031	-0.212	1.839			-0.017	0.083	1.870			-0.016	0.262	1.811			-0.171	0.005	1.866			-0.245	-0.213	1.839			-0.224	-0.394	1.710			-0.246	-0.434	1.680			0.111	-0.014	1.857			0.205	-0.159	1.658
-0.035	-0.258	1.787			-0.031	-0.212	1.839			-0.017	0.083	1.870			-0.016	0.263	1.811			-0.171	0.005	1.866			-0.244	-0.213	1.838			-0.224	-0.394	1.710			-0.246	-0.434	1.680			0.112	-0.015	1.857			0.206	-0.159	1.658
-0.035	-0.258	1.787			-0.031	-0.212	1.838			-0.017	0.083	1.870			-0.015	0.264	1.811			-0.171	0.005	1.866			-0.244	-0.213	1.838			-0.224	-0.394	1.710			-0.246	-0.434	1.680			0.113	-0.015	1.858			0.206	-0.159	1.658
-0.035	-0.258	1.787			-0.031	-0.212	1.838			-0.017	0.083	1.869			-0.015	0.265	1.811			-0.171	0.005	1.866			-0.244	-0.213	1.838			-0.224	-0.394	1.710			-0.246	-0.434	1.680			0.114	-0.015	1.858			0.206	-0.156	1.656
-0.035	-0.258	1.787			-0.031	-0.212	1.838			-0.017	0.083	1.869			-0.015	0.265	1.811			-0.171	0.005	1.866			-0.244	-0.214	1.838			-0.224	-0.394	1.710			-0.246	-0.434	1.680			0.116	-0.015	1.858			0.207	-0.156	1.656
-0.035	-0.258	1.787			-0.031	-0.212	1.838			-0.017	0.083	1.869			-0.014	0.266	1.811			-0.171	0.005	1.865			-0.244	-0.214	1.837			-0.224	-0.394	1.710			-0.246	-0.434	1.680			0.117	-0.016	1.859			0.207	-0.156	1.656
-0.034	-0.257	1.787			-0.031	-0.212	1.838			-0.017	0.083	1.869			-0.014	0.266	1.811			-0.171	0.005	1.865			-0.244	-0.214	1.837			-0.224	-0.394	1.709			-0.246	-0.434	1.680			0.119	-0.016	1.859			0.207	-0.156	1.655
-0.034	-0.257	1.787			-0.031	-0.212	1.838			-0.016	0.083	1.869			-0.014	0.266	1.811			-0.170	0.005	1.865			-0.243	-0.214	1.837			-0.224	-0.394	1.709			-0.246	-0.434	1.680			0.120	-0.017	1.859			0.207	-0.153	1.652
-0.034	-0.257	1.787			-0.031	-0.211	1.838			-0.016	0.083	1.869			-0.014	0.266	1.810			-0.170	0.005	1.865			-0.243	-0.215	1.836			-0.223	-0.394	1.709			-0.245	-0.434	1.680			0.121	-0.017	1.860			0.206	-0.151	1.650
-0.034	-0.257	1.787			-0.031	-0.211	1.838			-0.016	0.083	1.868			-0.013	0.266	1.810			-0.170	0.005	1.865			-0.243	-0.214	1.837			-0.223	-0.394	1.709			-0.245	-0.434	1.680			0.122	-0.018	1.860			0.206	-0.149	1.647
-0.034	-0.257	1.787			-0.031	-0.211	1.838			-0.016	0.083	1.868			-0.013	0.266	1.810			-0.170	0.005	1.865			-0.243	-0.212	1.837			-0.223	-0.393	1.709			-0.245	-0.434	1.680			0.124	-0.018	1.860			0.206	-0.149	1.647
-0.034	-0.257	1.787			-0.030	-0.211	1.838			-0.015	0.083	1.868			-0.013	0.266	1.810			-0.170	0.006	1.864			-0.241	-0.212	1.835			-0.223	-0.393	1.708			-0.245	-0.434	1.680			0.124	-0.018	1.860			0.206	-0.148	1.646
-0.034	-0.256	1.787			-0.030	-0.211	1.838			-0.015	0.083	1.868			-0.012	0.267	1.810			-0.169	0.006	1.864			-0.240	-0.213	1.834			-0.223	-0.393	1.708			-0.245	-0.434	1.680			0.125	-0.019	1.861			0.206	-0.147	1.645
-0.033	-0.256	1.787			-0.030	-0.211	1.838			-0.015	0.083	1.868			-0.012	0.267	1.810			-0.169	0.006	1.864			-0.240	-0.213	1.834			-0.222	-0.393	1.708			-0.245	-0.434	1.680			0.126	-0.019	1.861			0.206	-0.146	1.644
-0.033	-0.256	1.787			-0.030	-0.211	1.838			-0.015	0.083	1.868			-0.011	0.266	1.810			-0.169	0.006	1.864			-0.239	-0.213	1.833			-0.222	-0.393	1.708			-0.245	-0.433	1.679			0.127	-0.019	1.861			0.206	-0.146	1.643
-0.033	-0.256	1.787			-0.030	-0.211	1.838			-0.014	0.083	1.868			-0.011	0.266	1.810			-0.169	0.006	1.864			-0.239	-0.213	1.833			-0.222	-0.393	1.708			-0.245	-0.433	1.679			0.128	-0.019	1.861			0.208	-0.156	1.651
-0.033	-0.256	1.787			-0.030	-0.210	1.838			-0.014	0.083	1.867			-0.011	0.266	1.810			-0.168	0.006	1.864			-0.239	-0.213	1.833			-0.222	-0.393	1.708			-0.245	-0.433	1.679			0.128	-0.020	1.861			0.207	-0.152	1.647
-0.033	-0.256	1.787			-0.030	-0.210	1.838			-0.014	0.082	1.867			-0.010	0.266	1.810			-0.168	0.006	1.863			-0.238	-0.213	1.833			-0.222	-0.393	1.707			-0.245	-0.433	1.679			0.129	-0.020	1.861			0.208	-0.156	1.649
-0.033	-0.255	1.787			-0.030	-0.210	1.838			-0.013	0.082	1.867			-0.010	0.266	1.810			-0.168	0.006	1.863			-0.238	-0.213	1.832			-0.222	-0.393	1.707			-0.245	-0.433	1.679			0.129	-0.020	1.861			0.209	-0.159	1.651
-0.033	-0.255	1.787			-0.030	-0.210	1.838			-0.013	0.082	1.867			-0.010	0.266	1.810			-0.168	0.006	1.863			-0.238	-0.214	1.832			-0.221	-0.393	1.707			-0.244	-0.433	1.679			0.130	-0.020	1.861			0.209	-0.161	1.653
-0.033	-0.255	1.787			-0.030	-0.210	1.838			-0.013	0.082	1.867			-0.009	0.267	1.810			-0.167	0.006	1.863			-0.238	-0.214	1.832			-0.221	-0.393	1.707			-0.244	-0.433	1.679			0.131	-0.021	1.861			0.208	-0.155	1.648
-0.032	-0.255	1.787			-0.030	-0.210	1.838			-0.013	0.082	1.867			-0.009	0.266	1.810			-0.167	0.006	1.863			-0.237	-0.214	1.831			-0.221	-0.393	1.707			-0.244	-0.433	1.679			0.131	-0.021	1.862			0.200	-0.167	1.675
-0.032	-0.255	1.787			-0.030	-0.210	1.838			-0.012	0.082	1.867			-0.009	0.266	1.810			-0.167	0.006	1.863			-0.237	-0.214	1.831			-0.221	-0.393	1.707			-0.244	-0.433	1.679			0.132	-0.021	1.862			0.181	-0.181	1.728
-0.032	-0.255	1.787			-0.030	-0.210	1.838			-0.012	0.082	1.867			-0.009	0.266	1.810			-0.167	0.006	1.863			-0.237	-0.215	1.830			-0.221	-0.393	1.707			-0.244	-0.433	1.678			0.132	-0.021	1.862			0.176	-0.186	1.743
-0.032	-0.255	1.787			-0.029	-0.210	1.838			-0.012	0.082	1.867			-0.008	0.266	1.810			-0.167	0.006	1.863			-0.236	-0.215	1.830			-0.221	-0.393	1.707			-0.244	-0.433	1.678			0.132	-0.022	1.862			0.173	-0.188	1.749
-0.032	-0.255	1.787			-0.029	-0.210	1.838			-0.012	0.082	1.867			-0.008	0.266	1.810			-0.167	0.006	1.862			-0.236	-0.215	1.830			-0.220	-0.393	1.706			-0.244	-0.433	1.678			0.133	-0.022	1.862			0.172	-0.190	1.754
-0.032	-0.255	1.787			-0.029	-0.210	1.838			-0.012	0.082	1.867			-0.008	0.266	1.810			-0.166	0.006	1.862			-0.236	-0.216	1.829			-0.220	-0.393	1.706			-0.244	-0.433	1.678			0.133	-0.022	1.862			0.170	-0.192	1.758
-0.032	-0.255	1.787			-0.029	-0.209	1.838			-0.011	0.082	1.867			-0.008	0.266	1.810			-0.166	0.006	1.862			-0.236	-0.216	1.829			-0.220	-0.393	1.706			-0.244	-0.433	1.678			0.133	-0.022	1.862			0.171	-0.192	1.758
-0.032	-0.255	1.787			-0.029	-0.209	1.838			-0.011	0.082	1.867			-0.008	0.265	1.810			-0.166	0.006	1.862			-0.236	-0.217	1.829			-0.220	-0.393	1.706			-0.243	-0.433	1.678			0.134	-0.022	1.862			0.172	-0.192	1.758
-0.032	-0.254	1.787			-0.029	-0.209	1.838			-0.011	0.082	1.867			-0.008	0.265	1.810			-0.166	0.006	1.862			-0.237	-0.217	1.829			-0.220	-0.393	1.706			-0.243	-0.433	1.678			0.134	-0.022	1.862			0.173	-0.192	1.756
-0.032	-0.254	1.787			-0.029	-0.209	1.838			-0.011	0.082	1.867			-0.008	0.265	1.810			-0.166	0.006	1.862			-0.237	-0.218	1.829			-0.220	-0.393	1.706			-0.243	-0.433	1.678			0.134	-0.023	1.862			0.174	-0.191	1.755
-0.032	-0.254	1.787			-0.029	-0.209	1.838			-0.011	0.082	1.867			-0.008	0.264	1.810			-0.166	0.006	1.862			-0.237	-0.218	1.829			-0.220	-0.393	1.706			-0.243	-0.433	1.678			0.134	-0.023	1.862			0.171	-0.193	1.761
-0.032	-0.254	1.787			-0.029	-0.209	1.838			-0.011	0.082	1.867			-0.008	0.264	1.810			-0.166	0.006	1.862			-0.237	-0.219	1.829			-0.220	-0.393	1.705			-0.243	-0.433	1.678			0.135	-0.023	1.862			0.165	-0.197	1.767
-0.031	-0.254	1.787			-0.029	-0.209	1.838			-0.011	0.082	1.867			-0.007	0.264	1.810			-0.166	0.006	1.862			-0.237	-0.219	1.829			-0.220	-0.393	1.705			-0.243	-0.433	1.678			0.135	-0.023	1.862			0.164	-0.198	1.769
-0.031	-0.254	1.787			-0.029	-0.209	1.838			-0.011	0.082	1.867			-0.007	0.264	1.810			-0.166	0.006	1.862			-0.237	-0.220	1.829			-0.219	-0.393	1.705			-0.243	-0.433	1.677			0.135	-0.023	1.863			0.168	-0.197	1.762
-0.031	-0.254	1.787			-0.029	-0.209	1.838			-0.011	0.082	1.867			-0.007	0.264	1.810			-0.166	0.006	1.862			-0.238	-0.220	1.828			-0.219	-0.393	1.705			-0.243	-0.433	1.677			0.135	-0.023	1.863			0.166	-0.198	1.768
-0.031	-0.254	1.787			-0.029	-0.209	1.838			-0.011	0.081	1.867			-0.007	0.263	1.810			-0.166	0.006	1.862			-0.238	-0.220	1.828			-0.219	-0.393	1.705			-0.243	-0.433	1.677			0.135	-0.023	1.863			0.165	-0.198	1.772
-0.031	-0.254	1.787			-0.029	-0.209	1.838			-0.011	0.081	1.867			-0.007	0.263	1.810			-0.166	0.006	1.862			-0.238	-0.221	1.829			-0.219	-0.392	1.705			-0.243	-0.433	1.677			0.135	-0.024	1.863			0.163	-0.199	1.775
-0.031	-0.254	1.787			-0.029	-0.209	1.838			-0.011	0.081	1.867			-0.007	0.263	1.810			-0.166	0.006	1.862			-0.238	-0.221	1.829			-0.219	-0.392	1.705			-0.243	-0.433	1.677			0.135	-0.024	1.863			0.163	-0.199	1.777
-0.031	-0.254	1.787			-0.029	-0.209	1.838			-0.011	0.081	1.867			-0.007	0.262	1.810			-0.166	0.006	1.862			-0.239	-0.221	1.829			-0.219	-0.392	1.704			-0.243	-0.433	1.677			0.135	-0.024	1.863			0.162	-0.200	1.779
-0.031	-0.254	1.787			-0.029	-0.209	1.838			-0.011	0.081	1.867			-0.007	0.262	1.810			-0.166	0.006	1.861			-0.239	-0.222	1.829			-0.219	-0.392	1.704			-0.243	-0.433	1.677			0.135	-0.024	1.863			0.161	-0.200	1.781
-0.031	-0.254	1.787			-0.029	-0.209	1.838			-0.011	0.081	1.867			-0.007	0.262	1.810			-0.166	0.006	1.861			-0.239	-0.222	1.829			-0.219	-0.392	1.704			-0.242	-0.433	1.677			0.135	-0.024	1.864			0.160	-0.200	1.784
-0.031	-0.254	1.788			-0.029	-0.209	1.838			-0.011	0.081	1.867			-0.007	0.262	1.810			-0.166	0.006	1.861			-0.239	-0.222	1.829			-0.219	-0.392	1.704			-0.242	-0.433	1.677			0.135	-0.024	1.864			0.160	-0.201	1.786
-0.031	-0.254	1.788			-0.029	-0.209	1.838			-0.011	0.081	1.867			-0.007	0.261	1.810			-0.166	0.006	1.861			-0.239	-0.222	1.829			-0.219	-0.392	1.704			-0.242	-0.433	1.677			0.135	-0.024	1.864			0.159	-0.201	1.787
-0.031	-0.254	1.788			-0.029	-0.209	1.838			-0.011	0.081	1.867			-0.007	0.261	1.810			-0.166	0.006	1.861			-0.240	-0.223	1.829			-0.219	-0.392	1.704			-0.242	-0.433	1.677			0.135	-0.024	1.864			0.159	-0.201	1.788
-0.031	-0.254	1.788			-0.029	-0.209	1.838			-0.011	0.081	1.867			-0.007	0.261	1.810			-0.166	0.006	1.861			-0.240	-0.223	1.829			-0.219	-0.392	1.704			-0.242	-0.433	1.676			0.135	-0.024	1.864			0.157	-0.203	1.789
-0.031	-0.254	1.788			-0.029	-0.209	1.838			-0.011	0.080	1.868			-0.007	0.261	1.810			-0.166	0.006	1.861			-0.240	-0.223	1.829			-0.219	-0.392	1.704			-0.242	-0.433	1.676			0.135	-0.024	1.865			0.157	-0.203	1.792
-0.031	-0.254	1.788			-0.029	-0.209	1.838			-0.011	0.080	1.868			-0.007	0.261	1.811			-0.166	0.006	1.861			-0.240	-0.223	1.829			-0.219	-0.392	1.704			-0.242	-0.433	1.676			0.134	-0.024	1.865			0.156	-0.203	1.793
-0.031	-0.254	1.788			-0.029	-0.209	1.839			-0.011	0.080	1.868			-0.007	0.261	1.811			-0.166	0.006	1.861			-0.240	-0.224	1.829			-0.219	-0.392	1.704			-0.242	-0.433	1.676			0.134	-0.024	1.866			0.155	-0.203	1.794
-0.031	-0.254	1.788			-0.029	-0.209	1.839			-0.011	0.080	1.868			-0.007	0.261	1.811			-0.166	0.006	1.861			-0.241	-0.224	1.829			-0.219	-0.392	1.703			-0.242	-0.433	1.676			0.134	-0.024	1.866			0.155	-0.203	1.795
-0.031	-0.254	1.788			-0.029	-0.209	1.839			-0.011	0.080	1.868			-0.007	0.261	1.811			-0.166	0.006	1.861			-0.241	-0.224	1.829			-0.219	-0.392	1.703			-0.242	-0.433	1.676			0.134	-0.024	1.866			0.154	-0.203	1.796
-0.031	-0.254	1.788			-0.029	-0.209	1.839			-0.011	0.080	1.868			-0.007	0.261	1.811			-0.166	0.006	1.861			-0.241	-0.224	1.829			-0.219	-0.392	1.703			-0.242	-0.433	1.676			0.133	-0.024	1.867			0.156	-0.204	1.793
-0.031	-0.254	1.788			-0.029	-0.209	1.839			-0.011	0.080	1.868			-0.007	0.261	1.812			-0.166	0.006	1.861			-0.241	-0.224	1.829			-0.219	-0.392	1.703			-0.242	-0.433	1.676			0.133	-0.024	1.867			0.156	-0.204	1.793
-0.031	-0.254	1.788			-0.029	-0.209	1.839			-0.011	0.080	1.868			-0.007	0.262	1.812			-0.166	0.006	1.861			-0.241	-0.225	1.829			-0.219	-0.392	1.703			-0.242	-0.433	1.676			0.133	-0.024	1.868			0.153	-0.205	1.793
-0.031	-0.254	1.789			-0.029	-0.209	1.839			-0.012	0.080	1.868			-0.007	0.262	1.812			-0.166	0.006	1.861			-0.241	-0.225	1.829			-0.219	-0.392	1.703			-0.242	-0.432	1.676			0.133	-0.024	1.868			0.152	-0.206	1.793
-0.031	-0.254	1.789			-0.029	-0.209	1.839			-0.012	0.080	1.869			-0.007	0.262	1.812			-0.166	0.006	1.861			-0.242	-0.225	1.829			-0.219	-0.392	1.703			-0.242	-0.432	1.676			0.133	-0.024	1.868			0.152	-0.206	1.793
-0.031	-0.254	1.789			-0.029	-0.209	1.839			-0.012	0.080	1.869			-0.007	0.262	1.812			-0.166	0.006	1.861			-0.242	-0.225	1.829			-0.218	-0.392	1.703			-0.242	-0.432	1.676			0.132	-0.024	1.869			0.151	-0.206	1.793
-0.031	-0.254	1.789			-0.030	-0.209	1.840			-0.012	0.080	1.869			-0.007	0.262	1.813			-0.166	0.006	1.861			-0.242	-0.225	1.830			-0.218	-0.392	1.703			-0.241	-0.432	1.676			0.132	-0.024	1.869			0.150	-0.206	1.793
-0.031	-0.254	1.789			-0.030	-0.209	1.840			-0.012	0.080	1.869			-0.007	0.261	1.813			-0.166	0.006	1.861			-0.242	-0.225	1.830			-0.218	-0.392	1.703			-0.241	-0.432	1.676			0.132	-0.024	1.869			0.149	-0.206	1.793
-0.031	-0.254	1.789			-0.030	-0.209	1.840			-0.012	0.080	1.869			-0.007	0.261	1.813			-0.166	0.006	1.861			-0.243	-0.225	1.831			-0.218	-0.392	1.703			-0.241	-0.432	1.676			0.132	-0.025	1.870			0.148	-0.206	1.793
-0.031	-0.254	1.789			-0.030	-0.209	1.840			-0.012	0.079	1.869			-0.007	0.261	1.813			-0.166	0.006	1.862			-0.243	-0.225	1.831			-0.218	-0.392	1.703			-0.241	-0.432	1.676			0.131	-0.025	1.870			0.147	-0.206	1.793
-0.031	-0.254	1.790			-0.030	-0.209	1.840			-0.013	0.079	1.870			-0.008	0.260	1.813			-0.167	0.006	1.862			-0.244	-0.225	1.832			-0.218	-0.392	1.703			-0.241	-0.432	1.676			0.131	-0.025	1.870			0.146	-0.206	1.793
-0.031	-0.254	1.790			-0.030	-0.209	1.840			-0.013	0.079	1.870			-0.008	0.259	1.813			-0.167	0.006	1.862			-0.244	-0.225	1.832			-0.218	-0.392	1.703			-0.241	-0.432	1.676			0.131	-0.025	1.871			0.146	-0.206	1.793
-0.032	-0.254	1.790			-0.030	-0.209	1.841			-0.013	0.079	1.870			-0.008	0.259	1.813			-0.167	0.006	1.862			-0.244	-0.224	1.833			-0.218	-0.391	1.703			-0.241	-0.432	1.676			0.131	-0.025	1.871			0.146	-0.206	1.793
-0.032	-0.254	1.790			-0.031	-0.209	1.841			-0.014	0.079	1.871			-0.008	0.259	1.813			-0.167	0.006	1.862			-0.245	-0.224	1.833			-0.218	-0.391	1.703			-0.241	-0.432	1.676			0.130	-0.025	1.871			0.146	-0.206	1.793
-0.032	-0.254	1.790			-0.031	-0.209	1.841			-0.014	0.079	1.871			-0.009	0.259	1.813			-0.167	0.006	1.862			-0.245	-0.224	1.833			-0.218	-0.391	1.703			-0.241	-0.432	1.676			0.130	-0.025	1.871			0.147	-0.206	1.792
-0.032	-0.254	1.791			-0.031	-0.209	1.841			-0.015	0.079	1.871			-0.009	0.259	1.813			-0.167	0.006	1.862			-0.245	-0.224	1.834			-0.218	-0.391	1.703			-0.241	-0.432	1.676			0.130	-0.025	1.872			0.147	-0.206	1.792
-0.032	-0.254	1.791			-0.031	-0.209	1.842			-0.015	0.079	1.871			-0.009	0.259	1.813			-0.168	0.005	1.862			-0.246	-0.224	1.834			-0.218	-0.391	1.703			-0.241	-0.432	1.676			0.130	-0.025	1.872			0.147	-0.206	1.792
-0.032	-0.254	1.791			-0.031	-0.209	1.842			-0.016	0.079	1.871			-0.010	0.259	1.814			-0.168	0.005	1.862			-0.246	-0.224	1.835			-0.218	-0.391	1.703			-0.241	-0.432	1.676			0.129	-0.025	1.872			0.147	-0.207	1.792
-0.032	-0.254	1.791			-0.031	-0.209	1.842			-0.016	0.079	1.872			-0.011	0.260	1.814			-0.168	0.005	1.863			-0.246	-0.224	1.835			-0.218	-0.391	1.703			-0.241	-0.432	1.676			0.129	-0.025	1.873			0.147	-0.207	1.792
-0.032	-0.254	1.791			-0.032	-0.209	1.842			-0.017	0.079	1.872			-0.011	0.260	1.815			-0.168	0.005	1.863			-0.246	-0.224	1.835			-0.218	-0.391	1.703			-0.241	-0.432	1.676			0.129	-0.025	1.873			0.148	-0.206	1.792
-0.032	-0.254	1.791			-0.032	-0.209	1.842			-0.017	0.079	1.872			-0.011	0.260	1.815			-0.168	0.005	1.863			-0.247	-0.224	1.836			-0.218	-0.391	1.703			-0.241	-0.432	1.676			0.128	-0.025	1.874			0.148	-0.205	1.792
-0.033	-0.254	1.792			-0.032	-0.209	1.842			-0.018	0.079	1.872			-0.012	0.260	1.815			-0.169	0.005	1.863			-0.247	-0.224	1.836			-0.218	-0.391	1.703			-0.241	-0.432	1.676			0.128	-0.025	1.874			0.148	-0.205	1.793
-0.033	-0.254	1.792			-0.032	-0.209	1.843			-0.018	0.079	1.872			-0.012	0.260	1.815			-0.169	0.005	1.863			-0.247	-0.224	1.836			-0.218	-0.391	1.703			-0.241	-0.432	1.676			0.128	-0.025	1.874			0.148	-0.205	1.793
-0.033	-0.254	1.792			-0.032	-0.209	1.843			-0.018	0.079	1.872			-0.012	0.260	1.816			-0.169	0.005	1.863			-0.247	-0.223	1.836			-0.218	-0.391	1.703			-0.241	-0.432	1.676			0.127	-0.025	1.874			0.148	-0.204	1.793
-0.033	-0.254	1.792			-0.033	-0.209	1.843			-0.019	0.080	1.872			-0.012	0.260	1.816			-0.169	0.005	1.863			-0.247	-0.223	1.837			-0.218	-0.391	1.703			-0.241	-0.432	1.676			0.127	-0.025	1.875			0.148	-0.204	1.792
-0.033	-0.254	1.792			-0.033	-0.209	1.843			-0.019	0.080	1.872			-0.013	0.260	1.816			-0.169	0.005	1.863			-0.248	-0.223	1.837			-0.218	-0.391	1.703			-0.241	-0.432	1.676			0.127	-0.025	1.875			0.148	-0.204	1.792
-0.033	-0.254	1.792			-0.033	-0.209	1.843			-0.019	0.080	1.873			-0.013	0.260	1.817			-0.170	0.005	1.864			-0.248	-0.223	1.837			-0.218	-0.391	1.703			-0.241	-0.432	1.676			0.127	-0.025	1.875			0.148	-0.204	1.791
-0.033	-0.254	1.793			-0.033	-0.209	1.843			-0.019	0.080	1.873			-0.013	0.260	1.817			-0.170	0.005	1.864			-0.248	-0.223	1.837			-0.218	-0.391	1.703			-0.241	-0.431	1.676			0.126	-0.025	1.876			0.148	-0.204	1.791
-0.033	-0.254	1.793			-0.033	-0.209	1.844			-0.020	0.080	1.873			-0.014	0.260	1.817			-0.170	0.005	1.864			-0.248	-0.223	1.838			-0.218	-0.391	1.703			-0.241	-0.432	1.676			0.126	-0.025	1.876			0.178	-0.192	1.735
-0.034	-0.254	1.793			-0.033	-0.209	1.844			-0.020	0.080	1.873			-0.014	0.260	1.817			-0.170	0.005	1.864			-0.248	-0.223	1.838			-0.218	-0.391	1.703			-0.241	-0.432	1.676			0.126	-0.025	1.876			0.189	-0.187	1.714
-0.034	-0.254	1.793			-0.034	-0.209	1.844			-0.020	0.080	1.873			-0.014	0.260	1.818			-0.170	0.005	1.864			-0.249	-0.222	1.838			-0.218	-0.391	1.703			-0.241	-0.432	1.676			0.126	-0.025	1.876			0.194	-0.185	1.704
-0.034	-0.254	1.793			-0.034	-0.209	1.844			-0.020	0.080	1.873			-0.014	0.260	1.818			-0.171	0.005	1.864			-0.249	-0.222	1.838			-0.219	-0.391	1.703			-0.241	-0.432	1.676			0.126	-0.025	1.876			0.198	-0.183	1.697
-0.034	-0.254	1.793			-0.034	-0.209	1.844			-0.020	0.080	1.873			-0.014	0.260	1.818			-0.171	0.005	1.864			-0.249	-0.222	1.839			-0.219	-0.391	1.703			-0.241	-0.432	1.676			0.125	-0.025	1.876			0.201	-0.181	1.691
-0.034	-0.254	1.794			-0.034	-0.209	1.844			-0.020	0.080	1.873			-0.015	0.261	1.819			-0.171	0.005	1.865			-0.249	-0.222	1.839			-0.219	-0.392	1.703			-0.242	-0.432	1.676			0.125	-0.025	1.876			0.203	-0.179	1.686
-0.034	-0.253	1.794			-0.034	-0.209	1.844			-0.021	0.080	1.873			-0.015	0.261	1.820			-0.171	0.005	1.865			-0.249	-0.222	1.839			-0.219	-0.392	1.703			-0.242	-0.432	1.676			0.124	-0.024	1.876			0.205	-0.178	1.681
-0.034	-0.253	1.794			-0.034	-0.209	1.845			-0.021	0.081	1.874			-0.015	0.262	1.820			-0.172	0.005	1.865			-0.250	-0.222	1.839			-0.219	-0.392	1.703			-0.242	-0.432	1.676			0.124	-0.024	1.876			0.206	-0.177	1.678
-0.034	-0.253	1.794			-0.034	-0.208	1.845			-0.021	0.081	1.874			-0.015	0.262	1.822			-0.172	0.005	1.865			-0.250	-0.222	1.840			-0.219	-0.393	1.703			-0.242	-0.432	1.676			0.123	-0.023	1.876			0.208	-0.176	1.675
-0.034	-0.253	1.794			-0.034	-0.208	1.845			-0.021	0.081	1.874			-0.015	0.263	1.823			-0.172	0.005	1.865			-0.250	-0.222	1.840			-0.220	-0.393	1.704			-0.243	-0.433	1.676			0.122	-0.023	1.875			0.207	-0.168	1.666
-0.035	-0.253	1.794			-0.034	-0.208	1.845			-0.022	0.082	1.874			-0.015	0.263	1.824			-0.172	0.005	1.866			-0.250	-0.222	1.840			-0.220	-0.393	1.704			-0.243	-0.433	1.676			0.121	-0.022	1.874			0.207	-0.164	1.660
-0.035	-0.253	1.794			-0.035	-0.208	1.845			-0.022	0.082	1.874			-0.015	0.264	1.825			-0.173	0.005	1.866			-0.250	-0.222	1.840			-0.220	-0.394	1.704			-0.243	-0.433	1.676			0.120	-0.021	1.873			0.207	-0.161	1.656
-0.035	-0.253	1.794			-0.035	-0.208	1.845			-0.022	0.083	1.874			-0.015	0.264	1.826			-0.173	0.005	1.866			-0.250	-0.222	1.840			-0.221	-0.394	1.705			-0.243	-0.433	1.676			0.119	-0.021	1.872			0.207	-0.157	1.652
-0.035	-0.253	1.795			-0.035	-0.208	1.845			-0.023	0.084	1.875			-0.015	0.265	1.827			-0.173	0.005	1.866			-0.250	-0.221	1.840			-0.221	-0.394	1.705			-0.243	-0.433	1.677			0.118	-0.020	1.871			0.206	-0.154	1.648
-0.035	-0.253	1.795			-0.035	-0.208	1.845			-0.023	0.084	1.875			-0.015	0.265	1.828			-0.173	0.005	1.866			-0.250	-0.221	1.840			-0.221	-0.394	1.705			-0.244	-0.434	1.677			0.117	-0.019	1.870			0.205	-0.152	1.645
-0.035	-0.253	1.795			-0.035	-0.208	1.845			-0.023	0.085	1.875			-0.016	0.266	1.829			-0.174	0.005	1.866			-0.250	-0.221	1.841			-0.221	-0.394	1.706			-0.244	-0.434	1.677			0.115	-0.018	1.868			0.205	-0.149	1.642
-0.035	-0.253	1.795			-0.035	-0.208	1.845			-0.024	0.085	1.875			-0.016	0.266	1.830			-0.174	0.006	1.866			-0.250	-0.221	1.841			-0.222	-0.395	1.706			-0.244	-0.434	1.677			0.113	-0.017	1.866			0.204	-0.147	1.639
-0.036	-0.253	1.795			-0.035	-0.208	1.845			-0.024	0.086	1.875			-0.016	0.266	1.831			-0.174	0.006	1.867			-0.250	-0.221	1.841			-0.222	-0.395	1.706			-0.244	-0.434	1.678			0.112	-0.016	1.865			0.203	-0.145	1.637
-0.036	-0.253	1.795			-0.035	-0.208	1.846			-0.024	0.087	1.874			-0.016	0.267	1.832			-0.174	0.006	1.867			-0.250	-0.221	1.841			-0.222	-0.395	1.707			-0.244	-0.434	1.678			0.110	-0.015	1.863			0.202	-0.144	1.635
-0.036	-0.253	1.795			-0.035	-0.208	1.846			-0.025	0.088	1.874			-0.016	0.267	1.833			-0.174	0.006	1.867			-0.250	-0.221	1.840			-0.223	-0.395	1.707			-0.244	-0.435	1.678			0.108	-0.014	1.862			0.199	-0.141	1.633
-0.036	-0.253	1.795			-0.035	-0.208	1.846			-0.025	0.089	1.874			-0.017	0.268	1.834			-0.175	0.006	1.867			-0.250	-0.220	1.840			-0.223	-0.395	1.707			-0.244	-0.435	1.678			0.106	-0.013	1.861			0.195	-0.139	1.631
-0.036	-0.253	1.795			-0.035	-0.208	1.846			-0.026	0.090	1.874			-0.017	0.269	1.835			-0.175	0.006	1.867			-0.250	-0.220	1.840			-0.223	-0.395	1.708			-0.244	-0.435	1.679			0.105	-0.012	1.860			0.191	-0.138	1.632
-0.036	-0.253	1.795			-0.035	-0.208	1.846			-0.026	0.091	1.874			-0.017	0.269	1.836			-0.175	0.006	1.867			-0.250	-0.220	1.840			-0.223	-0.395	1.708			-0.244	-0.435	1.679			0.101	-0.007	1.860			0.184	-0.137	1.637
-0.037	-0.253	1.795			-0.036	-0.207	1.846			-0.026	0.092	1.873			-0.017	0.270	1.836			-0.175	0.007	1.867			-0.250	-0.220	1.840			-0.223	-0.395	1.708			-0.244	-0.435	1.679			0.098	-0.002	1.861			0.179	-0.135	1.642
-0.037	-0.253	1.795			-0.036	-0.207	1.845			-0.027	0.092	1.873			-0.018	0.271	1.837			-0.176	0.007	1.867			-0.250	-0.219	1.840			-0.224	-0.395	1.708			-0.244	-0.435	1.679			0.096	0.002	1.861			0.175	-0.134	1.645
-0.037	-0.253	1.795			-0.036	-0.207	1.845			-0.027	0.093	1.873			-0.018	0.271	1.838			-0.176	0.007	1.867			-0.250	-0.219	1.839			-0.224	-0.395	1.709			-0.244	-0.435	1.680			0.093	0.006	1.862			0.172	-0.133	1.649
-0.037	-0.253	1.795			-0.036	-0.207	1.845			-0.027	0.094	1.873			-0.018	0.271	1.839			-0.176	0.007	1.867			-0.250	-0.219	1.839			-0.224	-0.395	1.709			-0.245	-0.435	1.680			0.091	0.009	1.863			0.168	-0.133	1.653
-0.037	-0.253	1.795			-0.036	-0.207	1.845			-0.028	0.094	1.873			-0.019	0.272	1.839			-0.177	0.007	1.867			-0.250	-0.219	1.839			-0.224	-0.395	1.709			-0.245	-0.435	1.680			0.088	0.013	1.863			0.163	-0.133	1.657
-0.038	-0.253	1.795			-0.036	-0.207	1.845			-0.028	0.095	1.872			-0.019	0.272	1.840			-0.177	0.008	1.867			-0.250	-0.218	1.839			-0.224	-0.395	1.709			-0.245	-0.435	1.681			0.087	0.015	1.864			0.160	-0.132	1.660
-0.038	-0.253	1.794			-0.037	-0.206	1.845			-0.028	0.096	1.872			-0.020	0.272	1.840			-0.178	0.008	1.867			-0.250	-0.218	1.839			-0.225	-0.395	1.709			-0.245	-0.435	1.681			0.085	0.017	1.864			0.157	-0.132	1.663
-0.038	-0.253	1.794			-0.037	-0.206	1.845			-0.029	0.096	1.872			-0.020	0.272	1.841			-0.178	0.008	1.867			-0.250	-0.218	1.839			-0.225	-0.395	1.710			-0.245	-0.436	1.681			0.084	0.019	1.865			0.153	-0.131	1.666
-0.038	-0.253	1.794			-0.037	-0.206	1.845			-0.029	0.097	1.872			-0.021	0.273	1.842			-0.179	0.008	1.867			-0.250	-0.218	1.839			-0.225	-0.395	1.710			-0.245	-0.436	1.681			0.082	0.021	1.865			0.150	-0.131	1.669
-0.039	-0.252	1.794			-0.038	-0.206	1.845			-0.030	0.097	1.872			-0.021	0.273	1.842			-0.180	0.008	1.867			-0.250	-0.218	1.839			-0.225	-0.395	1.710			-0.245	-0.436	1.682			0.080	0.023	1.866			0.147	-0.131	1.671
-0.039	-0.252	1.794			-0.038	-0.205	1.844			-0.031	0.098	1.871			-0.022	0.274	1.843			-0.180	0.009	1.867			-0.250	-0.218	1.839			-0.225	-0.395	1.710			-0.245	-0.436	1.682			0.079	0.024	1.866			0.144	-0.130	1.673
-0.039	-0.252	1.794			-0.038	-0.205	1.844			-0.031	0.099	1.871			-0.023	0.274	1.843			-0.181	0.009	1.867			-0.250	-0.218	1.839			-0.226	-0.395	1.710			-0.245	-0.436	1.682			0.078	0.026	1.867			0.142	-0.130	1.675
-0.040	-0.252	1.794			-0.039	-0.205	1.844			-0.032	0.099	1.871			-0.024	0.274	1.844			-0.182	0.009	1.867			-0.250	-0.217	1.839			-0.226	-0.395	1.711			-0.245	-0.436	1.682			0.076	0.027	1.867			0.140	-0.130	1.676
-0.040	-0.252	1.793			-0.039	-0.204	1.844			-0.033	0.100	1.871			-0.025	0.275	1.844			-0.182	0.009	1.868			-0.250	-0.217	1.839			-0.226	-0.395	1.711			-0.245	-0.436	1.683			0.075	0.029	1.868			0.137	-0.129	1.678
-0.041	-0.252	1.793			-0.040	-0.204	1.844			-0.034	0.101	1.871			-0.026	0.275	1.845			-0.183	0.009	1.868			-0.250	-0.217	1.839			-0.226	-0.395	1.711			-0.245	-0.436	1.683			0.074	0.030	1.868			0.134	-0.130	1.679
-0.042	-0.251	1.793			-0.040	-0.204	1.843			-0.034	0.101	1.870			-0.027	0.276	1.845			-0.184	0.009	1.868			-0.250	-0.217	1.839			-0.227	-0.395	1.711			-0.245	-0.436	1.683			0.073	0.031	1.868			0.132	-0.130	1.681
-0.042	-0.251	1.793			-0.041	-0.203	1.843			-0.035	0.102	1.870			-0.028	0.276	1.845			-0.185	0.009	1.868			-0.251	-0.217	1.839			-0.227	-0.395	1.712			-0.245	-0.436	1.683			0.072	0.032	1.869			0.130	-0.129	1.681
-0.043	-0.251	1.793			-0.041	-0.203	1.843			-0.036	0.102	1.870			-0.029	0.276	1.846			-0.186	0.009	1.868			-0.251	-0.217	1.839			-0.227	-0.395	1.712			-0.245	-0.437	1.684			0.071	0.033	1.869			0.128	-0.129	1.682
-0.043	-0.251	1.792			-0.042	-0.203	1.843			-0.036	0.103	1.870			-0.030	0.277	1.846			-0.187	0.009	1.868			-0.251	-0.217	1.839			-0.227	-0.395	1.712			-0.245	-0.437	1.684			0.070	0.034	1.869			0.127	-0.129	1.683
-0.044	-0.250	1.792			-0.043	-0.202	1.843			-0.037	0.103	1.870			-0.031	0.277	1.846			-0.188	0.009	1.869			-0.251	-0.217	1.839			-0.227	-0.395	1.712			-0.245	-0.437	1.684			0.069	0.035	1.870			0.125	-0.129	1.684
-0.045	-0.249	1.792			-0.043	-0.202	1.843			-0.038	0.103	1.870			-0.032	0.277	1.846			-0.189	0.009	1.869			-0.251	-0.218	1.838			-0.228	-0.395	1.713			-0.245	-0.437	1.685			0.108	0.007	1.856			0.124	-0.130	1.683
-0.046	-0.248	1.792			-0.044	-0.200	1.843			-0.038	0.104	1.870			-0.034	0.277	1.846			-0.190	0.009	1.869			-0.252	-0.218	1.838			-0.228	-0.395	1.713			-0.245	-0.437	1.685			0.120	-0.002	1.852			0.122	-0.131	1.683
-0.047	-0.246	1.792			-0.045	-0.199	1.842			-0.039	0.104	1.870			-0.036	0.277	1.846			-0.191	0.009	1.869			-0.252	-0.218	1.838			-0.228	-0.395	1.713			-0.245	-0.437	1.685			0.127	-0.006	1.849			0.122	-0.136	1.684
-0.048	-0.245	1.792			-0.046	-0.198	1.842			-0.039	0.104	1.869			-0.038	0.278	1.846			-0.192	0.009	1.869			-0.252	-0.218	1.838			-0.229	-0.395	1.713			-0.245	-0.438	1.686			0.131	-0.010	1.848			0.121	-0.137	1.684
-0.049	-0.244	1.792			-0.046	-0.197	1.842			-0.040	0.105	1.869			-0.039	0.278	1.846			-0.193	0.009	1.870			-0.252	-0.218	1.838			-0.229	-0.395	1.714			-0.245	-0.438	1.686			0.135	-0.012	1.847			0.120	-0.137	1.683
-0.050	-0.243	1.792			-0.047	-0.196	1.842			-0.041	0.105	1.869			-0.041	0.278	1.846			-0.194	0.009	1.870			-0.252	-0.218	1.838			-0.230	-0.395	1.714			-0.246	-0.438	1.686			0.137	-0.014	1.845			0.119	-0.138	1.682
-0.051	-0.242	1.792			-0.048	-0.195	1.842			-0.041	0.105	1.869			-0.042	0.279	1.846			-0.195	0.009	1.870			-0.253	-0.218	1.838			-0.230	-0.394	1.714			-0.246	-0.438	1.687			0.139	-0.015	1.845			0.118	-0.138	1.682
-0.052	-0.241	1.792			-0.049	-0.194	1.842			-0.042	0.106	1.869			-0.044	0.279	1.846			-0.196	0.009	1.870			-0.253	-0.218	1.838			-0.230	-0.394	1.714			-0.246	-0.438	1.687			0.141	-0.017	1.844			0.117	-0.139	1.681
-0.053	-0.240	1.792			-0.049	-0.194	1.842			-0.043	0.106	1.869			-0.045	0.279	1.846			-0.196	0.009	1.870			-0.253	-0.218	1.837			-0.231	-0.394	1.715			-0.246	-0.438	1.688			0.142	-0.017	1.844			0.116	-0.142	1.681
-0.054	-0.239	1.792			-0.050	-0.193	1.842			-0.043	0.106	1.868			-0.046	0.279	1.846			-0.197	0.009	1.870			-0.253	-0.218	1.837			-0.231	-0.394	1.715			-0.246	-0.438	1.688			0.143	-0.018	1.843			0.121	-0.146	1.681
-0.055	-0.238	1.792			-0.051	-0.192	1.842			-0.044	0.106	1.868			-0.047	0.279	1.846			-0.198	0.009	1.870			-0.254	-0.218	1.837			-0.232	-0.394	1.715			-0.246	-0.438	1.688			0.144	-0.018	1.843			0.125	-0.148	1.681
-0.055	-0.238	1.792			-0.052	-0.191	1.842			-0.045	0.107	1.868			-0.048	0.280	1.846			-0.199	0.009	1.870			-0.254	-0.218	1.837			-0.232	-0.394	1.715			-0.246	-0.438	1.688			0.143	-0.017	1.844			0.123	-0.148	1.679
-0.056	-0.237	1.792			-0.052	-0.191	1.842			-0.046	0.107	1.867			-0.049	0.280	1.845			-0.200	0.009	1.871			-0.254	-0.218	1.836			-0.232	-0.394	1.716			-0.247	-0.438	1.689			0.142	-0.015	1.845			0.123	-0.148	1.679
-0.057	-0.237	1.792			-0.053	-0.190	1.842			-0.047	0.107	1.867			-0.050	0.280	1.845			-0.201	0.009	1.871			-0.255	-0.219	1.836			-0.233	-0.393	1.716			-0.247	-0.438	1.689			0.140	-0.014	1.845			0.122	-0.148	1.679
-0.057	-0.236	1.792			-0.054	-0.190	1.842			-0.048	0.108	1.867			-0.051	0.280	1.845			-0.202	0.009	1.871			-0.255	-0.219	1.835			-0.233	-0.393	1.716			-0.247	-0.438	1.689			0.139	-0.013	1.846			0.124	-0.147	1.680
-0.058	-0.236	1.792			-0.054	-0.189	1.842			-0.049	0.108	1.867			-0.052	0.280	1.845			-0.203	0.009	1.871			-0.255	-0.219	1.835			-0.234	-0.393	1.716			-0.248	-0.438	1.690			0.138	-0.013	1.846			0.124	-0.147	1.680
-0.059	-0.235	1.792			-0.055	-0.189	1.842			-0.050	0.109	1.866			-0.053	0.281	1.845			-0.204	0.009	1.871			-0.256	-0.219	1.834			-0.234	-0.393	1.717			-0.248	-0.438	1.690			0.136	-0.012	1.846			0.125	-0.146	1.679
-0.059	-0.235	1.792			-0.055	-0.188	1.842			-0.051	0.109	1.866			-0.054	0.281	1.845			-0.205	0.008	1.871			-0.256	-0.220	1.834			-0.235	-0.393	1.717			-0.248	-0.438	1.690			0.135	-0.011	1.846			0.126	-0.146	1.679
-0.060	-0.235	1.792			-0.056	-0.188	1.842			-0.053	0.110	1.865			-0.055	0.281	1.845			-0.206	0.008	1.871			-0.256	-0.220	1.834			-0.235	-0.393	1.717			-0.249	-0.438	1.690			0.133	-0.010	1.845			0.124	-0.145	1.677
-0.061	-0.235	1.792			-0.057	-0.188	1.842			-0.054	0.110	1.865			-0.056	0.281	1.845			-0.207	0.008	1.871			-0.257	-0.220	1.833			-0.236	-0.393	1.717			-0.249	-0.438	1.690			0.131	-0.010	1.845			0.122	-0.144	1.675
-0.061	-0.234	1.792			-0.057	-0.187	1.841			-0.055	0.110	1.865			-0.057	0.282	1.844			-0.208	0.008	1.871			-0.257	-0.221	1.833			-0.236	-0.393	1.718			-0.249	-0.438	1.691			0.129	-0.009	1.844			0.121	-0.144	1.675
-0.062	-0.234	1.792			-0.058	-0.187	1.841			-0.057	0.111	1.864			-0.059	0.282	1.844			-0.209	0.008	1.871			-0.257	-0.221	1.833			-0.237	-0.393	1.718			-0.250	-0.438	1.691			0.126	-0.008	1.844			0.120	-0.144	1.675
-0.063	-0.235	1.792			-0.059	-0.187	1.841			-0.058	0.111	1.864			-0.060	0.282	1.844			-0.210	0.008	1.871			-0.258	-0.221	1.832			-0.237	-0.394	1.718			-0.250	-0.438	1.691			0.124	-0.008	1.843			0.119	-0.144	1.674
-0.064	-0.235	1.791			-0.059	-0.187	1.841			-0.059	0.112	1.864			-0.061	0.282	1.844			-0.211	0.008	1.872			-0.258	-0.221	1.832			-0.238	-0.394	1.718			-0.250	-0.438	1.691			0.122	-0.007	1.843			0.118	-0.144	1.674
-0.064	-0.235	1.791			-0.060	-0.187	1.841			-0.060	0.112	1.864			-0.062	0.282	1.844			-0.212	0.007	1.872			-0.258	-0.222	1.832			-0.238	-0.394	1.718			-0.251	-0.439	1.692			0.119	-0.006	1.842			0.115	-0.140	1.669
-0.065	-0.235	1.791			-0.061	-0.187	1.841			-0.061	0.112	1.863			-0.064	0.283	1.843			-0.212	0.007	1.872			-0.258	-0.222	1.832			-0.239	-0.394	1.719			-0.251	-0.439	1.692			0.117	-0.005	1.842			0.113	-0.137	1.666
-0.066	-0.235	1.791			-0.061	-0.187	1.841			-0.062	0.112	1.863			-0.064	0.283	1.843			-0.213	0.007	1.872			-0.259	-0.222	1.831			-0.239	-0.395	1.719			-0.252	-0.440	1.692			0.116	-0.004	1.842			0.112	-0.136	1.664
-0.066	-0.235	1.791			-0.062	-0.187	1.841			-0.063	0.113	1.863			-0.066	0.283	1.843			-0.214	0.007	1.872			-0.259	-0.222	1.831			-0.240	-0.395	1.719			-0.252	-0.440	1.692			0.114	-0.004	1.841			0.110	-0.135	1.663
-0.067	-0.235	1.791			-0.062	-0.187	1.841			-0.064	0.113	1.863			-0.067	0.283	1.843			-0.215	0.007	1.872			-0.259	-0.222	1.831			-0.240	-0.395	1.719			-0.253	-0.440	1.693			0.112	-0.003	1.841			0.109	-0.134	1.661
-0.068	-0.236	1.791			-0.063	-0.187	1.841			-0.065	0.113	1.863			-0.067	0.283	1.843			-0.215	0.007	1.872			-0.259	-0.223	1.831			-0.241	-0.395	1.720			-0.253	-0.441	1.693			0.111	-0.002	1.841			0.108	-0.133	1.661
-0.068	-0.236	1.791			-0.063	-0.187	1.841			-0.065	0.113	1.863			-0.068	0.283	1.843			-0.216	0.007	1.873			-0.260	-0.223	1.830			-0.241	-0.395	1.720			-0.254	-0.441	1.694			0.110	-0.001	1.842			0.107	-0.132	1.660
-0.068	-0.235	1.791			-0.064	-0.187	1.841			-0.066	0.113	1.863			-0.069	0.283	1.843			-0.217	0.007	1.873			-0.260	-0.223	1.830			-0.242	-0.396	1.720			-0.254	-0.441	1.694			0.110	-0.001	1.841			0.107	-0.132	1.659
-0.069	-0.235	1.791			-0.064	-0.187	1.841			-0.066	0.114	1.863			-0.070	0.283	1.843			-0.217	0.007	1.873			-0.260	-0.223	1.830			-0.242	-0.396	1.720			-0.255	-0.442	1.695			0.109	-0.001	1.841			0.106	-0.132	1.659
-0.069	-0.235	1.791			-0.065	-0.187	1.841			-0.067	0.114	1.863			-0.070	0.283	1.843			-0.218	0.006	1.873			-0.260	-0.223	1.830			-0.243	-0.396	1.720			-0.255	-0.442	1.695			0.109	-0.001	1.841			0.105	-0.131	1.658
-0.070	-0.235	1.791			-0.065	-0.187	1.841			-0.067	0.114	1.863			-0.071	0.283	1.843			-0.218	0.006	1.873			-0.260	-0.223	1.829			-0.243	-0.396	1.720			-0.256	-0.442	1.696			0.109	-0.001	1.841			0.104	-0.131	1.658
-0.070	-0.235	1.791			-0.065	-0.187	1.841			-0.067	0.114	1.863			-0.071	0.283	1.843			-0.218	0.006	1.873			-0.260	-0.224	1.829			-0.243	-0.396	1.721			-0.257	-0.443	1.696			0.082	0.013	1.854			0.104	-0.131	1.659
-0.070	-0.235	1.791			-0.066	-0.187	1.841			-0.068	0.114	1.863			-0.072	0.283	1.843			-0.219	0.006	1.873			-0.260	-0.224	1.829			-0.244	-0.396	1.721			-0.257	-0.443	1.697			0.074	0.016	1.856			0.104	-0.131	1.659
-0.070	-0.236	1.791			-0.066	-0.187	1.841			-0.068	0.114	1.863			-0.072	0.283	1.842			-0.219	0.006	1.873			-0.261	-0.224	1.829			-0.244	-0.396	1.721			-0.257	-0.443	1.697			0.070	0.016	1.856			0.105	-0.133	1.659
-0.071	-0.236	1.791			-0.066	-0.188	1.841			-0.068	0.113	1.863			-0.072	0.283	1.842			-0.219	0.006	1.873			-0.261	-0.224	1.828			-0.244	-0.396	1.721			-0.258	-0.443	1.698			0.068	0.016	1.856			0.108	-0.134	1.658
-0.071	-0.237	1.791			-0.066	-0.188	1.841			-0.068	0.113	1.863			-0.072	0.283	1.842			-0.220	0.006	1.873			-0.261	-0.224	1.828			-0.244	-0.396	1.721			-0.258	-0.444	1.698			0.066	0.016	1.857			0.116	-0.136	1.656
-0.071	-0.237	1.791			-0.067	-0.188	1.841			-0.069	0.113	1.863			-0.072	0.282	1.842			-0.220	0.006	1.873			-0.261	-0.224	1.828			-0.245	-0.397	1.721			-0.258	-0.444	1.698			0.064	0.016	1.857			0.122	-0.137	1.654
-0.071	-0.237	1.791			-0.067	-0.189	1.841			-0.069	0.112	1.863			-0.072	0.282	1.842			-0.220	0.006	1.873			-0.261	-0.224	1.828			-0.245	-0.397	1.721			-0.259	-0.444	1.698			0.063	0.015	1.857			0.128	-0.137	1.652
-0.071	-0.238	1.791			-0.067	-0.189	1.841			-0.069	0.112	1.863			-0.071	0.282	1.841			-0.220	0.006	1.873			-0.261	-0.224	1.827			-0.245	-0.397	1.721			-0.259	-0.444	1.698			0.063	0.014	1.857			0.138	-0.151	1.662
-0.071	-0.238	1.791			-0.067	-0.189	1.841			-0.069	0.112	1.864			-0.070	0.282	1.841			-0.220	0.006	1.873			-0.261	-0.225	1.827			-0.245	-0.397	1.721			-0.259	-0.444	1.698			0.063	0.012	1.857			0.132	-0.172	1.710
-0.071	-0.239	1.791			-0.067	-0.190	1.841			-0.069	0.111	1.864			-0.069	0.282	1.841			-0.220	0.006	1.872			-0.261	-0.225	1.827			-0.245	-0.397	1.721			-0.259	-0.444	1.698			0.064	0.011	1.857			0.130	-0.177	1.724
-0.070	-0.239	1.791			-0.067	-0.190	1.841			-0.068	0.111	1.864			-0.068	0.281	1.841			-0.220	0.006	1.872			-0.262	-0.225	1.827			-0.246	-0.397	1.721			-0.260	-0.444	1.697			0.065	0.009	1.857			0.129	-0.182	1.732
-0.070	-0.239	1.791			-0.067	-0.190	1.841			-0.068	0.111	1.864			-0.067	0.281	1.841			-0.220	0.006	1.872			-0.262	-0.225	1.826			-0.246	-0.397	1.721			-0.260	-0.443	1.696			0.067	0.007	1.857			0.128	-0.185	1.738
-0.070	-0.240	1.791			-0.067	-0.191	1.841			-0.068	0.111	1.864			-0.066	0.281	1.841			-0.220	0.006	1.871			-0.262	-0.225	1.826			-0.246	-0.397	1.721			-0.259	-0.443	1.696			0.068	0.006	1.857			0.128	-0.187	1.742
-0.070	-0.240	1.791			-0.067	-0.191	1.841			-0.068	0.110	1.864			-0.065	0.281	1.840			-0.220	0.006	1.871			-0.262	-0.225	1.826			-0.246	-0.397	1.721			-0.259	-0.443	1.695			0.069	0.004	1.858			0.128	-0.190	1.745
-0.070	-0.240	1.791			-0.067	-0.191	1.841			-0.067	0.110	1.864			-0.064	0.281	1.840			-0.220	0.006	1.870			-0.262	-0.225	1.826			-0.246	-0.397	1.720			-0.259	-0.443	1.694			0.070	0.003	1.858			0.128	-0.191	1.748
-0.069	-0.241	1.791			-0.067	-0.192	1.841			-0.067	0.109	1.865			-0.063	0.280	1.840			-0.219	0.006	1.870			-0.262	-0.225	1.826			-0.246	-0.397	1.720			-0.259	-0.442	1.694			0.072	0.002	1.858			0.128	-0.193	1.751
-0.069	-0.241	1.791			-0.066	-0.192	1.841			-0.067	0.109	1.865			-0.061	0.280	1.840			-0.219	0.006	1.869			-0.262	-0.225	1.826			-0.246	-0.397	1.720			-0.259	-0.442	1.693			0.073	0.001	1.858			0.128	-0.195	1.753
-0.069	-0.241	1.791			-0.066	-0.192	1.841			-0.066	0.108	1.865			-0.060	0.280	1.840			-0.219	0.006	1.869			-0.262	-0.225	1.825			-0.245	-0.397	1.719			-0.258	-0.442	1.692			0.074	-0.000	1.858			0.128	-0.196	1.756
-0.068	-0.242	1.791			-0.066	-0.192	1.841			-0.066	0.108	1.865			-0.059	0.280	1.839			-0.218	0.006	1.868			-0.262	-0.225	1.825			-0.245	-0.397	1.719			-0.258	-0.442	1.692			0.076	-0.002	1.859			0.128	-0.197	1.758
-0.068	-0.242	1.791			-0.066	-0.193	1.841			-0.065	0.108	1.865			-0.058	0.279	1.839			-0.218	0.006	1.868			-0.262	-0.225	1.825			-0.245	-0.398	1.718			-0.258	-0.443	1.691			0.077	-0.003	1.859			0.128	-0.198	1.760
-0.068	-0.242	1.791			-0.066	-0.193	1.841			-0.065	0.107	1.865			-0.057	0.279	1.839			-0.217	0.006	1.867			-0.262	-0.225	1.825			-0.244	-0.398	1.717			-0.258	-0.443	1.690			0.078	-0.003	1.859			0.127	-0.198	1.761
-0.067	-0.243	1.791			-0.066	-0.193	1.841			-0.064	0.107	1.865			-0.056	0.279	1.839			-0.217	0.006	1.866			-0.262	-0.225	1.825			-0.244	-0.399	1.716			-0.258	-0.443	1.690			0.079	-0.004	1.859			0.126	-0.198	1.763
-0.067	-0.243	1.791			-0.065	-0.194	1.841			-0.064	0.106	1.865			-0.055	0.278	1.839			-0.216	0.007	1.866			-0.262	-0.225	1.825			-0.243	-0.399	1.715			-0.258	-0.444	1.690			0.081	-0.005	1.859			0.126	-0.199	1.764
-0.066	-0.243	1.791			-0.065	-0.194	1.841			-0.063	0.106	1.865			-0.054	0.278	1.839			-0.216	0.007	1.865			-0.263	-0.225	1.825			-0.243	-0.400	1.715			-0.258	-0.444	1.689			0.082	-0.006	1.859			0.125	-0.199	1.765
-0.066	-0.243	1.791			-0.065	-0.194	1.841			-0.063	0.106	1.865			-0.053	0.278	1.838			-0.215	0.007	1.865			-0.263	-0.225	1.825			-0.242	-0.400	1.714			-0.258	-0.444	1.689			0.083	-0.006	1.859			0.125	-0.199	1.766
-0.066	-0.243	1.791			-0.065	-0.194	1.841			-0.062	0.105	1.865			-0.052	0.278	1.838			-0.215	0.007	1.864			-0.263	-0.225	1.825			-0.242	-0.400	1.713			-0.257	-0.444	1.689			0.083	-0.007	1.860			0.124	-0.199	1.766
-0.065	-0.244	1.791			-0.064	-0.195	1.841			-0.062	0.105	1.865			-0.052	0.278	1.838			-0.214	0.007	1.864			-0.263	-0.225	1.825			-0.242	-0.400	1.713			-0.257	-0.445	1.688			0.084	-0.007	1.860			0.124	-0.199	1.766
-0.065	-0.244	1.791			-0.064	-0.195	1.841			-0.061	0.105	1.865			-0.051	0.277	1.838			-0.214	0.007	1.863			-0.263	-0.225	1.825			-0.242	-0.401	1.712			-0.257	-0.445	1.688			0.085	-0.008	1.860			0.124	-0.199	1.767
-0.064	-0.244	1.791			-0.064	-0.195	1.841			-0.060	0.105	1.865			-0.050	0.277	1.838			-0.213	0.007	1.863			-0.263	-0.225	1.825			-0.241	-0.401	1.712			-0.257	-0.445	1.688			0.086	-0.008	1.860			0.124	-0.199	1.767
-0.064	-0.244	1.791			-0.063	-0.195	1.841			-0.060	0.104	1.865			-0.050	0.277	1.838			-0.213	0.007	1.863			-0.263	-0.224	1.825			-0.241	-0.401	1.712			-0.257	-0.445	1.688			0.087	-0.008	1.860			0.124	-0.199	1.766
-0.064	-0.244	1.791			-0.063	-0.195	1.841			-0.059	0.104	1.865			-0.049	0.277	1.838			-0.212	0.007	1.862			-0.263	-0.224	1.825			-0.241	-0.401	1.711			-0.257	-0.445	1.687			0.088	-0.009	1.860			0.124	-0.199	1.766
-0.063	-0.244	1.791			-0.063	-0.195	1.841			-0.059	0.104	1.865			-0.049	0.277	1.837			-0.212	0.007	1.862			-0.263	-0.224	1.825			-0.240	-0.401	1.711			-0.256	-0.446	1.687			0.088	-0.009	1.860			0.124	-0.199	1.767
-0.063	-0.245	1.791			-0.062	-0.196	1.841			-0.058	0.104	1.865			-0.048	0.277	1.837			-0.211	0.007	1.861			-0.263	-0.224	1.825			-0.240	-0.401	1.711			-0.256	-0.446	1.687			0.089	-0.009	1.860			0.124	-0.198	1.767
-0.062	-0.245	1.791			-0.062	-0.196	1.841			-0.058	0.104	1.865			-0.048	0.276	1.837			-0.211	0.007	1.861			-0.263	-0.224	1.825			-0.240	-0.402	1.710			-0.256	-0.446	1.687			0.089	-0.009	1.860			0.124	-0.198	1.767
-0.062	-0.245	1.791			-0.062	-0.196	1.841			-0.058	0.104	1.865			-0.047	0.276	1.837			-0.210	0.007	1.861			-0.263	-0.224	1.825			-0.240	-0.402	1.710			-0.256	-0.446	1.687			0.090	-0.010	1.860			0.125	-0.198	1.767
-0.062	-0.245	1.791			-0.062	-0.196	1.841			-0.057	0.103	1.865			-0.047	0.276	1.837			-0.210	0.007	1.861			-0.263	-0.224	1.825			-0.239	-0.402	1.710			-0.256	-0.446	1.686			0.091	-0.010	1.860			0.125	-0.198	1.766
-0.061	-0.245	1.791			-0.061	-0.196	1.841			-0.057	0.103	1.865			-0.046	0.276	1.837			-0.210	0.007	1.860			-0.263	-0.224	1.825			-0.239	-0.402	1.710			-0.255	-0.446	1.686			0.091	-0.010	1.860			0.126	-0.198	1.765
-0.061	-0.245	1.790			-0.061	-0.196	1.841			-0.056	0.103	1.865			-0.046	0.276	1.837			-0.209	0.007	1.860			-0.263	-0.224	1.825			-0.239	-0.402	1.710			-0.255	-0.446	1.686			0.092	-0.010	1.860			0.126	-0.198	1.765
-0.061	-0.245	1.790			-0.061	-0.196	1.841			-0.056	0.103	1.865			-0.045	0.275	1.837			-0.209	0.007	1.860			-0.263	-0.223	1.825			-0.239	-0.402	1.709			-0.255	-0.446	1.686			0.092	-0.010	1.860			0.127	-0.198	1.764
-0.060	-0.245	1.790			-0.061	-0.196	1.841			-0.055	0.103	1.865			-0.045	0.275	1.836			-0.209	0.007	1.860			-0.263	-0.223	1.825			-0.239	-0.402	1.709			-0.255	-0.446	1.686			0.092	-0.010	1.860			0.128	-0.198	1.763
-0.060	-0.245	1.790			-0.060	-0.196	1.841			-0.055	0.103	1.865			-0.045	0.275	1.836			-0.208	0.007	1.859			-0.263	-0.223	1.825			-0.239	-0.402	1.709			-0.255	-0.446	1.686			0.093	-0.010	1.860			0.128	-0.198	1.762
-0.060	-0.245	1.790			-0.060	-0.197	1.841			-0.055	0.103	1.865			-0.044	0.275	1.836			-0.208	0.007	1.859			-0.263	-0.223	1.825			-0.238	-0.401	1.709			-0.254	-0.446	1.686			0.093	-0.011	1.860			0.129	-0.198	1.761
-0.060	-0.245	1.790			-0.060	-0.197	1.841			-0.054	0.103	1.865			-0.044	0.275	1.836			-0.208	0.007	1.859			-0.263	-0.223	1.825			-0.238	-0.401	1.709			-0.254	-0.446	1.686			0.094	-0.011	1.860			0.129	-0.197	1.760
-0.059	-0.245	1.790			-0.060	-0.197	1.841			-0.054	0.102	1.865			-0.044	0.275	1.836			-0.207	0.007	1.859			-0.263	-0.223	1.825			-0.238	-0.401	1.709			-0.254	-0.446	1.686			0.094	-0.011	1.860			0.130	-0.197	1.759
-0.059	-0.245	1.790			-0.059	-0.197	1.841			-0.054	0.102	1.865			-0.043	0.275	1.836			-0.207	0.007	1.859			-0.263	-0.223	1.825			-0.238	-0.401	1.709			-0.254	-0.446	1.686			0.094	-0.011	1.860			0.131	-0.197	1.758
-0.059	-0.245	1.790			-0.059	-0.197	1.841			-0.053	0.102	1.865			-0.043	0.275	1.836			-0.207	0.007	1.859			-0.263	-0.223	1.825			-0.238	-0.401	1.709			-0.253	-0.446	1.686			0.094	-0.011	1.861			0.131	-0.197	1.757
-0.059	-0.245	1.790			-0.059	-0.197	1.841			-0.053	0.102	1.865			-0.043	0.274	1.836			-0.207	0.007	1.858			-0.263	-0.223	1.825			-0.237	-0.401	1.709			-0.253	-0.446	1.686			0.095	-0.011	1.861			0.131	-0.197	1.756
-0.059	-0.245	1.790			-0.059	-0.197	1.841			-0.053	0.102	1.865			-0.043	0.274	1.836			-0.207	0.007	1.858			-0.263	-0.223	1.825			-0.237	-0.401	1.708			-0.253	-0.446	1.686			0.095	-0.011	1.861			0.132	-0.197	1.755
-0.059	-0.245	1.790			-0.059	-0.197	1.841			-0.053	0.102	1.865			-0.043	0.274	1.836			-0.206	0.007	1.858			-0.263	-0.223	1.825			-0.237	-0.401	1.708			-0.253	-0.446	1.686			0.095	-0.011	1.861			0.132	-0.196	1.754
-0.058	-0.245	1.790			-0.059	-0.197	1.841			-0.053	0.102	1.865			-0.042	0.274	1.836			-0.206	0.007	1.858			-0.263	-0.223	1.825			-0.237	-0.401	1.708			-0.253	-0.446	1.686			0.095	-0.011	1.861			0.132	-0.196	1.753
-0.058	-0.245	1.790			-0.059	-0.197	1.841			-0.052	0.102	1.865			-0.042	0.274	1.836			-0.206	0.007	1.858			-0.263	-0.223	1.825			-0.237	-0.401	1.708			-0.253	-0.446	1.686			0.096	-0.011	1.861			0.132	-0.196	1.753
-0.058	-0.245	1.790			-0.058	-0.197	1.841			-0.052	0.102	1.865			-0.042	0.274	1.836			-0.206	0.007	1.858			-0.263	-0.223	1.825			-0.237	-0.401	1.708			-0.253	-0.446	1.686			0.096	-0.011	1.861			0.133	-0.196	1.752
-0.058	-0.246	1.790			-0.058	-0.197	1.841			-0.052	0.102	1.865			-0.042	0.274	1.836			-0.206	0.007	1.858			-0.263	-0.222	1.825			-0.237	-0.401	1.708			-0.252	-0.447	1.686			0.096	-0.011	1.861			0.133	-0.196	1.751
-0.058	-0.246	1.790			-0.058	-0.197	1.841			-0.052	0.102	1.866			-0.042	0.274	1.836			-0.206	0.007	1.858			-0.263	-0.222	1.825			-0.237	-0.401	1.708			-0.252	-0.447	1.686			0.096	-0.011	1.861			0.133	-0.196	1.750
-0.058	-0.246	1.790			-0.058	-0.197	1.841			-0.052	0.102	1.866			-0.042	0.274	1.836			-0.206	0.007	1.858			-0.263	-0.222	1.825			-0.237	-0.401	1.708			-0.252	-0.447	1.686			0.096	-0.011	1.861			0.133	-0.196	1.750
-0.058	-0.246	1.790			-0.058	-0.197	1.841			-0.052	0.102	1.866			-0.042	0.274	1.836			-0.206	0.007	1.858			-0.263	-0.222	1.825			-0.237	-0.402	1.708			-0.252	-0.447	1.686			0.096	-0.011	1.862			0.133	-0.196	1.750
-0.058	-0.246	1.790			-0.058	-0.197	1.841			-0.052	0.101	1.866			-0.041	0.274	1.836			-0.206	0.007	1.858			-0.263	-0.222	1.825			-0.236	-0.402	1.708			-0.252	-0.447	1.686			0.096	-0.011	1.862			0.133	-0.196	1.749
-0.057	-0.246	1.791			-0.058	-0.197	1.841			-0.052	0.101	1.866			-0.041	0.274	1.836			-0.205	0.007	1.858			-0.263	-0.222	1.825			-0.236	-0.402	1.708			-0.252	-0.447	1.686			0.096	-0.011	1.862			0.133	-0.196	1.749
-0.057	-0.246	1.791			-0.058	-0.197	1.841			-0.051	0.101	1.866			-0.041	0.274	1.836			-0.205	0.007	1.858			-0.263	-0.222	1.825			-0.236	-0.402	1.708			-0.252	-0.447	1.686			0.096	-0.011	1.862			0.133	-0.195	1.749
-0.057	-0.246	1.791			-0.058	-0.197	1.841			-0.051	0.101	1.866			-0.041	0.274	1.836			-0.205	0.007	1.858			-0.263	-0.222	1.825			-0.236	-0.402	1.708			-0.252	-0.447	1.686			0.096	-0.011	1.863			0.133	-0.195	1.748
-0.057	-0.246	1.791			-0.058	-0.197	1.841			-0.051	0.101	1.866			-0.041	0.274	1.836			-0.205	0.007	1.858			-0.263	-0.222	1.825			-0.236	-0.402	1.708			-0.252	-0.447	1.686			0.096	-0.010	1.863			0.133	-0.195	1.748
-0.057	-0.246	1.791			-0.058	-0.197	1.841			-0.051	0.101	1.866			-0.042	0.274	1.836			-0.205	0.007	1.858			-0.263	-0.222	1.825			-0.236	-0.402	1.708			-0.252	-0.447	1.686			0.095	-0.010	1.863			0.132	-0.195	1.748
-0.057	-0.246	1.791			-0.058	-0.198	1.841			-0.051	0.101	1.866			-0.042	0.274	1.836			-0.205	0.007	1.858			-0.263	-0.222	1.825			-0.236	-0.402	1.708			-0.252	-0.447	1.686			0.095	-0.010	1.863			0.132	-0.195	1.747
-0.057	-0.246	1.791			-0.058	-0.198	1.841			-0.051	0.101	1.866			-0.042	0.274	1.837			-0.205	0.007	1.858			-0.263	-0.222	1.825			-0.236	-0.402	1.708			-0.252	-0.447	1.686			0.095	-0.010	1.864			0.132	-0.195	1.747
-0.057	-0.246	1.791			-0.058	-0.198	1.841			-0.051	0.101	1.866			-0.042	0.274	1.837			-0.205	0.007	1.858			-0.263	-0.223	1.825			-0.236	-0.402	1.708			-0.252	-0.447	1.686			0.094	-0.010	1.864			0.132	-0.195	1.747
-0.057	-0.246	1.791			-0.058	-0.198	1.841			-0.051	0.101	1.866			-0.042	0.274	1.837			-0.205	0.007	1.858			-0.263	-0.223	1.825			-0.236	-0.401	1.708			-0.252	-0.447	1.686			0.094	-0.009	1.864			0.132	-0.194	1.746
-0.057	-0.246	1.791			-0.058	-0.198	1.841			-0.052	0.101	1.867			-0.042	0.274	1.837			-0.205	0.007	1.858			-0.263	-0.223	1.825			-0.236	-0.401	1.708			-0.252	-0.447	1.686			0.094	-0.009	1.865			0.132	-0.194	1.746
-0.057	-0.246	1.791			-0.058	-0.198	1.841			-0.052	0.101	1.867			-0.042	0.274	1.837			-0.205	0.007	1.858			-0.263	-0.223	1.825			-0.236	-0.401	1.708			-0.252	-0.447	1.685			0.093	-0.009	1.865			0.132	-0.194	1.746
-0.057	-0.246	1.791			-0.058	-0.198	1.841			-0.052	0.101	1.867			-0.043	0.274	1.838			-0.206	0.007	1.858			-0.263	-0.223	1.825			-0.237	-0.401	1.708			-0.252	-0.447	1.685			0.093	-0.009	1.865			0.133	-0.194	1.746
-0.057	-0.246	1.791			-0.058	-0.198	1.841			-0.052	0.101	1.867			-0.043	0.274	1.838			-0.206	0.007	1.858			-0.263	-0.223	1.825			-0.237	-0.401	1.708			-0.252	-0.447	1.685			0.093	-0.008	1.865			0.133	-0.194	1.745
-0.057	-0.246	1.791			-0.058	-0.198	1.842			-0.052	0.101	1.868			-0.044	0.274	1.838			-0.206	0.007	1.858			-0.263	-0.223	1.825			-0.237	-0.401	1.708			-0.251	-0.447	1.685			0.092	-0.008	1.866			0.133	-0.194	1.745
-0.057	-0.246	1.791			-0.058	-0.198	1.842			-0.053	0.101	1.868			-0.044	0.274	1.838			-0.206	0.007	1.858			-0.263	-0.223	1.825			-0.237	-0.401	1.708			-0.251	-0.447	1.685			0.092	-0.008	1.866			0.132	-0.194	1.745
-0.057	-0.246	1.791			-0.058	-0.198	1.842			-0.053	0.101	1.868			-0.045	0.274	1.838			-0.206	0.007	1.859			-0.263	-0.223	1.825			-0.237	-0.401	1.709			-0.252	-0.447	1.685			0.091	-0.007	1.866			0.132	-0.194	1.745
-0.057	-0.246	1.792			-0.058	-0.198	1.842			-0.053	0.101	1.868			-0.046	0.274	1.839			-0.206	0.007	1.859			-0.263	-0.223	1.825			-0.237	-0.401	1.709			-0.252	-0.446	1.685			0.090	-0.007	1.866			0.132	-0.194	1.745
-0.057	-0.246	1.792			-0.058	-0.198	1.842			-0.053	0.101	1.869			-0.046	0.274	1.839			-0.207	0.007	1.859			-0.263	-0.223	1.825			-0.237	-0.401	1.709			-0.252	-0.446	1.685			0.090	-0.007	1.866			0.132	-0.194	1.744
-0.057	-0.246	1.792			-0.058	-0.198	1.842			-0.053	0.101	1.869			-0.047	0.274	1.839			-0.207	0.006	1.859			-0.263	-0.223	1.825			-0.237	-0.401	1.709			-0.252	-0.446	1.685			0.089	-0.006	1.867			0.132	-0.194	1.744
-0.057	-0.246	1.792			-0.058	-0.198	1.842			-0.054	0.101	1.869			-0.047	0.274	1.839			-0.207	0.006	1.859			-0.263	-0.224	1.825			-0.237	-0.400	1.709			-0.252	-0.446	1.685			0.088	-0.006	1.867			0.131	-0.194	1.743
-0.057	-0.246	1.792			-0.058	-0.198	1.842			-0.054	0.101	1.869			-0.048	0.274	1.839			-0.207	0.006	1.859			-0.263	-0.224	1.825			-0.237	-0.400	1.709			-0.252	-0.445	1.685			0.086	-0.005	1.867			0.131	-0.193	1.742
-0.057	-0.246	1.792			-0.058	-0.198	1.842			-0.054	0.101	1.869			-0.049	0.274	1.839			-0.208	0.006	1.859			-0.263	-0.224	1.825			-0.237	-0.400	1.709			-0.252	-0.445	1.685			0.084	-0.005	1.866			0.130	-0.193	1.742
-0.058	-0.246	1.792			-0.058	-0.198	1.842			-0.054	0.101	1.870			-0.049	0.274	1.839			-0.208	0.006	1.860			-0.263	-0.224	1.825			-0.237	-0.400	1.709			-0.252	-0.445	1.685			0.082	-0.004	1.866			0.128	-0.187	1.733
-0.058	-0.247	1.792			-0.058	-0.199	1.843			-0.054	0.101	1.870			-0.050	0.274	1.840			-0.208	0.006	1.860			-0.263	-0.224	1.825			-0.238	-0.399	1.710			-0.253	-0.444	1.685			0.074	-0.005	1.863			0.125	-0.178	1.719
-0.058	-0.247	1.792			-0.058	-0.199	1.843			-0.054	0.101	1.870			-0.050	0.274	1.840			-0.208	0.006	1.860			-0.263	-0.224	1.825			-0.238	-0.399	1.710			-0.253	-0.444	1.685			0.074	-0.005	1.863			0.125	-0.178	1.719
-0.059	-0.248	1.792			-0.059	-0.199	1.843			-0.055	0.101	1.870			-0.051	0.274	1.840			-0.209	0.006	1.860			-0.263	-0.224	1.825			-0.238	-0.399	1.710			-0.253	-0.443	1.685			0.072	-0.004	1.862			0.124	-0.175	1.714
-0.059	-0.248	1.793			-0.059	-0.199	1.843			-0.055	0.101	1.870			-0.051	0.274	1.840			-0.209	0.006	1.860			-0.263	-0.224	1.825			-0.238	-0.399	1.710			-0.253	-0.443	1.685			0.068	0.003	1.866			0.122	-0.170	1.710
-0.059	-0.248	1.793			-0.059	-0.200	1.843			-0.055	0.101	1.870			-0.052	0.274	1.840			-0.209	0.006	1.861			-0.263	-0.224	1.824			-0.238	-0.398	1.711			-0.254	-0.442	1.685			0.065	0.007	1.867			0.120	-0.167	1.707
-0.059	-0.248	1.793			-0.059	-0.200	1.843			-0.055	0.101	1.871			-0.052	0.274	1.841			-0.209	0.006	1.861			-0.263	-0.224	1.824			-0.239	-0.398	1.711			-0.254	-0.442	1.685			0.061	0.011	1.868			0.119	-0.163	1.703
-0.060	-0.249	1.793			-0.060	-0.200	1.843			-0.056	0.101	1.871			-0.052	0.274	1.841			-0.210	0.006	1.861			-0.263	-0.224	1.824			-0.239	-0.398	1.711			-0.254	-0.442	1.685			0.058	0.014	1.869			0.117	-0.160	1.699
-0.060	-0.249	1.793			-0.060	-0.200	1.843			-0.056	0.101	1.871			-0.053	0.274	1.841			-0.210	0.006	1.862			-0.263	-0.224	1.824			-0.239	-0.398	1.712			-0.255	-0.441	1.685			0.056	0.015	1.869			0.116	-0.156	1.696
-0.060	-0.249	1.793			-0.060	-0.201	1.843			-0.056	0.101	1.871			-0.053	0.274	1.841			-0.210	0.006	1.862			-0.263	-0.224	1.824			-0.240	-0.398	1.712			-0.255	-0.441	1.686			0.053	0.019	1.871			0.114	-0.152	1.694
-0.060	-0.249	1.793			-0.060	-0.201	1.844			-0.056	0.101	1.871			-0.053	0.274	1.841			-0.211	0.006	1.862			-0.263	-0.224	1.824			-0.240	-0.397	1.713			-0.255	-0.441	1.686			0.051	0.021	1.872			0.112	-0.148	1.692
-0.061	-0.250	1.793			-0.061	-0.201	1.844			-0.057	0.101	1.871			-0.054	0.274	1.842			-0.211	0.006	1.863			-0.263	-0.225	1.824			-0.240	-0.397	1.713			-0.255	-0.441	1.686			0.050	0.023	1.873			0.110	-0.145	1.690
-0.061	-0.250	1.793			-0.061	-0.201	1.844			-0.057	0.101	1.872			-0.054	0.274	1.842			-0.211	0.006	1.863			-0.263	-0.225	1.824			-0.241	-0.397	1.713			-0.256	-0.441	1.686			0.048	0.025	1.874			0.109	-0.143	1.689
-0.061	-0.250	1.793			-0.061	-0.201	1.844			-0.057	0.101	1.872			-0.054	0.274	1.842			-0.211	0.006	1.863			-0.263	-0.225	1.824			-0.241	-0.397	1.714			-0.256	-0.441	1.687			0.047	0.026	1.875			0.107	-0.140	1.688
-0.061	-0.250	1.793			-0.061	-0.201	1.844			-0.057	0.101	1.872			-0.054	0.274	1.842			-0.212	0.005	1.864			-0.263	-0.225	1.825			-0.241	-0.397	1.714			-0.256	-0.441	1.688			0.045	0.028	1.875			0.106	-0.138	1.687
-0.062	-0.250	1.793			-0.062	-0.201	1.844			-0.058	0.101	1.872			-0.055	0.274	1.842			-0.212	0.005	1.864			-0.263	-0.225	1.825			-0.241	-0.397	1.714			-0.256	-0.441	1.688			0.044	0.029	1.876			0.105	-0.136	1.687
-0.062	-0.250	1.793			-0.062	-0.201	1.844			-0.058	0.101	1.872			-0.055	0.274	1.842			-0.212	0.005	1.864			-0.263	-0.225	1.825			-0.241	-0.397	1.715			-0.257	-0.441	1.689			0.043	0.030	1.877			0.104	-0.134	1.686
-0.062	-0.250	1.794			-0.062	-0.202	1.844			-0.058	0.101	1.872			-0.056	0.274	1.842			-0.213	0.005	1.865			-0.263	-0.225	1.825			-0.242	-0.397	1.715			-0.257	-0.441	1.689			0.042	0.031	1.877			0.103	-0.133	1.685
-0.062	-0.250	1.794			-0.062	-0.202	1.844			-0.059	0.101	1.872			-0.056	0.274	1.842			-0.213	0.005	1.865			-0.263	-0.225	1.825			-0.242	-0.397	1.715			-0.257	-0.441	1.690			0.041	0.032	1.878			0.102	-0.131	1.684
-0.063	-0.250	1.794			-0.063	-0.202	1.844			-0.059	0.101	1.872			-0.057	0.274	1.843			-0.213	0.005	1.866			-0.263	-0.225	1.825			-0.242	-0.397	1.716			-0.257	-0.442	1.691			0.039	0.034	1.879			0.100	-0.128	1.683
-0.063	-0.250	1.794			-0.063	-0.202	1.844			-0.059	0.101	1.872			-0.057	0.274	1.843			-0.213	0.005	1.866			-0.263	-0.225	1.825			-0.242	-0.397	1.716			-0.257	-0.442	1.691			0.039	0.034	1.879			0.100	-0.128	1.683
-0.063	-0.250	1.794			-0.063	-0.202	1.844			-0.059	0.101	1.873			-0.058	0.274	1.843			-0.213	0.005	1.866			-0.263	-0.225	1.825			-0.243	-0.397	1.716			-0.258	-0.442	1.692			0.039	0.035	1.880			0.099	-0.127	1.682
-0.063	-0.250	1.794			-0.064	-0.202	1.845			-0.060	0.101	1.873			-0.058	0.274	1.843			-0.214	0.005	1.866			-0.263	-0.225	1.825			-0.243	-0.397	1.716			-0.258	-0.442	1.692			0.038	0.036	1.880			0.098	-0.125	1.682
-0.064	-0.250	1.794			-0.064	-0.202	1.845			-0.060	0.101	1.873			-0.058	0.274	1.843			-0.214	0.005	1.866			-0.263	-0.225	1.825			-0.243	-0.397	1.717			-0.258	-0.442	1.693			0.037	0.036	1.880			0.097	-0.124	1.681
-0.064	-0.250	1.794			-0.064	-0.202	1.845			-0.060	0.101	1.873			-0.059	0.274	1.843			-0.214	0.005	1.867			-0.263	-0.225	1.825			-0.243	-0.397	1.717			-0.258	-0.442	1.694			0.037	0.037	1.881			0.096	-0.123	1.681
-0.064	-0.250	1.794			-0.064	-0.202	1.845			-0.061	0.101	1.873			-0.059	0.274	1.843			-0.214	0.005	1.867			-0.263	-0.225	1.825			-0.243	-0.397	1.717			-0.258	-0.442	1.694			0.036	0.038	1.881			0.096	-0.122	1.680
-0.064	-0.250	1.794			-0.065	-0.202	1.845			-0.061	0.101	1.873			-0.060	0.274	1.843			-0.215	0.005	1.867			-0.263	-0.225	1.825			-0.243	-0.397	1.717			-0.258	-0.443	1.695			0.036	0.038	1.882			0.095	-0.121	1.680
-0.065	-0.250	1.794			-0.065	-0.202	1.845			-0.061	0.101	1.873			-0.060	0.274	1.843			-0.215	0.005	1.867			-0.263	-0.225	1.825			-0.243	-0.397	1.718			-0.258	-0.443	1.696			0.035	0.039	1.882			0.094	-0.120	1.680
-0.065	-0.250	1.794			-0.065	-0.202	1.845			-0.061	0.101	1.873			-0.061	0.274	1.843			-0.215	0.005	1.868			-0.263	-0.225	1.825			-0.244	-0.397	1.718			-0.258	-0.443	1.697			0.035	0.039	1.882			0.094	-0.120	1.680
-0.065	-0.250	1.794			-0.065	-0.202	1.845			-0.062	0.101	1.873			-0.061	0.274	1.843			-0.215	0.005	1.868			-0.264	-0.225	1.825			-0.244	-0.397	1.718			-0.259	-0.444	1.698			0.034	0.040	1.883			0.093	-0.119	1.679
-0.065	-0.250	1.794			-0.066	-0.202	1.845			-0.062	0.101	1.873			-0.061	0.274	1.843			-0.215	0.005	1.868			-0.264	-0.225	1.825			-0.244	-0.397	1.718			-0.259	-0.444	1.698			0.034	0.040	1.883			0.092	-0.118	1.679
-0.066	-0.250	1.794			-0.066	-0.202	1.845			-0.062	0.101	1.873			-0.062	0.274	1.843			-0.216	0.005	1.868			-0.264	-0.225	1.825			-0.244	-0.397	1.718			-0.259	-0.444	1.699			0.034	0.041	1.883			0.092	-0.118	1.679
-0.066	-0.250	1.794			-0.066	-0.202	1.845			-0.062	0.101	1.873			-0.062	0.274	1.843			-0.216	0.005	1.869			-0.264	-0.225	1.826			-0.244	-0.397	1.718			-0.259	-0.445	1.699			0.033	0.041	1.883			0.091	-0.117	1.679
-0.066	-0.250	1.794			-0.066	-0.202	1.845			-0.062	0.101	1.873			-0.062	0.274	1.843			-0.216	0.005	1.869			-0.264	-0.225	1.826			-0.244	-0.397	1.718			-0.259	-0.445	1.700			0.033	0.042	1.884			0.090	-0.117	1.679
-0.066	-0.250	1.794			-0.067	-0.202	1.845			-0.063	0.102	1.873			-0.063	0.274	1.843			-0.216	0.005	1.869			-0.264	-0.225	1.826			-0.244	-0.397	1.719			-0.259	-0.445	1.700			0.033	0.042	1.884			0.090	-0.116	1.679
-0.067	-0.250	1.794			-0.067	-0.201	1.845			-0.063	0.102	1.873			-0.063	0.274	1.843			-0.216	0.005	1.869			-0.264	-0.225	1.826			-0.245	-0.397	1.719			-0.259	-0.445	1.701			0.032	0.042	1.884			0.089	-0.116	1.678
-0.067	-0.250	1.794			-0.067	-0.201	1.845			-0.063	0.102	1.873			-0.063	0.274	1.843			-0.216	0.005	1.869			-0.264	-0.225	1.826			-0.245	-0.397	1.719			-0.259	-0.445	1.701			0.032	0.043	1.884			0.088	-0.116	1.678
-0.067	-0.250	1.794			-0.068	-0.201	1.845			-0.064	0.102	1.873			-0.064	0.274	1.843			-0.217	0.005	1.869			-0.265	-0.225	1.826			-0.245	-0.397	1.719			-0.259	-0.445	1.701			0.032	0.043	1.885			0.087	-0.115	1.678
-0.067	-0.250	1.794			-0.068	-0.201	1.845			-0.064	0.102	1.873			-0.064	0.274	1.843			-0.217	0.005	1.869			-0.265	-0.225	1.826			-0.245	-0.397	1.719			-0.259	-0.445	1.701			0.032	0.043	1.885			0.087	-0.115	1.678
-0.068	-0.250	1.794			-0.068	-0.201	1.845			-0.064	0.102	1.873			-0.064	0.274	1.843			-0.217	0.005	1.870			-0.265	-0.225	1.826			-0.245	-0.397	1.719			-0.259	-0.445	1.702			0.032	0.043	1.885			0.086	-0.115	1.678
-0.068	-0.250	1.794			-0.068	-0.201	1.845			-0.064	0.102	1.873			-0.064	0.274	1.843			-0.217	0.005	1.870			-0.265	-0.225	1.826			-0.245	-0.397	1.719			-0.259	-0.445	1.702			0.031	0.044	1.885			0.086	-0.115	1.678
-0.068	-0.249	1.794			-0.068	-0.201	1.845			-0.064	0.102	1.873			-0.065	0.274	1.843			-0.217	0.005	1.870			-0.265	-0.225	1.826			-0.245	-0.397	1.719			-0.260	-0.445	1.702			0.031	0.044	1.885			0.085	-0.115	1.678
-0.068	-0.249	1.794			-0.068	-0.201	1.845			-0.064	0.102	1.873			-0.065	0.274	1.843			-0.217	0.005	1.870			-0.265	-0.225	1.826			-0.246	-0.396	1.719			-0.260	-0.445	1.702			0.031	0.044	1.885			0.084	-0.114	1.678
-0.069	-0.249	1.794			-0.069	-0.201	1.845			-0.064	0.102	1.872			-0.065	0.274	1.843			-0.217	0.005	1.870			-0.265	-0.226	1.826			-0.246	-0.396	1.719			-0.260	-0.445	1.702			0.031	0.044	1.885			0.084	-0.114	1.678
-0.069	-0.249	1.794			-0.069	-0.201	1.845			-0.065	0.102	1.872			-0.065	0.275	1.843			-0.217	0.005	1.870			-0.265	-0.226	1.826			-0.246	-0.396	1.719			-0.260	-0.445	1.702			0.031	0.044	1.885			0.083	-0.114	1.678
-0.069	-0.249	1.794			-0.069	-0.201	1.845			-0.065	0.103	1.872			-0.066	0.275	1.843			-0.217	0.005	1.870			-0.265	-0.226	1.826			-0.246	-0.396	1.720			-0.260	-0.445	1.702			0.031	0.045	1.885			0.083	-0.114	1.678
-0.069	-0.249	1.794			-0.069	-0.200	1.845			-0.065	0.103	1.872			-0.066	0.275	1.843			-0.218	0.005	1.870			-0.265	-0.226	1.826			-0.246	-0.396	1.720			-0.261	-0.444	1.702			0.031	0.045	1.885			0.083	-0.114	1.678
-0.069	-0.249	1.794			-0.069	-0.200	1.844			-0.065	0.103	1.872			-0.066	0.275	1.843			-0.218	0.005	1.870			-0.265	-0.226	1.825			-0.247	-0.396	1.720			-0.261	-0.444	1.702			0.031	0.045	1.885			0.082	-0.114	1.678
-0.070	-0.249	1.794			-0.069	-0.200	1.844			-0.065	0.103	1.872			-0.067	0.275	1.843			-0.218	0.005	1.870			-0.265	-0.225	1.825			-0.247	-0.396	1.720			-0.261	-0.444	1.702			0.028	0.033	1.872			0.084	-0.120	1.674
-0.070	-0.249	1.793			-0.069	-0.200	1.844			-0.065	0.103	1.872			-0.067	0.275	1.843			-0.218	0.005	1.871			-0.265	-0.225	1.825			-0.247	-0.396	1.720			-0.262	-0.444	1.702			0.028	0.024	1.863			0.087	-0.124	1.670
-0.070	-0.249	1.793			-0.070	-0.200	1.844			-0.066	0.103	1.871			-0.067	0.276	1.843			-0.218	0.005	1.871			-0.265	-0.225	1.825			-0.247	-0.395	1.720			-0.262	-0.444	1.702			0.029	0.020	1.859			0.089	-0.127	1.667
-0.070	-0.249	1.793			-0.070	-0.200	1.844			-0.066	0.103	1.871			-0.067	0.276	1.843			-0.218	0.005	1.871			-0.265	-0.225	1.825			-0.247	-0.395	1.720			-0.262	-0.443	1.702			0.030	0.017	1.856			0.091	-0.130	1.665
-0.071	-0.249	1.793			-0.070	-0.200	1.844			-0.066	0.103	1.871			-0.067	0.276	1.843			-0.218	0.005	1.871			-0.265	-0.224	1.825			-0.247	-0.395	1.720			-0.263	-0.443	1.702			0.033	0.014	1.854			0.094	-0.132	1.664
-0.071	-0.249	1.793			-0.070	-0.200	1.844			-0.066	0.103	1.871			-0.068	0.276	1.843			-0.218	0.005	1.871			-0.265	-0.224	1.825			-0.248	-0.395	1.720			-0.263	-0.443	1.702			0.035	0.012	1.852			0.098	-0.134	1.663
-0.071	-0.249	1.793			-0.070	-0.200	1.844			-0.066	0.103	1.871			-0.068	0.276	1.843			-0.218	0.005	1.871			-0.266	-0.224	1.825			-0.248	-0.395	1.720			-0.263	-0.443	1.702			0.039	0.010	1.851			0.104	-0.158	1.685
-0.071	-0.249	1.792			-0.070	-0.200	1.843			-0.066	0.103	1.871			-0.068	0.276	1.842			-0.219	0.005	1.871			-0.266	-0.224	1.825			-0.248	-0.395	1.720			-0.264	-0.443	1.702			0.047	0.006	1.850			0.108	-0.175	1.701
-0.071	-0.249	1.792			-0.070	-0.200	1.843			-0.066	0.103	1.871			-0.068	0.276	1.842			-0.219	0.005	1.871			-0.266	-0.224	1.825			-0.248	-0.395	1.720			-0.264	-0.443	1.702			0.047	0.006	1.850			0.108	-0.175	1.701
-0.071	-0.249	1.792			-0.070	-0.200	1.843			-0.066	0.103	1.870			-0.068	0.276	1.842			-0.219	0.005	1.870			-0.266	-0.224	1.825			-0.248	-0.395	1.720			-0.264	-0.443	1.701			0.051	0.005	1.850			0.110	-0.180	1.706
-0.071	-0.249	1.792			-0.070	-0.200	1.843			-0.066	0.103	1.870			-0.068	0.276	1.842			-0.219	0.005	1.870			-0.266	-0.224	1.825			-0.248	-0.395	1.720			-0.264	-0.443	1.701			0.054	0.003	1.850			0.112	-0.184	1.710
-0.071	-0.249	1.792			-0.070	-0.200	1.843			-0.066	0.103	1.870			-0.068	0.276	1.841			-0.219	0.005	1.870			-0.266	-0.224	1.825			-0.248	-0.395	1.719			-0.264	-0.443	1.701			0.058	0.002	1.851			0.113	-0.187	1.714
-0.071	-0.249	1.792			-0.070	-0.200	1.843			-0.066	0.103	1.870			-0.068	0.276	1.841			-0.219	0.005	1.870			-0.266	-0.224	1.825			-0.248	-0.395	1.719			-0.264	-0.443	1.700			0.061	0.001	1.851			0.115	-0.190	1.717
-0.071	-0.249	1.792			-0.070	-0.200	1.843			-0.066	0.103	1.870			-0.068	0.276	1.841			-0.220	0.005	1.869			-0.266	-0.224	1.824			-0.248	-0.395	1.719			-0.263	-0.443	1.700			0.063	-0.000	1.852			0.116	-0.192	1.720
-0.071	-0.249	1.792			-0.070	-0.200	1.843			-0.066	0.103	1.869			-0.068	0.276	1.840			-0.220	0.005	1.869			-0.267	-0.224	1.824			-0.248	-0.395	1.719			-0.263	-0.443	1.699			0.066	-0.001	1.853			0.117	-0.194	1.723
-0.071	-0.249	1.792			-0.070	-0.200	1.843			-0.066	0.103	1.869			-0.068	0.276	1.840			-0.220	0.005	1.868			-0.267	-0.224	1.824			-0.248	-0.395	1.718			-0.262	-0.443	1.698			0.068	-0.002	1.854			0.118	-0.196	1.726
-0.071	-0.249	1.792			-0.070	-0.200	1.843			-0.066	0.103	1.869			-0.068	0.276	1.840			-0.220	0.005	1.868			-0.267	-0.224	1.824			-0.248	-0.395	1.718			-0.261	-0.443	1.697			0.070	-0.003	1.854			0.118	-0.198	1.729
-0.071	-0.249	1.792			-0.070	-0.200	1.843			-0.066	0.103	1.869			-0.067	0.276	1.839			-0.220	0.005	1.867			-0.267	-0.224	1.823			-0.248	-0.395	1.718			-0.260	-0.443	1.696			0.071	-0.003	1.855			0.118	-0.199	1.732
-0.071	-0.249	1.792			-0.070	-0.200	1.843			-0.066	0.103	1.869			-0.067	0.276	1.839			-0.220	0.005	1.867			-0.267	-0.224	1.823			-0.248	-0.395	1.717			-0.259	-0.443	1.695			0.073	-0.004	1.856			0.118	-0.201	1.735
-0.071	-0.249	1.792			-0.070	-0.200	1.843			-0.066	0.103	1.869			-0.067	0.276	1.839			-0.221	0.005	1.866			-0.267	-0.224	1.823			-0.248	-0.395	1.717			-0.258	-0.443	1.694			0.074	-0.004	1.856			0.118	-0.202	1.737
-0.071	-0.248	1.792			-0.070	-0.200	1.842			-0.066	0.103	1.868			-0.067	0.276	1.838			-0.221	0.005	1.866			-0.268	-0.224	1.823			-0.248	-0.395	1.716			-0.258	-0.443	1.693			0.076	-0.005	1.857			0.118	-0.203	1.739
-0.071	-0.248	1.792			-0.070	-0.200	1.842			-0.066	0.103	1.868			-0.066	0.276	1.838			-0.221	0.005	1.865			-0.268	-0.224	1.822			-0.247	-0.395	1.716			-0.257	-0.443	1.692			0.077	-0.005	1.857			0.118	-0.203	1.741
-0.071	-0.248	1.792			-0.070	-0.200	1.842			-0.066	0.103	1.868			-0.066	0.276	1.838			-0.221	0.005	1.865			-0.268	-0.225	1.822			-0.247	-0.395	1.716			-0.256	-0.442	1.691			0.078	-0.005	1.858			0.117	-0.203	1.744
-0.071	-0.248	1.792			-0.070	-0.200	1.842			-0.066	0.103	1.868			-0.066	0.276	1.837			-0.221	0.005	1.864			-0.268	-0.225	1.822			-0.247	-0.395	1.715			-0.255	-0.442	1.690			0.079	-0.006	1.858			0.116	-0.204	1.746
-0.071	-0.248	1.792			-0.070	-0.200	1.842			-0.066	0.103	1.868			-0.065	0.276	1.837			-0.221	0.005	1.864			-0.268	-0.225	1.822			-0.247	-0.395	1.715			-0.255	-0.442	1.690			0.079	-0.006	1.859			0.116	-0.204	1.747
-0.071	-0.248	1.792			-0.070	-0.200	1.842			-0.066	0.103	1.867			-0.065	0.276	1.837			-0.221	0.005	1.864			-0.268	-0.225	1.822			-0.247	-0.395	1.715			-0.254	-0.442	1.689			0.080	-0.006	1.859			0.116	-0.204	1.748
-0.071	-0.248	1.791			-0.070	-0.200	1.842			-0.066	0.102	1.867			-0.065	0.276	1.837			-0.221	0.005	1.863			-0.269	-0.225	1.821			-0.247	-0.395	1.715			-0.254	-0.443	1.689			0.081	-0.006	1.860			0.119	-0.202	1.745
-0.071	-0.248	1.791			-0.070	-0.200	1.842			-0.066	0.102	1.867			-0.064	0.276	1.836			-0.222	0.005	1.863			-0.269	-0.225	1.821			-0.247	-0.395	1.714			-0.253	-0.443	1.688			0.081	-0.007	1.860			0.119	-0.201	1.746
-0.071	-0.248	1.791			-0.070	-0.200	1.842			-0.066	0.102	1.867			-0.064	0.276	1.836			-0.222	0.005	1.863			-0.269	-0.225	1.821			-0.247	-0.396	1.714			-0.253	-0.443	1.688			0.082	-0.007	1.861			0.119	-0.201	1.746
-0.071	-0.248	1.791			-0.070	-0.200	1.842			-0.066	0.102	1.867			-0.064	0.276	1.836			-0.222	0.005	1.862			-0.269	-0.225	1.821			-0.246	-0.396	1.714			-0.253	-0.443	1.688			0.082	-0.007	1.861			0.118	-0.201	1.747
-0.071	-0.248	1.791			-0.070	-0.200	1.842			-0.066	0.102	1.867			-0.063	0.276	1.836			-0.222	0.005	1.862			-0.269	-0.225	1.821			-0.246	-0.396	1.713			-0.252	-0.443	1.688			0.083	-0.007	1.862			0.118	-0.201	1.747
-0.071	-0.247	1.791			-0.070	-0.200	1.842			-0.066	0.102	1.866			-0.063	0.276	1.835			-0.222	0.005	1.862			-0.269	-0.225	1.821			-0.246	-0.396	1.713			-0.252	-0.443	1.687			0.083	-0.007	1.862			0.117	-0.200	1.747
-0.071	-0.247	1.791			-0.070	-0.199	1.842			-0.066	0.102	1.866			-0.063	0.276	1.835			-0.222	0.005	1.861			-0.269	-0.225	1.821			-0.246	-0.396	1.713			-0.252	-0.443	1.687			0.083	-0.007	1.863			0.117	-0.200	1.748
-0.070	-0.247	1.791			-0.070	-0.199	1.842			-0.066	0.102	1.866			-0.063	0.276	1.835			-0.222	0.005	1.861			-0.269	-0.225	1.820			-0.246	-0.396	1.713			-0.252	-0.443	1.687			0.084	-0.007	1.863			0.116	-0.199	1.748
-0.070	-0.247	1.791			-0.070	-0.199	1.842			-0.066	0.102	1.866			-0.062	0.276	1.835			-0.222	0.005	1.861			-0.270	-0.225	1.820			-0.246	-0.396	1.712			-0.252	-0.443	1.687			0.084	-0.007	1.863			0.115	-0.198	1.748
-0.070	-0.247	1.791			-0.070	-0.199	1.842			-0.065	0.102	1.866			-0.062	0.276	1.835			-0.222	0.005	1.860			-0.270	-0.225	1.820			-0.246	-0.396	1.712			-0.251	-0.443	1.687			0.084	-0.007	1.864			0.114	-0.198	1.749
-0.070	-0.247	1.791			-0.070	-0.199	1.842			-0.065	0.102	1.866			-0.062	0.276	1.835			-0.222	0.005	1.860			-0.270	-0.225	1.820			-0.246	-0.396	1.712			-0.251	-0.443	1.686			0.084	-0.007	1.864			0.113	-0.197	1.750
-0.070	-0.247	1.791			-0.070	-0.199	1.842			-0.065	0.101	1.866			-0.062	0.276	1.835			-0.222	0.005	1.860			-0.270	-0.225	1.820			-0.245	-0.396	1.712			-0.251	-0.443	1.686			0.084	-0.007	1.864			0.112	-0.197	1.750
-0.070	-0.247	1.791			-0.070	-0.199	1.842			-0.065	0.101	1.865			-0.062	0.276	1.834			-0.222	0.005	1.860			-0.270	-0.225	1.820			-0.245	-0.396	1.712			-0.251	-0.443	1.686			0.085	-0.007	1.865			0.111	-0.196	1.751
-0.070	-0.247	1.791			-0.070	-0.199	1.842			-0.065	0.101	1.865			-0.061	0.276	1.834			-0.222	0.005	1.859			-0.270	-0.225	1.820			-0.245	-0.396	1.712			-0.251	-0.443	1.686			0.085	-0.007	1.865			0.110	-0.196	1.752
-0.070	-0.247	1.791			-0.070	-0.199	1.842			-0.065	0.101	1.865			-0.061	0.276	1.834			-0.222	0.005	1.859			-0.270	-0.225	1.820			-0.245	-0.396	1.711			-0.251	-0.443	1.686			0.085	-0.007	1.865			0.109	-0.196	1.752
-0.070	-0.247	1.791			-0.070	-0.199	1.842			-0.065	0.101	1.865			-0.061	0.276	1.834			-0.222	0.005	1.859			-0.270	-0.225	1.819			-0.245	-0.396	1.711			-0.251	-0.443	1.685			0.085	-0.007	1.866			0.108	-0.196	1.753
-0.070	-0.247	1.791			-0.070	-0.199	1.842			-0.065	0.101	1.865			-0.061	0.275	1.834			-0.222	0.005	1.859			-0.270	-0.225	1.819			-0.245	-0.396	1.711			-0.250	-0.443	1.685			0.085	-0.007	1.866			0.108	-0.195	1.753
-0.070	-0.247	1.791			-0.070	-0.199	1.842			-0.065	0.101	1.865			-0.061	0.275	1.834			-0.222	0.005	1.859			-0.270	-0.225	1.819			-0.245	-0.396	1.711			-0.250	-0.443	1.685			0.085	-0.007	1.866			0.107	-0.195	1.754
-0.070	-0.247	1.791			-0.070	-0.199	1.842			-0.065	0.101	1.865			-0.061	0.275	1.834			-0.222	0.005	1.858			-0.270	-0.225	1.819			-0.245	-0.396	1.711			-0.250	-0.443	1.685			0.085	-0.007	1.866			0.106	-0.195	1.754
-0.070	-0.247	1.791			-0.070	-0.199	1.842			-0.065	0.101	1.864			-0.061	0.275	1.833			-0.222	0.005	1.858			-0.270	-0.225	1.819			-0.245	-0.396	1.711			-0.250	-0.443	1.684			0.085	-0.007	1.867			0.105	-0.195	1.754
-0.070	-0.246	1.791			-0.070	-0.199	1.842			-0.065	0.100	1.864			-0.061	0.275	1.833			-0.222	0.005	1.858			-0.270	-0.225	1.819			-0.245	-0.396	1.710			-0.250	-0.443	1.684			0.085	-0.007	1.867			0.105	-0.194	1.755
-0.070	-0.246	1.791			-0.070	-0.199	1.842			-0.065	0.100	1.864			-0.061	0.275	1.833			-0.222	0.005	1.858			-0.270	-0.226	1.819			-0.244	-0.396	1.710			-0.251	-0.443	1.684			0.084	-0.007	1.867			0.104	-0.194	1.755
-0.069	-0.246	1.791			-0.070	-0.199	1.842			-0.065	0.100	1.864			-0.061	0.275	1.833			-0.222	0.005	1.858			-0.270	-0.226	1.819			-0.244	-0.396	1.710			-0.251	-0.443	1.684			0.084	-0.006	1.867			0.103	-0.194	1.756
-0.069	-0.246	1.791			-0.070	-0.199	1.842			-0.065	0.100	1.864			-0.060	0.275	1.833			-0.222	0.005	1.857			-0.270	-0.226	1.818			-0.244	-0.396	1.710			-0.251	-0.443	1.684			0.084	-0.006	1.867			0.103	-0.194	1.756
-0.069	-0.246	1.791			-0.070	-0.199	1.842			-0.065	0.100	1.864			-0.060	0.275	1.833			-0.222	0.005	1.857			-0.270	-0.226	1.818			-0.244	-0.396	1.710			-0.251	-0.443	1.683			0.084	-0.006	1.867			0.102	-0.194	1.756
-0.069	-0.246	1.791			-0.070	-0.199	1.842			-0.065	0.100	1.864			-0.060	0.275	1.833			-0.222	0.005	1.857			-0.270	-0.226	1.818			-0.244	-0.396	1.710			-0.251	-0.443	1.683			0.084	-0.006	1.867			0.102	-0.194	1.756
-0.069	-0.246	1.791			-0.070	-0.199	1.842			-0.065	0.100	1.864			-0.060	0.275	1.833			-0.222	0.005	1.857			-0.270	-0.226	1.818			-0.244	-0.396	1.710			-0.251	-0.442	1.683			0.084	-0.006	1.868			0.102	-0.193	1.757
-0.069	-0.246	1.791			-0.070	-0.199	1.842			-0.065	0.100	1.864			-0.060	0.275	1.832			-0.222	0.005	1.857			-0.270	-0.226	1.818			-0.244	-0.396	1.710			-0.251	-0.442	1.683			0.084	-0.006	1.868			0.101	-0.193	1.757
-0.069	-0.246	1.791			-0.070	-0.199	1.842			-0.065	0.100	1.864			-0.060	0.275	1.832			-0.222	0.005	1.857			-0.270	-0.226	1.818			-0.244	-0.396	1.710			-0.251	-0.442	1.683			0.084	-0.006	1.868			0.101	-0.193	1.757
-0.069	-0.246	1.791			-0.070	-0.199	1.842			-0.065	0.100	1.864			-0.060	0.275	1.832			-0.222	0.005	1.857			-0.270	-0.226	1.818			-0.244	-0.396	1.709			-0.251	-0.442	1.683			0.084	-0.006	1.868			0.101	-0.193	1.757
-0.069	-0.246	1.791			-0.070	-0.199	1.842			-0.065	0.100	1.864			-0.060	0.275	1.832			-0.222	0.005	1.857			-0.270	-0.227	1.817			-0.244	-0.396	1.709			-0.252	-0.442	1.683			0.084	-0.006	1.868			0.100	-0.193	1.758
-0.069	-0.246	1.791			-0.070	-0.199	1.842			-0.065	0.099	1.864			-0.060	0.275	1.832			-0.222	0.005	1.857			-0.270	-0.227	1.817			-0.244	-0.396	1.709			-0.252	-0.442	1.682			0.083	-0.006	1.868			0.100	-0.193	1.758
-0.069	-0.246	1.791			-0.070	-0.199	1.842			-0.065	0.099	1.864			-0.060	0.275	1.832			-0.222	0.005	1.856			-0.270	-0.227	1.817			-0.244	-0.396	1.709			-0.252	-0.441	1.682			0.083	-0.006	1.868			0.100	-0.193	1.758
-0.069	-0.246	1.791			-0.070	-0.199	1.841			-0.065	0.099	1.863			-0.060	0.275	1.832			-0.222	0.005	1.856			-0.270	-0.227	1.817			-0.244	-0.396	1.709			-0.252	-0.441	1.682			0.083	-0.006	1.868			0.099	-0.193	1.758
-0.069	-0.246	1.791			-0.070	-0.199	1.841			-0.065	0.099	1.863			-0.060	0.275	1.832			-0.222	0.005	1.856			-0.270	-0.227	1.817			-0.244	-0.396	1.709			-0.252	-0.441	1.682			0.083	-0.006	1.868			0.099	-0.193	1.758
-0.069	-0.246	1.791			-0.070	-0.199	1.841			-0.065	0.099	1.863			-0.060	0.275	1.832			-0.222	0.005	1.856			-0.270	-0.227	1.817			-0.244	-0.396	1.709			-0.252	-0.441	1.682			0.083	-0.006	1.868			0.099	-0.193	1.758
-0.069	-0.246	1.791			-0.070	-0.199	1.841			-0.065	0.099	1.863			-0.060	0.275	1.831			-0.222	0.005	1.856			-0.270	-0.227	1.817			-0.244	-0.396	1.709			-0.252	-0.441	1.682			0.083	-0.006	1.868			0.099	-0.192	1.757
-0.069	-0.246	1.791			-0.070	-0.199	1.841			-0.065	0.099	1.863			-0.060	0.275	1.831			-0.222	0.005	1.856			-0.270	-0.227	1.817			-0.244	-0.396	1.709			-0.252	-0.441	1.682			0.083	-0.006	1.868			0.100	-0.191	1.755
-0.069	-0.246	1.791			-0.070	-0.199	1.841			-0.065	0.099	1.863			-0.060	0.274	1.831			-0.222	0.005	1.856			-0.270	-0.227	1.817			-0.243	-0.396	1.709			-0.253	-0.441	1.682			0.083	-0.006	1.868			0.101	-0.191	1.752
-0.069	-0.246	1.791			-0.070	-0.199	1.841			-0.065	0.099	1.863			-0.060	0.274	1.831			-0.222	0.005	1.856			-0.270	-0.227	1.817			-0.243	-0.396	1.709			-0.253	-0.440	1.681			0.083	-0.006	1.868			0.102	-0.190	1.750
-0.069	-0.246	1.791			-0.070	-0.199	1.841			-0.065	0.099	1.863			-0.060	0.274	1.831			-0.222	0.005	1.856			-0.270	-0.227	1.817			-0.243	-0.396	1.709			-0.253	-0.440	1.681			0.082	-0.006	1.868			0.103	-0.190	1.748
-0.069	-0.246	1.791			-0.070	-0.199	1.841			-0.065	0.099	1.863			-0.060	0.274	1.831			-0.222	0.005	1.856			-0.270	-0.227	1.816			-0.243	-0.396	1.709			-0.253	-0.440	1.681			0.082	-0.006	1.868			0.104	-0.190	1.747
-0.069	-0.246	1.791			-0.070	-0.199	1.841			-0.065	0.099	1.863			-0.060	0.274	1.831			-0.222	0.005	1.856			-0.270	-0.227	1.816			-0.243	-0.396	1.708			-0.253	-0.440	1.681			0.082	-0.006	1.868			0.105	-0.189	1.744
-0.069	-0.246	1.791			-0.070	-0.199	1.841			-0.065	0.099	1.863			-0.060	0.274	1.831			-0.222	0.005	1.856			-0.270	-0.228	1.816			-0.243	-0.396	1.708			-0.253	-0.440	1.681			0.082	-0.006	1.868			0.105	-0.189	1.742
-0.069	-0.246	1.791			-0.070	-0.199	1.841			-0.065	0.099	1.863			-0.060	0.275	1.831			-0.222	0.005	1.856			-0.270	-0.228	1.816			-0.243	-0.395	1.708			-0.253	-0.440	1.681			0.082	-0.006	1.868			0.106	-0.189	1.740
-0.069	-0.246	1.791			-0.070	-0.199	1.841			-0.065	0.099	1.863			-0.060	0.275	1.831			-0.222	0.005	1.856			-0.270	-0.228	1.816			-0.243	-0.395	1.708			-0.253	-0.440	1.681			0.082	-0.006	1.868			0.106	-0.190	1.739
-0.069	-0.246	1.791			-0.070	-0.199	1.841			-0.065	0.099	1.863			-0.060	0.275	1.832			-0.222	0.005	1.855			-0.270	-0.228	1.816			-0.243	-0.395	1.708			-0.253	-0.440	1.681			0.081	-0.006	1.868			0.105	-0.191	1.737
-0.068	-0.246	1.791			-0.070	-0.199	1.841			-0.065	0.099	1.863			-0.060	0.275	1.832			-0.222	0.005	1.855			-0.270	-0.228	1.816			-0.243	-0.395	1.708			-0.253	-0.440	1.682			0.081	-0.006	1.867			0.105	-0.192	1.735
-0.068	-0.246	1.791			-0.070	-0.199	1.841			-0.065	0.099	1.863			-0.060	0.275	1.832			-0.222	0.005	1.855			-0.270	-0.228	1.816			-0.243	-0.395	1.708			-0.254	-0.440	1.682			0.081	-0.006	1.867			0.105	-0.192	1.733
-0.068	-0.246	1.791			-0.070	-0.199	1.841			-0.065	0.099	1.863			-0.060	0.275	1.832			-0.222	0.005	1.855			-0.270	-0.228	1.816			-0.243	-0.395	1.708			-0.254	-0.440	1.682			0.080	-0.005	1.866			0.104	-0.192	1.730
-0.068	-0.246	1.791			-0.070	-0.199	1.841			-0.065	0.099	1.863			-0.060	0.275	1.832			-0.222	0.005	1.855			-0.270	-0.228	1.816			-0.243	-0.395	1.708			-0.254	-0.440	1.683			0.080	-0.005	1.866			0.104	-0.193	1.728
-0.068	-0.246	1.791			-0.070	-0.199	1.841			-0.065	0.099	1.863			-0.060	0.275	1.832			-0.222	0.005	1.855			-0.270	-0.228	1.816			-0.243	-0.395	1.708			-0.254	-0.440	1.683			0.079	-0.005	1.865			0.103	-0.193	1.726
-0.068	-0.246	1.791			-0.070	-0.199	1.841			-0.065	0.099	1.863			-0.060	0.275	1.832			-0.222	0.005	1.855			-0.271	-0.228	1.816			-0.243	-0.395	1.708			-0.254	-0.440	1.683			0.079	-0.005	1.865			0.103	-0.193	1.724
-0.068	-0.246	1.791			-0.070	-0.199	1.841			-0.065	0.099	1.863			-0.060	0.275	1.832			-0.222	0.005	1.855			-0.271	-0.228	1.817			-0.243	-0.395	1.708			-0.254	-0.440	1.683			0.078	-0.005	1.864			0.103	-0.193	1.722
-0.068	-0.246	1.791			-0.070	-0.199	1.841			-0.065	0.099	1.863			-0.059	0.275	1.832			-0.222	0.005	1.855			-0.271	-0.228	1.817			-0.243	-0.395	1.708			-0.255	-0.440	1.684			0.077	-0.004	1.863			0.102	-0.192	1.720
-0.068	-0.246	1.791			-0.070	-0.199	1.841			-0.065	0.099	1.863			-0.059	0.275	1.832			-0.222	0.005	1.855			-0.271	-0.228	1.817			-0.243	-0.395	1.708			-0.255	-0.440	1.684			0.077	-0.004	1.863			0.113	-0.186	1.701
-0.068	-0.246	1.791			-0.070	-0.199	1.841			-0.065	0.098	1.863			-0.059	0.275	1.832			-0.222	0.005	1.855			-0.271	-0.227	1.817			-0.243	-0.395	1.708			-0.255	-0.440	1.684			0.076	-0.004	1.862			0.112	-0.187	1.699
-0.068	-0.246	1.791			-0.069	-0.199	1.841			-0.065	0.098	1.863			-0.059	0.275	1.832			-0.222	0.005	1.855			-0.271	-0.227	1.817			-0.243	-0.395	1.708			-0.255	-0.440	1.684			0.076	-0.004	1.861			0.112	-0.187	1.698
-0.068	-0.246	1.791			-0.069	-0.199	1.841			-0.065	0.098	1.863			-0.059	0.275	1.832			-0.222	0.005	1.855			-0.271	-0.227	1.817			-0.243	-0.395	1.708			-0.256	-0.440	1.685			0.075	-0.003	1.860			0.112	-0.187	1.696
-0.068	-0.246	1.791			-0.069	-0.199	1.841			-0.065	0.098	1.863			-0.059	0.275	1.832			-0.222	0.005	1.855			-0.271	-0.227	1.817			-0.243	-0.395	1.708			-0.256	-0.441	1.685			0.074	-0.003	1.859			0.111	-0.187	1.695
-0.068	-0.246	1.791			-0.069	-0.199	1.841			-0.065	0.098	1.863			-0.059	0.275	1.832			-0.222	0.005	1.855			-0.271	-0.227	1.817			-0.243	-0.395	1.708			-0.256	-0.441	1.685			0.074	-0.003	1.859			0.111	-0.187	1.694
-0.068	-0.246	1.791			-0.069	-0.199	1.841			-0.065	0.098	1.863			-0.059	0.275	1.832			-0.222	0.005	1.855			-0.271	-0.227	1.817			-0.243	-0.395	1.708			-0.256	-0.441	1.685			0.073	-0.002	1.858			0.111	-0.187	1.693
-0.068	-0.246	1.791			-0.069	-0.199	1.841			-0.065	0.098	1.863			-0.059	0.275	1.832			-0.222	0.005	1.855			-0.271	-0.227	1.817			-0.244	-0.395	1.708			-0.256	-0.441	1.685			0.072	-0.002	1.857			0.111	-0.187	1.691
-0.068	-0.246	1.791			-0.069	-0.199	1.841			-0.065	0.098	1.863			-0.059	0.275	1.832			-0.222	0.005	1.855			-0.271	-0.227	1.817			-0.244	-0.395	1.708			-0.257	-0.441	1.686			0.072	-0.001	1.857			0.111	-0.187	1.690
-0.068	-0.246	1.791			-0.069	-0.199	1.841			-0.065	0.098	1.863			-0.059	0.275	1.832			-0.222	0.005	1.855			-0.271	-0.227	1.817			-0.244	-0.395	1.708			-0.257	-0.442	1.686			0.071	-0.001	1.856			0.111	-0.187	1.689
-0.068	-0.246	1.791			-0.069	-0.199	1.841			-0.065	0.098	1.863			-0.059	0.275	1.832			-0.222	0.005	1.855			-0.271	-0.227	1.817			-0.244	-0.395	1.708			-0.257	-0.442	1.686			0.071	-0.001	1.855			0.110	-0.187	1.689
-0.068	-0.246	1.791			-0.069	-0.199	1.841			-0.065	0.098	1.863			-0.059	0.275	1.832			-0.222	0.005	1.855			-0.271	-0.227	1.817			-0.244	-0.396	1.708			-0.257	-0.442	1.686			0.070	-0.000	1.855			0.109	-0.187	1.688
-0.068	-0.246	1.791			-0.069	-0.199	1.841			-0.065	0.098	1.863			-0.059	0.275	1.832			-0.222	0.005	1.855			-0.271	-0.227	1.817			-0.244	-0.396	1.708			-0.258	-0.443	1.687			0.069	-0.000	1.854			0.091	-0.199	1.702
-0.068	-0.246	1.791			-0.069	-0.199	1.841			-0.065	0.098	1.863			-0.059	0.275	1.832			-0.222	0.005	1.855			-0.271	-0.227	1.817			-0.244	-0.396	1.708			-0.258	-0.443	1.687			0.069	0.000	1.853			0.084	-0.203	1.709
-0.068	-0.246	1.790			-0.069	-0.199	1.840			-0.065	0.098	1.862			-0.059	0.275	1.832			-0.222	0.005	1.855			-0.271	-0.227	1.817			-0.244	-0.396	1.708			-0.258	-0.443	1.687			0.068	0.001	1.853			0.078	-0.205	1.713
-0.068	-0.247	1.790			-0.069	-0.199	1.840			-0.065	0.098	1.862			-0.059	0.276	1.832			-0.222	0.005	1.855			-0.271	-0.227	1.817			-0.244	-0.396	1.708			-0.258	-0.444	1.687			0.067	0.001	1.852			0.075	-0.205	1.716
-0.068	-0.247	1.790			-0.069	-0.199	1.840			-0.065	0.098	1.862			-0.059	0.276	1.832			-0.222	0.005	1.855			-0.271	-0.227	1.817			-0.245	-0.396	1.708			-0.258	-0.444	1.688			0.067	0.001	1.852			0.073	-0.205	1.718
-0.068	-0.247	1.790			-0.069	-0.199	1.840			-0.065	0.099	1.862			-0.059	0.276	1.832			-0.222	0.005	1.855			-0.271	-0.227	1.817			-0.245	-0.396	1.708			-0.258	-0.444	1.688			0.066	0.002	1.851			0.071	-0.206	1.719
-0.069	-0.247	1.790			-0.069	-0.199	1.840			-0.065	0.099	1.862			-0.060	0.276	1.832			-0.222	0.005	1.855			-0.271	-0.226	1.817			-0.245	-0.396	1.708			-0.259	-0.444	1.688			0.065	0.002	1.850			0.069	-0.207	1.721
-0.069	-0.247	1.790			-0.069	-0.199	1.840			-0.065	0.099	1.862			-0.060	0.276	1.832			-0.222	0.005	1.855			-0.271	-0.226	1.817			-0.245	-0.396	1.708			-0.259	-0.444	1.688			0.065	0.002	1.850			0.067	-0.208	1.722
-0.069	-0.247	1.790			-0.068	-0.199	1.840			-0.065	0.099	1.862			-0.060	0.276	1.832			-0.222	0.005	1.855			-0.271	-0.226	1.817			-0.245	-0.397	1.708			-0.259	-0.445	1.688			0.064	0.002	1.849			0.066	-0.208	1.723
-0.069	-0.247	1.789			-0.068	-0.199	1.840			-0.065	0.099	1.862			-0.060	0.276	1.832			-0.222	0.005	1.855			-0.271	-0.226	1.817			-0.245	-0.397	1.708			-0.259	-0.445	1.689			0.064	0.003	1.849			0.065	-0.209	1.723
-0.069	-0.247	1.789			-0.068	-0.199	1.839			-0.064	0.099	1.862			-0.060	0.276	1.832			-0.222	0.005	1.855			-0.271	-0.226	1.817			-0.245	-0.397	1.708			-0.259	-0.445	1.689			0.063	0.003	1.848			0.063	-0.209	1.724
-0.069	-0.248	1.789			-0.068	-0.200	1.839			-0.064	0.099	1.862			-0.060	0.276	1.831			-0.222	0.005	1.855			-0.271	-0.225	1.817			-0.245	-0.397	1.708			-0.259	-0.445	1.689			0.063	0.003	1.847			0.062	-0.209	1.725
-0.069	-0.248	1.789			-0.068	-0.200	1.839			-0.064	0.099	1.862			-0.060	0.275	1.831			-0.222	0.005	1.855			-0.271	-0.225	1.817			-0.246	-0.397	1.708			-0.260	-0.445	1.689			0.062	0.003	1.847			0.071	-0.203	1.714
-0.069	-0.248	1.789			-0.068	-0.200	1.839			-0.064	0.099	1.862			-0.060	0.275	1.831			-0.222	0.005	1.855			-0.271	-0.225	1.817			-0.246	-0.397	1.708			-0.260	-0.445	1.689			0.062	0.003	1.846			0.069	-0.204	1.716
-0.069	-0.248	1.788			-0.068	-0.200	1.839			-0.064	0.099	1.861			-0.060	0.275	1.831			-0.222	0.005	1.855			-0.271	-0.225	1.817			-0.246	-0.397	1.708			-0.260	-0.445	1.689			0.061	0.003	1.845			0.078	-0.198	1.706
-0.069	-0.248	1.788			-0.068	-0.200	1.838			-0.064	0.099	1.861			-0.060	0.275	1.831			-0.222	0.005	1.855			-0.271	-0.225	1.817			-0.246	-0.397	1.708			-0.260	-0.445	1.689			0.061	0.003	1.845			0.100	-0.159	1.658
-0.069	-0.248	1.788			-0.068	-0.200	1.838			-0.064	0.099	1.861			-0.061	0.275	1.831			-0.222	0.005	1.855			-0.271	-0.225	1.817			-0.246	-0.397	1.708			-0.260	-0.446	1.689			0.060	0.004	1.844			0.108	-0.145	1.641
-0.069	-0.248	1.788			-0.068	-0.200	1.838			-0.064	0.099	1.861			-0.061	0.275	1.831			-0.222	0.005	1.855			-0.271	-0.225	1.817			-0.246	-0.397	1.708			-0.260	-0.446	1.690			0.060	0.004	1.844			0.111	-0.140	1.634
-0.069	-0.249	1.787			-0.068	-0.200	1.838			-0.064	0.099	1.861			-0.061	0.275	1.830			-0.222	0.005	1.855			-0.271	-0.224	1.817			-0.246	-0.397	1.708			-0.260	-0.446	1.690			0.060	0.004	1.844			0.113	-0.136	1.629
-0.069	-0.249	1.787			-0.068	-0.200	1.838			-0.064	0.099	1.861			-0.061	0.275	1.830			-0.222	0.005	1.855			-0.271	-0.224	1.817			-0.246	-0.397	1.708			-0.261	-0.446	1.690			0.059	0.004	1.843			0.114	-0.132	1.625
-0.069	-0.249	1.787			-0.068	-0.200	1.837			-0.064	0.099	1.861			-0.061	0.275	1.830			-0.222	0.005	1.855			-0.271	-0.224	1.817			-0.247	-0.397	1.708			-0.261	-0.446	1.690			0.059	0.004	1.843			0.115	-0.130	1.621
-0.069	-0.249	1.787			-0.068	-0.201	1.837			-0.064	0.099	1.861			-0.061	0.275	1.830			-0.222	0.005	1.855			-0.271	-0.224	1.817			-0.247	-0.397	1.708			-0.261	-0.446	1.690			0.059	0.004	1.842			0.116	-0.128	1.618
-0.069	-0.249	1.787			-0.068	-0.201	1.837			-0.064	0.099	1.861			-0.061	0.275	1.830			-0.222	0.005	1.855			-0.271	-0.224	1.817			-0.247	-0.397	1.708			-0.261	-0.446	1.690			0.058	0.005	1.842			0.117	-0.126	1.616
-0.069	-0.249	1.786			-0.068	-0.201	1.837			-0.064	0.099	1.861			-0.062	0.275	1.830			-0.222	0.005	1.855			-0.271	-0.223	1.817			-0.247	-0.397	1.708			-0.261	-0.446	1.690			0.058	0.005	1.842			0.106	-0.148	1.644
-0.070	-0.249	1.786			-0.067	-0.201	1.837			-0.063	0.099	1.860			-0.062	0.275	1.829			-0.222	0.005	1.855			-0.271	-0.223	1.817			-0.247	-0.397	1.708			-0.261	-0.446	1.690			0.057	0.005	1.841			0.102	-0.157	1.654
-0.070	-0.249	1.786			-0.067	-0.201	1.837			-0.063	0.099	1.860			-0.062	0.275	1.829			-0.222	0.005	1.855			-0.271	-0.223	1.817			-0.247	-0.397	1.708			-0.261	-0.446	1.690			0.056	0.005	1.841			0.099	-0.161	1.659
-0.070	-0.250	1.786			-0.067	-0.201	1.836			-0.063	0.099	1.860			-0.062	0.275	1.829			-0.222	0.005	1.855			-0.271	-0.223	1.817			-0.247	-0.397	1.708			-0.261	-0.446	1.690			0.055	0.006	1.841			0.098	-0.165	1.663
-0.070	-0.250	1.786			-0.067	-0.201	1.836			-0.063	0.099	1.860			-0.062	0.275	1.829			-0.222	0.005	1.855			-0.271	-0.223	1.817			-0.247	-0.397	1.708			-0.261	-0.446	1.690			0.054	0.007	1.841			0.096	-0.167	1.666
-0.070	-0.250	1.785			-0.067	-0.201	1.836			-0.063	0.099	1.860			-0.062	0.275	1.829			-0.222	0.006	1.855			-0.271	-0.222	1.817			-0.247	-0.397	1.708			-0.261	-0.446	1.690			0.053	0.008	1.842			0.096	-0.169	1.668
-0.070	-0.250	1.785			-0.067	-0.201	1.836			-0.063	0.099	1.860			-0.062	0.275	1.829			-0.222	0.006	1.855			-0.271	-0.222	1.817			-0.248	-0.397	1.708			-0.261	-0.446	1.691			0.052	0.009	1.842			0.095	-0.170	1.670
-0.070	-0.250	1.785			-0.067	-0.201	1.836			-0.063	0.099	1.860			-0.063	0.275	1.829			-0.222	0.006	1.855			-0.271	-0.222	1.817			-0.248	-0.397	1.708			-0.262	-0.446	1.691			0.051	0.010	1.842			0.094	-0.171	1.671
-0.070	-0.250	1.785			-0.067	-0.201	1.836			-0.063	0.099	1.860			-0.063	0.275	1.828			-0.222	0.006	1.855			-0.271	-0.222	1.817			-0.248	-0.397	1.708			-0.262	-0.446	1.691			0.051	0.011	1.842			0.094	-0.171	1.672
-0.070	-0.250	1.785			-0.067	-0.202	1.835			-0.063	0.099	1.860			-0.063	0.275	1.828			-0.222	0.006	1.855			-0.271	-0.222	1.817			-0.248	-0.397	1.709			-0.262	-0.446	1.691			0.050	0.013	1.843			0.093	-0.172	1.674
-0.070	-0.250	1.785			-0.067	-0.202	1.835			-0.063	0.099	1.860			-0.063	0.275	1.828			-0.222	0.006	1.855			-0.271	-0.222	1.816			-0.248	-0.397	1.709			-0.262	-0.446	1.691			0.049	0.014	1.843			0.093	-0.172	1.675
-0.070	-0.250	1.785			-0.068	-0.202	1.835			-0.063	0.099	1.860			-0.063	0.275	1.828			-0.222	0.006	1.855			-0.271	-0.221	1.817			-0.248	-0.397	1.709			-0.262	-0.446	1.691			0.049	0.014	1.843			0.093	-0.173	1.675
-0.070	-0.250	1.784			-0.068	-0.202	1.835			-0.063	0.099	1.860			-0.063	0.275	1.828			-0.222	0.006	1.855			-0.271	-0.221	1.817			-0.248	-0.397	1.709			-0.262	-0.446	1.691			0.048	0.014	1.843			0.092	-0.173	1.676
-0.070	-0.250	1.784			-0.068	-0.202	1.835			-0.063	0.099	1.860			-0.063	0.275	1.828			-0.222	0.006	1.855			-0.271	-0.221	1.817			-0.248	-0.397	1.709			-0.262	-0.446	1.691			0.048	0.015	1.843			0.092	-0.174	1.677
-0.071	-0.251	1.784			-0.068	-0.202	1.835			-0.063	0.099	1.859			-0.064	0.275	1.828			-0.222	0.006	1.855			-0.271	-0.221	1.816			-0.248	-0.397	1.709			-0.262	-0.446	1.691			0.047	0.015	1.843			0.092	-0.174	1.677
-0.071	-0.251	1.784			-0.068	-0.202	1.835			-0.063	0.099	1.859			-0.064	0.275	1.828			-0.222	0.006	1.855			-0.271	-0.221	1.816			-0.248	-0.397	1.709			-0.263	-0.446	1.691			0.047	0.015	1.843			0.092	-0.175	1.677
-0.071	-0.251	1.784			-0.068	-0.202	1.834			-0.063	0.099	1.859			-0.064	0.275	1.827			-0.222	0.006	1.855			-0.271	-0.221	1.816			-0.248	-0.397	1.709			-0.263	-0.446	1.691			0.046	0.015	1.843			0.092	-0.175	1.678
-0.071	-0.251	1.784			-0.068	-0.202	1.834			-0.063	0.099	1.859			-0.064	0.275	1.827			-0.222	0.006	1.855			-0.271	-0.221	1.816			-0.249	-0.397	1.709			-0.263	-0.446	1.691			0.046	0.015	1.843			0.092	-0.175	1.678
-0.071	-0.251	1.784			-0.068	-0.202	1.834			-0.063	0.099	1.859			-0.064	0.275	1.827			-0.222	0.006	1.855			-0.271	-0.221	1.816			-0.249	-0.397	1.709			-0.263	-0.446	1.691			0.045	0.015	1.843			0.092	-0.176	1.678
-0.071	-0.251	1.783			-0.068	-0.202	1.834			-0.063	0.099	1.859			-0.065	0.275	1.827			-0.222	0.006	1.855			-0.271	-0.221	1.816			-0.249	-0.397	1.709			-0.263	-0.446	1.691			0.045	0.015	1.843			0.092	-0.176	1.679
-0.071	-0.251	1.783			-0.068	-0.202	1.834			-0.063	0.099	1.859			-0.065	0.275	1.827			-0.222	0.006	1.855			-0.271	-0.221	1.816			-0.249	-0.397	1.709			-0.263	-0.446	1.691			0.044	0.015	1.843			0.091	-0.176	1.679
-0.071	-0.251	1.783			-0.068	-0.202	1.834			-0.064	0.100	1.859			-0.065	0.275	1.827			-0.222	0.006	1.855			-0.271	-0.221	1.815			-0.249	-0.397	1.709			-0.263	-0.446	1.691			0.044	0.015	1.843			0.091	-0.176	1.679
-0.071	-0.251	1.783			-0.068	-0.202	1.834			-0.064	0.100	1.859			-0.065	0.275	1.826			-0.222	0.006	1.855			-0.271	-0.222	1.815			-0.249	-0.397	1.709			-0.263	-0.446	1.691			0.043	0.016	1.843			0.091	-0.177	1.679
-0.071	-0.251	1.783			-0.068	-0.203	1.834			-0.064	0.100	1.859			-0.065	0.275	1.826			-0.222	0.006	1.855			-0.271	-0.222	1.815			-0.249	-0.397	1.709			-0.263	-0.445	1.691			0.043	0.016	1.843			0.091	-0.177	1.680
-0.072	-0.251	1.783			-0.068	-0.203	1.834			-0.064	0.100	1.859			-0.065	0.275	1.826			-0.222	0.006	1.855			-0.271	-0.222	1.815			-0.249	-0.397	1.709			-0.263	-0.445	1.691			0.043	0.016	1.844			0.091	-0.177	1.680
-0.072	-0.252	1.783			-0.068	-0.203	1.833			-0.064	0.100	1.859			-0.066	0.275	1.826			-0.222	0.006	1.855			-0.271	-0.222	1.815			-0.249	-0.397	1.709			-0.264	-0.445	1.691			0.042	0.017	1.844			0.091	-0.177	1.680
-0.072	-0.252	1.783			-0.069	-0.203	1.833			-0.064	0.100	1.859			-0.066	0.275	1.826			-0.222	0.006	1.855			-0.271	-0.222	1.815			-0.249	-0.397	1.709			-0.264	-0.445	1.691			0.042	0.017	1.844			0.091	-0.177	1.680
-0.072	-0.252	1.783			-0.069	-0.203	1.833			-0.064	0.100	1.859			-0.066	0.275	1.826			-0.222	0.006	1.855			-0.271	-0.222	1.815			-0.249	-0.397	1.709			-0.264	-0.445	1.691			0.041	0.018	1.844			0.091	-0.176	1.681
-0.072	-0.252	1.783			-0.069	-0.203	1.833			-0.064	0.100	1.858			-0.066	0.275	1.825			-0.222	0.006	1.855			-0.271	-0.222	1.815			-0.249	-0.397	1.709			-0.264	-0.445	1.691			0.041	0.018	1.845			0.091	-0.176	1.681
-0.072	-0.252	1.782			-0.069	-0.203	1.833			-0.064	0.100	1.858			-0.066	0.275	1.825			-0.222	0.006	1.855			-0.271	-0.222	1.815			-0.249	-0.397	1.709			-0.264	-0.445	1.691			0.041	0.019	1.845			0.091	-0.176	1.681
-0.072	-0.252	1.782			-0.069	-0.203	1.833			-0.064	0.100	1.858			-0.066	0.275	1.825			-0.222	0.006	1.855			-0.271	-0.222	1.815			-0.249	-0.397	1.709			-0.264	-0.445	1.691			0.041	0.019	1.846			0.091	-0.175	1.682
-0.072	-0.252	1.782			-0.069	-0.203	1.833			-0.065	0.100	1.858			-0.067	0.275	1.825			-0.223	0.006	1.855			-0.271	-0.222	1.815			-0.249	-0.397	1.709			-0.264	-0.445	1.691			0.040	0.019	1.846			0.091	-0.175	1.682
-0.072	-0.252	1.782			-0.069	-0.203	1.833			-0.065	0.099	1.858			-0.067	0.275	1.825			-0.223	0.006	1.855			-0.271	-0.222	1.815			-0.249	-0.397	1.709			-0.264	-0.445	1.691			0.040	0.020	1.846			0.093	-0.166	1.676
-0.072	-0.252	1.782			-0.069	-0.203	1.833			-0.065	0.099	1.858			-0.067	0.275	1.825			-0.223	0.006	1.855			-0.271	-0.222	1.815			-0.249	-0.397	1.709			-0.264	-0.445	1.691			0.040	0.020	1.847			0.093	-0.166	1.676
-0.072	-0.252	1.782			-0.069	-0.203	1.833			-0.065	0.099	1.858			-0.067	0.275	1.825			-0.223	0.006	1.855			-0.271	-0.222	1.815			-0.250	-0.397	1.709			-0.264	-0.445	1.691			0.040	0.021	1.847			0.093	-0.164	1.675
-0.072	-0.252	1.782			-0.069	-0.203	1.833			-0.065	0.099	1.858			-0.067	0.275	1.825			-0.223	0.006	1.855			-0.271	-0.222	1.815			-0.250	-0.397	1.709			-0.264	-0.445	1.691			0.039	0.021	1.848			0.093	-0.161	1.674
-0.072	-0.252	1.782			-0.069	-0.203	1.833			-0.065	0.099	1.858			-0.067	0.275	1.824			-0.223	0.006	1.855			-0.271	-0.222	1.815			-0.250	-0.397	1.709			-0.264	-0.445	1.691			0.039	0.022	1.848			0.093	-0.159	1.673
-0.072	-0.252	1.782			-0.070	-0.203	1.833			-0.065	0.099	1.858			-0.068	0.275	1.824			-0.223	0.006	1.855			-0.272	-0.222	1.815			-0.250	-0.397	1.709			-0.264	-0.445	1.691			0.039	0.023	1.849			0.093	-0.157	1.673
-0.073	-0.252	1.782			-0.070	-0.203	1.833			-0.066	0.099	1.858			-0.068	0.275	1.824			-0.223	0.006	1.855			-0.272	-0.222	1.815			-0.250	-0.397	1.709			-0.264	-0.445	1.691			0.038	0.023	1.850			0.093	-0.155	1.672
-0.073	-0.252	1.782			-0.070	-0.203	1.832			-0.066	0.099	1.858			-0.068	0.275	1.824			-0.223	0.005	1.855			-0.272	-0.222	1.815			-0.250	-0.397	1.709			-0.264	-0.445	1.691			0.038	0.024	1.851			0.093	-0.154	1.672
-0.073	-0.252	1.782			-0.070	-0.203	1.832			-0.066	0.099	1.858			-0.068	0.275	1.824			-0.223	0.005	1.855			-0.272	-0.222	1.815			-0.250	-0.397	1.709			-0.264	-0.445	1.691			0.038	0.026	1.852			0.093	-0.151	1.672
-0.073	-0.252	1.782			-0.070	-0.203	1.832			-0.066	0.099	1.858			-0.068	0.275	1.824			-0.223	0.005	1.855			-0.272	-0.222	1.815			-0.250	-0.397	1.709			-0.264	-0.445	1.691			0.037	0.027	1.854			0.092	-0.149	1.672
-0.073	-0.252	1.782			-0.070	-0.203	1.832			-0.066	0.099	1.858			-0.069	0.275	1.824			-0.223	0.005	1.855			-0.272	-0.222	1.815			-0.250	-0.397	1.709			-0.264	-0.445	1.691			0.037	0.029	1.856			0.092	-0.147	1.673
-0.073	-0.252	1.782			-0.070	-0.203	1.832			-0.067	0.099	1.858			-0.069	0.275	1.824			-0.223	0.005	1.855			-0.272	-0.222	1.814			-0.250	-0.397	1.709			-0.264	-0.445	1.691			0.037	0.030	1.857			0.092	-0.145	1.673
-0.073	-0.252	1.782			-0.071	-0.203	1.832			-0.067	0.099	1.858			-0.069	0.275	1.823			-0.223	0.005	1.855			-0.272	-0.222	1.814			-0.250	-0.397	1.709			-0.264	-0.445	1.691			0.036	0.032	1.859			0.091	-0.144	1.674
-0.073	-0.252	1.782			-0.071	-0.203	1.832			-0.067	0.099	1.858			-0.069	0.275	1.823			-0.224	0.005	1.854			-0.272	-0.223	1.814			-0.250	-0.397	1.709			-0.264	-0.445	1.691			0.036	0.033	1.860			0.091	-0.142	1.675
-0.073	-0.252	1.782			-0.071	-0.203	1.832			-0.067	0.099	1.858			-0.070	0.275	1.823			-0.224	0.005	1.854			-0.272	-0.223	1.814			-0.250	-0.397	1.709			-0.264	-0.446	1.691			0.035	0.037	1.864			0.089	-0.138	1.678
-0.073	-0.252	1.782			-0.071	-0.203	1.832			-0.067	0.099	1.858			-0.070	0.275	1.823			-0.224	0.005	1.854			-0.272	-0.223	1.814			-0.250	-0.397	1.709			-0.264	-0.446	1.691			0.034	0.041	1.868			0.087	-0.134	1.681
-0.073	-0.252	1.782			-0.072	-0.203	1.832			-0.068	0.099	1.858			-0.070	0.275	1.823			-0.224	0.005	1.854			-0.272	-0.223	1.814			-0.250	-0.398	1.709			-0.263	-0.446	1.691			0.033	0.045	1.871			0.086	-0.131	1.683
-0.074	-0.252	1.782			-0.072	-0.203	1.833			-0.068	0.099	1.858			-0.070	0.275	1.823			-0.224	0.005	1.854			-0.272	-0.224	1.814			-0.250	-0.398	1.709			-0.263	-0.446	1.691			0.033	0.047	1.872			0.085	-0.127	1.686
-0.074	-0.251	1.782			-0.073	-0.203	1.833			-0.068	0.099	1.858			-0.071	0.275	1.823			-0.224	0.005	1.854			-0.272	-0.224	1.814			-0.250	-0.398	1.709			-0.263	-0.446	1.691			0.032	0.049	1.874			0.083	-0.124	1.688
-0.074	-0.251	1.782			-0.073	-0.202	1.833			-0.069	0.099	1.858			-0.071	0.275	1.823			-0.224	0.005	1.854			-0.273	-0.224	1.814			-0.250	-0.398	1.709			-0.263	-0.446	1.691			0.032	0.051	1.876			0.082	-0.121	1.690
-0.074	-0.251	1.782			-0.073	-0.202	1.833			-0.069	0.099	1.858			-0.071	0.275	1.823			-0.225	0.005	1.854			-0.273	-0.224	1.814			-0.250	-0.398	1.708			-0.264	-0.447	1.691			0.032	0.054	1.877			0.080	-0.118	1.692
-0.074	-0.250	1.782			-0.074	-0.202	1.833			-0.069	0.099	1.858			-0.071	0.275	1.823			-0.225	0.005	1.854			-0.273	-0.225	1.814			-0.250	-0.399	1.708			-0.264	-0.447	1.691			0.031	0.056	1.879			0.079	-0.116	1.694
-0.074	-0.250	1.783			-0.074	-0.202	1.833			-0.070	0.099	1.858			-0.071	0.275	1.823			-0.225	0.005	1.854			-0.273	-0.225	1.814			-0.250	-0.399	1.708			-0.264	-0.448	1.691			0.031	0.058	1.880			0.078	-0.114	1.695
-0.075	-0.250	1.783			-0.074	-0.201	1.833			-0.070	0.099	1.858			-0.071	0.275	1.823			-0.225	0.005	1.855			-0.273	-0.225	1.814			-0.251	-0.399	1.708			-0.264	-0.448	1.691			0.031	0.059	1.881			0.078	-0.112	1.696
-0.075	-0.249	1.783			-0.075	-0.201	1.833			-0.070	0.099	1.858			-0.071	0.275	1.823			-0.225	0.005	1.855			-0.273	-0.225	1.814			-0.251	-0.399	1.708			-0.264	-0.448	1.691			0.070	0.012	1.853			0.079	-0.121	1.688
-0.075	-0.248	1.783			-0.075	-0.200	1.833			-0.071	0.099	1.858			-0.072	0.275	1.823			-0.226	0.004	1.855			-0.273	-0.226	1.814			-0.251	-0.399	1.708			-0.264	-0.448	1.691			0.085	-0.006	1.843			0.079	-0.126	1.683
-0.076	-0.248	1.783			-0.075	-0.200	1.833			-0.071	0.100	1.858			-0.072	0.275	1.823			-0.226	0.004	1.855			-0.273	-0.226	1.814			-0.251	-0.399	1.708			-0.264	-0.448	1.691			0.092	-0.014	1.838			0.080	-0.129	1.679
-0.076	-0.247	1.783			-0.075	-0.200	1.834			-0.071	0.100	1.858			-0.073	0.275	1.823			-0.226	0.004	1.855			-0.273	-0.226	1.814			-0.251	-0.399	1.708			-0.264	-0.448	1.691			0.096	-0.017	1.837			0.080	-0.132	1.676
-0.076	-0.247	1.783			-0.076	-0.199	1.834			-0.072	0.100	1.858			-0.073	0.275	1.823			-0.227	0.004	1.855			-0.273	-0.226	1.814			-0.251	-0.399	1.708			-0.264	-0.448	1.691			0.098	-0.020	1.836			0.080	-0.134	1.674
-0.077	-0.246	1.784			-0.076	-0.199	1.834			-0.073	0.100	1.858			-0.074	0.275	1.823			-0.227	0.004	1.855			-0.273	-0.226	1.814			-0.251	-0.399	1.708			-0.264	-0.448	1.691			0.101	-0.022	1.834			0.081	-0.135	1.673
-0.077	-0.245	1.784			-0.076	-0.198	1.834			-0.073	0.100	1.859			-0.075	0.275	1.824			-0.228	0.004	1.856			-0.273	-0.226	1.814			-0.251	-0.399	1.708			-0.264	-0.448	1.691			0.103	-0.024	1.833			0.081	-0.136	1.672
-0.078	-0.245	1.784			-0.077	-0.198	1.834			-0.074	0.101	1.859			-0.076	0.275	1.824			-0.228	0.004	1.856			-0.273	-0.226	1.813			-0.251	-0.399	1.708			-0.264	-0.448	1.691			0.105	-0.026	1.832			0.081	-0.137	1.670
-0.078	-0.244	1.784			-0.077	-0.197	1.834			-0.074	0.101	1.859			-0.076	0.275	1.824			-0.229	0.004	1.856			-0.273	-0.227	1.813			-0.252	-0.400	1.708			-0.264	-0.448	1.691			0.107	-0.028	1.831			0.080	-0.139	1.669
-0.079	-0.244	1.784			-0.077	-0.197	1.834			-0.075	0.101	1.859			-0.077	0.275	1.824			-0.229	0.003	1.856			-0.275	-0.225	1.815			-0.252	-0.400	1.708			-0.264	-0.449	1.691			0.108	-0.030	1.831			0.080	-0.139	1.668
-0.079	-0.243	1.784			-0.078	-0.196	1.834			-0.075	0.101	1.859			-0.078	0.275	1.824			-0.230	0.003	1.857			-0.275	-0.225	1.815			-0.252	-0.400	1.708			-0.264	-0.449	1.691			0.109	-0.031	1.830			0.080	-0.140	1.668
-0.080	-0.243	1.784			-0.078	-0.196	1.835			-0.076	0.101	1.859			-0.078	0.275	1.824			-0.231	0.003	1.857			-0.275	-0.225	1.815			-0.252	-0.400	1.708			-0.264	-0.449	1.691			0.110	-0.031	1.830			0.080	-0.141	1.667
-0.080	-0.243	1.785			-0.078	-0.196	1.835			-0.077	0.101	1.859			-0.079	0.275	1.824			-0.231	0.003	1.857			-0.275	-0.225	1.815			-0.252	-0.400	1.708			-0.264	-0.449	1.691			0.110	-0.031	1.829			0.080	-0.141	1.666
-0.080	-0.242	1.785			-0.079	-0.195	1.835			-0.077	0.102	1.859			-0.080	0.275	1.824			-0.232	0.003	1.857			-0.275	-0.225	1.816			-0.252	-0.400	1.708			-0.264	-0.449	1.691			0.110	-0.031	1.829			0.080	-0.141	1.666
-0.081	-0.242	1.785			-0.079	-0.195	1.835			-0.078	0.102	1.859			-0.080	0.275	1.824			-0.232	0.003	1.858			-0.276	-0.225	1.816			-0.252	-0.400	1.708			-0.264	-0.449	1.691			0.109	-0.030	1.830			0.079	-0.142	1.666
-0.081	-0.242	1.785			-0.079	-0.195	1.835			-0.078	0.102	1.859			-0.081	0.275	1.825			-0.233	0.002	1.858			-0.276	-0.225	1.816			-0.252	-0.400	1.708			-0.264	-0.449	1.691			0.108	-0.029	1.830			0.079	-0.142	1.665
-0.081	-0.241	1.785			-0.080	-0.195	1.835			-0.079	0.102	1.859			-0.081	0.275	1.825			-0.233	0.002	1.858			-0.276	-0.224	1.816			-0.252	-0.400	1.708			-0.264	-0.449	1.691			0.107	-0.028	1.830			0.072	-0.144	1.667
-0.082	-0.241	1.785			-0.080	-0.195	1.835			-0.080	0.102	1.859			-0.082	0.275	1.825			-0.234	0.002	1.859			-0.276	-0.224	1.817			-0.253	-0.400	1.708			-0.264	-0.449	1.691			0.106	-0.027	1.830			0.074	-0.145	1.666
-0.082	-0.241	1.785			-0.080	-0.194	1.835			-0.080	0.103	1.859			-0.082	0.275	1.825			-0.234	0.002	1.859			-0.277	-0.222	1.818			-0.253	-0.400	1.708			-0.264	-0.449	1.691			0.105	-0.026	1.830			0.075	-0.146	1.666
-0.082	-0.241	1.785			-0.080	-0.194	1.835			-0.081	0.103	1.859			-0.083	0.275	1.826			-0.235	0.002	1.859			-0.277	-0.222	1.818			-0.253	-0.400	1.708			-0.264	-0.449	1.691			0.103	-0.025	1.831			0.075	-0.147	1.665
-0.083	-0.241	1.785			-0.081	-0.194	1.835			-0.082	0.103	1.859			-0.084	0.275	1.826			-0.235	0.002	1.859			-0.278	-0.222	1.818			-0.253	-0.400	1.708			-0.264	-0.449	1.691			0.101	-0.023	1.831			0.076	-0.148	1.665
-0.083	-0.241	1.785			-0.081	-0.194	1.835			-0.082	0.103	1.859			-0.084	0.275	1.826			-0.236	0.001	1.860			-0.278	-0.222	1.819			-0.253	-0.400	1.708			-0.264	-0.449	1.691			0.099	-0.022	1.832			0.077	-0.148	1.665
-0.084	-0.241	1.785			-0.081	-0.194	1.835			-0.083	0.103	1.859			-0.085	0.276	1.827			-0.237	0.001	1.860			-0.278	-0.222	1.819			-0.253	-0.400	1.708			-0.264	-0.449	1.691			0.097	-0.020	1.832			0.077	-0.148	1.665
-0.084	-0.241	1.785			-0.081	-0.194	1.835			-0.084	0.103	1.859			-0.086	0.276	1.827			-0.237	0.001	1.860			-0.279	-0.221	1.821			-0.253	-0.400	1.708			-0.264	-0.449	1.691			0.095	-0.018	1.833			0.083	-0.151	1.669
-0.084	-0.241	1.786			-0.082	-0.194	1.835			-0.085	0.104	1.859			-0.087	0.276	1.828			-0.238	0.001	1.861			-0.280	-0.221	1.822			-0.253	-0.400	1.708			-0.264	-0.449	1.691			0.093	-0.016	1.833			0.087	-0.153	1.672
-0.085	-0.241	1.786			-0.082	-0.194	1.836			-0.085	0.104	1.859			-0.087	0.277	1.828			-0.238	0.001	1.861			-0.280	-0.221	1.822			-0.253	-0.400	1.708			-0.264	-0.449	1.691			0.091	-0.015	1.833			0.091	-0.156	1.675
-0.085	-0.241	1.786			-0.082	-0.194	1.836			-0.086	0.104	1.859			-0.088	0.277	1.828			-0.239	0.001	1.862			-0.281	-0.220	1.823			-0.253	-0.401	1.708			-0.265	-0.450	1.691			0.089	-0.013	1.833			0.094	-0.158	1.677
-0.086	-0.242	1.786			-0.083	-0.194	1.836			-0.087	0.104	1.859			-0.089	0.277	1.829			-0.239	0.001	1.862			-0.281	-0.220	1.824			-0.253	-0.401	1.708			-0.265	-0.450	1.691			0.088	-0.012	1.833			0.096	-0.159	1.678
-0.087	-0.242	1.786			-0.083	-0.194	1.836			-0.088	0.104	1.859			-0.089	0.278	1.829			-0.240	0.001	1.863			-0.282	-0.221	1.825			-0.254	-0.401	1.708			-0.265	-0.450	1.691			0.086	-0.011	1.833			0.096	-0.160	1.679
-0.087	-0.243	1.786			-0.084	-0.195	1.836			-0.089	0.105	1.859			-0.090	0.278	1.829			-0.240	0.000	1.863			-0.282	-0.222	1.825			-0.254	-0.401	1.708			-0.265	-0.450	1.691			0.085	-0.010	1.833			0.097	-0.161	1.680
-0.088	-0.244	1.786			-0.084	-0.195	1.836			-0.090	0.105	1.859			-0.090	0.278	1.830			-0.241	0.000	1.863			-0.283	-0.221	1.826			-0.254	-0.401	1.708			-0.265	-0.450	1.691			0.083	-0.009	1.833			0.096	-0.160	1.680
-0.088	-0.244	1.786			-0.085	-0.195	1.836			-0.091	0.105	1.859			-0.091	0.278	1.830			-0.242	0.000	1.864			-0.283	-0.221	1.827			-0.254	-0.401	1.708			-0.265	-0.450	1.691			0.082	-0.008	1.833			0.096	-0.160	1.680
-0.089	-0.245	1.786			-0.085	-0.196	1.836			-0.092	0.105	1.859			-0.092	0.278	1.830			-0.242	-0.000	1.864			-0.284	-0.221	1.828			-0.254	-0.401	1.708			-0.265	-0.450	1.691			0.081	-0.008	1.833			0.096	-0.159	1.680
-0.089	-0.245	1.787			-0.085	-0.196	1.836			-0.093	0.106	1.859			-0.092	0.278	1.830			-0.242	-0.000	1.865			-0.284	-0.221	1.828			-0.254	-0.401	1.708			-0.265	-0.450	1.691			0.080	-0.007	1.833			0.094	-0.158	1.680
-0.090	-0.246	1.787			-0.086	-0.196	1.836			-0.094	0.106	1.860			-0.093	0.278	1.831			-0.243	-0.000	1.865			-0.284	-0.222	1.828			-0.254	-0.401	1.708			-0.265	-0.450	1.691			0.078	-0.007	1.833			0.093	-0.158	1.682
-0.090	-0.247	1.787			-0.086	-0.197	1.837			-0.096	0.106	1.860			-0.094	0.279	1.831			-0.243	-0.000	1.865			-0.284	-0.223	1.828			-0.254	-0.401	1.708			-0.265	-0.450	1.691			0.077	-0.006	1.833			0.092	-0.158	1.683
-0.091	-0.247	1.787			-0.087	-0.197	1.837			-0.097	0.106	1.860			-0.094	0.279	1.831			-0.244	-0.001	1.866			-0.284	-0.224	1.828			-0.254	-0.401	1.708			-0.265	-0.450	1.691			0.077	-0.006	1.833			0.090	-0.157	1.683
-0.091	-0.248	1.787			-0.087	-0.197	1.837			-0.098	0.107	1.860			-0.095	0.278	1.831			-0.244	-0.001	1.866			-0.284	-0.225	1.827			-0.254	-0.401	1.708			-0.265	-0.450	1.691			0.076	-0.005	1.833			0.089	-0.157	1.684
-0.092	-0.248	1.787			-0.088	-0.198	1.837			-0.099	0.107	1.860			-0.096	0.278	1.832			-0.245	-0.001	1.867			-0.283	-0.226	1.827			-0.255	-0.401	1.708			-0.266	-0.450	1.691			0.075	-0.005	1.833			0.088	-0.157	1.685
-0.092	-0.249	1.787			-0.088	-0.198	1.837			-0.099	0.107	1.860			-0.096	0.278	1.832			-0.245	-0.001	1.867			-0.283	-0.227	1.827			-0.255	-0.401	1.708			-0.266	-0.450	1.691			0.074	-0.004	1.833			0.087	-0.158	1.686
-0.092	-0.249	1.787			-0.088	-0.199	1.837			-0.100	0.107	1.861			-0.097	0.278	1.832			-0.245	-0.001	1.867			-0.283	-0.227	1.827			-0.255	-0.401	1.709			-0.266	-0.450	1.691			0.073	-0.004	1.833			0.083	-0.166	1.691
-0.093	-0.250	1.787			-0.089	-0.199	1.837			-0.101	0.107	1.861			-0.098	0.278	1.832			-0.245	-0.001	1.867			-0.285	-0.227	1.829			-0.255	-0.401	1.709			-0.267	-0.450	1.691			0.072	-0.004	1.833			0.083	-0.166	1.692
-0.093	-0.250	1.788			-0.089	-0.199	1.837			-0.102	0.108	1.861			-0.098	0.278	1.833			-0.246	-0.001	1.868			-0.285	-0.227	1.829			-0.255	-0.401	1.709			-0.267	-0.449	1.691			0.072	-0.003	1.833			0.082	-0.167	1.693
-0.093	-0.251	1.788			-0.089	-0.199	1.837			-0.102	0.108	1.861			-0.098	0.278	1.833			-0.246	-0.001	1.868			-0.285	-0.227	1.829			-0.255	-0.401	1.709			-0.268	-0.449	1.692			0.071	-0.003	1.833			0.082	-0.166	1.693
-0.094	-0.251	1.788			-0.090	-0.200	1.837			-0.103	0.108	1.861			-0.099	0.278	1.833			-0.246	-0.001	1.868			-0.285	-0.228	1.829			-0.256	-0.401	1.710			-0.268	-0.449	1.692			0.070	-0.003	1.833			0.082	-0.166	1.693
-0.094	-0.251	1.788			-0.090	-0.200	1.838			-0.104	0.108	1.861			-0.099	0.278	1.833			-0.247	-0.001	1.869			-0.285	-0.228	1.828			-0.256	-0.401	1.710			-0.269	-0.448	1.692			0.070	-0.003	1.833			0.083	-0.166	1.692
-0.094	-0.252	1.788			-0.090	-0.200	1.838			-0.104	0.108	1.861			-0.100	0.278	1.833			-0.247	-0.001	1.869			-0.285	-0.229	1.828			-0.256	-0.401	1.710			-0.269	-0.448	1.692			0.069	-0.003	1.833			0.083	-0.166	1.692
-0.094	-0.252	1.788			-0.090	-0.200	1.838			-0.105	0.108	1.861			-0.100	0.278	1.834			-0.247	-0.001	1.869			-0.285	-0.228	1.829			-0.256	-0.400	1.711			-0.270	-0.448	1.692			0.069	-0.002	1.833			0.083	-0.166	1.691
-0.095	-0.252	1.788			-0.091	-0.201	1.838			-0.105	0.108	1.861			-0.100	0.278	1.834			-0.247	-0.001	1.869			-0.285	-0.228	1.829			-0.257	-0.400	1.711			-0.270	-0.448	1.692			0.068	-0.002	1.833			0.083	-0.166	1.691
-0.095	-0.252	1.788			-0.091	-0.201	1.838			-0.105	0.109	1.862			-0.101	0.278	1.834			-0.248	-0.001	1.870			-0.286	-0.228	1.829			-0.257	-0.400	1.711			-0.271	-0.447	1.692			0.068	-0.002	1.833			0.083	-0.167	1.690
-0.095	-0.253	1.788			-0.091	-0.201	1.838			-0.106	0.109	1.862			-0.101	0.278	1.834			-0.248	-0.001	1.870			-0.286	-0.228	1.829			-0.257	-0.400	1.711			-0.271	-0.447	1.692			0.067	-0.002	1.833			0.082	-0.166	1.690
-0.095	-0.253	1.788			-0.091	-0.201	1.838			-0.106	0.109	1.862			-0.101	0.278	1.834			-0.248	-0.001	1.870			-0.286	-0.228	1.829			-0.257	-0.400	1.712			-0.272	-0.447	1.693			0.067	-0.002	1.833			0.082	-0.166	1.690
-0.095	-0.253	1.788			-0.091	-0.201	1.838			-0.107	0.109	1.862			-0.101	0.278	1.834			-0.248	-0.001	1.870			-0.286	-0.229	1.829			-0.257	-0.400	1.712			-0.272	-0.447	1.693			0.066	-0.001	1.833			0.081	-0.165	1.690
-0.096	-0.253	1.788			-0.092	-0.201	1.838			-0.107	0.109	1.862			-0.101	0.278	1.835			-0.249	-0.001	1.871			-0.287	-0.228	1.830			-0.258	-0.400	1.712			-0.272	-0.447	1.693			0.066	-0.001	1.833			0.081	-0.166	1.690
-0.096	-0.253	1.788			-0.092	-0.202	1.838			-0.107	0.109	1.862			-0.102	0.278	1.835			-0.249	-0.001	1.871			-0.288	-0.228	1.830			-0.258	-0.400	1.712			-0.273	-0.446	1.693			0.065	-0.001	1.833			0.081	-0.166	1.690
-0.096	-0.253	1.788			-0.092	-0.202	1.838			-0.108	0.109	1.862			-0.102	0.278	1.835			-0.249	-0.001	1.871			-0.288	-0.228	1.830			-0.258	-0.400	1.713			-0.273	-0.446	1.693			0.065	-0.001	1.833			0.081	-0.166	1.690
-0.096	-0.254	1.788			-0.092	-0.202	1.838			-0.108	0.109	1.862			-0.102	0.278	1.835			-0.249	-0.001	1.871			-0.288	-0.229	1.830			-0.258	-0.400	1.713			-0.274	-0.446	1.693			0.065	-0.001	1.833			0.081	-0.166	1.690
-0.096	-0.254	1.788			-0.092	-0.202	1.838			-0.108	0.109	1.862			-0.102	0.279	1.835			-0.249	-0.001	1.871			-0.288	-0.228	1.830			-0.258	-0.400	1.713			-0.275	-0.446	1.693			0.064	-0.001	1.832			0.080	-0.166	1.690
-0.096	-0.254	1.788			-0.092	-0.202	1.838			-0.108	0.109	1.862			-0.102	0.279	1.835			-0.249	-0.001	1.871			-0.288	-0.229	1.830			-0.258	-0.400	1.713			-0.275	-0.446	1.693			0.064	-0.001	1.832			0.080	-0.166	1.689
-0.096	-0.254	1.788			-0.092	-0.202	1.838			-0.109	0.109	1.862			-0.102	0.279	1.835			-0.250	-0.001	1.872			-0.288	-0.229	1.829			-0.258	-0.400	1.713			-0.276	-0.446	1.693			0.064	-0.001	1.832			0.080	-0.167	1.689
-0.097	-0.254	1.788			-0.093	-0.202	1.838			-0.109	0.109	1.862			-0.102	0.279	1.836			-0.250	-0.001	1.872			-0.288	-0.229	1.829			-0.259	-0.400	1.713			-0.276	-0.446	1.693			0.064	-0.001	1.832			0.080	-0.167	1.688
-0.097	-0.254	1.788			-0.093	-0.202	1.838			-0.109	0.109	1.862			-0.103	0.279	1.836			-0.250	-0.001	1.872			-0.288	-0.229	1.829			-0.259	-0.400	1.714			-0.276	-0.445	1.693			0.063	-0.001	1.832			0.078	-0.167	1.687
-0.097	-0.254	1.788			-0.093	-0.202	1.838			-0.109	0.109	1.862			-0.103	0.279	1.836			-0.250	-0.001	1.872			-0.287	-0.230	1.828			-0.259	-0.400	1.714			-0.277	-0.445	1.694			0.063	-0.001	1.832			0.076	-0.166	1.684
-0.097	-0.254	1.788			-0.093	-0.202	1.838			-0.109	0.110	1.862			-0.103	0.279	1.836			-0.250	-0.001	1.872			-0.287	-0.230	1.827			-0.259	-0.400	1.714			-0.277	-0.445	1.694			0.063	-0.001	1.832			0.074	-0.166	1.682
-0.097	-0.254	1.789			-0.093	-0.202	1.838			-0.110	0.110	1.862			-0.103	0.279	1.836			-0.250	-0.001	1.872			-0.287	-0.231	1.827			-0.259	-0.400	1.714			-0.278	-0.445	1.694			0.063	-0.001	1.832			0.073	-0.165	1.680
-0.097	-0.254	1.789			-0.093	-0.202	1.838			-0.110	0.110	1.862			-0.103	0.279	1.836			-0.250	-0.001	1.872			-0.287	-0.231	1.826			-0.259	-0.400	1.714			-0.278	-0.445	1.694			0.062	-0.001	1.832			0.071	-0.164	1.677
-0.097	-0.255	1.789			-0.093	-0.203	1.838			-0.110	0.110	1.862			-0.103	0.279	1.836			-0.250	-0.001	1.873			-0.286	-0.231	1.826			-0.259	-0.400	1.714			-0.278	-0.445	1.694			0.062	-0.000	1.832			0.070	-0.164	1.675
-0.097	-0.255	1.789			-0.093	-0.203	1.838			-0.110	0.110	1.862			-0.103	0.279	1.836			-0.251	-0.001	1.873			-0.286	-0.232	1.825			-0.260	-0.400	1.714			-0.278	-0.445	1.694			0.062	-0.000	1.832			0.069	-0.164	1.674
-0.097	-0.255	1.789			-0.093	-0.203	1.838			-0.110	0.110	1.862			-0.103	0.279	1.837			-0.251	-0.001	1.873			-0.286	-0.232	1.825			-0.260	-0.400	1.715			-0.279	-0.445	1.694			0.062	-0.000	1.832			0.068	-0.164	1.672
-0.097	-0.255	1.789			-0.093	-0.203	1.838			-0.110	0.110	1.862			-0.103	0.279	1.837			-0.251	-0.001	1.873			-0.285	-0.233	1.824			-0.260	-0.400	1.715			-0.279	-0.445	1.694			0.061	-0.000	1.832			0.067	-0.163	1.670
-0.097	-0.255	1.789			-0.093	-0.203	1.838			-0.110	0.110	1.863			-0.103	0.279	1.837			-0.251	-0.001	1.873			-0.285	-0.233	1.824			-0.260	-0.400	1.715			-0.279	-0.444	1.694			0.061	-0.000	1.832			0.066	-0.163	1.668
-0.097	-0.255	1.789			-0.094	-0.203	1.839			-0.111	0.110	1.863			-0.103	0.279	1.837			-0.251	-0.001	1.873			-0.285	-0.234	1.823			-0.260	-0.400	1.715			-0.279	-0.444	1.694			0.061	-0.000	1.832			0.065	-0.162	1.666
-0.097	-0.255	1.789			-0.094	-0.203	1.839			-0.111	0.110	1.863			-0.103	0.279	1.837			-0.251	-0.001	1.873			-0.285	-0.234	1.823			-0.260	-0.400	1.715			-0.280	-0.444	1.694			0.061	-0.000	1.832			0.064	-0.160	1.664
-0.098	-0.255	1.789			-0.094	-0.203	1.839			-0.111	0.110	1.863			-0.103	0.279	1.837			-0.251	-0.001	1.873			-0.284	-0.235	1.823			-0.260	-0.400	1.715			-0.280	-0.444	1.694			0.061	-0.000	1.831			0.063	-0.159	1.662
-0.098	-0.255	1.789			-0.094	-0.203	1.839			-0.111	0.110	1.863			-0.103	0.279	1.837			-0.251	-0.001	1.874			-0.289	-0.232	1.830			-0.260	-0.400	1.715			-0.280	-0.444	1.694			0.061	-0.000	1.831			0.063	-0.158	1.661
-0.098	-0.255	1.789			-0.094	-0.203	1.839			-0.111	0.110	1.863			-0.104	0.279	1.837			-0.251	-0.001	1.874			-0.291	-0.231	1.834			-0.261	-0.400	1.715			-0.280	-0.444	1.694			0.061	0.000	1.831			0.062	-0.156	1.660
-0.098	-0.255	1.789			-0.094	-0.203	1.839			-0.111	0.110	1.863			-0.104	0.279	1.838			-0.251	-0.001	1.874			-0.293	-0.229	1.836			-0.261	-0.400	1.716			-0.280	-0.444	1.694			0.060	0.000	1.831			0.061	-0.155	1.658
-0.098	-0.255	1.789			-0.094	-0.203	1.839			-0.111	0.110	1.863			-0.104	0.279	1.838			-0.251	-0.001	1.874			-0.291	-0.231	1.834			-0.261	-0.400	1.716			-0.280	-0.444	1.694			0.060	0.000	1.831			0.060	-0.154	1.656
-0.098	-0.256	1.789			-0.094	-0.203	1.839			-0.111	0.110	1.863			-0.104	0.279	1.838			-0.251	-0.001	1.874			-0.291	-0.229	1.835			-0.261	-0.400	1.716			-0.281	-0.444	1.694			0.060	0.000	1.831			0.060	-0.153	1.655
-0.098	-0.256	1.789			-0.094	-0.203	1.839			-0.111	0.110	1.863			-0.104	0.279	1.838			-0.251	-0.001	1.874			-0.290	-0.229	1.834			-0.261	-0.400	1.716			-0.281	-0.444	1.694			0.060	0.000	1.831			0.059	-0.152	1.654
-0.098	-0.256	1.789			-0.094	-0.203	1.839			-0.111	0.110	1.863			-0.104	0.279	1.838			-0.251	-0.001	1.874			-0.289	-0.229	1.833			-0.261	-0.400	1.716			-0.281	-0.444	1.694			0.060	0.000	1.830			0.059	-0.151	1.652
-0.098	-0.256	1.789			-0.094	-0.203	1.839			-0.111	0.110	1.863			-0.104	0.279	1.838			-0.251	-0.001	1.874			-0.288	-0.230	1.833			-0.261	-0.400	1.716			-0.281	-0.444	1.695			0.060	0.000	1.830			0.059	-0.150	1.651
-0.098	-0.256	1.789			-0.094	-0.204	1.839			-0.112	0.110	1.863			-0.104	0.279	1.839			-0.251	-0.001	1.875			-0.288	-0.230	1.832			-0.261	-0.400	1.716			-0.281	-0.444	1.695			0.060	0.000	1.830			0.058	-0.150	1.651
-0.098	-0.256	1.789			-0.094	-0.204	1.839			-0.112	0.110	1.863			-0.104	0.279	1.839			-0.251	-0.001	1.875			-0.289	-0.229	1.833			-0.261	-0.400	1.717			-0.281	-0.444	1.695			0.060	0.000	1.830			0.058	-0.149	1.650
-0.098	-0.256	1.789			-0.094	-0.204	1.839			-0.112	0.110	1.863			-0.103	0.279	1.839			-0.251	-0.001	1.875			-0.289	-0.229	1.834			-0.261	-0.400	1.717			-0.281	-0.444	1.695			0.060	0.000	1.830			0.058	-0.148	1.649
-0.098	-0.256	1.789			-0.094	-0.204	1.839			-0.112	0.110	1.863			-0.103	0.279	1.839			-0.251	-0.001	1.875			-0.290	-0.228	1.835			-0.262	-0.400	1.717			-0.281	-0.444	1.695			0.059	0.000	1.829			0.058	-0.147	1.649
-0.098	-0.256	1.789			-0.094	-0.204	1.839			-0.112	0.110	1.863			-0.103	0.279	1.839			-0.251	-0.001	1.875			-0.290	-0.227	1.836			-0.262	-0.400	1.717			-0.281	-0.444	1.695			0.059	0.000	1.829			0.056	-0.143	1.645
-0.098	-0.256	1.789			-0.094	-0.204	1.839			-0.112	0.110	1.863			-0.103	0.279	1.839			-0.251	-0.001	1.875			-0.290	-0.228	1.836			-0.262	-0.400	1.717			-0.282	-0.444	1.695			0.059	0.000	1.829			0.055	-0.139	1.642
-0.098	-0.256	1.789			-0.094	-0.204	1.839			-0.112	0.110	1.863			-0.103	0.280	1.839			-0.251	-0.001	1.875			-0.290	-0.228	1.835			-0.262	-0.400	1.717			-0.282	-0.444	1.695			0.059	-0.000	1.829			0.054	-0.137	1.640
-0.098	-0.256	1.789			-0.094	-0.204	1.839			-0.112	0.110	1.863			-0.103	0.280	1.840			-0.251	-0.001	1.876			-0.291	-0.228	1.837			-0.262	-0.400	1.717			-0.282	-0.444	1.695			0.059	-0.000	1.828			0.054	-0.135	1.639
-0.098	-0.256	1.789			-0.094	-0.204	1.839			-0.112	0.111	1.864			-0.103	0.280	1.840			-0.251	-0.001	1.876			-0.290	-0.229	1.837			-0.262	-0.400	1.718			-0.282	-0.444	1.695			0.059	-0.000	1.828			0.054	-0.134	1.638
-0.098	-0.256	1.789			-0.094	-0.204	1.839			-0.112	0.111	1.864			-0.103	0.280	1.840			-0.251	-0.001	1.876			-0.290	-0.229	1.836			-0.262	-0.400	1.718			-0.282	-0.444	1.695			0.059	-0.000	1.828			0.053	-0.132	1.637
-0.098	-0.256	1.789			-0.094	-0.204	1.839			-0.112	0.111	1.864			-0.103	0.280	1.840			-0.251	-0.001	1.876			-0.290	-0.229	1.837			-0.262	-0.400	1.718			-0.282	-0.444	1.695			0.060	-0.000	1.827			0.053	-0.131	1.636
-0.098	-0.257	1.789			-0.094	-0.204	1.839			-0.112	0.111	1.864			-0.103	0.280	1.840			-0.251	-0.001	1.876			-0.291	-0.229	1.838			-0.262	-0.400	1.718			-0.282	-0.444	1.695			0.060	-0.000	1.827			0.053	-0.130	1.635
-0.098	-0.257	1.789			-0.094	-0.204	1.839			-0.112	0.111	1.864			-0.103	0.280	1.840			-0.251	-0.001	1.876			-0.291	-0.228	1.839			-0.262	-0.400	1.718			-0.282	-0.444	1.695			0.060	0.000	1.827			0.053	-0.129	1.634
-0.098	-0.257	1.789			-0.094	-0.204	1.839			-0.112	0.111	1.864			-0.103	0.280	1.840			-0.251	-0.001	1.876			-0.292	-0.227	1.839			-0.262	-0.400	1.718			-0.282	-0.444	1.695			0.060	0.000	1.827			0.053	-0.129	1.633
-0.098	-0.257	1.789			-0.094	-0.204	1.839			-0.112	0.111	1.864			-0.103	0.280	1.840			-0.251	-0.001	1.876			-0.292	-0.227	1.840			-0.262	-0.400	1.718			-0.282	-0.444	1.695			0.060	0.001	1.827			0.053	-0.128	1.632
-0.098	-0.256	1.789			-0.094	-0.204	1.839			-0.111	0.111	1.864			-0.103	0.280	1.840			-0.251	-0.001	1.876			-0.292	-0.227	1.840			-0.262	-0.400	1.718			-0.282	-0.444	1.695			0.061	0.001	1.828			0.053	-0.127	1.632
-0.098	-0.256	1.789			-0.094	-0.204	1.839			-0.111	0.111	1.864			-0.103	0.280	1.840			-0.251	-0.001	1.877			-0.291	-0.227	1.839			-0.262	-0.400	1.718			-0.282	-0.444	1.695			0.061	0.002	1.828			0.054	-0.129	1.632
-0.098	-0.255	1.790			-0.094	-0.204	1.839			-0.111	0.111	1.864			-0.103	0.280	1.841			-0.251	-0.001	1.877			-0.291	-0.228	1.838			-0.262	-0.400	1.718			-0.282	-0.444	1.695			0.062	0.002	1.829			0.054	-0.129	1.632
-0.098	-0.255	1.790			-0.094	-0.203	1.840			-0.110	0.111	1.864			-0.103	0.280	1.841			-0.251	-0.001	1.877			-0.290	-0.229	1.837			-0.262	-0.400	1.718			-0.282	-0.444	1.695			0.062	0.003	1.829			0.055	-0.129	1.632
-0.098	-0.254	1.790			-0.094	-0.203	1.840			-0.110	0.110	1.864			-0.103	0.280	1.841			-0.251	-0.001	1.877			-0.289	-0.229	1.836			-0.263	-0.400	1.718			-0.282	-0.444	1.695			0.063	0.003	1.829			0.056	-0.129	1.632
-0.098	-0.253	1.790			-0.094	-0.202	1.840			-0.110	0.110	1.864			-0.104	0.280	1.841			-0.251	-0.001	1.877			-0.289	-0.230	1.835			-0.263	-0.400	1.718			-0.282	-0.444	1.695			0.064	0.002	1.829			0.056	-0.129	1.632
-0.098	-0.252	1.790			-0.093	-0.202	1.840			-0.109	0.110	1.864			-0.104	0.280	1.841			-0.251	-0.001	1.877			-0.288	-0.231	1.834			-0.263	-0.400	1.719			-0.282	-0.443	1.695			0.066	0.001	1.829			0.057	-0.129	1.633
-0.098	-0.251	1.791			-0.093	-0.201	1.840			-0.109	0.110	1.864			-0.104	0.280	1.841			-0.251	-0.001	1.877			-0.288	-0.231	1.833			-0.263	-0.400	1.719			-0.283	-0.443	1.695			0.068	0.001	1.828			0.058	-0.129	1.633
-0.098	-0.250	1.791			-0.093	-0.200	1.840			-0.108	0.110	1.865			-0.104	0.280	1.841			-0.251	-0.001	1.877			-0.287	-0.232	1.832			-0.263	-0.400	1.719			-0.283	-0.443	1.695			0.070	-0.000	1.828			0.059	-0.130	1.633
-0.097	-0.249	1.791			-0.093	-0.200	1.841			-0.108	0.110	1.865			-0.104	0.280	1.841			-0.251	-0.001	1.877			-0.287	-0.232	1.831			-0.263	-0.400	1.719			-0.283	-0.443	1.695			0.071	-0.001	1.828			0.059	-0.130	1.634
-0.097	-0.248	1.791			-0.093	-0.199	1.841			-0.107	0.110	1.865			-0.104	0.279	1.840			-0.251	-0.001	1.877			-0.286	-0.233	1.831			-0.263	-0.400	1.719			-0.283	-0.444	1.695			0.072	-0.001	1.827			0.060	-0.130	1.634
-0.097	-0.248	1.791			-0.093	-0.199	1.841			-0.107	0.110	1.865			-0.104	0.279	1.840			-0.251	-0.001	1.877			-0.290	-0.230	1.836			-0.263	-0.400	1.719			-0.283	-0.444	1.695			0.073	-0.002	1.827			0.061	-0.130	1.634
-0.097	-0.247	1.792			-0.092	-0.198	1.841			-0.106	0.110	1.865			-0.104	0.279	1.840			-0.251	-0.001	1.877			-0.292	-0.228	1.838			-0.263	-0.400	1.719			-0.283	-0.444	1.695			0.074	-0.002	1.827			0.061	-0.130	1.635
-0.097	-0.246	1.792			-0.092	-0.198	1.841			-0.106	0.109	1.865			-0.104	0.279	1.840			-0.251	-0.001	1.877			-0.293	-0.226	1.840			-0.263	-0.400	1.719			-0.283	-0.444	1.695			0.075	-0.003	1.827			0.062	-0.130	1.635
-0.097	-0.245	1.792			-0.092	-0.197	1.841			-0.105	0.109	1.866			-0.104	0.279	1.840			-0.251	-0.001	1.877			-0.292	-0.227	1.838			-0.263	-0.400	1.719			-0.283	-0.444	1.695			0.076	-0.003	1.827			0.062	-0.130	1.635
-0.097	-0.244	1.792			-0.092	-0.196	1.841			-0.105	0.109	1.866			-0.104	0.279	1.840			-0.251	-0.001	1.877			-0.293	-0.226	1.838			-0.263	-0.400	1.719			-0.283	-0.444	1.695			0.078	-0.004	1.826			0.062	-0.130	1.635
-0.096	-0.243	1.792			-0.092	-0.196	1.842			-0.104	0.109	1.866			-0.104	0.279	1.840			-0.251	-0.001	1.877			-0.294	-0.225	1.839			-0.263	-0.400	1.719			-0.283	-0.444	1.695			0.078	-0.004	1.826			0.063	-0.131	1.635
-0.096	-0.243	1.792			-0.092	-0.195	1.842			-0.104	0.109	1.866			-0.104	0.279	1.840			-0.251	-0.001	1.877			-0.295	-0.224	1.840			-0.263	-0.400	1.719			-0.283	-0.444	1.695			0.079	-0.004	1.826			0.063	-0.131	1.635
-0.096	-0.242	1.792			-0.092	-0.195	1.842			-0.103	0.108	1.866			-0.103	0.279	1.839			-0.251	-0.001	1.877			-0.296	-0.223	1.841			-0.263	-0.400	1.719			-0.282	-0.444	1.695			0.080	-0.005	1.826			0.063	-0.131	1.635
-0.096	-0.241	1.792			-0.091	-0.195	1.842			-0.103	0.108	1.866			-0.103	0.279	1.839			-0.251	-0.001	1.877			-0.297	-0.222	1.842			-0.263	-0.400	1.719			-0.282	-0.444	1.695			0.081	-0.005	1.826			0.064	-0.131	1.635
-0.096	-0.241	1.792			-0.091	-0.194	1.842			-0.102	0.108	1.866			-0.103	0.279	1.839			-0.251	-0.001	1.877			-0.297	-0.222	1.843			-0.263	-0.400	1.719			-0.282	-0.444	1.695			0.082	-0.006	1.826			0.064	-0.131	1.635
-0.096	-0.240	1.793			-0.091	-0.194	1.842			-0.102	0.108	1.866			-0.103	0.278	1.839			-0.250	-0.001	1.876			-0.297	-0.221	1.843			-0.263	-0.400	1.719			-0.282	-0.444	1.695			0.083	-0.006	1.825			0.065	-0.131	1.635
-0.096	-0.240	1.793			-0.091	-0.193	1.842			-0.102	0.107	1.866			-0.103	0.278	1.839			-0.250	-0.001	1.876			-0.297	-0.221	1.843			-0.263	-0.400	1.719			-0.282	-0.444	1.695			0.084	-0.006	1.825			0.065	-0.131	1.635
-0.096	-0.239	1.793			-0.091	-0.193	1.842			-0.101	0.107	1.867			-0.103	0.278	1.839			-0.250	-0.001	1.876			-0.297	-0.221	1.842			-0.263	-0.400	1.719			-0.282	-0.444	1.695			0.085	-0.007	1.825			0.066	-0.131	1.634
-0.095	-0.239	1.793			-0.091	-0.193	1.842			-0.101	0.107	1.867			-0.103	0.278	1.838			-0.250	-0.001	1.876			-0.297	-0.220	1.842			-0.263	-0.400	1.719			-0.282	-0.444	1.695			0.085	-0.007	1.825			0.066	-0.131	1.634
-0.095	-0.238	1.793			-0.091	-0.192	1.842			-0.100	0.107	1.867			-0.103	0.278	1.838			-0.250	-0.001	1.876			-0.297	-0.220	1.842			-0.263	-0.400	1.719			-0.282	-0.444	1.695			0.086	-0.008	1.825			0.067	-0.132	1.634
-0.095	-0.238	1.793			-0.091	-0.192	1.842			-0.100	0.106	1.867			-0.102	0.278	1.838			-0.250	-0.001	1.876			-0.297	-0.220	1.842			-0.263	-0.401	1.719			-0.282	-0.444	1.695			0.087	-0.008	1.825			0.067	-0.132	1.634
-0.095	-0.238	1.792			-0.091	-0.192	1.842			-0.100	0.106	1.867			-0.102	0.278	1.838			-0.250	-0.001	1.875			-0.297	-0.219	1.842			-0.263	-0.401	1.719			-0.282	-0.444	1.695			0.042	0.011	1.841			0.068	-0.130	1.635
-0.095	-0.238	1.792			-0.090	-0.192	1.842			-0.099	0.106	1.867			-0.102	0.278	1.838			-0.250	-0.001	1.875			-0.297	-0.219	1.842			-0.263	-0.401	1.719			-0.282	-0.444	1.695			0.030	0.016	1.846			0.068	-0.129	1.636
-0.095	-0.238	1.792			-0.090	-0.192	1.842			-0.099	0.105	1.867			-0.102	0.278	1.838			-0.249	-0.001	1.875			-0.297	-0.219	1.842			-0.263	-0.401	1.719			-0.282	-0.444	1.695			0.025	0.018	1.847			0.068	-0.128	1.637
-0.094	-0.239	1.792			-0.090	-0.192	1.842			-0.098	0.105	1.867			-0.102	0.278	1.838			-0.249	-0.001	1.874			-0.297	-0.218	1.842			-0.263	-0.401	1.719			-0.282	-0.444	1.695			0.019	0.021	1.849			0.069	-0.127	1.638
-0.094	-0.239	1.791			-0.090	-0.193	1.842			-0.098	0.105	1.867			-0.101	0.277	1.837			-0.249	-0.001	1.874			-0.297	-0.218	1.842			-0.263	-0.401	1.719			-0.282	-0.444	1.695			0.015	0.023	1.851			0.069	-0.127	1.639
-0.094	-0.240	1.791			-0.090	-0.193	1.841			-0.098	0.105	1.867			-0.101	0.277	1.837			-0.249	-0.001	1.874			-0.296	-0.219	1.840			-0.263	-0.401	1.719			-0.282	-0.444	1.694			0.012	0.024	1.852			0.070	-0.126	1.640
-0.093	-0.241	1.791			-0.090	-0.194	1.841			-0.097	0.104	1.867			-0.101	0.277	1.837			-0.249	-0.001	1.874			-0.295	-0.220	1.838			-0.263	-0.401	1.719			-0.282	-0.444	1.694			0.010	0.025	1.852			0.070	-0.126	1.640
-0.093	-0.241	1.790			-0.089	-0.194	1.841			-0.097	0.104	1.867			-0.100	0.277	1.837			-0.249	-0.001	1.873			-0.294	-0.221	1.837			-0.262	-0.401	1.719			-0.282	-0.444	1.694			0.008	0.026	1.853			0.071	-0.126	1.640
-0.093	-0.242	1.790			-0.089	-0.195	1.841			-0.096	0.104	1.867			-0.100	0.277	1.837			-0.249	-0.001	1.873			-0.293	-0.222	1.835			-0.262	-0.400	1.719			-0.281	-0.444	1.694			0.006	0.026	1.854			0.071	-0.126	1.641
-0.093	-0.243	1.790			-0.089	-0.195	1.840			-0.096	0.104	1.867			-0.100	0.277	1.837			-0.248	-0.001	1.873			-0.293	-0.222	1.835			-0.262	-0.400	1.718			-0.281	-0.444	1.694			0.004	0.027	1.854			0.072	-0.126	1.641
-0.092	-0.243	1.789			-0.089	-0.195	1.840			-0.096	0.103	1.867			-0.100	0.277	1.836			-0.248	-0.000	1.872			-0.293	-0.222	1.834			-0.262	-0.400	1.718			-0.281	-0.444	1.694			0.003	0.028	1.855			0.073	-0.125	1.642
-0.092	-0.244	1.789			-0.088	-0.196	1.840			-0.095	0.103	1.867			-0.099	0.276	1.836			-0.248	-0.000	1.872			-0.292	-0.223	1.834			-0.262	-0.400	1.718			-0.281	-0.444	1.694			0.002	0.028	1.855			0.073	-0.125	1.642
-0.092	-0.244	1.789			-0.088	-0.196	1.840			-0.095	0.103	1.867			-0.099	0.276	1.836			-0.248	-0.000	1.872			-0.292	-0.224	1.833			-0.262	-0.400	1.718			-0.281	-0.444	1.694			0.002	0.028	1.855			0.074	-0.125	1.642
-0.092	-0.244	1.788			-0.088	-0.196	1.840			-0.095	0.103	1.867			-0.099	0.276	1.836			-0.248	-0.000	1.871			-0.291	-0.224	1.832			-0.262	-0.400	1.718			-0.281	-0.444	1.694			0.002	0.028	1.856			0.075	-0.125	1.642
-0.091	-0.245	1.788			-0.088	-0.197	1.839			-0.094	0.102	1.867			-0.099	0.276	1.836			-0.248	-0.000	1.871			-0.291	-0.225	1.831			-0.262	-0.400	1.718			-0.281	-0.444	1.694			0.002	0.029	1.856			0.075	-0.125	1.642
-0.091	-0.245	1.788			-0.088	-0.197	1.839			-0.094	0.102	1.866			-0.098	0.276	1.836			-0.248	-0.000	1.871			-0.290	-0.225	1.830			-0.262	-0.400	1.718			-0.281	-0.444	1.694			0.003	0.029	1.856			0.076	-0.125	1.643
-0.091	-0.245	1.788			-0.088	-0.197	1.839			-0.094	0.102	1.866			-0.098	0.276	1.835			-0.247	-0.000	1.871			-0.289	-0.225	1.829			-0.262	-0.399	1.717			-0.281	-0.444	1.694			0.004	0.029	1.856			0.076	-0.125	1.643
-0.091	-0.246	1.788			-0.087	-0.197	1.839			-0.093	0.102	1.866			-0.098	0.276	1.835			-0.247	-0.000	1.870			-0.289	-0.225	1.828			-0.262	-0.399	1.717			-0.281	-0.444	1.694			0.004	0.029	1.856			0.081	-0.111	1.637
-0.090	-0.246	1.788			-0.087	-0.198	1.839			-0.093	0.102	1.866			-0.098	0.276	1.835			-0.247	-0.000	1.870			-0.289	-0.225	1.828			-0.262	-0.399	1.717			-0.281	-0.443	1.694			0.005	0.030	1.857			0.083	-0.103	1.633
-0.090	-0.246	1.787			-0.087	-0.198	1.839			-0.093	0.102	1.866			-0.097	0.276	1.835			-0.247	-0.000	1.870			-0.288	-0.225	1.827			-0.262	-0.399	1.717			-0.281	-0.443	1.694			0.006	0.030	1.857			0.085	-0.098	1.631
-0.090	-0.246	1.787			-0.087	-0.198	1.839			-0.092	0.102	1.866			-0.097	0.276	1.835			-0.247	-0.000	1.869			-0.288	-0.225	1.827			-0.261	-0.399	1.717			-0.280	-0.443	1.694			0.007	0.030	1.857			0.086	-0.094	1.629
-0.090	-0.246	1.787			-0.087	-0.198	1.839			-0.092	0.102	1.866			-0.097	0.276	1.835			-0.247	-0.000	1.869			-0.287	-0.226	1.826			-0.261	-0.398	1.717			-0.280	-0.443	1.694			0.008	0.030	1.857			0.087	-0.091	1.627
-0.090	-0.246	1.787			-0.087	-0.198	1.838			-0.092	0.101	1.866			-0.097	0.276	1.835			-0.246	-0.000	1.869			-0.287	-0.226	1.825			-0.261	-0.398	1.716			-0.280	-0.443	1.694			0.009	0.031	1.857			0.088	-0.088	1.626
-0.089	-0.246	1.787			-0.086	-0.198	1.838			-0.091	0.101	1.866			-0.096	0.276	1.834			-0.246	-0.000	1.869			-0.286	-0.226	1.825			-0.261	-0.398	1.716			-0.280	-0.443	1.694			0.011	0.025	1.853			0.090	-0.100	1.625
-0.089	-0.247	1.787			-0.086	-0.199	1.838			-0.091	0.101	1.866			-0.096	0.276	1.834			-0.246	-0.000	1.868			-0.286	-0.226	1.824			-0.261	-0.397	1.716			-0.279	-0.442	1.693			0.013	0.020	1.848			0.086	-0.141	1.655
-0.089	-0.247	1.787			-0.086	-0.199	1.838			-0.091	0.101	1.866			-0.096	0.276	1.834			-0.246	-0.000	1.868			-0.286	-0.226	1.824			-0.261	-0.397	1.716			-0.279	-0.442	1.693			0.013	0.020	1.848			0.086	-0.141	1.655
-0.089	-0.247	1.787			-0.086	-0.199	1.838			-0.091	0.101	1.866			-0.096	0.276	1.834			-0.246	-0.000	1.868			-0.285	-0.226	1.823			-0.261	-0.397	1.716			-0.279	-0.442	1.693			0.014	0.020	1.848			0.084	-0.150	1.664
-0.089	-0.247	1.787			-0.086	-0.199	1.838			-0.090	0.101	1.865			-0.095	0.276	1.834			-0.246	-0.000	1.868			-0.285	-0.226	1.823			-0.261	-0.397	1.716			-0.279	-0.442	1.693			0.015	0.019	1.848			0.084	-0.157	1.669
-0.089	-0.247	1.787			-0.086	-0.199	1.838			-0.090	0.101	1.865			-0.095	0.276	1.834			-0.246	-0.000	1.867			-0.285	-0.226	1.822			-0.261	-0.397	1.716			-0.279	-0.441	1.693			0.016	0.020	1.848			0.083	-0.160	1.673
-0.088	-0.247	1.786			-0.086	-0.199	1.838			-0.090	0.101	1.865			-0.095	0.276	1.834			-0.246	-0.000	1.867			-0.284	-0.226	1.822			-0.261	-0.396	1.716			-0.278	-0.441	1.693			0.017	0.020	1.848			0.082	-0.163	1.677
-0.088	-0.247	1.786			-0.086	-0.199	1.838			-0.090	0.101	1.865			-0.095	0.276	1.833			-0.245	-0.000	1.867			-0.284	-0.226	1.822			-0.261	-0.396	1.716			-0.278	-0.441	1.693			0.018	0.021	1.849			0.082	-0.165	1.680
-0.088	-0.247	1.786			-0.085	-0.199	1.838			-0.090	0.101	1.865			-0.094	0.276	1.833			-0.245	0.000	1.867			-0.283	-0.227	1.821			-0.261	-0.396	1.715			-0.278	-0.441	1.693			0.018	0.021	1.849			0.083	-0.154	1.670
-0.088	-0.248	1.786			-0.085	-0.199	1.838			-0.090	0.101	1.865			-0.094	0.276	1.833			-0.245	0.000	1.867			-0.283	-0.227	1.821			-0.261	-0.396	1.715			-0.278	-0.441	1.693			0.018	0.021	1.849			0.083	-0.147	1.665
-0.088	-0.248	1.786			-0.085	-0.199	1.838			-0.089	0.101	1.865			-0.094	0.276	1.833			-0.245	0.000	1.866			-0.283	-0.227	1.820			-0.261	-0.396	1.715			-0.278	-0.441	1.693			0.019	0.021	1.849			0.085	-0.134	1.654
-0.088	-0.248	1.786			-0.085	-0.199	1.837			-0.089	0.101	1.865			-0.094	0.276	1.833			-0.245	0.000	1.866			-0.282	-0.227	1.820			-0.261	-0.396	1.715			-0.277	-0.441	1.693			0.019	0.021	1.849			0.085	-0.115	1.641
-0.088	-0.248	1.786			-0.085	-0.199	1.837			-0.089	0.101	1.865			-0.094	0.277	1.833			-0.245	0.000	1.866			-0.282	-0.227	1.819			-0.260	-0.395	1.715			-0.277	-0.440	1.692			0.019	0.021	1.849			0.085	-0.105	1.634
-0.088	-0.248	1.786			-0.085	-0.199	1.837			-0.089	0.101	1.865			-0.093	0.277	1.833			-0.245	0.000	1.866			-0.282	-0.228	1.819			-0.260	-0.395	1.715			-0.277	-0.440	1.692			0.019	0.021	1.849			0.085	-0.105	1.634
-0.087	-0.248	1.786			-0.085	-0.200	1.837			-0.089	0.101	1.865			-0.093	0.277	1.832			-0.245	0.000	1.866			-0.281	-0.228	1.819			-0.260	-0.395	1.715			-0.277	-0.440	1.692			0.020	0.021	1.850			0.085	-0.096	1.629
-0.087	-0.248	1.786			-0.085	-0.200	1.837			-0.089	0.101	1.865			-0.093	0.277	1.832			-0.245	0.000	1.866			-0.281	-0.228	1.818			-0.260	-0.395	1.715			-0.277	-0.440	1.692			0.020	0.022	1.850			0.085	-0.090	1.626
-0.087	-0.248	1.786			-0.085	-0.200	1.837			-0.089	0.101	1.865			-0.093	0.277	1.832			-0.245	0.000	1.866			-0.281	-0.228	1.818			-0.260	-0.395	1.715			-0.277	-0.440	1.692			0.021	0.023	1.851			0.085	-0.092	1.627
-0.087	-0.248	1.786			-0.085	-0.200	1.837			-0.089	0.101	1.865			-0.093	0.277	1.832			-0.244	0.000	1.866			-0.281	-0.228	1.818			-0.260	-0.395	1.715			-0.277	-0.440	1.692			0.021	0.023	1.851			0.081	-0.123	1.656
-0.087	-0.248	1.786			-0.085	-0.200	1.837			-0.088	0.101	1.865			-0.092	0.277	1.832			-0.244	0.000	1.865			-0.280	-0.228	1.818			-0.260	-0.395	1.715			-0.277	-0.440	1.692			0.022	0.024	1.852			0.080	-0.133	1.665
-0.087	-0.248	1.786			-0.084	-0.200	1.837			-0.088	0.101	1.865			-0.092	0.277	1.832			-0.244	0.000	1.865			-0.280	-0.229	1.817			-0.260	-0.395	1.715			-0.276	-0.440	1.692			0.023	0.025	1.852			0.079	-0.139	1.671
-0.087	-0.248	1.786			-0.084	-0.200	1.837			-0.088	0.101	1.865			-0.092	0.277	1.832			-0.244	0.000	1.865			-0.280	-0.229	1.817			-0.260	-0.394	1.715			-0.276	-0.440	1.692			0.023	0.025	1.852			0.078	-0.143	1.675
-0.087	-0.248	1.786			-0.084	-0.200	1.837			-0.088	0.101	1.865			-0.092	0.277	1.831			-0.244	0.000	1.865			-0.280	-0.229	1.817			-0.260	-0.394	1.715			-0.276	-0.440	1.692			0.024	0.026	1.853			0.079	-0.136	1.668
-0.087	-0.248	1.786			-0.084	-0.200	1.837			-0.088	0.101	1.864			-0.092	0.277	1.831			-0.244	0.000	1.865			-0.280	-0.229	1.817			-0.260	-0.394	1.715			-0.276	-0.439	1.692			0.024	0.026	1.853			0.078	-0.141	1.672
-0.087	-0.248	1.786			-0.084	-0.200	1.837			-0.088	0.101	1.864			-0.092	0.277	1.831			-0.244	0.000	1.865			-0.279	-0.229	1.816			-0.260	-0.394	1.715			-0.276	-0.439	1.692			0.025	0.027	1.853			0.077	-0.144	1.675
-0.086	-0.248	1.786			-0.084	-0.200	1.837			-0.088	0.101	1.864			-0.091	0.277	1.831			-0.244	0.000	1.865			-0.279	-0.229	1.816			-0.260	-0.394	1.715			-0.276	-0.439	1.692			0.025	0.027	1.853			0.077	-0.146	1.677
-0.086	-0.248	1.786			-0.084	-0.200	1.837			-0.088	0.101	1.864			-0.091	0.277	1.831			-0.244	0.000	1.865			-0.279	-0.229	1.816			-0.260	-0.394	1.715			-0.276	-0.439	1.692			0.026	0.028	1.854			0.078	-0.140	1.670
-0.086	-0.249	1.786			-0.084	-0.200	1.837			-0.088	0.101	1.864			-0.091	0.277	1.831			-0.244	0.000	1.865			-0.279	-0.229	1.816			-0.260	-0.394	1.715			-0.276	-0.439	1.692			0.023	0.015	1.844			0.078	-0.148	1.670
-0.086	-0.249	1.786			-0.084	-0.200	1.837			-0.087	0.101	1.864			-0.091	0.277	1.831			-0.244	0.000	1.865			-0.279	-0.229	1.816			-0.260	-0.394	1.715			-0.276	-0.439	1.692			0.024	0.017	1.844			0.079	-0.141	1.663
-0.086	-0.249	1.786			-0.084	-0.200	1.837			-0.087	0.101	1.864			-0.091	0.277	1.831			-0.244	0.000	1.865			-0.279	-0.230	1.816			-0.260	-0.394	1.715			-0.276	-0.439	1.692			0.025	0.018	1.845			0.079	-0.136	1.659
-0.086	-0.249	1.786			-0.084	-0.200	1.837			-0.087	0.101	1.864			-0.091	0.277	1.831			-0.243	0.000	1.864			-0.279	-0.230	1.816			-0.260	-0.394	1.715			-0.276	-0.439	1.692			0.026	0.019	1.845			0.079	-0.108	1.638
-0.086	-0.249	1.786			-0.084	-0.200	1.837			-0.087	0.101	1.864			-0.091	0.277	1.830			-0.243	0.000	1.864			-0.278	-0.230	1.815			-0.260	-0.394	1.715			-0.276	-0.439	1.692			0.027	0.020	1.845			0.079	-0.107	1.637
-0.086	-0.249	1.786			-0.083	-0.200	1.837			-0.087	0.101	1.864			-0.091	0.277	1.830			-0.243	0.000	1.864			-0.278	-0.230	1.815			-0.260	-0.394	1.715			-0.276	-0.439	1.692			0.027	0.021	1.845			0.080	-0.105	1.636
-0.086	-0.249	1.786			-0.083	-0.201	1.837			-0.087	0.101	1.864			-0.091	0.277	1.830			-0.243	0.000	1.864			-0.278	-0.230	1.815			-0.260	-0.394	1.715			-0.276	-0.439	1.692			0.027	0.022	1.846			0.081	-0.096	1.629
-0.086	-0.249	1.785			-0.083	-0.201	1.837			-0.087	0.101	1.864			-0.091	0.277	1.830			-0.243	0.000	1.864			-0.278	-0.230	1.815			-0.260	-0.394	1.715			-0.276	-0.439	1.692			0.027	0.022	1.846			0.081	-0.097	1.629
-0.086	-0.249	1.785			-0.083	-0.201	1.837			-0.087	0.101	1.864			-0.091	0.277	1.830			-0.243	0.000	1.864			-0.278	-0.230	1.815			-0.260	-0.394	1.715			-0.276	-0.439	1.692			0.027	0.023	1.846			0.082	-0.091	1.624
-0.086	-0.249	1.785			-0.083	-0.201	1.836			-0.087	0.101	1.864			-0.091	0.277	1.830			-0.243	0.000	1.864			-0.278	-0.229	1.816			-0.260	-0.394	1.715			-0.276	-0.439	1.692			0.025	0.014	1.840			0.085	-0.091	1.612
-0.086	-0.250	1.785			-0.083	-0.201	1.836			-0.087	0.101	1.864			-0.091	0.277	1.830			-0.243	0.000	1.864			-0.278	-0.229	1.816			-0.260	-0.394	1.715			-0.276	-0.439	1.692			0.025	0.014	1.839			0.085	-0.090	1.610
-0.085	-0.250	1.785			-0.083	-0.201	1.836			-0.087	0.101	1.864			-0.091	0.277	1.830			-0.243	0.000	1.864			-0.278	-0.229	1.816			-0.260	-0.394	1.715			-0.276	-0.439	1.692			0.024	0.014	1.839			0.086	-0.088	1.608
-0.085	-0.250	1.785			-0.083	-0.201	1.836			-0.087	0.101	1.864			-0.091	0.277	1.830			-0.243	0.000	1.864			-0.278	-0.229	1.816			-0.260	-0.394	1.715			-0.276	-0.439	1.692			0.024	0.014	1.838			0.086	-0.087	1.606
-0.085	-0.250	1.785			-0.083	-0.201	1.836			-0.087	0.101	1.864			-0.091	0.277	1.830			-0.243	0.000	1.864			-0.278	-0.229	1.816			-0.260	-0.394	1.715			-0.276	-0.439	1.692			0.023	0.009	1.835			0.087	-0.088	1.600
-0.085	-0.250	1.785			-0.082	-0.202	1.836			-0.087	0.101	1.864			-0.091	0.277	1.830			-0.243	0.000	1.864			-0.278	-0.229	1.816			-0.260	-0.394	1.715			-0.276	-0.439	1.692			0.023	0.008	1.834			0.087	-0.097	1.603
-0.085	-0.251	1.785			-0.082	-0.202	1.836			-0.087	0.101	1.864			-0.091	0.277	1.830			-0.243	0.000	1.864			-0.278	-0.229	1.816			-0.260	-0.394	1.715			-0.276	-0.439	1.692			0.023	0.008	1.834			0.087	-0.097	1.601
-0.085	-0.251	1.785			-0.082	-0.202	1.836			-0.087	0.101	1.864			-0.090	0.277	1.830			-0.242	0.000	1.864			-0.278	-0.229	1.816			-0.260	-0.394	1.715			-0.276	-0.439	1.692			0.022	0.006	1.832			0.088	-0.098	1.599
-0.085	-0.251	1.785			-0.082	-0.202	1.836			-0.087	0.101	1.863			-0.090	0.277	1.830			-0.242	0.000	1.863			-0.278	-0.229	1.816			-0.260	-0.394	1.715			-0.276	-0.439	1.692			0.023	0.009	1.834			0.086	-0.102	1.605
-0.085	-0.251	1.784			-0.082	-0.202	1.836			-0.087	0.101	1.863			-0.090	0.277	1.830			-0.242	0.000	1.863			-0.278	-0.229	1.816			-0.260	-0.394	1.715			-0.276	-0.439	1.692			0.023	0.011	1.835			0.086	-0.101	1.606
-0.085	-0.251	1.784			-0.082	-0.202	1.835			-0.087	0.101	1.863			-0.090	0.277	1.830			-0.242	0.000	1.863			-0.278	-0.229	1.816			-0.260	-0.394	1.715			-0.276	-0.439	1.692			0.023	0.013	1.836			0.086	-0.101	1.607
-0.085	-0.251	1.784			-0.082	-0.202	1.835			-0.087	0.101	1.863			-0.089	0.277	1.830			-0.242	0.000	1.863			-0.278	-0.229	1.816			-0.260	-0.394	1.715			-0.276	-0.439	1.692			0.023	0.014	1.837			0.086	-0.102	1.609
-0.085	-0.251	1.784			-0.082	-0.202	1.835			-0.087	0.101	1.863			-0.089	0.277	1.830			-0.242	0.000	1.863			-0.278	-0.229	1.816			-0.260	-0.394	1.715			-0.276	-0.439	1.692			0.024	0.015	1.838			0.086	-0.098	1.609
-0.085	-0.251	1.784			-0.082	-0.202	1.835			-0.087	0.101	1.863			-0.088	0.277	1.830			-0.242	0.000	1.863			-0.278	-0.229	1.816			-0.260	-0.394	1.715			-0.276	-0.439	1.692			0.024	0.016	1.839			0.086	-0.100	1.612
-0.085	-0.251	1.784			-0.082	-0.202	1.835			-0.087	0.101	1.863			-0.087	0.277	1.831			-0.241	0.000	1.863			-0.278	-0.229	1.816			-0.260	-0.394	1.714			-0.276	-0.439	1.692			0.024	0.017	1.839			0.086	-0.100	1.612
-0.085	-0.251	1.784			-0.082	-0.202	1.835			-0.086	0.101	1.863			-0.087	0.277	1.831			-0.241	0.000	1.863			-0.278	-0.229	1.816			-0.260	-0.395	1.714			-0.276	-0.440	1.692			0.024	0.018	1.840			0.086	-0.097	1.612
-0.085	-0.251	1.784			-0.082	-0.202	1.835			-0.086	0.101	1.863			-0.086	0.278	1.831			-0.241	0.001	1.863			-0.278	-0.229	1.816			-0.260	-0.395	1.714			-0.276	-0.440	1.692			0.025	0.019	1.841			0.084	-0.092	1.611
-0.085	-0.252	1.784			-0.082	-0.202	1.835			-0.086	0.101	1.863			-0.086	0.278	1.832			-0.241	0.001	1.863			-0.278	-0.229	1.816			-0.260	-0.395	1.714			-0.276	-0.440	1.692			0.025	0.020	1.842			0.083	-0.088	1.611
-0.085	-0.252	1.784			-0.082	-0.202	1.835			-0.086	0.101	1.863			-0.085	0.278	1.832			-0.240	0.001	1.863			-0.278	-0.229	1.816			-0.260	-0.395	1.715			-0.276	-0.440	1.692			0.025	0.022	1.843			0.082	-0.085	1.610
-0.085	-0.252	1.784			-0.082	-0.203	1.835			-0.086	0.101	1.863			-0.085	0.278	1.832			-0.240	0.001	1.863			-0.278	-0.229	1.816			-0.260	-0.395	1.715			-0.276	-0.440	1.692			0.025	0.022	1.844			0.081	-0.084	1.610
-0.085	-0.252	1.784			-0.082	-0.203	1.835			-0.086	0.101	1.862			-0.084	0.278	1.833			-0.240	0.001	1.863			-0.278	-0.229	1.816			-0.260	-0.395	1.715			-0.276	-0.440	1.692			0.025	0.023	1.845			0.081	-0.083	1.611
-0.085	-0.252	1.784			-0.082	-0.203	1.835			-0.086	0.102	1.862			-0.084	0.278	1.833			-0.240	0.001	1.863			-0.278	-0.229	1.816			-0.260	-0.395	1.715			-0.276	-0.440	1.692			0.025	0.024	1.846			0.081	-0.082	1.611
-0.084	-0.252	1.784			-0.081	-0.203	1.835			-0.086	0.102	1.862			-0.083	0.278	1.833			-0.240	0.001	1.863			-0.278	-0.229	1.816			-0.260	-0.395	1.715			-0.276	-0.440	1.692			0.025	0.024	1.846			0.081	-0.086	1.614
-0.084	-0.252	1.784			-0.081	-0.203	1.835			-0.086	0.102	1.862			-0.083	0.278	1.833			-0.239	0.001	1.863			-0.278	-0.229	1.816			-0.260	-0.395	1.715			-0.276	-0.440	1.692			0.025	0.025	1.846			0.081	-0.086	1.614
-0.084	-0.252	1.784			-0.081	-0.203	1.835			-0.086	0.102	1.862			-0.082	0.278	1.834			-0.239	0.001	1.863			-0.278	-0.229	1.816			-0.260	-0.395	1.715			-0.276	-0.440	1.692			0.025	0.025	1.846			0.081	-0.086	1.615
-0.084	-0.252	1.784			-0.081	-0.203	1.835			-0.086	0.102	1.862			-0.082	0.278	1.834			-0.239	0.001	1.863			-0.278	-0.229	1.816			-0.260	-0.395	1.715			-0.276	-0.440	1.692			0.025	0.025	1.847			0.081	-0.086	1.615
-0.084	-0.252	1.784			-0.081	-0.203	1.835			-0.086	0.102	1.862			-0.081	0.279	1.834			-0.239	0.002	1.863			-0.278	-0.229	1.816			-0.260	-0.395	1.715			-0.276	-0.440	1.692			0.025	0.026	1.847			0.081	-0.085	1.615
-0.084	-0.252	1.784			-0.081	-0.203	1.835			-0.086	0.102	1.862			-0.081	0.279	1.834			-0.238	0.002	1.863			-0.278	-0.229	1.816			-0.260	-0.395	1.715			-0.276	-0.440	1.692			0.026	0.026	1.847			0.081	-0.085	1.615
-0.084	-0.252	1.784			-0.081	-0.203	1.835			-0.086	0.102	1.862			-0.081	0.279	1.835			-0.238	0.002	1.863			-0.277	-0.229	1.816			-0.260	-0.395	1.715			-0.276	-0.440	1.692			0.026	0.026	1.848			0.079	-0.082	1.614
-0.084	-0.252	1.784			-0.081	-0.202	1.835			-0.086	0.102	1.861			-0.080	0.279	1.835			-0.238	0.002	1.862			-0.277	-0.229	1.816			-0.260	-0.395	1.715			-0.276	-0.440	1.692			0.026	0.027	1.848			0.079	-0.081	1.614
-0.084	-0.251	1.784			-0.081	-0.202	1.835			-0.086	0.102	1.861			-0.080	0.279	1.835			-0.238	0.002	1.862			-0.277	-0.229	1.816			-0.260	-0.395	1.715			-0.276	-0.440	1.692			0.026	0.027	1.848			0.079	-0.087	1.618
-0.084	-0.251	1.784			-0.081	-0.202	1.835			-0.086	0.102	1.861			-0.080	0.279	1.835			-0.238	0.002	1.862			-0.277	-0.229	1.816			-0.260	-0.395	1.715			-0.276	-0.440	1.692			0.026	0.027	1.848			0.079	-0.092	1.621
-0.084	-0.251	1.784			-0.081	-0.202	1.835			-0.086	0.102	1.861			-0.080	0.279	1.835			-0.237	0.002	1.862			-0.277	-0.229	1.816			-0.260	-0.395	1.715			-0.276	-0.440	1.692			0.026	0.028	1.848			0.075	-0.123	1.648
-0.084	-0.251	1.784			-0.081	-0.202	1.835			-0.086	0.102	1.861			-0.079	0.279	1.836			-0.237	0.002	1.862			-0.277	-0.229	1.816			-0.260	-0.395	1.715			-0.276	-0.440	1.692			0.026	0.028	1.849			0.077	-0.116	1.643
-0.084	-0.251	1.784			-0.081	-0.202	1.835			-0.086	0.102	1.861			-0.079	0.279	1.836			-0.237	0.002	1.862			-0.277	-0.229	1.816			-0.260	-0.395	1.715			-0.276	-0.440	1.692			0.026	0.028	1.849			0.079	-0.111	1.639
-0.084	-0.251	1.784			-0.081	-0.202	1.835			-0.086	0.102	1.861			-0.079	0.279	1.836			-0.237	0.002	1.862			-0.277	-0.229	1.816			-0.260	-0.395	1.715			-0.276	-0.440	1.693			0.026	0.028	1.849			0.079	-0.108	1.637
-0.084	-0.251	1.784			-0.081	-0.202	1.835			-0.086	0.103	1.861			-0.079	0.279	1.836			-0.237	0.002	1.862			-0.277	-0.229	1.816			-0.260	-0.395	1.715			-0.276	-0.440	1.693			0.026	0.029	1.849			0.079	-0.099	1.631
-0.084	-0.251	1.784			-0.081	-0.202	1.835			-0.085	0.103	1.860			-0.079	0.279	1.836			-0.236	0.002	1.862			-0.277	-0.228	1.815			-0.260	-0.395	1.715			-0.276	-0.440	1.693			0.026	0.029	1.849			0.079	-0.100	1.632
-0.084	-0.251	1.784			-0.081	-0.202	1.834			-0.085	0.103	1.860			-0.078	0.280	1.836			-0.236	0.002	1.862			-0.277	-0.228	1.815			-0.260	-0.395	1.715			-0.276	-0.440	1.693			0.026	0.029	1.850			0.079	-0.092	1.627
-0.083	-0.251	1.784			-0.081	-0.202	1.834			-0.085	0.103	1.860			-0.078	0.280	1.836			-0.236	0.003	1.862			-0.277	-0.228	1.815			-0.260	-0.395	1.715			-0.276	-0.440	1.693			0.026	0.029	1.850			0.079	-0.087	1.624
-0.083	-0.251	1.784			-0.081	-0.202	1.834			-0.085	0.103	1.860			-0.078	0.280	1.836			-0.236	0.003	1.862			-0.277	-0.228	1.815			-0.260	-0.395	1.715			-0.276	-0.440	1.693			0.027	0.030	1.850			0.079	-0.086	1.623
-0.083	-0.251	1.784			-0.081	-0.202	1.834			-0.085	0.103	1.860			-0.078	0.280	1.836			-0.236	0.003	1.862			-0.277	-0.228	1.815			-0.260	-0.395	1.715			-0.276	-0.440	1.693			0.027	0.030	1.850			0.079	-0.088	1.624
-0.083	-0.251	1.784			-0.081	-0.202	1.834			-0.085	0.103	1.860			-0.078	0.280	1.836			-0.236	0.003	1.862			-0.277	-0.228	1.815			-0.260	-0.395	1.715			-0.276	-0.440	1.693			0.027	0.030	1.850			0.079	-0.090	1.626
-0.083	-0.251	1.784			-0.080	-0.202	1.834			-0.085	0.103	1.860			-0.078	0.280	1.837			-0.236	0.003	1.862			-0.276	-0.228	1.815			-0.260	-0.395	1.715			-0.276	-0.440	1.693			0.027	0.030	1.850			0.079	-0.092	1.626
-0.083	-0.251	1.784			-0.080	-0.202	1.834			-0.085	0.103	1.860			-0.077	0.280	1.837			-0.236	0.003	1.862			-0.276	-0.228	1.815			-0.260	-0.395	1.715			-0.276	-0.440	1.693			0.027	0.030	1.850			0.079	-0.094	1.627
-0.083	-0.251	1.784			-0.080	-0.202	1.834			-0.085	0.103	1.859			-0.077	0.280	1.837			-0.235	0.003	1.862			-0.276	-0.228	1.815			-0.260	-0.395	1.715			-0.276	-0.440	1.693			0.027	0.030	1.850			0.079	-0.095	1.628
-0.083	-0.251	1.784			-0.080	-0.202	1.834			-0.085	0.103	1.859			-0.077	0.280	1.837			-0.235	0.003	1.862			-0.276	-0.228	1.815			-0.260	-0.395	1.715			-0.276	-0.440	1.693			0.027	0.031	1.850			0.079	-0.096	1.628
-0.083	-0.251	1.784			-0.080	-0.202	1.834			-0.085	0.103	1.859			-0.077	0.281	1.837			-0.235	0.003	1.862			-0.276	-0.228	1.815			-0.260	-0.395	1.715			-0.276	-0.440	1.693			0.027	0.031	1.851			0.079	-0.097	1.629
-0.083	-0.250	1.784			-0.080	-0.201	1.834			-0.085	0.103	1.859			-0.076	0.281	1.837			-0.235	0.003	1.862			-0.276	-0.228	1.815			-0.260	-0.395	1.715			-0.276	-0.440	1.693			0.027	0.031	1.851			0.079	-0.098	1.629
-0.083	-0.250	1.784			-0.080	-0.201	1.834			-0.085	0.103	1.859			-0.076	0.281	1.837			-0.235	0.003	1.862			-0.276	-0.228	1.815			-0.260	-0.395	1.715			-0.276	-0.440	1.693			0.027	0.031	1.851			0.080	-0.098	1.629
-0.083	-0.250	1.784			-0.080	-0.201	1.834			-0.085	0.103	1.859			-0.076	0.281	1.837			-0.235	0.003	1.862			-0.276	-0.228	1.815			-0.260	-0.395	1.715			-0.276	-0.440	1.693			0.027	0.031	1.851			0.080	-0.098	1.629
-0.083	-0.250	1.784			-0.080	-0.201	1.834			-0.085	0.103	1.859			-0.076	0.281	1.837			-0.235	0.003	1.862			-0.276	-0.228	1.815			-0.260	-0.395	1.715			-0.276	-0.440	1.693			0.027	0.031	1.851			0.080	-0.095	1.627
-0.083	-0.250	1.784			-0.080	-0.201	1.834			-0.085	0.103	1.859			-0.076	0.281	1.837			-0.235	0.003	1.862			-0.276	-0.228	1.815			-0.260	-0.395	1.715			-0.276	-0.440	1.693			0.027	0.031	1.851			0.080	-0.092	1.624
-0.083	-0.250	1.784			-0.080	-0.201	1.834			-0.085	0.103	1.859			-0.076	0.281	1.837			-0.235	0.003	1.862			-0.276	-0.228	1.815			-0.260	-0.395	1.715			-0.276	-0.440	1.693			0.027	0.031	1.851			0.081	-0.093	1.625
-0.083	-0.250	1.784			-0.080	-0.201	1.834			-0.085	0.104	1.859			-0.076	0.281	1.837			-0.235	0.003	1.862			-0.276	-0.227	1.816			-0.260	-0.395	1.715			-0.276	-0.440	1.693			0.027	0.031	1.850			0.081	-0.094	1.624
-0.083	-0.250	1.783			-0.080	-0.201	1.834			-0.085	0.104	1.858			-0.075	0.281	1.836			-0.235	0.003	1.862			-0.276	-0.226	1.816			-0.260	-0.395	1.715			-0.276	-0.440	1.693			0.026	0.030	1.849			0.081	-0.094	1.624
-0.083	-0.250	1.783			-0.080	-0.201	1.834			-0.085	0.104	1.858			-0.075	0.281	1.836			-0.235	0.003	1.862			-0.277	-0.224	1.817			-0.260	-0.395	1.715			-0.276	-0.440	1.693			0.026	0.030	1.849			0.081	-0.091	1.619
-0.083	-0.250	1.783			-0.080	-0.201	1.834			-0.085	0.104	1.858			-0.075	0.281	1.836			-0.234	0.003	1.862			-0.278	-0.222	1.819			-0.260	-0.395	1.715			-0.276	-0.440	1.693			0.026	0.029	1.848			0.081	-0.090	1.618
-0.083	-0.250	1.783			-0.080	-0.201	1.834			-0.085	0.104	1.858			-0.075	0.281	1.836			-0.234	0.003	1.862			-0.278	-0.222	1.819			-0.260	-0.395	1.715			-0.276	-0.440	1.693			0.025	0.029	1.847			0.081	-0.092	1.618
-0.083	-0.250	1.783			-0.080	-0.201	1.834			-0.085	0.104	1.858			-0.075	0.281	1.836			-0.234	0.003	1.862			-0.278	-0.222	1.819			-0.260	-0.395	1.715			-0.276	-0.440	1.693			0.025	0.029	1.847			0.081	-0.092	1.617
-0.083	-0.250	1.783			-0.080	-0.201	1.834			-0.085	0.104	1.858			-0.075	0.281	1.836			-0.234	0.003	1.862			-0.278	-0.222	1.819			-0.260	-0.395	1.715			-0.276	-0.440	1.693			0.025	0.029	1.847			0.081	-0.088	1.614
-0.082	-0.250	1.783			-0.080	-0.201	1.834			-0.085	0.104	1.858			-0.075	0.281	1.836			-0.234	0.003	1.862			-0.278	-0.222	1.819			-0.260	-0.395	1.715			-0.276	-0.440	1.693			0.025	0.029	1.846			0.081	-0.091	1.615
-0.082	-0.250	1.783			-0.080	-0.201	1.834			-0.085	0.104	1.858			-0.075	0.281	1.836			-0.234	0.003	1.862			-0.278	-0.222	1.819			-0.260	-0.395	1.715			-0.276	-0.440	1.693			0.025	0.029	1.846			0.080	-0.088	1.612
-0.082	-0.250	1.783			-0.080	-0.201	1.834			-0.085	0.104	1.858			-0.075	0.281	1.836			-0.234	0.003	1.862			-0.277	-0.222	1.819			-0.260	-0.395	1.715			-0.276	-0.440	1.693			0.025	0.028	1.846			0.080	-0.085	1.610
-0.082	-0.250	1.783			-0.080	-0.201	1.834			-0.085	0.104	1.858			-0.075	0.281	1.836			-0.234	0.003	1.862			-0.277	-0.222	1.819			-0.260	-0.395	1.715			-0.276	-0.440	1.693			0.025	0.028	1.846			0.080	-0.084	1.609
-0.082	-0.250	1.783			-0.080	-0.201	1.834			-0.085	0.104	1.858			-0.075	0.281	1.836			-0.234	0.003	1.862			-0.277	-0.222	1.818			-0.260	-0.395	1.715			-0.276	-0.440	1.693			0.025	0.028	1.846			0.080	-0.084	1.609
-0.082	-0.250	1.783			-0.080	-0.201	1.834			-0.085	0.104	1.858			-0.075	0.281	1.836			-0.234	0.004	1.862			-0.278	-0.221	1.819			-0.260	-0.395	1.715			-0.276	-0.440	1.693			0.025	0.028	1.845			0.079	-0.081	1.607
-0.082	-0.250	1.783			-0.080	-0.201	1.834			-0.085	0.104	1.858			-0.075	0.280	1.836			-0.234	0.004	1.862			-0.278	-0.221	1.819			-0.260	-0.395	1.715			-0.276	-0.440	1.693			0.025	0.028	1.845			0.079	-0.081	1.606
-0.082	-0.250	1.783			-0.080	-0.201	1.834			-0.085	0.104	1.858			-0.075	0.280	1.836			-0.234	0.004	1.862			-0.278	-0.220	1.819			-0.260	-0.395	1.715			-0.276	-0.440	1.693			0.025	0.028	1.845			0.079	-0.080	1.606
-0.082	-0.250	1.783			-0.080	-0.201	1.834			-0.085	0.104	1.858			-0.075	0.280	1.836			-0.234	0.004	1.862			-0.278	-0.220	1.819			-0.260	-0.395	1.715			-0.276	-0.441	1.693			0.025	0.028	1.845			0.079	-0.079	1.605
-0.082	-0.250	1.783			-0.080	-0.201	1.834			-0.085	0.104	1.857			-0.075	0.280	1.835			-0.234	0.004	1.862			-0.278	-0.220	1.820			-0.260	-0.395	1.715			-0.276	-0.441	1.693			0.025	0.027	1.843			0.079	-0.089	1.606
-0.082	-0.250	1.783			-0.080	-0.201	1.834			-0.085	0.104	1.857			-0.075	0.280	1.835			-0.234	0.004	1.862			-0.278	-0.219	1.820			-0.260	-0.395	1.715			-0.276	-0.441	1.693			0.025	0.026	1.843			0.079	-0.089	1.606
-0.082	-0.250	1.783			-0.080	-0.201	1.833			-0.085	0.104	1.857			-0.076	0.280	1.835			-0.234	0.004	1.862			-0.278	-0.219	1.820			-0.260	-0.395	1.715			-0.276	-0.441	1.693			0.022	0.007	1.828			0.081	-0.095	1.593
-0.083	-0.250	1.783			-0.079	-0.201	1.833			-0.085	0.104	1.857			-0.076	0.280	1.835			-0.234	0.004	1.862			-0.277	-0.220	1.819			-0.260	-0.395	1.715			-0.277	-0.441	1.693			0.020	-0.002	1.821			0.080	-0.095	1.582
-0.083	-0.250	1.783			-0.079	-0.201	1.833			-0.085	0.104	1.857			-0.076	0.280	1.835			-0.234	0.004	1.862			-0.278	-0.219	1.819			-0.260	-0.396	1.715			-0.277	-0.441	1.693			0.019	-0.007	1.817			0.080	-0.096	1.577
-0.083	-0.251	1.783			-0.079	-0.201	1.833			-0.085	0.104	1.857			-0.076	0.280	1.835			-0.234	0.004	1.862			-0.278	-0.219	1.819			-0.260	-0.396	1.715			-0.277	-0.441	1.693			0.019	-0.010	1.815			0.079	-0.095	1.572
-0.083	-0.251	1.782			-0.079	-0.201	1.833			-0.085	0.104	1.857			-0.076	0.280	1.834			-0.234	0.004	1.862			-0.278	-0.219	1.820			-0.260	-0.396	1.715			-0.277	-0.441	1.693			0.018	-0.013	1.812			0.080	-0.096	1.569
-0.084	-0.252	1.782			-0.079	-0.202	1.832			-0.085	0.104	1.857			-0.076	0.279	1.834			-0.234	0.004	1.862			-0.278	-0.219	1.819			-0.260	-0.396	1.715			-0.277	-0.442	1.693			0.017	-0.016	1.810			0.076	-0.088	1.561
-0.084	-0.253	1.782			-0.079	-0.202	1.832			-0.085	0.104	1.857			-0.076	0.279	1.834			-0.234	0.004	1.862			-0.278	-0.219	1.819			-0.260	-0.396	1.715			-0.277	-0.442	1.693			0.017	-0.018	1.808			0.074	-0.085	1.557
-0.084	-0.253	1.781			-0.079	-0.203	1.832			-0.085	0.104	1.857			-0.076	0.279	1.834			-0.234	0.004	1.862			-0.277	-0.220	1.819			-0.260	-0.396	1.715			-0.277	-0.442	1.693			0.016	-0.021	1.806			0.073	-0.083	1.553
-0.084	-0.254	1.781			-0.079	-0.203	1.832			-0.085	0.104	1.857			-0.076	0.279	1.834			-0.234	0.004	1.862			-0.277	-0.220	1.818			-0.260	-0.396	1.715			-0.277	-0.442	1.693			0.016	-0.023	1.805			0.072	-0.082	1.550
-0.085	-0.255	1.781			-0.079	-0.204	1.831			-0.085	0.104	1.857			-0.076	0.279	1.833			-0.234	0.004	1.862			-0.277	-0.221	1.818			-0.260	-0.396	1.715			-0.277	-0.442	1.693			0.015	-0.024	1.804			0.071	-0.081	1.548
-0.085	-0.255	1.781			-0.079	-0.204	1.831			-0.085	0.104	1.856			-0.077	0.279	1.833			-0.234	0.004	1.862			-0.277	-0.221	1.817			-0.260	-0.396	1.715			-0.277	-0.442	1.693			0.015	-0.026	1.803			0.073	-0.085	1.547
-0.085	-0.256	1.780			-0.079	-0.204	1.831			-0.085	0.104	1.856			-0.077	0.279	1.833			-0.234	0.004	1.862			-0.276	-0.222	1.816			-0.260	-0.397	1.714			-0.277	-0.442	1.693			0.015	-0.027	1.801			0.073	-0.085	1.546
-0.086	-0.256	1.780			-0.079	-0.205	1.831			-0.086	0.104	1.856			-0.077	0.279	1.832			-0.234	0.004	1.862			-0.276	-0.222	1.816			-0.260	-0.397	1.714			-0.277	-0.443	1.693			0.015	-0.028	1.801			0.073	-0.085	1.545
-0.086	-0.257	1.780			-0.079	-0.205	1.830			-0.086	0.104	1.856			-0.077	0.279	1.832			-0.234	0.004	1.862			-0.276	-0.223	1.816			-0.260	-0.397	1.714			-0.278	-0.443	1.693			0.014	-0.029	1.800			0.072	-0.084	1.543
-0.086	-0.257	1.780			-0.079	-0.206	1.830			-0.086	0.104	1.856			-0.077	0.279	1.832			-0.234	0.004	1.862			-0.276	-0.222	1.816			-0.261	-0.397	1.714			-0.278	-0.443	1.693			0.017	-0.014	1.808			0.074	-0.084	1.555
-0.086	-0.257	1.780			-0.080	-0.206	1.830			-0.086	0.104	1.856			-0.078	0.279	1.832			-0.234	0.004	1.862			-0.276	-0.222	1.816			-0.261	-0.397	1.714			-0.278	-0.443	1.693			0.018	-0.005	1.813			0.074	-0.083	1.562
-0.086	-0.258	1.779			-0.080	-0.206	1.830			-0.086	0.104	1.855			-0.078	0.278	1.831			-0.234	0.004	1.862			-0.276	-0.222	1.815			-0.261	-0.397	1.714			-0.278	-0.443	1.693			0.018	0.001	1.816			0.074	-0.081	1.566
-0.086	-0.258	1.779			-0.080	-0.206	1.830			-0.086	0.104	1.855			-0.078	0.278	1.831			-0.234	0.004	1.861			-0.276	-0.222	1.815			-0.261	-0.397	1.714			-0.278	-0.443	1.693			0.019	0.005	1.819			0.075	-0.088	1.578
-0.086	-0.258	1.779			-0.080	-0.206	1.830			-0.086	0.104	1.855			-0.079	0.278	1.830			-0.234	0.004	1.861			-0.276	-0.222	1.815			-0.261	-0.397	1.714			-0.278	-0.443	1.694			0.019	0.009	1.821			0.075	-0.088	1.581
-0.086	-0.258	1.779			-0.080	-0.206	1.829			-0.086	0.104	1.855			-0.079	0.278	1.830			-0.234	0.004	1.861			-0.275	-0.222	1.815			-0.261	-0.397	1.714			-0.278	-0.443	1.694			0.019	0.013	1.823			0.075	-0.087	1.584
-0.086	-0.258	1.779			-0.080	-0.206	1.829			-0.086	0.104	1.855			-0.079	0.278	1.830			-0.234	0.004	1.861			-0.275	-0.223	1.814			-0.261	-0.397	1.714			-0.278	-0.443	1.694			0.020	0.016	1.825			0.075	-0.087	1.587
-0.086	-0.258	1.779			-0.080	-0.206	1.829			-0.086	0.104	1.854			-0.079	0.278	1.829			-0.234	0.004	1.861			-0.275	-0.223	1.814			-0.261	-0.397	1.714			-0.278	-0.443	1.694			0.020	0.018	1.826			0.075	-0.086	1.588
-0.087	-0.258	1.779			-0.080	-0.207	1.829			-0.086	0.104	1.854			-0.080	0.278	1.829			-0.234	0.004	1.861			-0.275	-0.223	1.813			-0.261	-0.397	1.714			-0.278	-0.443	1.694			0.020	0.020	1.827			0.074	-0.089	1.594
-0.087	-0.258	1.779			-0.080	-0.207	1.829			-0.086	0.104	1.854			-0.080	0.278	1.829			-0.234	0.004	1.861			-0.274	-0.223	1.813			-0.261	-0.397	1.714			-0.278	-0.444	1.694			0.020	0.021	1.828			0.074	-0.089	1.596
-0.087	-0.258	1.779			-0.080	-0.207	1.829			-0.086	0.104	1.854			-0.080	0.278	1.828			-0.234	0.004	1.861			-0.274	-0.224	1.813			-0.261	-0.397	1.714			-0.278	-0.444	1.694			0.020	0.023	1.829			0.074	-0.090	1.598
-0.087	-0.258	1.778			-0.080	-0.207	1.829			-0.086	0.104	1.853			-0.080	0.278	1.828			-0.234	0.004	1.861			-0.274	-0.224	1.812			-0.261	-0.397	1.714			-0.278	-0.444	1.694			0.020	0.025	1.831			0.073	-0.086	1.600
-0.087	-0.258	1.778			-0.080	-0.207	1.829			-0.086	0.104	1.853			-0.080	0.278	1.827			-0.234	0.004	1.861			-0.274	-0.224	1.812			-0.261	-0.397	1.714			-0.278	-0.444	1.694			0.020	0.027	1.832			0.073	-0.090	1.606
-0.087	-0.258	1.778			-0.080	-0.207	1.828			-0.086	0.104	1.853			-0.081	0.278	1.827			-0.234	0.004	1.861			-0.274	-0.225	1.811			-0.261	-0.397	1.714			-0.278	-0.444	1.694			0.020	0.029	1.833			0.072	-0.092	1.610
-0.087	-0.258	1.778			-0.080	-0.206	1.828			-0.087	0.104	1.853			-0.081	0.278	1.827			-0.234	0.003	1.861			-0.273	-0.225	1.811			-0.261	-0.397	1.714			-0.278	-0.444	1.694			0.020	0.031	1.834			0.072	-0.093	1.614
-0.087	-0.258	1.778			-0.080	-0.206	1.828			-0.087	0.104	1.852			-0.081	0.278	1.827			-0.234	0.003	1.861			-0.273	-0.225	1.811			-0.261	-0.397	1.714			-0.278	-0.444	1.694			0.020	0.032	1.835			0.072	-0.093	1.615
-0.087	-0.257	1.778			-0.080	-0.206	1.828			-0.087	0.104	1.852			-0.081	0.278	1.826			-0.234	0.003	1.861			-0.273	-0.225	1.810			-0.261	-0.398	1.714			-0.278	-0.444	1.694			0.020	0.033	1.836			0.072	-0.095	1.617
-0.086	-0.257	1.778			-0.080	-0.206	1.828			-0.087	0.104	1.852			-0.081	0.278	1.826			-0.234	0.003	1.860			-0.273	-0.226	1.810			-0.261	-0.398	1.714			-0.278	-0.444	1.694			0.020	0.034	1.836			0.072	-0.095	1.619
-0.086	-0.257	1.778			-0.080	-0.206	1.828			-0.087	0.104	1.852			-0.081	0.279	1.826			-0.234	0.003	1.860			-0.273	-0.226	1.810			-0.261	-0.398	1.713			-0.278	-0.444	1.694			0.020	0.035	1.837			0.072	-0.095	1.620
-0.086	-0.257	1.778			-0.080	-0.206	1.828			-0.087	0.104	1.852			-0.081	0.279	1.826			-0.234	0.003	1.860			-0.273	-0.226	1.810			-0.261	-0.398	1.713			-0.278	-0.444	1.694			0.020	0.035	1.837			0.072	-0.095	1.621
-0.086	-0.257	1.778			-0.080	-0.206	1.828			-0.087	0.104	1.852			-0.081	0.279	1.825			-0.234	0.003	1.860			-0.272	-0.226	1.810			-0.261	-0.398	1.713			-0.278	-0.444	1.694			0.020	0.036	1.838			0.072	-0.096	1.622
-0.086	-0.257	1.778			-0.080	-0.206	1.828			-0.087	0.104	1.851			-0.081	0.279	1.825			-0.234	0.003	1.860			-0.276	-0.223	1.814			-0.261	-0.398	1.713			-0.278	-0.444	1.694			0.020	0.037	1.838			0.072	-0.095	1.622
-0.086	-0.257	1.777			-0.081	-0.206	1.828			-0.087	0.104	1.851			-0.082	0.279	1.825			-0.234	0.003	1.860			-0.278	-0.221	1.817			-0.261	-0.398	1.713			-0.278	-0.444	1.694			0.019	0.038	1.839			0.072	-0.094	1.622
-0.086	-0.256	1.777			-0.081	-0.206	1.828			-0.087	0.104	1.851			-0.082	0.279	1.825			-0.234	0.003	1.860			-0.278	-0.221	1.818			-0.261	-0.398	1.713			-0.278	-0.444	1.694			0.019	0.038	1.839			0.072	-0.093	1.622
-0.086	-0.256	1.777			-0.081	-0.206	1.827			-0.087	0.104	1.851			-0.082	0.279	1.825			-0.234	0.003	1.860			-0.279	-0.220	1.819			-0.261	-0.398	1.713			-0.278	-0.444	1.694			0.019	0.039	1.840			0.071	-0.089	1.620
-0.086	-0.256	1.777			-0.081	-0.206	1.827			-0.087	0.104	1.851			-0.082	0.279	1.825			-0.234	0.003	1.860			-0.279	-0.220	1.819			-0.261	-0.398	1.713			-0.278	-0.444	1.694			0.019	0.039	1.840			0.070	-0.087	1.619
-0.086	-0.256	1.777			-0.081	-0.205	1.827			-0.087	0.104	1.851			-0.082	0.279	1.825			-0.234	0.003	1.860			-0.279	-0.220	1.819			-0.261	-0.398	1.713			-0.278	-0.444	1.694			0.019	0.040	1.840			0.070	-0.088	1.620
-0.086	-0.256	1.777			-0.081	-0.205	1.827			-0.087	0.104	1.851			-0.082	0.279	1.825			-0.234	0.003	1.860			-0.279	-0.220	1.819			-0.261	-0.398	1.713			-0.278	-0.444	1.694			0.018	0.039	1.840			0.069	-0.090	1.620
-0.086	-0.256	1.777			-0.081	-0.205	1.827			-0.087	0.104	1.851			-0.082	0.279	1.824			-0.235	0.003	1.860			-0.280	-0.219	1.820			-0.261	-0.398	1.713			-0.278	-0.444	1.694			0.018	0.039	1.840			0.070	-0.122	1.641
-0.086	-0.256	1.777			-0.081	-0.205	1.827			-0.087	0.104	1.851			-0.082	0.279	1.824			-0.235	0.003	1.860			-0.279	-0.221	1.820			-0.261	-0.398	1.713			-0.278	-0.444	1.694			0.017	0.038	1.840			0.069	-0.123	1.640
-0.086	-0.256	1.777			-0.081	-0.205	1.827			-0.087	0.104	1.850			-0.082	0.279	1.824			-0.235	0.003	1.860			-0.280	-0.220	1.821			-0.261	-0.398	1.713			-0.278	-0.445	1.694			0.016	0.038	1.840			0.070	-0.121	1.636
-0.086	-0.256	1.777			-0.081	-0.205	1.827			-0.087	0.104	1.850			-0.082	0.279	1.824			-0.235	0.003	1.860			-0.280	-0.220	1.821			-0.261	-0.398	1.713			-0.278	-0.445	1.694			0.015	0.037	1.840			0.070	-0.121	1.636
-0.086	-0.256	1.777			-0.081	-0.205	1.827			-0.087	0.104	1.850			-0.082	0.279	1.824			-0.235	0.003	1.860			-0.283	-0.218	1.825			-0.261	-0.398	1.713			-0.278	-0.445	1.694			0.015	0.037	1.840			0.070	-0.121	1.635
-0.086	-0.256	1.777			-0.081	-0.205	1.827			-0.087	0.104	1.850			-0.082	0.279	1.824			-0.235	0.003	1.860			-0.283	-0.220	1.824			-0.261	-0.398	1.713			-0.278	-0.445	1.694			0.014	0.036	1.841			0.071	-0.121	1.635
-0.086	-0.256	1.777			-0.081	-0.205	1.827			-0.087	0.104	1.850			-0.082	0.279	1.824			-0.235	0.003	1.860			-0.283	-0.219	1.825			-0.261	-0.398	1.713			-0.278	-0.445	1.694			0.014	0.037	1.841			0.071	-0.121	1.636
-0.086	-0.256	1.777			-0.081	-0.205	1.827			-0.087	0.104	1.850			-0.083	0.279	1.824			-0.235	0.003	1.860			-0.283	-0.220	1.825			-0.261	-0.398	1.713			-0.278	-0.445	1.694			0.013	0.037	1.841			0.071	-0.120	1.636
-0.086	-0.255	1.777			-0.081	-0.205	1.827			-0.087	0.104	1.850			-0.083	0.279	1.824			-0.235	0.003	1.860			-0.282	-0.220	1.824			-0.261	-0.398	1.713			-0.278	-0.445	1.695			0.013	0.040	1.845			0.070	-0.118	1.639
-0.086	-0.255	1.777			-0.081	-0.205	1.827			-0.087	0.104	1.850			-0.083	0.279	1.824			-0.235	0.003	1.860			-0.282	-0.221	1.824			-0.261	-0.398	1.713			-0.278	-0.445	1.695			0.012	0.041	1.847			0.070	-0.117	1.640
-0.086	-0.255	1.777			-0.081	-0.205	1.827			-0.087	0.104	1.850			-0.083	0.279	1.824			-0.235	0.003	1.860			-0.281	-0.221	1.823			-0.261	-0.398	1.713			-0.278	-0.445	1.695			0.012	0.041	1.847			0.070	-0.116	1.641
-0.086	-0.255	1.777			-0.081	-0.205	1.827			-0.087	0.104	1.850			-0.083	0.279	1.824			-0.235	0.003	1.860			-0.281	-0.222	1.822			-0.261	-0.399	1.713			-0.278	-0.446	1.695			0.012	0.042	1.848			0.070	-0.115	1.642
-0.086	-0.255	1.777			-0.081	-0.205	1.827			-0.087	0.104	1.850			-0.083	0.279	1.825			-0.236	0.003	1.860			-0.281	-0.223	1.822			-0.261	-0.399	1.713			-0.278	-0.446	1.695			0.012	0.042	1.848			0.069	-0.114	1.643
-0.086	-0.255	1.777			-0.082	-0.204	1.827			-0.087	0.104	1.851			-0.084	0.279	1.825			-0.236	0.003	1.860			-0.280	-0.223	1.821			-0.261	-0.399	1.713			-0.278	-0.446	1.695			0.011	0.042	1.849			0.069	-0.113	1.643
-0.086	-0.254	1.777			-0.082	-0.204	1.828			-0.088	0.104	1.851			-0.084	0.279	1.825			-0.236	0.003	1.860			-0.280	-0.224	1.821			-0.261	-0.399	1.713			-0.278	-0.446	1.695			0.011	0.043	1.849			0.069	-0.113	1.644
-0.086	-0.254	1.778			-0.082	-0.204	1.828			-0.088	0.104	1.851			-0.084	0.279	1.825			-0.236	0.003	1.861			-0.280	-0.225	1.821			-0.261	-0.399	1.713			-0.278	-0.446	1.695			0.011	0.043	1.850			0.069	-0.112	1.644
-0.086	-0.254	1.778			-0.082	-0.204	1.828			-0.088	0.104	1.851			-0.085	0.279	1.826			-0.236	0.003	1.861			-0.279	-0.225	1.820			-0.261	-0.399	1.713			-0.278	-0.446	1.695			0.011	0.043	1.850			0.065	-0.088	1.631
-0.086	-0.254	1.778			-0.082	-0.204	1.828			-0.088	0.104	1.851			-0.085	0.279	1.826			-0.236	0.003	1.861			-0.279	-0.226	1.820			-0.261	-0.399	1.713			-0.278	-0.446	1.695			0.011	0.043	1.850			0.065	-0.089	1.632
-0.086	-0.254	1.778			-0.082	-0.204	1.828			-0.088	0.104	1.851			-0.085	0.280	1.827			-0.236	0.003	1.861			-0.279	-0.226	1.819			-0.261	-0.399	1.713			-0.278	-0.447	1.695			0.010	0.044	1.850			0.064	-0.089	1.633
-0.086	-0.254	1.778			-0.082	-0.204	1.828			-0.088	0.104	1.851			-0.086	0.280	1.827			-0.237	0.003	1.861			-0.279	-0.227	1.819			-0.261	-0.399	1.713			-0.278	-0.447	1.695			0.010	0.044	1.851			0.064	-0.090	1.634
-0.086	-0.253	1.778			-0.082	-0.204	1.828			-0.088	0.104	1.852			-0.086	0.280	1.828			-0.237	0.003	1.861			-0.278	-0.227	1.819			-0.261	-0.400	1.713			-0.278	-0.447	1.695			0.010	0.044	1.851			0.064	-0.092	1.636
-0.086	-0.253	1.778			-0.082	-0.203	1.828			-0.088	0.104	1.852			-0.086	0.280	1.828			-0.237	0.003	1.862			-0.278	-0.228	1.818			-0.261	-0.400	1.713			-0.278	-0.447	1.695			0.010	0.044	1.851			0.064	-0.093	1.637
-0.086	-0.253	1.778			-0.082	-0.203	1.828			-0.088	0.105	1.852			-0.087	0.280	1.828			-0.237	0.003	1.862			-0.278	-0.228	1.818			-0.261	-0.400	1.713			-0.278	-0.447	1.695			0.009	0.046	1.853			0.063	-0.091	1.639
-0.086	-0.253	1.778			-0.082	-0.203	1.829			-0.088	0.105	1.852			-0.087	0.280	1.829			-0.237	0.003	1.862			-0.278	-0.229	1.818			-0.261	-0.400	1.713			-0.278	-0.447	1.695			0.008	0.047	1.855			0.062	-0.091	1.642
-0.086	-0.253	1.779			-0.083	-0.203	1.829			-0.088	0.105	1.853			-0.087	0.280	1.829			-0.238	0.003	1.862			-0.278	-0.229	1.818			-0.261	-0.400	1.713			-0.278	-0.447	1.695			0.008	0.048	1.856			0.061	-0.090	1.645
-0.086	-0.253	1.779			-0.083	-0.203	1.829			-0.089	0.105	1.853			-0.087	0.280	1.830			-0.238	0.003	1.862			-0.278	-0.229	1.818			-0.261	-0.400	1.713			-0.278	-0.447	1.695			0.007	0.049	1.857			0.061	-0.090	1.647
-0.086	-0.252	1.779			-0.083	-0.203	1.829			-0.089	0.105	1.853			-0.088	0.280	1.830			-0.238	0.003	1.863			-0.278	-0.229	1.818			-0.261	-0.400	1.713			-0.278	-0.447	1.695			0.007	0.050	1.858			0.060	-0.090	1.650
-0.086	-0.252	1.779			-0.083	-0.202	1.830			-0.089	0.105	1.853			-0.088	0.281	1.830			-0.238	0.003	1.863			-0.278	-0.230	1.818			-0.261	-0.400	1.713			-0.278	-0.447	1.695			0.006	0.051	1.859			0.059	-0.090	1.653
-0.086	-0.252	1.780			-0.083	-0.202	1.830			-0.089	0.105	1.854			-0.088	0.281	1.831			-0.238	0.003	1.863			-0.277	-0.230	1.818			-0.261	-0.400	1.713			-0.278	-0.447	1.695			0.005	0.052	1.861			0.058	-0.090	1.656
-0.086	-0.252	1.780			-0.083	-0.202	1.830			-0.089	0.105	1.854			-0.088	0.281	1.831			-0.238	0.002	1.863			-0.277	-0.230	1.818			-0.261	-0.400	1.714			-0.278	-0.447	1.695			0.005	0.053	1.862			0.058	-0.090	1.658
-0.087	-0.251	1.780			-0.084	-0.202	1.830			-0.089	0.105	1.854			-0.088	0.281	1.831			-0.238	0.002	1.863			-0.277	-0.230	1.818			-0.261	-0.401	1.714			-0.278	-0.447	1.695			0.004	0.055	1.864			0.057	-0.090	1.661
-0.087	-0.251	1.780			-0.084	-0.202	1.831			-0.090	0.105	1.855			-0.089	0.281	1.832			-0.239	0.002	1.864			-0.278	-0.231	1.818			-0.261	-0.401	1.714			-0.278	-0.448	1.695			0.004	0.056	1.865			0.056	-0.091	1.663
-0.087	-0.251	1.781			-0.084	-0.201	1.831			-0.090	0.105	1.855			-0.089	0.281	1.832			-0.239	0.002	1.864			-0.278	-0.231	1.818			-0.260	-0.401	1.714			-0.278	-0.448	1.695			0.003	0.057	1.867			0.056	-0.091	1.665
-0.087	-0.251	1.781			-0.084	-0.201	1.831			-0.090	0.105	1.856			-0.089	0.281	1.832			-0.239	0.002	1.864			-0.278	-0.231	1.818			-0.260	-0.401	1.714			-0.278	-0.448	1.695			0.003	0.057	1.867			0.055	-0.091	1.666
-0.087	-0.250	1.781			-0.084	-0.201	1.832			-0.090	0.105	1.856			-0.089	0.281	1.833			-0.239	0.002	1.864			-0.278	-0.231	1.819			-0.260	-0.401	1.714			-0.278	-0.448	1.695			0.003	0.058	1.868			0.055	-0.091	1.668
-0.087	-0.250	1.782			-0.085	-0.201	1.832			-0.090	0.105	1.856			-0.089	0.281	1.833			-0.239	0.002	1.864			-0.278	-0.231	1.819			-0.260	-0.401	1.714			-0.278	-0.448	1.695			0.002	0.059	1.869			0.055	-0.091	1.669
-0.087	-0.250	1.782			-0.085	-0.201	1.832			-0.091	0.105	1.857			-0.090	0.281	1.834			-0.239	0.002	1.865			-0.279	-0.231	1.820			-0.260	-0.401	1.714			-0.278	-0.448	1.695			0.002	0.059	1.870			0.054	-0.091	1.670
-0.087	-0.250	1.782			-0.085	-0.200	1.833			-0.091	0.105	1.857			-0.090	0.281	1.834			-0.239	0.002	1.865			-0.279	-0.231	1.820			-0.260	-0.401	1.714			-0.278	-0.448	1.695			0.002	0.060	1.870			0.054	-0.091	1.671
-0.087	-0.249	1.782			-0.085	-0.200	1.833			-0.091	0.105	1.858			-0.090	0.282	1.834			-0.240	0.002	1.865			-0.279	-0.231	1.820			-0.260	-0.401	1.714			-0.278	-0.448	1.696			0.002	0.060	1.871			0.054	-0.091	1.672
-0.087	-0.249	1.783			-0.085	-0.200	1.833			-0.091	0.105	1.858			-0.090	0.282	1.835			-0.240	0.002	1.865			-0.281	-0.230	1.823			-0.260	-0.401	1.714			-0.278	-0.448	1.696			0.002	0.061	1.872			0.053	-0.091	1.673
-0.087	-0.249	1.783			-0.085	-0.200	1.834			-0.091	0.105	1.858			-0.091	0.282	1.835			-0.240	0.002	1.865			-0.281	-0.230	1.824			-0.260	-0.401	1.714			-0.278	-0.448	1.696			0.001	0.061	1.872			0.053	-0.091	1.673
-0.087	-0.249	1.783			-0.086	-0.200	1.834			-0.092	0.105	1.859			-0.091	0.282	1.835			-0.240	0.002	1.866			-0.282	-0.230	1.825			-0.260	-0.401	1.714			-0.278	-0.448	1.696			0.001	0.062	1.873			0.053	-0.091	1.674
-0.087	-0.248	1.784			-0.086	-0.199	1.834			-0.092	0.105	1.859			-0.091	0.282	1.835			-0.240	0.002	1.866			-0.283	-0.229	1.826			-0.260	-0.401	1.715			-0.278	-0.448	1.696			0.046	0.023	1.843			0.056	-0.105	1.660
-0.087	-0.248	1.784			-0.086	-0.199	1.834			-0.092	0.105	1.859			-0.091	0.282	1.836			-0.240	0.002	1.866			-0.283	-0.230	1.825			-0.260	-0.401	1.715			-0.278	-0.448	1.696			0.061	0.010	1.832			0.057	-0.112	1.653
-0.088	-0.247	1.784			-0.086	-0.199	1.835			-0.092	0.105	1.859			-0.092	0.282	1.836			-0.241	0.002	1.866			-0.283	-0.231	1.825			-0.260	-0.401	1.715			-0.278	-0.448	1.696			0.070	0.002	1.827			0.058	-0.117	1.648
-0.088	-0.247	1.785			-0.086	-0.198	1.835			-0.093	0.105	1.860			-0.092	0.282	1.837			-0.241	0.002	1.867			-0.283	-0.230	1.825			-0.260	-0.401	1.715			-0.278	-0.448	1.696			0.075	-0.003	1.822			0.058	-0.120	1.644
-0.088	-0.246	1.785			-0.086	-0.198	1.835			-0.093	0.106	1.860			-0.093	0.282	1.837			-0.241	0.002	1.867			-0.283	-0.230	1.825			-0.260	-0.401	1.715			-0.278	-0.448	1.696			0.078	-0.006	1.819			0.058	-0.122	1.641
-0.089	-0.246	1.785			-0.086	-0.198	1.835			-0.093	0.106	1.860			-0.093	0.283	1.838			-0.242	0.001	1.867			-0.283	-0.231	1.825			-0.260	-0.401	1.715			-0.278	-0.448	1.696			0.081	-0.009	1.817			0.059	-0.124	1.638
-0.089	-0.246	1.786			-0.086	-0.197	1.836			-0.093	0.106	1.860			-0.094	0.283	1.838			-0.242	0.001	1.868			-0.284	-0.230	1.825			-0.260	-0.401	1.715			-0.278	-0.448	1.696			0.083	-0.011	1.815			0.059	-0.125	1.636
-0.089	-0.245	1.786			-0.086	-0.197	1.836			-0.094	0.106	1.860			-0.095	0.283	1.838			-0.242	0.001	1.868			-0.283	-0.231	1.825			-0.261	-0.401	1.715			-0.278	-0.448	1.696			0.085	-0.012	1.814			0.059	-0.127	1.635
-0.089	-0.245	1.786			-0.087	-0.197	1.836			-0.094	0.106	1.861			-0.095	0.283	1.839			-0.243	0.001	1.868			-0.283	-0.230	1.824			-0.261	-0.401	1.716			-0.278	-0.448	1.696			0.086	-0.013	1.813			0.059	-0.128	1.633
-0.090	-0.245	1.786			-0.087	-0.197	1.836			-0.094	0.106	1.861			-0.096	0.283	1.839			-0.243	0.001	1.868			-0.282	-0.231	1.823			-0.261	-0.402	1.716			-0.278	-0.448	1.696			0.086	-0.013	1.813			0.059	-0.129	1.632
-0.090	-0.245	1.786			-0.087	-0.197	1.836			-0.095	0.106	1.861			-0.096	0.284	1.839			-0.243	0.001	1.869			-0.282	-0.232	1.822			-0.261	-0.402	1.716			-0.278	-0.448	1.696			0.086	-0.012	1.813			0.059	-0.130	1.631
-0.090	-0.245	1.786			-0.087	-0.196	1.836			-0.095	0.107	1.861			-0.096	0.284	1.839			-0.244	0.001	1.869			-0.281	-0.233	1.821			-0.261	-0.402	1.716			-0.278	-0.448	1.696			0.086	-0.011	1.812			0.059	-0.131	1.630
-0.091	-0.245	1.787			-0.087	-0.196	1.837			-0.096	0.107	1.861			-0.097	0.284	1.840			-0.244	0.001	1.869			-0.280	-0.234	1.820			-0.261	-0.402	1.716			-0.278	-0.448	1.696			0.085	-0.011	1.812			0.059	-0.131	1.628
-0.091	-0.245	1.787			-0.087	-0.196	1.837			-0.097	0.107	1.861			-0.097	0.284	1.840			-0.244	0.000	1.870			-0.280	-0.235	1.819			-0.261	-0.402	1.716			-0.278	-0.448	1.696			0.084	-0.011	1.811			0.058	-0.132	1.627
-0.092	-0.245	1.787			-0.087	-0.196	1.837			-0.098	0.107	1.861			-0.098	0.284	1.840			-0.245	0.000	1.870			-0.280	-0.235	1.818			-0.261	-0.402	1.717			-0.278	-0.448	1.696			0.083	-0.010	1.811			0.058	-0.132	1.626
-0.092	-0.245	1.787			-0.088	-0.196	1.837			-0.099	0.108	1.861			-0.098	0.284	1.840			-0.245	0.000	1.871			-0.279	-0.236	1.817			-0.262	-0.402	1.717			-0.278	-0.448	1.696			0.082	-0.010	1.810			0.058	-0.132	1.625
-0.092	-0.245	1.787			-0.088	-0.196	1.837			-0.100	0.108	1.861			-0.099	0.284	1.840			-0.246	0.000	1.871			-0.279	-0.236	1.817			-0.262	-0.402	1.717			-0.279	-0.448	1.696			0.081	-0.009	1.810			0.057	-0.134	1.624
-0.093	-0.245	1.787			-0.088	-0.196	1.837			-0.102	0.109	1.861			-0.099	0.285	1.841			-0.246	-0.000	1.871			-0.279	-0.237	1.816			-0.262	-0.403	1.717			-0.279	-0.448	1.696			0.080	-0.009	1.809			0.057	-0.135	1.624
-0.093	-0.246	1.787			-0.088	-0.196	1.837			-0.103	0.109	1.861			-0.100	0.285	1.841			-0.247	-0.000	1.872			-0.279	-0.237	1.816			-0.262	-0.403	1.718			-0.279	-0.448	1.696			0.079	-0.008	1.809			0.057	-0.135	1.624
-0.094	-0.246	1.787			-0.089	-0.196	1.837			-0.104	0.110	1.861			-0.101	0.285	1.841			-0.247	-0.000	1.872			-0.279	-0.238	1.815			-0.263	-0.403	1.718			-0.279	-0.448	1.696			0.078	-0.007	1.809			0.057	-0.136	1.624
-0.094	-0.246	1.787			-0.089	-0.196	1.837			-0.105	0.110	1.861			-0.102	0.285	1.841			-0.248	-0.001	1.872			-0.278	-0.238	1.815			-0.263	-0.403	1.718			-0.279	-0.448	1.696			0.077	-0.007	1.809			0.057	-0.137	1.623
-0.095	-0.246	1.787			-0.089	-0.197	1.837			-0.106	0.110	1.862			-0.102	0.285	1.841			-0.248	-0.001	1.873			-0.278	-0.239	1.815			-0.263	-0.403	1.718			-0.280	-0.448	1.696			0.076	-0.006	1.809			0.057	-0.137	1.623
-0.095	-0.247	1.787			-0.090	-0.197	1.837			-0.107	0.110	1.862			-0.103	0.285	1.842			-0.248	-0.001	1.873			-0.278	-0.239	1.814			-0.264	-0.403	1.718			-0.280	-0.448	1.696			0.075	-0.006	1.809			0.057	-0.137	1.623
-0.096	-0.247	1.787			-0.090	-0.197	1.837			-0.107	0.111	1.862			-0.104	0.285	1.842			-0.249	-0.001	1.873			-0.278	-0.239	1.814			-0.264	-0.404	1.719			-0.280	-0.448	1.696			0.074	-0.005	1.809			0.057	-0.138	1.623
-0.096	-0.247	1.787			-0.090	-0.197	1.837			-0.108	0.111	1.862			-0.105	0.285	1.842			-0.249	-0.001	1.873			-0.278	-0.239	1.814			-0.264	-0.404	1.719			-0.280	-0.448	1.696			0.073	-0.004	1.809			0.057	-0.138	1.623
-0.096	-0.247	1.788			-0.090	-0.197	1.837			-0.109	0.111	1.862			-0.105	0.285	1.842			-0.249	-0.001	1.874			-0.278	-0.240	1.814			-0.265	-0.404	1.719			-0.281	-0.448	1.696			0.072	-0.003	1.809			0.057	-0.138	1.623
-0.097	-0.248	1.788			-0.091	-0.197	1.837			-0.109	0.111	1.862			-0.106	0.285	1.842			-0.250	-0.001	1.874			-0.278	-0.240	1.813			-0.265	-0.404	1.719			-0.281	-0.448	1.696			0.071	-0.002	1.810			0.057	-0.138	1.623
-0.097	-0.248	1.788			-0.091	-0.197	1.837			-0.110	0.112	1.862			-0.107	0.285	1.842			-0.250	-0.002	1.874			-0.278	-0.240	1.813			-0.265	-0.404	1.719			-0.281	-0.449	1.696			0.070	-0.001	1.810			0.057	-0.138	1.624
-0.097	-0.248	1.788			-0.091	-0.197	1.837			-0.111	0.112	1.862			-0.107	0.285	1.842			-0.250	-0.002	1.874			-0.278	-0.241	1.813			-0.266	-0.405	1.719			-0.281	-0.449	1.696			0.069	-0.001	1.810			0.057	-0.138	1.624
-0.098	-0.248	1.788			-0.091	-0.197	1.837			-0.111	0.112	1.862			-0.108	0.285	1.842			-0.251	-0.002	1.874			-0.278	-0.241	1.813			-0.266	-0.405	1.720			-0.281	-0.449	1.696			0.068	-0.000	1.811			0.060	-0.139	1.626
-0.098	-0.248	1.788			-0.092	-0.198	1.837			-0.111	0.112	1.862			-0.108	0.285	1.843			-0.251	-0.002	1.875			-0.278	-0.242	1.812			-0.266	-0.405	1.720			-0.282	-0.449	1.696			0.068	0.001	1.811			0.062	-0.141	1.629
-0.098	-0.249	1.788			-0.092	-0.198	1.838			-0.112	0.112	1.862			-0.109	0.285	1.843			-0.251	-0.002	1.875			-0.278	-0.242	1.812			-0.266	-0.405	1.720			-0.282	-0.449	1.696			0.067	0.001	1.811			0.065	-0.142	1.631
-0.098	-0.249	1.788			-0.092	-0.198	1.838			-0.112	0.112	1.862			-0.109	0.285	1.843			-0.252	-0.003	1.875			-0.278	-0.242	1.812			-0.267	-0.406	1.720			-0.282	-0.449	1.696			0.067	0.002	1.812			0.065	-0.144	1.633
-0.099	-0.249	1.788			-0.092	-0.198	1.838			-0.113	0.112	1.862			-0.110	0.285	1.843			-0.252	-0.003	1.875			-0.278	-0.242	1.812			-0.267	-0.406	1.720			-0.282	-0.450	1.696			0.066	0.002	1.812			0.066	-0.144	1.633
-0.099	-0.249	1.788			-0.092	-0.198	1.838			-0.113	0.112	1.862			-0.110	0.285	1.843			-0.252	-0.003	1.875			-0.278	-0.243	1.811			-0.267	-0.406	1.720			-0.282	-0.450	1.696			0.066	0.002	1.812			0.066	-0.144	1.634
-0.099	-0.249	1.788			-0.093	-0.198	1.838			-0.113	0.113	1.862			-0.110	0.285	1.843			-0.252	-0.003	1.875			-0.277	-0.243	1.811			-0.267	-0.406	1.720			-0.282	-0.450	1.696			0.066	0.003	1.812			0.066	-0.144	1.635
-0.099	-0.249	1.788			-0.093	-0.198	1.838			-0.113	0.113	1.862			-0.111	0.285	1.843			-0.252	-0.003	1.875			-0.277	-0.243	1.811			-0.267	-0.406	1.720			-0.282	-0.450	1.696			0.065	0.003	1.812			0.066	-0.144	1.635
-0.099	-0.249	1.788			-0.093	-0.198	1.838			-0.114	0.113	1.862			-0.111	0.285	1.843			-0.253	-0.003	1.876			-0.277	-0.243	1.811			-0.267	-0.406	1.720			-0.283	-0.450	1.696			0.065	0.003	1.813			0.066	-0.143	1.636
-0.099	-0.250	1.788			-0.093	-0.198	1.838			-0.114	0.113	1.862			-0.111	0.285	1.844			-0.253	-0.003	1.876			-0.277	-0.244	1.811			-0.268	-0.407	1.720			-0.283	-0.450	1.696			0.065	0.003	1.813			0.066	-0.143	1.636
-0.100	-0.250	1.788			-0.093	-0.198	1.838			-0.114	0.113	1.862			-0.111	0.285	1.844			-0.253	-0.003	1.876			-0.281	-0.239	1.817			-0.268	-0.407	1.721			-0.283	-0.450	1.696			0.065	0.003	1.813			0.066	-0.142	1.636
-0.100	-0.250	1.788			-0.093	-0.198	1.838			-0.114	0.113	1.862			-0.112	0.285	1.844			-0.253	-0.004	1.876			-0.284	-0.235	1.821			-0.268	-0.407	1.721			-0.283	-0.450	1.696			0.065	0.003	1.813			0.066	-0.142	1.636
-0.100	-0.250	1.788			-0.093	-0.198	1.838			-0.115	0.113	1.862			-0.112	0.285	1.844			-0.253	-0.004	1.876			-0.283	-0.236	1.820			-0.268	-0.407	1.721			-0.283	-0.450	1.696			0.064	0.004	1.813			0.066	-0.142	1.637
-0.100	-0.250	1.788			-0.093	-0.198	1.838			-0.115	0.113	1.862			-0.112	0.285	1.844			-0.253	-0.004	1.876			-0.283	-0.234	1.821			-0.268	-0.407	1.721			-0.283	-0.450	1.696			0.064	0.004	1.813			0.066	-0.142	1.637
-0.100	-0.250	1.788			-0.094	-0.198	1.838			-0.115	0.113	1.862			-0.112	0.285	1.844			-0.254	-0.004	1.876			-0.283	-0.233	1.821			-0.268	-0.407	1.721			-0.283	-0.450	1.696			0.064	0.004	1.813			0.066	-0.142	1.637
-0.100	-0.250	1.788			-0.094	-0.198	1.838			-0.115	0.113	1.862			-0.112	0.285	1.845			-0.254	-0.004	1.876			-0.283	-0.233	1.821			-0.268	-0.407	1.721			-0.283	-0.450	1.696			0.064	0.004	1.813			0.066	-0.141	1.637
-0.100	-0.250	1.788			-0.094	-0.198	1.838			-0.115	0.113	1.862			-0.113	0.285	1.845			-0.254	-0.004	1.876			-0.283	-0.232	1.821			-0.268	-0.407	1.721			-0.283	-0.450	1.696			0.064	0.004	1.813			0.065	-0.140	1.636
-0.100	-0.250	1.788			-0.094	-0.199	1.838			-0.115	0.113	1.862			-0.113	0.285	1.845			-0.254	-0.004	1.876			-0.283	-0.232	1.822			-0.268	-0.407	1.721			-0.283	-0.450	1.696			0.064	0.004	1.813			0.064	-0.139	1.636
-0.101	-0.250	1.788			-0.094	-0.199	1.838			-0.116	0.114	1.862			-0.113	0.286	1.845			-0.254	-0.004	1.876			-0.283	-0.232	1.822			-0.268	-0.407	1.721			-0.283	-0.450	1.696			0.063	0.005	1.814			0.062	-0.137	1.634
-0.101	-0.250	1.788			-0.094	-0.199	1.838			-0.116	0.114	1.862			-0.113	0.286	1.845			-0.254	-0.004	1.877			-0.283	-0.232	1.822			-0.268	-0.407	1.721			-0.283	-0.450	1.696			0.063	0.005	1.814			0.061	-0.136	1.634
-0.101	-0.250	1.788			-0.094	-0.199	1.838			-0.116	0.114	1.862			-0.113	0.286	1.845			-0.254	-0.004	1.877			-0.283	-0.231	1.822			-0.268	-0.407	1.722			-0.283	-0.450	1.696			0.063	0.005	1.814			0.061	-0.136	1.634
-0.101	-0.250	1.788			-0.094	-0.199	1.838			-0.116	0.114	1.862			-0.113	0.286	1.846			-0.254	-0.004	1.877			-0.283	-0.231	1.822			-0.268	-0.407	1.722			-0.283	-0.450	1.696			0.063	0.005	1.815			0.061	-0.136	1.634
-0.101	-0.250	1.788			-0.094	-0.199	1.838			-0.116	0.114	1.862			-0.113	0.286	1.846			-0.254	-0.004	1.877			-0.283	-0.231	1.822			-0.268	-0.407	1.722			-0.283	-0.450	1.696			0.063	0.005	1.815			0.060	-0.135	1.634
-0.101	-0.251	1.788			-0.094	-0.199	1.838			-0.116	0.114	1.863			-0.114	0.286	1.846			-0.255	-0.004	1.877			-0.283	-0.230	1.822			-0.268	-0.407	1.722			-0.283	-0.450	1.696			0.063	0.005	1.815			0.060	-0.135	1.634
-0.101	-0.251	1.788			-0.094	-0.199	1.838			-0.116	0.114	1.863			-0.114	0.286	1.846			-0.255	-0.004	1.877			-0.283	-0.230	1.822			-0.268	-0.407	1.722			-0.283	-0.450	1.696			0.062	0.005	1.815			0.059	-0.134	1.632
-0.101	-0.251	1.788			-0.094	-0.199	1.838			-0.116	0.114	1.863			-0.114	0.286	1.846			-0.255	-0.004	1.877			-0.283	-0.230	1.822			-0.268	-0.406	1.722			-0.283	-0.450	1.696			0.062	0.006	1.815			0.058	-0.132	1.631
-0.101	-0.251	1.788			-0.094	-0.199	1.838			-0.116	0.114	1.863			-0.114	0.286	1.846			-0.255	-0.004	1.877			-0.283	-0.230	1.822			-0.268	-0.406	1.722			-0.283	-0.450	1.697			0.062	0.006	1.815			0.057	-0.131	1.630
-0.101	-0.251	1.788			-0.094	-0.199	1.838			-0.116	0.114	1.863			-0.114	0.286	1.846			-0.255	-0.004	1.877			-0.283	-0.229	1.823			-0.268	-0.406	1.722			-0.283	-0.450	1.697			0.062	0.006	1.815			0.056	-0.130	1.629
-0.101	-0.251	1.788			-0.095	-0.199	1.838			-0.116	0.114	1.863			-0.114	0.286	1.847			-0.255	-0.004	1.877			-0.283	-0.229	1.823			-0.268	-0.406	1.722			-0.283	-0.450	1.697			0.062	0.006	1.815			0.056	-0.129	1.628
-0.101	-0.251	1.788			-0.095	-0.199	1.838			-0.116	0.114	1.863			-0.114	0.286	1.847			-0.255	-0.004	1.877			-0.283	-0.229	1.823			-0.268	-0.406	1.722			-0.283	-0.450	1.697			0.062	0.006	1.816			0.055	-0.129	1.628
-0.101	-0.251	1.788			-0.095	-0.199	1.838			-0.117	0.114	1.863			-0.114	0.286	1.847			-0.255	-0.004	1.877			-0.283	-0.230	1.822			-0.268	-0.406	1.722			-0.283	-0.450	1.697			0.062	0.007	1.816			0.055	-0.127	1.627
-0.101	-0.251	1.788			-0.095	-0.199	1.838			-0.117	0.114	1.863			-0.114	0.286	1.847			-0.255	-0.004	1.877			-0.282	-0.230	1.822			-0.268	-0.406	1.722			-0.283	-0.450	1.697			0.062	0.007	1.816			0.054	-0.126	1.625
-0.101	-0.251	1.788			-0.095	-0.199	1.838			-0.117	0.114	1.863			-0.114	0.286	1.847			-0.255	-0.005	1.877			-0.282	-0.231	1.821			-0.268	-0.406	1.722			-0.283	-0.450	1.697			0.061	0.007	1.817			0.053	-0.125	1.623
-0.101	-0.251	1.788			-0.095	-0.199	1.838			-0.117	0.114	1.863			-0.114	0.286	1.847			-0.255	-0.005	1.877			-0.282	-0.232	1.820			-0.268	-0.406	1.722			-0.283	-0.450	1.697			0.061	0.008	1.817			0.052	-0.125	1.623
-0.101	-0.251	1.788			-0.095	-0.199	1.838			-0.117	0.114	1.863			-0.114	0.286	1.847			-0.255	-0.005	1.877			-0.281	-0.234	1.819			-0.268	-0.406	1.722			-0.283	-0.450	1.697			0.061	0.008	1.817			0.052	-0.124	1.622
-0.101	-0.250	1.788			-0.095	-0.199	1.838			-0.116	0.114	1.863			-0.114	0.286	1.847			-0.255	-0.005	1.878			-0.281	-0.235	1.819			-0.268	-0.406	1.722			-0.283	-0.450	1.697			0.061	0.008	1.817			0.052	-0.124	1.622
-0.101	-0.250	1.789			-0.095	-0.199	1.838			-0.116	0.114	1.863			-0.114	0.286	1.847			-0.255	-0.005	1.878			-0.283	-0.233	1.821			-0.268	-0.406	1.723			-0.283	-0.450	1.697			0.062	0.008	1.817			0.052	-0.124	1.621
-0.101	-0.250	1.789			-0.095	-0.198	1.838			-0.116	0.114	1.863			-0.114	0.286	1.847			-0.255	-0.005	1.878			-0.284	-0.231	1.823			-0.269	-0.406	1.723			-0.283	-0.450	1.697			0.063	0.007	1.817			0.052	-0.123	1.621
-0.101	-0.249	1.789			-0.095	-0.198	1.838			-0.116	0.114	1.863			-0.114	0.286	1.847			-0.255	-0.005	1.878			-0.285	-0.230	1.825			-0.269	-0.406	1.723			-0.283	-0.450	1.697			0.064	0.006	1.816			0.053	-0.141	1.649
-0.102	-0.249	1.789			-0.095	-0.198	1.838			-0.115	0.114	1.863			-0.114	0.286	1.847			-0.255	-0.005	1.878			-0.286	-0.228	1.826			-0.269	-0.406	1.723			-0.283	-0.450	1.698			0.065	0.005	1.816			0.054	-0.139	1.646
-0.102	-0.248	1.789			-0.095	-0.198	1.838			-0.115	0.114	1.863			-0.114	0.286	1.847			-0.255	-0.005	1.878			-0.286	-0.228	1.826			-0.269	-0.406	1.723			-0.283	-0.450	1.698			0.066	0.005	1.815			0.063	-0.125	1.621
-0.102	-0.248	1.789			-0.095	-0.197	1.838			-0.115	0.114	1.863			-0.114	0.286	1.847			-0.255	-0.005	1.878			-0.286	-0.228	1.826			-0.269	-0.405	1.724			-0.283	-0.449	1.698			0.067	0.004	1.815			0.065	-0.123	1.615
-0.102	-0.247	1.789			-0.095	-0.197	1.839			-0.115	0.114	1.863			-0.114	0.286	1.847			-0.255	-0.005	1.878			-0.287	-0.229	1.826			-0.269	-0.405	1.724			-0.283	-0.449	1.698			0.068	0.003	1.814			0.069	-0.098	1.582
-0.101	-0.247	1.789			-0.095	-0.197	1.839			-0.114	0.113	1.863			-0.114	0.286	1.847			-0.255	-0.005	1.878			-0.286	-0.229	1.825			-0.269	-0.405	1.724			-0.283	-0.449	1.698			0.069	0.002	1.813			0.070	-0.103	1.587
-0.101	-0.247	1.789			-0.095	-0.197	1.839			-0.114	0.113	1.863			-0.114	0.285	1.847			-0.255	-0.005	1.878			-0.286	-0.229	1.825			-0.269	-0.405	1.724			-0.283	-0.449	1.698			0.033	0.005	1.823			0.072	-0.104	1.591
-0.101	-0.247	1.789			-0.095	-0.197	1.839			-0.113	0.113	1.863			-0.114	0.285	1.847			-0.255	-0.005	1.878			-0.286	-0.230	1.824			-0.269	-0.405	1.724			-0.283	-0.449	1.698			0.020	0.006	1.827			0.073	-0.105	1.594
-0.101	-0.247	1.789			-0.095	-0.197	1.839			-0.113	0.112	1.863			-0.114	0.285	1.846			-0.255	-0.005	1.878			-0.285	-0.231	1.822			-0.269	-0.405	1.724			-0.283	-0.449	1.698			0.013	0.010	1.832			0.074	-0.105	1.601
-0.101	-0.247	1.789			-0.095	-0.197	1.838			-0.112	0.112	1.863			-0.113	0.285	1.846			-0.255	-0.005	1.878			-0.285	-0.232	1.821			-0.269	-0.405	1.724			-0.283	-0.449	1.698			0.009	0.004	1.830			0.076	-0.100	1.595
-0.101	-0.247	1.789			-0.095	-0.197	1.838			-0.112	0.112	1.863			-0.113	0.284	1.846			-0.256	-0.005	1.877			-0.285	-0.233	1.820			-0.269	-0.405	1.724			-0.283	-0.449	1.698			0.006	0.008	1.833			0.078	-0.097	1.599
-0.101	-0.247	1.788			-0.095	-0.198	1.838			-0.112	0.111	1.863			-0.113	0.284	1.846			-0.256	-0.005	1.877			-0.284	-0.234	1.820			-0.269	-0.405	1.724			-0.283	-0.449	1.698			0.004	0.008	1.834			0.081	-0.104	1.604
-0.100	-0.248	1.788			-0.094	-0.198	1.838			-0.111	0.110	1.864			-0.113	0.284	1.846			-0.256	-0.005	1.877			-0.284	-0.234	1.819			-0.269	-0.404	1.724			-0.283	-0.449	1.698			0.001	0.008	1.835			0.085	-0.119	1.630
-0.100	-0.248	1.788			-0.094	-0.198	1.838			-0.111	0.110	1.864			-0.113	0.284	1.846			-0.256	-0.005	1.877			-0.284	-0.234	1.819			-0.269	-0.404	1.724			-0.283	-0.449	1.698			0.001	0.008	1.835			0.085	-0.119	1.630
-0.100	-0.248	1.788			-0.094	-0.198	1.838			-0.111	0.110	1.864			-0.113	0.284	1.845			-0.256	-0.005	1.877			-0.284	-0.235	1.818			-0.269	-0.404	1.724			-0.283	-0.449	1.698			0.000	0.008	1.835			0.088	-0.113	1.625
-0.100	-0.248	1.788			-0.094	-0.198	1.838			-0.110	0.110	1.864			-0.113	0.284	1.845			-0.256	-0.005	1.877			-0.284	-0.235	1.818			-0.269	-0.404	1.724			-0.283	-0.449	1.698			-0.000	0.008	1.836			0.090	-0.110	1.622
-0.100	-0.248	1.788			-0.094	-0.198	1.838			-0.110	0.110	1.864			-0.113	0.284	1.845			-0.256	-0.005	1.877			-0.284	-0.235	1.817			-0.269	-0.404	1.723			-0.283	-0.449	1.698			-0.000	0.008	1.836			0.092	-0.107	1.620
-0.100	-0.248	1.788			-0.094	-0.198	1.838			-0.110	0.109	1.864			-0.113	0.284	1.845			-0.256	-0.005	1.877			-0.284	-0.236	1.817			-0.270	-0.404	1.723			-0.283	-0.449	1.698			0.000	0.008	1.836			0.093	-0.105	1.618
-0.100	-0.248	1.788			-0.094	-0.198	1.838			-0.109	0.109	1.864			-0.112	0.284	1.845			-0.256	-0.005	1.876			-0.283	-0.236	1.817			-0.270	-0.403	1.723			-0.283	-0.449	1.698			0.001	0.008	1.836			0.095	-0.104	1.617
-0.099	-0.248	1.788			-0.094	-0.198	1.838			-0.109	0.109	1.864			-0.112	0.284	1.845			-0.256	-0.005	1.876			-0.283	-0.236	1.817			-0.270	-0.403	1.723			-0.283	-0.448	1.698			0.003	0.008	1.837			0.096	-0.103	1.615
-0.099	-0.248	1.787			-0.094	-0.198	1.838			-0.109	0.109	1.864			-0.112	0.283	1.845			-0.256	-0.005	1.876			-0.283	-0.236	1.816			-0.270	-0.403	1.723			-0.283	-0.448	1.698			0.005	0.008	1.837			0.097	-0.102	1.614
-0.099	-0.248	1.787			-0.094	-0.199	1.838			-0.109	0.108	1.864			-0.112	0.283	1.844			-0.256	-0.005	1.876			-0.283	-0.236	1.816			-0.270	-0.403	1.723			-0.283	-0.448	1.698			0.006	0.008	1.837			0.098	-0.101	1.614
-0.099	-0.248	1.787			-0.094	-0.199	1.838			-0.108	0.108	1.864			-0.112	0.283	1.844			-0.256	-0.005	1.876			-0.283	-0.236	1.816			-0.270	-0.403	1.723			-0.283	-0.448	1.698			0.008	0.008	1.837			0.099	-0.101	1.613
-0.099	-0.248	1.787			-0.094	-0.199	1.838			-0.108	0.108	1.864			-0.112	0.283	1.844			-0.256	-0.005	1.875			-0.283	-0.236	1.816			-0.270	-0.402	1.723			-0.283	-0.448	1.698			0.010	0.008	1.837			0.100	-0.100	1.612
-0.099	-0.248	1.787			-0.093	-0.199	1.838			-0.108	0.108	1.864			-0.112	0.283	1.844			-0.256	-0.005	1.875			-0.283	-0.237	1.815			-0.270	-0.402	1.723			-0.283	-0.448	1.698			0.012	0.008	1.837			0.101	-0.100	1.611
-0.098	-0.248	1.787			-0.093	-0.199	1.838			-0.108	0.107	1.864			-0.112	0.283	1.844			-0.256	-0.005	1.875			-0.283	-0.237	1.815			-0.270	-0.402	1.722			-0.283	-0.448	1.698			0.014	0.008	1.837			0.101	-0.100	1.611
-0.098	-0.248	1.787			-0.093	-0.199	1.838			-0.107	0.107	1.864			-0.112	0.283	1.844			-0.256	-0.005	1.875			-0.283	-0.237	1.815			-0.270	-0.402	1.722			-0.283	-0.448	1.698			0.016	0.008	1.837			0.102	-0.099	1.610
-0.098	-0.248	1.787			-0.093	-0.199	1.838			-0.107	0.107	1.864			-0.112	0.283	1.844			-0.256	-0.005	1.874			-0.283	-0.237	1.815			-0.270	-0.402	1.722			-0.283	-0.447	1.698			0.017	0.008	1.837			0.103	-0.099	1.610
-0.098	-0.248	1.787			-0.093	-0.199	1.838			-0.107	0.107	1.864			-0.112	0.283	1.844			-0.256	-0.005	1.874			-0.283	-0.237	1.815			-0.270	-0.402	1.722			-0.283	-0.447	1.698			0.019	0.008	1.836			0.103	-0.099	1.609
-0.098	-0.248	1.787			-0.093	-0.199	1.837			-0.107	0.107	1.864			-0.112	0.283	1.844			-0.256	-0.005	1.874			-0.283	-0.237	1.815			-0.270	-0.402	1.722			-0.283	-0.447	1.698			0.021	0.007	1.836			0.104	-0.099	1.609
-0.098	-0.248	1.787			-0.093	-0.199	1.837			-0.106	0.106	1.864			-0.111	0.283	1.843			-0.256	-0.005	1.874			-0.283	-0.237	1.815			-0.270	-0.401	1.722			-0.283	-0.447	1.698			0.023	0.007	1.836			0.105	-0.099	1.608
-0.097	-0.248	1.787			-0.093	-0.199	1.837			-0.106	0.106	1.864			-0.111	0.283	1.843			-0.256	-0.005	1.873			-0.283	-0.237	1.814			-0.270	-0.401	1.722			-0.283	-0.447	1.698			0.024	0.007	1.836			0.105	-0.099	1.608
-0.097	-0.248	1.787			-0.093	-0.199	1.837			-0.106	0.106	1.864			-0.111	0.283	1.843			-0.256	-0.005	1.873			-0.283	-0.237	1.814			-0.269	-0.401	1.722			-0.283	-0.447	1.698			0.026	0.007	1.836			0.106	-0.098	1.608
-0.097	-0.248	1.787			-0.093	-0.199	1.837			-0.106	0.106	1.864			-0.111	0.282	1.843			-0.256	-0.005	1.873			-0.283	-0.237	1.814			-0.269	-0.401	1.722			-0.283	-0.447	1.698			0.027	0.007	1.836			0.106	-0.098	1.607
-0.097	-0.248	1.787			-0.093	-0.199	1.837			-0.106	0.106	1.864			-0.111	0.282	1.843			-0.256	-0.006	1.873			-0.283	-0.237	1.814			-0.269	-0.401	1.722			-0.283	-0.447	1.698			0.029	0.006	1.836			0.107	-0.099	1.607
-0.097	-0.248	1.787			-0.093	-0.199	1.837			-0.106	0.106	1.864			-0.111	0.282	1.843			-0.256	-0.006	1.872			-0.283	-0.237	1.814			-0.269	-0.401	1.722			-0.283	-0.447	1.698			0.030	0.006	1.836			0.107	-0.099	1.606
-0.097	-0.248	1.787			-0.093	-0.199	1.837			-0.105	0.106	1.864			-0.111	0.282	1.843			-0.256	-0.006	1.872			-0.283	-0.238	1.814			-0.269	-0.401	1.721			-0.283	-0.447	1.698			0.031	0.006	1.836			0.108	-0.099	1.606
-0.097	-0.248	1.786			-0.093	-0.199	1.837			-0.105	0.105	1.864			-0.111	0.282	1.843			-0.256	-0.006	1.872			-0.283	-0.238	1.814			-0.269	-0.401	1.721			-0.283	-0.447	1.697			0.032	0.006	1.836			0.108	-0.099	1.606
-0.096	-0.248	1.786			-0.093	-0.199	1.837			-0.105	0.105	1.864			-0.111	0.282	1.843			-0.256	-0.005	1.871			-0.283	-0.238	1.814			-0.269	-0.401	1.721			-0.283	-0.446	1.697			0.033	0.006	1.836			0.108	-0.099	1.605
-0.096	-0.248	1.786			-0.093	-0.199	1.837			-0.105	0.105	1.864			-0.111	0.282	1.842			-0.256	-0.005	1.871			-0.283	-0.238	1.814			-0.269	-0.401	1.721			-0.283	-0.447	1.697			0.034	0.005	1.836			0.109	-0.100	1.606
-0.096	-0.248	1.786			-0.093	-0.199	1.837			-0.105	0.105	1.864			-0.111	0.282	1.842			-0.256	-0.005	1.871			-0.283	-0.238	1.814			-0.269	-0.401	1.720			-0.283	-0.447	1.697			0.035	0.005	1.836			0.099	-0.137	1.639
-0.096	-0.248	1.786			-0.093	-0.199	1.837			-0.105	0.105	1.863			-0.111	0.282	1.842			-0.256	-0.005	1.870			-0.283	-0.238	1.814			-0.269	-0.401	1.720			-0.283	-0.447	1.697			0.035	0.005	1.836			0.072	-0.165	1.681
-0.096	-0.248	1.786			-0.093	-0.199	1.837			-0.105	0.105	1.863			-0.111	0.282	1.842			-0.256	-0.005	1.870			-0.283	-0.238	1.814			-0.269	-0.401	1.720			-0.283	-0.447	1.696			0.036	0.005	1.836			0.064	-0.173	1.695
-0.096	-0.248	1.786			-0.093	-0.199	1.837			-0.105	0.105	1.863			-0.111	0.282	1.842			-0.256	-0.005	1.869			-0.284	-0.238	1.814			-0.269	-0.401	1.720			-0.283	-0.447	1.696			0.036	0.005	1.836			0.060	-0.179	1.703
-0.096	-0.248	1.786			-0.093	-0.199	1.837			-0.105	0.105	1.863			-0.111	0.282	1.842			-0.256	-0.005	1.869			-0.284	-0.237	1.814			-0.269	-0.401	1.719			-0.283	-0.447	1.696			0.037	0.005	1.836			0.056	-0.183	1.709
-0.096	-0.247	1.786			-0.093	-0.199	1.837			-0.106	0.105	1.863			-0.111	0.282	1.842			-0.257	-0.005	1.869			-0.284	-0.237	1.814			-0.269	-0.401	1.719			-0.283	-0.447	1.696			0.037	0.004	1.836			0.052	-0.187	1.715
-0.096	-0.247	1.786			-0.093	-0.198	1.837			-0.106	0.105	1.862			-0.111	0.282	1.842			-0.257	-0.005	1.868			-0.285	-0.237	1.814			-0.269	-0.401	1.719			-0.283	-0.447	1.695			0.038	0.004	1.836			0.049	-0.189	1.719
-0.096	-0.247	1.786			-0.093	-0.198	1.837			-0.106	0.105	1.862			-0.112	0.282	1.841			-0.257	-0.005	1.868			-0.286	-0.237	1.814			-0.269	-0.401	1.718			-0.283	-0.447	1.695			0.038	0.004	1.836			0.047	-0.192	1.723
-0.096	-0.247	1.786			-0.093	-0.198	1.837			-0.107	0.104	1.862			-0.112	0.282	1.841			-0.257	-0.005	1.867			-0.286	-0.237	1.814			-0.269	-0.402	1.718			-0.283	-0.447	1.695			0.039	0.004	1.836			0.045	-0.194	1.726
-0.096	-0.247	1.786			-0.093	-0.198	1.837			-0.107	0.104	1.861			-0.112	0.282	1.840			-0.258	-0.005	1.867			-0.287	-0.237	1.814			-0.269	-0.402	1.718			-0.283	-0.447	1.695			0.039	0.004	1.836			0.044	-0.196	1.729
-0.096	-0.247	1.786			-0.093	-0.198	1.836			-0.108	0.104	1.861			-0.112	0.282	1.840			-0.258	-0.005	1.866			-0.287	-0.236	1.814			-0.270	-0.402	1.718			-0.283	-0.448	1.695			0.039	0.004	1.836			0.042	-0.197	1.732
-0.096	-0.247	1.786			-0.094	-0.198	1.836			-0.108	0.104	1.861			-0.113	0.282	1.840			-0.258	-0.005	1.866			-0.288	-0.236	1.814			-0.270	-0.402	1.717			-0.283	-0.448	1.694			0.040	0.004	1.836			0.041	-0.199	1.734
-0.096	-0.247	1.786			-0.094	-0.198	1.836			-0.109	0.104	1.861			-0.113	0.281	1.840			-0.259	-0.005	1.865			-0.289	-0.236	1.814			-0.270	-0.402	1.717			-0.283	-0.448	1.694			0.040	0.003	1.835			0.051	-0.191	1.722
-0.097	-0.246	1.785			-0.094	-0.198	1.836			-0.109	0.104	1.860			-0.113	0.281	1.839			-0.259	-0.005	1.865			-0.289	-0.236	1.814			-0.270	-0.402	1.717			-0.283	-0.448	1.694			0.040	0.003	1.835			0.057	-0.187	1.716
-0.097	-0.246	1.785			-0.094	-0.198	1.836			-0.109	0.104	1.860			-0.114	0.281	1.839			-0.260	-0.005	1.864			-0.290	-0.236	1.813			-0.270	-0.402	1.716			-0.284	-0.448	1.693			0.040	0.003	1.835			0.061	-0.185	1.713
-0.097	-0.246	1.785			-0.095	-0.197	1.836			-0.110	0.104	1.860			-0.114	0.281	1.839			-0.260	-0.005	1.864			-0.290	-0.236	1.813			-0.271	-0.402	1.716			-0.284	-0.448	1.693			0.040	0.003	1.835			0.061	-0.181	1.718
-0.097	-0.246	1.785			-0.095	-0.197	1.836			-0.111	0.104	1.859			-0.114	0.281	1.838			-0.261	-0.005	1.863			-0.291	-0.236	1.813			-0.271	-0.402	1.715			-0.284	-0.448	1.693			0.040	0.003	1.835			0.062	-0.178	1.720
-0.097	-0.246	1.785			-0.095	-0.197	1.835			-0.111	0.104	1.859			-0.114	0.281	1.838			-0.261	-0.005	1.863			-0.292	-0.236	1.813			-0.271	-0.402	1.715			-0.284	-0.448	1.692			0.040	0.003	1.835			0.063	-0.176	1.721
-0.098	-0.246	1.785			-0.096	-0.197	1.835			-0.112	0.104	1.859			-0.115	0.281	1.838			-0.261	-0.005	1.862			-0.292	-0.236	1.813			-0.272	-0.402	1.714			-0.284	-0.448	1.692			0.040	0.003	1.835			0.064	-0.174	1.722
-0.098	-0.246	1.785			-0.096	-0.197	1.835			-0.112	0.104	1.859			-0.115	0.281	1.837			-0.262	-0.005	1.862			-0.293	-0.236	1.812			-0.272	-0.402	1.714			-0.285	-0.448	1.691			0.040	0.003	1.836			0.065	-0.172	1.723
-0.098	-0.245	1.785			-0.097	-0.197	1.835			-0.113	0.104	1.858			-0.115	0.281	1.837			-0.262	-0.005	1.861			-0.293	-0.236	1.812			-0.272	-0.402	1.714			-0.285	-0.448	1.691			0.039	0.003	1.836			0.066	-0.172	1.724
-0.098	-0.245	1.784			-0.097	-0.197	1.835			-0.114	0.104	1.858			-0.115	0.281	1.837			-0.263	-0.005	1.861			-0.294	-0.236	1.812			-0.273	-0.402	1.713			-0.285	-0.448	1.690			0.039	0.003	1.836			0.067	-0.172	1.724
-0.099	-0.245	1.784			-0.098	-0.196	1.835			-0.114	0.104	1.858			-0.116	0.281	1.837			-0.263	-0.005	1.860			-0.294	-0.236	1.811			-0.273	-0.402	1.713			-0.285	-0.448	1.689			0.039	0.003	1.836			0.068	-0.172	1.724
-0.099	-0.245	1.784			-0.098	-0.196	1.835			-0.115	0.104	1.858			-0.116	0.281	1.837			-0.264	-0.005	1.860			-0.295	-0.236	1.811			-0.273	-0.403	1.712			-0.285	-0.448	1.689			0.038	0.003	1.836			0.071	-0.170	1.722
-0.099	-0.245	1.784			-0.099	-0.196	1.834			-0.115	0.104	1.858			-0.116	0.281	1.836			-0.264	-0.005	1.860			-0.295	-0.236	1.811			-0.274	-0.403	1.712			-0.286	-0.448	1.688			0.038	0.003	1.836			0.076	-0.167	1.718
-0.100	-0.245	1.784			-0.099	-0.196	1.834			-0.116	0.104	1.857			-0.117	0.281	1.836			-0.265	-0.005	1.859			-0.296	-0.236	1.810			-0.274	-0.403	1.712			-0.286	-0.448	1.688			0.038	0.003	1.837			0.078	-0.165	1.716
-0.100	-0.244	1.784			-0.100	-0.196	1.834			-0.116	0.104	1.857			-0.117	0.281	1.836			-0.265	-0.005	1.859			-0.296	-0.236	1.810			-0.274	-0.403	1.711			-0.286	-0.448	1.688			0.037	0.003	1.837			0.079	-0.165	1.715
-0.100	-0.244	1.784			-0.100	-0.196	1.834			-0.117	0.104	1.857			-0.117	0.281	1.836			-0.266	-0.005	1.859			-0.296	-0.236	1.810			-0.275	-0.403	1.711			-0.286	-0.448	1.687			0.037	0.003	1.837			0.080	-0.165	1.714
-0.101	-0.244	1.784			-0.101	-0.196	1.834			-0.117	0.104	1.857			-0.117	0.281	1.836			-0.266	-0.004	1.858			-0.297	-0.236	1.810			-0.275	-0.403	1.711			-0.286	-0.448	1.687			0.037	0.003	1.837			0.081	-0.165	1.714
-0.101	-0.244	1.784			-0.101	-0.195	1.834			-0.117	0.105	1.857			-0.117	0.281	1.836			-0.267	-0.004	1.858			-0.297	-0.236	1.809			-0.275	-0.403	1.710			-0.287	-0.448	1.686			0.036	0.003	1.838			0.083	-0.166	1.712
-0.101	-0.244	1.783			-0.101	-0.195	1.834			-0.118	0.105	1.857			-0.118	0.281	1.836			-0.267	-0.004	1.858			-0.298	-0.236	1.809			-0.275	-0.403	1.710			-0.287	-0.448	1.686			0.036	0.003	1.838			0.084	-0.166	1.711
-0.102	-0.244	1.783			-0.102	-0.195	1.834			-0.118	0.105	1.857			-0.118	0.281	1.835			-0.268	-0.004	1.857			-0.298	-0.236	1.809			-0.276	-0.403	1.710			-0.287	-0.448	1.686			0.035	0.003	1.838			0.084	-0.167	1.711
-0.102	-0.244	1.783			-0.102	-0.195	1.834			-0.119	0.105	1.856			-0.118	0.281	1.835			-0.268	-0.004	1.857			-0.299	-0.236	1.809			-0.276	-0.403	1.709			-0.287	-0.448	1.686			0.035	0.004	1.838			0.085	-0.168	1.711
-0.102	-0.244	1.783			-0.102	-0.195	1.833			-0.119	0.105	1.856			-0.118	0.281	1.835			-0.268	-0.004	1.857			-0.299	-0.236	1.809			-0.276	-0.403	1.709			-0.287	-0.449	1.685			0.035	0.004	1.839			0.085	-0.169	1.710
-0.102	-0.244	1.783			-0.103	-0.195	1.833			-0.120	0.105	1.856			-0.119	0.281	1.835			-0.269	-0.004	1.857			-0.299	-0.236	1.809			-0.276	-0.403	1.709			-0.287	-0.449	1.685			0.034	0.004	1.839			0.085	-0.169	1.710
-0.103	-0.243	1.783			-0.103	-0.195	1.833			-0.120	0.105	1.856			-0.119	0.281	1.835			-0.269	-0.004	1.856			-0.301	-0.235	1.809			-0.276	-0.403	1.708			-0.287	-0.449	1.685			0.034	0.004	1.839			0.086	-0.170	1.710
-0.103	-0.243	1.783			-0.104	-0.195	1.833			-0.120	0.105	1.856			-0.119	0.281	1.835			-0.269	-0.004	1.856			-0.302	-0.234	1.810			-0.277	-0.403	1.708			-0.287	-0.449	1.685			0.034	0.004	1.839			0.086	-0.170	1.710
-0.103	-0.243	1.783			-0.104	-0.195	1.833			-0.121	0.105	1.856			-0.119	0.281	1.835			-0.270	-0.004	1.856			-0.303	-0.234	1.810			-0.277	-0.403	1.708			-0.287	-0.449	1.684			0.033	0.004	1.839			0.087	-0.171	1.709
-0.104	-0.243	1.783			-0.104	-0.195	1.833			-0.121	0.105	1.856			-0.119	0.281	1.835			-0.270	-0.004	1.856			-0.303	-0.234	1.810			-0.277	-0.403	1.708			-0.288	-0.449	1.684			0.033	0.004	1.840			0.087	-0.171	1.709
-0.104	-0.243	1.783			-0.105	-0.195	1.833			-0.121	0.105	1.856			-0.120	0.281	1.835			-0.270	-0.004	1.856			-0.304	-0.234	1.810			-0.277	-0.403	1.708			-0.288	-0.449	1.684			0.032	0.004	1.840			0.087	-0.172	1.709
-0.104	-0.243	1.783			-0.105	-0.195	1.833			-0.122	0.105	1.856			-0.120	0.281	1.835			-0.270	-0.004	1.856			-0.304	-0.233	1.810			-0.277	-0.403	1.707			-0.288	-0.449	1.684			0.032	0.003	1.840			0.087	-0.172	1.709
-0.105	-0.243	1.783			-0.105	-0.195	1.833			-0.122	0.105	1.856			-0.120	0.281	1.835			-0.271	-0.004	1.855			-0.305	-0.233	1.810			-0.277	-0.403	1.707			-0.288	-0.449	1.684			0.032	0.003	1.840			0.088	-0.172	1.709
-0.105	-0.243	1.783			-0.106	-0.195	1.833			-0.122	0.105	1.856			-0.120	0.281	1.835			-0.271	-0.004	1.855			-0.306	-0.233	1.810			-0.278	-0.403	1.707			-0.288	-0.449	1.683			0.031	0.003	1.840			0.088	-0.173	1.709
-0.105	-0.243	1.783			-0.106	-0.195	1.833			-0.123	0.105	1.856			-0.120	0.281	1.835			-0.271	-0.004	1.855			-0.307	-0.233	1.810			-0.278	-0.403	1.707			-0.288	-0.449	1.683			0.031	0.003	1.841			0.088	-0.174	1.708
-0.106	-0.243	1.783			-0.107	-0.195	1.833			-0.123	0.105	1.856			-0.121	0.281	1.835			-0.272	-0.004	1.855			-0.307	-0.233	1.810			-0.278	-0.403	1.707			-0.288	-0.449	1.683			0.030	0.003	1.841			0.089	-0.174	1.708
-0.106	-0.243	1.783			-0.107	-0.195	1.833			-0.124	0.105	1.856			-0.121	0.281	1.835			-0.272	-0.004	1.855			-0.308	-0.233	1.810			-0.278	-0.403	1.706			-0.288	-0.449	1.683			0.030	0.003	1.841			0.089	-0.175	1.708
-0.106	-0.243	1.783			-0.107	-0.195	1.833			-0.124	0.105	1.856			-0.121	0.281	1.835			-0.272	-0.004	1.855			-0.308	-0.233	1.810			-0.278	-0.403	1.706			-0.288	-0.449	1.683			0.030	0.003	1.841			0.089	-0.175	1.708
-0.107	-0.243	1.783			-0.108	-0.195	1.833			-0.124	0.105	1.856			-0.121	0.281	1.835			-0.273	-0.004	1.855			-0.308	-0.233	1.810			-0.279	-0.403	1.706			-0.289	-0.449	1.683			0.029	0.003	1.841			0.089	-0.176	1.708
-0.107	-0.244	1.783			-0.108	-0.195	1.833			-0.125	0.105	1.856			-0.121	0.281	1.835			-0.273	-0.004	1.855			-0.309	-0.233	1.810			-0.279	-0.403	1.706			-0.289	-0.449	1.683			0.029	0.003	1.841			0.089	-0.176	1.707
-0.107	-0.244	1.783			-0.108	-0.195	1.833			-0.125	0.105	1.856			-0.121	0.281	1.835			-0.273	-0.004	1.855			-0.309	-0.233	1.810			-0.279	-0.403	1.706			-0.289	-0.449	1.682			0.028	0.003	1.841			0.089	-0.176	1.707
-0.108	-0.244	1.783			-0.109	-0.195	1.833			-0.125	0.105	1.855			-0.122	0.281	1.835			-0.273	-0.004	1.855			-0.309	-0.233	1.810			-0.280	-0.403	1.706			-0.289	-0.449	1.682			0.028	0.002	1.842			0.090	-0.177	1.707
-0.108	-0.244	1.783			-0.109	-0.195	1.833			-0.126	0.105	1.855			-0.122	0.281	1.835			-0.274	-0.004	1.855			-0.309	-0.233	1.810			-0.280	-0.403	1.706			-0.289	-0.449	1.682			0.027	0.002	1.842			0.090	-0.177	1.707
-0.108	-0.244	1.783			-0.109	-0.195	1.833			-0.126	0.105	1.855			-0.122	0.281	1.835			-0.274	-0.004	1.854			-0.310	-0.233	1.810			-0.280	-0.403	1.705			-0.289	-0.449	1.682			0.027	0.002	1.842			0.090	-0.177	1.707
-0.109	-0.244	1.783			-0.110	-0.195	1.833			-0.126	0.105	1.855			-0.122	0.281	1.835			-0.274	-0.004	1.854			-0.310	-0.233	1.810			-0.280	-0.403	1.705			-0.290	-0.449	1.682			0.027	0.002	1.842			0.090	-0.178	1.707
-0.109	-0.244	1.783			-0.110	-0.195	1.833			-0.127	0.105	1.855			-0.122	0.281	1.835			-0.274	-0.004	1.854			-0.310	-0.233	1.809			-0.281	-0.403	1.705			-0.290	-0.449	1.682			0.026	0.002	1.842			0.090	-0.178	1.707
-0.109	-0.244	1.783			-0.110	-0.195	1.833			-0.127	0.105	1.855			-0.122	0.281	1.835			-0.275	-0.004	1.854			-0.310	-0.233	1.809			-0.281	-0.403	1.705			-0.290	-0.450	1.682			0.026	0.001	1.842			0.090	-0.178	1.706
-0.109	-0.244	1.783			-0.111	-0.195	1.833			-0.127	0.105	1.855			-0.123	0.281	1.835			-0.275	-0.004	1.854			-0.311	-0.233	1.809			-0.281	-0.403	1.705			-0.290	-0.450	1.682			0.026	0.001	1.842			0.090	-0.179	1.706
-0.110	-0.244	1.783			-0.111	-0.196	1.833			-0.127	0.105	1.855			-0.123	0.281	1.835			-0.275	-0.004	1.854			-0.311	-0.233	1.809			-0.282	-0.403	1.705			-0.290	-0.450	1.682			0.025	0.001	1.842			0.090	-0.179	1.706
-0.110	-0.244	1.783			-0.111	-0.196	1.833			-0.128	0.105	1.855			-0.123	0.280	1.835			-0.275	-0.004	1.854			-0.311	-0.233	1.809			-0.282	-0.403	1.705			-0.290	-0.450	1.682			0.025	0.001	1.842			0.090	-0.179	1.706
-0.110	-0.244	1.783			-0.111	-0.196	1.833			-0.128	0.105	1.855			-0.123	0.280	1.835			-0.276	-0.005	1.854			-0.311	-0.234	1.809			-0.282	-0.403	1.705			-0.290	-0.450	1.682			0.025	0.001	1.842			0.090	-0.179	1.706
-0.110	-0.245	1.783			-0.112	-0.196	1.833			-0.128	0.105	1.855			-0.124	0.280	1.835			-0.276	-0.005	1.854			-0.312	-0.234	1.809			-0.282	-0.403	1.705			-0.290	-0.450	1.681			0.025	0.001	1.842			0.090	-0.179	1.706
-0.111	-0.245	1.783			-0.112	-0.196	1.833			-0.128	0.105	1.855			-0.124	0.280	1.835			-0.276	-0.005	1.854			-0.312	-0.234	1.809			-0.282	-0.403	1.705			-0.291	-0.450	1.681			0.024	0.000	1.842			0.089	-0.180	1.707
-0.111	-0.245	1.783			-0.112	-0.196	1.833			-0.129	0.105	1.856			-0.124	0.280	1.835			-0.276	-0.005	1.854			-0.312	-0.234	1.809			-0.283	-0.403	1.705			-0.291	-0.450	1.681			0.024	0.000	1.843			0.088	-0.180	1.707
-0.111	-0.245	1.783			-0.112	-0.196	1.833			-0.129	0.105	1.856			-0.124	0.280	1.835			-0.276	-0.005	1.854			-0.312	-0.234	1.809			-0.283	-0.403	1.705			-0.291	-0.450	1.681			0.024	0.000	1.843			0.088	-0.181	1.707
-0.111	-0.245	1.783			-0.112	-0.196	1.833			-0.129	0.105	1.856			-0.124	0.280	1.835			-0.277	-0.005	1.854			-0.312	-0.234	1.809			-0.283	-0.403	1.705			-0.291	-0.450	1.681			0.024	0.000	1.843			0.088	-0.181	1.707
-0.111	-0.245	1.783			-0.113	-0.196	1.833			-0.129	0.105	1.856			-0.125	0.280	1.835			-0.277	-0.005	1.854			-0.313	-0.234	1.809			-0.283	-0.403	1.704			-0.291	-0.450	1.681			0.024	-0.000	1.843			0.087	-0.181	1.708
-0.112	-0.245	1.783			-0.113	-0.196	1.834			-0.129	0.105	1.856			-0.125	0.280	1.835			-0.277	-0.005	1.854			-0.313	-0.234	1.809			-0.283	-0.403	1.704			-0.291	-0.450	1.681			0.023	-0.000	1.843			0.086	-0.182	1.709
-0.112	-0.245	1.783			-0.113	-0.196	1.834			-0.130	0.105	1.856			-0.125	0.280	1.835			-0.277	-0.005	1.854			-0.313	-0.234	1.809			-0.283	-0.403	1.704			-0.291	-0.450	1.681			0.023	-0.000	1.843			0.086	-0.182	1.709
-0.112	-0.245	1.783			-0.113	-0.196	1.834			-0.130	0.105	1.856			-0.125	0.280	1.835			-0.277	-0.005	1.854			-0.313	-0.234	1.809			-0.284	-0.404	1.704			-0.291	-0.450	1.681			0.023	-0.000	1.843			0.086	-0.182	1.709
-0.112	-0.245	1.783			-0.113	-0.196	1.834			-0.130	0.105	1.856			-0.125	0.280	1.836			-0.277	-0.005	1.854			-0.313	-0.234	1.809			-0.284	-0.404	1.704			-0.291	-0.450	1.681			0.023	-0.000	1.843			0.086	-0.182	1.709
-0.112	-0.245	1.783			-0.114	-0.196	1.834			-0.130	0.105	1.856			-0.125	0.280	1.836			-0.277	-0.005	1.854			-0.313	-0.234	1.809			-0.284	-0.404	1.704			-0.292	-0.450	1.681			0.023	-0.001	1.843			0.085	-0.183	1.710
-0.112	-0.245	1.783			-0.114	-0.196	1.834			-0.130	0.105	1.856			-0.125	0.280	1.836			-0.277	-0.005	1.854			-0.313	-0.234	1.809			-0.284	-0.404	1.704			-0.292	-0.450	1.681			0.023	-0.001	1.843			0.085	-0.182	1.710
-0.112	-0.245	1.783			-0.114	-0.196	1.834			-0.130	0.105	1.856			-0.125	0.280	1.836			-0.278	-0.005	1.854			-0.313	-0.234	1.809			-0.284	-0.404	1.704			-0.292	-0.450	1.681			0.023	-0.001	1.843			0.085	-0.182	1.710
-0.113	-0.245	1.783			-0.114	-0.196	1.834			-0.130	0.105	1.856			-0.125	0.280	1.836			-0.278	-0.005	1.854			-0.314	-0.234	1.809			-0.284	-0.404	1.704			-0.292	-0.450	1.681			0.022	-0.001	1.843			0.085	-0.182	1.711
-0.113	-0.245	1.783			-0.114	-0.197	1.834			-0.130	0.105	1.856			-0.126	0.280	1.836			-0.278	-0.005	1.854			-0.314	-0.235	1.809			-0.284	-0.404	1.704			-0.292	-0.450	1.681			0.022	-0.001	1.843			0.085	-0.182	1.711
-0.113	-0.245	1.784			-0.114	-0.197	1.834			-0.131	0.105	1.856			-0.126	0.280	1.836			-0.278	-0.005	1.854			-0.314	-0.235	1.809			-0.284	-0.404	1.704			-0.292	-0.451	1.681			0.022	-0.001	1.843			0.085	-0.182	1.711
-0.113	-0.245	1.784			-0.114	-0.197	1.834			-0.131	0.105	1.856			-0.126	0.280	1.836			-0.278	-0.005	1.854			-0.314	-0.234	1.810			-0.284	-0.404	1.704			-0.292	-0.451	1.681			0.022	-0.001	1.843			0.085	-0.182	1.711
-0.113	-0.246	1.784			-0.114	-0.197	1.834			-0.131	0.105	1.856			-0.126	0.280	1.836			-0.278	-0.005	1.854			-0.314	-0.234	1.810			-0.284	-0.404	1.704			-0.292	-0.451	1.681			0.022	-0.001	1.843			0.084	-0.182	1.712
-0.113	-0.246	1.784			-0.114	-0.197	1.834			-0.131	0.105	1.856			-0.126	0.280	1.836			-0.278	-0.005	1.854			-0.314	-0.234	1.809			-0.284	-0.404	1.704			-0.292	-0.451	1.681			0.022	-0.001	1.843			0.084	-0.182	1.712
-0.113	-0.246	1.784			-0.114	-0.197	1.834			-0.131	0.105	1.856			-0.126	0.280	1.837			-0.278	-0.005	1.854			-0.314	-0.234	1.809			-0.284	-0.404	1.704			-0.292	-0.451	1.681			0.022	-0.001	1.843			0.085	-0.181	1.711
-0.113	-0.246	1.784			-0.115	-0.197	1.834			-0.131	0.105	1.856			-0.126	0.280	1.837			-0.278	-0.005	1.854			-0.314	-0.234	1.809			-0.284	-0.404	1.704			-0.292	-0.451	1.681			0.022	-0.001	1.843			0.084	-0.180	1.712
-0.113	-0.246	1.784			-0.115	-0.197	1.834			-0.131	0.105	1.856			-0.126	0.280	1.837			-0.278	-0.005	1.854			-0.313	-0.234	1.809			-0.284	-0.404	1.704			-0.292	-0.451	1.681			0.022	-0.001	1.843			0.084	-0.179	1.712
-0.113	-0.246	1.784			-0.115	-0.197	1.834			-0.131	0.105	1.856			-0.126	0.280	1.837			-0.278	-0.005	1.854			-0.313	-0.234	1.809			-0.284	-0.404	1.704			-0.292	-0.451	1.681			0.022	-0.001	1.844			0.084	-0.180	1.713
-0.113	-0.246	1.784			-0.115	-0.197	1.834			-0.131	0.105	1.857			-0.126	0.280	1.837			-0.278	-0.005	1.854			-0.313	-0.234	1.809			-0.284	-0.404	1.704			-0.292	-0.451	1.681			0.022	-0.001	1.844			0.083	-0.180	1.713
-0.113	-0.246	1.784			-0.115	-0.197	1.834			-0.131	0.105	1.857			-0.126	0.280	1.837			-0.278	-0.005	1.854			-0.313	-0.234	1.809			-0.284	-0.404	1.704			-0.292	-0.451	1.681			0.022	-0.001	1.844			0.083	-0.180	1.713
-0.113	-0.246	1.784			-0.115	-0.197	1.834			-0.131	0.105	1.857			-0.126	0.280	1.837			-0.278	-0.005	1.854			-0.313	-0.234	1.809			-0.284	-0.404	1.704			-0.292	-0.451	1.681			0.022	-0.001	1.844			0.083	-0.180	1.714
-0.113	-0.246	1.784			-0.115	-0.197	1.834			-0.131	0.105	1.857			-0.126	0.280	1.837			-0.278	-0.005	1.854			-0.313	-0.234	1.809			-0.284	-0.404	1.704			-0.292	-0.451	1.681			0.022	-0.001	1.844			0.082	-0.180	1.714
-0.113	-0.246	1.784			-0.115	-0.197	1.834			-0.131	0.105	1.857			-0.126	0.280	1.837			-0.278	-0.005	1.854			-0.313	-0.234	1.809			-0.284	-0.404	1.704			-0.292	-0.451	1.681			0.022	-0.001	1.844			0.082	-0.180	1.715
-0.114	-0.246	1.784			-0.115	-0.197	1.834			-0.131	0.105	1.857			-0.126	0.280	1.837			-0.278	-0.005	1.854			-0.313	-0.234	1.809			-0.284	-0.404	1.704			-0.292	-0.452	1.681			0.022	-0.001	1.844			0.081	-0.179	1.715
-0.114	-0.246	1.784			-0.115	-0.197	1.834			-0.131	0.105	1.857			-0.126	0.280	1.838			-0.278	-0.005	1.854			-0.313	-0.234	1.809			-0.284	-0.404	1.704			-0.292	-0.452	1.681			0.021	-0.001	1.844			0.081	-0.179	1.714
-0.114	-0.246	1.784			-0.115	-0.197	1.834			-0.131	0.105	1.857			-0.126	0.280	1.838			-0.278	-0.005	1.854			-0.313	-0.233	1.810			-0.284	-0.404	1.704			-0.292	-0.452	1.681			0.021	-0.001	1.844			0.067	-0.183	1.720
-0.114	-0.246	1.784			-0.115	-0.197	1.834			-0.131	0.105	1.858			-0.125	0.280	1.838			-0.278	-0.005	1.854			-0.313	-0.233	1.810			-0.284	-0.404	1.704			-0.292	-0.452	1.681			0.021	-0.001	1.844			0.065	-0.177	1.722
-0.114	-0.246	1.784			-0.115	-0.197	1.834			-0.131	0.105	1.858			-0.125	0.280	1.838			-0.278	-0.005	1.854			-0.313	-0.233	1.810			-0.284	-0.404	1.704			-0.292	-0.452	1.681			0.021	-0.001	1.844			0.065	-0.176	1.712
-0.114	-0.246	1.784			-0.115	-0.197	1.834			-0.131	0.105	1.858			-0.125	0.280	1.838			-0.278	-0.005	1.854			-0.313	-0.233	1.810			-0.284	-0.404	1.704			-0.292	-0.452	1.681			0.021	-0.001	1.844			0.062	-0.176	1.711
-0.114	-0.246	1.784			-0.115	-0.197	1.834			-0.131	0.105	1.858			-0.125	0.280	1.838			-0.278	-0.005	1.854			-0.312	-0.233	1.810			-0.284	-0.404	1.704			-0.292	-0.452	1.681			0.022	-0.001	1.844			0.061	-0.176	1.707
-0.114	-0.246	1.784			-0.115	-0.197	1.834			-0.131	0.105	1.858			-0.125	0.280	1.838			-0.278	-0.005	1.854			-0.312	-0.233	1.810			-0.284	-0.404	1.704			-0.291	-0.452	1.681			0.022	-0.001	1.844			0.061	-0.176	1.703
-0.114	-0.246	1.784			-0.115	-0.197	1.834			-0.131	0.105	1.858			-0.125	0.280	1.838			-0.278	-0.005	1.854			-0.313	-0.233	1.811			-0.284	-0.404	1.704			-0.291	-0.452	1.681			0.022	-0.001	1.844			0.050	-0.181	1.710
-0.114	-0.246	1.784			-0.115	-0.197	1.834			-0.130	0.105	1.858			-0.125	0.281	1.838			-0.278	-0.005	1.854			-0.313	-0.233	1.811			-0.284	-0.404	1.704			-0.291	-0.452	1.682			0.022	-0.001	1.844			0.043	-0.185	1.713
-0.114	-0.246	1.784			-0.115	-0.197	1.834			-0.130	0.105	1.858			-0.125	0.281	1.838			-0.278	-0.005	1.854			-0.313	-0.234	1.811			-0.284	-0.404	1.704			-0.291	-0.452	1.682			0.021	-0.001	1.843			0.038	-0.186	1.715
-0.114	-0.246	1.784			-0.115	-0.197	1.834			-0.130	0.105	1.858			-0.125	0.281	1.839			-0.278	-0.005	1.854			-0.313	-0.234	1.811			-0.284	-0.404	1.704			-0.291	-0.452	1.682			0.021	-0.001	1.842			0.042	-0.184	1.705
-0.114	-0.246	1.784			-0.115	-0.198	1.834			-0.130	0.105	1.859			-0.125	0.281	1.839			-0.277	-0.005	1.855			-0.312	-0.235	1.811			-0.284	-0.404	1.704			-0.291	-0.452	1.682			0.018	-0.001	1.841			0.037	-0.190	1.708
-0.114	-0.246	1.784			-0.115	-0.198	1.834			-0.130	0.105	1.859			-0.125	0.281	1.839			-0.277	-0.005	1.855			-0.312	-0.235	1.811			-0.284	-0.404	1.704			-0.291	-0.452	1.682			0.014	-0.001	1.838			0.053	-0.157	1.654
-0.114	-0.247	1.784			-0.114	-0.198	1.834			-0.130	0.105	1.859			-0.125	0.281	1.839			-0.277	-0.005	1.855			-0.312	-0.235	1.811			-0.284	-0.404	1.704			-0.291	-0.452	1.682			0.010	0.000	1.837			0.058	-0.134	1.629
-0.114	-0.247	1.784			-0.114	-0.198	1.834			-0.130	0.105	1.859			-0.125	0.281	1.839			-0.277	-0.005	1.855			-0.311	-0.236	1.811			-0.284	-0.404	1.704			-0.292	-0.452	1.683			0.006	0.001	1.836			0.059	-0.124	1.619
-0.114	-0.247	1.784			-0.114	-0.198	1.834			-0.130	0.105	1.859			-0.125	0.281	1.839			-0.277	-0.005	1.855			-0.311	-0.237	1.810			-0.284	-0.404	1.704			-0.292	-0.452	1.683			0.004	0.002	1.835			0.060	-0.117	1.613
-0.114	-0.247	1.784			-0.114	-0.198	1.834			-0.130	0.105	1.859			-0.125	0.281	1.839			-0.277	-0.005	1.856			-0.310	-0.237	1.810			-0.284	-0.404	1.704			-0.292	-0.452	1.683			-0.001	0.004	1.835			0.060	-0.115	1.609
-0.114	-0.247	1.784			-0.114	-0.198	1.834			-0.130	0.105	1.859			-0.124	0.281	1.839			-0.277	-0.005	1.856			-0.309	-0.238	1.810			-0.284	-0.404	1.704			-0.292	-0.452	1.683			-0.003	0.005	1.835			0.060	-0.112	1.607
-0.114	-0.248	1.784			-0.114	-0.198	1.834			-0.130	0.105	1.859			-0.124	0.282	1.839			-0.277	-0.005	1.856			-0.309	-0.238	1.810			-0.284	-0.404	1.704			-0.292	-0.452	1.684			-0.006	0.007	1.835			0.059	-0.110	1.605
-0.114	-0.248	1.784			-0.114	-0.199	1.834			-0.130	0.105	1.859			-0.124	0.282	1.840			-0.277	-0.005	1.856			-0.308	-0.239	1.809			-0.284	-0.404	1.704			-0.292	-0.452	1.684			-0.009	0.007	1.834			0.059	-0.109	1.603
-0.114	-0.248	1.784			-0.114	-0.199	1.834			-0.130	0.105	1.859			-0.124	0.282	1.840			-0.277	-0.005	1.857			-0.308	-0.238	1.809			-0.284	-0.404	1.704			-0.292	-0.452	1.684			-0.011	0.007	1.834			0.057	-0.101	1.597
-0.114	-0.249	1.784			-0.114	-0.199	1.834			-0.129	0.105	1.859			-0.124	0.282	1.840			-0.277	-0.005	1.857			-0.307	-0.238	1.809			-0.285	-0.404	1.704			-0.293	-0.452	1.684			-0.013	0.007	1.833			0.056	-0.102	1.596
-0.114	-0.250	1.783			-0.113	-0.200	1.834			-0.129	0.105	1.859			-0.124	0.282	1.840			-0.276	-0.005	1.857			-0.306	-0.237	1.809			-0.285	-0.404	1.705			-0.293	-0.452	1.685			-0.016	0.007	1.832			0.054	-0.106	1.595
-0.114	-0.250	1.783			-0.113	-0.200	1.834			-0.129	0.105	1.859			-0.124	0.282	1.840			-0.276	-0.005	1.857			-0.306	-0.237	1.809			-0.285	-0.404	1.705			-0.293	-0.452	1.685			-0.016	0.007	1.832			0.054	-0.106	1.595
-0.114	-0.250	1.783			-0.113	-0.200	1.834			-0.129	0.105	1.859			-0.124	0.282	1.840			-0.276	-0.005	1.858			-0.306	-0.237	1.809			-0.285	-0.404	1.705			-0.293	-0.452	1.685			-0.018	0.007	1.832			0.054	-0.108	1.595
-0.114	-0.250	1.783			-0.113	-0.200	1.834			-0.129	0.106	1.859			-0.124	0.283	1.841			-0.276	-0.005	1.858			-0.305	-0.236	1.809			-0.285	-0.404	1.705			-0.293	-0.452	1.685			-0.019	0.007	1.831			0.053	-0.110	1.595
-0.115	-0.251	1.783			-0.113	-0.201	1.834			-0.129	0.106	1.859			-0.124	0.283	1.841			-0.276	-0.005	1.858			-0.305	-0.236	1.809			-0.285	-0.404	1.705			-0.293	-0.452	1.685			-0.020	0.006	1.831			0.053	-0.112	1.596
-0.115	-0.251	1.783			-0.113	-0.201	1.834			-0.129	0.106	1.859			-0.124	0.283	1.841			-0.276	-0.005	1.858			-0.305	-0.235	1.809			-0.285	-0.404	1.705			-0.293	-0.452	1.686			-0.022	0.006	1.830			0.052	-0.113	1.597
-0.115	-0.252	1.783			-0.113	-0.201	1.834			-0.129	0.106	1.859			-0.124	0.283	1.841			-0.276	-0.005	1.859			-0.304	-0.235	1.809			-0.285	-0.404	1.706			-0.293	-0.452	1.686			-0.023	0.006	1.830			0.052	-0.115	1.598
-0.115	-0.252	1.783			-0.113	-0.201	1.834			-0.129	0.106	1.860			-0.124	0.283	1.841			-0.276	-0.005	1.859			-0.304	-0.235	1.809			-0.285	-0.404	1.706			-0.293	-0.452	1.686			-0.024	0.006	1.829			0.052	-0.115	1.598
-0.115	-0.253	1.783			-0.113	-0.202	1.834			-0.129	0.106	1.860			-0.124	0.283	1.841			-0.276	-0.005	1.859			-0.304	-0.235	1.808			-0.285	-0.404	1.706			-0.294	-0.452	1.686			-0.025	0.006	1.829			0.051	-0.116	1.598
-0.115	-0.253	1.782			-0.113	-0.202	1.833			-0.129	0.106	1.860			-0.124	0.283	1.841			-0.276	-0.005	1.860			-0.303	-0.235	1.809			-0.285	-0.403	1.706			-0.294	-0.452	1.687			-0.026	0.006	1.828			0.049	-0.119	1.602
-0.115	-0.253	1.782			-0.113	-0.202	1.833			-0.129	0.106	1.860			-0.124	0.283	1.841			-0.276	-0.005	1.860			-0.303	-0.235	1.809			-0.285	-0.403	1.706			-0.294	-0.452	1.687			-0.026	0.006	1.828			0.049	-0.119	1.602
-0.116	-0.254	1.782			-0.113	-0.202	1.833			-0.129	0.106	1.860			-0.124	0.283	1.842			-0.276	-0.005	1.860			-0.303	-0.235	1.809			-0.285	-0.403	1.707			-0.294	-0.452	1.687			-0.027	0.005	1.828			0.048	-0.120	1.603
-0.116	-0.254	1.782			-0.113	-0.203	1.833			-0.129	0.106	1.860			-0.124	0.283	1.842			-0.276	-0.005	1.860			-0.303	-0.235	1.809			-0.285	-0.403	1.707			-0.294	-0.452	1.687			-0.028	0.005	1.828			0.047	-0.120	1.605
-0.116	-0.254	1.782			-0.113	-0.203	1.833			-0.129	0.106	1.860			-0.124	0.283	1.842			-0.276	-0.005	1.860			-0.303	-0.234	1.809			-0.286	-0.403	1.707			-0.294	-0.452	1.687			-0.028	0.005	1.827			0.046	-0.121	1.608
-0.116	-0.254	1.782			-0.113	-0.203	1.833			-0.129	0.106	1.860			-0.124	0.283	1.842			-0.276	-0.005	1.861			-0.302	-0.234	1.809			-0.286	-0.403	1.707			-0.294	-0.451	1.687			-0.029	0.005	1.827			0.045	-0.122	1.608
-0.116	-0.255	1.782			-0.113	-0.203	1.833			-0.129	0.106	1.860			-0.124	0.284	1.842			-0.276	-0.005	1.861			-0.302	-0.234	1.809			-0.286	-0.403	1.708			-0.294	-0.451	1.688			-0.030	0.005	1.827			0.045	-0.122	1.609
-0.116	-0.255	1.782			-0.113	-0.203	1.833			-0.129	0.107	1.860			-0.125	0.284	1.843			-0.275	-0.005	1.861			-0.302	-0.234	1.809			-0.286	-0.403	1.708			-0.294	-0.451	1.688			-0.030	0.005	1.827			0.044	-0.124	1.612
-0.116	-0.255	1.782			-0.113	-0.203	1.833			-0.129	0.107	1.860			-0.125	0.284	1.843			-0.275	-0.005	1.861			-0.302	-0.234	1.809			-0.286	-0.403	1.709			-0.294	-0.451	1.688			-0.031	0.005	1.826			0.043	-0.125	1.615
-0.116	-0.255	1.782			-0.113	-0.203	1.833			-0.129	0.107	1.860			-0.125	0.284	1.843			-0.275	-0.005	1.862			-0.302	-0.234	1.809			-0.286	-0.403	1.709			-0.294	-0.451	1.688			-0.031	0.005	1.826			0.042	-0.126	1.617
-0.117	-0.255	1.782			-0.113	-0.204	1.833			-0.129	0.107	1.860			-0.125	0.284	1.843			-0.275	-0.004	1.862			-0.301	-0.234	1.809			-0.286	-0.403	1.709			-0.294	-0.451	1.688			-0.031	0.005	1.826			0.042	-0.127	1.618
-0.117	-0.256	1.782			-0.113	-0.204	1.833			-0.128	0.107	1.860			-0.125	0.284	1.843			-0.275	-0.004	1.862			-0.301	-0.234	1.809			-0.286	-0.403	1.710			-0.294	-0.451	1.689			-0.032	0.004	1.826			0.042	-0.127	1.618
-0.117	-0.256	1.782			-0.113	-0.204	1.833			-0.128	0.107	1.860			-0.125	0.284	1.844			-0.275	-0.004	1.863			-0.302	-0.234	1.810			-0.286	-0.402	1.710			-0.295	-0.451	1.689			-0.032	0.004	1.826			0.041	-0.127	1.619
-0.117	-0.256	1.782			-0.113	-0.204	1.833			-0.128	0.107	1.860			-0.125	0.284	1.844			-0.275	-0.004	1.863			-0.302	-0.234	1.810			-0.286	-0.402	1.710			-0.295	-0.450	1.689			-0.033	0.004	1.825			0.041	-0.128	1.620
-0.117	-0.256	1.782			-0.113	-0.204	1.833			-0.128	0.107	1.860			-0.125	0.284	1.844			-0.275	-0.004	1.863			-0.302	-0.232	1.811			-0.286	-0.402	1.711			-0.295	-0.450	1.689			-0.033	0.004	1.825			0.041	-0.128	1.621
-0.117	-0.256	1.782			-0.113	-0.204	1.833			-0.128	0.108	1.860			-0.126	0.284	1.844			-0.275	-0.004	1.863			-0.302	-0.232	1.811			-0.287	-0.402	1.711			-0.295	-0.450	1.689			-0.033	0.004	1.825			0.041	-0.129	1.622
-0.117	-0.256	1.781			-0.113	-0.204	1.833			-0.128	0.108	1.860			-0.126	0.284	1.845			-0.275	-0.004	1.864			-0.302	-0.232	1.811			-0.287	-0.402	1.711			-0.295	-0.450	1.689			-0.033	0.004	1.825			0.041	-0.129	1.623
-0.117	-0.256	1.781			-0.113	-0.204	1.833			-0.128	0.108	1.860			-0.126	0.284	1.845			-0.275	-0.004	1.864			-0.301	-0.232	1.811			-0.287	-0.402	1.711			-0.295	-0.450	1.690			-0.034	0.004	1.825			0.041	-0.130	1.624
-0.117	-0.256	1.781			-0.113	-0.204	1.833			-0.128	0.108	1.860			-0.126	0.284	1.845			-0.275	-0.004	1.864			-0.301	-0.232	1.811			-0.287	-0.402	1.712			-0.295	-0.450	1.690			-0.034	0.004	1.825			0.040	-0.130	1.625
-0.117	-0.257	1.781			-0.113	-0.204	1.833			-0.128	0.108	1.860			-0.126	0.284	1.845			-0.275	-0.004	1.864			-0.301	-0.231	1.811			-0.287	-0.402	1.712			-0.295	-0.450	1.690			-0.034	0.004	1.825			0.040	-0.130	1.625
-0.117	-0.257	1.781			-0.113	-0.204	1.833			-0.128	0.108	1.860			-0.126	0.285	1.845			-0.275	-0.004	1.865			-0.302	-0.230	1.812			-0.287	-0.402	1.712			-0.295	-0.450	1.690			-0.034	0.004	1.825			0.040	-0.130	1.626
-0.117	-0.257	1.781			-0.113	-0.204	1.833			-0.128	0.108	1.860			-0.126	0.284	1.845			-0.275	-0.004	1.865			-0.302	-0.230	1.812			-0.287	-0.402	1.712			-0.295	-0.450	1.690			-0.034	0.004	1.824			0.040	-0.130	1.626
-0.118	-0.257	1.781			-0.113	-0.205	1.833			-0.128	0.109	1.860			-0.127	0.284	1.846			-0.275	-0.004	1.865			-0.301	-0.230	1.812			-0.287	-0.402	1.713			-0.295	-0.449	1.690			-0.035	0.003	1.824			0.040	-0.130	1.626
-0.118	-0.257	1.781			-0.113	-0.205	1.833			-0.128	0.109	1.860			-0.127	0.284	1.846			-0.275	-0.004	1.865			-0.301	-0.230	1.812			-0.287	-0.402	1.713			-0.295	-0.449	1.690			-0.035	0.003	1.824			0.039	-0.131	1.627
-0.118	-0.257	1.781			-0.113	-0.205	1.832			-0.128	0.109	1.860			-0.127	0.284	1.846			-0.275	-0.004	1.866			-0.302	-0.230	1.813			-0.287	-0.402	1.713			-0.295	-0.449	1.690			-0.035	0.003	1.824			0.039	-0.131	1.627
-0.118	-0.257	1.781			-0.113	-0.205	1.832			-0.128	0.109	1.860			-0.127	0.284	1.846			-0.275	-0.004	1.866			-0.302	-0.229	1.813			-0.287	-0.402	1.713			-0.295	-0.449	1.690			-0.035	0.003	1.824			0.039	-0.131	1.627
-0.118	-0.257	1.781			-0.113	-0.205	1.832			-0.128	0.109	1.860			-0.127	0.284	1.846			-0.275	-0.004	1.866			-0.302	-0.229	1.813			-0.287	-0.402	1.713			-0.295	-0.449	1.690			-0.035	0.003	1.824			0.039	-0.131	1.628
-0.118	-0.257	1.781			-0.113	-0.205	1.832			-0.128	0.109	1.860			-0.127	0.284	1.847			-0.275	-0.004	1.866			-0.302	-0.229	1.814			-0.287	-0.402	1.714			-0.295	-0.449	1.691			-0.035	0.003	1.824			0.039	-0.131	1.628
-0.118	-0.257	1.781			-0.113	-0.205	1.832			-0.128	0.109	1.860			-0.127	0.284	1.847			-0.274	-0.004	1.866			-0.302	-0.229	1.815			-0.287	-0.402	1.714			-0.295	-0.449	1.691			-0.035	0.003	1.824			0.039	-0.131	1.628
-0.118	-0.257	1.781			-0.113	-0.205	1.832			-0.128	0.109	1.860			-0.128	0.284	1.847			-0.274	-0.004	1.867			-0.302	-0.230	1.814			-0.287	-0.402	1.714			-0.295	-0.449	1.691			-0.035	0.003	1.824			0.039	-0.131	1.628
-0.118	-0.258	1.781			-0.113	-0.205	1.832			-0.129	0.109	1.860			-0.128	0.284	1.847			-0.274	-0.004	1.867			-0.302	-0.230	1.815			-0.287	-0.402	1.714			-0.295	-0.449	1.691			-0.035	0.003	1.824			0.039	-0.131	1.628
-0.118	-0.258	1.781			-0.113	-0.205	1.832			-0.129	0.109	1.860			-0.128	0.284	1.847			-0.274	-0.004	1.867			-0.302	-0.230	1.815			-0.287	-0.402	1.714			-0.295	-0.449	1.691			-0.035	0.003	1.824			0.039	-0.131	1.628
-0.118	-0.258	1.781			-0.113	-0.205	1.832			-0.129	0.110	1.861			-0.128	0.284	1.847			-0.274	-0.004	1.867			-0.302	-0.230	1.815			-0.287	-0.402	1.714			-0.295	-0.449	1.691			-0.035	0.002	1.824			0.040	-0.131	1.628
-0.118	-0.258	1.781			-0.113	-0.205	1.832			-0.129	0.110	1.861			-0.128	0.284	1.848			-0.274	-0.004	1.867			-0.302	-0.230	1.815			-0.287	-0.402	1.715			-0.295	-0.449	1.691			-0.035	0.002	1.824			0.040	-0.131	1.628
-0.118	-0.258	1.781			-0.113	-0.205	1.832			-0.129	0.110	1.861			-0.128	0.284	1.848			-0.274	-0.004	1.867			-0.303	-0.231	1.815			-0.287	-0.402	1.715			-0.294	-0.450	1.692			-0.035	0.002	1.824			0.041	-0.131	1.628
-0.118	-0.258	1.781			-0.113	-0.205	1.832			-0.129	0.110	1.861			-0.128	0.284	1.848			-0.274	-0.004	1.867			-0.302	-0.231	1.815			-0.287	-0.402	1.715			-0.294	-0.450	1.692			-0.035	0.002	1.824			0.041	-0.131	1.628
-0.118	-0.258	1.781			-0.113	-0.205	1.832			-0.129	0.110	1.861			-0.128	0.284	1.848			-0.274	-0.004	1.868			-0.302	-0.231	1.815			-0.287	-0.402	1.715			-0.294	-0.450	1.692			-0.035	0.002	1.824			0.041	-0.131	1.628
-0.118	-0.258	1.781			-0.113	-0.205	1.832			-0.129	0.110	1.861			-0.129	0.284	1.848			-0.274	-0.004	1.868			-0.302	-0.231	1.815			-0.287	-0.402	1.715			-0.294	-0.450	1.693			-0.035	0.002	1.824			0.042	-0.130	1.628
-0.118	-0.258	1.781			-0.113	-0.205	1.832			-0.129	0.110	1.861			-0.129	0.283	1.848			-0.274	-0.004	1.868			-0.302	-0.232	1.815			-0.287	-0.402	1.715			-0.294	-0.450	1.693			-0.035	0.002	1.824			0.042	-0.130	1.628
-0.118	-0.258	1.781			-0.113	-0.206	1.832			-0.129	0.110	1.861			-0.129	0.283	1.848			-0.274	-0.004	1.868			-0.302	-0.232	1.815			-0.287	-0.402	1.715			-0.294	-0.451	1.693			-0.035	0.002	1.824			0.043	-0.130	1.627
-0.119	-0.258	1.781			-0.113	-0.206	1.832			-0.129	0.110	1.861			-0.129	0.283	1.848			-0.274	-0.004	1.868			-0.302	-0.233	1.814			-0.287	-0.402	1.715			-0.293	-0.451	1.694			-0.035	0.002	1.824			0.044	-0.130	1.627
-0.119	-0.258	1.781			-0.113	-0.206	1.832			-0.129	0.110	1.861			-0.129	0.283	1.848			-0.274	-0.004	1.868			-0.302	-0.234	1.814			-0.287	-0.402	1.716			-0.293	-0.451	1.694			-0.035	0.002	1.824			0.044	-0.130	1.627
-0.119	-0.258	1.781			-0.113	-0.206	1.832			-0.129	0.110	1.861			-0.129	0.283	1.848			-0.274	-0.004	1.868			-0.301	-0.234	1.814			-0.287	-0.402	1.716			-0.293	-0.451	1.694			-0.035	0.001	1.824			0.044	-0.130	1.627
-0.119	-0.258	1.781			-0.113	-0.206	1.832			-0.129	0.110	1.861			-0.129	0.283	1.849			-0.274	-0.004	1.868			-0.301	-0.234	1.814			-0.287	-0.402	1.716			-0.293	-0.451	1.695			-0.035	0.001	1.824			0.045	-0.130	1.627
-0.119	-0.258	1.781			-0.113	-0.206	1.832			-0.129	0.110	1.861			-0.129	0.283	1.849			-0.274	-0.004	1.868			-0.310	-0.232	1.826			-0.287	-0.403	1.716			-0.293	-0.451	1.695			-0.035	0.001	1.824			0.045	-0.130	1.627
-0.119	-0.258	1.781			-0.113	-0.206	1.832			-0.129	0.110	1.861			-0.129	0.283	1.849			-0.274	-0.004	1.869			-0.309	-0.233	1.825			-0.287	-0.403	1.716			-0.293	-0.452	1.695			-0.035	0.001	1.824			0.046	-0.130	1.627
-0.119	-0.258	1.781			-0.113	-0.206	1.832			-0.129	0.110	1.861			-0.129	0.283	1.849			-0.274	-0.004	1.869			-0.308	-0.234	1.823			-0.287	-0.403	1.716			-0.293	-0.452	1.695			-0.035	0.001	1.825			0.046	-0.130	1.627
-0.119	-0.258	1.781			-0.113	-0.206	1.832			-0.129	0.110	1.861			-0.129	0.283	1.849			-0.274	-0.004	1.869			-0.307	-0.234	1.823			-0.287	-0.403	1.716			-0.293	-0.452	1.695			-0.035	0.001	1.825			0.046	-0.130	1.627
-0.119	-0.258	1.781			-0.113	-0.206	1.832			-0.129	0.110	1.861			-0.129	0.283	1.849			-0.274	-0.004	1.869			-0.307	-0.235	1.822			-0.287	-0.403	1.716			-0.292	-0.452	1.696			-0.035	0.001	1.825			0.047	-0.130	1.627
-0.119	-0.258	1.781			-0.113	-0.206	1.832			-0.129	0.110	1.861			-0.129	0.283	1.849			-0.274	-0.004	1.869			-0.306	-0.236	1.821			-0.287	-0.403	1.716			-0.292	-0.452	1.696			-0.035	0.001	1.825			0.047	-0.130	1.627
-0.119	-0.258	1.781			-0.113	-0.206	1.832			-0.129	0.110	1.861			-0.129	0.283	1.849			-0.274	-0.004	1.869			-0.306	-0.235	1.822			-0.287	-0.403	1.716			-0.292	-0.452	1.696			-0.034	0.001	1.825			0.047	-0.130	1.627
-0.119	-0.258	1.781			-0.113	-0.206	1.832			-0.129	0.110	1.861			-0.129	0.283	1.849			-0.274	-0.004	1.869			-0.306	-0.236	1.822			-0.287	-0.403	1.716			-0.292	-0.452	1.696			-0.034	0.001	1.825			0.048	-0.130	1.627
-0.119	-0.258	1.781			-0.113	-0.206	1.832			-0.129	0.110	1.861			-0.129	0.283	1.849			-0.274	-0.004	1.869			-0.306	-0.236	1.822			-0.287	-0.403	1.717			-0.292	-0.452	1.696			-0.034	0.001	1.825			0.048	-0.130	1.627
-0.119	-0.258	1.781			-0.113	-0.206	1.832			-0.129	0.111	1.861			-0.129	0.283	1.849			-0.274	-0.004	1.869			-0.306	-0.236	1.822			-0.287	-0.403	1.717			-0.292	-0.452	1.697			-0.034	0.000	1.825			0.048	-0.130	1.627
-0.119	-0.259	1.781			-0.113	-0.206	1.833			-0.129	0.111	1.861			-0.129	0.283	1.849			-0.274	-0.004	1.869			-0.306	-0.236	1.822			-0.286	-0.403	1.717			-0.292	-0.452	1.697			-0.034	0.000	1.825			0.049	-0.130	1.627
-0.119	-0.259	1.781			-0.113	-0.206	1.833			-0.129	0.111	1.861			-0.129	0.283	1.849			-0.274	-0.004	1.869			-0.306	-0.237	1.822			-0.286	-0.403	1.717			-0.292	-0.452	1.697			-0.034	0.000	1.825			0.050	-0.105	1.609
-0.119	-0.259	1.781			-0.113	-0.206	1.833			-0.129	0.111	1.861			-0.129	0.283	1.849			-0.274	-0.004	1.869			-0.306	-0.237	1.821			-0.286	-0.403	1.717			-0.292	-0.453	1.697			-0.034	0.000	1.825			0.052	-0.107	1.609
-0.119	-0.259	1.781			-0.113	-0.206	1.833			-0.128	0.111	1.862			-0.129	0.283	1.849			-0.274	-0.004	1.869			-0.305	-0.237	1.821			-0.286	-0.403	1.717			-0.292	-0.453	1.697			-0.033	0.000	1.825			0.054	-0.108	1.609
-0.119	-0.259	1.781			-0.113	-0.206	1.833			-0.128	0.111	1.862			-0.129	0.283	1.849			-0.274	-0.004	1.869			-0.305	-0.237	1.821			-0.286	-0.403	1.717			-0.292	-0.453	1.697			-0.033	0.000	1.825			0.056	-0.110	1.609
-0.119	-0.259	1.782			-0.113	-0.206	1.833			-0.128	0.111	1.862			-0.129	0.283	1.849			-0.274	-0.004	1.869			-0.305	-0.237	1.821			-0.286	-0.403	1.717			-0.292	-0.453	1.697			-0.031	0.002	1.827			0.057	-0.110	1.610
-0.118	-0.258	1.782			-0.113	-0.206	1.833			-0.128	0.111	1.862			-0.129	0.283	1.849			-0.274	-0.004	1.869			-0.305	-0.237	1.822			-0.286	-0.403	1.717			-0.291	-0.453	1.697			-0.030	0.003	1.829			0.058	-0.109	1.612
-0.118	-0.258	1.782			-0.113	-0.206	1.833			-0.128	0.111	1.862			-0.129	0.283	1.849			-0.274	-0.004	1.869			-0.305	-0.237	1.821			-0.286	-0.404	1.717			-0.291	-0.453	1.698			-0.028	0.004	1.830			0.060	-0.105	1.609
-0.118	-0.258	1.782			-0.113	-0.206	1.833			-0.128	0.111	1.862			-0.129	0.283	1.849			-0.274	-0.004	1.869			-0.305	-0.237	1.821			-0.286	-0.404	1.717			-0.291	-0.453	1.698			-0.027	0.005	1.831			0.061	-0.101	1.608
-0.118	-0.258	1.782			-0.113	-0.206	1.833			-0.128	0.111	1.862			-0.129	0.283	1.849			-0.274	-0.004	1.869			-0.305	-0.237	1.821			-0.286	-0.404	1.717			-0.291	-0.453	1.698			-0.025	0.005	1.832			0.063	-0.099	1.607
-0.118	-0.258	1.782			-0.113	-0.206	1.833			-0.128	0.111	1.862			-0.129	0.283	1.849			-0.274	-0.004	1.870			-0.305	-0.237	1.821			-0.285	-0.404	1.717			-0.291	-0.453	1.698			-0.023	0.006	1.832			0.064	-0.098	1.607
-0.118	-0.258	1.782			-0.112	-0.206	1.833			-0.128	0.110	1.862			-0.129	0.283	1.849			-0.274	-0.004	1.870			-0.304	-0.236	1.821			-0.285	-0.404	1.717			-0.291	-0.453	1.698			-0.022	0.006	1.833			0.066	-0.097	1.607
-0.117	-0.258	1.782			-0.112	-0.206	1.833			-0.128	0.110	1.862			-0.129	0.283	1.849			-0.274	-0.004	1.870			-0.304	-0.236	1.821			-0.285	-0.403	1.717			-0.291	-0.453	1.698			-0.020	0.006	1.833			0.068	-0.096	1.607
-0.117	-0.257	1.783			-0.112	-0.206	1.833			-0.127	0.110	1.863			-0.128	0.283	1.849			-0.274	-0.004	1.870			-0.304	-0.236	1.821			-0.285	-0.403	1.717			-0.291	-0.452	1.698			-0.019	0.006	1.834			0.069	-0.096	1.606
-0.117	-0.257	1.783			-0.112	-0.206	1.834			-0.127	0.110	1.863			-0.128	0.283	1.849			-0.274	-0.004	1.870			-0.304	-0.236	1.821			-0.284	-0.403	1.717			-0.291	-0.452	1.698			-0.018	0.007	1.834			0.071	-0.095	1.606
-0.117	-0.257	1.783			-0.112	-0.205	1.834			-0.127	0.110	1.863			-0.128	0.283	1.849			-0.274	-0.004	1.870			-0.304	-0.236	1.821			-0.284	-0.403	1.717			-0.291	-0.452	1.697			-0.016	0.007	1.835			0.072	-0.094	1.606
-0.116	-0.257	1.783			-0.112	-0.205	1.834			-0.127	0.110	1.863			-0.128	0.283	1.849			-0.274	-0.004	1.870			-0.304	-0.236	1.821			-0.284	-0.402	1.717			-0.291	-0.451	1.697			-0.015	0.007	1.835			0.073	-0.093	1.606
-0.116	-0.256	1.783			-0.112	-0.205	1.834			-0.127	0.110	1.863			-0.128	0.283	1.849			-0.274	-0.004	1.870			-0.304	-0.235	1.821			-0.284	-0.402	1.717			-0.291	-0.451	1.697			-0.014	0.007	1.835			0.074	-0.092	1.605
-0.116	-0.256	1.783			-0.111	-0.205	1.834			-0.127	0.110	1.863			-0.128	0.283	1.849			-0.274	-0.004	1.870			-0.308	-0.232	1.826			-0.283	-0.402	1.717			-0.291	-0.450	1.697			-0.013	0.007	1.836			0.075	-0.092	1.605
-0.115	-0.256	1.784			-0.111	-0.205	1.834			-0.127	0.110	1.863			-0.128	0.283	1.849			-0.274	-0.004	1.870			-0.308	-0.232	1.826			-0.283	-0.402	1.717			-0.291	-0.450	1.697			-0.011	0.007	1.836			0.076	-0.091	1.605
-0.115	-0.255	1.784			-0.111	-0.205	1.835			-0.126	0.110	1.864			-0.128	0.283	1.849			-0.274	-0.004	1.870			-0.311	-0.231	1.829			-0.283	-0.401	1.717			-0.291	-0.450	1.697			-0.010	0.007	1.836			0.078	-0.091	1.605
-0.115	-0.255	1.784			-0.111	-0.204	1.835			-0.126	0.110	1.864			-0.127	0.283	1.849			-0.274	-0.004	1.870			-0.310	-0.231	1.828			-0.283	-0.401	1.717			-0.291	-0.449	1.697			-0.008	0.007	1.836			0.079	-0.090	1.605
-0.114	-0.255	1.784			-0.111	-0.204	1.835			-0.126	0.110	1.864			-0.127	0.283	1.849			-0.274	-0.004	1.870			-0.309	-0.231	1.827			-0.283	-0.401	1.717			-0.291	-0.449	1.696			-0.006	0.007	1.837			0.080	-0.090	1.604
-0.114	-0.254	1.785			-0.110	-0.204	1.835			-0.126	0.110	1.864			-0.127	0.283	1.849			-0.274	-0.004	1.870			-0.308	-0.231	1.826			-0.282	-0.401	1.717			-0.291	-0.449	1.696			-0.004	0.008	1.837			0.081	-0.090	1.604
-0.114	-0.254	1.785			-0.110	-0.204	1.835			-0.126	0.110	1.864			-0.127	0.283	1.849			-0.274	-0.004	1.870			-0.309	-0.231	1.826			-0.282	-0.400	1.717			-0.291	-0.448	1.696			-0.002	0.008	1.837			0.082	-0.089	1.604
-0.113	-0.253	1.785			-0.110	-0.203	1.836			-0.126	0.110	1.864			-0.127	0.283	1.849			-0.274	-0.004	1.870			-0.309	-0.232	1.826			-0.282	-0.400	1.717			-0.291	-0.448	1.696			0.000	0.008	1.838			0.082	-0.089	1.604
-0.113	-0.253	1.785			-0.110	-0.203	1.836			-0.126	0.110	1.864			-0.127	0.283	1.849			-0.274	-0.004	1.870			-0.309	-0.232	1.826			-0.282	-0.400	1.717			-0.291	-0.448	1.696			0.002	0.008	1.838			0.084	-0.090	1.605
-0.112	-0.252	1.786			-0.109	-0.202	1.836			-0.126	0.110	1.864			-0.126	0.283	1.849			-0.274	-0.004	1.870			-0.309	-0.232	1.826			-0.282	-0.400	1.717			-0.291	-0.447	1.696			0.007	0.009	1.839			0.087	-0.091	1.606
-0.112	-0.252	1.786			-0.109	-0.202	1.836			-0.126	0.110	1.864			-0.126	0.283	1.849			-0.274	-0.004	1.870			-0.309	-0.232	1.826			-0.282	-0.400	1.717			-0.291	-0.447	1.696			0.007	0.009	1.839			0.087	-0.091	1.606
-0.112	-0.251	1.786			-0.109	-0.202	1.836			-0.126	0.110	1.865			-0.126	0.283	1.849			-0.274	-0.004	1.870			-0.309	-0.232	1.826			-0.281	-0.400	1.717			-0.291	-0.447	1.696			0.008	0.009	1.839			0.089	-0.092	1.606
-0.112	-0.251	1.786			-0.109	-0.202	1.836			-0.125	0.110	1.865			-0.126	0.283	1.849			-0.274	-0.004	1.870			-0.309	-0.232	1.826			-0.281	-0.400	1.717			-0.291	-0.447	1.695			0.010	0.009	1.839			0.090	-0.092	1.606
-0.111	-0.250	1.786			-0.109	-0.201	1.837			-0.125	0.110	1.865			-0.126	0.283	1.849			-0.274	-0.004	1.870			-0.309	-0.232	1.826			-0.281	-0.400	1.717			-0.291	-0.447	1.695			0.012	0.008	1.839			0.092	-0.093	1.607
-0.111	-0.250	1.786			-0.109	-0.201	1.837			-0.125	0.110	1.865			-0.126	0.283	1.849			-0.274	-0.004	1.870			-0.309	-0.232	1.826			-0.281	-0.399	1.717			-0.291	-0.446	1.695			0.014	0.008	1.839			0.093	-0.094	1.607
-0.111	-0.250	1.786			-0.109	-0.201	1.837			-0.125	0.110	1.865			-0.125	0.283	1.849			-0.274	-0.004	1.870			-0.309	-0.231	1.826			-0.281	-0.399	1.717			-0.291	-0.446	1.695			0.015	0.008	1.839			0.095	-0.095	1.607
-0.111	-0.249	1.787			-0.109	-0.200	1.837			-0.125	0.110	1.865			-0.125	0.283	1.849			-0.274	-0.004	1.870			-0.309	-0.231	1.826			-0.281	-0.399	1.717			-0.290	-0.446	1.695			0.017	0.008	1.839			0.097	-0.095	1.608
-0.110	-0.249	1.787			-0.108	-0.200	1.837			-0.125	0.110	1.865			-0.125	0.283	1.849			-0.274	-0.004	1.869			-0.308	-0.231	1.825			-0.281	-0.399	1.717			-0.290	-0.446	1.695			0.018	0.008	1.839			0.099	-0.096	1.608
-0.110	-0.249	1.787			-0.108	-0.200	1.837			-0.125	0.110	1.865			-0.125	0.283	1.849			-0.274	-0.004	1.869			-0.308	-0.231	1.824			-0.281	-0.399	1.716			-0.290	-0.446	1.695			0.019	0.007	1.839			0.101	-0.097	1.609
-0.110	-0.248	1.787			-0.108	-0.200	1.837			-0.125	0.110	1.865			-0.125	0.283	1.849			-0.274	-0.004	1.869			-0.308	-0.231	1.824			-0.280	-0.399	1.716			-0.290	-0.446	1.695			0.020	0.007	1.839			0.103	-0.098	1.609
-0.110	-0.248	1.787			-0.108	-0.199	1.838			-0.125	0.110	1.865			-0.125	0.283	1.848			-0.274	-0.004	1.869			-0.307	-0.231	1.823			-0.280	-0.399	1.716			-0.290	-0.446	1.694			0.021	0.007	1.839			0.105	-0.099	1.610
-0.110	-0.248	1.787			-0.108	-0.199	1.838			-0.125	0.110	1.865			-0.125	0.283	1.848			-0.274	-0.004	1.869			-0.307	-0.231	1.822			-0.280	-0.400	1.716			-0.290	-0.446	1.694			0.022	0.007	1.840			0.107	-0.100	1.611
-0.110	-0.247	1.787			-0.108	-0.199	1.838			-0.125	0.110	1.865			-0.125	0.283	1.848			-0.274	-0.004	1.869			-0.306	-0.231	1.821			-0.280	-0.400	1.716			-0.290	-0.446	1.694			0.023	0.007	1.840			0.109	-0.101	1.612
-0.109	-0.247	1.787			-0.108	-0.199	1.838			-0.125	0.110	1.865			-0.125	0.283	1.848			-0.274	-0.004	1.868			-0.306	-0.231	1.821			-0.280	-0.400	1.716			-0.290	-0.446	1.694			0.024	0.007	1.840			0.111	-0.102	1.613
-0.109	-0.247	1.787			-0.108	-0.199	1.838			-0.125	0.110	1.865			-0.125	0.283	1.848			-0.274	-0.004	1.868			-0.305	-0.231	1.820			-0.280	-0.400	1.716			-0.290	-0.446	1.694			0.024	0.007	1.840			0.112	-0.103	1.614
-0.109	-0.247	1.787			-0.108	-0.198	1.838			-0.125	0.110	1.865			-0.124	0.283	1.847			-0.274	-0.004	1.868			-0.305	-0.232	1.819			-0.280	-0.400	1.716			-0.290	-0.446	1.693			0.025	0.006	1.840			0.113	-0.104	1.614
-0.109	-0.247	1.787			-0.108	-0.198	1.838			-0.125	0.110	1.865			-0.124	0.283	1.847			-0.274	-0.004	1.868			-0.305	-0.232	1.818			-0.280	-0.400	1.716			-0.290	-0.447	1.693			0.026	0.006	1.840			0.115	-0.105	1.615
-0.109	-0.246	1.787			-0.108	-0.198	1.838			-0.125	0.109	1.865			-0.124	0.283	1.847			-0.274	-0.004	1.867			-0.304	-0.232	1.817			-0.280	-0.400	1.715			-0.290	-0.447	1.693			0.026	0.006	1.840			0.116	-0.106	1.616
-0.109	-0.246	1.788			-0.108	-0.198	1.838			-0.125	0.109	1.865			-0.124	0.283	1.846			-0.274	-0.004	1.867			-0.304	-0.232	1.817			-0.279	-0.400	1.715			-0.290	-0.447	1.693			0.027	0.006	1.840			0.117	-0.107	1.616
-0.109	-0.246	1.788			-0.107	-0.198	1.838			-0.125	0.109	1.865			-0.124	0.283	1.846			-0.274	-0.004	1.867			-0.304	-0.232	1.816			-0.279	-0.401	1.715			-0.290	-0.447	1.692			0.027	0.006	1.840			0.118	-0.108	1.617
-0.109	-0.246	1.788			-0.107	-0.198	1.838			-0.125	0.109	1.864			-0.124	0.283	1.845			-0.274	-0.004	1.866			-0.303	-0.232	1.815			-0.279	-0.401	1.715			-0.290	-0.447	1.692			0.028	0.006	1.840			0.119	-0.107	1.617
-0.109	-0.246	1.788			-0.107	-0.197	1.838			-0.125	0.109	1.864			-0.124	0.282	1.845			-0.274	-0.004	1.866			-0.303	-0.232	1.815			-0.279	-0.401	1.715			-0.290	-0.447	1.692			0.028	0.006	1.840			0.121	-0.105	1.617
-0.109	-0.246	1.788			-0.107	-0.197	1.838			-0.125	0.109	1.864			-0.124	0.282	1.844			-0.274	-0.004	1.866			-0.303	-0.233	1.814			-0.279	-0.401	1.714			-0.290	-0.448	1.692			0.029	0.006	1.840			0.123	-0.103	1.616
-0.108	-0.245	1.788			-0.107	-0.197	1.838			-0.125	0.109	1.863			-0.125	0.282	1.844			-0.274	-0.004	1.865			-0.303	-0.233	1.814			-0.279	-0.402	1.714			-0.290	-0.448	1.691			0.029	0.005	1.840			0.099	-0.141	1.663
-0.108	-0.245	1.788			-0.107	-0.197	1.838			-0.125	0.109	1.863			-0.125	0.282	1.843			-0.274	-0.004	1.865			-0.303	-0.233	1.813			-0.279	-0.402	1.714			-0.290	-0.448	1.691			0.029	0.005	1.840			0.091	-0.155	1.679
-0.108	-0.245	1.788			-0.107	-0.197	1.838			-0.125	0.109	1.863			-0.125	0.282	1.842			-0.274	-0.004	1.865			-0.303	-0.233	1.813			-0.279	-0.402	1.714			-0.290	-0.449	1.691			0.030	0.005	1.840			0.079	-0.159	1.705
-0.108	-0.245	1.788			-0.107	-0.197	1.838			-0.125	0.108	1.862			-0.125	0.282	1.842			-0.274	-0.005	1.864			-0.303	-0.233	1.813			-0.279	-0.403	1.713			-0.290	-0.449	1.690			0.030	0.005	1.840			0.078	-0.163	1.710
-0.108	-0.245	1.788			-0.107	-0.197	1.838			-0.125	0.108	1.862			-0.125	0.282	1.841			-0.274	-0.005	1.864			-0.303	-0.233	1.812			-0.279	-0.403	1.713			-0.290	-0.449	1.690			0.030	0.005	1.839			0.076	-0.166	1.713
-0.108	-0.245	1.788			-0.108	-0.197	1.838			-0.126	0.108	1.861			-0.125	0.282	1.840			-0.275	-0.005	1.864			-0.303	-0.233	1.812			-0.279	-0.403	1.713			-0.290	-0.450	1.690			0.030	0.005	1.839			0.075	-0.168	1.717
-0.108	-0.245	1.788			-0.108	-0.196	1.838			-0.126	0.108	1.861			-0.125	0.281	1.840			-0.275	-0.005	1.863			-0.304	-0.233	1.812			-0.279	-0.403	1.713			-0.290	-0.450	1.690			0.030	0.005	1.839			0.077	-0.171	1.718
-0.108	-0.245	1.788			-0.108	-0.196	1.838			-0.126	0.108	1.861			-0.126	0.281	1.839			-0.275	-0.005	1.863			-0.304	-0.233	1.812			-0.279	-0.404	1.712			-0.290	-0.450	1.689			0.031	0.004	1.839			0.080	-0.174	1.718
-0.108	-0.245	1.788			-0.108	-0.196	1.838			-0.126	0.108	1.860			-0.126	0.281	1.838			-0.275	-0.005	1.863			-0.304	-0.233	1.812			-0.279	-0.404	1.712			-0.290	-0.450	1.689			0.031	0.004	1.839			0.082	-0.175	1.717
-0.108	-0.244	1.788			-0.108	-0.196	1.838			-0.126	0.107	1.860			-0.126	0.280	1.837			-0.275	-0.005	1.862			-0.305	-0.233	1.812			-0.279	-0.404	1.712			-0.290	-0.451	1.689			0.031	0.004	1.839			0.083	-0.177	1.718
-0.108	-0.244	1.788			-0.108	-0.196	1.838			-0.126	0.107	1.859			-0.126	0.280	1.836			-0.275	-0.005	1.862			-0.305	-0.232	1.812			-0.279	-0.404	1.712			-0.290	-0.451	1.688			0.031	0.004	1.839			0.079	-0.176	1.724
-0.108	-0.244	1.788			-0.108	-0.196	1.838			-0.127	0.107	1.859			-0.126	0.279	1.835			-0.276	-0.005	1.862			-0.306	-0.232	1.812			-0.279	-0.405	1.711			-0.290	-0.451	1.688			0.031	0.004	1.839			0.078	-0.177	1.726
-0.108	-0.244	1.788			-0.108	-0.196	1.838			-0.127	0.107	1.859			-0.127	0.279	1.833			-0.276	-0.005	1.861			-0.306	-0.231	1.813			-0.279	-0.405	1.711			-0.290	-0.451	1.688			0.031	0.004	1.839			0.077	-0.178	1.727
-0.108	-0.244	1.788			-0.108	-0.196	1.838			-0.127	0.106	1.858			-0.127	0.279	1.832			-0.276	-0.005	1.861			-0.308	-0.231	1.813			-0.279	-0.405	1.711			-0.290	-0.452	1.688			0.031	0.004	1.839			0.077	-0.179	1.728
-0.108	-0.244	1.787			-0.108	-0.196	1.838			-0.127	0.106	1.858			-0.127	0.278	1.831			-0.276	-0.005	1.861			-0.309	-0.230	1.814			-0.279	-0.405	1.711			-0.290	-0.452	1.688			0.031	0.004	1.839			0.076	-0.180	1.729
-0.109	-0.244	1.787			-0.108	-0.196	1.838			-0.128	0.106	1.858			-0.127	0.278	1.830			-0.277	-0.005	1.860			-0.310	-0.229	1.815			-0.279	-0.405	1.710			-0.290	-0.452	1.687			0.031	0.004	1.839			0.077	-0.180	1.727
-0.109	-0.244	1.787			-0.108	-0.196	1.837			-0.128	0.106	1.857			-0.128	0.277	1.829			-0.277	-0.005	1.860			-0.314	-0.228	1.819			-0.279	-0.406	1.710			-0.290	-0.452	1.687			0.030	0.003	1.839			0.078	-0.181	1.726
-0.109	-0.244	1.787			-0.109	-0.196	1.837			-0.128	0.105	1.857			-0.128	0.277	1.828			-0.277	-0.005	1.860			-0.316	-0.227	1.821			-0.279	-0.406	1.710			-0.290	-0.452	1.687			0.030	0.003	1.838			0.079	-0.181	1.724
-0.109	-0.244	1.787			-0.109	-0.196	1.837			-0.128	0.105	1.857			-0.128	0.276	1.827			-0.277	-0.006	1.860			-0.318	-0.226	1.822			-0.279	-0.406	1.710			-0.290	-0.452	1.687			0.030	0.003	1.838			0.081	-0.181	1.722
-0.109	-0.244	1.787			-0.109	-0.196	1.837			-0.129	0.105	1.857			-0.128	0.276	1.826			-0.277	-0.006	1.859			-0.319	-0.225	1.823			-0.279	-0.406	1.709			-0.290	-0.453	1.687			0.030	0.003	1.838			0.081	-0.182	1.721
-0.109	-0.244	1.787			-0.109	-0.196	1.837			-0.129	0.105	1.856			-0.128	0.275	1.825			-0.278	-0.006	1.859			-0.320	-0.225	1.824			-0.280	-0.406	1.709			-0.290	-0.453	1.686			0.030	0.003	1.838			0.081	-0.182	1.720
-0.109	-0.244	1.787			-0.109	-0.196	1.837			-0.129	0.104	1.856			-0.128	0.275	1.824			-0.278	-0.006	1.859			-0.320	-0.224	1.825			-0.280	-0.406	1.709			-0.290	-0.453	1.686			0.029	0.003	1.838			0.082	-0.182	1.719
-0.109	-0.244	1.787			-0.109	-0.196	1.837			-0.129	0.104	1.856			-0.129	0.275	1.823			-0.278	-0.006	1.859			-0.321	-0.224	1.825			-0.280	-0.407	1.709			-0.290	-0.453	1.686			0.029	0.003	1.838			0.083	-0.182	1.718
-0.109	-0.244	1.787			-0.110	-0.196	1.837			-0.130	0.104	1.856			-0.129	0.274	1.822			-0.278	-0.006	1.859			-0.322	-0.224	1.826			-0.280	-0.407	1.709			-0.290	-0.453	1.686			0.029	0.003	1.838			0.077	-0.179	1.724
-0.110	-0.244	1.787			-0.110	-0.196	1.837			-0.130	0.103	1.856			-0.129	0.274	1.821			-0.278	-0.006	1.859			-0.322	-0.223	1.826			-0.280	-0.407	1.708			-0.290	-0.453	1.686			0.028	0.002	1.838			0.073	-0.177	1.728
-0.110	-0.244	1.787			-0.110	-0.196	1.837			-0.130	0.103	1.856			-0.129	0.273	1.820			-0.279	-0.006	1.859			-0.323	-0.223	1.827			-0.280	-0.407	1.708			-0.290	-0.453	1.686			0.028	0.002	1.838			0.072	-0.177	1.727
-0.110	-0.244	1.786			-0.110	-0.196	1.836			-0.131	0.102	1.856			-0.129	0.273	1.819			-0.279	-0.006	1.859			-0.323	-0.223	1.827			-0.280	-0.407	1.708			-0.290	-0.454	1.686			0.028	0.002	1.838			0.069	-0.176	1.730
-0.110	-0.244	1.786			-0.110	-0.196	1.836			-0.131	0.102	1.856			-0.129	0.272	1.818			-0.279	-0.006	1.858			-0.324	-0.222	1.828			-0.280	-0.407	1.708			-0.290	-0.454	1.686			0.027	0.001	1.838			0.062	-0.181	1.732
-0.110	-0.244	1.786			-0.111	-0.196	1.836			-0.131	0.101	1.856			-0.129	0.271	1.817			-0.280	-0.006	1.859			-0.324	-0.222	1.828			-0.280	-0.407	1.708			-0.290	-0.454	1.685			0.027	0.001	1.838			0.061	-0.180	1.734
-0.110	-0.244	1.786			-0.111	-0.196	1.836			-0.131	0.100	1.857			-0.129	0.271	1.816			-0.280	-0.006	1.859			-0.325	-0.222	1.828			-0.280	-0.407	1.708			-0.290	-0.454	1.685			0.027	0.001	1.838			0.072	-0.180	1.725
-0.111	-0.245	1.786			-0.111	-0.197	1.836			-0.132	0.099	1.857			-0.129	0.270	1.815			-0.280	-0.007	1.859			-0.325	-0.222	1.828			-0.280	-0.407	1.708			-0.290	-0.454	1.685			0.026	0.000	1.838			0.079	-0.180	1.720
-0.111	-0.245	1.786			-0.111	-0.197	1.836			-0.132	0.098	1.857			-0.129	0.269	1.815			-0.281	-0.007	1.859			-0.326	-0.223	1.830			-0.280	-0.407	1.707			-0.290	-0.454	1.685			0.026	0.000	1.838			0.082	-0.180	1.717
-0.111	-0.245	1.786			-0.112	-0.197	1.836			-0.132	0.098	1.858			-0.129	0.268	1.814			-0.281	-0.007	1.859			-0.327	-0.224	1.831			-0.280	-0.407	1.707			-0.290	-0.454	1.685			0.025	-0.000	1.838			0.084	-0.179	1.715
-0.111	-0.245	1.786			-0.112	-0.198	1.837			-0.133	0.097	1.858			-0.129	0.268	1.813			-0.281	-0.007	1.859			-0.328	-0.225	1.833			-0.280	-0.407	1.707			-0.290	-0.454	1.685			0.025	-0.001	1.839			0.079	-0.177	1.721
-0.111	-0.245	1.786			-0.112	-0.198	1.837			-0.133	0.096	1.859			-0.129	0.267	1.813			-0.282	-0.008	1.860			-0.330	-0.226	1.836			-0.280	-0.407	1.707			-0.290	-0.454	1.685			0.024	-0.001	1.839			0.075	-0.175	1.725
-0.112	-0.246	1.787			-0.112	-0.198	1.837			-0.133	0.095	1.859			-0.129	0.266	1.812			-0.282	-0.008	1.860			-0.331	-0.226	1.838			-0.280	-0.407	1.707			-0.290	-0.454	1.685			0.024	-0.001	1.839			0.072	-0.173	1.729
-0.112	-0.246	1.787			-0.112	-0.199	1.837			-0.134	0.094	1.860			-0.129	0.266	1.812			-0.283	-0.009	1.861			-0.332	-0.227	1.840			-0.280	-0.407	1.707			-0.290	-0.454	1.685			0.024	-0.002	1.839			0.070	-0.172	1.731
-0.112	-0.246	1.787			-0.113	-0.199	1.837			-0.134	0.094	1.860			-0.130	0.265	1.811			-0.283	-0.009	1.861			-0.333	-0.227	1.841			-0.280	-0.408	1.707			-0.290	-0.454	1.685			0.023	-0.002	1.840			0.069	-0.171	1.732
-0.112	-0.246	1.787			-0.113	-0.200	1.837			-0.134	0.093	1.861			-0.130	0.264	1.811			-0.284	-0.009	1.861			-0.333	-0.228	1.841			-0.280	-0.408	1.707			-0.290	-0.454	1.685			0.023	-0.003	1.840			0.068	-0.170	1.733
-0.113	-0.247	1.787			-0.113	-0.200	1.838			-0.134	0.092	1.862			-0.130	0.264	1.810			-0.284	-0.010	1.862			-0.332	-0.230	1.840			-0.280	-0.408	1.707			-0.291	-0.455	1.685			0.022	-0.003	1.840			0.067	-0.170	1.735
-0.113	-0.247	1.787			-0.113	-0.200	1.838			-0.135	0.091	1.862			-0.130	0.263	1.810			-0.284	-0.010	1.862			-0.333	-0.230	1.842			-0.280	-0.408	1.707			-0.291	-0.455	1.685			0.022	-0.003	1.841			0.066	-0.169	1.736
-0.113	-0.247	1.788			-0.114	-0.201	1.838			-0.135	0.091	1.863			-0.130	0.263	1.810			-0.285	-0.010	1.863			-0.328	-0.232	1.838			-0.280	-0.408	1.707			-0.291	-0.455	1.685			0.022	-0.004	1.841			0.065	-0.168	1.737
-0.113	-0.248	1.788			-0.114	-0.201	1.838			-0.135	0.090	1.863			-0.130	0.262	1.810			-0.285	-0.010	1.863			-0.331	-0.231	1.841			-0.281	-0.408	1.707			-0.291	-0.455	1.685			0.021	-0.004	1.841			0.070	-0.169	1.728
-0.113	-0.248	1.788			-0.114	-0.201	1.839			-0.135	0.090	1.864			-0.130	0.262	1.809			-0.285	-0.011	1.864			-0.332	-0.231	1.844			-0.281	-0.408	1.707			-0.291	-0.455	1.686			0.021	-0.004	1.841			0.061	-0.178	1.731
-0.114	-0.248	1.788			-0.114	-0.202	1.839			-0.136	0.089	1.864			-0.130	0.262	1.809			-0.286	-0.011	1.864			-0.334	-0.231	1.846			-0.281	-0.408	1.708			-0.291	-0.455	1.686			0.020	-0.004	1.842			0.055	-0.183	1.733
-0.114	-0.248	1.788			-0.114	-0.202	1.839			-0.136	0.089	1.865			-0.131	0.261	1.809			-0.286	-0.011	1.865			-0.333	-0.232	1.845			-0.281	-0.408	1.708			-0.291	-0.455	1.686			0.020	-0.005	1.842			0.051	-0.186	1.735
-0.114	-0.249	1.789			-0.115	-0.202	1.839			-0.136	0.089	1.865			-0.131	0.261	1.809			-0.286	-0.011	1.865			-0.334	-0.231	1.847			-0.281	-0.409	1.708			-0.291	-0.456	1.686			0.020	-0.005	1.842			0.048	-0.189	1.736
-0.114	-0.249	1.789			-0.115	-0.202	1.839			-0.136	0.088	1.865			-0.131	0.261	1.809			-0.287	-0.012	1.866			-0.334	-0.232	1.847			-0.281	-0.409	1.708			-0.292	-0.456	1.686			0.020	-0.005	1.842			0.046	-0.190	1.737
-0.114	-0.249	1.789			-0.115	-0.203	1.840			-0.137	0.088	1.866			-0.131	0.261	1.810			-0.287	-0.012	1.866			-0.334	-0.232	1.847			-0.281	-0.409	1.708			-0.292	-0.456	1.687			0.019	-0.005	1.843			0.044	-0.192	1.737
-0.114	-0.249	1.789			-0.115	-0.203	1.840			-0.137	0.088	1.866			-0.132	0.260	1.810			-0.287	-0.012	1.867			-0.334	-0.234	1.847			-0.281	-0.409	1.708			-0.292	-0.456	1.687			0.019	-0.005	1.843			0.040	-0.194	1.738
-0.115	-0.249	1.789			-0.115	-0.203	1.840			-0.137	0.088	1.867			-0.132	0.260	1.810			-0.287	-0.012	1.867			-0.334	-0.234	1.847			-0.281	-0.409	1.708			-0.292	-0.456	1.687			0.019	-0.005	1.843			0.038	-0.198	1.737
-0.115	-0.250	1.790			-0.115	-0.203	1.840			-0.137	0.087	1.867			-0.133	0.260	1.810			-0.288	-0.012	1.868			-0.332	-0.235	1.845			-0.281	-0.409	1.708			-0.292	-0.456	1.687			0.019	-0.006	1.843			0.035	-0.201	1.736
-0.115	-0.250	1.790			-0.115	-0.204	1.841			-0.138	0.087	1.867			-0.133	0.260	1.811			-0.288	-0.012	1.868			-0.332	-0.235	1.846			-0.282	-0.409	1.709			-0.292	-0.456	1.688			0.018	-0.006	1.843			0.034	-0.203	1.735
-0.115	-0.250	1.790			-0.116	-0.204	1.841			-0.138	0.087	1.868			-0.133	0.260	1.811			-0.288	-0.012	1.868			-0.330	-0.236	1.844			-0.282	-0.409	1.709			-0.292	-0.457	1.688			0.018	-0.006	1.843			0.032	-0.204	1.735
-0.115	-0.250	1.790			-0.116	-0.204	1.841			-0.138	0.087	1.868			-0.134	0.260	1.811			-0.288	-0.013	1.869			-0.328	-0.236	1.841			-0.282	-0.409	1.709			-0.292	-0.457	1.688			0.018	-0.006	1.844			0.030	-0.206	1.735
-0.115	-0.250	1.790			-0.116	-0.204	1.841			-0.138	0.087	1.868			-0.134	0.260	1.811			-0.289	-0.013	1.869			-0.327	-0.237	1.840			-0.282	-0.409	1.709			-0.292	-0.457	1.689			0.017	-0.006	1.844			0.042	-0.198	1.716
-0.116	-0.250	1.790			-0.116	-0.204	1.841			-0.138	0.086	1.868			-0.134	0.260	1.811			-0.289	-0.013	1.870			-0.327	-0.237	1.841			-0.282	-0.409	1.709			-0.293	-0.457	1.689			0.016	-0.006	1.844			0.037	-0.199	1.719
-0.116	-0.250	1.791			-0.116	-0.204	1.841			-0.138	0.086	1.869			-0.134	0.260	1.812			-0.289	-0.013	1.870			-0.326	-0.238	1.839			-0.282	-0.409	1.709			-0.293	-0.457	1.689			0.015	-0.005	1.844			0.039	-0.196	1.715
-0.116	-0.250	1.791			-0.116	-0.204	1.842			-0.138	0.086	1.869			-0.135	0.260	1.812			-0.289	-0.013	1.871			-0.327	-0.237	1.841			-0.282	-0.410	1.710			-0.293	-0.457	1.689			0.014	-0.005	1.844			0.035	-0.195	1.717
-0.116	-0.251	1.791			-0.116	-0.205	1.842			-0.139	0.086	1.869			-0.135	0.260	1.812			-0.290	-0.013	1.871			-0.327	-0.238	1.841			-0.282	-0.410	1.710			-0.293	-0.457	1.690			0.012	-0.004	1.843			0.031	-0.195	1.719
-0.116	-0.251	1.791			-0.116	-0.205	1.842			-0.139	0.086	1.869			-0.136	0.260	1.813			-0.290	-0.013	1.871			-0.326	-0.238	1.840			-0.283	-0.410	1.710			-0.293	-0.457	1.690			0.010	-0.003	1.843			0.028	-0.194	1.721
-0.116	-0.251	1.791			-0.116	-0.205	1.842			-0.139	0.086	1.870			-0.136	0.259	1.813			-0.290	-0.013	1.872			-0.325	-0.239	1.838			-0.283	-0.410	1.710			-0.293	-0.457	1.690			0.008	-0.003	1.843			0.026	-0.194	1.723
-0.116	-0.251	1.791			-0.116	-0.205	1.842			-0.139	0.086	1.870			-0.137	0.259	1.813			-0.290	-0.013	1.872			-0.323	-0.241	1.835			-0.283	-0.410	1.710			-0.294	-0.457	1.690			0.005	-0.002	1.843			0.033	-0.189	1.713
-0.116	-0.251	1.791			-0.116	-0.205	1.842			-0.139	0.086	1.870			-0.138	0.260	1.814			-0.290	-0.013	1.872			-0.322	-0.243	1.833			-0.283	-0.410	1.711			-0.294	-0.457	1.690			0.002	-0.000	1.843			0.046	-0.143	1.661
-0.117	-0.251	1.791			-0.116	-0.205	1.842			-0.139	0.086	1.870			-0.138	0.260	1.814			-0.291	-0.013	1.873			-0.321	-0.244	1.832			-0.283	-0.410	1.711			-0.294	-0.457	1.691			-0.001	0.001	1.843			0.050	-0.131	1.646
-0.117	-0.251	1.792			-0.117	-0.205	1.842			-0.140	0.086	1.871			-0.139	0.260	1.815			-0.291	-0.013	1.873			-0.320	-0.244	1.830			-0.284	-0.409	1.711			-0.294	-0.457	1.691			-0.004	0.003	1.843			0.050	-0.126	1.640
-0.117	-0.251	1.792			-0.117	-0.205	1.843			-0.140	0.086	1.871			-0.140	0.260	1.815			-0.291	-0.013	1.873			-0.319	-0.245	1.829			-0.284	-0.409	1.712			-0.295	-0.457	1.691			-0.007	0.004	1.844			0.051	-0.123	1.636
-0.117	-0.252	1.792			-0.117	-0.205	1.843			-0.140	0.086	1.871			-0.141	0.260	1.816			-0.291	-0.013	1.874			-0.318	-0.245	1.828			-0.284	-0.409	1.712			-0.295	-0.456	1.692			-0.010	0.006	1.844			0.051	-0.119	1.631
-0.117	-0.252	1.792			-0.117	-0.205	1.843			-0.141	0.086	1.871			-0.141	0.260	1.816			-0.292	-0.014	1.874			-0.317	-0.245	1.827			-0.284	-0.408	1.712			-0.295	-0.456	1.692			-0.016	0.008	1.844			0.051	-0.116	1.628
-0.118	-0.252	1.792			-0.117	-0.206	1.843			-0.141	0.086	1.872			-0.142	0.260	1.817			-0.292	-0.014	1.874			-0.317	-0.245	1.826			-0.285	-0.408	1.713			-0.295	-0.456	1.692			-0.022	0.011	1.845			0.051	-0.113	1.626
-0.118	-0.252	1.792			-0.117	-0.206	1.843			-0.142	0.087	1.872			-0.143	0.260	1.817			-0.292	-0.014	1.875			-0.316	-0.244	1.826			-0.285	-0.407	1.713			-0.296	-0.455	1.693			-0.025	0.012	1.846			0.050	-0.110	1.624
-0.118	-0.252	1.792			-0.117	-0.206	1.843			-0.142	0.087	1.872			-0.144	0.260	1.817			-0.292	-0.014	1.875			-0.316	-0.244	1.825			-0.285	-0.407	1.714			-0.296	-0.455	1.693			-0.027	0.013	1.846			0.050	-0.107	1.622
-0.118	-0.252	1.792			-0.117	-0.206	1.843			-0.142	0.087	1.872			-0.144	0.261	1.818			-0.293	-0.014	1.875			-0.316	-0.243	1.825			-0.286	-0.407	1.715			-0.296	-0.454	1.693			-0.029	0.014	1.846			0.049	-0.105	1.620
-0.119	-0.253	1.792			-0.118	-0.206	1.843			-0.143	0.087	1.872			-0.145	0.261	1.818			-0.293	-0.014	1.875			-0.316	-0.241	1.826			-0.286	-0.406	1.715			-0.297	-0.454	1.694			-0.032	0.015	1.846			0.047	-0.102	1.619
-0.119	-0.253	1.793			-0.118	-0.206	1.843			-0.143	0.087	1.872			-0.146	0.261	1.818			-0.293	-0.014	1.876			-0.319	-0.237	1.829			-0.286	-0.406	1.716			-0.297	-0.453	1.694			-0.033	0.016	1.847			0.045	-0.100	1.617
-0.119	-0.253	1.793			-0.118	-0.206	1.843			-0.144	0.088	1.872			-0.147	0.261	1.819			-0.293	-0.014	1.876			-0.322	-0.234	1.832			-0.287	-0.406	1.716			-0.297	-0.453	1.694			-0.035	0.017	1.847			0.043	-0.097	1.616
-0.120	-0.253	1.793			-0.118	-0.206	1.843			-0.144	0.088	1.872			-0.148	0.262	1.819			-0.294	-0.014	1.876			-0.323	-0.232	1.834			-0.287	-0.405	1.717			-0.298	-0.453	1.695			-0.037	0.018	1.847			0.041	-0.095	1.615
-0.120	-0.253	1.793			-0.118	-0.206	1.843			-0.145	0.088	1.872			-0.150	0.262	1.819			-0.294	-0.014	1.877			-0.326	-0.229	1.836			-0.287	-0.405	1.717			-0.298	-0.452	1.695			0.004	0.003	1.812			0.039	-0.096	1.609
-0.121	-0.252	1.793			-0.119	-0.206	1.843			-0.146	0.089	1.871			-0.151	0.263	1.820			-0.294	-0.014	1.877			-0.325	-0.230	1.835			-0.288	-0.405	1.718			-0.298	-0.452	1.695			0.016	-0.001	1.802			0.038	-0.096	1.605
-0.122	-0.252	1.793			-0.119	-0.205	1.843			-0.147	0.091	1.870			-0.153	0.264	1.820			-0.295	-0.014	1.877			-0.325	-0.230	1.834			-0.288	-0.405	1.718			-0.298	-0.452	1.696			0.022	-0.002	1.796			0.036	-0.097	1.601
-0.123	-0.251	1.793			-0.120	-0.204	1.843			-0.148	0.093	1.867			-0.155	0.265	1.820			-0.295	-0.014	1.877			-0.324	-0.231	1.833			-0.288	-0.405	1.718			-0.299	-0.452	1.696			0.024	-0.002	1.794			0.034	-0.097	1.598
-0.124	-0.250	1.793			-0.120	-0.203	1.843			-0.149	0.096	1.864			-0.157	0.266	1.821			-0.296	-0.014	1.878			-0.324	-0.232	1.831			-0.289	-0.405	1.719			-0.299	-0.452	1.696			0.026	-0.002	1.792			0.033	-0.096	1.594
-0.125	-0.250	1.793			-0.121	-0.202	1.842			-0.151	0.099	1.860			-0.159	0.267	1.821			-0.296	-0.014	1.878			-0.323	-0.232	1.830			-0.289	-0.405	1.719			-0.299	-0.452	1.696			0.027	-0.002	1.790			0.029	-0.094	1.587
-0.126	-0.249	1.793			-0.122	-0.201	1.842			-0.153	0.102	1.857			-0.160	0.268	1.821			-0.297	-0.014	1.878			-0.322	-0.233	1.828			-0.289	-0.405	1.720			-0.299	-0.451	1.697			0.028	0.000	1.789			0.025	-0.092	1.580
-0.127	-0.249	1.793			-0.122	-0.200	1.842			-0.154	0.104	1.853			-0.162	0.269	1.821			-0.297	-0.014	1.879			-0.321	-0.234	1.827			-0.289	-0.404	1.720			-0.300	-0.451	1.697			0.028	0.002	1.788			0.020	-0.104	1.599
-0.128	-0.248	1.793			-0.123	-0.199	1.841			-0.156	0.106	1.851			-0.163	0.270	1.821			-0.298	-0.014	1.879			-0.321	-0.234	1.826			-0.290	-0.404	1.720			-0.300	-0.451	1.697			0.028	0.005	1.787			0.018	-0.109	1.606
-0.129	-0.248	1.792			-0.124	-0.198	1.841			-0.158	0.108	1.848			-0.165	0.271	1.821			-0.298	-0.015	1.879			-0.320	-0.235	1.824			-0.290	-0.404	1.721			-0.300	-0.451	1.697			0.027	0.007	1.787			0.017	-0.110	1.608
-0.129	-0.248	1.792			-0.124	-0.197	1.840			-0.160	0.110	1.846			-0.166	0.272	1.821			-0.299	-0.015	1.880			-0.319	-0.235	1.823			-0.290	-0.404	1.721			-0.301	-0.451	1.698			0.025	0.010	1.787			0.016	-0.112	1.612
[truncated: 841 more rows]
[truncated: 30 more columns]
