# Supplementary material for: A natural user interface to integrate citizen science and physical exercise
Source: PLoS One. 2017 Feb 23;12(2):e0172587. doi: 10.1371/journal.pone.0172587 (PMC5322974; doi:10.1371/journal.pone.0172587)
Supplement: S1 Folder — Kinect raw data of each participant in the two kinect groups (KC and KNC). Data of each participant are saved in a binary file. Trajectories of points have been extracted form the binary file and saved in a text file. (ZIP) [file pone.0172587.s002.zip › Raw_data/Par7/Par7_Right_NC_points.txt]

0.065	-0.301	1.795			0.072	-0.252	1.838			0.068	0.033	1.846			0.060	0.206	1.813			-0.070	-0.071	1.859			-0.115	-0.291	1.856			-0.122	-0.470	1.803			-0.117	-0.546	1.776			0.174	-0.089	1.807			0.297	-0.196	1.695
0.064	-0.301	1.794			0.072	-0.252	1.837			0.068	0.033	1.846			0.059	0.206	1.813			-0.070	-0.071	1.859			-0.115	-0.291	1.856			-0.122	-0.470	1.803			-0.117	-0.546	1.776			0.173	-0.092	1.804			0.296	-0.194	1.690
0.064	-0.302	1.794			0.072	-0.252	1.837			0.067	0.033	1.846			0.059	0.206	1.812			-0.071	-0.071	1.859			-0.115	-0.291	1.856			-0.122	-0.469	1.804			-0.117	-0.545	1.776			0.172	-0.093	1.803			0.296	-0.192	1.686
0.063	-0.302	1.794			0.071	-0.252	1.837			0.067	0.033	1.846			0.058	0.205	1.812			-0.071	-0.071	1.859			-0.115	-0.290	1.856			-0.122	-0.469	1.804			-0.117	-0.545	1.777			0.171	-0.095	1.802			0.296	-0.191	1.681
0.063	-0.302	1.794			0.071	-0.252	1.837			0.066	0.033	1.846			0.057	0.205	1.812			-0.071	-0.071	1.859			-0.114	-0.290	1.856			-0.122	-0.469	1.804			-0.117	-0.545	1.777			0.170	-0.097	1.800			0.296	-0.190	1.677
0.063	-0.302	1.793			0.071	-0.252	1.837			0.066	0.033	1.846			0.057	0.205	1.811			-0.071	-0.071	1.859			-0.114	-0.290	1.857			-0.123	-0.469	1.804			-0.117	-0.545	1.777			0.169	-0.098	1.799			0.285	-0.173	1.656
0.062	-0.302	1.793			0.071	-0.252	1.837			0.066	0.033	1.846			0.056	0.205	1.811			-0.072	-0.071	1.860			-0.114	-0.290	1.857			-0.123	-0.469	1.805			-0.117	-0.545	1.777			0.168	-0.099	1.798			0.281	-0.165	1.646
0.062	-0.302	1.793			0.070	-0.253	1.836			0.065	0.033	1.845			0.055	0.205	1.811			-0.072	-0.071	1.860			-0.114	-0.290	1.857			-0.123	-0.468	1.805			-0.117	-0.544	1.778			0.167	-0.100	1.798			0.278	-0.160	1.640
0.061	-0.302	1.793			0.070	-0.253	1.836			0.065	0.034	1.845			0.055	0.205	1.810			-0.072	-0.071	1.860			-0.114	-0.289	1.857			-0.123	-0.468	1.806			-0.117	-0.544	1.778			0.166	-0.101	1.797			0.275	-0.156	1.635
0.061	-0.303	1.793			0.070	-0.253	1.836			0.065	0.034	1.845			0.054	0.205	1.810			-0.073	-0.071	1.861			-0.114	-0.289	1.858			-0.123	-0.468	1.806			-0.117	-0.544	1.779			0.165	-0.101	1.796			0.274	-0.153	1.631
0.060	-0.303	1.793			0.070	-0.253	1.836			0.064	0.034	1.845			0.053	0.205	1.810			-0.073	-0.071	1.861			-0.114	-0.289	1.858			-0.122	-0.468	1.807			-0.117	-0.544	1.779			0.164	-0.102	1.796			0.274	-0.154	1.628
0.060	-0.303	1.792			0.070	-0.253	1.836			0.064	0.034	1.845			0.053	0.205	1.809			-0.074	-0.072	1.861			-0.114	-0.289	1.859			-0.122	-0.468	1.807			-0.117	-0.544	1.780			0.164	-0.102	1.795			0.273	-0.152	1.625
0.060	-0.303	1.792			0.069	-0.253	1.836			0.064	0.034	1.845			0.052	0.205	1.809			-0.074	-0.072	1.862			-0.114	-0.289	1.859			-0.122	-0.468	1.808			-0.117	-0.544	1.781			0.163	-0.103	1.795			0.272	-0.150	1.623
0.060	-0.300	1.792			0.069	-0.251	1.835			0.063	0.034	1.844			0.052	0.205	1.809			-0.074	-0.072	1.862			-0.114	-0.289	1.860			-0.122	-0.467	1.808			-0.117	-0.544	1.781			0.201	-0.078	1.802			0.271	-0.149	1.620
0.060	-0.297	1.792			0.069	-0.249	1.835			0.063	0.035	1.843			0.051	0.205	1.809			-0.074	-0.072	1.862			-0.114	-0.289	1.860			-0.122	-0.467	1.809			-0.117	-0.544	1.782			0.214	-0.070	1.805			0.270	-0.148	1.618
0.059	-0.294	1.791			0.069	-0.247	1.834			0.063	0.036	1.843			0.050	0.206	1.809			-0.075	-0.072	1.862			-0.114	-0.288	1.861			-0.122	-0.467	1.810			-0.117	-0.544	1.783			0.221	-0.065	1.806			0.269	-0.147	1.616
0.059	-0.292	1.791			0.068	-0.245	1.834			0.062	0.037	1.842			0.050	0.206	1.809			-0.075	-0.072	1.863			-0.114	-0.288	1.861			-0.122	-0.467	1.810			-0.117	-0.544	1.784			0.226	-0.061	1.807			0.269	-0.146	1.614
0.059	-0.290	1.791			0.068	-0.243	1.834			0.061	0.038	1.841			0.050	0.206	1.809			-0.075	-0.072	1.863			-0.113	-0.289	1.862			-0.122	-0.468	1.811			-0.117	-0.544	1.784			0.229	-0.058	1.808			0.268	-0.145	1.613
0.059	-0.289	1.791			0.068	-0.242	1.834			0.060	0.038	1.840			0.049	0.206	1.808			-0.075	-0.072	1.863			-0.113	-0.289	1.863			-0.122	-0.468	1.811			-0.118	-0.544	1.785			0.231	-0.055	1.809			0.267	-0.145	1.612
0.059	-0.288	1.791			0.068	-0.241	1.833			0.058	0.040	1.839			0.049	0.206	1.808			-0.076	-0.072	1.864			-0.113	-0.288	1.863			-0.122	-0.468	1.812			-0.118	-0.544	1.786			0.232	-0.053	1.809			0.266	-0.145	1.611
0.059	-0.287	1.791			0.067	-0.240	1.833			0.056	0.041	1.838			0.049	0.206	1.808			-0.076	-0.072	1.864			-0.112	-0.287	1.864			-0.122	-0.467	1.812			-0.118	-0.544	1.786			0.231	-0.051	1.809			0.264	-0.146	1.610
0.059	-0.286	1.791			0.067	-0.239	1.833			0.055	0.042	1.838			0.049	0.206	1.808			-0.076	-0.072	1.864			-0.112	-0.287	1.864			-0.122	-0.467	1.813			-0.118	-0.544	1.787			0.231	-0.050	1.809			0.263	-0.147	1.610
0.059	-0.286	1.790			0.067	-0.239	1.833			0.054	0.042	1.837			0.048	0.206	1.808			-0.076	-0.072	1.864			-0.112	-0.288	1.864			-0.122	-0.468	1.813			-0.118	-0.545	1.787			0.230	-0.049	1.810			0.262	-0.148	1.610
0.059	-0.286	1.790			0.067	-0.238	1.833			0.055	0.043	1.836			0.048	0.206	1.808			-0.076	-0.072	1.864			-0.112	-0.289	1.864			-0.122	-0.469	1.813			-0.118	-0.545	1.787			0.229	-0.048	1.810			0.260	-0.150	1.611
0.059	-0.285	1.790			0.067	-0.238	1.833			0.057	0.044	1.834			0.048	0.206	1.808			-0.076	-0.072	1.864			-0.112	-0.289	1.865			-0.122	-0.469	1.813			-0.118	-0.546	1.788			0.228	-0.047	1.810			0.259	-0.151	1.612
0.059	-0.285	1.790			0.067	-0.238	1.832			0.059	0.044	1.833			0.048	0.206	1.808			-0.076	-0.072	1.865			-0.112	-0.290	1.865			-0.122	-0.469	1.813			-0.118	-0.546	1.788			0.227	-0.046	1.810			0.257	-0.153	1.614
0.059	-0.285	1.790			0.067	-0.238	1.832			0.061	0.045	1.833			0.048	0.206	1.807			-0.076	-0.072	1.865			-0.112	-0.290	1.865			-0.122	-0.469	1.813			-0.118	-0.546	1.788			0.226	-0.046	1.810			0.256	-0.156	1.616
0.059	-0.285	1.790			0.067	-0.237	1.832			0.062	0.045	1.832			0.048	0.206	1.807			-0.076	-0.072	1.865			-0.112	-0.290	1.865			-0.122	-0.469	1.813			-0.118	-0.546	1.788			0.225	-0.045	1.810			0.255	-0.157	1.618
0.059	-0.285	1.790			0.067	-0.237	1.832			0.064	0.045	1.831			0.049	0.206	1.807			-0.076	-0.072	1.865			-0.112	-0.290	1.865			-0.122	-0.469	1.813			-0.118	-0.546	1.788			0.224	-0.045	1.811			0.253	-0.159	1.622
0.059	-0.285	1.790			0.067	-0.237	1.832			0.065	0.045	1.831			0.049	0.206	1.807			-0.077	-0.072	1.865			-0.111	-0.290	1.865			-0.122	-0.469	1.813			-0.118	-0.546	1.788			0.223	-0.044	1.811			0.254	-0.161	1.630
0.059	-0.285	1.790			0.068	-0.237	1.832			0.066	0.045	1.831			0.049	0.207	1.807			-0.077	-0.072	1.865			-0.111	-0.290	1.866			-0.122	-0.470	1.814			-0.117	-0.546	1.788			0.223	-0.044	1.812			0.252	-0.162	1.635
0.059	-0.285	1.790			0.068	-0.237	1.832			0.066	0.045	1.831			0.049	0.207	1.807			-0.077	-0.072	1.865			-0.111	-0.290	1.866			-0.122	-0.470	1.814			-0.117	-0.546	1.788			0.222	-0.043	1.812			0.251	-0.163	1.639
0.060	-0.285	1.790			0.068	-0.237	1.832			0.067	0.045	1.831			0.049	0.207	1.807			-0.077	-0.072	1.865			-0.111	-0.290	1.866			-0.122	-0.470	1.814			-0.117	-0.546	1.788			0.221	-0.043	1.812			0.250	-0.164	1.642
0.060	-0.285	1.790			0.068	-0.237	1.832			0.068	0.045	1.831			0.049	0.207	1.807			-0.077	-0.073	1.866			-0.111	-0.290	1.866			-0.122	-0.470	1.814			-0.117	-0.547	1.788			0.220	-0.043	1.813			0.250	-0.164	1.644
0.060	-0.285	1.790			0.068	-0.237	1.832			0.068	0.044	1.831			0.050	0.207	1.807			-0.077	-0.073	1.866			-0.111	-0.290	1.866			-0.122	-0.470	1.814			-0.117	-0.547	1.788			0.220	-0.043	1.813			0.249	-0.165	1.645
0.060	-0.286	1.790			0.069	-0.238	1.832			0.069	0.044	1.832			0.050	0.207	1.807			-0.077	-0.073	1.866			-0.111	-0.290	1.866			-0.121	-0.470	1.814			-0.117	-0.546	1.788			0.219	-0.043	1.813			0.248	-0.165	1.647
0.060	-0.286	1.789			0.069	-0.238	1.831			0.069	0.044	1.832			0.050	0.207	1.807			-0.077	-0.073	1.866			-0.111	-0.290	1.866			-0.121	-0.470	1.814			-0.117	-0.546	1.788			0.218	-0.043	1.813			0.248	-0.166	1.648
0.060	-0.286	1.789			0.069	-0.238	1.831			0.070	0.044	1.833			0.051	0.207	1.807			-0.077	-0.073	1.866			-0.111	-0.290	1.866			-0.121	-0.470	1.814			-0.117	-0.546	1.788			0.218	-0.043	1.813			0.247	-0.166	1.649
0.061	-0.286	1.789			0.069	-0.238	1.832			0.070	0.043	1.833			0.051	0.207	1.807			-0.077	-0.073	1.866			-0.111	-0.290	1.866			-0.121	-0.470	1.814			-0.117	-0.546	1.788			0.217	-0.043	1.814			0.246	-0.167	1.650
0.061	-0.286	1.789			0.070	-0.238	1.832			0.071	0.043	1.834			0.051	0.207	1.807			-0.076	-0.073	1.866			-0.111	-0.289	1.867			-0.121	-0.469	1.814			-0.117	-0.545	1.788			0.216	-0.043	1.814			0.246	-0.167	1.651
0.061	-0.286	1.790			0.070	-0.239	1.832			0.071	0.043	1.835			0.052	0.207	1.807			-0.076	-0.073	1.866			-0.111	-0.287	1.867			-0.120	-0.476	1.810			-0.116	-0.547	1.787			0.216	-0.043	1.814			0.245	-0.167	1.652
0.061	-0.287	1.790			0.070	-0.239	1.832			0.072	0.042	1.835			0.052	0.207	1.807			-0.076	-0.073	1.867			-0.111	-0.286	1.868			-0.120	-0.480	1.808			-0.116	-0.548	1.787			0.215	-0.043	1.814			0.244	-0.168	1.653
0.061	-0.287	1.790			0.070	-0.239	1.832			0.073	0.042	1.836			0.053	0.207	1.807			-0.076	-0.073	1.867			-0.111	-0.285	1.868			-0.119	-0.483	1.807			-0.116	-0.549	1.786			0.215	-0.043	1.815			0.243	-0.168	1.654
0.061	-0.287	1.790			0.070	-0.239	1.832			0.074	0.042	1.834			0.053	0.208	1.808			-0.076	-0.074	1.867			-0.111	-0.284	1.868			-0.125	-0.477	1.812			-0.122	-0.543	1.792			0.214	-0.043	1.815			0.242	-0.168	1.655
0.061	-0.287	1.790			0.070	-0.239	1.832			0.066	0.044	1.835			0.053	0.208	1.808			-0.076	-0.073	1.867			-0.111	-0.283	1.868			-0.124	-0.481	1.812			-0.121	-0.543	1.791			0.214	-0.043	1.815			0.240	-0.169	1.656
0.061	-0.287	1.790			0.070	-0.239	1.832			0.060	0.046	1.835			0.054	0.208	1.808			-0.076	-0.073	1.868			-0.111	-0.283	1.869			-0.129	-0.474	1.816			-0.125	-0.537	1.792			0.214	-0.043	1.816			0.238	-0.170	1.657
0.061	-0.287	1.790			0.069	-0.239	1.832			0.057	0.047	1.835			0.054	0.208	1.808			-0.076	-0.073	1.868			-0.111	-0.282	1.869			-0.128	-0.471	1.816			-0.124	-0.533	1.791			0.213	-0.043	1.816			0.236	-0.170	1.658
0.061	-0.287	1.790			0.069	-0.239	1.832			0.055	0.046	1.835			0.054	0.208	1.809			-0.075	-0.073	1.869			-0.111	-0.281	1.869			-0.127	-0.475	1.814			-0.123	-0.535	1.790			0.213	-0.043	1.816			0.235	-0.171	1.659
0.060	-0.287	1.791			0.069	-0.239	1.833			0.054	0.046	1.835			0.055	0.208	1.809			-0.075	-0.073	1.869			-0.111	-0.281	1.870			-0.126	-0.474	1.814			-0.123	-0.535	1.790			0.213	-0.044	1.816			0.234	-0.173	1.659
0.060	-0.287	1.791			0.068	-0.239	1.833			0.053	0.046	1.835			0.055	0.208	1.809			-0.075	-0.073	1.869			-0.111	-0.281	1.870			-0.126	-0.472	1.814			-0.123	-0.534	1.790			0.213	-0.044	1.817			0.233	-0.174	1.660
0.060	-0.287	1.791			0.068	-0.239	1.833			0.053	0.047	1.835			0.055	0.208	1.810			-0.075	-0.073	1.870			-0.111	-0.280	1.870			-0.126	-0.472	1.814			-0.123	-0.535	1.790			0.213	-0.045	1.817			0.233	-0.175	1.660
0.059	-0.287	1.791			0.067	-0.238	1.833			0.052	0.047	1.835			0.055	0.209	1.810			-0.075	-0.073	1.870			-0.111	-0.280	1.871			-0.125	-0.479	1.811			-0.122	-0.539	1.788			0.214	-0.046	1.818			0.232	-0.176	1.660
0.059	-0.287	1.791			0.067	-0.238	1.834			0.052	0.047	1.835			0.055	0.209	1.810			-0.075	-0.073	1.870			-0.112	-0.280	1.871			-0.125	-0.480	1.811			-0.122	-0.540	1.788			0.215	-0.047	1.819			0.231	-0.176	1.661
0.059	-0.286	1.792			0.067	-0.237	1.834			0.052	0.047	1.835			0.055	0.209	1.811			-0.074	-0.073	1.871			-0.112	-0.280	1.871			-0.126	-0.479	1.811			-0.122	-0.540	1.788			0.217	-0.048	1.820			0.231	-0.176	1.661
0.058	-0.285	1.792			0.066	-0.237	1.834			0.052	0.047	1.835			0.055	0.209	1.811			-0.074	-0.073	1.871			-0.112	-0.280	1.871			-0.126	-0.478	1.811			-0.122	-0.540	1.788			0.219	-0.049	1.820			0.230	-0.177	1.662
0.058	-0.285	1.792			0.066	-0.236	1.834			0.052	0.047	1.835			0.055	0.210	1.812			-0.074	-0.073	1.871			-0.112	-0.280	1.871			-0.126	-0.481	1.810			-0.121	-0.541	1.787			0.220	-0.050	1.821			0.230	-0.177	1.662
0.058	-0.283	1.793			0.066	-0.236	1.835			0.053	0.047	1.836			0.055	0.210	1.812			-0.074	-0.073	1.872			-0.112	-0.280	1.872			-0.126	-0.479	1.810			-0.121	-0.541	1.787			0.221	-0.050	1.822			0.229	-0.176	1.662
0.058	-0.283	1.793			0.065	-0.235	1.835			0.053	0.046	1.836			0.055	0.210	1.812			-0.074	-0.072	1.872			-0.112	-0.280	1.872			-0.126	-0.480	1.810			-0.121	-0.542	1.787			0.223	-0.051	1.822			0.229	-0.175	1.662
0.058	-0.282	1.793			0.065	-0.234	1.835			0.054	0.046	1.837			0.055	0.211	1.813			-0.074	-0.072	1.872			-0.113	-0.280	1.872			-0.127	-0.478	1.810			-0.121	-0.542	1.786			0.224	-0.052	1.823			0.228	-0.175	1.661
0.057	-0.281	1.794			0.065	-0.234	1.835			0.055	0.045	1.838			0.055	0.211	1.813			-0.073	-0.072	1.872			-0.113	-0.281	1.872			-0.127	-0.477	1.810			-0.121	-0.542	1.786			0.225	-0.053	1.824			0.228	-0.173	1.661
0.057	-0.280	1.794			0.065	-0.233	1.836			0.055	0.045	1.839			0.055	0.211	1.814			-0.073	-0.072	1.872			-0.113	-0.281	1.872			-0.127	-0.476	1.810			-0.121	-0.542	1.786			0.226	-0.053	1.825			0.227	-0.172	1.660
0.057	-0.279	1.794			0.064	-0.233	1.836			0.055	0.045	1.840			0.055	0.211	1.814			-0.073	-0.072	1.873			-0.113	-0.281	1.872			-0.127	-0.475	1.810			-0.121	-0.542	1.786			0.227	-0.054	1.825			0.227	-0.171	1.659
0.057	-0.279	1.794			0.064	-0.233	1.836			0.056	0.044	1.841			0.055	0.211	1.814			-0.073	-0.072	1.873			-0.114	-0.281	1.872			-0.127	-0.475	1.810			-0.122	-0.542	1.786			0.197	-0.063	1.824			0.226	-0.170	1.659
0.057	-0.280	1.794			0.064	-0.233	1.836			0.056	0.044	1.842			0.055	0.211	1.814			-0.073	-0.072	1.873			-0.114	-0.282	1.872			-0.128	-0.474	1.810			-0.122	-0.542	1.786			0.185	-0.066	1.823			0.226	-0.169	1.658
0.056	-0.281	1.794			0.064	-0.234	1.836			0.056	0.043	1.842			0.055	0.212	1.815			-0.073	-0.072	1.873			-0.114	-0.282	1.872			-0.128	-0.473	1.810			-0.122	-0.542	1.786			0.177	-0.068	1.823			0.225	-0.168	1.658
0.056	-0.281	1.794			0.064	-0.235	1.837			0.056	0.042	1.843			0.055	0.212	1.815			-0.073	-0.072	1.873			-0.114	-0.282	1.872			-0.128	-0.473	1.811			-0.122	-0.542	1.786			0.172	-0.070	1.823			0.225	-0.167	1.658
0.056	-0.282	1.794			0.064	-0.236	1.837			0.057	0.042	1.844			0.055	0.212	1.815			-0.073	-0.072	1.874			-0.115	-0.282	1.873			-0.128	-0.472	1.811			-0.122	-0.542	1.786			0.168	-0.071	1.823			0.225	-0.166	1.658
0.056	-0.283	1.794			0.064	-0.236	1.837			0.057	0.041	1.845			0.055	0.212	1.815			-0.073	-0.072	1.874			-0.115	-0.283	1.873			-0.128	-0.471	1.812			-0.122	-0.542	1.786			0.165	-0.072	1.823			0.225	-0.166	1.657
0.056	-0.284	1.794			0.064	-0.237	1.837			0.057	0.041	1.845			0.055	0.212	1.816			-0.073	-0.072	1.874			-0.115	-0.283	1.873			-0.129	-0.471	1.812			-0.122	-0.542	1.786			0.163	-0.073	1.823			0.225	-0.165	1.657
0.055	-0.285	1.794			0.064	-0.238	1.837			0.057	0.040	1.846			0.055	0.212	1.816			-0.073	-0.072	1.874			-0.115	-0.283	1.873			-0.129	-0.470	1.812			-0.122	-0.542	1.786			0.160	-0.084	1.816			0.228	-0.166	1.651
0.055	-0.286	1.794			0.065	-0.239	1.837			0.057	0.039	1.847			0.055	0.212	1.816			-0.073	-0.072	1.874			-0.116	-0.283	1.873			-0.129	-0.470	1.813			-0.122	-0.542	1.786			0.161	-0.053	1.761			0.229	-0.169	1.651
0.055	-0.286	1.794			0.066	-0.239	1.836			0.057	0.039	1.847			0.055	0.212	1.816			-0.073	-0.072	1.874			-0.116	-0.284	1.873			-0.129	-0.469	1.813			-0.122	-0.542	1.787			0.161	-0.048	1.750			0.230	-0.173	1.654
0.055	-0.286	1.794			0.067	-0.240	1.836			0.058	0.039	1.848			0.055	0.212	1.816			-0.073	-0.072	1.875			-0.116	-0.284	1.873			-0.129	-0.469	1.814			-0.122	-0.541	1.787			0.161	-0.044	1.742			0.230	-0.175	1.653
0.055	-0.286	1.794			0.068	-0.240	1.836			0.058	0.038	1.848			0.055	0.212	1.817			-0.073	-0.072	1.875			-0.116	-0.284	1.874			-0.129	-0.468	1.814			-0.122	-0.541	1.787			0.161	-0.041	1.735			0.231	-0.178	1.654
0.055	-0.287	1.794			0.068	-0.240	1.836			0.058	0.038	1.849			0.055	0.212	1.817			-0.073	-0.072	1.875			-0.117	-0.284	1.874			-0.129	-0.468	1.814			-0.123	-0.541	1.787			0.161	-0.039	1.730			0.232	-0.180	1.656
0.055	-0.287	1.795			0.069	-0.241	1.836			0.058	0.037	1.849			0.055	0.212	1.817			-0.074	-0.072	1.875			-0.117	-0.284	1.874			-0.130	-0.467	1.815			-0.123	-0.541	1.788			0.161	-0.037	1.725			0.233	-0.182	1.657
0.055	-0.287	1.795			0.069	-0.241	1.836			0.058	0.037	1.850			0.054	0.212	1.817			-0.074	-0.072	1.875			-0.117	-0.284	1.874			-0.130	-0.467	1.815			-0.123	-0.541	1.788			0.201	-0.044	1.776			0.233	-0.182	1.658
0.055	-0.287	1.795			0.069	-0.241	1.836			0.058	0.037	1.850			0.054	0.212	1.817			-0.074	-0.072	1.875			-0.117	-0.284	1.874			-0.130	-0.466	1.815			-0.123	-0.541	1.788			0.208	-0.049	1.790			0.234	-0.183	1.659
0.055	-0.287	1.795			0.069	-0.241	1.836			0.058	0.037	1.850			0.054	0.212	1.817			-0.074	-0.072	1.875			-0.117	-0.284	1.874			-0.130	-0.466	1.816			-0.123	-0.540	1.789			0.213	-0.052	1.798			0.234	-0.183	1.659
0.055	-0.287	1.795			0.069	-0.241	1.836			0.058	0.037	1.850			0.054	0.212	1.817			-0.074	-0.072	1.876			-0.118	-0.284	1.875			-0.130	-0.465	1.816			-0.123	-0.540	1.789			0.216	-0.054	1.802			0.235	-0.184	1.660
0.055	-0.287	1.795			0.069	-0.241	1.836			0.058	0.036	1.850			0.054	0.212	1.817			-0.074	-0.072	1.876			-0.118	-0.284	1.875			-0.130	-0.465	1.816			-0.124	-0.541	1.789			0.218	-0.055	1.805			0.235	-0.185	1.661
0.055	-0.287	1.795			0.069	-0.241	1.837			0.058	0.036	1.850			0.054	0.212	1.817			-0.074	-0.072	1.876			-0.118	-0.284	1.875			-0.130	-0.465	1.816			-0.124	-0.541	1.789			0.220	-0.056	1.808			0.236	-0.185	1.661
0.055	-0.287	1.795			0.069	-0.241	1.837			0.058	0.037	1.849			0.054	0.212	1.817			-0.074	-0.072	1.876			-0.118	-0.285	1.875			-0.130	-0.465	1.817			-0.124	-0.541	1.789			0.222	-0.057	1.810			0.236	-0.186	1.661
0.055	-0.287	1.795			0.069	-0.241	1.837			0.057	0.038	1.848			0.054	0.212	1.817			-0.074	-0.072	1.876			-0.118	-0.285	1.875			-0.130	-0.465	1.817			-0.124	-0.541	1.790			0.223	-0.058	1.811			0.236	-0.186	1.662
0.055	-0.287	1.795			0.068	-0.241	1.837			0.056	0.038	1.847			0.054	0.212	1.817			-0.074	-0.072	1.876			-0.118	-0.285	1.875			-0.130	-0.465	1.817			-0.124	-0.541	1.790			0.224	-0.058	1.813			0.236	-0.186	1.662
0.055	-0.287	1.795			0.068	-0.241	1.837			0.055	0.038	1.846			0.054	0.212	1.817			-0.074	-0.072	1.876			-0.118	-0.285	1.875			-0.130	-0.465	1.817			-0.124	-0.541	1.790			0.224	-0.059	1.814			0.237	-0.187	1.663
0.055	-0.287	1.795			0.068	-0.241	1.837			0.055	0.039	1.846			0.054	0.212	1.818			-0.074	-0.072	1.876			-0.118	-0.285	1.875			-0.130	-0.465	1.818			-0.124	-0.541	1.790			0.225	-0.059	1.816			0.237	-0.187	1.663
0.055	-0.288	1.795			0.068	-0.241	1.837			0.054	0.039	1.845			0.054	0.212	1.818			-0.074	-0.072	1.876			-0.118	-0.286	1.876			-0.130	-0.465	1.818			-0.124	-0.541	1.790			0.225	-0.060	1.817			0.237	-0.187	1.663
0.055	-0.288	1.795			0.068	-0.241	1.837			0.054	0.039	1.845			0.054	0.212	1.818			-0.074	-0.072	1.877			-0.118	-0.286	1.876			-0.130	-0.465	1.818			-0.124	-0.541	1.790			0.225	-0.060	1.819			0.237	-0.187	1.664
0.055	-0.288	1.795			0.068	-0.241	1.837			0.058	0.035	1.829			0.054	0.212	1.818			-0.074	-0.072	1.877			-0.118	-0.286	1.876			-0.129	-0.479	1.816			-0.123	-0.545	1.789			0.225	-0.060	1.820			0.237	-0.187	1.664
0.055	-0.289	1.795			0.068	-0.241	1.836			0.060	0.033	1.819			0.054	0.212	1.818			-0.075	-0.073	1.877			-0.118	-0.287	1.876			-0.129	-0.479	1.817			-0.123	-0.545	1.790			0.225	-0.060	1.821			0.236	-0.188	1.665
0.056	-0.290	1.795			0.068	-0.243	1.835			0.071	0.032	1.825			0.054	0.212	1.818			-0.075	-0.073	1.877			-0.118	-0.288	1.877			-0.129	-0.479	1.819			-0.123	-0.545	1.790			0.224	-0.061	1.823			0.235	-0.187	1.665
0.056	-0.290	1.795			0.068	-0.243	1.835			0.071	0.032	1.825			0.054	0.212	1.818			-0.075	-0.073	1.877			-0.118	-0.288	1.877			-0.129	-0.479	1.819			-0.123	-0.545	1.790			0.224	-0.061	1.823			0.235	-0.187	1.665
0.056	-0.291	1.795			0.068	-0.243	1.835			0.073	0.032	1.826			0.055	0.211	1.818			-0.075	-0.073	1.877			-0.118	-0.288	1.877			-0.129	-0.479	1.819			-0.123	-0.546	1.790			0.224	-0.061	1.823			0.234	-0.187	1.665
0.056	-0.291	1.795			0.068	-0.244	1.835			0.074	0.031	1.826			0.055	0.211	1.817			-0.075	-0.074	1.878			-0.118	-0.288	1.877			-0.129	-0.478	1.820			-0.123	-0.546	1.791			0.223	-0.061	1.824			0.234	-0.187	1.666
0.056	-0.292	1.795			0.068	-0.244	1.834			0.075	0.031	1.826			0.055	0.211	1.817			-0.075	-0.074	1.878			-0.118	-0.289	1.877			-0.129	-0.486	1.818			-0.123	-0.549	1.790			0.222	-0.061	1.825			0.233	-0.187	1.666
0.057	-0.292	1.795			0.068	-0.244	1.834			0.076	0.031	1.826			0.056	0.210	1.817			-0.076	-0.075	1.878			-0.118	-0.289	1.878			-0.129	-0.486	1.819			-0.123	-0.549	1.790			0.221	-0.061	1.825			0.232	-0.187	1.666
0.057	-0.293	1.795			0.068	-0.244	1.834			0.077	0.031	1.826			0.056	0.210	1.816			-0.076	-0.075	1.879			-0.118	-0.291	1.878			-0.129	-0.486	1.820			-0.123	-0.549	1.790			0.220	-0.061	1.826			0.232	-0.186	1.666
0.057	-0.293	1.795			0.069	-0.245	1.834			0.078	0.031	1.826			0.056	0.209	1.816			-0.076	-0.075	1.879			-0.118	-0.292	1.879			-0.129	-0.486	1.820			-0.123	-0.549	1.790			0.219	-0.061	1.826			0.231	-0.186	1.667
0.057	-0.293	1.795			0.069	-0.245	1.834			0.079	0.031	1.826			0.057	0.209	1.815			-0.077	-0.076	1.880			-0.118	-0.294	1.879			-0.129	-0.487	1.820			-0.123	-0.550	1.790			0.218	-0.061	1.826			0.230	-0.186	1.667
0.057	-0.294	1.795			0.069	-0.245	1.834			0.079	0.030	1.826			0.057	0.208	1.814			-0.077	-0.076	1.880			-0.118	-0.295	1.880			-0.129	-0.487	1.821			-0.123	-0.551	1.790			0.217	-0.061	1.827			0.230	-0.185	1.667
0.058	-0.294	1.795			0.069	-0.245	1.834			0.079	0.030	1.827			0.057	0.207	1.814			-0.077	-0.077	1.880			-0.118	-0.296	1.880			-0.129	-0.487	1.821			-0.123	-0.551	1.791			0.216	-0.061	1.827			0.229	-0.185	1.667
0.058	-0.294	1.795			0.069	-0.246	1.834			0.079	0.029	1.827			0.058	0.207	1.813			-0.078	-0.077	1.881			-0.118	-0.297	1.881			-0.129	-0.487	1.822			-0.123	-0.551	1.791			0.215	-0.061	1.827			0.228	-0.185	1.668
0.058	-0.294	1.795			0.069	-0.246	1.833			0.079	0.029	1.827			0.058	0.206	1.813			-0.078	-0.078	1.881			-0.118	-0.298	1.881			-0.129	-0.487	1.822			-0.123	-0.552	1.791			0.214	-0.060	1.827			0.227	-0.184	1.668
0.058	-0.295	1.795			0.069	-0.246	1.833			0.079	0.028	1.828			0.058	0.206	1.812			-0.078	-0.078	1.881			-0.118	-0.298	1.881			-0.129	-0.487	1.823			-0.123	-0.552	1.791			0.213	-0.060	1.827			0.226	-0.184	1.668
0.058	-0.295	1.795			0.069	-0.246	1.833			0.078	0.028	1.828			0.058	0.205	1.812			-0.079	-0.078	1.882			-0.118	-0.299	1.882			-0.129	-0.487	1.824			-0.123	-0.552	1.792			0.212	-0.060	1.827			0.225	-0.184	1.668
0.058	-0.295	1.795			0.069	-0.246	1.833			0.078	0.027	1.828			0.058	0.205	1.811			-0.079	-0.079	1.882			-0.118	-0.299	1.882			-0.129	-0.487	1.824			-0.123	-0.552	1.792			0.211	-0.060	1.827			0.224	-0.184	1.668
0.058	-0.295	1.795			0.069	-0.247	1.833			0.078	0.027	1.829			0.059	0.204	1.811			-0.079	-0.079	1.882			-0.118	-0.300	1.883			-0.129	-0.486	1.825			-0.123	-0.553	1.792			0.210	-0.060	1.827			0.224	-0.183	1.669
0.059	-0.296	1.795			0.070	-0.247	1.833			0.077	0.026	1.829			0.059	0.204	1.810			-0.079	-0.079	1.882			-0.119	-0.300	1.883			-0.129	-0.486	1.825			-0.123	-0.553	1.792			0.209	-0.060	1.827			0.223	-0.183	1.669
0.059	-0.296	1.795			0.070	-0.247	1.833			0.076	0.026	1.830			0.059	0.203	1.809			-0.080	-0.080	1.883			-0.119	-0.301	1.883			-0.129	-0.486	1.826			-0.124	-0.553	1.792			0.208	-0.059	1.827			0.222	-0.183	1.669
0.059	-0.296	1.795			0.070	-0.247	1.833			0.076	0.025	1.830			0.059	0.202	1.808			-0.080	-0.080	1.883			-0.119	-0.301	1.883			-0.129	-0.486	1.826			-0.124	-0.553	1.793			0.207	-0.059	1.827			0.221	-0.183	1.669
0.059	-0.296	1.795			0.070	-0.247	1.833			0.075	0.024	1.831			0.059	0.202	1.807			-0.081	-0.081	1.883			-0.119	-0.301	1.884			-0.129	-0.485	1.826			-0.124	-0.553	1.793			0.207	-0.059	1.826			0.220	-0.183	1.669
0.059	-0.296	1.795			0.070	-0.247	1.833			0.074	0.024	1.832			0.059	0.201	1.806			-0.081	-0.081	1.884			-0.119	-0.301	1.884			-0.129	-0.484	1.827			-0.124	-0.553	1.793			0.206	-0.059	1.826			0.219	-0.183	1.669
0.059	-0.296	1.795			0.070	-0.248	1.833			0.072	0.023	1.833			0.059	0.200	1.806			-0.081	-0.082	1.884			-0.119	-0.301	1.884			-0.129	-0.483	1.828			-0.124	-0.552	1.794			0.205	-0.059	1.826			0.218	-0.183	1.669
0.059	-0.296	1.795			0.070	-0.248	1.833			0.071	0.022	1.834			0.059	0.200	1.805			-0.082	-0.082	1.884			-0.119	-0.301	1.885			-0.129	-0.482	1.828			-0.124	-0.552	1.794			0.204	-0.059	1.826			0.218	-0.183	1.669
0.059	-0.297	1.795			0.070	-0.248	1.833			0.070	0.021	1.835			0.059	0.199	1.804			-0.082	-0.082	1.884			-0.119	-0.301	1.885			-0.129	-0.480	1.829			-0.125	-0.551	1.795			0.204	-0.059	1.825			0.217	-0.183	1.669
0.059	-0.297	1.795			0.070	-0.249	1.834			0.069	0.020	1.836			0.059	0.199	1.803			-0.082	-0.083	1.884			-0.119	-0.300	1.885			-0.130	-0.479	1.830			-0.125	-0.550	1.795			0.203	-0.059	1.825			0.217	-0.184	1.670
0.059	-0.297	1.795			0.070	-0.249	1.834			0.068	0.018	1.838			0.059	0.198	1.802			-0.082	-0.083	1.883			-0.119	-0.300	1.886			-0.130	-0.478	1.830			-0.125	-0.549	1.796			0.202	-0.060	1.824			0.217	-0.184	1.670
0.059	-0.297	1.795			0.069	-0.250	1.834			0.067	0.017	1.839			0.059	0.197	1.801			-0.082	-0.083	1.882			-0.119	-0.299	1.886			-0.130	-0.477	1.830			-0.125	-0.549	1.796			0.202	-0.060	1.824			0.219	-0.193	1.677
0.059	-0.297	1.795			0.069	-0.250	1.834			0.066	0.016	1.841			0.059	0.197	1.801			-0.082	-0.084	1.882			-0.119	-0.299	1.886			-0.130	-0.476	1.831			-0.125	-0.548	1.797			0.201	-0.061	1.824			0.220	-0.198	1.682
0.059	-0.298	1.795			0.069	-0.251	1.835			0.065	0.015	1.842			0.059	0.196	1.800			-0.082	-0.084	1.881			-0.119	-0.299	1.887			-0.130	-0.475	1.831			-0.125	-0.548	1.797			0.200	-0.061	1.823			0.221	-0.204	1.687
0.059	-0.298	1.795			0.069	-0.251	1.835			0.065	0.014	1.843			0.058	0.196	1.799			-0.082	-0.084	1.880			-0.119	-0.299	1.887			-0.130	-0.475	1.831			-0.126	-0.548	1.797			0.200	-0.062	1.823			0.222	-0.208	1.691
0.059	-0.298	1.795			0.068	-0.252	1.835			0.064	0.013	1.844			0.058	0.195	1.799			-0.082	-0.084	1.880			-0.119	-0.298	1.887			-0.130	-0.474	1.831			-0.126	-0.547	1.798			0.199	-0.063	1.823			0.223	-0.211	1.694
0.059	-0.299	1.795			0.068	-0.253	1.835			0.063	0.013	1.845			0.058	0.195	1.798			-0.082	-0.084	1.879			-0.119	-0.298	1.887			-0.130	-0.474	1.831			-0.126	-0.547	1.798			0.198	-0.064	1.823			0.224	-0.214	1.697
0.059	-0.299	1.795			0.068	-0.254	1.836			0.063	0.012	1.846			0.058	0.194	1.798			-0.082	-0.084	1.879			-0.119	-0.298	1.887			-0.130	-0.474	1.832			-0.126	-0.547	1.798			0.198	-0.065	1.822			0.226	-0.217	1.700
0.059	-0.300	1.795			0.067	-0.254	1.836			0.062	0.011	1.846			0.057	0.194	1.797			-0.082	-0.085	1.879			-0.120	-0.298	1.887			-0.130	-0.473	1.832			-0.126	-0.547	1.799			0.197	-0.065	1.823			0.228	-0.219	1.704
0.059	-0.300	1.795			0.067	-0.255	1.836			0.061	0.011	1.847			0.057	0.193	1.797			-0.083	-0.085	1.879			-0.120	-0.298	1.887			-0.130	-0.473	1.832			-0.126	-0.547	1.799			0.197	-0.066	1.823			0.231	-0.222	1.707
0.058	-0.301	1.795			0.067	-0.256	1.837			0.061	0.010	1.848			0.057	0.193	1.797			-0.083	-0.085	1.879			-0.120	-0.298	1.887			-0.130	-0.473	1.832			-0.126	-0.547	1.799			0.197	-0.067	1.823			0.233	-0.224	1.711
0.058	-0.301	1.796			0.066	-0.256	1.837			0.060	0.010	1.849			0.057	0.192	1.796			-0.083	-0.085	1.879			-0.120	-0.298	1.888			-0.131	-0.473	1.832			-0.126	-0.547	1.799			0.196	-0.068	1.823			0.236	-0.227	1.715
0.058	-0.302	1.796			0.066	-0.257	1.837			0.059	0.010	1.849			0.056	0.192	1.796			-0.083	-0.085	1.879			-0.120	-0.298	1.888			-0.131	-0.473	1.832			-0.127	-0.547	1.800			0.196	-0.069	1.824			0.239	-0.228	1.718
0.058	-0.302	1.796			0.066	-0.257	1.838			0.058	0.009	1.850			0.056	0.192	1.796			-0.083	-0.085	1.879			-0.120	-0.298	1.888			-0.131	-0.473	1.831			-0.127	-0.547	1.800			0.196	-0.069	1.824			0.240	-0.230	1.721
0.058	-0.302	1.796			0.065	-0.258	1.838			0.057	0.009	1.851			0.056	0.191	1.796			-0.083	-0.085	1.879			-0.121	-0.298	1.887			-0.131	-0.472	1.831			-0.127	-0.547	1.800			0.195	-0.070	1.825			0.242	-0.231	1.724
0.057	-0.303	1.796			0.065	-0.258	1.838			0.056	0.009	1.852			0.056	0.191	1.795			-0.083	-0.085	1.879			-0.121	-0.298	1.887			-0.132	-0.472	1.831			-0.127	-0.547	1.800			0.195	-0.071	1.825			0.244	-0.232	1.726
0.057	-0.303	1.796			0.064	-0.258	1.839			0.055	0.010	1.852			0.056	0.191	1.795			-0.084	-0.084	1.879			-0.121	-0.298	1.887			-0.132	-0.472	1.830			-0.127	-0.547	1.800			0.195	-0.071	1.826			0.245	-0.233	1.728
0.057	-0.303	1.796			0.064	-0.259	1.839			0.054	0.010	1.853			0.055	0.190	1.795			-0.084	-0.084	1.879			-0.122	-0.298	1.887			-0.132	-0.472	1.830			-0.128	-0.547	1.800			0.195	-0.072	1.827			0.247	-0.234	1.731
0.057	-0.303	1.796			0.063	-0.259	1.839			0.052	0.010	1.853			0.055	0.190	1.795			-0.084	-0.084	1.880			-0.122	-0.298	1.887			-0.133	-0.472	1.829			-0.128	-0.547	1.800			0.195	-0.073	1.828			0.248	-0.234	1.733
0.056	-0.304	1.797			0.063	-0.259	1.840			0.051	0.010	1.854			0.055	0.190	1.795			-0.085	-0.084	1.880			-0.123	-0.298	1.886			-0.133	-0.472	1.829			-0.128	-0.547	1.800			0.194	-0.073	1.828			0.249	-0.235	1.735
0.056	-0.304	1.797			0.062	-0.259	1.840			0.050	0.011	1.854			0.055	0.190	1.795			-0.085	-0.083	1.880			-0.123	-0.298	1.886			-0.133	-0.472	1.828			-0.128	-0.547	1.800			0.194	-0.074	1.829			0.250	-0.236	1.736
0.056	-0.304	1.797			0.062	-0.259	1.840			0.049	0.011	1.854			0.055	0.189	1.795			-0.085	-0.083	1.880			-0.124	-0.298	1.886			-0.134	-0.472	1.827			-0.128	-0.548	1.800			0.193	-0.074	1.829			0.252	-0.236	1.738
0.055	-0.304	1.797			0.062	-0.260	1.840			0.048	0.011	1.854			0.055	0.189	1.795			-0.085	-0.083	1.881			-0.124	-0.299	1.885			-0.134	-0.472	1.827			-0.129	-0.548	1.799			0.193	-0.075	1.829			0.253	-0.236	1.740
0.055	-0.305	1.797			0.061	-0.260	1.840			0.047	0.011	1.854			0.055	0.189	1.795			-0.086	-0.083	1.881			-0.125	-0.298	1.885			-0.134	-0.472	1.826			-0.129	-0.548	1.799			0.191	-0.076	1.829			0.255	-0.236	1.742
0.055	-0.305	1.797			0.061	-0.260	1.841			0.046	0.012	1.854			0.054	0.188	1.795			-0.086	-0.083	1.881			-0.125	-0.299	1.884			-0.134	-0.472	1.826			-0.129	-0.548	1.799			0.190	-0.076	1.829			0.257	-0.236	1.744
0.054	-0.305	1.797			0.061	-0.260	1.841			0.045	0.012	1.855			0.054	0.188	1.795			-0.086	-0.082	1.881			-0.126	-0.299	1.884			-0.134	-0.472	1.825			-0.129	-0.548	1.799			0.189	-0.077	1.829			0.259	-0.236	1.746
0.054	-0.306	1.797			0.060	-0.261	1.841			0.044	0.012	1.855			0.054	0.188	1.795			-0.086	-0.082	1.881			-0.126	-0.299	1.884			-0.135	-0.472	1.825			-0.129	-0.548	1.799			0.188	-0.077	1.829			0.260	-0.236	1.747
0.054	-0.306	1.798			0.060	-0.261	1.841			0.044	0.012	1.855			0.054	0.188	1.795			-0.086	-0.082	1.882			-0.127	-0.299	1.883			-0.135	-0.472	1.824			-0.130	-0.549	1.799			0.188	-0.077	1.829			0.261	-0.235	1.749
0.054	-0.306	1.798			0.060	-0.261	1.841			0.043	0.012	1.855			0.054	0.188	1.795			-0.087	-0.082	1.882			-0.127	-0.299	1.883			-0.135	-0.472	1.824			-0.130	-0.549	1.799			0.187	-0.078	1.829			0.263	-0.235	1.750
0.053	-0.307	1.798			0.059	-0.261	1.842			0.043	0.012	1.855			0.054	0.187	1.795			-0.087	-0.082	1.882			-0.128	-0.299	1.883			-0.135	-0.473	1.823			-0.130	-0.549	1.799			0.186	-0.078	1.829			0.264	-0.235	1.752
0.053	-0.307	1.798			0.059	-0.261	1.842			0.042	0.012	1.856			0.054	0.187	1.795			-0.087	-0.082	1.882			-0.128	-0.300	1.882			-0.135	-0.473	1.823			-0.130	-0.549	1.799			0.185	-0.078	1.829			0.265	-0.235	1.753
0.053	-0.307	1.798			0.059	-0.262	1.842			0.042	0.012	1.856			0.054	0.187	1.796			-0.087	-0.081	1.882			-0.129	-0.300	1.882			-0.136	-0.473	1.823			-0.130	-0.549	1.798			0.185	-0.078	1.829			0.266	-0.234	1.754
0.053	-0.308	1.798			0.059	-0.262	1.842			0.041	0.012	1.856			0.054	0.187	1.796			-0.087	-0.081	1.883			-0.129	-0.300	1.882			-0.136	-0.473	1.822			-0.131	-0.550	1.798			0.184	-0.079	1.829			0.266	-0.234	1.755
0.052	-0.308	1.799			0.058	-0.262	1.842			0.041	0.012	1.856			0.054	0.187	1.797			-0.087	-0.081	1.883			-0.130	-0.300	1.882			-0.136	-0.473	1.822			-0.131	-0.550	1.798			0.184	-0.079	1.829			0.267	-0.234	1.756
0.052	-0.308	1.799			0.058	-0.262	1.842			0.041	0.013	1.856			0.054	0.187	1.798			-0.088	-0.081	1.883			-0.130	-0.300	1.882			-0.136	-0.473	1.822			-0.131	-0.550	1.798			0.183	-0.079	1.829			0.267	-0.234	1.757
0.052	-0.308	1.799			0.058	-0.262	1.843			0.040	0.013	1.856			0.054	0.187	1.799			-0.088	-0.081	1.884			-0.130	-0.300	1.881			-0.136	-0.473	1.822			-0.131	-0.550	1.798			0.183	-0.079	1.829			0.267	-0.233	1.757
0.052	-0.308	1.799			0.058	-0.262	1.843			0.040	0.013	1.857			0.054	0.187	1.800			-0.088	-0.081	1.884			-0.131	-0.300	1.881			-0.137	-0.473	1.822			-0.131	-0.550	1.798			0.182	-0.079	1.830			0.266	-0.231	1.756
0.052	-0.308	1.799			0.058	-0.262	1.843			0.040	0.014	1.857			0.054	0.187	1.801			-0.088	-0.081	1.884			-0.131	-0.300	1.881			-0.137	-0.473	1.821			-0.131	-0.550	1.798			0.182	-0.078	1.830			0.266	-0.230	1.755
0.051	-0.308	1.799			0.057	-0.262	1.843			0.039	0.014	1.857			0.054	0.187	1.802			-0.088	-0.081	1.885			-0.131	-0.300	1.881			-0.137	-0.473	1.821			-0.131	-0.550	1.798			0.182	-0.079	1.831			0.266	-0.229	1.753
0.051	-0.309	1.799			0.057	-0.262	1.843			0.039	0.015	1.857			0.054	0.187	1.804			-0.088	-0.080	1.885			-0.131	-0.300	1.881			-0.137	-0.473	1.821			-0.131	-0.550	1.798			0.181	-0.079	1.831			0.265	-0.227	1.751
0.051	-0.309	1.800			0.057	-0.262	1.844			0.038	0.015	1.858			0.054	0.188	1.805			-0.089	-0.080	1.885			-0.132	-0.300	1.881			-0.137	-0.473	1.821			-0.132	-0.550	1.798			0.181	-0.079	1.831			0.265	-0.225	1.748
0.051	-0.309	1.800			0.057	-0.262	1.844			0.038	0.016	1.858			0.053	0.188	1.806			-0.089	-0.080	1.886			-0.132	-0.300	1.881			-0.137	-0.473	1.821			-0.132	-0.550	1.798			0.181	-0.079	1.832			0.264	-0.224	1.745
0.051	-0.309	1.800			0.056	-0.262	1.844			0.038	0.016	1.859			0.053	0.188	1.807			-0.089	-0.080	1.886			-0.132	-0.300	1.881			-0.138	-0.473	1.821			-0.132	-0.550	1.798			0.181	-0.079	1.832			0.264	-0.222	1.743
0.050	-0.309	1.800			0.056	-0.262	1.844			0.038	0.017	1.859			0.053	0.188	1.809			-0.089	-0.080	1.886			-0.132	-0.300	1.881			-0.138	-0.473	1.821			-0.132	-0.550	1.798			0.181	-0.079	1.832			0.263	-0.221	1.740
0.050	-0.309	1.800			0.056	-0.262	1.845			0.038	0.017	1.860			0.052	0.188	1.810			-0.089	-0.080	1.887			-0.132	-0.300	1.881			-0.138	-0.473	1.821			-0.132	-0.550	1.798			0.181	-0.079	1.832			0.263	-0.219	1.737
0.050	-0.309	1.801			0.056	-0.262	1.845			0.038	0.018	1.860			0.052	0.188	1.811			-0.089	-0.080	1.887			-0.133	-0.300	1.881			-0.138	-0.473	1.821			-0.132	-0.550	1.798			0.181	-0.079	1.833			0.262	-0.218	1.734
0.050	-0.309	1.801			0.056	-0.262	1.845			0.037	0.018	1.860			0.051	0.188	1.812			-0.090	-0.080	1.888			-0.133	-0.300	1.881			-0.138	-0.474	1.821			-0.132	-0.551	1.798			0.181	-0.079	1.833			0.261	-0.217	1.732
0.050	-0.309	1.801			0.056	-0.262	1.845			0.037	0.018	1.861			0.050	0.188	1.813			-0.090	-0.080	1.888			-0.133	-0.301	1.881			-0.138	-0.474	1.821			-0.133	-0.551	1.798			0.181	-0.079	1.833			0.261	-0.216	1.730
0.050	-0.309	1.801			0.055	-0.262	1.845			0.037	0.018	1.861			0.050	0.188	1.814			-0.090	-0.080	1.889			-0.133	-0.301	1.882			-0.138	-0.474	1.821			-0.133	-0.551	1.799			0.181	-0.079	1.833			0.261	-0.215	1.728
0.050	-0.309	1.801			0.055	-0.262	1.846			0.037	0.019	1.861			0.049	0.188	1.815			-0.090	-0.081	1.889			-0.134	-0.301	1.882			-0.139	-0.474	1.822			-0.133	-0.551	1.799			0.181	-0.079	1.833			0.261	-0.214	1.727
0.049	-0.309	1.802			0.055	-0.262	1.846			0.037	0.019	1.861			0.048	0.189	1.816			-0.090	-0.081	1.890			-0.134	-0.301	1.882			-0.139	-0.475	1.822			-0.133	-0.551	1.799			0.180	-0.079	1.833			0.260	-0.214	1.726
0.049	-0.309	1.802			0.055	-0.262	1.846			0.037	0.019	1.862			0.047	0.189	1.817			-0.091	-0.081	1.890			-0.134	-0.301	1.883			-0.139	-0.475	1.823			-0.133	-0.551	1.800			0.180	-0.079	1.834			0.260	-0.213	1.725
0.049	-0.309	1.802			0.055	-0.262	1.846			0.037	0.019	1.862			0.046	0.189	1.818			-0.091	-0.081	1.891			-0.134	-0.301	1.883			-0.140	-0.475	1.824			-0.134	-0.552	1.800			0.180	-0.079	1.834			0.260	-0.213	1.724
0.049	-0.309	1.802			0.055	-0.262	1.846			0.036	0.020	1.862			0.045	0.189	1.819			-0.091	-0.081	1.891			-0.135	-0.301	1.883			-0.140	-0.475	1.824			-0.134	-0.552	1.801			0.180	-0.079	1.834			0.260	-0.213	1.724
0.049	-0.309	1.802			0.055	-0.262	1.847			0.036	0.020	1.863			0.044	0.189	1.820			-0.091	-0.081	1.892			-0.135	-0.302	1.884			-0.141	-0.475	1.825			-0.134	-0.552	1.801			0.180	-0.079	1.834			0.259	-0.213	1.723
0.049	-0.309	1.802			0.054	-0.262	1.847			0.035	0.020	1.863			0.044	0.190	1.821			-0.091	-0.081	1.892			-0.135	-0.302	1.884			-0.141	-0.475	1.826			-0.135	-0.552	1.802			0.180	-0.079	1.834			0.259	-0.213	1.723
0.048	-0.309	1.803			0.054	-0.262	1.847			0.034	0.021	1.864			0.043	0.190	1.821			-0.092	-0.082	1.893			-0.135	-0.302	1.885			-0.141	-0.476	1.826			-0.135	-0.552	1.802			0.180	-0.079	1.834			0.259	-0.213	1.723
0.048	-0.309	1.803			0.054	-0.262	1.847			0.034	0.021	1.864			0.043	0.190	1.822			-0.092	-0.082	1.893			-0.135	-0.302	1.885			-0.141	-0.476	1.827			-0.135	-0.552	1.802			0.180	-0.079	1.834			0.259	-0.212	1.722
0.048	-0.309	1.803			0.054	-0.262	1.847			0.033	0.021	1.864			0.042	0.190	1.823			-0.092	-0.082	1.893			-0.136	-0.302	1.885			-0.142	-0.476	1.827			-0.135	-0.552	1.803			0.180	-0.079	1.834			0.259	-0.212	1.722
0.048	-0.309	1.803			0.054	-0.262	1.848			0.032	0.021	1.864			0.041	0.190	1.823			-0.092	-0.082	1.893			-0.136	-0.302	1.886			-0.142	-0.476	1.828			-0.136	-0.552	1.803			0.180	-0.079	1.834			0.258	-0.212	1.722
0.048	-0.309	1.803			0.053	-0.262	1.848			0.032	0.022	1.865			0.041	0.190	1.824			-0.092	-0.082	1.894			-0.136	-0.301	1.886			-0.142	-0.476	1.828			-0.136	-0.552	1.803			0.180	-0.079	1.834			0.258	-0.212	1.721
0.048	-0.309	1.803			0.053	-0.262	1.848			0.031	0.022	1.865			0.041	0.191	1.824			-0.092	-0.082	1.894			-0.136	-0.301	1.886			-0.142	-0.476	1.828			-0.136	-0.552	1.803			0.180	-0.079	1.835			0.258	-0.211	1.720
0.048	-0.309	1.804			0.053	-0.262	1.848			0.032	0.022	1.864			0.040	0.191	1.824			-0.092	-0.082	1.894			-0.136	-0.301	1.886			-0.143	-0.476	1.828			-0.136	-0.552	1.803			0.180	-0.079	1.835			0.256	-0.209	1.716
0.047	-0.309	1.804			0.053	-0.262	1.848			0.032	0.022	1.864			0.040	0.191	1.825			-0.092	-0.082	1.894			-0.137	-0.301	1.887			-0.143	-0.476	1.828			-0.136	-0.552	1.804			0.180	-0.078	1.835			0.252	-0.203	1.710
0.047	-0.309	1.804			0.053	-0.262	1.848			0.033	0.022	1.864			0.039	0.191	1.825			-0.093	-0.082	1.894			-0.137	-0.301	1.887			-0.143	-0.475	1.828			-0.137	-0.551	1.803			0.180	-0.077	1.835			0.244	-0.194	1.703
0.047	-0.309	1.804			0.053	-0.262	1.848			0.033	0.022	1.865			0.039	0.191	1.826			-0.093	-0.082	1.893			-0.137	-0.299	1.887			-0.143	-0.475	1.829			-0.137	-0.551	1.803			0.180	-0.075	1.836			0.234	-0.184	1.694
0.047	-0.308	1.804			0.053	-0.261	1.849			0.033	0.022	1.866			0.039	0.192	1.826			-0.094	-0.083	1.893			-0.137	-0.297	1.887			-0.144	-0.475	1.829			-0.137	-0.550	1.803			0.180	-0.072	1.837			0.223	-0.173	1.686
0.047	-0.308	1.805			0.053	-0.261	1.849			0.034	0.022	1.867			0.038	0.192	1.827			-0.095	-0.084	1.893			-0.137	-0.295	1.887			-0.144	-0.474	1.829			-0.137	-0.550	1.803			0.179	-0.069	1.837			0.209	-0.161	1.676
0.048	-0.307	1.805			0.053	-0.260	1.849			0.034	0.022	1.868			0.038	0.192	1.827			-0.096	-0.085	1.893			-0.138	-0.293	1.888			-0.144	-0.474	1.829			-0.138	-0.550	1.803			0.178	-0.067	1.836			0.195	-0.151	1.666
0.048	-0.306	1.805			0.053	-0.260	1.850			0.034	0.022	1.869			0.037	0.192	1.827			-0.098	-0.089	1.894			-0.138	-0.293	1.888			-0.144	-0.474	1.829			-0.138	-0.550	1.803			0.177	-0.064	1.835			0.186	-0.144	1.659
0.048	-0.306	1.805			0.054	-0.260	1.850			0.034	0.021	1.871			0.037	0.192	1.828			-0.100	-0.094	1.895			-0.138	-0.292	1.889			-0.145	-0.474	1.829			-0.138	-0.549	1.803			0.175	-0.061	1.834			0.178	-0.139	1.654
0.048	-0.306	1.806			0.054	-0.260	1.850			0.035	0.021	1.872			0.036	0.192	1.829			-0.101	-0.098	1.896			-0.138	-0.292	1.890			-0.145	-0.473	1.830			-0.139	-0.549	1.803			0.173	-0.058	1.832			0.171	-0.135	1.650
0.048	-0.305	1.806			0.054	-0.259	1.850			0.035	0.021	1.873			0.035	0.192	1.829			-0.102	-0.102	1.897			-0.138	-0.292	1.891			-0.145	-0.473	1.830			-0.139	-0.548	1.804			0.171	-0.055	1.831			0.159	-0.130	1.645
0.048	-0.305	1.806			0.055	-0.259	1.851			0.035	0.020	1.874			0.034	0.192	1.830			-0.103	-0.104	1.898			-0.138	-0.292	1.893			-0.145	-0.472	1.832			-0.139	-0.548	1.805			0.169	-0.053	1.829			0.149	-0.125	1.642
0.048	-0.305	1.806			0.055	-0.259	1.851			0.035	0.020	1.875			0.033	0.192	1.830			-0.103	-0.105	1.899			-0.137	-0.292	1.895			-0.145	-0.472	1.834			-0.140	-0.547	1.807			0.167	-0.051	1.828			0.141	-0.122	1.639
0.048	-0.304	1.806			0.055	-0.259	1.851			0.036	0.020	1.876			0.032	0.192	1.831			-0.103	-0.106	1.901			-0.136	-0.293	1.897			-0.145	-0.471	1.836			-0.140	-0.547	1.809			0.166	-0.049	1.827			0.135	-0.119	1.637
0.048	-0.304	1.807			0.056	-0.259	1.851			0.036	0.019	1.877			0.031	0.192	1.831			-0.103	-0.107	1.902			-0.136	-0.293	1.899			-0.145	-0.472	1.839			-0.140	-0.547	1.812			0.164	-0.047	1.826			0.131	-0.117	1.635
0.048	-0.304	1.807			0.056	-0.258	1.851			0.036	0.019	1.877			0.030	0.192	1.832			-0.103	-0.109	1.903			-0.135	-0.294	1.902			-0.144	-0.472	1.841			-0.140	-0.547	1.815			0.163	-0.046	1.824			0.127	-0.115	1.633
0.048	-0.304	1.807			0.056	-0.258	1.851			0.036	0.019	1.878			0.029	0.192	1.832			-0.104	-0.111	1.905			-0.134	-0.295	1.904			-0.144	-0.473	1.844			-0.140	-0.548	1.818			0.162	-0.045	1.823			0.122	-0.113	1.631
0.048	-0.303	1.807			0.057	-0.258	1.851			0.036	0.018	1.879			0.028	0.192	1.832			-0.104	-0.113	1.906			-0.134	-0.296	1.906			-0.144	-0.473	1.847			-0.140	-0.549	1.821			0.161	-0.044	1.822			0.118	-0.111	1.629
0.048	-0.303	1.807			0.057	-0.258	1.852			0.036	0.018	1.879			0.027	0.192	1.833			-0.104	-0.114	1.907			-0.133	-0.297	1.908			-0.143	-0.474	1.849			-0.139	-0.550	1.824			0.160	-0.043	1.820			0.112	-0.109	1.628
0.048	-0.303	1.807			0.057	-0.258	1.852			0.036	0.018	1.880			0.026	0.192	1.833			-0.104	-0.115	1.909			-0.133	-0.298	1.909			-0.143	-0.475	1.851			-0.139	-0.551	1.826			0.159	-0.042	1.819			0.106	-0.108	1.627
0.048	-0.303	1.807			0.057	-0.257	1.852			0.036	0.018	1.881			0.025	0.192	1.833			-0.104	-0.115	1.910			-0.132	-0.299	1.911			-0.143	-0.475	1.854			-0.139	-0.551	1.828			0.158	-0.041	1.818			0.101	-0.106	1.626
0.048	-0.303	1.807			0.058	-0.257	1.852			0.036	0.017	1.881			0.025	0.192	1.834			-0.103	-0.116	1.911			-0.132	-0.299	1.912			-0.142	-0.476	1.856			-0.139	-0.552	1.830			0.157	-0.040	1.816			0.097	-0.105	1.626
0.048	-0.302	1.807			0.058	-0.257	1.852			0.036	0.017	1.881			0.024	0.191	1.834			-0.103	-0.116	1.912			-0.131	-0.300	1.914			-0.142	-0.476	1.858			-0.138	-0.552	1.832			0.157	-0.040	1.815			0.093	-0.104	1.625
0.048	-0.302	1.808			0.058	-0.257	1.852			0.036	0.017	1.882			0.023	0.191	1.834			-0.103	-0.116	1.913			-0.131	-0.300	1.915			-0.142	-0.477	1.859			-0.138	-0.552	1.833			0.156	-0.039	1.814			0.089	-0.103	1.625
0.048	-0.302	1.808			0.059	-0.257	1.852			0.036	0.017	1.882			0.023	0.191	1.835			-0.102	-0.116	1.914			-0.130	-0.301	1.916			-0.141	-0.477	1.860			-0.138	-0.553	1.834			0.155	-0.039	1.813			0.085	-0.102	1.625
0.048	-0.302	1.808			0.059	-0.257	1.852			0.036	0.017	1.883			0.022	0.191	1.835			-0.102	-0.116	1.915			-0.130	-0.301	1.917			-0.141	-0.477	1.861			-0.138	-0.553	1.835			0.155	-0.038	1.812			0.082	-0.102	1.625
0.048	-0.302	1.808			0.059	-0.257	1.852			0.036	0.017	1.883			0.021	0.191	1.835			-0.102	-0.117	1.916			-0.130	-0.302	1.917			-0.141	-0.478	1.862			-0.138	-0.553	1.836			0.154	-0.038	1.812			0.078	-0.101	1.625
0.048	-0.302	1.808			0.060	-0.257	1.852			0.036	0.016	1.883			0.021	0.191	1.835			-0.101	-0.116	1.916			-0.129	-0.302	1.918			-0.141	-0.478	1.863			-0.138	-0.554	1.836			0.154	-0.038	1.811			0.075	-0.101	1.625
0.048	-0.302	1.808			0.060	-0.257	1.852			0.037	0.016	1.884			0.020	0.191	1.835			-0.100	-0.116	1.916			-0.129	-0.303	1.919			-0.141	-0.478	1.864			-0.138	-0.554	1.837			0.153	-0.038	1.810			0.073	-0.101	1.625
0.048	-0.302	1.808			0.060	-0.257	1.852			0.037	0.016	1.884			0.020	0.191	1.836			-0.099	-0.115	1.916			-0.129	-0.303	1.919			-0.141	-0.479	1.864			-0.138	-0.554	1.838			0.153	-0.037	1.809			0.070	-0.101	1.625
0.048	-0.302	1.808			0.061	-0.257	1.852			0.037	0.016	1.885			0.019	0.191	1.836			-0.099	-0.115	1.917			-0.129	-0.303	1.920			-0.141	-0.479	1.865			-0.137	-0.554	1.838			0.152	-0.038	1.808			0.067	-0.101	1.626
0.048	-0.302	1.808			0.061	-0.257	1.852			0.037	0.016	1.885			0.019	0.191	1.836			-0.098	-0.114	1.917			-0.128	-0.304	1.920			-0.140	-0.479	1.865			-0.137	-0.554	1.838			0.152	-0.038	1.806			0.065	-0.102	1.626
0.048	-0.302	1.808			0.061	-0.257	1.852			0.037	0.015	1.885			0.018	0.191	1.836			-0.097	-0.114	1.917			-0.128	-0.304	1.921			-0.140	-0.479	1.866			-0.137	-0.555	1.838			0.151	-0.038	1.805			0.062	-0.102	1.627
0.048	-0.302	1.808			0.062	-0.257	1.852			0.037	0.015	1.885			0.018	0.191	1.836			-0.096	-0.113	1.917			-0.127	-0.305	1.921			-0.140	-0.480	1.866			-0.137	-0.555	1.837			0.151	-0.038	1.805			0.060	-0.103	1.628
0.048	-0.302	1.808			0.062	-0.257	1.852			0.038	0.015	1.886			0.018	0.190	1.836			-0.095	-0.113	1.917			-0.127	-0.305	1.922			-0.140	-0.480	1.866			-0.136	-0.555	1.837			0.150	-0.038	1.804			0.057	-0.104	1.629
0.048	-0.302	1.808			0.062	-0.257	1.852			0.038	0.015	1.886			0.017	0.190	1.837			-0.095	-0.112	1.918			-0.127	-0.306	1.922			-0.140	-0.480	1.866			-0.136	-0.556	1.837			0.150	-0.038	1.803			0.055	-0.104	1.629
0.049	-0.302	1.808			0.063	-0.257	1.852			0.038	0.015	1.886			0.017	0.190	1.837			-0.094	-0.112	1.918			-0.126	-0.306	1.922			-0.139	-0.481	1.865			-0.136	-0.556	1.836			0.149	-0.039	1.802			0.054	-0.105	1.630
0.049	-0.302	1.808			0.063	-0.257	1.852			0.038	0.015	1.887			0.017	0.190	1.837			-0.093	-0.112	1.918			-0.126	-0.307	1.922			-0.139	-0.481	1.865			-0.135	-0.557	1.836			0.149	-0.039	1.801			0.052	-0.105	1.631
0.049	-0.302	1.808			0.063	-0.257	1.852			0.038	0.015	1.887			0.016	0.190	1.837			-0.093	-0.111	1.918			-0.126	-0.307	1.923			-0.139	-0.482	1.865			-0.135	-0.557	1.836			0.149	-0.039	1.801			0.051	-0.106	1.631
0.049	-0.302	1.808			0.064	-0.258	1.852			0.039	0.014	1.887			0.016	0.190	1.837			-0.092	-0.111	1.919			-0.125	-0.308	1.923			-0.139	-0.482	1.865			-0.135	-0.557	1.835			0.148	-0.039	1.800			0.049	-0.107	1.633
0.049	-0.302	1.808			0.064	-0.258	1.852			0.039	0.014	1.887			0.016	0.190	1.837			-0.092	-0.111	1.919			-0.125	-0.308	1.923			-0.139	-0.483	1.865			-0.135	-0.558	1.835			0.148	-0.039	1.800			0.047	-0.108	1.634
0.049	-0.302	1.808			0.064	-0.258	1.852			0.039	0.014	1.887			0.016	0.190	1.837			-0.091	-0.110	1.920			-0.125	-0.308	1.923			-0.138	-0.483	1.865			-0.135	-0.558	1.835			0.148	-0.040	1.799			0.046	-0.108	1.635
0.049	-0.302	1.808			0.065	-0.258	1.852			0.039	0.014	1.888			0.015	0.190	1.837			-0.089	-0.109	1.920			-0.124	-0.309	1.923			-0.138	-0.483	1.865			-0.134	-0.558	1.836			0.148	-0.040	1.799			0.045	-0.109	1.636
0.049	-0.302	1.808			0.065	-0.258	1.852			0.039	0.014	1.888			0.015	0.190	1.837			-0.089	-0.108	1.921			-0.124	-0.309	1.924			-0.138	-0.483	1.865			-0.134	-0.558	1.836			0.148	-0.040	1.798			0.044	-0.109	1.636
0.049	-0.302	1.808			0.065	-0.258	1.852			0.039	0.014	1.888			0.015	0.190	1.838			-0.087	-0.106	1.922			-0.124	-0.309	1.924			-0.138	-0.484	1.866			-0.134	-0.559	1.836			0.148	-0.040	1.798			0.043	-0.109	1.637
0.049	-0.302	1.808			0.066	-0.258	1.852			0.040	0.014	1.888			0.015	0.190	1.838			-0.086	-0.106	1.922			-0.124	-0.310	1.924			-0.138	-0.484	1.866			-0.134	-0.559	1.836			0.147	-0.040	1.797			0.042	-0.110	1.637
0.049	-0.302	1.808			0.066	-0.258	1.852			0.040	0.014	1.888			0.014	0.190	1.838			-0.085	-0.105	1.922			-0.123	-0.310	1.924			-0.138	-0.484	1.866			-0.134	-0.559	1.836			0.147	-0.041	1.797			0.041	-0.110	1.638
0.049	-0.302	1.808			0.066	-0.258	1.852			0.040	0.014	1.888			0.014	0.190	1.838			-0.085	-0.108	1.921			-0.123	-0.310	1.924			-0.138	-0.484	1.867			-0.134	-0.559	1.836			0.147	-0.041	1.796			0.040	-0.110	1.638
0.050	-0.303	1.808			0.066	-0.259	1.852			0.040	0.013	1.888			0.014	0.190	1.838			-0.083	-0.105	1.923			-0.123	-0.310	1.925			-0.138	-0.485	1.867			-0.134	-0.559	1.837			0.147	-0.041	1.796			0.040	-0.111	1.639
0.050	-0.303	1.808			0.067	-0.259	1.852			0.040	0.013	1.889			0.014	0.190	1.838			-0.082	-0.104	1.924			-0.123	-0.311	1.925			-0.138	-0.485	1.867			-0.134	-0.559	1.837			0.147	-0.041	1.796			0.039	-0.111	1.639
0.050	-0.303	1.808			0.067	-0.259	1.851			0.040	0.013	1.889			0.014	0.189	1.838			-0.081	-0.103	1.924			-0.123	-0.311	1.925			-0.138	-0.485	1.867			-0.134	-0.559	1.837			0.147	-0.041	1.795			0.039	-0.111	1.640
0.050	-0.303	1.808			0.067	-0.259	1.851			0.041	0.013	1.889			0.014	0.189	1.838			-0.080	-0.102	1.925			-0.123	-0.311	1.925			-0.138	-0.485	1.868			-0.134	-0.560	1.837			0.147	-0.042	1.795			0.038	-0.111	1.640
0.050	-0.303	1.808			0.067	-0.259	1.851			0.041	0.013	1.889			0.013	0.189	1.838			-0.080	-0.101	1.926			-0.123	-0.311	1.925			-0.138	-0.485	1.868			-0.134	-0.560	1.838			0.146	-0.042	1.795			0.037	-0.111	1.641
0.050	-0.303	1.808			0.068	-0.259	1.851			0.041	0.013	1.889			0.013	0.189	1.838			-0.079	-0.101	1.926			-0.122	-0.311	1.926			-0.138	-0.485	1.868			-0.134	-0.560	1.838			0.146	-0.042	1.795			0.037	-0.111	1.641
0.050	-0.303	1.808			0.068	-0.259	1.851			0.041	0.013	1.889			0.013	0.189	1.838			-0.079	-0.100	1.926			-0.122	-0.311	1.926			-0.138	-0.485	1.869			-0.134	-0.560	1.838			0.146	-0.042	1.794			0.036	-0.112	1.642
0.050	-0.303	1.808			0.068	-0.259	1.851			0.041	0.013	1.889			0.013	0.189	1.838			-0.079	-0.099	1.926			-0.122	-0.311	1.926			-0.138	-0.485	1.869			-0.134	-0.560	1.838			0.146	-0.042	1.794			0.035	-0.112	1.643
0.050	-0.303	1.808			0.068	-0.259	1.851			0.041	0.013	1.889			0.012	0.189	1.838			-0.079	-0.100	1.926			-0.122	-0.312	1.926			-0.137	-0.485	1.869			-0.134	-0.560	1.838			0.146	-0.042	1.794			0.035	-0.112	1.643
0.050	-0.303	1.808			0.068	-0.259	1.851			0.041	0.013	1.889			0.012	0.188	1.837			-0.079	-0.100	1.926			-0.122	-0.312	1.926			-0.137	-0.485	1.869			-0.134	-0.560	1.838			0.146	-0.043	1.794			0.032	-0.111	1.646
0.050	-0.304	1.808			0.068	-0.260	1.851			0.041	0.013	1.889			0.011	0.188	1.837			-0.079	-0.101	1.925			-0.122	-0.312	1.926			-0.137	-0.486	1.869			-0.134	-0.560	1.839			0.146	-0.043	1.794			0.029	-0.111	1.650
0.050	-0.304	1.808			0.068	-0.260	1.851			0.041	0.013	1.889			0.010	0.187	1.837			-0.079	-0.101	1.925			-0.121	-0.312	1.926			-0.137	-0.486	1.870			-0.134	-0.560	1.839			0.146	-0.043	1.794			0.025	-0.110	1.653
0.050	-0.304	1.808			0.068	-0.260	1.851			0.041	0.013	1.889			0.010	0.187	1.837			-0.079	-0.101	1.925			-0.121	-0.312	1.927			-0.137	-0.486	1.870			-0.134	-0.560	1.839			0.145	-0.043	1.793			0.022	-0.109	1.656
0.050	-0.304	1.808			0.068	-0.260	1.851			0.041	0.012	1.888			0.009	0.186	1.836			-0.079	-0.101	1.925			-0.121	-0.312	1.927			-0.137	-0.487	1.870			-0.134	-0.561	1.839			0.145	-0.043	1.793			0.020	-0.109	1.658
0.050	-0.304	1.808			0.068	-0.260	1.851			0.041	0.012	1.888			0.008	0.186	1.836			-0.079	-0.101	1.925			-0.120	-0.312	1.927			-0.137	-0.488	1.870			-0.134	-0.561	1.839			0.145	-0.043	1.793			0.018	-0.108	1.660
0.050	-0.304	1.808			0.069	-0.260	1.851			0.042	0.013	1.888			0.007	0.185	1.836			-0.080	-0.101	1.926			-0.120	-0.313	1.927			-0.136	-0.488	1.870			-0.134	-0.562	1.839			0.145	-0.043	1.793			0.016	-0.108	1.661
0.050	-0.304	1.808			0.069	-0.260	1.851			0.042	0.013	1.888			0.006	0.185	1.836			-0.080	-0.100	1.926			-0.120	-0.313	1.927			-0.136	-0.489	1.870			-0.134	-0.563	1.839			0.144	-0.043	1.793			0.014	-0.108	1.663
0.050	-0.304	1.809			0.069	-0.260	1.851			0.042	0.013	1.887			0.005	0.184	1.836			-0.080	-0.100	1.926			-0.119	-0.313	1.927			-0.136	-0.490	1.870			-0.134	-0.563	1.839			0.144	-0.044	1.793			0.013	-0.108	1.664
0.050	-0.304	1.809			0.069	-0.260	1.851			0.042	0.013	1.887			0.005	0.184	1.836			-0.080	-0.100	1.927			-0.119	-0.313	1.928			-0.136	-0.490	1.871			-0.134	-0.564	1.839			0.144	-0.044	1.793			0.011	-0.107	1.665
0.050	-0.304	1.809			0.069	-0.260	1.851			0.042	0.014	1.886			0.003	0.183	1.836			-0.081	-0.100	1.927			-0.119	-0.313	1.928			-0.136	-0.491	1.871			-0.134	-0.564	1.840			0.143	-0.044	1.793			0.010	-0.107	1.666
0.050	-0.304	1.809			0.069	-0.260	1.851			0.042	0.014	1.886			0.002	0.183	1.836			-0.081	-0.097	1.928			-0.119	-0.314	1.928			-0.136	-0.491	1.872			-0.134	-0.564	1.840			0.143	-0.044	1.793			0.008	-0.107	1.667
0.049	-0.304	1.809			0.069	-0.260	1.851			0.042	0.014	1.886			0.001	0.182	1.836			-0.081	-0.096	1.929			-0.118	-0.314	1.928			-0.136	-0.492	1.872			-0.134	-0.565	1.840			0.143	-0.044	1.793			0.007	-0.107	1.668
0.049	-0.304	1.809			0.069	-0.260	1.851			0.042	0.014	1.885			0.000	0.182	1.836			-0.080	-0.094	1.929			-0.118	-0.314	1.929			-0.135	-0.491	1.873			-0.134	-0.564	1.842			0.143	-0.044	1.792			0.005	-0.107	1.669
0.049	-0.304	1.809			0.069	-0.260	1.851			0.042	0.015	1.885			-0.001	0.182	1.836			-0.081	-0.093	1.929			-0.118	-0.314	1.929			-0.135	-0.491	1.874			-0.134	-0.564	1.843			0.142	-0.044	1.792			0.004	-0.107	1.669
0.049	-0.304	1.809			0.069	-0.260	1.851			0.042	0.015	1.884			-0.002	0.181	1.836			-0.081	-0.095	1.927			-0.117	-0.314	1.929			-0.135	-0.491	1.875			-0.134	-0.565	1.844			0.142	-0.044	1.792			0.003	-0.107	1.670
0.049	-0.304	1.809			0.069	-0.260	1.851			0.042	0.015	1.884			-0.002	0.181	1.837			-0.081	-0.095	1.926			-0.117	-0.314	1.929			-0.135	-0.491	1.877			-0.134	-0.565	1.845			0.142	-0.044	1.792			0.002	-0.106	1.670
0.049	-0.304	1.809			0.068	-0.260	1.851			0.042	0.016	1.883			-0.003	0.181	1.837			-0.082	-0.096	1.924			-0.117	-0.314	1.930			-0.135	-0.491	1.877			-0.135	-0.564	1.846			0.141	-0.044	1.791			0.002	-0.106	1.671
0.049	-0.305	1.809			0.068	-0.260	1.851			0.042	0.016	1.883			-0.003	0.181	1.837			-0.082	-0.097	1.922			-0.117	-0.314	1.930			-0.135	-0.491	1.878			-0.135	-0.564	1.848			0.141	-0.044	1.791			0.005	-0.108	1.666
0.049	-0.305	1.809			0.068	-0.260	1.851			0.042	0.017	1.883			-0.004	0.181	1.837			-0.082	-0.097	1.922			-0.116	-0.314	1.930			-0.135	-0.491	1.879			-0.135	-0.564	1.849			0.141	-0.044	1.791			0.008	-0.109	1.662
0.049	-0.305	1.809			0.068	-0.260	1.851			0.042	0.017	1.882			-0.004	0.180	1.837			-0.082	-0.097	1.922			-0.116	-0.314	1.931			-0.136	-0.491	1.879			-0.135	-0.564	1.849			0.140	-0.044	1.790			0.009	-0.109	1.661
0.048	-0.305	1.809			0.068	-0.260	1.851			0.042	0.017	1.882			-0.004	0.180	1.837			-0.082	-0.096	1.921			-0.116	-0.314	1.931			-0.136	-0.490	1.879			-0.136	-0.564	1.850			0.140	-0.044	1.790			0.011	-0.110	1.659
0.048	-0.305	1.809			0.068	-0.260	1.850			0.042	0.018	1.882			-0.005	0.181	1.837			-0.081	-0.095	1.921			-0.116	-0.314	1.931			-0.136	-0.490	1.880			-0.136	-0.564	1.851			0.140	-0.044	1.790			0.012	-0.110	1.656
0.048	-0.305	1.808			0.068	-0.259	1.850			0.042	0.018	1.881			-0.005	0.181	1.837			-0.081	-0.094	1.921			-0.116	-0.314	1.931			-0.136	-0.490	1.880			-0.137	-0.564	1.851			0.140	-0.045	1.789			0.013	-0.110	1.656
0.048	-0.305	1.808			0.068	-0.259	1.850			0.043	0.018	1.881			-0.005	0.181	1.838			-0.081	-0.094	1.921			-0.116	-0.314	1.931			-0.136	-0.490	1.880			-0.137	-0.564	1.852			0.140	-0.045	1.789			0.013	-0.110	1.656
0.048	-0.305	1.808			0.068	-0.259	1.850			0.043	0.019	1.880			-0.005	0.181	1.838			-0.081	-0.094	1.920			-0.116	-0.314	1.931			-0.136	-0.490	1.880			-0.138	-0.564	1.852			0.139	-0.045	1.789			0.012	-0.110	1.655
0.048	-0.305	1.808			0.068	-0.259	1.850			0.043	0.019	1.880			-0.005	0.181	1.838			-0.081	-0.094	1.920			-0.116	-0.314	1.931			-0.137	-0.489	1.880			-0.138	-0.563	1.852			0.139	-0.045	1.788			0.012	-0.110	1.655
0.047	-0.305	1.808			0.067	-0.259	1.850			0.043	0.019	1.880			-0.005	0.182	1.838			-0.081	-0.094	1.920			-0.116	-0.314	1.931			-0.137	-0.489	1.879			-0.139	-0.563	1.851			0.139	-0.045	1.788			0.012	-0.110	1.655
0.047	-0.305	1.808			0.067	-0.259	1.849			0.043	0.020	1.879			-0.005	0.182	1.838			-0.081	-0.093	1.920			-0.116	-0.314	1.931			-0.137	-0.488	1.879			-0.140	-0.563	1.850			0.139	-0.045	1.788			0.012	-0.110	1.655
0.047	-0.305	1.808			0.067	-0.259	1.849			0.043	0.020	1.879			-0.005	0.182	1.838			-0.080	-0.092	1.919			-0.116	-0.314	1.931			-0.138	-0.488	1.878			-0.141	-0.562	1.850			0.139	-0.045	1.787			0.012	-0.110	1.655
0.047	-0.305	1.808			0.067	-0.259	1.849			0.043	0.020	1.879			-0.004	0.182	1.838			-0.080	-0.091	1.919			-0.116	-0.314	1.931			-0.138	-0.487	1.877			-0.141	-0.562	1.849			0.139	-0.045	1.787			0.012	-0.110	1.654
0.047	-0.305	1.807			0.067	-0.259	1.849			0.043	0.021	1.878			-0.004	0.183	1.838			-0.080	-0.091	1.919			-0.116	-0.314	1.931			-0.138	-0.487	1.876			-0.142	-0.562	1.848			0.139	-0.045	1.786			0.011	-0.110	1.654
0.047	-0.305	1.807			0.067	-0.259	1.849			0.043	0.021	1.878			-0.004	0.183	1.838			-0.080	-0.090	1.919			-0.116	-0.314	1.931			-0.138	-0.486	1.875			-0.142	-0.561	1.848			0.139	-0.045	1.786			0.011	-0.110	1.654
0.046	-0.305	1.807			0.067	-0.259	1.848			0.044	0.021	1.878			-0.004	0.183	1.838			-0.080	-0.089	1.920			-0.116	-0.314	1.930			-0.139	-0.486	1.874			-0.143	-0.561	1.847			0.138	-0.045	1.786			0.011	-0.110	1.654
0.046	-0.304	1.807			0.067	-0.259	1.848			0.044	0.021	1.877			-0.004	0.183	1.838			-0.080	-0.089	1.920			-0.116	-0.313	1.930			-0.139	-0.485	1.873			-0.143	-0.560	1.846			0.138	-0.045	1.785			0.011	-0.110	1.654
0.046	-0.304	1.807			0.067	-0.258	1.848			0.044	0.022	1.877			-0.004	0.183	1.838			-0.080	-0.088	1.920			-0.116	-0.313	1.930			-0.139	-0.484	1.873			-0.143	-0.560	1.846			0.138	-0.045	1.785			0.011	-0.110	1.654
0.046	-0.304	1.807			0.067	-0.258	1.848			0.044	0.022	1.877			-0.004	0.184	1.838			-0.080	-0.087	1.920			-0.116	-0.312	1.929			-0.139	-0.484	1.872			-0.144	-0.559	1.845			0.138	-0.045	1.785			0.011	-0.110	1.654
0.046	-0.304	1.807			0.067	-0.258	1.848			0.044	0.022	1.877			-0.004	0.184	1.838			-0.080	-0.087	1.920			-0.116	-0.312	1.929			-0.139	-0.483	1.871			-0.144	-0.559	1.845			0.138	-0.045	1.785			0.011	-0.110	1.654
0.046	-0.304	1.807			0.067	-0.258	1.847			0.044	0.023	1.876			-0.003	0.184	1.838			-0.080	-0.087	1.920			-0.116	-0.312	1.929			-0.139	-0.483	1.871			-0.144	-0.558	1.845			0.138	-0.045	1.784			0.011	-0.110	1.654
0.046	-0.304	1.806			0.066	-0.258	1.847			0.044	0.023	1.876			-0.003	0.185	1.838			-0.080	-0.086	1.921			-0.116	-0.311	1.928			-0.139	-0.482	1.871			-0.144	-0.558	1.844			0.138	-0.045	1.784			0.011	-0.110	1.653
0.046	-0.304	1.806			0.066	-0.258	1.847			0.045	0.023	1.876			-0.002	0.185	1.838			-0.079	-0.085	1.921			-0.116	-0.311	1.928			-0.139	-0.482	1.870			-0.144	-0.558	1.844			0.138	-0.045	1.784			0.011	-0.110	1.653
0.045	-0.304	1.806			0.066	-0.258	1.847			0.045	0.023	1.875			-0.002	0.185	1.838			-0.079	-0.084	1.922			-0.116	-0.311	1.928			-0.139	-0.481	1.870			-0.144	-0.557	1.844			0.138	-0.045	1.783			0.011	-0.110	1.652
0.045	-0.304	1.806			0.066	-0.258	1.847			0.045	0.023	1.875			-0.001	0.186	1.838			-0.079	-0.083	1.923			-0.116	-0.310	1.928			-0.139	-0.481	1.870			-0.144	-0.557	1.844			0.138	-0.045	1.783			0.011	-0.110	1.652
0.045	-0.304	1.806			0.066	-0.258	1.847			0.045	0.023	1.875			-0.001	0.187	1.837			-0.079	-0.082	1.923			-0.116	-0.310	1.927			-0.139	-0.481	1.869			-0.144	-0.557	1.843			0.138	-0.045	1.783			0.012	-0.110	1.652
0.045	-0.304	1.806			0.066	-0.257	1.846			0.046	0.024	1.874			0.000	0.187	1.837			-0.079	-0.082	1.924			-0.116	-0.310	1.927			-0.139	-0.481	1.869			-0.144	-0.557	1.843			0.138	-0.045	1.782			0.012	-0.110	1.652
0.045	-0.304	1.806			0.066	-0.257	1.846			0.046	0.024	1.874			0.001	0.188	1.837			-0.078	-0.081	1.924			-0.116	-0.310	1.927			-0.139	-0.480	1.869			-0.144	-0.557	1.843			0.139	-0.045	1.782			0.012	-0.110	1.652
0.045	-0.304	1.806			0.066	-0.257	1.846			0.046	0.024	1.874			0.002	0.189	1.836			-0.078	-0.081	1.924			-0.116	-0.309	1.927			-0.139	-0.480	1.869			-0.145	-0.556	1.843			0.139	-0.045	1.782			0.012	-0.111	1.651
0.045	-0.304	1.805			0.066	-0.257	1.846			0.046	0.024	1.873			0.003	0.190	1.836			-0.078	-0.081	1.924			-0.116	-0.309	1.927			-0.139	-0.480	1.869			-0.145	-0.556	1.843			0.139	-0.045	1.782			0.012	-0.111	1.651
0.045	-0.304	1.805			0.066	-0.257	1.846			0.047	0.024	1.873			0.004	0.190	1.835			-0.078	-0.084	1.922			-0.116	-0.309	1.926			-0.139	-0.480	1.869			-0.145	-0.556	1.843			0.139	-0.045	1.781			0.013	-0.111	1.651
0.045	-0.304	1.805			0.066	-0.257	1.846			0.047	0.024	1.872			0.005	0.191	1.834			-0.078	-0.086	1.921			-0.116	-0.309	1.926			-0.139	-0.480	1.868			-0.145	-0.556	1.843			0.139	-0.045	1.781			0.013	-0.111	1.651
0.045	-0.304	1.805			0.066	-0.257	1.845			0.048	0.024	1.872			0.006	0.192	1.834			-0.078	-0.087	1.921			-0.116	-0.309	1.926			-0.139	-0.479	1.868			-0.145	-0.556	1.843			0.140	-0.045	1.781			0.013	-0.111	1.651
0.045	-0.304	1.805			0.066	-0.257	1.845			0.048	0.025	1.871			0.007	0.192	1.834			-0.078	-0.087	1.921			-0.116	-0.309	1.926			-0.139	-0.479	1.868			-0.145	-0.556	1.843			0.140	-0.045	1.781			0.013	-0.111	1.651
0.045	-0.304	1.805			0.066	-0.257	1.845			0.049	0.025	1.871			0.007	0.193	1.833			-0.078	-0.087	1.921			-0.116	-0.308	1.926			-0.139	-0.479	1.868			-0.145	-0.556	1.843			0.140	-0.045	1.781			0.013	-0.110	1.651
0.045	-0.303	1.805			0.067	-0.257	1.845			0.049	0.025	1.871			0.008	0.193	1.833			-0.078	-0.087	1.921			-0.116	-0.308	1.926			-0.139	-0.479	1.868			-0.145	-0.556	1.843			0.141	-0.045	1.780			0.012	-0.109	1.651
0.045	-0.304	1.804			0.067	-0.257	1.845			0.049	0.025	1.870			0.009	0.193	1.832			-0.077	-0.101	1.912			-0.116	-0.308	1.926			-0.139	-0.479	1.868			-0.145	-0.556	1.842			0.141	-0.045	1.780			0.011	-0.108	1.651
0.045	-0.304	1.804			0.067	-0.257	1.844			0.050	0.025	1.870			0.009	0.193	1.831			-0.077	-0.109	1.907			-0.116	-0.308	1.925			-0.139	-0.479	1.867			-0.145	-0.555	1.842			0.141	-0.045	1.780			-0.003	-0.102	1.652
0.045	-0.304	1.804			0.067	-0.257	1.844			0.050	0.025	1.869			0.010	0.193	1.831			-0.077	-0.112	1.905			-0.116	-0.308	1.925			-0.139	-0.479	1.867			-0.145	-0.556	1.842			0.142	-0.045	1.780			-0.011	-0.099	1.652
0.046	-0.304	1.804			0.067	-0.257	1.844			0.050	0.024	1.869			0.010	0.192	1.830			-0.077	-0.115	1.903			-0.116	-0.309	1.925			-0.139	-0.479	1.867			-0.145	-0.556	1.841			0.142	-0.045	1.780			-0.018	-0.096	1.652
0.046	-0.304	1.803			0.067	-0.257	1.844			0.050	0.024	1.869			0.010	0.192	1.829			-0.077	-0.118	1.902			-0.116	-0.309	1.925			-0.139	-0.479	1.867			-0.145	-0.556	1.841			0.142	-0.044	1.780			-0.023	-0.094	1.652
0.047	-0.305	1.803			0.067	-0.258	1.843			0.050	0.023	1.868			0.010	0.191	1.827			-0.077	-0.120	1.900			-0.116	-0.309	1.925			-0.139	-0.479	1.866			-0.145	-0.556	1.840			0.142	-0.044	1.780			-0.028	-0.093	1.652
0.047	-0.305	1.803			0.068	-0.258	1.843			0.050	0.023	1.868			0.009	0.189	1.825			-0.074	-0.119	1.901			-0.116	-0.309	1.925			-0.139	-0.480	1.866			-0.145	-0.556	1.840			0.142	-0.044	1.780			-0.032	-0.091	1.652
0.047	-0.306	1.802			0.068	-0.259	1.843			0.049	0.022	1.867			0.008	0.188	1.824			-0.072	-0.118	1.901			-0.116	-0.310	1.925			-0.139	-0.480	1.866			-0.145	-0.557	1.840			0.143	-0.044	1.780			-0.036	-0.090	1.652
0.048	-0.307	1.802			0.068	-0.259	1.842			0.049	0.022	1.867			0.008	0.187	1.822			-0.074	-0.130	1.895			-0.116	-0.311	1.925			-0.139	-0.481	1.866			-0.145	-0.557	1.839			0.143	-0.044	1.780			-0.039	-0.089	1.652
0.048	-0.308	1.802			0.068	-0.260	1.842			0.049	0.021	1.866			0.006	0.185	1.820			-0.074	-0.135	1.892			-0.115	-0.312	1.925			-0.139	-0.482	1.866			-0.145	-0.557	1.839			0.142	-0.044	1.779			-0.042	-0.089	1.651
0.049	-0.309	1.801			0.069	-0.260	1.842			0.048	0.021	1.865			0.005	0.183	1.819			-0.075	-0.138	1.891			-0.115	-0.313	1.925			-0.138	-0.484	1.866			-0.144	-0.558	1.839			0.142	-0.044	1.779			-0.044	-0.088	1.651
0.049	-0.309	1.801			0.069	-0.261	1.842			0.047	0.020	1.865			0.003	0.181	1.817			-0.076	-0.142	1.889			-0.115	-0.315	1.925			-0.137	-0.486	1.866			-0.144	-0.558	1.839			0.142	-0.043	1.779			-0.048	-0.088	1.650
0.050	-0.310	1.801			0.069	-0.261	1.842			0.046	0.019	1.864			0.002	0.180	1.816			-0.077	-0.145	1.888			-0.114	-0.318	1.926			-0.136	-0.489	1.867			-0.143	-0.559	1.840			0.142	-0.043	1.779			-0.051	-0.088	1.650
0.050	-0.311	1.801			0.069	-0.261	1.841			0.045	0.018	1.864			0.001	0.178	1.814			-0.078	-0.148	1.887			-0.114	-0.320	1.927			-0.136	-0.492	1.869			-0.142	-0.561	1.842			0.141	-0.043	1.779			-0.053	-0.087	1.649
0.050	-0.311	1.800			0.069	-0.262	1.841			0.044	0.018	1.863			-0.000	0.177	1.813			-0.079	-0.150	1.886			-0.113	-0.322	1.927			-0.135	-0.494	1.871			-0.141	-0.565	1.844			0.141	-0.043	1.779			-0.056	-0.087	1.649
0.051	-0.312	1.800			0.069	-0.262	1.841			0.043	0.017	1.863			-0.002	0.176	1.812			-0.079	-0.153	1.885			-0.113	-0.324	1.928			-0.134	-0.497	1.873			-0.140	-0.570	1.848			0.140	-0.042	1.779			-0.058	-0.087	1.649
0.051	-0.312	1.800			0.069	-0.263	1.841			0.042	0.016	1.862			-0.003	0.175	1.811			-0.080	-0.155	1.884			-0.112	-0.326	1.928			-0.134	-0.499	1.875			-0.139	-0.573	1.851			0.140	-0.042	1.778			-0.060	-0.087	1.648
0.051	-0.313	1.800			0.069	-0.263	1.841			0.041	0.016	1.862			-0.004	0.174	1.810			-0.081	-0.157	1.884			-0.112	-0.327	1.929			-0.134	-0.501	1.876			-0.138	-0.576	1.853			0.139	-0.042	1.778			-0.061	-0.087	1.648
0.052	-0.313	1.800			0.070	-0.263	1.841			0.039	0.015	1.861			-0.004	0.173	1.809			-0.082	-0.158	1.883			-0.112	-0.329	1.930			-0.133	-0.503	1.878			-0.138	-0.578	1.855			0.139	-0.042	1.778			-0.063	-0.087	1.647
0.052	-0.314	1.800			0.070	-0.263	1.841			0.038	0.015	1.861			-0.005	0.172	1.809			-0.082	-0.160	1.882			-0.112	-0.330	1.930			-0.133	-0.504	1.879			-0.137	-0.580	1.856			0.138	-0.041	1.778			-0.066	-0.087	1.647
0.052	-0.314	1.800			0.070	-0.264	1.841			0.037	0.015	1.860			-0.006	0.171	1.808			-0.083	-0.161	1.882			-0.111	-0.331	1.931			-0.133	-0.505	1.880			-0.137	-0.579	1.858			0.137	-0.041	1.778			-0.069	-0.088	1.647
0.052	-0.314	1.800			0.070	-0.264	1.841			0.036	0.014	1.859			-0.007	0.170	1.807			-0.084	-0.163	1.881			-0.111	-0.331	1.931			-0.133	-0.506	1.882			-0.137	-0.578	1.861			0.137	-0.041	1.778			-0.071	-0.088	1.646
0.053	-0.315	1.800			0.070	-0.264	1.840			0.035	0.014	1.859			-0.008	0.170	1.807			-0.085	-0.164	1.881			-0.111	-0.332	1.932			-0.133	-0.507	1.883			-0.137	-0.579	1.862			0.136	-0.040	1.778			-0.073	-0.088	1.646
0.053	-0.315	1.799			0.070	-0.264	1.840			0.034	0.014	1.858			-0.008	0.169	1.806			-0.085	-0.165	1.880			-0.111	-0.333	1.932			-0.134	-0.508	1.885			-0.137	-0.580	1.863			0.135	-0.040	1.777			-0.074	-0.088	1.645
0.053	-0.315	1.799			0.070	-0.264	1.840			0.033	0.014	1.857			-0.009	0.168	1.805			-0.086	-0.166	1.879			-0.111	-0.334	1.933			-0.134	-0.509	1.885			-0.138	-0.581	1.864			0.135	-0.040	1.777			-0.075	-0.089	1.645
0.053	-0.315	1.799			0.070	-0.265	1.840			0.032	0.014	1.856			-0.010	0.168	1.805			-0.087	-0.167	1.879			-0.111	-0.334	1.933			-0.135	-0.509	1.886			-0.138	-0.582	1.864			0.134	-0.039	1.777			-0.077	-0.089	1.644
0.053	-0.316	1.799			0.070	-0.265	1.840			0.031	0.014	1.855			-0.010	0.167	1.805			-0.088	-0.167	1.878			-0.111	-0.335	1.934			-0.135	-0.510	1.887			-0.138	-0.582	1.865			0.133	-0.039	1.777			-0.078	-0.089	1.644
0.053	-0.316	1.799			0.070	-0.265	1.840			0.030	0.014	1.855			-0.011	0.167	1.804			-0.088	-0.168	1.877			-0.111	-0.335	1.934			-0.135	-0.510	1.887			-0.138	-0.583	1.865			0.133	-0.039	1.777			-0.079	-0.089	1.644
0.054	-0.316	1.799			0.070	-0.265	1.840			0.029	0.014	1.854			-0.011	0.167	1.804			-0.089	-0.169	1.877			-0.110	-0.336	1.935			-0.135	-0.511	1.887			-0.139	-0.583	1.866			0.132	-0.038	1.777			-0.080	-0.089	1.643
0.054	-0.316	1.799			0.070	-0.265	1.840			0.028	0.014	1.852			-0.012	0.166	1.803			-0.090	-0.169	1.876			-0.110	-0.336	1.935			-0.136	-0.511	1.888			-0.139	-0.584	1.866			0.131	-0.038	1.777			-0.081	-0.090	1.643
0.054	-0.316	1.799			0.070	-0.265	1.840			0.027	0.014	1.851			-0.013	0.166	1.803			-0.091	-0.169	1.875			-0.110	-0.337	1.936			-0.136	-0.511	1.888			-0.139	-0.584	1.866			0.131	-0.038	1.777			-0.082	-0.090	1.642
0.054	-0.317	1.799			0.070	-0.265	1.840			0.026	0.014	1.850			-0.013	0.165	1.803			-0.091	-0.170	1.875			-0.110	-0.337	1.936			-0.136	-0.512	1.889			-0.140	-0.581	1.866			0.130	-0.038	1.777			-0.083	-0.090	1.642
0.054	-0.317	1.799			0.070	-0.265	1.840			0.025	0.014	1.849			-0.014	0.165	1.803			-0.092	-0.170	1.874			-0.110	-0.338	1.936			-0.136	-0.512	1.889			-0.140	-0.578	1.867			0.129	-0.037	1.776			-0.083	-0.091	1.641
0.054	-0.317	1.799			0.070	-0.266	1.840			0.025	0.014	1.848			-0.015	0.164	1.803			-0.093	-0.170	1.873			-0.110	-0.339	1.937			-0.136	-0.513	1.889			-0.140	-0.576	1.867			0.129	-0.037	1.776			-0.084	-0.091	1.641
0.054	-0.317	1.799			0.070	-0.266	1.839			0.024	0.015	1.848			-0.016	0.164	1.803			-0.094	-0.170	1.872			-0.110	-0.339	1.937			-0.136	-0.513	1.889			-0.140	-0.578	1.866			0.128	-0.037	1.776			-0.084	-0.091	1.640
0.054	-0.317	1.799			0.070	-0.266	1.839			0.023	0.015	1.847			-0.018	0.163	1.802			-0.094	-0.170	1.872			-0.110	-0.340	1.938			-0.137	-0.514	1.889			-0.140	-0.576	1.866			0.127	-0.036	1.776			-0.085	-0.091	1.640
0.054	-0.317	1.799			0.070	-0.266	1.839			0.023	0.015	1.846			-0.019	0.163	1.802			-0.095	-0.170	1.871			-0.110	-0.341	1.938			-0.137	-0.514	1.889			-0.140	-0.575	1.867			0.126	-0.036	1.776			-0.085	-0.092	1.639
0.055	-0.317	1.798			0.069	-0.266	1.839			0.022	0.015	1.846			-0.020	0.162	1.803			-0.096	-0.170	1.871			-0.110	-0.342	1.939			-0.137	-0.515	1.889			-0.140	-0.574	1.867			0.126	-0.036	1.776			-0.086	-0.092	1.639
0.055	-0.317	1.798			0.069	-0.266	1.839			0.022	0.015	1.845			-0.021	0.162	1.803			-0.096	-0.170	1.870			-0.110	-0.343	1.939			-0.136	-0.518	1.888			-0.139	-0.576	1.865			0.125	-0.035	1.776			-0.086	-0.092	1.638
0.055	-0.317	1.798			0.069	-0.266	1.839			0.021	0.015	1.845			-0.022	0.162	1.803			-0.097	-0.170	1.870			-0.110	-0.344	1.940			-0.136	-0.519	1.889			-0.139	-0.575	1.866			0.124	-0.035	1.776			-0.087	-0.092	1.638
0.055	-0.317	1.798			0.069	-0.266	1.839			0.020	0.015	1.844			-0.023	0.161	1.803			-0.098	-0.170	1.870			-0.110	-0.344	1.940			-0.136	-0.520	1.889			-0.139	-0.575	1.866			0.124	-0.035	1.776			-0.087	-0.093	1.637
0.055	-0.318	1.798			0.069	-0.266	1.839			0.020	0.015	1.844			-0.024	0.161	1.803			-0.099	-0.170	1.869			-0.111	-0.345	1.941			-0.136	-0.520	1.889			-0.139	-0.575	1.866			0.123	-0.035	1.776			-0.087	-0.093	1.637
0.055	-0.318	1.798			0.069	-0.266	1.839			0.019	0.015	1.843			-0.025	0.161	1.803			-0.099	-0.170	1.869			-0.111	-0.346	1.941			-0.136	-0.521	1.889			-0.139	-0.575	1.866			0.122	-0.035	1.776			-0.087	-0.093	1.636
0.055	-0.318	1.798			0.069	-0.266	1.839			0.019	0.015	1.843			-0.026	0.160	1.803			-0.100	-0.169	1.869			-0.111	-0.346	1.942			-0.136	-0.522	1.890			-0.139	-0.575	1.866			0.122	-0.034	1.776			-0.087	-0.093	1.636
0.055	-0.318	1.798			0.068	-0.266	1.839			0.018	0.015	1.843			-0.027	0.160	1.803			-0.100	-0.169	1.868			-0.111	-0.347	1.942			-0.136	-0.523	1.891			-0.139	-0.578	1.867			0.121	-0.034	1.776			-0.087	-0.094	1.635
0.055	-0.318	1.798			0.068	-0.266	1.839			0.018	0.016	1.842			-0.027	0.160	1.803			-0.101	-0.169	1.868			-0.111	-0.347	1.943			-0.136	-0.523	1.892			-0.139	-0.580	1.867			0.121	-0.034	1.776			-0.087	-0.094	1.634
0.055	-0.318	1.798			0.068	-0.266	1.839			0.017	0.016	1.842			-0.028	0.160	1.804			-0.102	-0.169	1.868			-0.111	-0.348	1.944			-0.136	-0.525	1.893			-0.139	-0.580	1.868			0.120	-0.034	1.776			-0.087	-0.094	1.634
0.055	-0.318	1.798			0.068	-0.266	1.839			0.017	0.016	1.842			-0.029	0.159	1.804			-0.103	-0.169	1.867			-0.111	-0.348	1.944			-0.136	-0.525	1.896			-0.139	-0.582	1.869			0.120	-0.034	1.776			-0.087	-0.094	1.633
0.055	-0.318	1.798			0.068	-0.266	1.839			0.016	0.016	1.841			-0.030	0.159	1.804			-0.103	-0.169	1.867			-0.111	-0.349	1.945			-0.136	-0.525	1.897			-0.139	-0.584	1.870			0.120	-0.034	1.776			-0.086	-0.094	1.632
0.055	-0.318	1.799			0.068	-0.265	1.839			0.015	0.016	1.841			-0.031	0.159	1.804			-0.104	-0.168	1.867			-0.111	-0.349	1.946			-0.136	-0.527	1.898			-0.139	-0.585	1.870			0.119	-0.033	1.776			-0.086	-0.095	1.631
0.055	-0.318	1.799			0.067	-0.265	1.839			0.015	0.016	1.841			-0.031	0.159	1.804			-0.105	-0.168	1.867			-0.111	-0.349	1.947			-0.136	-0.528	1.899			-0.138	-0.585	1.872			0.119	-0.033	1.776			-0.086	-0.095	1.630
0.055	-0.318	1.799			0.067	-0.265	1.839			0.014	0.016	1.841			-0.032	0.158	1.804			-0.105	-0.168	1.867			-0.111	-0.349	1.947			-0.136	-0.528	1.899			-0.138	-0.584	1.873			0.118	-0.033	1.776			-0.085	-0.095	1.629
0.055	-0.318	1.799			0.067	-0.265	1.839			0.013	0.016	1.841			-0.033	0.158	1.804			-0.106	-0.168	1.867			-0.111	-0.350	1.948			-0.136	-0.528	1.900			-0.138	-0.583	1.874			0.118	-0.033	1.776			-0.084	-0.095	1.628
0.055	-0.318	1.799			0.067	-0.265	1.839			0.013	0.015	1.841			-0.034	0.158	1.805			-0.107	-0.168	1.867			-0.111	-0.349	1.949			-0.136	-0.527	1.901			-0.138	-0.584	1.875			0.118	-0.033	1.776			-0.083	-0.095	1.625
0.055	-0.318	1.799			0.067	-0.265	1.839			0.012	0.015	1.843			-0.035	0.157	1.805			-0.107	-0.168	1.868			-0.111	-0.349	1.950			-0.136	-0.527	1.902			-0.138	-0.585	1.875			0.117	-0.033	1.776			-0.081	-0.096	1.623
0.055	-0.318	1.799			0.067	-0.265	1.839			0.012	0.014	1.844			-0.036	0.157	1.805			-0.108	-0.168	1.868			-0.111	-0.349	1.950			-0.136	-0.527	1.902			-0.137	-0.585	1.875			0.117	-0.033	1.776			-0.078	-0.096	1.619
0.055	-0.318	1.799			0.067	-0.265	1.839			0.011	0.013	1.845			-0.037	0.157	1.805			-0.108	-0.168	1.869			-0.111	-0.349	1.951			-0.136	-0.527	1.903			-0.137	-0.584	1.877			0.117	-0.033	1.776			-0.073	-0.097	1.616
0.055	-0.318	1.799			0.067	-0.266	1.839			0.011	0.012	1.846			-0.038	0.156	1.805			-0.109	-0.169	1.870			-0.111	-0.349	1.951			-0.136	-0.527	1.903			-0.137	-0.583	1.878			0.117	-0.033	1.776			-0.067	-0.098	1.613
0.055	-0.318	1.799			0.066	-0.266	1.840			0.011	0.011	1.848			-0.039	0.156	1.806			-0.109	-0.169	1.871			-0.111	-0.349	1.952			-0.136	-0.527	1.904			-0.137	-0.583	1.878			0.117	-0.033	1.776			-0.055	-0.100	1.611
0.055	-0.318	1.799			0.066	-0.266	1.840			0.011	0.010	1.850			-0.039	0.156	1.806			-0.109	-0.170	1.872			-0.111	-0.349	1.952			-0.135	-0.527	1.904			-0.137	-0.583	1.879			0.117	-0.033	1.776			0.009	-0.103	1.606
0.055	-0.318	1.799			0.066	-0.266	1.840			0.011	0.008	1.851			-0.040	0.156	1.806			-0.108	-0.159	1.909			-0.111	-0.349	1.953			-0.135	-0.527	1.904			-0.136	-0.582	1.880			0.117	-0.033	1.776			0.033	-0.104	1.604
0.055	-0.318	1.800			0.066	-0.266	1.840			0.011	0.007	1.853			-0.041	0.155	1.806			-0.108	-0.157	1.917			-0.111	-0.349	1.953			-0.136	-0.527	1.904			-0.137	-0.583	1.880			0.117	-0.034	1.777			0.047	-0.104	1.603
0.054	-0.318	1.800			0.066	-0.266	1.840			0.012	0.005	1.855			-0.042	0.155	1.807			-0.108	-0.156	1.923			-0.112	-0.349	1.953			-0.136	-0.526	1.905			-0.137	-0.584	1.880			0.117	-0.034	1.778			0.058	-0.105	1.603
0.054	-0.318	1.801			0.066	-0.266	1.840			0.012	0.004	1.856			-0.042	0.155	1.807			-0.108	-0.156	1.931			-0.112	-0.349	1.953			-0.136	-0.526	1.905			-0.137	-0.585	1.880			0.117	-0.033	1.779			0.068	-0.105	1.604
0.053	-0.318	1.801			0.066	-0.266	1.840			0.012	0.003	1.857			-0.043	0.154	1.807			-0.109	-0.156	1.937			-0.112	-0.349	1.954			-0.136	-0.526	1.905			-0.137	-0.586	1.881			0.117	-0.033	1.781			0.076	-0.105	1.605
0.053	-0.318	1.802			0.066	-0.266	1.840			0.012	0.002	1.859			-0.043	0.154	1.807			-0.110	-0.156	1.941			-0.112	-0.350	1.954			-0.136	-0.526	1.905			-0.138	-0.587	1.880			0.118	-0.033	1.782			0.083	-0.105	1.605
0.052	-0.317	1.802			0.066	-0.266	1.841			0.012	0.001	1.859			-0.044	0.154	1.807			-0.111	-0.156	1.944			-0.112	-0.350	1.954			-0.136	-0.526	1.905			-0.138	-0.588	1.880			0.118	-0.032	1.784			0.089	-0.105	1.606
0.052	-0.317	1.803			0.066	-0.266	1.841			0.012	0.000	1.860			-0.044	0.153	1.807			-0.111	-0.156	1.947			-0.112	-0.350	1.954			-0.137	-0.526	1.905			-0.138	-0.587	1.881			0.118	-0.031	1.785			0.094	-0.105	1.606
0.051	-0.317	1.803			0.066	-0.266	1.841			0.012	-0.000	1.861			-0.045	0.153	1.807			-0.112	-0.156	1.950			-0.113	-0.350	1.954			-0.137	-0.525	1.905			-0.139	-0.588	1.880			0.118	-0.030	1.787			0.098	-0.106	1.606
0.051	-0.316	1.804			0.065	-0.266	1.841			0.012	-0.001	1.862			-0.045	0.153	1.807			-0.112	-0.156	1.952			-0.113	-0.349	1.954			-0.138	-0.525	1.905			-0.139	-0.588	1.880			0.118	-0.029	1.788			0.102	-0.106	1.606
0.050	-0.316	1.804			0.065	-0.266	1.841			0.012	-0.002	1.862			-0.046	0.153	1.807			-0.113	-0.156	1.954			-0.114	-0.349	1.954			-0.138	-0.524	1.905			-0.140	-0.585	1.880			0.118	-0.028	1.790			0.105	-0.106	1.606
0.050	-0.316	1.804			0.065	-0.266	1.842			0.013	-0.002	1.863			-0.046	0.152	1.807			-0.113	-0.156	1.955			-0.115	-0.348	1.954			-0.139	-0.523	1.905			-0.140	-0.583	1.880			0.118	-0.027	1.792			0.108	-0.106	1.607
0.049	-0.315	1.805			0.065	-0.266	1.842			0.013	-0.003	1.864			-0.047	0.152	1.807			-0.113	-0.156	1.956			-0.115	-0.348	1.954			-0.139	-0.523	1.904			-0.141	-0.581	1.880			0.118	-0.026	1.793			0.111	-0.106	1.607
0.049	-0.315	1.805			0.065	-0.266	1.842			0.013	-0.004	1.864			-0.047	0.152	1.807			-0.114	-0.158	1.957			-0.116	-0.348	1.953			-0.140	-0.523	1.904			-0.141	-0.580	1.880			0.118	-0.026	1.794			0.112	-0.106	1.608
0.049	-0.315	1.805			0.065	-0.266	1.842			0.013	-0.004	1.865			-0.048	0.151	1.807			-0.115	-0.158	1.958			-0.116	-0.348	1.953			-0.140	-0.522	1.903			-0.142	-0.581	1.879			0.118	-0.026	1.795			0.114	-0.106	1.608
0.048	-0.314	1.805			0.064	-0.266	1.842			0.012	-0.005	1.865			-0.048	0.151	1.807			-0.116	-0.159	1.960			-0.116	-0.348	1.953			-0.141	-0.522	1.903			-0.143	-0.582	1.879			0.118	-0.026	1.795			0.114	-0.106	1.609
0.048	-0.314	1.806			0.064	-0.266	1.843			0.012	-0.005	1.865			-0.048	0.151	1.807			-0.116	-0.159	1.961			-0.117	-0.348	1.953			-0.141	-0.522	1.903			-0.144	-0.583	1.878			0.118	-0.026	1.796			0.115	-0.105	1.610
0.048	-0.314	1.806			0.064	-0.266	1.843			0.012	-0.006	1.866			-0.049	0.151	1.806			-0.116	-0.159	1.962			-0.117	-0.348	1.953			-0.142	-0.521	1.903			-0.144	-0.584	1.878			0.118	-0.026	1.797			0.114	-0.105	1.610
0.047	-0.313	1.806			0.064	-0.266	1.843			0.012	-0.006	1.866			-0.049	0.150	1.806			-0.116	-0.159	1.961			-0.117	-0.347	1.953			-0.142	-0.521	1.903			-0.145	-0.584	1.877			0.118	-0.026	1.797			0.113	-0.104	1.611
0.047	-0.313	1.806			0.064	-0.266	1.843			0.012	-0.006	1.866			-0.049	0.150	1.806			-0.116	-0.159	1.960			-0.118	-0.346	1.952			-0.143	-0.520	1.903			-0.145	-0.584	1.877			0.118	-0.026	1.798			0.111	-0.104	1.611
0.047	-0.313	1.807			0.063	-0.266	1.843			0.012	-0.007	1.867			-0.050	0.150	1.806			-0.115	-0.158	1.959			-0.118	-0.346	1.952			-0.143	-0.520	1.903			-0.145	-0.583	1.877			0.118	-0.026	1.799			0.109	-0.103	1.611
0.046	-0.313	1.807			0.063	-0.266	1.844			0.012	-0.007	1.867			-0.050	0.149	1.806			-0.114	-0.157	1.957			-0.118	-0.346	1.952			-0.143	-0.520	1.902			-0.145	-0.582	1.877			0.118	-0.026	1.799			0.107	-0.103	1.611
0.046	-0.313	1.807			0.063	-0.266	1.844			0.012	-0.007	1.867			-0.051	0.149	1.806			-0.113	-0.157	1.957			-0.118	-0.346	1.952			-0.143	-0.520	1.902			-0.146	-0.581	1.877			0.118	-0.026	1.800			0.106	-0.102	1.611
0.046	-0.313	1.807			0.063	-0.266	1.844			0.012	-0.008	1.867			-0.051	0.149	1.805			-0.113	-0.157	1.957			-0.119	-0.346	1.952			-0.143	-0.520	1.902			-0.146	-0.582	1.877			0.118	-0.027	1.800			0.104	-0.102	1.611
0.046	-0.313	1.807			0.063	-0.266	1.844			0.012	-0.008	1.867			-0.052	0.148	1.805			-0.113	-0.156	1.955			-0.119	-0.346	1.952			-0.144	-0.519	1.902			-0.146	-0.582	1.876			0.118	-0.027	1.800			0.103	-0.102	1.611
0.045	-0.313	1.807			0.062	-0.266	1.844			0.012	-0.008	1.868			-0.053	0.148	1.805			-0.112	-0.155	1.954			-0.119	-0.345	1.952			-0.144	-0.518	1.903			-0.146	-0.582	1.876			0.118	-0.027	1.801			0.102	-0.102	1.611
0.045	-0.313	1.807			0.062	-0.266	1.844			0.012	-0.009	1.868			-0.053	0.148	1.804			-0.112	-0.155	1.954			-0.119	-0.345	1.952			-0.144	-0.518	1.903			-0.146	-0.582	1.876			0.118	-0.027	1.801			0.101	-0.101	1.612
0.045	-0.312	1.807			0.062	-0.266	1.844			0.012	-0.009	1.868			-0.054	0.147	1.804			-0.111	-0.154	1.953			-0.119	-0.344	1.952			-0.144	-0.518	1.903			-0.147	-0.582	1.876			0.118	-0.028	1.801			0.100	-0.101	1.612
0.045	-0.312	1.807			0.062	-0.266	1.844			0.011	-0.009	1.868			-0.054	0.147	1.804			-0.111	-0.154	1.953			-0.119	-0.344	1.952			-0.144	-0.517	1.903			-0.147	-0.582	1.876			0.118	-0.028	1.801			0.099	-0.101	1.612
0.045	-0.312	1.808			0.062	-0.266	1.844			0.011	-0.009	1.868			-0.055	0.147	1.804			-0.111	-0.153	1.952			-0.120	-0.344	1.952			-0.145	-0.517	1.903			-0.147	-0.582	1.876			0.118	-0.029	1.801			0.098	-0.101	1.612
0.044	-0.312	1.808			0.062	-0.266	1.845			0.011	-0.010	1.868			-0.055	0.147	1.803			-0.111	-0.153	1.952			-0.120	-0.344	1.952			-0.145	-0.517	1.903			-0.147	-0.583	1.876			0.118	-0.029	1.801			0.098	-0.101	1.612
0.044	-0.312	1.808			0.061	-0.266	1.845			0.011	-0.010	1.868			-0.056	0.147	1.803			-0.108	-0.153	1.937			-0.120	-0.344	1.952			-0.145	-0.517	1.904			-0.148	-0.584	1.876			0.118	-0.029	1.801			0.097	-0.101	1.612
0.044	-0.312	1.808			0.061	-0.266	1.845			0.011	-0.010	1.868			-0.056	0.147	1.803			-0.108	-0.152	1.935			-0.120	-0.344	1.952			-0.146	-0.517	1.904			-0.148	-0.585	1.876			0.118	-0.029	1.801			0.097	-0.101	1.612
0.044	-0.312	1.808			0.061	-0.266	1.845			0.011	-0.010	1.868			-0.056	0.147	1.803			-0.108	-0.152	1.934			-0.121	-0.344	1.952			-0.146	-0.517	1.904			-0.148	-0.586	1.876			0.118	-0.030	1.801			0.096	-0.101	1.612
0.043	-0.312	1.808			0.060	-0.266	1.845			0.011	-0.010	1.867			-0.057	0.147	1.803			-0.108	-0.152	1.933			-0.121	-0.344	1.952			-0.147	-0.517	1.904			-0.149	-0.587	1.875			0.118	-0.030	1.801			0.096	-0.101	1.612
0.043	-0.312	1.808			0.060	-0.266	1.845			0.011	-0.009	1.867			-0.057	0.147	1.803			-0.109	-0.152	1.932			-0.121	-0.344	1.951			-0.147	-0.517	1.904			-0.149	-0.588	1.875			0.118	-0.030	1.800			0.095	-0.101	1.612
0.043	-0.312	1.807			0.060	-0.266	1.845			0.012	-0.008	1.866			-0.057	0.147	1.802			-0.109	-0.151	1.931			-0.122	-0.344	1.950			-0.147	-0.517	1.904			-0.150	-0.588	1.875			0.119	-0.030	1.799			0.095	-0.101	1.611
0.043	-0.311	1.807			0.059	-0.266	1.845			0.012	-0.008	1.866			-0.056	0.148	1.803			-0.110	-0.149	1.930			-0.123	-0.343	1.949			-0.147	-0.517	1.904			-0.150	-0.588	1.875			0.119	-0.030	1.798			0.094	-0.101	1.611
0.042	-0.311	1.807			0.059	-0.266	1.845			0.013	-0.007	1.865			-0.056	0.150	1.803			-0.110	-0.148	1.929			-0.123	-0.343	1.949			-0.148	-0.516	1.903			-0.151	-0.588	1.874			0.119	-0.031	1.797			0.093	-0.101	1.611
0.041	-0.310	1.807			0.059	-0.265	1.845			0.013	-0.006	1.864			-0.054	0.152	1.804			-0.111	-0.146	1.928			-0.124	-0.342	1.948			-0.148	-0.516	1.903			-0.151	-0.588	1.874			0.120	-0.031	1.796			0.093	-0.101	1.610
0.041	-0.309	1.807			0.058	-0.264	1.844			0.013	-0.005	1.864			-0.052	0.156	1.805			-0.112	-0.145	1.927			-0.125	-0.340	1.945			-0.149	-0.514	1.902			-0.152	-0.583	1.873			0.120	-0.031	1.795			0.092	-0.102	1.610
0.040	-0.308	1.807			0.057	-0.263	1.844			0.013	-0.004	1.863			-0.050	0.159	1.807			-0.112	-0.144	1.926			-0.125	-0.338	1.943			-0.149	-0.513	1.901			-0.153	-0.582	1.872			0.121	-0.031	1.793			0.091	-0.102	1.609
0.039	-0.306	1.806			0.056	-0.261	1.844			0.013	-0.002	1.862			-0.047	0.163	1.809			-0.113	-0.143	1.925			-0.126	-0.336	1.941			-0.150	-0.511	1.899			-0.154	-0.581	1.871			0.121	-0.031	1.792			0.091	-0.102	1.609
0.038	-0.305	1.806			0.056	-0.260	1.844			0.014	-0.001	1.861			-0.045	0.166	1.810			-0.114	-0.142	1.924			-0.127	-0.334	1.939			-0.151	-0.509	1.897			-0.155	-0.580	1.870			0.122	-0.031	1.790			0.090	-0.102	1.608
0.038	-0.304	1.806			0.055	-0.259	1.843			0.014	0.001	1.860			-0.042	0.169	1.811			-0.108	-0.123	1.917			-0.127	-0.332	1.937			-0.152	-0.507	1.895			-0.156	-0.579	1.868			0.122	-0.031	1.789			0.089	-0.103	1.607
0.037	-0.303	1.805			0.054	-0.258	1.843			0.015	0.003	1.858			-0.039	0.172	1.812			-0.106	-0.114	1.913			-0.128	-0.330	1.935			-0.152	-0.505	1.894			-0.157	-0.578	1.867			0.123	-0.031	1.787			0.088	-0.103	1.606
0.037	-0.303	1.805			0.054	-0.257	1.843			0.016	0.005	1.857			-0.036	0.175	1.813			-0.104	-0.108	1.911			-0.128	-0.329	1.934			-0.153	-0.503	1.891			-0.158	-0.576	1.866			0.124	-0.031	1.785			0.087	-0.103	1.605
0.036	-0.302	1.805			0.054	-0.256	1.843			0.016	0.006	1.856			-0.033	0.178	1.814			-0.104	-0.104	1.909			-0.129	-0.327	1.932			-0.154	-0.500	1.890			-0.159	-0.575	1.864			0.124	-0.031	1.783			0.086	-0.104	1.604
0.035	-0.301	1.805			0.053	-0.256	1.843			0.017	0.008	1.855			-0.031	0.180	1.815			-0.103	-0.100	1.909			-0.129	-0.325	1.931			-0.155	-0.498	1.888			-0.160	-0.574	1.863			0.125	-0.032	1.782			0.085	-0.104	1.604
0.035	-0.301	1.805			0.053	-0.255	1.842			0.017	0.009	1.855			-0.029	0.183	1.816			-0.103	-0.097	1.908			-0.130	-0.323	1.929			-0.156	-0.497	1.887			-0.161	-0.572	1.862			0.125	-0.032	1.780			0.084	-0.104	1.603
0.034	-0.300	1.804			0.052	-0.254	1.842			0.018	0.010	1.854			-0.027	0.185	1.816			-0.103	-0.095	1.907			-0.130	-0.322	1.928			-0.156	-0.496	1.886			-0.162	-0.571	1.861			0.125	-0.032	1.779			0.083	-0.104	1.602
0.034	-0.299	1.804			0.052	-0.253	1.842			0.018	0.012	1.853			-0.025	0.187	1.817			-0.102	-0.093	1.906			-0.131	-0.321	1.927			-0.157	-0.494	1.884			-0.163	-0.570	1.860			0.126	-0.032	1.778			0.083	-0.105	1.601
0.033	-0.299	1.804			0.051	-0.253	1.842			0.018	0.013	1.852			-0.024	0.188	1.817			-0.102	-0.091	1.906			-0.131	-0.320	1.926			-0.158	-0.493	1.883			-0.164	-0.569	1.858			0.126	-0.032	1.777			0.082	-0.105	1.601
0.033	-0.298	1.804			0.051	-0.252	1.842			0.018	0.014	1.852			-0.023	0.189	1.818			-0.102	-0.089	1.905			-0.131	-0.319	1.925			-0.158	-0.492	1.882			-0.165	-0.569	1.857			0.127	-0.032	1.775			0.081	-0.105	1.600
0.033	-0.298	1.804			0.050	-0.252	1.842			0.019	0.014	1.851			-0.021	0.191	1.818			-0.102	-0.088	1.904			-0.132	-0.319	1.925			-0.159	-0.491	1.881			-0.166	-0.568	1.856			0.127	-0.032	1.774			0.080	-0.105	1.599
0.032	-0.297	1.804			0.050	-0.251	1.841			0.019	0.015	1.851			-0.020	0.192	1.818			-0.102	-0.087	1.904			-0.132	-0.318	1.924			-0.159	-0.491	1.880			-0.166	-0.567	1.855			0.127	-0.032	1.773			0.079	-0.105	1.599
0.032	-0.297	1.803			0.050	-0.251	1.841			0.019	0.016	1.850			-0.019	0.193	1.819			-0.102	-0.085	1.903			-0.132	-0.318	1.923			-0.160	-0.490	1.879			-0.167	-0.567	1.854			0.127	-0.032	1.772			0.078	-0.105	1.598
0.032	-0.297	1.803			0.050	-0.250	1.841			0.019	0.017	1.850			-0.019	0.194	1.819			-0.102	-0.084	1.902			-0.133	-0.317	1.923			-0.160	-0.489	1.878			-0.168	-0.566	1.854			0.128	-0.032	1.771			0.077	-0.104	1.597
0.031	-0.296	1.803			0.049	-0.250	1.841			0.020	0.018	1.849			-0.018	0.194	1.819			-0.102	-0.083	1.902			-0.133	-0.316	1.922			-0.161	-0.489	1.878			-0.169	-0.564	1.853			0.128	-0.032	1.770			0.075	-0.103	1.596
0.031	-0.296	1.803			0.049	-0.250	1.841			0.020	0.018	1.849			-0.017	0.195	1.820			-0.102	-0.082	1.901			-0.133	-0.316	1.921			-0.161	-0.488	1.877			-0.170	-0.563	1.852			0.128	-0.032	1.770			0.072	-0.102	1.595
0.031	-0.296	1.803			0.049	-0.250	1.841			0.020	0.019	1.848			-0.017	0.196	1.820			-0.102	-0.081	1.901			-0.133	-0.315	1.921			-0.162	-0.488	1.877			-0.170	-0.563	1.852			0.128	-0.032	1.769			0.016	-0.092	1.586
0.030	-0.296	1.803			0.049	-0.249	1.841			0.020	0.020	1.848			-0.016	0.197	1.820			-0.101	-0.080	1.901			-0.134	-0.315	1.920			-0.162	-0.487	1.876			-0.170	-0.563	1.851			0.128	-0.032	1.768			-0.002	-0.088	1.583
0.030	-0.295	1.802			0.048	-0.249	1.840			0.020	0.021	1.848			-0.016	0.197	1.820			-0.101	-0.079	1.900			-0.134	-0.314	1.920			-0.162	-0.487	1.876			-0.171	-0.562	1.851			0.128	-0.032	1.768			-0.014	-0.086	1.581
0.030	-0.295	1.802			0.048	-0.249	1.840			0.019	0.022	1.847			-0.015	0.198	1.821			-0.101	-0.078	1.900			-0.134	-0.314	1.919			-0.162	-0.486	1.875			-0.171	-0.562	1.851			0.128	-0.032	1.767			-0.022	-0.084	1.580
0.030	-0.295	1.802			0.048	-0.248	1.840			0.019	0.022	1.847			-0.015	0.198	1.821			-0.101	-0.078	1.899			-0.134	-0.314	1.919			-0.163	-0.486	1.875			-0.172	-0.561	1.850			0.128	-0.032	1.766			-0.029	-0.083	1.579
0.029	-0.295	1.802			0.048	-0.248	1.840			0.019	0.023	1.847			-0.015	0.199	1.821			-0.096	-0.065	1.902			-0.132	-0.302	1.918			-0.162	-0.480	1.876			-0.171	-0.556	1.851			0.128	-0.032	1.766			-0.035	-0.082	1.577
0.029	-0.295	1.802			0.048	-0.248	1.840			0.019	0.024	1.847			-0.014	0.199	1.822			-0.094	-0.060	1.902			-0.131	-0.295	1.917			-0.161	-0.476	1.877			-0.170	-0.552	1.852			0.128	-0.032	1.765			-0.039	-0.081	1.576
0.029	-0.295	1.802			0.047	-0.248	1.840			0.019	0.024	1.846			-0.014	0.200	1.822			-0.091	-0.054	1.903			-0.130	-0.290	1.916			-0.160	-0.471	1.878			-0.169	-0.547	1.853			0.128	-0.032	1.764			-0.043	-0.081	1.576
0.029	-0.295	1.802			0.047	-0.248	1.840			0.019	0.025	1.846			-0.014	0.200	1.822			-0.090	-0.051	1.904			-0.130	-0.286	1.916			-0.159	-0.467	1.879			-0.168	-0.543	1.854			0.128	-0.032	1.764			-0.047	-0.080	1.575
0.029	-0.294	1.802			0.047	-0.247	1.839			0.019	0.025	1.846			-0.013	0.201	1.823			-0.088	-0.046	1.905			-0.129	-0.283	1.916			-0.159	-0.464	1.880			-0.167	-0.540	1.855			0.128	-0.032	1.763			-0.050	-0.079	1.574
0.028	-0.294	1.802			0.047	-0.247	1.839			0.019	0.026	1.846			-0.013	0.201	1.823			-0.087	-0.042	1.907			-0.128	-0.280	1.916			-0.158	-0.461	1.881			-0.166	-0.537	1.856			0.128	-0.032	1.763			-0.053	-0.079	1.574
0.028	-0.294	1.802			0.047	-0.247	1.839			0.019	0.026	1.846			-0.013	0.201	1.823			-0.086	-0.040	1.908			-0.128	-0.277	1.916			-0.157	-0.459	1.882			-0.166	-0.535	1.857			0.128	-0.032	1.762			-0.056	-0.078	1.573
0.028	-0.294	1.801			0.047	-0.247	1.839			0.019	0.027	1.846			-0.013	0.202	1.823			-0.086	-0.038	1.908			-0.128	-0.275	1.916			-0.157	-0.458	1.882			-0.166	-0.534	1.858			0.128	-0.032	1.762			-0.058	-0.078	1.572
0.028	-0.294	1.801			0.047	-0.247	1.839			0.019	0.027	1.845			-0.012	0.202	1.824			-0.085	-0.036	1.909			-0.127	-0.273	1.916			-0.157	-0.457	1.883			-0.165	-0.533	1.858			0.128	-0.032	1.761			-0.060	-0.077	1.572
0.028	-0.294	1.801			0.047	-0.247	1.839			0.018	0.028	1.845			-0.012	0.202	1.824			-0.085	-0.034	1.910			-0.127	-0.272	1.916			-0.157	-0.456	1.883			-0.165	-0.532	1.859			0.128	-0.032	1.761			-0.061	-0.077	1.571
0.028	-0.294	1.801			0.047	-0.246	1.839			0.018	0.028	1.845			-0.012	0.203	1.824			-0.084	-0.032	1.911			-0.127	-0.270	1.916			-0.157	-0.455	1.883			-0.165	-0.531	1.860			0.128	-0.032	1.760			-0.062	-0.076	1.571
0.028	-0.294	1.801			0.047	-0.246	1.839			0.018	0.028	1.845			-0.012	0.203	1.824			-0.084	-0.031	1.912			-0.127	-0.269	1.916			-0.156	-0.454	1.884			-0.165	-0.531	1.860			0.128	-0.032	1.760			-0.062	-0.076	1.571
0.027	-0.294	1.801			0.047	-0.246	1.838			0.018	0.029	1.845			-0.011	0.203	1.824			-0.084	-0.029	1.912			-0.127	-0.267	1.916			-0.156	-0.454	1.884			-0.165	-0.530	1.861			0.128	-0.032	1.760			-0.064	-0.075	1.571
0.027	-0.294	1.801			0.047	-0.246	1.838			0.018	0.029	1.845			-0.011	0.204	1.825			-0.083	-0.028	1.913			-0.126	-0.266	1.916			-0.156	-0.453	1.884			-0.165	-0.530	1.861			0.128	-0.032	1.759			-0.064	-0.075	1.571
0.027	-0.294	1.801			0.047	-0.246	1.838			0.018	0.029	1.845			-0.011	0.204	1.825			-0.083	-0.026	1.914			-0.126	-0.265	1.916			-0.156	-0.454	1.884			-0.165	-0.531	1.861			0.128	-0.032	1.759			-0.065	-0.074	1.571
0.027	-0.294	1.801			0.046	-0.246	1.838			0.018	0.030	1.845			-0.010	0.204	1.825			-0.082	-0.024	1.915			-0.126	-0.263	1.915			-0.157	-0.455	1.884			-0.166	-0.532	1.861			0.128	-0.032	1.759			-0.063	-0.074	1.571
0.027	-0.294	1.801			0.046	-0.246	1.838			0.018	0.030	1.845			-0.010	0.204	1.825			-0.082	-0.024	1.915			-0.126	-0.263	1.915			-0.157	-0.455	1.884			-0.166	-0.532	1.861			0.128	-0.032	1.759			-0.063	-0.074	1.571
0.027	-0.294	1.801			0.046	-0.246	1.838			0.018	0.030	1.845			-0.010	0.204	1.826			-0.082	-0.023	1.916			-0.126	-0.263	1.915			-0.157	-0.457	1.883			-0.166	-0.534	1.860			0.128	-0.032	1.758			-0.062	-0.074	1.571
0.027	-0.294	1.801			0.046	-0.246	1.838			0.018	0.031	1.845			-0.010	0.204	1.826			-0.082	-0.023	1.916			-0.126	-0.262	1.915			-0.157	-0.459	1.882			-0.166	-0.535	1.859			0.128	-0.032	1.758			-0.060	-0.074	1.571
0.027	-0.294	1.801			0.046	-0.246	1.838			0.018	0.031	1.845			-0.009	0.205	1.826			-0.082	-0.022	1.917			-0.125	-0.261	1.915			-0.157	-0.459	1.882			-0.166	-0.536	1.859			0.128	-0.032	1.758			-0.059	-0.074	1.571
0.027	-0.294	1.801			0.046	-0.246	1.838			0.018	0.031	1.845			-0.009	0.205	1.826			-0.081	-0.021	1.917			-0.125	-0.261	1.915			-0.157	-0.460	1.882			-0.166	-0.537	1.858			0.128	-0.033	1.758			-0.058	-0.074	1.571
0.027	-0.294	1.801			0.046	-0.246	1.838			0.018	0.031	1.845			-0.009	0.205	1.827			-0.077	-0.042	1.908			-0.126	-0.269	1.916			-0.157	-0.462	1.882			-0.167	-0.538	1.858			0.128	-0.033	1.758			-0.057	-0.074	1.571
0.027	-0.295	1.800			0.047	-0.246	1.837			0.018	0.032	1.845			-0.008	0.205	1.827			-0.075	-0.048	1.905			-0.127	-0.274	1.916			-0.157	-0.463	1.882			-0.167	-0.539	1.858			0.128	-0.033	1.758			-0.056	-0.074	1.571
0.027	-0.295	1.800			0.047	-0.246	1.837			0.018	0.032	1.845			-0.008	0.205	1.827			-0.074	-0.052	1.903			-0.127	-0.278	1.916			-0.157	-0.464	1.881			-0.167	-0.540	1.858			0.128	-0.033	1.757			-0.055	-0.074	1.571
0.027	-0.296	1.800			0.047	-0.246	1.837			0.018	0.032	1.845			-0.008	0.205	1.827			-0.073	-0.055	1.902			-0.127	-0.281	1.916			-0.157	-0.464	1.881			-0.167	-0.541	1.857			0.128	-0.033	1.757			-0.054	-0.074	1.571
0.028	-0.296	1.799			0.047	-0.247	1.837			0.018	0.032	1.845			-0.007	0.205	1.828			-0.072	-0.058	1.900			-0.127	-0.284	1.916			-0.157	-0.465	1.881			-0.166	-0.541	1.857			0.129	-0.033	1.757			-0.054	-0.074	1.571
0.028	-0.297	1.799			0.047	-0.247	1.836			0.019	0.032	1.845			-0.007	0.205	1.828			-0.086	-0.100	1.891			-0.128	-0.288	1.917			-0.157	-0.467	1.881			-0.166	-0.543	1.857			0.129	-0.033	1.757			-0.055	-0.072	1.575
0.029	-0.297	1.798			0.048	-0.247	1.836			0.019	0.033	1.845			-0.007	0.205	1.828			-0.090	-0.114	1.888			-0.128	-0.291	1.917			-0.157	-0.468	1.881			-0.166	-0.545	1.857			0.129	-0.033	1.757			-0.055	-0.072	1.575
0.029	-0.298	1.798			0.048	-0.247	1.836			0.019	0.033	1.845			-0.006	0.205	1.828			-0.093	-0.123	1.886			-0.128	-0.293	1.918			-0.157	-0.470	1.881			-0.166	-0.546	1.856			0.129	-0.033	1.757			-0.053	-0.072	1.576
0.030	-0.298	1.797			0.048	-0.248	1.835			0.019	0.033	1.845			-0.006	0.205	1.828			-0.094	-0.127	1.885			-0.128	-0.295	1.918			-0.157	-0.471	1.881			-0.166	-0.547	1.856			0.129	-0.033	1.757			-0.052	-0.072	1.576
0.030	-0.299	1.797			0.049	-0.248	1.835			0.019	0.033	1.845			-0.005	0.205	1.829			-0.095	-0.132	1.884			-0.128	-0.297	1.918			-0.156	-0.472	1.881			-0.166	-0.548	1.856			0.129	-0.033	1.757			-0.051	-0.072	1.576
0.031	-0.299	1.796			0.049	-0.248	1.835			0.020	0.034	1.845			-0.005	0.205	1.829			-0.096	-0.135	1.883			-0.128	-0.298	1.918			-0.156	-0.472	1.880			-0.166	-0.548	1.856			0.129	-0.033	1.756			-0.051	-0.072	1.576
0.032	-0.299	1.796			0.050	-0.248	1.834			0.020	0.034	1.845			-0.005	0.205	1.829			-0.097	-0.138	1.882			-0.128	-0.299	1.918			-0.156	-0.473	1.880			-0.166	-0.549	1.856			0.129	-0.033	1.756			-0.050	-0.072	1.577
0.032	-0.300	1.795			0.050	-0.249	1.834			0.021	0.034	1.845			-0.004	0.204	1.829			-0.097	-0.141	1.881			-0.128	-0.300	1.918			-0.156	-0.473	1.880			-0.166	-0.549	1.856			0.129	-0.033	1.756			-0.050	-0.072	1.577
0.033	-0.300	1.795			0.051	-0.249	1.834			0.021	0.034	1.845			-0.004	0.204	1.829			-0.098	-0.143	1.881			-0.128	-0.301	1.919			-0.156	-0.474	1.880			-0.166	-0.550	1.856			0.129	-0.033	1.756			-0.050	-0.071	1.577
0.033	-0.300	1.795			0.051	-0.249	1.834			0.021	0.035	1.845			-0.004	0.204	1.829			-0.098	-0.146	1.880			-0.128	-0.302	1.919			-0.156	-0.475	1.880			-0.166	-0.551	1.856			0.129	-0.033	1.756			-0.048	-0.072	1.579
0.034	-0.300	1.794			0.052	-0.249	1.833			0.022	0.035	1.845			-0.003	0.204	1.829			-0.094	-0.127	1.885			-0.128	-0.303	1.919			-0.156	-0.475	1.880			-0.166	-0.552	1.856			0.129	-0.033	1.756			-0.047	-0.072	1.580
0.034	-0.301	1.794			0.053	-0.249	1.833			0.022	0.035	1.845			-0.003	0.204	1.829			-0.092	-0.123	1.887			-0.128	-0.304	1.919			-0.156	-0.476	1.879			-0.166	-0.552	1.856			0.129	-0.033	1.756			-0.047	-0.072	1.580
0.035	-0.301	1.794			0.053	-0.249	1.832			0.023	0.035	1.845			-0.002	0.204	1.829			-0.091	-0.119	1.888			-0.128	-0.304	1.919			-0.156	-0.476	1.879			-0.166	-0.553	1.856			0.129	-0.033	1.756			-0.048	-0.072	1.581
0.035	-0.301	1.793			0.054	-0.250	1.832			0.023	0.036	1.846			-0.002	0.204	1.829			-0.090	-0.116	1.889			-0.128	-0.305	1.919			-0.156	-0.477	1.879			-0.166	-0.553	1.855			0.129	-0.033	1.756			-0.048	-0.072	1.582
0.035	-0.301	1.793			0.054	-0.250	1.832			0.024	0.036	1.846			-0.001	0.204	1.829			-0.076	-0.071	1.902			-0.126	-0.295	1.918			-0.156	-0.477	1.879			-0.166	-0.554	1.855			0.129	-0.033	1.755			-0.048	-0.072	1.582
0.036	-0.301	1.793			0.055	-0.250	1.831			0.025	0.036	1.846			-0.001	0.204	1.829			-0.073	-0.063	1.904			-0.124	-0.289	1.917			-0.156	-0.477	1.879			-0.166	-0.554	1.855			0.129	-0.033	1.755			-0.049	-0.072	1.583
0.036	-0.301	1.793			0.055	-0.250	1.831			0.025	0.036	1.846			-0.001	0.204	1.829			-0.070	-0.053	1.907			-0.123	-0.284	1.917			-0.156	-0.477	1.879			-0.166	-0.554	1.855			0.129	-0.033	1.755			-0.049	-0.072	1.584
0.036	-0.302	1.792			0.056	-0.250	1.831			0.026	0.037	1.846			-0.000	0.204	1.829			-0.068	-0.046	1.909			-0.122	-0.280	1.916			-0.156	-0.477	1.878			-0.166	-0.553	1.855			0.129	-0.033	1.755			-0.050	-0.072	1.585
0.036	-0.302	1.792			0.056	-0.250	1.830			0.027	0.037	1.846			0.000	0.204	1.829			-0.066	-0.041	1.911			-0.121	-0.278	1.916			-0.156	-0.476	1.878			-0.166	-0.553	1.855			0.129	-0.033	1.755			-0.052	-0.072	1.586
0.037	-0.302	1.792			0.057	-0.250	1.830			0.027	0.037	1.846			0.001	0.204	1.829			-0.070	-0.048	1.910			-0.122	-0.282	1.916			-0.157	-0.477	1.878			-0.166	-0.553	1.855			0.130	-0.033	1.755			-0.052	-0.072	1.587
0.037	-0.302	1.792			0.057	-0.250	1.830			0.027	0.037	1.846			0.001	0.204	1.829			-0.068	-0.044	1.911			-0.121	-0.280	1.916			-0.157	-0.476	1.878			-0.166	-0.553	1.855			0.130	-0.033	1.755			-0.053	-0.073	1.588
0.037	-0.302	1.792			0.057	-0.250	1.830			0.028	0.037	1.846			0.002	0.204	1.829			-0.074	-0.060	1.903			-0.122	-0.284	1.917			-0.157	-0.477	1.878			-0.166	-0.553	1.855			0.130	-0.033	1.754			-0.053	-0.073	1.588
0.037	-0.302	1.792			0.057	-0.250	1.830			0.028	0.038	1.846			0.002	0.204	1.829			-0.073	-0.055	1.903			-0.122	-0.282	1.916			-0.157	-0.475	1.878			-0.166	-0.551	1.855			0.130	-0.034	1.754			-0.053	-0.074	1.589
0.037	-0.302	1.792			0.057	-0.251	1.830			0.029	0.038	1.846			0.002	0.204	1.829			-0.076	-0.063	1.899			-0.123	-0.285	1.917			-0.157	-0.475	1.877			-0.166	-0.552	1.854			0.130	-0.034	1.754			-0.052	-0.075	1.590
0.037	-0.302	1.792			0.058	-0.251	1.829			0.029	0.038	1.846			0.003	0.204	1.829			-0.079	-0.069	1.897			-0.124	-0.288	1.918			-0.157	-0.475	1.877			-0.166	-0.552	1.854			0.130	-0.034	1.754			-0.048	-0.078	1.592
0.037	-0.302	1.791			0.058	-0.251	1.829			0.029	0.038	1.847			0.003	0.205	1.829			-0.080	-0.073	1.895			-0.125	-0.289	1.918			-0.157	-0.475	1.877			-0.167	-0.552	1.854			0.130	-0.034	1.754			-0.043	-0.081	1.594
0.037	-0.302	1.791			0.058	-0.251	1.829			0.030	0.038	1.847			0.004	0.205	1.829			-0.082	-0.075	1.895			-0.126	-0.291	1.918			-0.157	-0.475	1.877			-0.167	-0.552	1.853			0.130	-0.034	1.754			-0.037	-0.084	1.595
0.037	-0.302	1.791			0.058	-0.251	1.829			0.030	0.038	1.847			0.004	0.205	1.829			-0.083	-0.077	1.894			-0.127	-0.292	1.919			-0.157	-0.475	1.877			-0.168	-0.552	1.853			0.130	-0.035	1.754			0.011	-0.107	1.602
0.037	-0.302	1.791			0.058	-0.251	1.829			0.030	0.038	1.847			0.005	0.205	1.829			-0.084	-0.078	1.894			-0.127	-0.293	1.919			-0.157	-0.475	1.877			-0.168	-0.552	1.853			0.131	-0.035	1.755			0.025	-0.114	1.604
0.037	-0.302	1.791			0.058	-0.251	1.829			0.031	0.038	1.847			0.005	0.205	1.829			-0.085	-0.079	1.894			-0.128	-0.294	1.919			-0.157	-0.475	1.876			-0.169	-0.552	1.853			0.131	-0.036	1.755			0.034	-0.118	1.606
0.037	-0.302	1.791			0.058	-0.251	1.829			0.031	0.038	1.847			0.006	0.206	1.829			-0.085	-0.079	1.894			-0.128	-0.295	1.919			-0.158	-0.476	1.876			-0.170	-0.551	1.852			0.132	-0.036	1.755			0.037	-0.119	1.607
0.038	-0.302	1.791			0.058	-0.251	1.829			0.031	0.038	1.847			0.007	0.206	1.829			-0.097	-0.094	1.895			-0.129	-0.296	1.919			-0.159	-0.476	1.875			-0.171	-0.551	1.852			0.132	-0.036	1.756			0.039	-0.120	1.607
0.038	-0.302	1.791			0.058	-0.251	1.829			0.032	0.038	1.847			0.008	0.206	1.829			-0.096	-0.091	1.895			-0.129	-0.296	1.919			-0.161	-0.478	1.873			-0.173	-0.552	1.850			0.133	-0.037	1.756			0.041	-0.120	1.608
0.038	-0.302	1.791			0.058	-0.251	1.829			0.032	0.038	1.848			0.009	0.206	1.829			-0.102	-0.096	1.895			-0.130	-0.297	1.919			-0.162	-0.479	1.872			-0.174	-0.552	1.849			0.133	-0.037	1.757			0.042	-0.120	1.608
0.038	-0.302	1.791			0.058	-0.251	1.829			0.032	0.038	1.848			0.010	0.206	1.829			-0.106	-0.099	1.896			-0.131	-0.298	1.919			-0.162	-0.479	1.871			-0.175	-0.552	1.847			0.134	-0.038	1.757			0.043	-0.120	1.608
0.038	-0.302	1.791			0.058	-0.251	1.830			0.033	0.038	1.848			0.011	0.207	1.829			-0.109	-0.102	1.896			-0.132	-0.298	1.919			-0.163	-0.479	1.870			-0.176	-0.552	1.846			0.134	-0.038	1.758			0.044	-0.120	1.608
0.038	-0.302	1.791			0.058	-0.251	1.830			0.033	0.038	1.848			0.012	0.207	1.829			-0.111	-0.104	1.896			-0.133	-0.298	1.919			-0.164	-0.479	1.868			-0.178	-0.551	1.845			0.135	-0.038	1.758			0.044	-0.120	1.608
0.038	-0.301	1.792			0.058	-0.250	1.830			0.033	0.038	1.848			0.013	0.207	1.829			-0.113	-0.105	1.896			-0.134	-0.299	1.919			-0.165	-0.479	1.867			-0.179	-0.551	1.843			0.136	-0.039	1.759			0.044	-0.120	1.608
0.037	-0.301	1.792			0.057	-0.250	1.830			0.033	0.038	1.849			0.014	0.207	1.829			-0.115	-0.107	1.896			-0.134	-0.299	1.919			-0.166	-0.479	1.866			-0.179	-0.550	1.841			0.137	-0.039	1.759			0.047	-0.122	1.608
0.037	-0.300	1.792			0.057	-0.250	1.831			0.033	0.038	1.849			0.015	0.207	1.829			-0.116	-0.108	1.896			-0.135	-0.299	1.918			-0.167	-0.479	1.864			-0.180	-0.550	1.839			0.137	-0.040	1.760			0.049	-0.124	1.609
0.037	-0.300	1.792			0.057	-0.250	1.831			0.034	0.038	1.849			0.016	0.207	1.829			-0.118	-0.109	1.896			-0.136	-0.299	1.918			-0.167	-0.479	1.862			-0.181	-0.550	1.838			0.138	-0.040	1.761			0.052	-0.126	1.610
0.037	-0.298	1.793			0.057	-0.249	1.831			0.034	0.038	1.849			0.017	0.208	1.829			-0.122	-0.113	1.899			-0.137	-0.299	1.917			-0.168	-0.479	1.861			-0.182	-0.550	1.836			0.139	-0.040	1.763			0.056	-0.129	1.610
0.037	-0.297	1.793			0.056	-0.248	1.832			0.034	0.038	1.849			0.018	0.208	1.829			-0.124	-0.114	1.900			-0.138	-0.300	1.917			-0.169	-0.479	1.860			-0.182	-0.550	1.835			0.140	-0.041	1.764			0.073	-0.145	1.621
0.037	-0.295	1.794			0.056	-0.246	1.833			0.034	0.038	1.849			0.019	0.208	1.829			-0.126	-0.115	1.900			-0.138	-0.300	1.916			-0.169	-0.478	1.859			-0.182	-0.549	1.834			0.141	-0.041	1.765			0.080	-0.151	1.625
0.036	-0.293	1.795			0.055	-0.244	1.834			0.034	0.039	1.849			0.020	0.208	1.829			-0.123	-0.107	1.899			-0.139	-0.300	1.916			-0.170	-0.477	1.858			-0.183	-0.549	1.833			0.142	-0.042	1.766			0.087	-0.156	1.627
0.036	-0.292	1.795			0.055	-0.243	1.834			0.034	0.040	1.849			0.021	0.209	1.829			-0.121	-0.103	1.899			-0.139	-0.299	1.916			-0.170	-0.476	1.857			-0.183	-0.548	1.832			0.143	-0.042	1.767			0.094	-0.160	1.629
0.036	-0.291	1.795			0.054	-0.242	1.834			0.036	0.041	1.848			0.022	0.209	1.829			-0.120	-0.099	1.898			-0.140	-0.300	1.915			-0.171	-0.475	1.857			-0.183	-0.548	1.832			0.144	-0.043	1.769			0.103	-0.163	1.630
0.036	-0.291	1.795			0.054	-0.242	1.834			0.037	0.041	1.848			0.023	0.209	1.829			-0.119	-0.097	1.898			-0.140	-0.299	1.915			-0.171	-0.475	1.856			-0.184	-0.548	1.831			0.146	-0.044	1.771			0.110	-0.165	1.631
0.036	-0.290	1.795			0.054	-0.242	1.835			0.037	0.041	1.848			0.024	0.210	1.829			-0.118	-0.094	1.897			-0.141	-0.300	1.914			-0.171	-0.475	1.856			-0.184	-0.547	1.830			0.147	-0.045	1.773			0.116	-0.167	1.632
0.036	-0.290	1.795			0.054	-0.242	1.835			0.037	0.040	1.847			0.025	0.210	1.829			-0.117	-0.092	1.897			-0.141	-0.300	1.914			-0.171	-0.474	1.855			-0.184	-0.547	1.830			0.149	-0.046	1.775			0.122	-0.171	1.633
0.036	-0.290	1.795			0.054	-0.241	1.835			0.036	0.040	1.847			0.026	0.210	1.830			-0.116	-0.090	1.896			-0.142	-0.300	1.914			-0.172	-0.474	1.855			-0.184	-0.547	1.829			0.151	-0.047	1.776			0.130	-0.177	1.635
0.036	-0.289	1.795			0.053	-0.241	1.835			0.036	0.040	1.847			0.026	0.210	1.830			-0.115	-0.089	1.896			-0.142	-0.300	1.914			-0.172	-0.474	1.855			-0.185	-0.546	1.829			0.153	-0.049	1.778			0.134	-0.179	1.636
0.036	-0.289	1.795			0.053	-0.241	1.835			0.036	0.040	1.847			0.026	0.210	1.830			-0.114	-0.088	1.895			-0.142	-0.300	1.913			-0.172	-0.473	1.854			-0.185	-0.546	1.829			0.155	-0.050	1.780			0.138	-0.181	1.637
0.036	-0.289	1.795			0.053	-0.241	1.835			0.036	0.041	1.847			0.027	0.211	1.830			-0.113	-0.086	1.895			-0.143	-0.299	1.913			-0.172	-0.473	1.854			-0.185	-0.546	1.828			0.157	-0.052	1.781			0.152	-0.188	1.644
0.035	-0.289	1.795			0.052	-0.241	1.835			0.037	0.041	1.847			0.027	0.211	1.830			-0.113	-0.085	1.894			-0.143	-0.299	1.912			-0.172	-0.473	1.854			-0.185	-0.546	1.828			0.158	-0.053	1.784			0.161	-0.190	1.647
0.035	-0.289	1.795			0.052	-0.241	1.835			0.037	0.041	1.847			0.028	0.211	1.830			-0.112	-0.084	1.893			-0.144	-0.299	1.911			-0.173	-0.473	1.853			-0.185	-0.545	1.828			0.159	-0.054	1.785			0.168	-0.192	1.649
0.035	-0.289	1.795			0.052	-0.241	1.835			0.037	0.041	1.847			0.028	0.211	1.830			-0.111	-0.083	1.892			-0.145	-0.299	1.910			-0.173	-0.473	1.853			-0.185	-0.546	1.826			0.156	-0.056	1.790			0.174	-0.193	1.651
0.035	-0.289	1.795			0.051	-0.241	1.835			0.037	0.041	1.847			0.028	0.211	1.830			-0.110	-0.082	1.891			-0.146	-0.298	1.909			-0.173	-0.473	1.852			-0.186	-0.546	1.825			0.154	-0.058	1.794			0.181	-0.194	1.651
0.035	-0.289	1.795			0.051	-0.241	1.835			0.037	0.041	1.847			0.028	0.211	1.830			-0.110	-0.081	1.890			-0.146	-0.297	1.907			-0.174	-0.473	1.851			-0.186	-0.546	1.824			0.152	-0.059	1.797			0.187	-0.194	1.651
0.035	-0.289	1.795			0.050	-0.241	1.836			0.037	0.040	1.847			0.029	0.211	1.830			-0.109	-0.080	1.889			-0.147	-0.296	1.906			-0.174	-0.474	1.850			-0.186	-0.546	1.823			0.152	-0.059	1.799			0.193	-0.194	1.652
0.035	-0.289	1.795			0.050	-0.241	1.836			0.037	0.040	1.847			0.029	0.211	1.830			-0.108	-0.079	1.888			-0.148	-0.296	1.904			-0.174	-0.473	1.849			-0.186	-0.546	1.821			0.151	-0.060	1.801			0.200	-0.196	1.653
0.035	-0.289	1.795			0.050	-0.241	1.836			0.037	0.040	1.847			0.029	0.211	1.830			-0.107	-0.078	1.887			-0.149	-0.295	1.903			-0.174	-0.473	1.848			-0.186	-0.546	1.819			0.152	-0.060	1.803			0.206	-0.197	1.654
0.035	-0.289	1.795			0.049	-0.241	1.836			0.037	0.040	1.847			0.030	0.211	1.830			-0.107	-0.077	1.886			-0.149	-0.294	1.901			-0.175	-0.473	1.847			-0.186	-0.545	1.817			0.153	-0.061	1.806			0.212	-0.198	1.654
0.035	-0.289	1.795			0.049	-0.242	1.836			0.037	0.040	1.847			0.030	0.211	1.830			-0.106	-0.077	1.885			-0.150	-0.294	1.900			-0.175	-0.473	1.846			-0.185	-0.544	1.815			0.154	-0.061	1.808			0.217	-0.199	1.655
0.035	-0.289	1.795			0.049	-0.242	1.836			0.037	0.040	1.847			0.030	0.211	1.830			-0.106	-0.076	1.884			-0.150	-0.293	1.898			-0.175	-0.472	1.844			-0.185	-0.543	1.813			0.155	-0.061	1.810			0.222	-0.200	1.655
0.035	-0.289	1.795			0.048	-0.242	1.836			0.037	0.040	1.847			0.030	0.211	1.830			-0.105	-0.076	1.883			-0.151	-0.293	1.897			-0.175	-0.471	1.843			-0.184	-0.542	1.811			0.156	-0.061	1.811			0.226	-0.201	1.656
0.035	-0.289	1.795			0.048	-0.242	1.836			0.037	0.040	1.847			0.030	0.211	1.830			-0.105	-0.075	1.882			-0.151	-0.292	1.896			-0.175	-0.470	1.841			-0.183	-0.540	1.810			0.157	-0.061	1.813			0.230	-0.201	1.657
0.035	-0.289	1.794			0.048	-0.242	1.836			0.037	0.040	1.847			0.031	0.212	1.830			-0.104	-0.075	1.882			-0.152	-0.292	1.895			-0.175	-0.471	1.839			-0.183	-0.541	1.807			0.158	-0.061	1.814			0.233	-0.201	1.657
0.035	-0.289	1.794			0.048	-0.242	1.836			0.037	0.040	1.847			0.031	0.212	1.830			-0.104	-0.074	1.881			-0.152	-0.291	1.894			-0.175	-0.472	1.837			-0.182	-0.542	1.804			0.158	-0.061	1.815			0.237	-0.190	1.653
0.035	-0.289	1.794			0.047	-0.242	1.836			0.037	0.039	1.847			0.031	0.212	1.830			-0.103	-0.074	1.880			-0.153	-0.291	1.893			-0.176	-0.472	1.835			-0.182	-0.543	1.802			0.159	-0.062	1.816			0.239	-0.183	1.651
0.035	-0.290	1.794			0.047	-0.242	1.836			0.037	0.039	1.847			0.031	0.212	1.830			-0.103	-0.074	1.879			-0.153	-0.291	1.891			-0.176	-0.473	1.833			-0.181	-0.544	1.800			0.159	-0.062	1.817			0.241	-0.178	1.649
0.035	-0.290	1.794			0.047	-0.243	1.836			0.037	0.039	1.847			0.031	0.212	1.830			-0.103	-0.073	1.879			-0.154	-0.291	1.890			-0.176	-0.474	1.832			-0.181	-0.545	1.798			0.160	-0.062	1.817			0.242	-0.173	1.646
0.035	-0.290	1.794			0.047	-0.243	1.836			0.037	0.039	1.847			0.032	0.212	1.829			-0.102	-0.073	1.878			-0.154	-0.292	1.889			-0.176	-0.474	1.831			-0.180	-0.546	1.796			0.160	-0.063	1.818			0.243	-0.169	1.644
0.035	-0.290	1.794			0.047	-0.243	1.836			0.037	0.039	1.847			0.032	0.212	1.829			-0.102	-0.073	1.877			-0.154	-0.293	1.888			-0.176	-0.475	1.829			-0.180	-0.547	1.794			0.160	-0.063	1.819			0.243	-0.166	1.642
0.036	-0.290	1.794			0.047	-0.243	1.836			0.037	0.038	1.847			0.032	0.212	1.829			-0.102	-0.073	1.877			-0.154	-0.292	1.887			-0.176	-0.475	1.829			-0.179	-0.545	1.795			0.161	-0.063	1.819			0.244	-0.163	1.640
0.036	-0.290	1.794			0.046	-0.243	1.836			0.037	0.038	1.847			0.032	0.212	1.829			-0.102	-0.072	1.876			-0.155	-0.292	1.887			-0.176	-0.475	1.828			-0.178	-0.544	1.795			0.161	-0.063	1.820			0.244	-0.161	1.638
0.036	-0.290	1.794			0.046	-0.243	1.836			0.037	0.038	1.848			0.032	0.211	1.829			-0.101	-0.072	1.876			-0.155	-0.291	1.886			-0.176	-0.475	1.828			-0.178	-0.543	1.795			0.161	-0.064	1.820			0.244	-0.159	1.637
0.036	-0.290	1.794			0.046	-0.243	1.836			0.037	0.038	1.848			0.032	0.211	1.829			-0.101	-0.072	1.876			-0.155	-0.291	1.885			-0.176	-0.475	1.827			-0.178	-0.542	1.796			0.161	-0.064	1.820			0.243	-0.157	1.635
0.036	-0.291	1.794			0.046	-0.243	1.837			0.037	0.038	1.848			0.033	0.211	1.829			-0.101	-0.072	1.875			-0.155	-0.291	1.885			-0.176	-0.475	1.827			-0.177	-0.542	1.795			0.161	-0.064	1.820			0.243	-0.155	1.633
0.036	-0.291	1.794			0.046	-0.243	1.837			0.037	0.038	1.848			0.033	0.211	1.829			-0.101	-0.072	1.875			-0.155	-0.291	1.884			-0.176	-0.476	1.826			-0.177	-0.542	1.795			0.161	-0.065	1.820			0.243	-0.153	1.632
0.036	-0.291	1.794			0.046	-0.244	1.837			0.037	0.037	1.848			0.033	0.211	1.829			-0.100	-0.071	1.875			-0.155	-0.291	1.884			-0.176	-0.477	1.826			-0.176	-0.543	1.795			0.161	-0.065	1.820			0.242	-0.152	1.630
0.036	-0.291	1.794			0.046	-0.244	1.837			0.037	0.037	1.848			0.033	0.211	1.829			-0.100	-0.071	1.875			-0.155	-0.291	1.884			-0.177	-0.478	1.826			-0.176	-0.543	1.795			0.161	-0.065	1.820			0.242	-0.151	1.629
0.036	-0.291	1.794			0.046	-0.244	1.837			0.037	0.037	1.848			0.033	0.211	1.828			-0.100	-0.071	1.874			-0.155	-0.291	1.883			-0.177	-0.479	1.826			-0.176	-0.544	1.795			0.160	-0.065	1.820			0.241	-0.150	1.627
0.036	-0.291	1.794			0.046	-0.244	1.837			0.037	0.037	1.848			0.033	0.211	1.828			-0.100	-0.071	1.874			-0.155	-0.291	1.883			-0.177	-0.480	1.826			-0.175	-0.544	1.796			0.160	-0.065	1.820			0.239	-0.148	1.625
0.036	-0.291	1.794			0.046	-0.244	1.837			0.037	0.037	1.848			0.033	0.211	1.828			-0.100	-0.071	1.874			-0.155	-0.291	1.883			-0.177	-0.481	1.826			-0.175	-0.546	1.796			0.159	-0.066	1.820			0.238	-0.147	1.623
0.036	-0.291	1.794			0.046	-0.244	1.837			0.037	0.037	1.848			0.033	0.211	1.828			-0.099	-0.070	1.874			-0.155	-0.291	1.883			-0.177	-0.482	1.826			-0.175	-0.547	1.797			0.158	-0.066	1.819			0.237	-0.146	1.622
0.036	-0.291	1.794			0.046	-0.244	1.837			0.037	0.037	1.848			0.033	0.211	1.828			-0.099	-0.070	1.874			-0.155	-0.291	1.883			-0.177	-0.483	1.827			-0.175	-0.548	1.798			0.158	-0.066	1.819			0.235	-0.145	1.620
0.036	-0.291	1.794			0.046	-0.244	1.837			0.036	0.037	1.848			0.033	0.211	1.828			-0.099	-0.070	1.874			-0.155	-0.291	1.883			-0.177	-0.484	1.827			-0.175	-0.550	1.798			0.157	-0.066	1.819			0.234	-0.144	1.619
0.036	-0.291	1.793			0.046	-0.244	1.837			0.036	0.037	1.848			0.033	0.211	1.828			-0.099	-0.070	1.874			-0.155	-0.291	1.883			-0.177	-0.485	1.827			-0.174	-0.551	1.799			0.155	-0.065	1.819			0.233	-0.143	1.618
0.037	-0.291	1.793			0.046	-0.244	1.837			0.036	0.036	1.848			0.033	0.211	1.828			-0.099	-0.070	1.874			-0.155	-0.291	1.883			-0.177	-0.486	1.827			-0.174	-0.552	1.799			0.154	-0.065	1.819			0.232	-0.143	1.617
0.037	-0.292	1.793			0.046	-0.244	1.837			0.036	0.036	1.848			0.033	0.211	1.828			-0.099	-0.069	1.874			-0.155	-0.292	1.883			-0.177	-0.487	1.828			-0.174	-0.553	1.799			0.153	-0.065	1.819			0.232	-0.142	1.616
0.037	-0.292	1.793			0.046	-0.244	1.837			0.036	0.036	1.848			0.033	0.211	1.827			-0.098	-0.069	1.874			-0.155	-0.293	1.883			-0.177	-0.488	1.828			-0.174	-0.554	1.800			0.153	-0.065	1.819			0.231	-0.142	1.615
0.037	-0.292	1.793			0.046	-0.244	1.837			0.036	0.036	1.848			0.033	0.211	1.827			-0.098	-0.069	1.874			-0.155	-0.293	1.883			-0.177	-0.488	1.828			-0.174	-0.555	1.800			0.152	-0.065	1.819			0.230	-0.141	1.614
0.037	-0.292	1.793			0.046	-0.244	1.837			0.036	0.036	1.848			0.033	0.211	1.827			-0.098	-0.069	1.874			-0.154	-0.294	1.883			-0.177	-0.489	1.828			-0.174	-0.555	1.800			0.151	-0.065	1.819			0.229	-0.141	1.614
0.037	-0.292	1.793			0.046	-0.244	1.837			0.036	0.036	1.848			0.033	0.211	1.827			-0.098	-0.069	1.874			-0.154	-0.294	1.883			-0.177	-0.489	1.828			-0.174	-0.556	1.800			0.150	-0.064	1.819			0.228	-0.141	1.613
0.037	-0.292	1.793			0.046	-0.244	1.837			0.036	0.036	1.849			0.033	0.211	1.827			-0.098	-0.069	1.874			-0.154	-0.295	1.884			-0.177	-0.489	1.829			-0.174	-0.556	1.801			0.150	-0.064	1.819			0.228	-0.140	1.613
0.037	-0.292	1.793			0.046	-0.245	1.837			0.036	0.036	1.849			0.033	0.211	1.827			-0.098	-0.069	1.874			-0.154	-0.295	1.884			-0.177	-0.489	1.829			-0.174	-0.556	1.801			0.149	-0.064	1.819			0.227	-0.140	1.612
0.037	-0.292	1.793			0.046	-0.245	1.837			0.036	0.036	1.849			0.033	0.211	1.827			-0.098	-0.069	1.874			-0.154	-0.295	1.884			-0.176	-0.489	1.829			-0.174	-0.556	1.801			0.148	-0.064	1.819			0.226	-0.140	1.612
0.037	-0.292	1.793			0.046	-0.245	1.837			0.036	0.036	1.849			0.033	0.211	1.826			-0.098	-0.069	1.875			-0.154	-0.295	1.884			-0.176	-0.489	1.829			-0.174	-0.556	1.801			0.148	-0.064	1.819			0.226	-0.140	1.611
0.037	-0.292	1.793			0.046	-0.245	1.837			0.036	0.036	1.849			0.033	0.211	1.826			-0.098	-0.069	1.875			-0.154	-0.295	1.884			-0.176	-0.490	1.829			-0.174	-0.556	1.802			0.147	-0.064	1.819			0.225	-0.140	1.611
0.037	-0.292	1.793			0.046	-0.245	1.837			0.036	0.036	1.849			0.033	0.211	1.826			-0.098	-0.069	1.875			-0.154	-0.296	1.884			-0.176	-0.490	1.829			-0.174	-0.557	1.802			0.147	-0.063	1.819			0.225	-0.140	1.611
0.037	-0.292	1.793			0.046	-0.245	1.837			0.036	0.036	1.849			0.032	0.211	1.826			-0.098	-0.069	1.875			-0.154	-0.296	1.884			-0.176	-0.490	1.830			-0.174	-0.557	1.802			0.146	-0.063	1.819			0.224	-0.140	1.610
0.037	-0.292	1.793			0.046	-0.245	1.837			0.036	0.036	1.849			0.032	0.211	1.826			-0.098	-0.069	1.875			-0.154	-0.296	1.884			-0.176	-0.486	1.831			-0.175	-0.553	1.803			0.146	-0.063	1.819			0.224	-0.140	1.610
0.037	-0.292	1.793			0.046	-0.245	1.837			0.036	0.036	1.849			0.032	0.211	1.826			-0.099	-0.069	1.875			-0.154	-0.296	1.884			-0.176	-0.483	1.831			-0.176	-0.550	1.805			0.146	-0.063	1.819			0.223	-0.140	1.610
0.037	-0.292	1.793			0.046	-0.245	1.837			0.036	0.036	1.849			0.032	0.211	1.826			-0.099	-0.070	1.875			-0.153	-0.296	1.884			-0.176	-0.483	1.831			-0.176	-0.550	1.805			0.145	-0.063	1.819			0.223	-0.140	1.610
0.037	-0.292	1.793			0.046	-0.245	1.837			0.036	0.036	1.849			0.032	0.211	1.825			-0.099	-0.070	1.875			-0.153	-0.296	1.884			-0.176	-0.483	1.832			-0.176	-0.550	1.806			0.145	-0.063	1.819			0.222	-0.140	1.609
0.037	-0.292	1.793			0.046	-0.245	1.837			0.036	0.035	1.849			0.032	0.211	1.825			-0.099	-0.070	1.875			-0.153	-0.295	1.884			-0.176	-0.482	1.832			-0.177	-0.549	1.806			0.145	-0.063	1.819			0.222	-0.139	1.609
0.037	-0.292	1.793			0.046	-0.245	1.837			0.036	0.035	1.849			0.031	0.211	1.825			-0.099	-0.070	1.875			-0.153	-0.294	1.885			-0.175	-0.481	1.832			-0.177	-0.549	1.807			0.144	-0.062	1.819			0.222	-0.139	1.609
0.037	-0.292	1.793			0.046	-0.245	1.837			0.036	0.035	1.849			0.031	0.211	1.825			-0.099	-0.070	1.876			-0.153	-0.293	1.885			-0.175	-0.479	1.833			-0.177	-0.548	1.807			0.144	-0.062	1.819			0.221	-0.139	1.609
0.037	-0.292	1.793			0.046	-0.245	1.837			0.036	0.035	1.849			0.031	0.211	1.825			-0.099	-0.070	1.876			-0.153	-0.292	1.885			-0.175	-0.478	1.833			-0.177	-0.547	1.808			0.144	-0.062	1.819			0.221	-0.139	1.609
0.037	-0.292	1.793			0.046	-0.245	1.837			0.036	0.035	1.849			0.031	0.211	1.825			-0.099	-0.070	1.876			-0.152	-0.291	1.885			-0.175	-0.477	1.834			-0.177	-0.546	1.809			0.143	-0.062	1.819			0.221	-0.140	1.609
0.037	-0.292	1.793			0.046	-0.245	1.837			0.036	0.035	1.849			0.031	0.211	1.825			-0.099	-0.070	1.876			-0.152	-0.290	1.885			-0.175	-0.476	1.834			-0.178	-0.545	1.809			0.143	-0.062	1.819			0.221	-0.140	1.609
0.037	-0.292	1.793			0.046	-0.245	1.837			0.036	0.035	1.849			0.031	0.211	1.825			-0.099	-0.071	1.876			-0.152	-0.289	1.885			-0.174	-0.475	1.835			-0.178	-0.544	1.810			0.143	-0.062	1.818			0.220	-0.140	1.608
0.037	-0.292	1.793			0.046	-0.245	1.837			0.036	0.035	1.849			0.031	0.211	1.824			-0.100	-0.071	1.876			-0.152	-0.289	1.885			-0.174	-0.474	1.835			-0.178	-0.543	1.810			0.143	-0.062	1.818			0.220	-0.140	1.608
0.037	-0.292	1.793			0.046	-0.245	1.837			0.035	0.035	1.849			0.031	0.211	1.824			-0.100	-0.071	1.876			-0.152	-0.289	1.885			-0.174	-0.473	1.835			-0.178	-0.543	1.810			0.142	-0.062	1.818			0.220	-0.140	1.608
0.037	-0.292	1.793			0.046	-0.245	1.837			0.035	0.035	1.849			0.031	0.211	1.824			-0.100	-0.071	1.876			-0.152	-0.288	1.885			-0.174	-0.473	1.835			-0.178	-0.542	1.811			0.142	-0.062	1.818			0.220	-0.140	1.608
0.037	-0.292	1.793			0.046	-0.245	1.837			0.035	0.035	1.849			0.031	0.211	1.824			-0.100	-0.071	1.876			-0.152	-0.288	1.885			-0.174	-0.472	1.835			-0.178	-0.541	1.811			0.142	-0.062	1.818			0.220	-0.140	1.608
0.037	-0.292	1.793			0.046	-0.245	1.836			0.035	0.035	1.849			0.030	0.211	1.824			-0.100	-0.071	1.876			-0.152	-0.288	1.886			-0.174	-0.472	1.835			-0.178	-0.541	1.811			0.142	-0.062	1.818			0.219	-0.140	1.608
0.037	-0.292	1.793			0.046	-0.245	1.836			0.035	0.035	1.849			0.030	0.211	1.824			-0.100	-0.071	1.876			-0.152	-0.288	1.886			-0.174	-0.471	1.836			-0.178	-0.540	1.812			0.142	-0.062	1.817			0.219	-0.140	1.608
0.038	-0.292	1.793			0.046	-0.245	1.836			0.035	0.035	1.849			0.030	0.211	1.824			-0.100	-0.071	1.876			-0.151	-0.287	1.886			-0.174	-0.471	1.836			-0.178	-0.540	1.812			0.142	-0.062	1.817			0.219	-0.140	1.608
0.038	-0.292	1.793			0.046	-0.245	1.836			0.035	0.035	1.849			0.030	0.211	1.824			-0.100	-0.071	1.876			-0.151	-0.287	1.886			-0.174	-0.470	1.836			-0.178	-0.539	1.812			0.142	-0.062	1.817			0.219	-0.140	1.608
0.038	-0.292	1.793			0.046	-0.245	1.836			0.035	0.035	1.849			0.030	0.211	1.824			-0.100	-0.071	1.876			-0.151	-0.287	1.886			-0.174	-0.470	1.836			-0.178	-0.539	1.812			0.142	-0.062	1.817			0.219	-0.140	1.608
0.038	-0.292	1.792			0.046	-0.245	1.836			0.035	0.035	1.849			0.030	0.211	1.824			-0.100	-0.072	1.876			-0.151	-0.286	1.886			-0.174	-0.471	1.835			-0.180	-0.542	1.812			0.142	-0.062	1.816			0.219	-0.140	1.608
0.038	-0.292	1.792			0.046	-0.245	1.836			0.035	0.035	1.849			0.030	0.211	1.824			-0.100	-0.072	1.876			-0.151	-0.286	1.886			-0.174	-0.471	1.835			-0.180	-0.541	1.811			0.142	-0.062	1.816			0.219	-0.140	1.608
0.038	-0.292	1.792			0.046	-0.245	1.836			0.035	0.035	1.849			0.030	0.211	1.824			-0.100	-0.072	1.876			-0.151	-0.286	1.885			-0.174	-0.471	1.835			-0.181	-0.542	1.811			0.142	-0.062	1.816			0.219	-0.140	1.607
0.038	-0.292	1.792			0.046	-0.245	1.836			0.035	0.035	1.849			0.030	0.211	1.824			-0.100	-0.072	1.875			-0.151	-0.286	1.885			-0.174	-0.472	1.834			-0.181	-0.542	1.810			0.142	-0.062	1.815			0.219	-0.140	1.607
0.038	-0.292	1.792			0.046	-0.245	1.836			0.035	0.035	1.849			0.030	0.211	1.824			-0.100	-0.072	1.875			-0.151	-0.286	1.885			-0.174	-0.472	1.834			-0.181	-0.542	1.809			0.142	-0.062	1.815			0.219	-0.140	1.607
0.038	-0.292	1.792			0.046	-0.245	1.836			0.035	0.035	1.849			0.030	0.211	1.824			-0.100	-0.072	1.875			-0.151	-0.286	1.885			-0.174	-0.472	1.833			-0.181	-0.543	1.809			0.142	-0.061	1.814			0.220	-0.141	1.606
0.038	-0.292	1.792			0.046	-0.245	1.836			0.035	0.035	1.849			0.030	0.211	1.824			-0.100	-0.072	1.875			-0.151	-0.286	1.885			-0.174	-0.472	1.833			-0.181	-0.543	1.809			0.142	-0.061	1.814			0.220	-0.140	1.606
0.038	-0.292	1.792			0.047	-0.245	1.836			0.035	0.035	1.848			0.030	0.211	1.823			-0.100	-0.072	1.875			-0.151	-0.286	1.885			-0.174	-0.472	1.833			-0.181	-0.543	1.808			0.142	-0.061	1.813			0.220	-0.140	1.605
0.038	-0.292	1.792			0.047	-0.245	1.835			0.035	0.035	1.848			0.030	0.211	1.823			-0.100	-0.072	1.875			-0.151	-0.286	1.885			-0.174	-0.472	1.833			-0.181	-0.542	1.808			0.143	-0.061	1.813			0.220	-0.140	1.604
0.038	-0.292	1.791			0.047	-0.245	1.835			0.036	0.035	1.848			0.030	0.211	1.823			-0.101	-0.073	1.875			-0.151	-0.286	1.885			-0.174	-0.472	1.833			-0.181	-0.541	1.808			0.143	-0.061	1.812			0.221	-0.140	1.601
0.038	-0.292	1.791			0.047	-0.245	1.835			0.036	0.035	1.848			0.030	0.211	1.823			-0.101	-0.073	1.875			-0.151	-0.286	1.885			-0.174	-0.472	1.833			-0.181	-0.541	1.808			0.143	-0.061	1.812			0.221	-0.140	1.601
0.039	-0.292	1.791			0.047	-0.245	1.835			0.036	0.035	1.848			0.030	0.211	1.823			-0.101	-0.073	1.875			-0.151	-0.286	1.885			-0.174	-0.472	1.833			-0.181	-0.541	1.808			0.143	-0.061	1.811			0.221	-0.139	1.599
0.039	-0.292	1.791			0.047	-0.244	1.835			0.036	0.035	1.847			0.030	0.211	1.823			-0.101	-0.073	1.875			-0.151	-0.286	1.885			-0.174	-0.472	1.833			-0.181	-0.541	1.808			0.143	-0.061	1.810			0.222	-0.139	1.597
0.039	-0.291	1.791			0.048	-0.244	1.834			0.036	0.035	1.847			0.030	0.211	1.823			-0.101	-0.073	1.874			-0.151	-0.286	1.885			-0.174	-0.472	1.833			-0.181	-0.541	1.808			0.144	-0.061	1.810			0.222	-0.138	1.595
0.039	-0.291	1.791			0.048	-0.244	1.834			0.036	0.035	1.847			0.030	0.211	1.823			-0.101	-0.073	1.874			-0.151	-0.286	1.885			-0.174	-0.472	1.833			-0.181	-0.540	1.808			0.144	-0.061	1.809			0.222	-0.138	1.593
0.039	-0.291	1.790			0.048	-0.244	1.834			0.037	0.035	1.846			0.030	0.211	1.823			-0.101	-0.073	1.874			-0.151	-0.286	1.885			-0.174	-0.471	1.833			-0.181	-0.540	1.808			0.144	-0.061	1.808			0.222	-0.137	1.591
0.039	-0.291	1.790			0.048	-0.244	1.834			0.037	0.036	1.846			0.030	0.211	1.823			-0.101	-0.073	1.874			-0.151	-0.286	1.885			-0.174	-0.471	1.833			-0.181	-0.540	1.807			0.144	-0.061	1.808			0.223	-0.137	1.589
0.039	-0.290	1.790			0.048	-0.243	1.833			0.037	0.036	1.846			0.030	0.211	1.823			-0.101	-0.073	1.874			-0.151	-0.286	1.885			-0.174	-0.470	1.833			-0.180	-0.539	1.808			0.145	-0.061	1.807			0.223	-0.136	1.587
0.039	-0.290	1.790			0.049	-0.243	1.833			0.038	0.036	1.845			0.030	0.211	1.823			-0.101	-0.073	1.874			-0.151	-0.286	1.885			-0.173	-0.470	1.833			-0.180	-0.538	1.808			0.145	-0.060	1.807			0.223	-0.137	1.586
0.039	-0.290	1.789			0.049	-0.243	1.833			0.038	0.036	1.845			0.030	0.211	1.823			-0.100	-0.073	1.874			-0.151	-0.286	1.885			-0.173	-0.470	1.833			-0.180	-0.538	1.808			0.145	-0.060	1.806			0.223	-0.137	1.585
0.040	-0.290	1.789			0.049	-0.243	1.832			0.039	0.036	1.845			0.030	0.211	1.822			-0.100	-0.073	1.874			-0.151	-0.287	1.884			-0.173	-0.470	1.833			-0.180	-0.538	1.808			0.145	-0.060	1.806			0.223	-0.137	1.584
0.040	-0.290	1.789			0.049	-0.243	1.832			0.039	0.037	1.844			0.030	0.211	1.822			-0.100	-0.073	1.874			-0.150	-0.287	1.884			-0.173	-0.470	1.833			-0.179	-0.538	1.807			0.146	-0.060	1.805			0.223	-0.137	1.583
0.040	-0.290	1.789			0.049	-0.243	1.832			0.039	0.037	1.844			0.030	0.211	1.821			-0.100	-0.073	1.873			-0.150	-0.287	1.884			-0.173	-0.470	1.833			-0.179	-0.538	1.806			0.146	-0.060	1.805			0.223	-0.139	1.582
0.040	-0.290	1.789			0.050	-0.242	1.832			0.040	0.037	1.844			0.030	0.211	1.820			-0.100	-0.073	1.873			-0.150	-0.287	1.884			-0.173	-0.470	1.833			-0.178	-0.539	1.806			0.146	-0.060	1.804			0.224	-0.139	1.582
0.040	-0.290	1.788			0.050	-0.242	1.831			0.041	0.036	1.843			0.029	0.211	1.818			-0.100	-0.073	1.873			-0.150	-0.287	1.884			-0.173	-0.470	1.833			-0.178	-0.539	1.805			0.146	-0.060	1.804			0.224	-0.140	1.581
0.040	-0.290	1.788			0.050	-0.242	1.831			0.042	0.035	1.843			0.029	0.210	1.816			-0.100	-0.073	1.873			-0.149	-0.288	1.884			-0.173	-0.470	1.833			-0.178	-0.539	1.805			0.146	-0.061	1.803			0.224	-0.140	1.580
0.040	-0.290	1.788			0.050	-0.243	1.831			0.043	0.034	1.842			0.028	0.210	1.814			-0.100	-0.073	1.873			-0.149	-0.288	1.885			-0.171	-0.469	1.833			-0.177	-0.539	1.804			0.147	-0.061	1.803			0.224	-0.140	1.580
0.040	-0.290	1.788			0.050	-0.243	1.831			0.045	0.032	1.842			0.028	0.209	1.812			-0.100	-0.073	1.873			-0.149	-0.288	1.885			-0.170	-0.469	1.833			-0.176	-0.539	1.805			0.147	-0.061	1.803			0.224	-0.140	1.579
0.040	-0.290	1.788			0.050	-0.243	1.831			0.045	0.031	1.841			0.027	0.208	1.810			-0.100	-0.073	1.873			-0.148	-0.288	1.885			-0.169	-0.468	1.833			-0.175	-0.538	1.805			0.147	-0.061	1.802			0.224	-0.141	1.579
0.040	-0.290	1.788			0.050	-0.243	1.831			0.045	0.030	1.841			0.027	0.207	1.807			-0.099	-0.073	1.873			-0.147	-0.289	1.885			-0.167	-0.470	1.833			-0.174	-0.540	1.805			0.147	-0.061	1.802			0.225	-0.144	1.580
0.040	-0.291	1.788			0.050	-0.244	1.831			0.046	0.028	1.841			0.026	0.206	1.805			-0.099	-0.073	1.873			-0.146	-0.290	1.886			-0.166	-0.470	1.833			-0.173	-0.541	1.805			0.147	-0.061	1.802			0.225	-0.145	1.580
0.040	-0.291	1.788			0.050	-0.245	1.831			0.046	0.026	1.841			0.025	0.205	1.804			-0.099	-0.074	1.874			-0.145	-0.290	1.887			-0.165	-0.470	1.834			-0.173	-0.541	1.805			0.147	-0.061	1.802			0.226	-0.147	1.581
0.039	-0.292	1.788			0.050	-0.246	1.831			0.046	0.025	1.841			0.024	0.204	1.802			-0.099	-0.075	1.874			-0.145	-0.291	1.887			-0.164	-0.470	1.834			-0.172	-0.541	1.805			0.148	-0.062	1.802			0.226	-0.148	1.581
0.039	-0.293	1.788			0.050	-0.247	1.831			0.046	0.023	1.842			0.024	0.203	1.800			-0.099	-0.075	1.874			-0.144	-0.292	1.888			-0.163	-0.470	1.834			-0.171	-0.542	1.806			0.148	-0.062	1.802			0.226	-0.149	1.581
0.039	-0.294	1.788			0.050	-0.248	1.831			0.045	0.021	1.842			0.023	0.202	1.799			-0.099	-0.076	1.875			-0.143	-0.293	1.889			-0.162	-0.471	1.835			-0.170	-0.543	1.807			0.148	-0.063	1.802			0.227	-0.150	1.582
0.038	-0.295	1.788			0.050	-0.249	1.831			0.045	0.019	1.843			0.023	0.201	1.798			-0.099	-0.077	1.876			-0.142	-0.294	1.890			-0.161	-0.472	1.836			-0.170	-0.544	1.807			0.148	-0.064	1.803			0.227	-0.151	1.582
0.038	-0.296	1.788			0.049	-0.251	1.831			0.045	0.016	1.843			0.022	0.199	1.796			-0.099	-0.078	1.876			-0.142	-0.294	1.890			-0.160	-0.472	1.836			-0.169	-0.545	1.808			0.148	-0.065	1.803			0.227	-0.152	1.582
0.038	-0.297	1.788			0.049	-0.252	1.831			0.045	0.014	1.844			0.021	0.198	1.795			-0.099	-0.079	1.877			-0.141	-0.295	1.891			-0.160	-0.473	1.837			-0.169	-0.544	1.810			0.148	-0.066	1.804			0.227	-0.156	1.587
0.037	-0.298	1.789			0.049	-0.253	1.831			0.045	0.012	1.845			0.021	0.197	1.794			-0.099	-0.080	1.878			-0.141	-0.296	1.892			-0.160	-0.474	1.839			-0.170	-0.545	1.813			0.148	-0.068	1.804			0.228	-0.161	1.592
0.037	-0.299	1.789			0.049	-0.254	1.832			0.045	0.010	1.845			0.020	0.195	1.793			-0.099	-0.080	1.879			-0.141	-0.297	1.894			-0.160	-0.475	1.840			-0.170	-0.547	1.815			0.148	-0.069	1.805			0.228	-0.162	1.594
0.037	-0.299	1.789			0.049	-0.256	1.832			0.046	0.008	1.846			0.019	0.194	1.793			-0.100	-0.081	1.880			-0.141	-0.298	1.895			-0.161	-0.477	1.841			-0.170	-0.547	1.816			0.147	-0.070	1.806			0.228	-0.163	1.595
0.036	-0.301	1.789			0.048	-0.257	1.832			0.045	0.005	1.847			0.018	0.192	1.791			-0.100	-0.083	1.882			-0.141	-0.300	1.897			-0.162	-0.477	1.842			-0.171	-0.548	1.819			0.147	-0.072	1.808			0.228	-0.164	1.597
0.036	-0.301	1.789			0.048	-0.257	1.832			0.045	0.005	1.847			0.018	0.192	1.791			-0.100	-0.083	1.882			-0.141	-0.300	1.897			-0.162	-0.477	1.842			-0.171	-0.548	1.819			0.147	-0.072	1.808			0.228	-0.164	1.597
0.036	-0.301	1.789			0.048	-0.258	1.832			0.045	0.004	1.848			0.017	0.191	1.791			-0.101	-0.083	1.883			-0.141	-0.300	1.898			-0.162	-0.477	1.843			-0.172	-0.547	1.820			0.147	-0.073	1.809			0.228	-0.164	1.598
0.036	-0.302	1.790			0.048	-0.259	1.833			0.045	0.003	1.849			0.017	0.190	1.791			-0.101	-0.084	1.885			-0.141	-0.300	1.899			-0.163	-0.476	1.844			-0.172	-0.547	1.822			0.147	-0.074	1.810			0.229	-0.164	1.599
0.035	-0.303	1.790			0.047	-0.260	1.833			0.044	0.001	1.851			0.016	0.189	1.791			-0.102	-0.085	1.886			-0.142	-0.301	1.900			-0.163	-0.476	1.845			-0.172	-0.547	1.823			0.147	-0.075	1.810			0.229	-0.164	1.600
0.035	-0.303	1.790			0.047	-0.261	1.833			0.043	0.000	1.852			0.016	0.188	1.791			-0.102	-0.085	1.887			-0.142	-0.301	1.901			-0.164	-0.476	1.846			-0.173	-0.547	1.823			0.147	-0.076	1.811			0.229	-0.164	1.601
0.035	-0.304	1.790			0.047	-0.262	1.834			0.042	-0.001	1.853			0.015	0.187	1.791			-0.103	-0.086	1.888			-0.143	-0.301	1.902			-0.164	-0.476	1.847			-0.173	-0.546	1.824			0.147	-0.077	1.812			0.229	-0.164	1.603
0.034	-0.304	1.791			0.046	-0.262	1.834			0.041	-0.002	1.855			0.015	0.186	1.791			-0.103	-0.086	1.889			-0.143	-0.301	1.903			-0.165	-0.475	1.848			-0.173	-0.546	1.825			0.147	-0.077	1.813			0.229	-0.164	1.605
0.034	-0.305	1.791			0.046	-0.263	1.835			0.040	-0.002	1.857			0.014	0.185	1.791			-0.103	-0.087	1.890			-0.144	-0.301	1.904			-0.165	-0.475	1.849			-0.174	-0.546	1.826			0.147	-0.078	1.815			0.230	-0.164	1.607
0.034	-0.305	1.791			0.045	-0.263	1.835			0.039	-0.003	1.859			0.014	0.184	1.792			-0.104	-0.087	1.891			-0.144	-0.301	1.905			-0.166	-0.474	1.849			-0.174	-0.545	1.826			0.148	-0.078	1.817			0.231	-0.164	1.610
0.033	-0.305	1.792			0.045	-0.264	1.836			0.038	-0.004	1.860			0.014	0.184	1.792			-0.104	-0.088	1.891			-0.144	-0.300	1.906			-0.166	-0.473	1.850			-0.174	-0.545	1.827			0.149	-0.078	1.820			0.232	-0.164	1.613
0.033	-0.306	1.792			0.044	-0.264	1.837			0.037	-0.004	1.861			0.013	0.183	1.793			-0.104	-0.088	1.892			-0.145	-0.300	1.906			-0.167	-0.473	1.851			-0.174	-0.545	1.828			0.151	-0.077	1.823			0.234	-0.164	1.618
0.033	-0.306	1.793			0.044	-0.264	1.837			0.037	-0.004	1.862			0.013	0.183	1.793			-0.105	-0.088	1.893			-0.145	-0.300	1.907			-0.167	-0.473	1.851			-0.174	-0.545	1.828			0.152	-0.076	1.825			0.239	-0.167	1.639
0.033	-0.306	1.793			0.044	-0.265	1.838			0.036	-0.005	1.864			0.013	0.182	1.794			-0.105	-0.088	1.893			-0.145	-0.300	1.908			-0.167	-0.473	1.852			-0.174	-0.544	1.829			0.153	-0.076	1.828			0.242	-0.168	1.650
0.033	-0.306	1.794			0.043	-0.265	1.839			0.035	-0.005	1.865			0.013	0.182	1.794			-0.105	-0.089	1.894			-0.146	-0.300	1.908			-0.168	-0.473	1.852			-0.175	-0.544	1.829			0.155	-0.075	1.829			0.245	-0.168	1.658
0.032	-0.306	1.794			0.043	-0.265	1.839			0.034	-0.005	1.866			0.012	0.181	1.795			-0.105	-0.089	1.894			-0.146	-0.300	1.908			-0.168	-0.473	1.853			-0.175	-0.544	1.829			0.156	-0.075	1.831			0.247	-0.168	1.664
0.032	-0.306	1.794			0.042	-0.265	1.840			0.033	-0.004	1.867			0.012	0.181	1.796			-0.106	-0.089	1.895			-0.147	-0.300	1.909			-0.168	-0.473	1.853			-0.175	-0.544	1.830			0.156	-0.075	1.833			0.249	-0.169	1.671
0.032	-0.306	1.795			0.042	-0.265	1.841			0.032	-0.004	1.868			0.013	0.181	1.797			-0.106	-0.089	1.895			-0.147	-0.299	1.909			-0.168	-0.473	1.853			-0.175	-0.544	1.830			0.157	-0.075	1.834			0.251	-0.169	1.677
0.032	-0.306	1.795			0.042	-0.265	1.841			0.031	-0.004	1.870			0.013	0.181	1.798			-0.106	-0.089	1.896			-0.147	-0.299	1.910			-0.169	-0.472	1.853			-0.175	-0.544	1.830			0.158	-0.074	1.835			0.254	-0.169	1.682
0.032	-0.306	1.796			0.041	-0.265	1.842			0.030	-0.004	1.870			0.013	0.181	1.799			-0.106	-0.090	1.896			-0.148	-0.299	1.910			-0.169	-0.473	1.854			-0.175	-0.544	1.830			0.158	-0.074	1.836			0.256	-0.169	1.688
0.031	-0.306	1.796			0.041	-0.266	1.842			0.029	-0.004	1.871			0.014	0.181	1.800			-0.107	-0.090	1.897			-0.149	-0.300	1.910			-0.170	-0.475	1.853			-0.177	-0.547	1.828			0.159	-0.074	1.837			0.258	-0.170	1.693
0.031	-0.306	1.797			0.041	-0.266	1.843			0.029	-0.004	1.872			0.014	0.181	1.800			-0.107	-0.090	1.897			-0.150	-0.300	1.910			-0.171	-0.478	1.852			-0.178	-0.549	1.827			0.160	-0.074	1.838			0.260	-0.170	1.697
0.031	-0.307	1.797			0.040	-0.266	1.843			0.028	-0.004	1.873			0.014	0.181	1.801			-0.107	-0.090	1.897			-0.151	-0.301	1.910			-0.173	-0.481	1.850			-0.179	-0.552	1.825			0.160	-0.074	1.839			0.262	-0.170	1.699
0.031	-0.307	1.797			0.040	-0.266	1.844			0.028	-0.003	1.873			0.015	0.181	1.802			-0.107	-0.090	1.897			-0.152	-0.302	1.909			-0.174	-0.484	1.849			-0.182	-0.556	1.823			0.161	-0.073	1.840			0.264	-0.171	1.702
0.031	-0.307	1.798			0.040	-0.266	1.844			0.027	-0.003	1.874			0.015	0.181	1.803			-0.107	-0.090	1.898			-0.153	-0.303	1.909			-0.175	-0.487	1.848			-0.184	-0.559	1.822			0.161	-0.073	1.841			0.266	-0.171	1.705
0.031	-0.307	1.798			0.040	-0.266	1.844			0.027	-0.003	1.874			0.015	0.181	1.803			-0.108	-0.090	1.898			-0.154	-0.303	1.909			-0.176	-0.489	1.847			-0.188	-0.561	1.821			0.162	-0.073	1.842			0.268	-0.171	1.707
0.031	-0.307	1.798			0.039	-0.266	1.845			0.027	-0.003	1.875			0.016	0.181	1.804			-0.108	-0.090	1.898			-0.154	-0.304	1.908			-0.177	-0.491	1.846			-0.190	-0.563	1.820			0.162	-0.073	1.843			0.270	-0.172	1.710
0.031	-0.307	1.799			0.039	-0.266	1.845			0.027	-0.002	1.875			0.016	0.182	1.804			-0.108	-0.090	1.898			-0.155	-0.304	1.908			-0.177	-0.491	1.845			-0.191	-0.563	1.820			0.163	-0.073	1.844			0.271	-0.172	1.713
0.031	-0.307	1.799			0.039	-0.266	1.846			0.027	-0.002	1.876			0.017	0.182	1.805			-0.108	-0.090	1.898			-0.156	-0.304	1.908			-0.178	-0.492	1.844			-0.192	-0.562	1.818			0.163	-0.073	1.844			0.273	-0.172	1.716
0.031	-0.307	1.799			0.039	-0.266	1.846			0.027	-0.002	1.876			0.018	0.182	1.806			-0.108	-0.090	1.898			-0.157	-0.305	1.907			-0.178	-0.492	1.844			-0.192	-0.561	1.817			0.163	-0.073	1.845			0.275	-0.173	1.721
0.031	-0.307	1.800			0.039	-0.266	1.846			0.027	-0.001	1.876			0.018	0.182	1.806			-0.108	-0.090	1.898			-0.157	-0.305	1.907			-0.179	-0.492	1.843			-0.192	-0.561	1.816			0.164	-0.073	1.846			0.277	-0.173	1.726
0.031	-0.306	1.800			0.039	-0.266	1.847			0.027	-0.001	1.876			0.019	0.182	1.807			-0.109	-0.089	1.898			-0.158	-0.305	1.906			-0.179	-0.492	1.842			-0.192	-0.560	1.816			0.164	-0.072	1.846			0.280	-0.174	1.731
0.031	-0.306	1.800			0.039	-0.265	1.847			0.027	-0.000	1.876			0.020	0.183	1.807			-0.109	-0.089	1.898			-0.159	-0.305	1.906			-0.180	-0.493	1.842			-0.194	-0.561	1.815			0.165	-0.072	1.847			0.282	-0.174	1.737
0.031	-0.306	1.800			0.038	-0.265	1.847			0.027	0.000	1.876			0.021	0.183	1.808			-0.109	-0.089	1.898			-0.159	-0.305	1.906			-0.180	-0.493	1.841			-0.196	-0.562	1.814			0.165	-0.072	1.848			0.285	-0.175	1.743
0.031	-0.306	1.801			0.038	-0.265	1.847			0.027	0.001	1.876			0.022	0.183	1.808			-0.109	-0.088	1.897			-0.160	-0.305	1.905			-0.181	-0.494	1.840			-0.197	-0.562	1.813			0.165	-0.072	1.848			0.288	-0.176	1.748
0.031	-0.306	1.801			0.038	-0.265	1.847			0.027	0.001	1.875			0.023	0.184	1.809			-0.109	-0.087	1.896			-0.161	-0.305	1.904			-0.182	-0.493	1.840			-0.198	-0.561	1.813			0.166	-0.072	1.849			0.291	-0.176	1.753
0.031	-0.306	1.801			0.038	-0.265	1.848			0.027	0.002	1.875			0.025	0.184	1.809			-0.109	-0.086	1.896			-0.162	-0.302	1.903			-0.183	-0.491	1.839			-0.198	-0.559	1.813			0.166	-0.072	1.849			0.294	-0.177	1.758
0.031	-0.306	1.801			0.038	-0.265	1.848			0.027	0.003	1.875			0.026	0.185	1.809			-0.109	-0.085	1.895			-0.163	-0.300	1.901			-0.184	-0.491	1.839			-0.199	-0.559	1.812			0.167	-0.072	1.850			0.297	-0.177	1.763
0.031	-0.306	1.801			0.038	-0.264	1.848			0.027	0.003	1.875			0.028	0.185	1.809			-0.108	-0.084	1.893			-0.164	-0.298	1.899			-0.185	-0.491	1.838			-0.199	-0.559	1.812			0.167	-0.072	1.850			0.299	-0.178	1.770
0.031	-0.306	1.801			0.038	-0.264	1.848			0.027	0.004	1.874			0.030	0.186	1.809			-0.108	-0.083	1.892			-0.165	-0.296	1.898			-0.185	-0.490	1.838			-0.200	-0.558	1.812			0.167	-0.072	1.851			0.302	-0.179	1.775
0.031	-0.306	1.801			0.038	-0.264	1.848			0.027	0.004	1.874			0.032	0.186	1.809			-0.108	-0.082	1.891			-0.165	-0.295	1.897			-0.186	-0.489	1.837			-0.200	-0.556	1.812			0.168	-0.072	1.851			0.304	-0.180	1.780
0.031	-0.305	1.801			0.037	-0.264	1.848			0.028	0.005	1.873			0.034	0.187	1.809			-0.108	-0.081	1.889			-0.166	-0.294	1.896			-0.187	-0.489	1.836			-0.201	-0.557	1.810			0.168	-0.072	1.852			0.306	-0.180	1.785
0.031	-0.305	1.801			0.037	-0.264	1.848			0.028	0.005	1.872			0.036	0.187	1.809			-0.107	-0.080	1.888			-0.166	-0.293	1.895			-0.188	-0.490	1.835			-0.202	-0.559	1.808			0.169	-0.072	1.852			0.307	-0.181	1.790
0.032	-0.305	1.801			0.037	-0.263	1.848			0.028	0.006	1.872			0.038	0.188	1.809			-0.107	-0.079	1.887			-0.167	-0.292	1.894			-0.188	-0.491	1.834			-0.203	-0.560	1.806			0.169	-0.072	1.852			0.309	-0.182	1.794
0.032	-0.305	1.801			0.037	-0.263	1.848			0.029	0.006	1.871			0.040	0.188	1.808			-0.106	-0.078	1.886			-0.167	-0.291	1.893			-0.189	-0.491	1.833			-0.201	-0.557	1.803			0.170	-0.072	1.853			0.310	-0.183	1.798
0.032	-0.304	1.801			0.037	-0.263	1.848			0.029	0.007	1.870			0.042	0.189	1.808			-0.106	-0.078	1.885			-0.167	-0.291	1.892			-0.189	-0.490	1.832			-0.200	-0.554	1.801			0.170	-0.072	1.853			0.311	-0.184	1.801
0.032	-0.304	1.801			0.038	-0.262	1.848			0.030	0.007	1.870			0.043	0.189	1.808			-0.106	-0.077	1.884			-0.168	-0.291	1.891			-0.189	-0.490	1.831			-0.198	-0.552	1.800			0.171	-0.072	1.854			0.312	-0.184	1.803
0.033	-0.304	1.801			0.038	-0.262	1.848			0.030	0.007	1.869			0.045	0.190	1.808			-0.105	-0.076	1.883			-0.168	-0.290	1.891			-0.189	-0.489	1.830			-0.197	-0.551	1.798			0.172	-0.072	1.854			0.313	-0.185	1.806
0.033	-0.304	1.801			0.038	-0.262	1.847			0.031	0.008	1.868			0.046	0.190	1.808			-0.105	-0.076	1.882			-0.168	-0.290	1.890			-0.189	-0.488	1.828			-0.197	-0.550	1.797			0.172	-0.072	1.855			0.314	-0.185	1.808
0.033	-0.303	1.801			0.038	-0.262	1.847			0.032	0.008	1.867			0.047	0.190	1.807			-0.105	-0.075	1.881			-0.168	-0.290	1.889			-0.189	-0.489	1.825			-0.196	-0.550	1.794			0.173	-0.072	1.855			0.315	-0.186	1.810
0.034	-0.303	1.800			0.038	-0.261	1.847			0.032	0.008	1.867			0.048	0.190	1.807			-0.104	-0.075	1.880			-0.168	-0.290	1.887			-0.188	-0.491	1.821			-0.195	-0.552	1.789			0.173	-0.072	1.855			0.316	-0.186	1.812
0.034	-0.303	1.800			0.038	-0.261	1.847			0.033	0.008	1.866			0.050	0.190	1.807			-0.104	-0.074	1.879			-0.168	-0.290	1.886			-0.188	-0.492	1.818			-0.194	-0.554	1.786			0.174	-0.073	1.856			0.316	-0.187	1.813
0.035	-0.303	1.800			0.038	-0.261	1.846			0.034	0.009	1.865			0.051	0.190	1.807			-0.103	-0.074	1.878			-0.168	-0.291	1.885			-0.188	-0.493	1.815			-0.194	-0.556	1.784			0.175	-0.073	1.856			0.317	-0.187	1.815
0.035	-0.302	1.800			0.039	-0.260	1.846			0.034	0.009	1.865			0.051	0.191	1.807			-0.103	-0.074	1.878			-0.168	-0.291	1.884			-0.188	-0.493	1.814			-0.194	-0.558	1.782			0.175	-0.073	1.856			0.317	-0.188	1.816
0.035	-0.302	1.800			0.039	-0.260	1.846			0.035	0.009	1.864			0.052	0.191	1.807			-0.103	-0.073	1.877			-0.168	-0.291	1.883			-0.187	-0.491	1.813			-0.192	-0.556	1.781			0.176	-0.073	1.857			0.318	-0.188	1.817
0.036	-0.302	1.799			0.039	-0.260	1.846			0.036	0.009	1.864			0.053	0.191	1.806			-0.102	-0.073	1.876			-0.168	-0.291	1.882			-0.186	-0.489	1.812			-0.191	-0.554	1.780			0.176	-0.073	1.857			0.318	-0.188	1.818
0.036	-0.302	1.799			0.039	-0.260	1.846			0.036	0.010	1.863			0.054	0.191	1.806			-0.102	-0.073	1.876			-0.168	-0.291	1.882			-0.185	-0.487	1.811			-0.190	-0.552	1.780			0.177	-0.073	1.857			0.318	-0.189	1.818
0.036	-0.302	1.799			0.039	-0.259	1.845			0.036	0.010	1.863			0.054	0.191	1.806			-0.102	-0.072	1.875			-0.168	-0.291	1.881			-0.184	-0.487	1.811			-0.189	-0.551	1.779			0.177	-0.073	1.857			0.318	-0.189	1.818
0.037	-0.301	1.799			0.039	-0.259	1.845			0.037	0.010	1.863			0.055	0.191	1.806			-0.101	-0.072	1.875			-0.168	-0.291	1.881			-0.184	-0.486	1.810			-0.189	-0.551	1.779			0.178	-0.073	1.858			0.319	-0.189	1.818
0.037	-0.301	1.799			0.040	-0.259	1.845			0.037	0.010	1.862			0.056	0.191	1.806			-0.101	-0.072	1.874			-0.168	-0.291	1.880			-0.184	-0.486	1.810			-0.189	-0.550	1.778			0.178	-0.073	1.858			0.319	-0.190	1.818
0.037	-0.301	1.798			0.040	-0.259	1.845			0.038	0.010	1.862			0.056	0.192	1.806			-0.101	-0.071	1.874			-0.168	-0.291	1.880			-0.183	-0.484	1.811			-0.187	-0.548	1.780			0.178	-0.073	1.858			0.319	-0.190	1.817
0.038	-0.301	1.798			0.040	-0.259	1.844			0.038	0.010	1.862			0.057	0.192	1.806			-0.100	-0.071	1.873			-0.168	-0.291	1.879			-0.182	-0.482	1.812			-0.186	-0.546	1.782			0.179	-0.073	1.858			0.319	-0.190	1.817
0.038	-0.301	1.798			0.040	-0.258	1.844			0.038	0.010	1.861			0.057	0.192	1.806			-0.100	-0.071	1.873			-0.167	-0.291	1.879			-0.181	-0.481	1.812			-0.186	-0.544	1.783			0.179	-0.073	1.858			0.319	-0.190	1.816
0.038	-0.300	1.798			0.040	-0.258	1.844			0.039	0.011	1.861			0.058	0.192	1.805			-0.099	-0.070	1.872			-0.167	-0.291	1.879			-0.181	-0.481	1.813			-0.185	-0.544	1.784			0.180	-0.073	1.858			0.319	-0.190	1.815
0.038	-0.300	1.798			0.041	-0.258	1.844			0.039	0.011	1.861			0.058	0.192	1.805			-0.099	-0.070	1.872			-0.167	-0.291	1.879			-0.181	-0.481	1.813			-0.185	-0.543	1.785			0.180	-0.073	1.858			0.319	-0.190	1.814
0.039	-0.300	1.798			0.041	-0.258	1.844			0.039	0.011	1.861			0.058	0.192	1.805			-0.098	-0.069	1.872			-0.166	-0.291	1.878			-0.180	-0.481	1.813			-0.185	-0.544	1.787			0.180	-0.073	1.858			0.319	-0.190	1.813
0.039	-0.300	1.797			0.041	-0.258	1.843			0.039	0.011	1.860			0.059	0.192	1.805			-0.097	-0.069	1.871			-0.166	-0.291	1.878			-0.180	-0.480	1.814			-0.184	-0.544	1.788			0.181	-0.073	1.858			0.319	-0.190	1.812
0.039	-0.300	1.797			0.041	-0.257	1.843			0.040	0.011	1.860			0.059	0.192	1.805			-0.097	-0.068	1.871			-0.166	-0.291	1.878			-0.180	-0.480	1.815			-0.184	-0.543	1.789			0.181	-0.073	1.858			0.319	-0.190	1.810
0.040	-0.300	1.797			0.041	-0.257	1.843			0.040	0.011	1.860			0.060	0.192	1.805			-0.096	-0.068	1.871			-0.165	-0.291	1.878			-0.179	-0.478	1.816			-0.183	-0.542	1.791			0.182	-0.073	1.857			0.319	-0.190	1.809
0.040	-0.299	1.797			0.042	-0.257	1.843			0.040	0.011	1.860			0.060	0.192	1.805			-0.096	-0.067	1.871			-0.165	-0.291	1.878			-0.178	-0.476	1.818			-0.182	-0.541	1.792			0.182	-0.073	1.857			0.319	-0.190	1.807
0.040	-0.299	1.797			0.042	-0.257	1.843			0.040	0.011	1.859			0.060	0.192	1.805			-0.095	-0.067	1.870			-0.164	-0.291	1.878			-0.178	-0.476	1.818			-0.182	-0.542	1.792			0.182	-0.073	1.857			0.319	-0.189	1.805
0.040	-0.299	1.797			0.042	-0.257	1.842			0.041	0.011	1.859			0.060	0.193	1.804			-0.095	-0.067	1.870			-0.164	-0.291	1.878			-0.177	-0.477	1.818			-0.182	-0.545	1.792			0.183	-0.073	1.857			0.319	-0.189	1.803
0.041	-0.299	1.796			0.042	-0.256	1.842			0.041	0.011	1.859			0.061	0.193	1.804			-0.094	-0.066	1.870			-0.163	-0.292	1.878			-0.177	-0.477	1.818			-0.182	-0.546	1.792			0.183	-0.073	1.857			0.318	-0.188	1.800
0.041	-0.299	1.796			0.043	-0.256	1.842			0.041	0.011	1.859			0.061	0.193	1.804			-0.094	-0.066	1.870			-0.163	-0.292	1.879			-0.176	-0.477	1.818			-0.182	-0.547	1.792			0.183	-0.073	1.856			0.318	-0.187	1.797
0.041	-0.299	1.796			0.043	-0.256	1.842			0.041	0.012	1.859			0.061	0.193	1.804			-0.094	-0.066	1.870			-0.162	-0.292	1.879			-0.176	-0.477	1.819			-0.181	-0.547	1.792			0.184	-0.073	1.856			0.318	-0.186	1.794
0.041	-0.299	1.796			0.043	-0.256	1.842			0.041	0.012	1.858			0.061	0.193	1.804			-0.093	-0.066	1.870			-0.161	-0.292	1.879			-0.175	-0.477	1.819			-0.180	-0.546	1.793			0.184	-0.072	1.856			0.318	-0.186	1.791
0.042	-0.298	1.796			0.043	-0.256	1.842			0.042	0.012	1.858			0.061	0.193	1.804			-0.093	-0.066	1.870			-0.161	-0.292	1.879			-0.175	-0.477	1.819			-0.179	-0.545	1.794			0.184	-0.072	1.856			0.318	-0.185	1.789
0.042	-0.298	1.796			0.044	-0.256	1.842			0.042	0.012	1.858			0.061	0.193	1.804			-0.093	-0.065	1.870			-0.160	-0.292	1.879			-0.174	-0.476	1.820			-0.178	-0.544	1.795			0.185	-0.072	1.855			0.318	-0.184	1.786
0.042	-0.298	1.796			0.044	-0.256	1.841			0.042	0.012	1.858			0.061	0.193	1.804			-0.092	-0.066	1.870			-0.160	-0.293	1.879			-0.173	-0.476	1.820			-0.177	-0.544	1.796			0.185	-0.072	1.855			0.318	-0.183	1.783
0.042	-0.298	1.796			0.044	-0.256	1.841			0.042	0.012	1.858			0.061	0.193	1.804			-0.092	-0.066	1.870			-0.159	-0.293	1.880			-0.173	-0.476	1.821			-0.176	-0.543	1.797			0.185	-0.072	1.855			0.318	-0.181	1.780
0.043	-0.298	1.796			0.045	-0.255	1.841			0.043	0.012	1.858			0.061	0.193	1.804			-0.092	-0.066	1.870			-0.159	-0.293	1.880			-0.172	-0.475	1.822			-0.176	-0.542	1.798			0.185	-0.072	1.854			0.318	-0.180	1.778
0.043	-0.298	1.796			0.045	-0.255	1.841			0.043	0.012	1.858			0.061	0.193	1.804			-0.092	-0.066	1.870			-0.158	-0.293	1.880			-0.171	-0.475	1.823			-0.175	-0.541	1.799			0.186	-0.072	1.854			0.318	-0.179	1.776
0.043	-0.298	1.795			0.045	-0.255	1.841			0.043	0.012	1.857			0.061	0.193	1.804			-0.092	-0.066	1.870			-0.157	-0.293	1.880			-0.170	-0.474	1.824			-0.174	-0.540	1.801			0.186	-0.072	1.854			0.318	-0.179	1.773
0.043	-0.298	1.795			0.046	-0.255	1.841			0.043	0.012	1.857			0.061	0.193	1.803			-0.091	-0.067	1.870			-0.157	-0.293	1.881			-0.170	-0.473	1.825			-0.174	-0.538	1.803			0.186	-0.072	1.853			0.318	-0.178	1.771
0.043	-0.298	1.795			0.046	-0.255	1.841			0.043	0.012	1.857			0.061	0.193	1.803			-0.091	-0.067	1.870			-0.156	-0.293	1.881			-0.169	-0.472	1.826			-0.173	-0.537	1.804			0.186	-0.072	1.853			0.318	-0.177	1.769
0.044	-0.298	1.795			0.046	-0.255	1.841			0.044	0.012	1.857			0.060	0.193	1.803			-0.091	-0.067	1.871			-0.155	-0.294	1.882			-0.169	-0.474	1.827			-0.174	-0.540	1.805			0.186	-0.072	1.853			0.318	-0.176	1.767
0.044	-0.298	1.795			0.046	-0.255	1.841			0.044	0.012	1.857			0.060	0.193	1.804			-0.091	-0.068	1.871			-0.155	-0.294	1.882			-0.169	-0.476	1.828			-0.175	-0.543	1.805			0.187	-0.071	1.852			0.318	-0.175	1.765
0.044	-0.298	1.795			0.047	-0.255	1.840			0.044	0.012	1.857			0.060	0.193	1.804			-0.091	-0.068	1.871			-0.154	-0.295	1.883			-0.169	-0.477	1.829			-0.175	-0.544	1.806			0.187	-0.071	1.852			0.318	-0.174	1.763
0.044	-0.298	1.795			0.047	-0.255	1.840			0.044	0.012	1.857			0.059	0.193	1.804			-0.091	-0.068	1.871			-0.153	-0.296	1.883			-0.169	-0.479	1.829			-0.176	-0.546	1.806			0.187	-0.071	1.852			0.318	-0.174	1.761
0.044	-0.298	1.795			0.047	-0.255	1.840			0.044	0.012	1.857			0.059	0.193	1.804			-0.091	-0.069	1.872			-0.152	-0.296	1.884			-0.168	-0.478	1.830			-0.175	-0.545	1.807			0.187	-0.071	1.851			0.317	-0.173	1.759
0.045	-0.298	1.795			0.047	-0.255	1.840			0.044	0.012	1.857			0.059	0.193	1.804			-0.091	-0.069	1.872			-0.152	-0.296	1.884			-0.169	-0.479	1.831			-0.181	-0.549	1.810			0.187	-0.071	1.851			0.317	-0.172	1.758
0.045	-0.298	1.795			0.048	-0.255	1.840			0.044	0.012	1.857			0.058	0.193	1.804			-0.091	-0.070	1.872			-0.151	-0.296	1.885			-0.168	-0.479	1.832			-0.180	-0.548	1.811			0.188	-0.071	1.850			0.317	-0.172	1.756
0.045	-0.298	1.795			0.048	-0.255	1.840			0.045	0.012	1.857			0.058	0.193	1.804			-0.090	-0.070	1.872			-0.151	-0.297	1.885			-0.168	-0.480	1.833			-0.180	-0.548	1.812			0.188	-0.071	1.850			0.317	-0.171	1.755
0.045	-0.298	1.795			0.048	-0.255	1.840			0.045	0.012	1.857			0.057	0.193	1.804			-0.090	-0.070	1.872			-0.150	-0.297	1.886			-0.168	-0.480	1.833			-0.180	-0.548	1.812			0.188	-0.071	1.850			0.317	-0.171	1.754
0.045	-0.298	1.795			0.048	-0.255	1.840			0.045	0.013	1.857			0.057	0.193	1.804			-0.090	-0.071	1.873			-0.150	-0.297	1.886			-0.168	-0.480	1.834			-0.180	-0.548	1.813			0.188	-0.071	1.849			0.317	-0.171	1.753
0.045	-0.298	1.795			0.049	-0.255	1.840			0.045	0.013	1.857			0.057	0.193	1.805			-0.090	-0.071	1.873			-0.149	-0.297	1.887			-0.168	-0.481	1.834			-0.179	-0.548	1.813			0.188	-0.070	1.849			0.317	-0.170	1.752
0.046	-0.298	1.795			0.049	-0.255	1.840			0.045	0.013	1.857			0.056	0.193	1.805			-0.090	-0.071	1.873			-0.149	-0.298	1.887			-0.168	-0.481	1.835			-0.179	-0.548	1.814			0.188	-0.070	1.849			0.317	-0.170	1.751
0.046	-0.298	1.795			0.049	-0.255	1.840			0.045	0.013	1.857			0.056	0.193	1.805			-0.090	-0.072	1.873			-0.149	-0.298	1.887			-0.168	-0.482	1.835			-0.179	-0.549	1.813			0.188	-0.070	1.849			0.317	-0.170	1.751
0.046	-0.298	1.795			0.049	-0.255	1.840			0.045	0.013	1.857			0.055	0.193	1.805			-0.090	-0.072	1.873			-0.148	-0.298	1.887			-0.168	-0.483	1.835			-0.178	-0.550	1.813			0.188	-0.070	1.848			0.317	-0.169	1.750
0.046	-0.298	1.795			0.049	-0.255	1.840			0.045	0.013	1.857			0.055	0.193	1.805			-0.090	-0.072	1.874			-0.148	-0.298	1.888			-0.168	-0.484	1.835			-0.178	-0.551	1.812			0.189	-0.070	1.848			0.317	-0.169	1.749
0.046	-0.298	1.795			0.049	-0.255	1.840			0.046	0.013	1.856			0.055	0.193	1.805			-0.090	-0.073	1.874			-0.148	-0.298	1.888			-0.168	-0.485	1.835			-0.178	-0.552	1.812			0.189	-0.070	1.848			0.317	-0.169	1.749
0.046	-0.298	1.795			0.050	-0.255	1.840			0.046	0.013	1.856			0.054	0.193	1.806			-0.090	-0.073	1.874			-0.148	-0.298	1.888			-0.169	-0.486	1.835			-0.177	-0.553	1.811			0.189	-0.070	1.848			0.317	-0.169	1.748
0.046	-0.298	1.795			0.050	-0.255	1.840			0.046	0.013	1.856			0.054	0.193	1.806			-0.090	-0.073	1.874			-0.147	-0.299	1.888			-0.169	-0.487	1.835			-0.177	-0.554	1.810			0.189	-0.070	1.847			0.317	-0.169	1.748
0.046	-0.298	1.795			0.050	-0.255	1.840			0.046	0.013	1.856			0.054	0.193	1.806			-0.090	-0.073	1.874			-0.147	-0.299	1.888			-0.169	-0.488	1.834			-0.177	-0.555	1.808			0.189	-0.070	1.847			0.317	-0.169	1.748
0.046	-0.298	1.794			0.050	-0.255	1.840			0.046	0.013	1.856			0.053	0.193	1.806			-0.090	-0.073	1.874			-0.147	-0.299	1.889			-0.169	-0.489	1.834			-0.177	-0.557	1.807			0.189	-0.070	1.847			0.317	-0.169	1.748
0.047	-0.298	1.794			0.050	-0.255	1.840			0.046	0.013	1.856			0.053	0.193	1.806			-0.090	-0.074	1.874			-0.147	-0.299	1.889			-0.169	-0.490	1.833			-0.177	-0.558	1.805			0.189	-0.070	1.847			0.317	-0.169	1.748
0.047	-0.298	1.794			0.050	-0.255	1.840			0.046	0.013	1.856			0.053	0.193	1.806			-0.090	-0.074	1.874			-0.147	-0.299	1.889			-0.170	-0.490	1.833			-0.177	-0.560	1.804			0.189	-0.070	1.847			0.317	-0.169	1.748
0.047	-0.298	1.794			0.050	-0.255	1.840			0.046	0.013	1.856			0.053	0.193	1.806			-0.090	-0.074	1.875			-0.147	-0.300	1.889			-0.170	-0.491	1.832			-0.177	-0.561	1.802			0.189	-0.070	1.846			0.317	-0.170	1.749
0.047	-0.298	1.794			0.050	-0.255	1.840			0.046	0.013	1.856			0.052	0.193	1.806			-0.090	-0.074	1.875			-0.147	-0.300	1.889			-0.170	-0.492	1.831			-0.177	-0.562	1.800			0.189	-0.070	1.846			0.317	-0.170	1.751
0.047	-0.298	1.794			0.051	-0.255	1.840			0.046	0.014	1.856			0.052	0.193	1.807			-0.090	-0.074	1.875			-0.147	-0.300	1.889			-0.170	-0.493	1.830			-0.177	-0.563	1.799			0.189	-0.069	1.846			0.317	-0.171	1.752
0.047	-0.298	1.794			0.051	-0.255	1.840			0.046	0.014	1.856			0.052	0.193	1.807			-0.090	-0.074	1.875			-0.147	-0.301	1.889			-0.171	-0.493	1.830			-0.178	-0.564	1.797			0.189	-0.069	1.846			0.317	-0.171	1.754
0.047	-0.298	1.794			0.051	-0.255	1.840			0.046	0.014	1.856			0.052	0.194	1.807			-0.090	-0.075	1.875			-0.147	-0.301	1.889			-0.171	-0.494	1.829			-0.178	-0.565	1.796			0.189	-0.069	1.846			0.317	-0.172	1.755
0.047	-0.298	1.794			0.051	-0.255	1.840			0.046	0.014	1.856			0.052	0.194	1.807			-0.090	-0.075	1.875			-0.147	-0.301	1.888			-0.171	-0.494	1.828			-0.178	-0.566	1.795			0.189	-0.069	1.846			0.318	-0.173	1.757
0.047	-0.298	1.794			0.051	-0.255	1.840			0.046	0.014	1.856			0.052	0.194	1.807			-0.090	-0.075	1.875			-0.148	-0.301	1.888			-0.171	-0.495	1.827			-0.178	-0.566	1.793			0.189	-0.069	1.846			0.318	-0.173	1.759
0.047	-0.298	1.794			0.051	-0.255	1.839			0.046	0.014	1.856			0.052	0.194	1.807			-0.091	-0.075	1.875			-0.148	-0.301	1.888			-0.172	-0.495	1.827			-0.179	-0.567	1.792			0.189	-0.069	1.846			0.318	-0.174	1.761
0.047	-0.298	1.794			0.051	-0.255	1.839			0.046	0.014	1.856			0.052	0.194	1.807			-0.091	-0.075	1.875			-0.148	-0.301	1.888			-0.172	-0.496	1.826			-0.179	-0.567	1.790			0.189	-0.069	1.846			0.319	-0.174	1.763
0.047	-0.298	1.794			0.051	-0.255	1.839			0.046	0.014	1.856			0.052	0.194	1.808			-0.091	-0.075	1.875			-0.148	-0.302	1.888			-0.172	-0.496	1.825			-0.180	-0.568	1.789			0.189	-0.069	1.845			0.319	-0.174	1.765
0.047	-0.298	1.794			0.051	-0.254	1.839			0.046	0.014	1.856			0.052	0.194	1.808			-0.091	-0.075	1.875			-0.149	-0.302	1.887			-0.172	-0.497	1.824			-0.180	-0.568	1.787			0.189	-0.069	1.845			0.319	-0.175	1.766
0.047	-0.298	1.794			0.051	-0.254	1.839			0.046	0.014	1.856			0.052	0.194	1.808			-0.091	-0.075	1.875			-0.149	-0.302	1.887			-0.172	-0.497	1.823			-0.180	-0.568	1.786			0.189	-0.069	1.845			0.320	-0.175	1.768
0.047	-0.298	1.794			0.051	-0.254	1.839			0.046	0.015	1.856			0.052	0.195	1.808			-0.091	-0.075	1.875			-0.149	-0.302	1.887			-0.173	-0.497	1.822			-0.180	-0.569	1.786			0.189	-0.069	1.845			0.320	-0.175	1.769
0.047	-0.298	1.794			0.051	-0.254	1.839			0.046	0.015	1.856			0.052	0.195	1.808			-0.091	-0.075	1.875			-0.149	-0.302	1.886			-0.173	-0.497	1.821			-0.180	-0.569	1.785			0.189	-0.069	1.845			0.320	-0.175	1.770
0.047	-0.298	1.794			0.051	-0.254	1.839			0.046	0.015	1.856			0.052	0.195	1.808			-0.091	-0.075	1.875			-0.150	-0.302	1.886			-0.173	-0.497	1.820			-0.180	-0.569	1.784			0.189	-0.069	1.845			0.321	-0.175	1.770
0.048	-0.298	1.794			0.051	-0.254	1.839			0.046	0.015	1.856			0.052	0.195	1.809			-0.091	-0.075	1.875			-0.150	-0.302	1.886			-0.173	-0.497	1.819			-0.180	-0.569	1.784			0.189	-0.069	1.845			0.321	-0.175	1.771
0.048	-0.298	1.794			0.051	-0.254	1.839			0.046	0.015	1.856			0.052	0.195	1.809			-0.091	-0.075	1.875			-0.150	-0.302	1.885			-0.173	-0.497	1.819			-0.180	-0.569	1.783			0.189	-0.069	1.845			0.321	-0.175	1.771
0.048	-0.298	1.794			0.051	-0.254	1.839			0.046	0.015	1.856			0.052	0.195	1.809			-0.091	-0.075	1.875			-0.150	-0.302	1.885			-0.173	-0.496	1.818			-0.180	-0.569	1.783			0.190	-0.069	1.845			0.321	-0.175	1.771
0.048	-0.298	1.794			0.051	-0.254	1.839			0.046	0.015	1.856			0.052	0.195	1.809			-0.091	-0.075	1.875			-0.150	-0.302	1.884			-0.173	-0.496	1.818			-0.180	-0.569	1.782			0.190	-0.069	1.845			0.321	-0.174	1.770
0.048	-0.298	1.794			0.052	-0.254	1.839			0.046	0.015	1.856			0.052	0.196	1.809			-0.091	-0.075	1.874			-0.151	-0.302	1.884			-0.173	-0.496	1.817			-0.180	-0.569	1.782			0.190	-0.069	1.845			0.322	-0.173	1.769
0.048	-0.298	1.794			0.052	-0.254	1.839			0.045	0.016	1.856			0.052	0.196	1.809			-0.091	-0.075	1.874			-0.151	-0.303	1.883			-0.173	-0.496	1.817			-0.180	-0.569	1.782			0.190	-0.069	1.845			0.322	-0.171	1.766
0.048	-0.298	1.794			0.052	-0.254	1.839			0.045	0.016	1.856			0.053	0.196	1.810			-0.091	-0.075	1.874			-0.151	-0.303	1.883			-0.172	-0.493	1.818			-0.177	-0.559	1.787			0.190	-0.069	1.845			0.322	-0.168	1.761
0.048	-0.298	1.794			0.052	-0.254	1.839			0.045	0.016	1.856			0.053	0.196	1.810			-0.091	-0.074	1.874			-0.151	-0.303	1.883			-0.171	-0.490	1.819			-0.175	-0.553	1.790			0.190	-0.069	1.845			0.322	-0.165	1.756
0.048	-0.298	1.794			0.052	-0.254	1.839			0.045	0.016	1.856			0.053	0.196	1.810			-0.091	-0.074	1.874			-0.151	-0.302	1.883			-0.170	-0.488	1.820			-0.173	-0.549	1.792			0.190	-0.069	1.845			0.322	-0.161	1.751
0.048	-0.298	1.794			0.052	-0.254	1.839			0.045	0.016	1.856			0.053	0.197	1.810			-0.091	-0.074	1.874			-0.151	-0.302	1.882			-0.170	-0.485	1.821			-0.172	-0.546	1.794			0.190	-0.069	1.845			0.322	-0.157	1.746
0.048	-0.298	1.794			0.052	-0.254	1.839			0.045	0.016	1.856			0.053	0.197	1.810			-0.091	-0.074	1.874			-0.151	-0.302	1.882			-0.170	-0.485	1.821			-0.172	-0.546	1.795			0.190	-0.069	1.844			0.322	-0.154	1.741
0.048	-0.298	1.794			0.052	-0.254	1.839			0.045	0.016	1.856			0.053	0.197	1.810			-0.091	-0.074	1.874			-0.151	-0.302	1.882			-0.169	-0.484	1.822			-0.173	-0.546	1.795			0.190	-0.069	1.844			0.322	-0.151	1.736
0.048	-0.298	1.794			0.052	-0.254	1.839			0.045	0.017	1.856			0.053	0.197	1.811			-0.091	-0.074	1.874			-0.151	-0.302	1.882			-0.169	-0.484	1.822			-0.173	-0.547	1.796			0.190	-0.069	1.844			0.322	-0.147	1.731
0.048	-0.298	1.794			0.052	-0.254	1.839			0.045	0.017	1.856			0.053	0.197	1.811			-0.091	-0.074	1.874			-0.151	-0.302	1.882			-0.169	-0.484	1.822			-0.173	-0.547	1.797			0.190	-0.069	1.843			0.322	-0.145	1.728
0.048	-0.298	1.794			0.052	-0.254	1.839			0.045	0.017	1.856			0.053	0.197	1.811			-0.091	-0.074	1.874			-0.151	-0.301	1.882			-0.169	-0.483	1.824			-0.173	-0.544	1.799			0.190	-0.069	1.843			0.321	-0.143	1.724
0.048	-0.297	1.794			0.052	-0.254	1.839			0.045	0.017	1.856			0.053	0.197	1.811			-0.091	-0.074	1.874			-0.150	-0.301	1.882			-0.168	-0.480	1.825			-0.173	-0.542	1.801			0.190	-0.068	1.842			0.321	-0.141	1.722
0.048	-0.297	1.794			0.052	-0.254	1.839			0.045	0.017	1.856			0.054	0.197	1.811			-0.091	-0.074	1.874			-0.150	-0.301	1.883			-0.167	-0.479	1.826			-0.173	-0.541	1.803			0.190	-0.068	1.842			0.321	-0.139	1.719
0.048	-0.297	1.794			0.052	-0.254	1.839			0.045	0.017	1.856			0.054	0.198	1.811			-0.091	-0.074	1.874			-0.150	-0.300	1.883			-0.167	-0.477	1.827			-0.173	-0.539	1.804			0.191	-0.068	1.841			0.321	-0.137	1.717
0.048	-0.297	1.794			0.052	-0.254	1.839			0.045	0.017	1.856			0.054	0.198	1.811			-0.091	-0.074	1.874			-0.149	-0.300	1.883			-0.166	-0.475	1.828			-0.173	-0.538	1.805			0.191	-0.068	1.840			0.321	-0.136	1.715
0.048	-0.297	1.794			0.053	-0.254	1.839			0.045	0.017	1.856			0.054	0.198	1.811			-0.091	-0.074	1.874			-0.149	-0.299	1.883			-0.165	-0.474	1.829			-0.172	-0.537	1.807			0.191	-0.068	1.840			0.321	-0.135	1.713
0.048	-0.297	1.794			0.053	-0.254	1.839			0.045	0.017	1.856			0.054	0.198	1.811			-0.091	-0.074	1.874			-0.149	-0.299	1.884			-0.165	-0.473	1.829			-0.172	-0.536	1.808			0.191	-0.068	1.839			0.321	-0.134	1.712
0.048	-0.297	1.794			0.053	-0.254	1.839			0.045	0.017	1.856			0.054	0.198	1.812			-0.091	-0.074	1.875			-0.149	-0.299	1.884			-0.165	-0.472	1.830			-0.172	-0.535	1.808			0.191	-0.068	1.839			0.321	-0.133	1.710
0.049	-0.297	1.794			0.053	-0.254	1.839			0.045	0.017	1.856			0.054	0.198	1.812			-0.090	-0.074	1.875			-0.148	-0.298	1.884			-0.164	-0.471	1.831			-0.172	-0.534	1.809			0.191	-0.068	1.838			0.321	-0.132	1.709
0.049	-0.297	1.794			0.053	-0.254	1.839			0.045	0.017	1.856			0.054	0.198	1.812			-0.090	-0.074	1.875			-0.148	-0.298	1.884			-0.164	-0.470	1.831			-0.172	-0.533	1.810			0.191	-0.068	1.837			0.321	-0.132	1.708
0.049	-0.297	1.794			0.053	-0.254	1.839			0.045	0.017	1.856			0.054	0.198	1.812			-0.090	-0.074	1.875			-0.148	-0.298	1.884			-0.164	-0.470	1.832			-0.171	-0.532	1.810			0.191	-0.068	1.837			0.321	-0.131	1.707
0.049	-0.297	1.794			0.053	-0.253	1.839			0.045	0.018	1.856			0.055	0.198	1.812			-0.090	-0.074	1.875			-0.147	-0.297	1.885			-0.163	-0.469	1.832			-0.171	-0.531	1.811			0.192	-0.068	1.836			0.321	-0.131	1.706
0.049	-0.297	1.794			0.054	-0.253	1.839			0.045	0.018	1.856			0.055	0.198	1.812			-0.090	-0.074	1.875			-0.147	-0.297	1.885			-0.163	-0.468	1.832			-0.171	-0.531	1.811			0.192	-0.068	1.836			0.321	-0.132	1.706
0.049	-0.297	1.794			0.054	-0.253	1.839			0.045	0.018	1.856			0.055	0.198	1.812			-0.090	-0.074	1.875			-0.147	-0.297	1.885			-0.163	-0.468	1.832			-0.171	-0.530	1.812			0.192	-0.068	1.836			0.321	-0.132	1.706
0.049	-0.297	1.793			0.054	-0.253	1.839			0.046	0.018	1.856			0.055	0.198	1.812			-0.090	-0.074	1.875			-0.147	-0.297	1.885			-0.163	-0.469	1.832			-0.171	-0.531	1.810			0.192	-0.068	1.835			0.322	-0.134	1.706
0.049	-0.297	1.793			0.054	-0.253	1.838			0.046	0.018	1.856			0.055	0.198	1.812			-0.090	-0.074	1.875			-0.147	-0.297	1.885			-0.163	-0.469	1.831			-0.171	-0.531	1.809			0.192	-0.068	1.835			0.322	-0.135	1.707
0.050	-0.297	1.793			0.054	-0.253	1.838			0.046	0.018	1.856			0.055	0.198	1.812			-0.090	-0.074	1.875			-0.146	-0.297	1.885			-0.163	-0.470	1.831			-0.170	-0.531	1.808			0.192	-0.068	1.835			0.322	-0.137	1.708
0.050	-0.297	1.793			0.055	-0.253	1.838			0.046	0.018	1.856			0.056	0.198	1.812			-0.090	-0.074	1.875			-0.146	-0.296	1.885			-0.164	-0.472	1.830			-0.172	-0.535	1.804			0.192	-0.068	1.834			0.322	-0.139	1.709
0.050	-0.297	1.793			0.055	-0.253	1.838			0.046	0.018	1.856			0.056	0.198	1.812			-0.090	-0.074	1.875			-0.146	-0.296	1.885			-0.164	-0.472	1.830			-0.172	-0.535	1.802			0.192	-0.068	1.834			0.322	-0.140	1.710
0.050	-0.297	1.793			0.055	-0.253	1.838			0.046	0.018	1.856			0.056	0.198	1.812			-0.090	-0.074	1.875			-0.146	-0.296	1.885			-0.165	-0.473	1.829			-0.172	-0.535	1.801			0.192	-0.068	1.834			0.322	-0.141	1.710
0.050	-0.297	1.793			0.055	-0.253	1.838			0.046	0.018	1.856			0.056	0.198	1.813			-0.090	-0.074	1.875			-0.146	-0.296	1.885			-0.165	-0.473	1.829			-0.172	-0.536	1.801			0.193	-0.068	1.834			0.322	-0.142	1.711
0.050	-0.297	1.793			0.055	-0.253	1.838			0.046	0.018	1.856			0.056	0.198	1.813			-0.090	-0.074	1.875			-0.146	-0.296	1.885			-0.165	-0.473	1.829			-0.172	-0.535	1.800			0.193	-0.068	1.834			0.321	-0.144	1.713
0.050	-0.297	1.793			0.055	-0.253	1.838			0.046	0.018	1.856			0.056	0.198	1.813			-0.090	-0.074	1.875			-0.146	-0.296	1.885			-0.165	-0.473	1.829			-0.172	-0.535	1.800			0.193	-0.068	1.834			0.321	-0.146	1.714
0.050	-0.297	1.793			0.055	-0.253	1.838			0.046	0.018	1.856			0.057	0.198	1.813			-0.090	-0.074	1.875			-0.146	-0.296	1.885			-0.165	-0.472	1.829			-0.172	-0.535	1.800			0.193	-0.068	1.834			0.320	-0.150	1.717
0.051	-0.297	1.793			0.056	-0.253	1.838			0.046	0.018	1.856			0.057	0.198	1.813			-0.090	-0.074	1.875			-0.146	-0.295	1.885			-0.165	-0.472	1.829			-0.173	-0.535	1.799			0.193	-0.068	1.834			0.319	-0.153	1.719
0.051	-0.297	1.793			0.056	-0.253	1.838			0.046	0.018	1.856			0.057	0.198	1.813			-0.090	-0.074	1.875			-0.145	-0.295	1.885			-0.165	-0.471	1.829			-0.173	-0.534	1.799			0.193	-0.068	1.834			0.317	-0.157	1.720
0.051	-0.297	1.792			0.056	-0.253	1.838			0.047	0.018	1.856			0.057	0.198	1.813			-0.089	-0.074	1.875			-0.145	-0.295	1.885			-0.165	-0.471	1.829			-0.173	-0.533	1.800			0.193	-0.068	1.834			0.311	-0.168	1.727
0.051	-0.296	1.792			0.056	-0.253	1.838			0.047	0.018	1.856			0.057	0.198	1.813			-0.089	-0.074	1.875			-0.145	-0.295	1.885			-0.164	-0.470	1.829			-0.172	-0.532	1.800			0.193	-0.068	1.834			0.305	-0.177	1.731
0.051	-0.296	1.792			0.056	-0.253	1.838			0.047	0.018	1.856			0.057	0.198	1.813			-0.089	-0.074	1.875			-0.145	-0.294	1.885			-0.164	-0.469	1.829			-0.172	-0.530	1.800			0.193	-0.068	1.833			0.297	-0.188	1.736
0.052	-0.296	1.792			0.056	-0.253	1.838			0.047	0.019	1.856			0.057	0.198	1.813			-0.089	-0.074	1.875			-0.145	-0.294	1.885			-0.164	-0.469	1.829			-0.171	-0.529	1.800			0.194	-0.068	1.833			0.285	-0.202	1.743
0.052	-0.296	1.792			0.057	-0.253	1.838			0.047	0.019	1.856			0.058	0.198	1.812			-0.089	-0.074	1.875			-0.145	-0.294	1.885			-0.163	-0.468	1.829			-0.171	-0.528	1.800			0.194	-0.068	1.832			0.277	-0.211	1.747
0.052	-0.296	1.792			0.057	-0.253	1.837			0.047	0.019	1.856			0.058	0.198	1.812			-0.089	-0.074	1.875			-0.145	-0.294	1.885			-0.162	-0.467	1.829			-0.170	-0.528	1.800			0.194	-0.068	1.831			0.272	-0.217	1.750
0.052	-0.296	1.792			0.057	-0.253	1.837			0.047	0.019	1.856			0.058	0.198	1.812			-0.089	-0.074	1.875			-0.145	-0.294	1.885			-0.162	-0.467	1.829			-0.170	-0.528	1.800			0.195	-0.068	1.830			0.269	-0.222	1.753
0.052	-0.296	1.792			0.057	-0.252	1.837			0.047	0.019	1.856			0.058	0.198	1.812			-0.089	-0.074	1.875			-0.145	-0.293	1.885			-0.161	-0.466	1.829			-0.169	-0.529	1.800			0.195	-0.068	1.830			0.266	-0.225	1.755
0.053	-0.296	1.792			0.058	-0.252	1.837			0.047	0.019	1.856			0.058	0.198	1.812			-0.089	-0.074	1.875			-0.144	-0.293	1.885			-0.161	-0.466	1.829			-0.168	-0.529	1.800			0.195	-0.068	1.829			0.264	-0.228	1.757
0.053	-0.296	1.792			0.058	-0.252	1.837			0.047	0.019	1.856			0.059	0.198	1.811			-0.089	-0.074	1.875			-0.144	-0.293	1.885			-0.160	-0.465	1.829			-0.168	-0.528	1.800			0.196	-0.068	1.829			0.263	-0.231	1.759
0.053	-0.296	1.792			0.058	-0.252	1.837			0.048	0.019	1.856			0.059	0.198	1.811			-0.089	-0.074	1.874			-0.144	-0.292	1.885			-0.160	-0.465	1.829			-0.167	-0.527	1.801			0.196	-0.068	1.829			0.261	-0.233	1.760
0.053	-0.296	1.792			0.058	-0.252	1.837			0.048	0.019	1.856			0.059	0.198	1.811			-0.088	-0.074	1.874			-0.144	-0.292	1.885			-0.159	-0.464	1.829			-0.167	-0.526	1.801			0.197	-0.068	1.829			0.260	-0.235	1.762
0.054	-0.296	1.792			0.058	-0.252	1.837			0.048	0.019	1.856			0.059	0.198	1.810			-0.088	-0.074	1.874			-0.144	-0.292	1.885			-0.159	-0.464	1.830			-0.167	-0.526	1.801			0.197	-0.068	1.828			0.259	-0.236	1.763
0.054	-0.296	1.792			0.059	-0.252	1.837			0.048	0.019	1.856			0.060	0.198	1.810			-0.088	-0.074	1.874			-0.144	-0.291	1.885			-0.159	-0.463	1.830			-0.166	-0.526	1.801			0.197	-0.068	1.828			0.259	-0.238	1.764
0.054	-0.296	1.792			0.059	-0.252	1.837			0.048	0.019	1.856			0.060	0.197	1.810			-0.088	-0.074	1.874			-0.144	-0.291	1.884			-0.159	-0.463	1.830			-0.166	-0.525	1.801			0.198	-0.068	1.828			0.258	-0.239	1.766
0.054	-0.296	1.792			0.059	-0.252	1.837			0.048	0.019	1.856			0.060	0.197	1.810			-0.088	-0.073	1.873			-0.144	-0.291	1.884			-0.158	-0.462	1.830			-0.166	-0.525	1.801			0.198	-0.068	1.828			0.257	-0.240	1.767
0.055	-0.296	1.792			0.059	-0.252	1.837			0.048	0.019	1.856			0.060	0.197	1.809			-0.088	-0.073	1.873			-0.144	-0.290	1.884			-0.158	-0.462	1.830			-0.166	-0.524	1.801			0.198	-0.068	1.828			0.257	-0.241	1.768
0.055	-0.296	1.792			0.059	-0.252	1.837			0.048	0.019	1.855			0.060	0.197	1.809			-0.087	-0.073	1.873			-0.144	-0.290	1.884			-0.158	-0.461	1.830			-0.165	-0.524	1.801			0.199	-0.068	1.828			0.257	-0.242	1.769
0.055	-0.295	1.792			0.059	-0.252	1.837			0.048	0.019	1.855			0.061	0.197	1.809			-0.087	-0.073	1.873			-0.144	-0.289	1.884			-0.158	-0.461	1.830			-0.165	-0.523	1.801			0.199	-0.068	1.828			0.256	-0.242	1.769
0.055	-0.295	1.792			0.060	-0.252	1.837			0.048	0.019	1.855			0.061	0.197	1.809			-0.087	-0.073	1.873			-0.143	-0.289	1.884			-0.158	-0.460	1.830			-0.164	-0.522	1.801			0.199	-0.068	1.828			0.256	-0.243	1.770
0.056	-0.295	1.792			0.060	-0.252	1.837			0.048	0.019	1.855			0.061	0.197	1.809			-0.087	-0.072	1.873			-0.143	-0.288	1.884			-0.157	-0.460	1.830			-0.164	-0.522	1.801			0.200	-0.068	1.829			0.256	-0.243	1.770
0.056	-0.295	1.792			0.060	-0.252	1.837			0.048	0.019	1.855			0.061	0.197	1.809			-0.087	-0.072	1.872			-0.143	-0.288	1.884			-0.157	-0.459	1.830			-0.164	-0.521	1.801			0.200	-0.068	1.830			0.256	-0.243	1.770
0.056	-0.295	1.792			0.060	-0.251	1.837			0.048	0.019	1.855			0.061	0.197	1.808			-0.087	-0.072	1.872			-0.143	-0.288	1.884			-0.157	-0.459	1.830			-0.164	-0.521	1.801			0.201	-0.069	1.831			0.257	-0.242	1.769
0.056	-0.295	1.792			0.060	-0.251	1.837			0.048	0.019	1.855			0.061	0.197	1.808			-0.087	-0.072	1.872			-0.143	-0.287	1.883			-0.157	-0.459	1.830			-0.164	-0.520	1.801			0.201	-0.069	1.833			0.257	-0.242	1.768
0.056	-0.295	1.793			0.060	-0.251	1.837			0.048	0.019	1.855			0.061	0.197	1.808			-0.087	-0.072	1.872			-0.143	-0.287	1.883			-0.157	-0.458	1.830			-0.164	-0.520	1.802			0.201	-0.069	1.834			0.258	-0.241	1.765
0.056	-0.295	1.793			0.060	-0.251	1.837			0.048	0.019	1.855			0.062	0.197	1.808			-0.086	-0.072	1.872			-0.143	-0.287	1.883			-0.157	-0.458	1.830			-0.164	-0.519	1.802			0.200	-0.070	1.835			0.258	-0.237	1.760
0.057	-0.295	1.793			0.060	-0.251	1.837			0.049	0.019	1.855			0.062	0.197	1.808			-0.086	-0.072	1.872			-0.143	-0.287	1.884			-0.156	-0.458	1.830			-0.164	-0.519	1.803			0.197	-0.071	1.831			0.258	-0.236	1.757
0.057	-0.295	1.793			0.061	-0.252	1.838			0.049	0.018	1.856			0.062	0.197	1.808			-0.086	-0.072	1.873			-0.143	-0.287	1.884			-0.156	-0.458	1.830			-0.164	-0.519	1.803			0.193	-0.072	1.826			0.257	-0.235	1.754
0.057	-0.295	1.793			0.061	-0.252	1.838			0.050	0.017	1.856			0.062	0.196	1.808			-0.086	-0.072	1.873			-0.142	-0.287	1.884			-0.156	-0.458	1.830			-0.163	-0.519	1.804			0.191	-0.073	1.821			0.256	-0.235	1.752
0.057	-0.296	1.793			0.062	-0.253	1.838			0.050	0.016	1.856			0.062	0.195	1.808			-0.086	-0.073	1.873			-0.141	-0.288	1.885			-0.155	-0.458	1.830			-0.162	-0.521	1.803			0.189	-0.073	1.817			0.256	-0.235	1.749
0.057	-0.297	1.793			0.063	-0.255	1.838			0.052	0.013	1.857			0.063	0.193	1.808			-0.085	-0.074	1.874			-0.139	-0.289	1.886			-0.153	-0.459	1.830			-0.161	-0.521	1.804			0.187	-0.075	1.813			0.255	-0.236	1.747
0.057	-0.297	1.793			0.063	-0.255	1.838			0.052	0.013	1.857			0.063	0.193	1.808			-0.085	-0.074	1.874			-0.139	-0.289	1.886			-0.153	-0.459	1.830			-0.161	-0.521	1.804			0.187	-0.075	1.813			0.255	-0.236	1.747
0.057	-0.298	1.793			0.063	-0.255	1.838			0.052	0.012	1.857			0.063	0.192	1.808			-0.084	-0.075	1.875			-0.138	-0.290	1.886			-0.152	-0.460	1.830			-0.160	-0.521	1.804			0.186	-0.076	1.813			0.255	-0.236	1.746
0.057	-0.299	1.793			0.064	-0.256	1.838			0.053	0.011	1.858			0.063	0.191	1.808			-0.084	-0.075	1.875			-0.137	-0.290	1.886			-0.151	-0.460	1.830			-0.159	-0.521	1.804			0.186	-0.077	1.813			0.254	-0.236	1.745
0.057	-0.299	1.793			0.064	-0.257	1.838			0.053	0.010	1.858			0.064	0.190	1.808			-0.084	-0.076	1.876			-0.136	-0.291	1.886			-0.151	-0.461	1.830			-0.158	-0.521	1.803			0.186	-0.079	1.814			0.254	-0.236	1.745
0.057	-0.300	1.793			0.064	-0.257	1.838			0.053	0.010	1.858			0.064	0.189	1.808			-0.083	-0.076	1.876			-0.135	-0.291	1.886			-0.150	-0.461	1.830			-0.157	-0.521	1.803			0.186	-0.080	1.816			0.254	-0.237	1.744
0.058	-0.300	1.793			0.064	-0.258	1.838			0.054	0.009	1.858			0.064	0.188	1.808			-0.083	-0.076	1.876			-0.134	-0.292	1.887			-0.149	-0.462	1.830			-0.157	-0.521	1.803			0.186	-0.081	1.817			0.254	-0.237	1.743
0.058	-0.301	1.793			0.064	-0.258	1.838			0.054	0.008	1.859			0.065	0.188	1.808			-0.083	-0.077	1.877			-0.134	-0.292	1.887			-0.149	-0.462	1.830			-0.156	-0.520	1.803			0.186	-0.083	1.818			0.254	-0.237	1.743
0.058	-0.301	1.793			0.064	-0.259	1.838			0.055	0.008	1.859			0.065	0.187	1.808			-0.082	-0.077	1.877			-0.133	-0.292	1.887			-0.148	-0.462	1.830			-0.155	-0.520	1.803			0.186	-0.083	1.819			0.254	-0.237	1.742
0.058	-0.302	1.793			0.064	-0.259	1.838			0.055	0.008	1.859			0.066	0.187	1.809			-0.082	-0.077	1.877			-0.133	-0.292	1.887			-0.148	-0.462	1.830			-0.155	-0.520	1.803			0.186	-0.084	1.820			0.254	-0.237	1.741
0.058	-0.302	1.793			0.065	-0.260	1.838			0.055	0.007	1.859			0.066	0.186	1.809			-0.082	-0.077	1.877			-0.132	-0.293	1.887			-0.147	-0.462	1.830			-0.154	-0.520	1.803			0.186	-0.085	1.821			0.254	-0.237	1.741
0.058	-0.302	1.793			0.065	-0.260	1.838			0.056	0.007	1.859			0.067	0.186	1.809			-0.081	-0.077	1.877			-0.132	-0.293	1.887			-0.147	-0.462	1.830			-0.154	-0.520	1.803			0.187	-0.085	1.822			0.255	-0.237	1.740
0.058	-0.303	1.793			0.065	-0.260	1.838			0.056	0.007	1.859			0.067	0.185	1.809			-0.081	-0.077	1.878			-0.131	-0.293	1.887			-0.147	-0.463	1.830			-0.153	-0.520	1.803			0.188	-0.085	1.824			0.255	-0.237	1.739
0.058	-0.303	1.793			0.065	-0.260	1.838			0.056	0.006	1.859			0.068	0.185	1.810			-0.081	-0.077	1.878			-0.131	-0.293	1.887			-0.146	-0.463	1.830			-0.153	-0.520	1.803			0.188	-0.085	1.825			0.256	-0.237	1.738
0.058	-0.303	1.792			0.065	-0.261	1.838			0.056	0.006	1.859			0.068	0.185	1.810			-0.081	-0.078	1.878			-0.131	-0.293	1.887			-0.146	-0.463	1.830			-0.152	-0.522	1.803			0.189	-0.085	1.827			0.257	-0.236	1.737
0.058	-0.303	1.792			0.065	-0.261	1.838			0.057	0.006	1.859			0.068	0.184	1.810			-0.081	-0.078	1.878			-0.130	-0.294	1.887			-0.146	-0.463	1.830			-0.152	-0.525	1.803			0.190	-0.085	1.828			0.258	-0.235	1.736
0.058	-0.303	1.792			0.065	-0.261	1.838			0.057	0.005	1.859			0.069	0.184	1.810			-0.080	-0.078	1.878			-0.130	-0.294	1.887			-0.145	-0.464	1.831			-0.151	-0.528	1.803			0.191	-0.085	1.829			0.260	-0.234	1.735
0.058	-0.304	1.792			0.065	-0.261	1.838			0.057	0.005	1.860			0.069	0.184	1.810			-0.080	-0.078	1.878			-0.129	-0.294	1.887			-0.145	-0.465	1.831			-0.150	-0.530	1.803			0.192	-0.085	1.831			0.261	-0.233	1.735
0.058	-0.304	1.792			0.065	-0.261	1.838			0.057	0.005	1.860			0.069	0.183	1.810			-0.080	-0.078	1.878			-0.129	-0.295	1.887			-0.144	-0.465	1.832			-0.149	-0.531	1.803			0.193	-0.085	1.832			0.262	-0.232	1.734
0.059	-0.304	1.792			0.065	-0.262	1.837			0.057	0.005	1.860			0.069	0.183	1.811			-0.080	-0.078	1.878			-0.129	-0.295	1.887			-0.144	-0.466	1.832			-0.149	-0.532	1.804			0.193	-0.085	1.833			0.263	-0.231	1.734
0.059	-0.304	1.792			0.065	-0.262	1.837			0.057	0.005	1.860			0.069	0.183	1.811			-0.080	-0.079	1.878			-0.129	-0.295	1.887			-0.143	-0.467	1.833			-0.148	-0.534	1.804			0.194	-0.085	1.834			0.264	-0.230	1.733
0.059	-0.304	1.792			0.065	-0.262	1.837			0.057	0.005	1.860			0.069	0.183	1.811			-0.080	-0.079	1.879			-0.128	-0.296	1.887			-0.143	-0.468	1.834			-0.148	-0.534	1.804			0.195	-0.084	1.835			0.265	-0.228	1.732
0.059	-0.304	1.792			0.065	-0.262	1.837			0.057	0.004	1.860			0.069	0.183	1.811			-0.080	-0.079	1.879			-0.128	-0.296	1.887			-0.143	-0.468	1.834			-0.147	-0.535	1.805			0.195	-0.084	1.836			0.266	-0.227	1.732
0.059	-0.304	1.792			0.065	-0.262	1.837			0.057	0.004	1.860			0.069	0.182	1.811			-0.080	-0.079	1.879			-0.128	-0.297	1.887			-0.143	-0.469	1.834			-0.147	-0.537	1.805			0.196	-0.083	1.837			0.267	-0.226	1.731
0.059	-0.304	1.792			0.065	-0.262	1.837			0.057	0.004	1.860			0.069	0.182	1.811			-0.080	-0.079	1.879			-0.128	-0.297	1.887			-0.143	-0.469	1.835			-0.147	-0.538	1.805			0.196	-0.083	1.838			0.268	-0.225	1.731
0.059	-0.304	1.792			0.065	-0.262	1.837			0.057	0.004	1.860			0.069	0.182	1.811			-0.080	-0.080	1.879			-0.128	-0.297	1.887			-0.143	-0.470	1.835			-0.147	-0.538	1.806			0.197	-0.083	1.839			0.269	-0.224	1.730
0.059	-0.304	1.791			0.065	-0.262	1.837			0.056	0.004	1.860			0.069	0.182	1.811			-0.081	-0.080	1.879			-0.128	-0.298	1.887			-0.143	-0.470	1.835			-0.146	-0.539	1.806			0.197	-0.083	1.839			0.270	-0.222	1.729
0.059	-0.304	1.791			0.065	-0.262	1.837			0.056	0.003	1.860			0.068	0.182	1.811			-0.081	-0.080	1.879			-0.128	-0.298	1.887			-0.143	-0.471	1.836			-0.146	-0.539	1.806			0.197	-0.082	1.840			0.270	-0.220	1.729
0.059	-0.304	1.791			0.065	-0.262	1.837			0.055	0.003	1.860			0.068	0.181	1.811			-0.081	-0.081	1.878			-0.128	-0.298	1.887			-0.144	-0.471	1.836			-0.146	-0.540	1.806			0.197	-0.082	1.840			0.270	-0.217	1.727
0.059	-0.304	1.791			0.065	-0.262	1.837			0.055	0.003	1.860			0.068	0.181	1.811			-0.081	-0.081	1.878			-0.128	-0.299	1.887			-0.144	-0.471	1.836			-0.148	-0.539	1.807			0.197	-0.082	1.841			0.270	-0.214	1.725
0.059	-0.304	1.791			0.065	-0.262	1.837			0.054	0.003	1.860			0.067	0.181	1.811			-0.081	-0.081	1.878			-0.129	-0.299	1.887			-0.145	-0.471	1.836			-0.150	-0.538	1.808			0.196	-0.082	1.841			0.270	-0.210	1.722
0.059	-0.304	1.791			0.065	-0.262	1.837			0.054	0.003	1.860			0.067	0.181	1.811			-0.082	-0.081	1.878			-0.130	-0.299	1.887			-0.148	-0.473	1.836			-0.152	-0.539	1.808			0.194	-0.082	1.840			0.270	-0.206	1.719
0.059	-0.304	1.791			0.065	-0.262	1.836			0.054	0.002	1.859			0.066	0.181	1.811			-0.082	-0.081	1.878			-0.130	-0.299	1.887			-0.150	-0.473	1.836			-0.153	-0.539	1.807			0.193	-0.082	1.840			0.269	-0.198	1.706
0.059	-0.304	1.790			0.064	-0.262	1.836			0.053	0.002	1.859			0.065	0.181	1.811			-0.082	-0.082	1.878			-0.131	-0.299	1.887			-0.152	-0.473	1.836			-0.155	-0.538	1.807			0.192	-0.082	1.840			0.267	-0.193	1.697
0.058	-0.304	1.790			0.064	-0.262	1.836			0.053	0.002	1.859			0.063	0.181	1.811			-0.082	-0.082	1.878			-0.132	-0.299	1.887			-0.154	-0.473	1.836			-0.157	-0.538	1.808			0.190	-0.082	1.840			0.257	-0.174	1.672
0.058	-0.304	1.790			0.064	-0.262	1.836			0.053	0.002	1.859			0.059	0.181	1.811			-0.083	-0.082	1.878			-0.133	-0.299	1.887			-0.155	-0.473	1.836			-0.158	-0.537	1.807			0.189	-0.083	1.839			0.252	-0.166	1.662
0.058	-0.304	1.790			0.064	-0.262	1.836			0.052	0.002	1.859			0.055	0.181	1.811			-0.084	-0.083	1.878			-0.134	-0.299	1.887			-0.157	-0.473	1.836			-0.160	-0.537	1.807			0.187	-0.083	1.838			0.249	-0.161	1.655
0.058	-0.304	1.789			0.063	-0.262	1.835			0.050	0.001	1.858			0.050	0.181	1.811			-0.085	-0.083	1.879			-0.136	-0.303	1.887			-0.159	-0.476	1.835			-0.162	-0.538	1.807			0.185	-0.082	1.836			0.247	-0.157	1.650
0.057	-0.304	1.789			0.063	-0.262	1.835			0.044	0.000	1.856			0.045	0.181	1.811			-0.087	-0.084	1.880			-0.138	-0.305	1.887			-0.161	-0.478	1.835			-0.163	-0.539	1.806			0.183	-0.082	1.833			0.244	-0.154	1.645
0.056	-0.304	1.789			0.062	-0.262	1.835			0.034	0.002	1.856			0.041	0.181	1.811			-0.089	-0.086	1.881			-0.139	-0.307	1.888			-0.162	-0.480	1.835			-0.165	-0.540	1.806			0.181	-0.082	1.831			0.241	-0.152	1.641
0.054	-0.305	1.789			0.059	-0.264	1.835			0.008	-0.011	1.870			0.033	0.177	1.814			-0.092	-0.087	1.883			-0.140	-0.309	1.889			-0.163	-0.481	1.836			-0.166	-0.541	1.806			0.178	-0.081	1.827			0.217	-0.145	1.629
0.052	-0.306	1.789			0.057	-0.265	1.835			0.006	-0.018	1.867			0.030	0.175	1.815			-0.094	-0.089	1.885			-0.140	-0.311	1.890			-0.163	-0.482	1.837			-0.166	-0.542	1.807			0.175	-0.080	1.824			0.210	-0.145	1.625
0.051	-0.307	1.789			0.056	-0.266	1.835			0.013	-0.020	1.864			0.026	0.175	1.816			-0.096	-0.091	1.887			-0.141	-0.313	1.892			-0.163	-0.484	1.839			-0.166	-0.544	1.808			0.171	-0.079	1.820			0.206	-0.145	1.622
0.050	-0.307	1.789			0.056	-0.267	1.835			0.018	-0.020	1.862			0.023	0.176	1.816			-0.099	-0.094	1.890			-0.141	-0.315	1.894			-0.162	-0.487	1.842			-0.166	-0.547	1.812			0.167	-0.078	1.817			0.201	-0.146	1.620
0.049	-0.308	1.789			0.055	-0.267	1.835			0.020	-0.019	1.860			0.019	0.176	1.816			-0.102	-0.097	1.892			-0.140	-0.317	1.896			-0.161	-0.489	1.846			-0.164	-0.550	1.816			0.164	-0.076	1.815			0.197	-0.146	1.618
0.048	-0.308	1.788			0.055	-0.267	1.834			0.020	-0.018	1.858			0.016	0.176	1.817			-0.104	-0.099	1.895			-0.140	-0.318	1.899			-0.158	-0.493	1.855			-0.162	-0.556	1.824			0.161	-0.074	1.813			0.192	-0.147	1.617
0.047	-0.308	1.788			0.054	-0.267	1.834			0.020	-0.016	1.856			0.013	0.177	1.817			-0.107	-0.102	1.897			-0.139	-0.320	1.902			-0.156	-0.495	1.863			-0.160	-0.561	1.832			0.158	-0.072	1.811			0.186	-0.148	1.616
0.047	-0.308	1.788			0.054	-0.268	1.834			0.020	-0.013	1.854			0.010	0.177	1.817			-0.109	-0.104	1.899			-0.138	-0.321	1.905			-0.154	-0.497	1.869			-0.158	-0.565	1.839			0.156	-0.071	1.810			0.179	-0.151	1.617
0.046	-0.309	1.788			0.053	-0.267	1.834			0.019	-0.010	1.852			0.008	0.177	1.818			-0.111	-0.106	1.901			-0.137	-0.324	1.910			-0.153	-0.501	1.877			-0.156	-0.570	1.847			0.153	-0.069	1.809			0.173	-0.152	1.618
0.045	-0.309	1.788			0.053	-0.267	1.834			0.018	-0.007	1.851			0.005	0.178	1.818			-0.112	-0.108	1.903			-0.137	-0.327	1.914			-0.152	-0.504	1.883			-0.155	-0.575	1.853			0.151	-0.068	1.807			0.169	-0.152	1.618
0.044	-0.309	1.788			0.052	-0.267	1.834			0.017	-0.005	1.850			0.003	0.178	1.818			-0.114	-0.109	1.904			-0.136	-0.329	1.918			-0.151	-0.505	1.888			-0.155	-0.578	1.860			0.149	-0.066	1.806			0.165	-0.153	1.619
0.043	-0.309	1.789			0.052	-0.267	1.833			0.016	-0.003	1.850			0.001	0.178	1.818			-0.115	-0.110	1.905			-0.136	-0.330	1.922			-0.150	-0.506	1.892			-0.154	-0.579	1.864			0.147	-0.065	1.805			0.161	-0.153	1.619
0.042	-0.309	1.789			0.051	-0.267	1.833			0.015	-0.003	1.849			-0.001	0.178	1.819			-0.116	-0.111	1.906			-0.136	-0.330	1.924			-0.150	-0.507	1.896			-0.154	-0.581	1.869			0.145	-0.063	1.804			0.157	-0.153	1.619
0.042	-0.309	1.789			0.051	-0.266	1.833			0.014	-0.002	1.849			-0.002	0.179	1.819			-0.116	-0.112	1.907			-0.135	-0.330	1.928			-0.150	-0.507	1.901			-0.155	-0.581	1.873			0.143	-0.062	1.804			0.153	-0.153	1.621
0.041	-0.308	1.789			0.050	-0.266	1.833			0.013	-0.001	1.849			-0.004	0.179	1.819			-0.117	-0.113	1.907			-0.135	-0.330	1.931			-0.150	-0.506	1.905			-0.155	-0.581	1.877			0.142	-0.061	1.803			0.149	-0.153	1.621
0.040	-0.308	1.789			0.050	-0.266	1.833			0.012	0.000	1.849			-0.005	0.179	1.819			-0.118	-0.114	1.908			-0.135	-0.328	1.933			-0.150	-0.505	1.909			-0.157	-0.579	1.882			0.140	-0.060	1.802			0.145	-0.153	1.622
0.039	-0.308	1.789			0.049	-0.266	1.833			0.012	0.001	1.850			-0.007	0.179	1.820			-0.118	-0.114	1.908			-0.136	-0.327	1.936			-0.151	-0.503	1.912			-0.159	-0.578	1.886			0.138	-0.059	1.801			0.142	-0.153	1.622
0.038	-0.308	1.789			0.049	-0.265	1.833			0.011	0.002	1.850			-0.008	0.180	1.820			-0.119	-0.115	1.909			-0.136	-0.325	1.938			-0.152	-0.501	1.915			-0.161	-0.576	1.889			0.137	-0.058	1.800			0.139	-0.153	1.623
0.038	-0.308	1.789			0.048	-0.265	1.833			0.010	0.003	1.851			-0.009	0.180	1.820			-0.119	-0.116	1.910			-0.136	-0.324	1.940			-0.153	-0.500	1.917			-0.163	-0.575	1.892			0.136	-0.057	1.800			0.136	-0.153	1.623
0.037	-0.308	1.789			0.048	-0.265	1.833			0.009	0.003	1.851			-0.010	0.180	1.820			-0.120	-0.116	1.910			-0.136	-0.323	1.942			-0.154	-0.498	1.919			-0.165	-0.573	1.894			0.134	-0.057	1.799			0.134	-0.153	1.624
0.036	-0.308	1.790			0.048	-0.265	1.833			0.008	0.004	1.851			-0.011	0.180	1.820			-0.120	-0.117	1.911			-0.136	-0.322	1.943			-0.155	-0.497	1.920			-0.167	-0.572	1.895			0.133	-0.056	1.798			0.132	-0.154	1.625
0.036	-0.308	1.790			0.047	-0.264	1.833			0.008	0.004	1.852			-0.012	0.180	1.821			-0.121	-0.117	1.911			-0.137	-0.321	1.945			-0.157	-0.495	1.921			-0.169	-0.571	1.896			0.132	-0.055	1.798			0.130	-0.156	1.627
0.035	-0.307	1.790			0.047	-0.264	1.833			0.007	0.005	1.852			-0.013	0.181	1.821			-0.121	-0.118	1.912			-0.137	-0.320	1.946			-0.158	-0.494	1.921			-0.170	-0.569	1.896			0.131	-0.055	1.797			0.128	-0.158	1.629
0.035	-0.307	1.790			0.046	-0.264	1.833			0.006	0.005	1.853			-0.014	0.181	1.821			-0.122	-0.119	1.912			-0.138	-0.320	1.947			-0.160	-0.492	1.920			-0.172	-0.568	1.896			0.130	-0.054	1.797			0.127	-0.160	1.631
0.034	-0.307	1.790			0.046	-0.264	1.833			0.006	0.006	1.853			-0.014	0.181	1.821			-0.122	-0.120	1.912			-0.138	-0.319	1.948			-0.162	-0.491	1.920			-0.174	-0.568	1.896			0.129	-0.054	1.796			0.126	-0.162	1.633
0.034	-0.307	1.790			0.046	-0.264	1.833			0.005	0.006	1.854			-0.015	0.181	1.821			-0.123	-0.121	1.913			-0.138	-0.319	1.948			-0.163	-0.491	1.920			-0.175	-0.567	1.895			0.128	-0.053	1.796			0.134	-0.194	1.678
0.033	-0.307	1.791			0.045	-0.264	1.833			0.005	0.006	1.854			-0.016	0.181	1.821			-0.123	-0.121	1.913			-0.138	-0.318	1.949			-0.164	-0.490	1.919			-0.177	-0.566	1.894			0.127	-0.053	1.795			0.132	-0.195	1.677
0.033	-0.307	1.791			0.045	-0.263	1.833			0.004	0.006	1.855			-0.016	0.181	1.821			-0.124	-0.122	1.913			-0.139	-0.318	1.949			-0.165	-0.489	1.919			-0.178	-0.565	1.893			0.127	-0.053	1.795			0.126	-0.176	1.656
0.032	-0.307	1.791			0.045	-0.263	1.834			0.004	0.006	1.855			-0.017	0.181	1.821			-0.124	-0.123	1.913			-0.139	-0.318	1.950			-0.165	-0.489	1.919			-0.179	-0.565	1.892			0.126	-0.052	1.794			0.123	-0.167	1.648
0.032	-0.307	1.791			0.045	-0.263	1.834			0.004	0.007	1.856			-0.018	0.180	1.821			-0.125	-0.125	1.913			-0.139	-0.317	1.950			-0.166	-0.489	1.918			-0.180	-0.564	1.891			0.125	-0.052	1.794			0.120	-0.162	1.642
0.031	-0.307	1.791			0.044	-0.263	1.834			0.003	0.007	1.856			-0.018	0.180	1.821			-0.125	-0.126	1.913			-0.140	-0.317	1.950			-0.166	-0.489	1.918			-0.180	-0.564	1.890			0.124	-0.051	1.793			0.119	-0.158	1.638
0.031	-0.307	1.791			0.044	-0.263	1.834			0.003	0.007	1.856			-0.019	0.180	1.821			-0.126	-0.128	1.912			-0.140	-0.317	1.950			-0.167	-0.489	1.917			-0.181	-0.564	1.889			0.123	-0.051	1.793			0.117	-0.155	1.635
0.031	-0.307	1.791			0.044	-0.263	1.834			0.003	0.007	1.857			-0.020	0.179	1.821			-0.126	-0.129	1.912			-0.140	-0.317	1.950			-0.167	-0.489	1.917			-0.182	-0.564	1.887			0.123	-0.051	1.793			0.116	-0.153	1.633
0.030	-0.307	1.791			0.044	-0.263	1.834			0.003	0.007	1.857			-0.021	0.179	1.821			-0.127	-0.131	1.912			-0.141	-0.318	1.950			-0.168	-0.489	1.916			-0.183	-0.564	1.886			0.122	-0.050	1.792			0.115	-0.151	1.630
0.030	-0.307	1.791			0.044	-0.263	1.834			0.003	0.006	1.858			-0.022	0.178	1.820			-0.127	-0.132	1.912			-0.141	-0.318	1.950			-0.168	-0.490	1.915			-0.184	-0.565	1.885			0.121	-0.050	1.792			0.114	-0.149	1.628
0.030	-0.307	1.792			0.043	-0.263	1.834			0.003	0.006	1.858			-0.022	0.178	1.820			-0.128	-0.134	1.913			-0.141	-0.319	1.950			-0.168	-0.491	1.915			-0.184	-0.565	1.884			0.120	-0.050	1.792			0.113	-0.147	1.627
0.030	-0.307	1.792			0.043	-0.263	1.834			0.003	0.006	1.859			-0.023	0.177	1.820			-0.129	-0.135	1.913			-0.141	-0.320	1.949			-0.168	-0.492	1.914			-0.185	-0.566	1.883			0.120	-0.049	1.791			0.112	-0.145	1.625
0.029	-0.307	1.792			0.043	-0.263	1.834			0.002	0.006	1.860			-0.024	0.176	1.819			-0.129	-0.137	1.914			-0.141	-0.321	1.949			-0.168	-0.494	1.913			-0.186	-0.567	1.882			0.119	-0.049	1.791			0.111	-0.143	1.623
0.029	-0.307	1.792			0.043	-0.263	1.834			0.002	0.005	1.860			-0.026	0.175	1.819			-0.129	-0.139	1.914			-0.141	-0.323	1.949			-0.168	-0.496	1.912			-0.186	-0.569	1.881			0.118	-0.049	1.791			0.109	-0.141	1.621
0.029	-0.308	1.792			0.043	-0.263	1.834			0.002	0.005	1.860			-0.027	0.174	1.819			-0.129	-0.140	1.913			-0.141	-0.325	1.950			-0.168	-0.498	1.911			-0.186	-0.571	1.881			0.118	-0.048	1.790			0.108	-0.139	1.619
0.029	-0.308	1.792			0.043	-0.263	1.834			0.002	0.005	1.861			-0.028	0.174	1.819			-0.129	-0.141	1.914			-0.141	-0.327	1.950			-0.167	-0.500	1.910			-0.186	-0.573	1.880			0.117	-0.048	1.790			0.107	-0.138	1.618
0.029	-0.308	1.792			0.043	-0.263	1.834			0.002	0.005	1.861			-0.028	0.173	1.818			-0.130	-0.142	1.914			-0.141	-0.329	1.950			-0.167	-0.502	1.910			-0.185	-0.575	1.880			0.116	-0.048	1.790			0.106	-0.137	1.617
0.028	-0.308	1.792			0.043	-0.263	1.834			0.002	0.005	1.861			-0.029	0.173	1.818			-0.130	-0.142	1.914			-0.141	-0.330	1.950			-0.167	-0.503	1.910			-0.184	-0.577	1.881			0.116	-0.048	1.790			0.105	-0.136	1.616
0.028	-0.308	1.792			0.043	-0.263	1.834			0.002	0.005	1.862			-0.030	0.172	1.818			-0.130	-0.143	1.915			-0.140	-0.331	1.951			-0.166	-0.505	1.910			-0.183	-0.579	1.881			0.115	-0.047	1.790			0.104	-0.134	1.615
0.028	-0.308	1.792			0.043	-0.263	1.834			0.002	0.005	1.862			-0.031	0.172	1.818			-0.130	-0.145	1.915			-0.140	-0.333	1.951			-0.166	-0.506	1.910			-0.181	-0.581	1.882			0.115	-0.047	1.789			0.102	-0.133	1.613
0.028	-0.308	1.792			0.043	-0.263	1.834			0.002	0.005	1.862			-0.032	0.171	1.818			-0.130	-0.146	1.916			-0.140	-0.334	1.951			-0.165	-0.507	1.910			-0.180	-0.583	1.882			0.114	-0.047	1.789			0.102	-0.132	1.613
0.028	-0.308	1.792			0.043	-0.263	1.834			0.002	0.005	1.862			-0.033	0.171	1.818			-0.130	-0.147	1.917			-0.140	-0.335	1.952			-0.164	-0.509	1.910			-0.179	-0.585	1.883			0.114	-0.047	1.789			0.100	-0.132	1.611
0.028	-0.308	1.792			0.043	-0.263	1.834			0.002	0.004	1.863			-0.034	0.170	1.817			-0.130	-0.148	1.917			-0.139	-0.337	1.952			-0.164	-0.510	1.910			-0.178	-0.586	1.883			0.113	-0.047	1.789			0.099	-0.131	1.610
0.028	-0.308	1.792			0.043	-0.263	1.834			0.002	0.004	1.863			-0.035	0.169	1.817			-0.130	-0.149	1.918			-0.139	-0.338	1.952			-0.163	-0.511	1.910			-0.177	-0.588	1.884			0.113	-0.047	1.789			0.098	-0.130	1.610
0.028	-0.308	1.792			0.043	-0.263	1.834			0.002	0.004	1.863			-0.036	0.169	1.817			-0.130	-0.150	1.919			-0.138	-0.340	1.953			-0.163	-0.513	1.910			-0.176	-0.589	1.884			0.112	-0.046	1.789			0.097	-0.129	1.609
0.028	-0.308	1.792			0.043	-0.264	1.834			0.002	0.004	1.863			-0.036	0.168	1.817			-0.130	-0.151	1.920			-0.138	-0.341	1.953			-0.162	-0.514	1.911			-0.175	-0.591	1.884			0.112	-0.046	1.788			0.096	-0.129	1.608
0.028	-0.309	1.792			0.043	-0.264	1.834			0.002	0.004	1.863			-0.037	0.168	1.817			-0.130	-0.152	1.921			-0.138	-0.343	1.953			-0.162	-0.516	1.911			-0.174	-0.592	1.884			0.112	-0.046	1.788			0.095	-0.128	1.607
0.028	-0.309	1.792			0.044	-0.264	1.834			0.002	0.004	1.863			-0.038	0.168	1.816			-0.129	-0.152	1.921			-0.137	-0.344	1.953			-0.161	-0.517	1.911			-0.174	-0.593	1.884			0.111	-0.046	1.788			0.094	-0.127	1.606
0.028	-0.309	1.792			0.044	-0.264	1.834			0.002	0.004	1.864			-0.039	0.167	1.816			-0.129	-0.153	1.921			-0.137	-0.345	1.953			-0.161	-0.518	1.911			-0.173	-0.594	1.884			0.111	-0.046	1.788			0.093	-0.127	1.605
0.028	-0.309	1.792			0.044	-0.264	1.834			0.002	0.003	1.864			-0.040	0.167	1.816			-0.129	-0.154	1.921			-0.137	-0.346	1.953			-0.161	-0.519	1.911			-0.173	-0.595	1.885			0.111	-0.046	1.788			0.092	-0.126	1.605
0.028	-0.309	1.792			0.044	-0.264	1.834			0.002	0.003	1.864			-0.040	0.166	1.816			-0.128	-0.154	1.920			-0.136	-0.346	1.954			-0.160	-0.520	1.911			-0.172	-0.596	1.885			0.111	-0.046	1.788			0.092	-0.126	1.604
0.028	-0.309	1.792			0.044	-0.264	1.834			0.002	0.003	1.864			-0.041	0.166	1.816			-0.128	-0.154	1.920			-0.136	-0.347	1.954			-0.160	-0.520	1.911			-0.172	-0.596	1.885			0.110	-0.046	1.788			0.091	-0.125	1.604
0.028	-0.309	1.792			0.044	-0.264	1.834			0.002	0.003	1.864			-0.042	0.166	1.816			-0.127	-0.153	1.921			-0.136	-0.348	1.954			-0.160	-0.521	1.912			-0.171	-0.597	1.885			0.110	-0.045	1.788			0.090	-0.125	1.603
0.028	-0.310	1.792			0.044	-0.264	1.834			0.002	0.003	1.864			-0.042	0.165	1.816			-0.127	-0.153	1.921			-0.136	-0.348	1.954			-0.159	-0.522	1.912			-0.171	-0.598	1.885			0.110	-0.045	1.788			0.090	-0.125	1.603
0.028	-0.310	1.792			0.044	-0.264	1.834			0.002	0.003	1.864			-0.043	0.165	1.816			-0.127	-0.153	1.921			-0.135	-0.349	1.954			-0.159	-0.522	1.912			-0.171	-0.598	1.885			0.110	-0.045	1.787			0.089	-0.124	1.602
0.028	-0.310	1.792			0.044	-0.265	1.833			0.002	0.003	1.864			-0.043	0.165	1.815			-0.127	-0.153	1.921			-0.135	-0.349	1.954			-0.159	-0.523	1.912			-0.170	-0.598	1.885			0.109	-0.045	1.787			0.089	-0.124	1.602
0.028	-0.310	1.792			0.044	-0.265	1.833			0.002	0.003	1.864			-0.044	0.164	1.815			-0.126	-0.153	1.922			-0.135	-0.350	1.954			-0.159	-0.523	1.912			-0.170	-0.599	1.886			0.109	-0.045	1.787			0.088	-0.124	1.601
0.028	-0.311	1.792			0.045	-0.265	1.833			0.002	0.003	1.864			-0.045	0.164	1.815			-0.126	-0.153	1.921			-0.135	-0.350	1.954			-0.158	-0.523	1.912			-0.170	-0.599	1.886			0.109	-0.045	1.787			0.088	-0.123	1.601
0.029	-0.311	1.792			0.045	-0.265	1.833			0.002	0.002	1.864			-0.045	0.164	1.815			-0.125	-0.153	1.920			-0.135	-0.350	1.954			-0.158	-0.524	1.912			-0.169	-0.600	1.886			0.109	-0.045	1.787			0.087	-0.123	1.601
0.029	-0.311	1.792			0.045	-0.266	1.833			0.002	0.002	1.864			-0.046	0.163	1.815			-0.124	-0.153	1.920			-0.135	-0.351	1.955			-0.158	-0.524	1.913			-0.169	-0.600	1.886			0.109	-0.045	1.787			0.087	-0.123	1.600
0.029	-0.312	1.792			0.045	-0.266	1.833			0.002	0.002	1.864			-0.047	0.163	1.815			-0.124	-0.153	1.919			-0.135	-0.351	1.955			-0.158	-0.524	1.913			-0.169	-0.600	1.886			0.109	-0.045	1.787			0.086	-0.123	1.600
0.029	-0.312	1.792			0.045	-0.266	1.833			0.002	0.002	1.864			-0.047	0.163	1.815			-0.123	-0.153	1.918			-0.134	-0.351	1.955			-0.158	-0.525	1.913			-0.169	-0.601	1.886			0.108	-0.045	1.787			0.086	-0.122	1.600
0.029	-0.312	1.791			0.045	-0.266	1.833			0.002	0.002	1.864			-0.048	0.163	1.815			-0.122	-0.153	1.917			-0.134	-0.352	1.955			-0.158	-0.525	1.913			-0.169	-0.601	1.886			0.108	-0.045	1.787			0.086	-0.122	1.599
0.029	-0.313	1.791			0.045	-0.267	1.833			0.002	0.002	1.864			-0.048	0.162	1.814			-0.121	-0.152	1.916			-0.134	-0.352	1.955			-0.158	-0.525	1.913			-0.168	-0.601	1.886			0.108	-0.045	1.787			0.085	-0.122	1.599
0.029	-0.313	1.791			0.045	-0.267	1.833			0.002	0.002	1.865			-0.049	0.162	1.814			-0.120	-0.151	1.915			-0.134	-0.352	1.955			-0.157	-0.526	1.913			-0.168	-0.601	1.886			0.108	-0.045	1.787			0.085	-0.122	1.599
0.029	-0.313	1.791			0.045	-0.267	1.833			0.002	0.002	1.865			-0.050	0.162	1.814			-0.120	-0.150	1.915			-0.134	-0.353	1.955			-0.157	-0.526	1.913			-0.169	-0.602	1.886			0.108	-0.045	1.787			0.084	-0.122	1.599
0.029	-0.313	1.791			0.046	-0.267	1.833			0.002	0.002	1.865			-0.050	0.161	1.814			-0.119	-0.149	1.915			-0.134	-0.353	1.955			-0.157	-0.526	1.913			-0.170	-0.601	1.886			0.107	-0.044	1.787			0.084	-0.121	1.599
0.029	-0.313	1.791			0.046	-0.267	1.833			0.002	0.001	1.865			-0.051	0.161	1.814			-0.119	-0.149	1.915			-0.134	-0.353	1.955			-0.157	-0.526	1.913			-0.171	-0.601	1.885			0.107	-0.044	1.787			0.084	-0.121	1.598
0.029	-0.313	1.791			0.046	-0.267	1.833			0.002	0.001	1.865			-0.051	0.161	1.814			-0.119	-0.148	1.915			-0.134	-0.353	1.955			-0.158	-0.526	1.913			-0.169	-0.582	1.888			0.107	-0.044	1.787			0.083	-0.121	1.598
0.029	-0.313	1.791			0.046	-0.267	1.832			0.002	0.001	1.865			-0.052	0.160	1.814			-0.119	-0.148	1.915			-0.134	-0.353	1.955			-0.158	-0.526	1.913			-0.171	-0.582	1.887			0.107	-0.044	1.787			0.083	-0.121	1.598
0.029	-0.313	1.791			0.046	-0.267	1.832			0.002	0.001	1.865			-0.052	0.160	1.814			-0.119	-0.148	1.915			-0.134	-0.354	1.955			-0.158	-0.526	1.912			-0.173	-0.583	1.885			0.107	-0.044	1.787			0.083	-0.121	1.598
0.029	-0.314	1.791			0.046	-0.267	1.832			0.002	0.001	1.864			-0.053	0.160	1.814			-0.119	-0.147	1.915			-0.134	-0.354	1.955			-0.158	-0.526	1.912			-0.175	-0.583	1.884			0.107	-0.044	1.787			0.082	-0.121	1.598
0.029	-0.314	1.791			0.046	-0.267	1.832			0.002	0.001	1.864			-0.053	0.160	1.814			-0.118	-0.147	1.915			-0.134	-0.354	1.955			-0.159	-0.526	1.912			-0.176	-0.583	1.883			0.106	-0.044	1.787			0.082	-0.121	1.598
0.029	-0.314	1.791			0.046	-0.268	1.832			0.002	0.000	1.864			-0.054	0.160	1.814			-0.119	-0.147	1.915			-0.134	-0.354	1.955			-0.159	-0.526	1.912			-0.174	-0.572	1.885			0.106	-0.044	1.787			0.082	-0.121	1.598
0.029	-0.314	1.790			0.046	-0.268	1.832			0.001	-0.000	1.864			-0.054	0.159	1.814			-0.119	-0.147	1.915			-0.134	-0.354	1.955			-0.159	-0.527	1.912			-0.176	-0.575	1.884			0.106	-0.044	1.786			0.082	-0.121	1.597
0.029	-0.314	1.790			0.045	-0.268	1.832			0.001	-0.001	1.864			-0.055	0.159	1.813			-0.119	-0.146	1.915			-0.134	-0.354	1.955			-0.159	-0.527	1.911			-0.177	-0.578	1.883			0.106	-0.044	1.786			0.081	-0.121	1.597
0.029	-0.314	1.790			0.045	-0.268	1.832			0.000	-0.001	1.864			-0.055	0.158	1.813			-0.119	-0.146	1.915			-0.134	-0.355	1.955			-0.160	-0.527	1.911			-0.179	-0.579	1.882			0.106	-0.044	1.786			0.081	-0.120	1.597
0.029	-0.314	1.790			0.045	-0.268	1.831			-0.000	-0.002	1.864			-0.056	0.158	1.813			-0.119	-0.146	1.915			-0.134	-0.354	1.955			-0.160	-0.527	1.911			-0.175	-0.567	1.887			0.106	-0.044	1.786			0.081	-0.120	1.597
0.029	-0.315	1.790			0.045	-0.268	1.831			-0.001	-0.002	1.863			-0.056	0.157	1.813			-0.119	-0.146	1.915			-0.135	-0.354	1.954			-0.160	-0.527	1.911			-0.178	-0.569	1.885			0.106	-0.044	1.786			0.081	-0.120	1.597
0.029	-0.315	1.790			0.045	-0.269	1.831			-0.001	-0.003	1.863			-0.057	0.157	1.813			-0.119	-0.146	1.915			-0.135	-0.354	1.954			-0.160	-0.527	1.911			-0.180	-0.572	1.883			0.106	-0.044	1.786			0.080	-0.120	1.597
0.029	-0.315	1.789			0.045	-0.269	1.831			-0.002	-0.004	1.863			-0.058	0.156	1.813			-0.119	-0.146	1.915			-0.135	-0.355	1.954			-0.160	-0.527	1.910			-0.182	-0.576	1.881			0.106	-0.044	1.785			0.080	-0.120	1.597
0.029	-0.315	1.789			0.045	-0.269	1.830			-0.002	-0.004	1.863			-0.058	0.156	1.812			-0.119	-0.146	1.915			-0.135	-0.355	1.954			-0.160	-0.527	1.910			-0.183	-0.579	1.879			0.105	-0.045	1.785			0.080	-0.120	1.597
0.029	-0.315	1.789			0.045	-0.269	1.830			-0.003	-0.005	1.863			-0.059	0.155	1.812			-0.119	-0.146	1.915			-0.135	-0.355	1.954			-0.161	-0.527	1.910			-0.183	-0.579	1.880			0.105	-0.045	1.785			0.079	-0.120	1.597
0.029	-0.316	1.789			0.045	-0.270	1.830			-0.003	-0.006	1.863			-0.060	0.154	1.812			-0.120	-0.146	1.915			-0.135	-0.356	1.954			-0.161	-0.528	1.910			-0.182	-0.583	1.880			0.105	-0.045	1.785			0.079	-0.120	1.596
0.028	-0.316	1.788			0.045	-0.270	1.830			-0.004	-0.006	1.862			-0.060	0.154	1.811			-0.120	-0.146	1.915			-0.136	-0.356	1.954			-0.160	-0.528	1.909			-0.179	-0.580	1.882			0.105	-0.045	1.785			0.079	-0.121	1.596
0.028	-0.316	1.788			0.044	-0.270	1.830			-0.004	-0.007	1.862			-0.061	0.153	1.811			-0.120	-0.146	1.916			-0.136	-0.356	1.954			-0.160	-0.528	1.909			-0.178	-0.584	1.883			0.105	-0.045	1.784			0.079	-0.121	1.596
0.028	-0.316	1.788			0.044	-0.271	1.829			-0.005	-0.007	1.862			-0.062	0.153	1.811			-0.120	-0.146	1.916			-0.136	-0.356	1.954			-0.160	-0.528	1.910			-0.176	-0.588	1.884			0.105	-0.045	1.784			0.078	-0.121	1.596
0.028	-0.317	1.788			0.044	-0.271	1.829			-0.005	-0.008	1.862			-0.062	0.152	1.810			-0.121	-0.146	1.916			-0.136	-0.356	1.954			-0.160	-0.529	1.910			-0.175	-0.591	1.884			0.105	-0.045	1.784			0.078	-0.121	1.596
0.028	-0.317	1.787			0.044	-0.271	1.829			-0.005	-0.008	1.862			-0.063	0.151	1.810			-0.121	-0.146	1.916			-0.136	-0.357	1.954			-0.160	-0.529	1.910			-0.173	-0.594	1.885			0.105	-0.046	1.783			0.078	-0.121	1.596
0.028	-0.317	1.787			0.044	-0.271	1.829			-0.006	-0.009	1.862			-0.063	0.151	1.810			-0.121	-0.146	1.916			-0.136	-0.357	1.954			-0.159	-0.529	1.910			-0.173	-0.595	1.885			0.105	-0.046	1.783			0.078	-0.121	1.596
0.028	-0.317	1.787			0.044	-0.272	1.828			-0.006	-0.009	1.862			-0.064	0.150	1.809			-0.120	-0.145	1.915			-0.136	-0.357	1.954			-0.159	-0.530	1.910			-0.170	-0.589	1.887			0.105	-0.046	1.783			0.077	-0.121	1.596
0.028	-0.318	1.787			0.044	-0.272	1.828			-0.006	-0.010	1.862			-0.064	0.149	1.809			-0.120	-0.145	1.915			-0.137	-0.357	1.954			-0.159	-0.530	1.910			-0.168	-0.585	1.889			0.105	-0.046	1.783			0.077	-0.121	1.596
0.028	-0.318	1.786			0.044	-0.272	1.828			-0.007	-0.010	1.862			-0.064	0.149	1.809			-0.119	-0.144	1.914			-0.137	-0.358	1.954			-0.159	-0.530	1.910			-0.168	-0.588	1.889			0.105	-0.047	1.782			0.077	-0.121	1.596
0.028	-0.318	1.786			0.044	-0.273	1.828			-0.007	-0.010	1.861			-0.065	0.148	1.809			-0.119	-0.144	1.914			-0.137	-0.358	1.954			-0.158	-0.530	1.910			-0.167	-0.590	1.889			0.105	-0.047	1.782			0.077	-0.121	1.595
0.028	-0.318	1.786			0.043	-0.273	1.828			-0.007	-0.011	1.861			-0.065	0.148	1.808			-0.119	-0.144	1.914			-0.137	-0.358	1.954			-0.158	-0.531	1.910			-0.166	-0.592	1.889			0.105	-0.047	1.782			0.077	-0.121	1.595
0.028	-0.318	1.786			0.043	-0.273	1.827			-0.008	-0.011	1.861			-0.065	0.148	1.808			-0.119	-0.144	1.914			-0.137	-0.358	1.954			-0.158	-0.531	1.910			-0.166	-0.593	1.889			0.105	-0.047	1.782			0.077	-0.121	1.595
0.028	-0.319	1.786			0.043	-0.273	1.827			-0.008	-0.011	1.861			-0.066	0.147	1.808			-0.119	-0.144	1.915			-0.137	-0.358	1.954			-0.158	-0.531	1.910			-0.165	-0.594	1.889			0.105	-0.047	1.781			0.077	-0.121	1.595
0.027	-0.319	1.786			0.043	-0.273	1.827			-0.008	-0.011	1.861			-0.066	0.147	1.808			-0.119	-0.144	1.915			-0.137	-0.358	1.954			-0.158	-0.531	1.910			-0.165	-0.595	1.889			0.105	-0.047	1.781			0.077	-0.121	1.596
0.027	-0.319	1.786			0.043	-0.273	1.827			-0.008	-0.012	1.861			-0.066	0.147	1.808			-0.119	-0.144	1.916			-0.137	-0.358	1.954			-0.157	-0.530	1.911			-0.165	-0.595	1.889			0.105	-0.047	1.781			0.078	-0.122	1.596
0.027	-0.319	1.786			0.043	-0.273	1.827			-0.008	-0.012	1.861			-0.066	0.147	1.808			-0.119	-0.144	1.916			-0.137	-0.358	1.954			-0.157	-0.530	1.911			-0.164	-0.596	1.889			0.105	-0.047	1.781			0.081	-0.123	1.598
0.027	-0.319	1.785			0.043	-0.274	1.827			-0.008	-0.012	1.860			-0.067	0.146	1.807			-0.120	-0.145	1.918			-0.137	-0.357	1.954			-0.157	-0.530	1.911			-0.164	-0.596	1.889			0.105	-0.047	1.781			0.086	-0.125	1.600
0.027	-0.319	1.785			0.043	-0.274	1.827			-0.008	-0.012	1.860			-0.067	0.146	1.807			-0.121	-0.146	1.919			-0.137	-0.357	1.954			-0.156	-0.530	1.911			-0.164	-0.597	1.889			0.105	-0.047	1.781			0.089	-0.127	1.601
0.027	-0.319	1.785			0.043	-0.274	1.827			-0.008	-0.012	1.860			-0.067	0.146	1.807			-0.122	-0.147	1.920			-0.137	-0.356	1.954			-0.156	-0.529	1.912			-0.164	-0.597	1.890			0.105	-0.047	1.781			0.092	-0.130	1.602
0.027	-0.319	1.785			0.043	-0.274	1.826			-0.007	-0.012	1.860			-0.067	0.146	1.807			-0.122	-0.148	1.921			-0.137	-0.355	1.954			-0.156	-0.528	1.912			-0.163	-0.597	1.890			0.105	-0.047	1.782			0.095	-0.132	1.604
0.027	-0.319	1.785			0.043	-0.274	1.826			-0.007	-0.012	1.859			-0.067	0.146	1.807			-0.123	-0.148	1.921			-0.136	-0.352	1.954			-0.155	-0.525	1.914			-0.163	-0.596	1.891			0.105	-0.047	1.782			0.097	-0.134	1.604
0.027	-0.319	1.785			0.043	-0.274	1.826			-0.007	-0.011	1.859			-0.066	0.146	1.807			-0.123	-0.148	1.922			-0.137	-0.348	1.954			-0.154	-0.522	1.915			-0.163	-0.594	1.891			0.106	-0.048	1.782			0.099	-0.136	1.605
0.027	-0.319	1.785			0.043	-0.274	1.826			-0.007	-0.011	1.859			-0.066	0.147	1.807			-0.123	-0.149	1.922			-0.137	-0.344	1.953			-0.154	-0.518	1.916			-0.162	-0.591	1.892			0.106	-0.048	1.783			0.102	-0.140	1.606
0.027	-0.319	1.785			0.043	-0.274	1.826			-0.007	-0.011	1.859			-0.065	0.147	1.807			-0.124	-0.149	1.922			-0.137	-0.340	1.953			-0.154	-0.514	1.917			-0.163	-0.589	1.893			0.107	-0.048	1.783			0.106	-0.143	1.607
0.027	-0.319	1.785			0.043	-0.274	1.826			-0.006	-0.011	1.859			-0.065	0.148	1.807			-0.124	-0.149	1.922			-0.137	-0.337	1.953			-0.154	-0.511	1.918			-0.164	-0.586	1.892			0.108	-0.048	1.784			0.115	-0.148	1.614
0.027	-0.319	1.784			0.043	-0.274	1.826			-0.006	-0.011	1.859			-0.064	0.148	1.807			-0.124	-0.149	1.923			-0.137	-0.335	1.952			-0.154	-0.509	1.918			-0.165	-0.583	1.892			0.109	-0.049	1.785			0.120	-0.152	1.618
0.027	-0.318	1.784			0.043	-0.274	1.826			-0.006	-0.011	1.858			-0.063	0.149	1.807			-0.124	-0.148	1.923			-0.137	-0.333	1.952			-0.154	-0.507	1.918			-0.166	-0.581	1.891			0.110	-0.049	1.786			0.125	-0.154	1.621
0.027	-0.318	1.784			0.043	-0.273	1.826			-0.005	-0.011	1.858			-0.062	0.150	1.807			-0.125	-0.147	1.924			-0.137	-0.330	1.951			-0.154	-0.504	1.918			-0.167	-0.578	1.890			0.111	-0.050	1.787			0.130	-0.157	1.625
0.027	-0.317	1.784			0.043	-0.273	1.826			-0.005	-0.011	1.858			-0.060	0.150	1.807			-0.126	-0.145	1.926			-0.137	-0.328	1.951			-0.154	-0.502	1.918			-0.167	-0.569	1.891			0.112	-0.050	1.788			0.136	-0.160	1.630
0.027	-0.317	1.784			0.043	-0.273	1.826			-0.005	-0.011	1.857			-0.059	0.151	1.807			-0.126	-0.144	1.926			-0.137	-0.326	1.951			-0.155	-0.500	1.918			-0.168	-0.566	1.891			0.114	-0.051	1.789			0.140	-0.163	1.633
0.027	-0.316	1.784			0.042	-0.272	1.826			-0.004	-0.010	1.857			-0.057	0.152	1.807			-0.126	-0.144	1.926			-0.137	-0.325	1.950			-0.155	-0.499	1.917			-0.169	-0.563	1.891			0.115	-0.051	1.790			0.143	-0.165	1.635
0.027	-0.316	1.784			0.042	-0.272	1.825			-0.004	-0.010	1.857			-0.054	0.154	1.808			-0.126	-0.143	1.926			-0.137	-0.323	1.950			-0.156	-0.497	1.917			-0.170	-0.562	1.890			0.117	-0.052	1.792			0.145	-0.166	1.637
0.027	-0.315	1.784			0.042	-0.272	1.825			-0.003	-0.010	1.856			-0.051	0.155	1.808			-0.126	-0.143	1.926			-0.137	-0.322	1.950			-0.156	-0.496	1.917			-0.171	-0.561	1.890			0.118	-0.052	1.793			0.146	-0.166	1.638
0.027	-0.315	1.784			0.042	-0.271	1.825			-0.002	-0.010	1.856			-0.049	0.156	1.808			-0.126	-0.142	1.926			-0.137	-0.321	1.949			-0.157	-0.494	1.916			-0.171	-0.560	1.889			0.120	-0.052	1.794			0.148	-0.167	1.639
0.027	-0.315	1.784			0.042	-0.271	1.825			-0.001	-0.010	1.856			-0.046	0.157	1.808			-0.125	-0.142	1.926			-0.137	-0.319	1.949			-0.157	-0.492	1.916			-0.173	-0.559	1.888			0.121	-0.053	1.795			0.149	-0.167	1.639
0.027	-0.314	1.784			0.042	-0.271	1.825			0.000	-0.009	1.856			-0.043	0.158	1.808			-0.124	-0.142	1.922			-0.137	-0.318	1.949			-0.158	-0.491	1.914			-0.175	-0.558	1.886			0.122	-0.053	1.795			0.150	-0.168	1.640
0.027	-0.314	1.784			0.042	-0.271	1.825			0.002	-0.009	1.856			-0.041	0.159	1.807			-0.122	-0.143	1.918			-0.137	-0.317	1.949			-0.159	-0.490	1.914			-0.176	-0.557	1.885			0.123	-0.053	1.796			0.149	-0.167	1.640
0.027	-0.314	1.784			0.042	-0.271	1.825			0.004	-0.009	1.855			-0.038	0.160	1.807			-0.120	-0.144	1.914			-0.137	-0.317	1.948			-0.159	-0.489	1.913			-0.177	-0.556	1.884			0.124	-0.053	1.796			0.148	-0.167	1.640
0.028	-0.314	1.784			0.043	-0.271	1.825			0.005	-0.009	1.855			-0.036	0.160	1.807			-0.120	-0.144	1.914			-0.137	-0.316	1.948			-0.159	-0.488	1.913			-0.178	-0.555	1.883			0.125	-0.053	1.797			0.146	-0.166	1.639
0.028	-0.314	1.784			0.043	-0.271	1.825			0.007	-0.008	1.855			-0.034	0.161	1.807			-0.120	-0.144	1.914			-0.137	-0.315	1.948			-0.159	-0.487	1.913			-0.179	-0.554	1.882			0.125	-0.054	1.797			0.145	-0.166	1.639
0.028	-0.314	1.784			0.043	-0.271	1.826			0.009	-0.008	1.855			-0.033	0.161	1.806			-0.120	-0.144	1.914			-0.137	-0.315	1.948			-0.159	-0.487	1.913			-0.180	-0.554	1.882			0.126	-0.054	1.797			0.144	-0.166	1.639
0.028	-0.314	1.784			0.044	-0.271	1.826			0.010	-0.008	1.856			-0.031	0.162	1.806			-0.120	-0.144	1.914			-0.137	-0.314	1.948			-0.160	-0.486	1.913			-0.181	-0.553	1.881			0.127	-0.054	1.797			0.141	-0.165	1.639
0.029	-0.314	1.784			0.044	-0.271	1.826			0.012	-0.008	1.856			-0.029	0.162	1.806			-0.119	-0.143	1.913			-0.137	-0.314	1.948			-0.160	-0.486	1.913			-0.181	-0.553	1.882			0.128	-0.054	1.797			0.139	-0.164	1.638
0.029	-0.314	1.784			0.045	-0.271	1.826			0.013	-0.007	1.856			-0.028	0.162	1.806			-0.118	-0.143	1.912			-0.136	-0.313	1.948			-0.159	-0.485	1.913			-0.180	-0.554	1.884			0.128	-0.054	1.797			0.137	-0.164	1.637
0.030	-0.314	1.784			0.045	-0.271	1.826			0.014	-0.007	1.856			-0.027	0.163	1.806			-0.116	-0.144	1.911			-0.136	-0.313	1.948			-0.159	-0.485	1.914			-0.179	-0.555	1.885			0.129	-0.054	1.797			0.137	-0.164	1.637
0.030	-0.314	1.784			0.045	-0.271	1.826			0.016	-0.007	1.856			-0.026	0.163	1.805			-0.115	-0.143	1.910			-0.135	-0.312	1.949			-0.158	-0.484	1.915			-0.177	-0.555	1.887			0.129	-0.054	1.797			0.137	-0.164	1.637
0.030	-0.314	1.784			0.046	-0.271	1.826			0.017	-0.007	1.856			-0.024	0.163	1.805			-0.114	-0.143	1.909			-0.134	-0.311	1.950			-0.157	-0.483	1.916			-0.176	-0.554	1.890			0.130	-0.054	1.797			0.137	-0.164	1.638
0.030	-0.314	1.784			0.046	-0.271	1.826			0.017	-0.007	1.855			-0.023	0.164	1.805			-0.113	-0.136	1.913			-0.133	-0.310	1.951			-0.157	-0.482	1.917			-0.174	-0.554	1.891			0.131	-0.054	1.798			0.137	-0.165	1.638
0.031	-0.314	1.784			0.046	-0.271	1.826			0.019	-0.006	1.855			-0.022	0.165	1.805			-0.111	-0.132	1.915			-0.132	-0.310	1.951			-0.156	-0.483	1.918			-0.173	-0.555	1.893			0.132	-0.055	1.797			0.137	-0.165	1.638
0.031	-0.314	1.784			0.047	-0.271	1.826			0.037	-0.015	1.852			-0.020	0.164	1.805			-0.110	-0.129	1.916			-0.131	-0.311	1.952			-0.156	-0.483	1.919			-0.172	-0.556	1.894			0.133	-0.055	1.797			0.139	-0.167	1.638
0.031	-0.314	1.784			0.048	-0.271	1.826			0.036	-0.019	1.844			-0.020	0.164	1.805			-0.109	-0.127	1.916			-0.130	-0.311	1.953			-0.155	-0.483	1.920			-0.172	-0.557	1.895			0.135	-0.057	1.796			0.143	-0.171	1.639
0.031	-0.314	1.784			0.048	-0.271	1.826			0.035	-0.017	1.841			-0.019	0.165	1.805			-0.108	-0.125	1.916			-0.130	-0.311	1.953			-0.154	-0.484	1.921			-0.171	-0.558	1.896			0.137	-0.058	1.795			0.157	-0.193	1.655
0.031	-0.313	1.784			0.048	-0.271	1.826			0.035	-0.017	1.840			-0.018	0.165	1.805			-0.107	-0.123	1.917			-0.129	-0.312	1.954			-0.154	-0.484	1.921			-0.170	-0.559	1.897			0.139	-0.059	1.794			0.150	-0.172	1.631
0.032	-0.313	1.784			0.048	-0.271	1.826			0.035	-0.016	1.841			-0.018	0.165	1.805			-0.106	-0.121	1.917			-0.128	-0.312	1.954			-0.154	-0.485	1.922			-0.169	-0.559	1.898			0.139	-0.071	1.791			0.149	-0.161	1.618
0.032	-0.313	1.784			0.048	-0.271	1.826			0.035	-0.015	1.841			-0.017	0.165	1.804			-0.106	-0.119	1.917			-0.128	-0.312	1.955			-0.153	-0.485	1.923			-0.169	-0.560	1.898			0.138	-0.076	1.791			0.157	-0.163	1.614
0.032	-0.313	1.784			0.048	-0.271	1.826			0.035	-0.014	1.841			-0.017	0.166	1.804			-0.105	-0.118	1.918			-0.128	-0.312	1.955			-0.153	-0.485	1.923			-0.168	-0.560	1.899			0.136	-0.080	1.792			0.176	-0.179	1.622
0.032	-0.314	1.784			0.048	-0.271	1.826			0.035	-0.013	1.842			-0.016	0.166	1.804			-0.105	-0.117	1.918			-0.127	-0.313	1.955			-0.152	-0.485	1.923			-0.168	-0.561	1.899			0.133	-0.083	1.793			0.201	-0.217	1.642
0.032	-0.314	1.784			0.049	-0.271	1.826			0.034	-0.012	1.843			-0.016	0.166	1.804			-0.104	-0.115	1.918			-0.127	-0.313	1.956			-0.152	-0.486	1.924			-0.167	-0.561	1.899			0.131	-0.085	1.794			0.209	-0.229	1.649
0.032	-0.314	1.784			0.049	-0.271	1.826			0.034	-0.012	1.843			-0.016	0.166	1.804			-0.104	-0.114	1.919			-0.127	-0.313	1.956			-0.152	-0.486	1.924			-0.167	-0.562	1.899			0.132	-0.088	1.794			0.214	-0.236	1.652
0.032	-0.314	1.785			0.049	-0.271	1.826			0.033	-0.011	1.844			-0.015	0.166	1.804			-0.104	-0.113	1.919			-0.127	-0.313	1.956			-0.152	-0.486	1.924			-0.167	-0.562	1.899			0.133	-0.091	1.794			0.216	-0.239	1.653
0.032	-0.314	1.785			0.049	-0.271	1.826			0.033	-0.011	1.845			-0.015	0.166	1.804			-0.103	-0.112	1.919			-0.127	-0.314	1.956			-0.152	-0.487	1.923			-0.167	-0.563	1.899			0.135	-0.093	1.793			0.219	-0.241	1.653
0.032	-0.314	1.785			0.049	-0.271	1.826			0.033	-0.010	1.845			-0.015	0.167	1.804			-0.103	-0.111	1.919			-0.127	-0.314	1.955			-0.152	-0.487	1.922			-0.167	-0.563	1.898			0.137	-0.095	1.793			0.221	-0.240	1.653
0.032	-0.314	1.785			0.049	-0.271	1.827			0.033	-0.010	1.846			-0.015	0.167	1.803			-0.103	-0.110	1.919			-0.127	-0.314	1.955			-0.152	-0.488	1.921			-0.167	-0.564	1.896			0.138	-0.097	1.793			0.223	-0.238	1.653
0.032	-0.315	1.785			0.049	-0.271	1.827			0.032	-0.009	1.846			-0.015	0.167	1.803			-0.103	-0.109	1.919			-0.127	-0.315	1.955			-0.153	-0.488	1.920			-0.168	-0.564	1.895			0.140	-0.098	1.793			0.200	-0.196	1.619
0.032	-0.315	1.785			0.049	-0.271	1.827			0.032	-0.009	1.846			-0.015	0.167	1.803			-0.103	-0.108	1.919			-0.127	-0.315	1.955			-0.153	-0.489	1.918			-0.170	-0.564	1.892			0.142	-0.098	1.793			0.193	-0.183	1.608
0.032	-0.315	1.785			0.049	-0.271	1.827			0.032	-0.009	1.846			-0.015	0.167	1.803			-0.103	-0.108	1.920			-0.127	-0.316	1.954			-0.153	-0.489	1.917			-0.171	-0.564	1.890			0.144	-0.099	1.792			0.189	-0.176	1.602
0.032	-0.315	1.785			0.049	-0.271	1.827			0.032	-0.008	1.846			-0.014	0.167	1.803			-0.102	-0.107	1.920			-0.127	-0.316	1.954			-0.153	-0.490	1.916			-0.172	-0.565	1.888			0.146	-0.099	1.791			0.194	-0.177	1.605
0.032	-0.315	1.785			0.049	-0.271	1.827			0.031	-0.006	1.845			-0.014	0.167	1.803			-0.102	-0.106	1.920			-0.127	-0.317	1.953			-0.154	-0.490	1.915			-0.173	-0.565	1.886			0.148	-0.099	1.791			0.197	-0.177	1.607
0.032	-0.315	1.785			0.049	-0.271	1.827			0.030	-0.005	1.844			-0.014	0.167	1.803			-0.102	-0.106	1.920			-0.127	-0.318	1.953			-0.154	-0.491	1.913			-0.174	-0.565	1.884			0.150	-0.099	1.790			0.200	-0.178	1.608
0.032	-0.315	1.785			0.048	-0.271	1.827			0.029	-0.003	1.843			-0.014	0.167	1.803			-0.102	-0.105	1.920			-0.127	-0.318	1.952			-0.154	-0.492	1.913			-0.175	-0.566	1.883			0.151	-0.099	1.789			0.188	-0.167	1.596
0.032	-0.315	1.786			0.048	-0.271	1.827			0.027	0.001	1.842			-0.015	0.167	1.803			-0.102	-0.105	1.919			-0.127	-0.319	1.952			-0.154	-0.492	1.912			-0.175	-0.566	1.882			0.153	-0.099	1.788			0.182	-0.161	1.589
0.032	-0.315	1.786			0.048	-0.270	1.827			0.025	0.003	1.840			-0.015	0.168	1.803			-0.102	-0.105	1.919			-0.127	-0.319	1.952			-0.154	-0.493	1.911			-0.175	-0.566	1.882			0.154	-0.099	1.788			0.177	-0.157	1.584
0.031	-0.315	1.786			0.048	-0.270	1.827			0.024	0.005	1.840			-0.015	0.168	1.803			-0.102	-0.104	1.919			-0.127	-0.320	1.952			-0.154	-0.493	1.911			-0.175	-0.566	1.881			0.155	-0.099	1.787			0.174	-0.154	1.580
0.031	-0.315	1.786			0.048	-0.270	1.827			0.023	0.006	1.839			-0.015	0.168	1.803			-0.102	-0.104	1.919			-0.127	-0.320	1.952			-0.154	-0.493	1.911			-0.175	-0.567	1.881			0.156	-0.099	1.785			0.171	-0.151	1.576
0.031	-0.315	1.786			0.048	-0.270	1.827			0.022	0.008	1.838			-0.015	0.168	1.803			-0.101	-0.104	1.919			-0.127	-0.320	1.952			-0.154	-0.494	1.910			-0.172	-0.562	1.883			0.157	-0.098	1.784			0.169	-0.149	1.573
0.031	-0.315	1.786			0.048	-0.270	1.827			0.021	0.009	1.837			-0.015	0.169	1.803			-0.101	-0.104	1.919			-0.127	-0.321	1.952			-0.154	-0.494	1.910			-0.172	-0.562	1.883			0.158	-0.098	1.783			0.181	-0.161	1.581
0.031	-0.315	1.786			0.048	-0.270	1.827			0.020	0.009	1.837			-0.015	0.169	1.803			-0.101	-0.104	1.918			-0.126	-0.321	1.952			-0.153	-0.494	1.910			-0.171	-0.563	1.884			0.159	-0.098	1.782			0.187	-0.167	1.586
0.031	-0.315	1.786			0.048	-0.270	1.827			0.020	0.010	1.836			-0.015	0.169	1.803			-0.100	-0.104	1.918			-0.126	-0.321	1.952			-0.153	-0.494	1.910			-0.170	-0.564	1.884			0.159	-0.098	1.782			0.190	-0.170	1.589
0.031	-0.315	1.786			0.047	-0.269	1.826			0.019	0.011	1.835			-0.014	0.170	1.803			-0.099	-0.104	1.916			-0.126	-0.322	1.952			-0.152	-0.495	1.911			-0.169	-0.564	1.885			0.161	-0.097	1.780			0.193	-0.172	1.591
0.031	-0.315	1.786			0.047	-0.269	1.826			0.019	0.011	1.835			-0.014	0.170	1.803			-0.099	-0.104	1.916			-0.126	-0.322	1.952			-0.152	-0.495	1.911			-0.169	-0.564	1.885			0.161	-0.097	1.780			0.193	-0.172	1.591
0.031	-0.315	1.785			0.047	-0.269	1.826			0.019	0.011	1.834			-0.014	0.170	1.803			-0.098	-0.105	1.915			-0.126	-0.322	1.952			-0.152	-0.495	1.911			-0.169	-0.565	1.886			0.161	-0.097	1.779			0.190	-0.169	1.587
0.031	-0.315	1.785			0.047	-0.269	1.826			0.019	0.011	1.834			-0.014	0.171	1.803			-0.098	-0.105	1.915			-0.126	-0.322	1.952			-0.152	-0.495	1.911			-0.168	-0.565	1.886			0.162	-0.096	1.779			0.197	-0.174	1.595
0.031	-0.315	1.785			0.047	-0.269	1.826			0.020	0.011	1.833			-0.014	0.171	1.803			-0.097	-0.105	1.914			-0.126	-0.322	1.952			-0.152	-0.495	1.911			-0.168	-0.565	1.886			0.162	-0.096	1.778			0.202	-0.181	1.601
0.031	-0.315	1.785			0.047	-0.269	1.826			0.020	0.011	1.832			-0.013	0.171	1.803			-0.097	-0.105	1.914			-0.126	-0.322	1.951			-0.152	-0.495	1.911			-0.170	-0.564	1.885			0.163	-0.096	1.778			0.205	-0.184	1.605
0.031	-0.315	1.785			0.047	-0.269	1.825			0.021	0.011	1.832			-0.013	0.171	1.803			-0.096	-0.104	1.913			-0.126	-0.322	1.951			-0.152	-0.494	1.910			-0.171	-0.562	1.882			0.164	-0.095	1.777			0.207	-0.185	1.607
0.031	-0.315	1.785			0.047	-0.268	1.825			0.022	0.011	1.831			-0.012	0.172	1.803			-0.096	-0.104	1.913			-0.126	-0.321	1.951			-0.151	-0.494	1.910			-0.172	-0.561	1.880			0.164	-0.095	1.777			0.209	-0.186	1.609
0.031	-0.315	1.785			0.047	-0.268	1.825			0.023	0.010	1.831			-0.012	0.172	1.803			-0.096	-0.104	1.912			-0.126	-0.321	1.950			-0.152	-0.493	1.909			-0.173	-0.560	1.878			0.165	-0.095	1.776			0.210	-0.187	1.609
0.031	-0.315	1.785			0.047	-0.268	1.825			0.024	0.010	1.831			-0.011	0.173	1.803			-0.096	-0.104	1.912			-0.126	-0.320	1.948			-0.152	-0.492	1.908			-0.174	-0.559	1.877			0.165	-0.096	1.776			0.203	-0.179	1.598
0.031	-0.315	1.784			0.047	-0.268	1.824			0.025	0.010	1.831			-0.010	0.173	1.803			-0.095	-0.104	1.912			-0.126	-0.319	1.947			-0.153	-0.491	1.905			-0.176	-0.558	1.874			0.165	-0.096	1.775			0.199	-0.174	1.591
0.031	-0.315	1.784			0.047	-0.268	1.824			0.026	0.009	1.831			-0.009	0.173	1.803			-0.095	-0.104	1.911			-0.127	-0.318	1.945			-0.154	-0.489	1.902			-0.178	-0.556	1.872			0.165	-0.096	1.775			0.196	-0.171	1.587
0.031	-0.315	1.784			0.047	-0.268	1.824			0.028	0.009	1.832			-0.008	0.174	1.803			-0.095	-0.104	1.911			-0.127	-0.317	1.944			-0.156	-0.488	1.898			-0.180	-0.555	1.867			0.166	-0.097	1.775			0.198	-0.173	1.587
0.030	-0.314	1.784			0.047	-0.268	1.824			0.029	0.009	1.833			-0.007	0.174	1.803			-0.095	-0.104	1.911			-0.127	-0.317	1.942			-0.157	-0.486	1.896			-0.181	-0.553	1.864			0.166	-0.097	1.775			0.199	-0.174	1.586
0.030	-0.315	1.784			0.047	-0.268	1.824			0.030	0.008	1.833			-0.005	0.174	1.803			-0.095	-0.104	1.910			-0.127	-0.316	1.941			-0.159	-0.485	1.893			-0.183	-0.552	1.861			0.159	-0.098	1.778			0.200	-0.174	1.585
0.030	-0.315	1.783			0.047	-0.268	1.824			0.031	0.008	1.835			-0.003	0.175	1.803			-0.095	-0.104	1.910			-0.128	-0.315	1.940			-0.160	-0.484	1.891			-0.184	-0.551	1.858			0.154	-0.099	1.780			0.200	-0.174	1.584
0.030	-0.315	1.783			0.047	-0.268	1.823			0.033	0.008	1.836			-0.002	0.175	1.803			-0.095	-0.103	1.909			-0.128	-0.315	1.939			-0.161	-0.483	1.889			-0.184	-0.551	1.857			0.150	-0.100	1.782			0.202	-0.173	1.583
0.031	-0.315	1.783			0.047	-0.268	1.823			0.034	0.007	1.837			-0.000	0.175	1.803			-0.095	-0.103	1.909			-0.128	-0.314	1.938			-0.161	-0.482	1.888			-0.185	-0.550	1.855			0.148	-0.100	1.784			0.203	-0.172	1.582
0.031	-0.315	1.783			0.047	-0.268	1.823			0.035	0.007	1.838			0.001	0.175	1.803			-0.094	-0.103	1.909			-0.128	-0.314	1.937			-0.162	-0.481	1.886			-0.185	-0.550	1.854			0.147	-0.100	1.785			0.205	-0.170	1.580
0.031	-0.315	1.783			0.047	-0.268	1.823			0.036	0.006	1.839			0.003	0.176	1.803			-0.094	-0.102	1.908			-0.129	-0.313	1.936			-0.162	-0.481	1.885			-0.186	-0.549	1.853			0.146	-0.099	1.787			0.207	-0.167	1.579
0.031	-0.315	1.782			0.047	-0.268	1.823			0.037	0.006	1.840			0.004	0.176	1.802			-0.094	-0.102	1.908			-0.129	-0.313	1.935			-0.163	-0.480	1.884			-0.186	-0.549	1.852			0.145	-0.098	1.789			0.216	-0.172	1.583
0.031	-0.315	1.782			0.047	-0.268	1.823			0.037	0.005	1.841			0.005	0.176	1.802			-0.094	-0.102	1.907			-0.129	-0.312	1.934			-0.163	-0.480	1.883			-0.186	-0.549	1.851			0.146	-0.097	1.791			0.223	-0.174	1.590
0.031	-0.315	1.782			0.047	-0.269	1.823			0.038	0.005	1.842			0.007	0.176	1.802			-0.094	-0.101	1.906			-0.129	-0.312	1.933			-0.163	-0.479	1.882			-0.186	-0.548	1.850			0.146	-0.096	1.794			0.228	-0.177	1.596
0.031	-0.315	1.782			0.047	-0.269	1.823			0.038	0.005	1.843			0.008	0.176	1.802			-0.094	-0.101	1.906			-0.129	-0.312	1.932			-0.163	-0.479	1.881			-0.187	-0.548	1.849			0.147	-0.094	1.796			0.232	-0.178	1.600
0.031	-0.315	1.782			0.047	-0.269	1.823			0.039	0.004	1.844			0.009	0.176	1.802			-0.094	-0.101	1.905			-0.130	-0.311	1.932			-0.164	-0.479	1.880			-0.187	-0.548	1.848			0.149	-0.092	1.799			0.235	-0.180	1.604
0.032	-0.314	1.781			0.047	-0.269	1.823			0.039	0.004	1.845			0.010	0.176	1.802			-0.094	-0.101	1.905			-0.130	-0.311	1.931			-0.164	-0.478	1.879			-0.187	-0.547	1.847			0.153	-0.088	1.803			0.239	-0.181	1.608
0.032	-0.314	1.781			0.048	-0.268	1.823			0.040	0.003	1.845			0.012	0.176	1.801			-0.094	-0.100	1.905			-0.130	-0.311	1.930			-0.164	-0.478	1.878			-0.187	-0.547	1.846			0.158	-0.085	1.806			0.242	-0.182	1.612
0.033	-0.313	1.781			0.048	-0.268	1.823			0.040	0.003	1.846			0.013	0.177	1.801			-0.094	-0.100	1.904			-0.130	-0.310	1.930			-0.164	-0.478	1.878			-0.186	-0.547	1.845			0.161	-0.083	1.808			0.246	-0.183	1.616
0.034	-0.313	1.781			0.048	-0.268	1.823			0.041	0.003	1.847			0.014	0.177	1.801			-0.094	-0.100	1.904			-0.130	-0.310	1.929			-0.164	-0.478	1.877			-0.186	-0.547	1.844			0.163	-0.081	1.810			0.250	-0.184	1.620
0.034	-0.312	1.781			0.048	-0.268	1.823			0.041	0.003	1.847			0.015	0.177	1.801			-0.094	-0.099	1.904			-0.130	-0.310	1.928			-0.164	-0.477	1.876			-0.186	-0.547	1.843			0.165	-0.079	1.811			0.255	-0.183	1.626
0.035	-0.312	1.781			0.048	-0.268	1.823			0.041	0.002	1.848			0.016	0.177	1.800			-0.095	-0.099	1.904			-0.131	-0.310	1.928			-0.164	-0.477	1.876			-0.186	-0.546	1.843			0.166	-0.078	1.812			0.262	-0.182	1.635
0.035	-0.311	1.781			0.049	-0.268	1.823			0.041	0.002	1.848			0.017	0.177	1.800			-0.095	-0.098	1.904			-0.131	-0.309	1.927			-0.164	-0.477	1.875			-0.186	-0.545	1.842			0.167	-0.077	1.813			0.268	-0.181	1.644
0.036	-0.311	1.781			0.049	-0.267	1.823			0.042	0.002	1.849			0.018	0.177	1.800			-0.095	-0.098	1.903			-0.131	-0.309	1.927			-0.164	-0.477	1.875			-0.185	-0.544	1.842			0.169	-0.076	1.814			0.274	-0.179	1.650
0.036	-0.310	1.781			0.049	-0.267	1.824			0.042	0.002	1.849			0.019	0.177	1.800			-0.095	-0.097	1.903			-0.131	-0.309	1.926			-0.164	-0.476	1.874			-0.186	-0.544	1.841			0.170	-0.075	1.815			0.279	-0.176	1.655
0.037	-0.310	1.781			0.049	-0.267	1.824			0.042	0.002	1.850			0.020	0.177	1.799			-0.095	-0.097	1.903			-0.131	-0.309	1.926			-0.164	-0.476	1.874			-0.186	-0.543	1.840			0.170	-0.074	1.816			0.285	-0.174	1.659
0.037	-0.310	1.781			0.050	-0.267	1.824			0.042	0.002	1.850			0.021	0.177	1.799			-0.096	-0.096	1.903			-0.132	-0.308	1.925			-0.164	-0.476	1.874			-0.186	-0.543	1.839			0.171	-0.074	1.816			0.291	-0.172	1.664
0.037	-0.309	1.781			0.050	-0.266	1.824			0.043	0.002	1.850			0.021	0.178	1.799			-0.096	-0.096	1.902			-0.132	-0.308	1.925			-0.165	-0.476	1.873			-0.186	-0.542	1.839			0.172	-0.073	1.817			0.296	-0.167	1.675
0.038	-0.309	1.781			0.050	-0.266	1.824			0.043	0.001	1.851			0.022	0.178	1.799			-0.096	-0.095	1.902			-0.132	-0.308	1.924			-0.165	-0.476	1.873			-0.186	-0.542	1.839			0.172	-0.072	1.818			0.300	-0.163	1.684
0.038	-0.308	1.781			0.050	-0.266	1.824			0.043	0.001	1.851			0.023	0.178	1.798			-0.096	-0.095	1.902			-0.132	-0.308	1.924			-0.165	-0.476	1.873			-0.186	-0.541	1.838			0.173	-0.072	1.818			0.303	-0.161	1.691
0.038	-0.308	1.781			0.050	-0.266	1.825			0.043	0.001	1.851			0.024	0.178	1.798			-0.097	-0.095	1.901			-0.133	-0.308	1.923			-0.165	-0.476	1.872			-0.186	-0.540	1.838			0.174	-0.071	1.819			0.306	-0.160	1.698
0.039	-0.308	1.781			0.051	-0.265	1.825			0.043	0.001	1.851			0.024	0.178	1.798			-0.097	-0.094	1.901			-0.133	-0.307	1.923			-0.165	-0.475	1.872			-0.186	-0.539	1.838			0.174	-0.071	1.819			0.309	-0.160	1.705
0.039	-0.307	1.782			0.051	-0.265	1.825			0.043	0.001	1.852			0.025	0.178	1.798			-0.097	-0.094	1.900			-0.133	-0.307	1.922			-0.165	-0.475	1.872			-0.185	-0.538	1.839			0.175	-0.071	1.820			0.311	-0.159	1.711
0.039	-0.307	1.782			0.051	-0.265	1.825			0.043	0.001	1.852			0.026	0.178	1.798			-0.097	-0.093	1.900			-0.133	-0.307	1.922			-0.165	-0.475	1.871			-0.185	-0.537	1.839			0.175	-0.070	1.820			0.313	-0.159	1.717
0.040	-0.307	1.782			0.051	-0.265	1.825			0.043	0.001	1.852			0.026	0.178	1.797			-0.097	-0.093	1.899			-0.134	-0.307	1.921			-0.166	-0.475	1.871			-0.185	-0.536	1.839			0.175	-0.070	1.821			0.315	-0.159	1.722
0.040	-0.306	1.782			0.051	-0.265	1.825			0.044	0.001	1.852			0.027	0.179	1.797			-0.098	-0.093	1.898			-0.134	-0.306	1.921			-0.166	-0.475	1.871			-0.184	-0.535	1.839			0.176	-0.069	1.821			0.317	-0.160	1.727
0.040	-0.306	1.782			0.051	-0.265	1.825			0.044	0.001	1.853			0.028	0.179	1.797			-0.098	-0.092	1.898			-0.135	-0.306	1.920			-0.166	-0.475	1.870			-0.184	-0.534	1.839			0.176	-0.069	1.821			0.319	-0.160	1.732
0.040	-0.306	1.782			0.051	-0.264	1.826			0.044	0.001	1.853			0.029	0.179	1.797			-0.098	-0.092	1.897			-0.135	-0.306	1.920			-0.166	-0.474	1.870			-0.184	-0.534	1.839			0.177	-0.069	1.822			0.320	-0.160	1.737
0.041	-0.306	1.782			0.051	-0.264	1.826			0.044	0.001	1.853			0.029	0.179	1.797			-0.098	-0.092	1.896			-0.136	-0.306	1.919			-0.167	-0.474	1.870			-0.184	-0.533	1.839			0.177	-0.069	1.822			0.322	-0.161	1.741
0.041	-0.305	1.782			0.051	-0.264	1.826			0.044	0.001	1.853			0.030	0.179	1.796			-0.098	-0.091	1.894			-0.137	-0.305	1.919			-0.167	-0.474	1.869			-0.184	-0.532	1.839			0.177	-0.068	1.823			0.323	-0.161	1.745
0.041	-0.305	1.782			0.051	-0.264	1.826			0.044	0.001	1.853			0.031	0.179	1.796			-0.098	-0.091	1.893			-0.138	-0.305	1.918			-0.167	-0.474	1.869			-0.184	-0.532	1.839			0.178	-0.068	1.823			0.324	-0.161	1.748
0.041	-0.305	1.782			0.052	-0.264	1.826			0.044	0.001	1.853			0.031	0.179	1.796			-0.098	-0.091	1.892			-0.138	-0.305	1.917			-0.168	-0.474	1.868			-0.184	-0.531	1.838			0.178	-0.068	1.823			0.325	-0.162	1.751
0.042	-0.305	1.782			0.052	-0.264	1.826			0.044	0.001	1.854			0.032	0.180	1.796			-0.098	-0.091	1.891			-0.139	-0.305	1.917			-0.168	-0.474	1.867			-0.184	-0.531	1.838			0.178	-0.068	1.824			0.326	-0.162	1.753
0.042	-0.305	1.782			0.052	-0.264	1.826			0.044	0.001	1.854			0.033	0.180	1.796			-0.098	-0.091	1.890			-0.140	-0.305	1.916			-0.169	-0.474	1.867			-0.184	-0.530	1.838			0.179	-0.068	1.824			0.327	-0.162	1.756
0.042	-0.305	1.782			0.052	-0.264	1.826			0.044	0.001	1.854			0.033	0.180	1.796			-0.098	-0.091	1.889			-0.141	-0.305	1.915			-0.169	-0.474	1.866			-0.184	-0.530	1.837			0.179	-0.068	1.824			0.328	-0.162	1.758
0.042	-0.305	1.782			0.052	-0.264	1.826			0.044	0.001	1.854			0.034	0.180	1.796			-0.098	-0.090	1.889			-0.141	-0.304	1.915			-0.170	-0.474	1.866			-0.184	-0.530	1.837			0.179	-0.068	1.825			0.329	-0.163	1.760
0.042	-0.304	1.782			0.052	-0.263	1.826			0.044	0.001	1.854			0.035	0.180	1.796			-0.098	-0.090	1.888			-0.142	-0.304	1.914			-0.170	-0.474	1.865			-0.184	-0.529	1.837			0.180	-0.068	1.825			0.329	-0.163	1.762
0.043	-0.304	1.782			0.052	-0.263	1.826			0.044	0.001	1.854			0.036	0.180	1.796			-0.098	-0.090	1.887			-0.142	-0.304	1.914			-0.171	-0.473	1.864			-0.184	-0.529	1.836			0.180	-0.068	1.825			0.330	-0.163	1.764
0.043	-0.304	1.782			0.052	-0.263	1.826			0.044	0.001	1.854			0.037	0.180	1.796			-0.098	-0.090	1.887			-0.143	-0.304	1.913			-0.171	-0.473	1.864			-0.184	-0.529	1.836			0.180	-0.068	1.826			0.330	-0.164	1.765
0.043	-0.304	1.782			0.052	-0.263	1.826			0.044	0.001	1.854			0.037	0.180	1.796			-0.098	-0.090	1.886			-0.143	-0.304	1.913			-0.172	-0.473	1.864			-0.184	-0.528	1.836			0.181	-0.068	1.826			0.330	-0.164	1.767
0.043	-0.304	1.782			0.052	-0.263	1.826			0.044	0.001	1.854			0.038	0.181	1.796			-0.098	-0.090	1.885			-0.144	-0.304	1.912			-0.172	-0.473	1.863			-0.184	-0.528	1.836			0.181	-0.068	1.826			0.330	-0.165	1.768
0.043	-0.304	1.782			0.052	-0.263	1.827			0.043	0.001	1.854			0.039	0.181	1.796			-0.098	-0.089	1.885			-0.144	-0.304	1.912			-0.172	-0.473	1.863			-0.184	-0.528	1.836			0.181	-0.068	1.826			0.330	-0.165	1.769
0.043	-0.304	1.782			0.052	-0.263	1.827			0.043	0.001	1.854			0.039	0.181	1.796			-0.098	-0.089	1.884			-0.145	-0.303	1.912			-0.172	-0.473	1.862			-0.184	-0.527	1.835			0.181	-0.069	1.827			0.330	-0.166	1.770
0.043	-0.304	1.782			0.052	-0.263	1.827			0.043	0.001	1.854			0.040	0.181	1.796			-0.098	-0.089	1.884			-0.145	-0.303	1.911			-0.172	-0.473	1.862			-0.184	-0.527	1.835			0.181	-0.069	1.827			0.330	-0.167	1.770
0.044	-0.304	1.782			0.052	-0.263	1.827			0.043	0.002	1.854			0.041	0.181	1.796			-0.098	-0.089	1.884			-0.145	-0.303	1.911			-0.173	-0.473	1.862			-0.184	-0.527	1.835			0.182	-0.069	1.827			0.330	-0.167	1.771
0.044	-0.304	1.782			0.052	-0.263	1.827			0.043	0.002	1.855			0.041	0.181	1.796			-0.098	-0.089	1.883			-0.146	-0.303	1.911			-0.173	-0.473	1.862			-0.184	-0.527	1.835			0.182	-0.069	1.827			0.330	-0.168	1.771
0.044	-0.304	1.782			0.052	-0.263	1.827			0.043	0.002	1.855			0.042	0.181	1.796			-0.098	-0.089	1.883			-0.146	-0.303	1.911			-0.173	-0.472	1.861			-0.184	-0.526	1.835			0.182	-0.069	1.827			0.329	-0.168	1.771
0.044	-0.304	1.782			0.052	-0.263	1.827			0.043	0.002	1.855			0.042	0.181	1.796			-0.098	-0.089	1.883			-0.146	-0.303	1.911			-0.173	-0.472	1.861			-0.184	-0.526	1.835			0.182	-0.069	1.827			0.329	-0.169	1.771
0.044	-0.304	1.782			0.052	-0.263	1.827			0.043	0.002	1.855			0.043	0.181	1.796			-0.098	-0.089	1.882			-0.146	-0.303	1.910			-0.173	-0.472	1.861			-0.184	-0.526	1.836			0.182	-0.069	1.828			0.329	-0.169	1.771
0.044	-0.303	1.782			0.052	-0.263	1.827			0.043	0.002	1.854			0.043	0.181	1.796			-0.098	-0.088	1.882			-0.146	-0.302	1.910			-0.173	-0.472	1.861			-0.184	-0.525	1.836			0.182	-0.070	1.828			0.328	-0.170	1.771
0.044	-0.303	1.782			0.052	-0.263	1.827			0.043	0.002	1.854			0.044	0.182	1.796			-0.097	-0.088	1.882			-0.147	-0.302	1.910			-0.173	-0.472	1.861			-0.184	-0.525	1.836			0.183	-0.070	1.828			0.328	-0.170	1.771
0.044	-0.303	1.782			0.052	-0.263	1.827			0.043	0.003	1.854			0.044	0.182	1.796			-0.097	-0.088	1.882			-0.147	-0.302	1.910			-0.173	-0.472	1.861			-0.184	-0.525	1.836			0.183	-0.070	1.828			0.328	-0.170	1.771
0.044	-0.303	1.782			0.052	-0.263	1.827			0.042	0.003	1.854			0.044	0.182	1.796			-0.097	-0.088	1.881			-0.147	-0.302	1.910			-0.173	-0.472	1.861			-0.184	-0.525	1.836			0.183	-0.070	1.828			0.327	-0.171	1.770
0.045	-0.303	1.782			0.052	-0.263	1.827			0.042	0.003	1.854			0.045	0.182	1.796			-0.097	-0.088	1.881			-0.147	-0.302	1.910			-0.173	-0.472	1.860			-0.184	-0.524	1.836			0.183	-0.070	1.828			0.327	-0.171	1.770
0.045	-0.303	1.782			0.052	-0.262	1.827			0.042	0.003	1.854			0.045	0.182	1.796			-0.097	-0.087	1.881			-0.147	-0.302	1.910			-0.173	-0.471	1.860			-0.184	-0.524	1.836			0.183	-0.070	1.828			0.325	-0.174	1.769
0.045	-0.303	1.782			0.053	-0.262	1.827			0.042	0.003	1.854			0.046	0.182	1.796			-0.097	-0.087	1.881			-0.147	-0.301	1.910			-0.173	-0.471	1.860			-0.184	-0.524	1.836			0.183	-0.070	1.828			0.324	-0.175	1.768
0.045	-0.303	1.782			0.053	-0.262	1.827			0.042	0.003	1.854			0.046	0.182	1.797			-0.097	-0.087	1.881			-0.147	-0.301	1.910			-0.173	-0.471	1.860			-0.184	-0.524	1.836			0.183	-0.071	1.828			0.323	-0.176	1.768
0.045	-0.303	1.782			0.053	-0.262	1.827			0.042	0.003	1.854			0.047	0.182	1.797			-0.096	-0.086	1.881			-0.148	-0.301	1.910			-0.173	-0.471	1.860			-0.184	-0.524	1.836			0.184	-0.071	1.828			0.322	-0.177	1.767
0.045	-0.303	1.782			0.053	-0.262	1.827			0.042	0.004	1.854			0.047	0.183	1.797			-0.096	-0.086	1.881			-0.148	-0.301	1.910			-0.173	-0.471	1.860			-0.184	-0.524	1.836			0.184	-0.071	1.828			0.322	-0.177	1.767
0.045	-0.303	1.782			0.053	-0.262	1.827			0.042	0.004	1.854			0.047	0.183	1.797			-0.096	-0.086	1.881			-0.148	-0.301	1.910			-0.173	-0.471	1.860			-0.184	-0.524	1.836			0.184	-0.071	1.828			0.322	-0.178	1.767
0.045	-0.303	1.782			0.053	-0.262	1.827			0.042	0.004	1.854			0.048	0.183	1.797			-0.096	-0.085	1.881			-0.148	-0.300	1.910			-0.173	-0.470	1.860			-0.184	-0.524	1.836			0.184	-0.071	1.828			0.321	-0.178	1.766
0.045	-0.303	1.782			0.053	-0.262	1.827			0.042	0.004	1.854			0.048	0.183	1.797			-0.096	-0.085	1.881			-0.148	-0.300	1.909			-0.173	-0.470	1.860			-0.184	-0.523	1.836			0.184	-0.071	1.828			0.321	-0.178	1.766
0.046	-0.303	1.782			0.053	-0.262	1.827			0.042	0.005	1.854			0.049	0.183	1.797			-0.095	-0.085	1.880			-0.148	-0.300	1.909			-0.173	-0.470	1.860			-0.184	-0.523	1.836			0.184	-0.071	1.828			0.321	-0.179	1.766
0.046	-0.303	1.782			0.053	-0.262	1.827			0.042	0.005	1.853			0.049	0.184	1.797			-0.095	-0.084	1.880			-0.148	-0.300	1.909			-0.173	-0.470	1.860			-0.184	-0.523	1.836			0.184	-0.072	1.829			0.321	-0.179	1.765
0.046	-0.303	1.782			0.053	-0.262	1.827			0.043	0.005	1.853			0.049	0.184	1.797			-0.095	-0.084	1.880			-0.148	-0.300	1.909			-0.173	-0.470	1.860			-0.184	-0.523	1.836			0.185	-0.072	1.829			0.321	-0.179	1.765
0.046	-0.303	1.782			0.053	-0.262	1.828			0.043	0.005	1.853			0.050	0.184	1.798			-0.095	-0.084	1.880			-0.148	-0.300	1.909			-0.173	-0.470	1.860			-0.184	-0.523	1.836			0.185	-0.072	1.829			0.320	-0.180	1.765
0.046	-0.303	1.782			0.053	-0.261	1.828			0.043	0.006	1.853			0.050	0.184	1.798			-0.095	-0.084	1.880			-0.148	-0.300	1.909			-0.173	-0.469	1.859			-0.183	-0.523	1.836			0.185	-0.072	1.829			0.320	-0.180	1.764
0.046	-0.303	1.782			0.053	-0.261	1.828			0.043	0.006	1.853			0.051	0.185	1.798			-0.094	-0.083	1.880			-0.148	-0.299	1.909			-0.173	-0.469	1.859			-0.183	-0.523	1.836			0.185	-0.072	1.829			0.320	-0.180	1.764
0.046	-0.302	1.782			0.053	-0.261	1.828			0.043	0.006	1.853			0.051	0.185	1.798			-0.094	-0.083	1.880			-0.147	-0.299	1.909			-0.173	-0.469	1.859			-0.183	-0.523	1.836			0.185	-0.072	1.829			0.320	-0.180	1.764
0.046	-0.302	1.782			0.054	-0.261	1.828			0.043	0.006	1.853			0.051	0.185	1.798			-0.094	-0.083	1.880			-0.147	-0.299	1.909			-0.173	-0.469	1.859			-0.183	-0.523	1.836			0.185	-0.072	1.829			0.320	-0.180	1.764
0.047	-0.302	1.782			0.054	-0.261	1.828			0.043	0.007	1.852			0.052	0.185	1.799			-0.094	-0.083	1.880			-0.147	-0.299	1.909			-0.173	-0.469	1.859			-0.183	-0.523	1.836			0.186	-0.072	1.829			0.320	-0.181	1.763
0.047	-0.302	1.782			0.054	-0.261	1.828			0.043	0.007	1.852			0.052	0.186	1.799			-0.094	-0.082	1.880			-0.147	-0.299	1.909			-0.173	-0.469	1.859			-0.183	-0.523	1.836			0.186	-0.072	1.829			0.320	-0.181	1.763
0.047	-0.302	1.782			0.054	-0.261	1.828			0.043	0.007	1.852			0.053	0.186	1.799			-0.094	-0.082	1.880			-0.147	-0.299	1.909			-0.173	-0.469	1.859			-0.183	-0.523	1.835			0.186	-0.073	1.829			0.320	-0.181	1.763
0.047	-0.302	1.782			0.054	-0.261	1.828			0.044	0.007	1.852			0.053	0.186	1.799			-0.093	-0.082	1.880			-0.147	-0.299	1.909			-0.173	-0.469	1.859			-0.183	-0.523	1.835			0.186	-0.073	1.829			0.320	-0.181	1.762
0.047	-0.302	1.782			0.054	-0.261	1.828			0.044	0.007	1.852			0.054	0.186	1.800			-0.093	-0.082	1.879			-0.147	-0.299	1.909			-0.173	-0.469	1.859			-0.183	-0.523	1.835			0.186	-0.073	1.828			0.320	-0.181	1.762
0.047	-0.302	1.782			0.054	-0.260	1.828			0.044	0.008	1.852			0.054	0.187	1.800			-0.093	-0.082	1.879			-0.147	-0.299	1.908			-0.173	-0.468	1.859			-0.183	-0.523	1.835			0.186	-0.073	1.828			0.320	-0.181	1.762
0.048	-0.302	1.782			0.054	-0.260	1.828			0.044	0.008	1.852			0.054	0.187	1.800			-0.093	-0.082	1.879			-0.147	-0.298	1.908			-0.172	-0.468	1.859			-0.183	-0.523	1.835			0.186	-0.073	1.828			0.320	-0.181	1.762
0.048	-0.302	1.782			0.054	-0.260	1.828			0.044	0.008	1.852			0.055	0.187	1.801			-0.093	-0.081	1.879			-0.147	-0.298	1.908			-0.172	-0.468	1.859			-0.183	-0.523	1.835			0.187	-0.073	1.828			0.320	-0.181	1.761
0.048	-0.302	1.782			0.055	-0.260	1.828			0.044	0.008	1.852			0.055	0.187	1.801			-0.093	-0.081	1.879			-0.147	-0.298	1.908			-0.172	-0.468	1.859			-0.183	-0.523	1.836			0.187	-0.073	1.828			0.320	-0.181	1.761
0.048	-0.302	1.782			0.055	-0.260	1.828			0.044	0.008	1.852			0.055	0.188	1.801			-0.093	-0.081	1.879			-0.147	-0.298	1.908			-0.172	-0.468	1.859			-0.182	-0.523	1.836			0.187	-0.073	1.828			0.321	-0.181	1.761
0.048	-0.302	1.782			0.055	-0.260	1.828			0.044	0.009	1.852			0.056	0.188	1.801			-0.092	-0.081	1.879			-0.147	-0.298	1.908			-0.172	-0.468	1.859			-0.182	-0.523	1.836			0.187	-0.073	1.828			0.321	-0.181	1.760
0.048	-0.302	1.782			0.055	-0.260	1.828			0.045	0.009	1.851			0.056	0.188	1.802			-0.092	-0.081	1.879			-0.146	-0.298	1.908			-0.172	-0.468	1.860			-0.182	-0.523	1.836			0.187	-0.073	1.828			0.321	-0.180	1.760
0.048	-0.302	1.782			0.055	-0.260	1.828			0.045	0.009	1.851			0.056	0.188	1.802			-0.092	-0.081	1.879			-0.146	-0.298	1.908			-0.172	-0.468	1.860			-0.182	-0.523	1.836			0.187	-0.073	1.828			0.321	-0.180	1.760
0.049	-0.301	1.782			0.055	-0.260	1.828			0.045	0.009	1.851			0.056	0.188	1.802			-0.092	-0.081	1.879			-0.146	-0.298	1.908			-0.171	-0.468	1.860			-0.182	-0.523	1.836			0.187	-0.074	1.828			0.321	-0.180	1.760
0.049	-0.301	1.782			0.055	-0.259	1.828			0.045	0.009	1.851			0.056	0.189	1.802			-0.092	-0.081	1.879			-0.146	-0.298	1.908			-0.171	-0.468	1.860			-0.182	-0.523	1.836			0.188	-0.074	1.828			0.321	-0.180	1.759
0.049	-0.301	1.782			0.055	-0.259	1.828			0.045	0.010	1.851			0.057	0.189	1.802			-0.092	-0.081	1.879			-0.146	-0.298	1.908			-0.171	-0.468	1.860			-0.182	-0.523	1.836			0.188	-0.074	1.828			0.322	-0.180	1.759
0.049	-0.301	1.782			0.056	-0.259	1.828			0.045	0.010	1.851			0.057	0.189	1.803			-0.092	-0.080	1.879			-0.146	-0.298	1.908			-0.171	-0.468	1.860			-0.181	-0.523	1.836			0.188	-0.074	1.828			0.322	-0.180	1.759
0.049	-0.301	1.782			0.056	-0.259	1.828			0.045	0.010	1.851			0.057	0.189	1.803			-0.092	-0.080	1.879			-0.146	-0.297	1.908			-0.171	-0.468	1.860			-0.181	-0.523	1.836			0.188	-0.074	1.828			0.322	-0.180	1.759
0.049	-0.301	1.782			0.056	-0.259	1.828			0.045	0.010	1.851			0.057	0.189	1.803			-0.092	-0.080	1.879			-0.146	-0.297	1.908			-0.171	-0.467	1.860			-0.181	-0.523	1.836			0.188	-0.074	1.828			0.322	-0.179	1.759
0.050	-0.301	1.782			0.056	-0.259	1.828			0.045	0.010	1.851			0.057	0.189	1.803			-0.092	-0.080	1.879			-0.146	-0.297	1.908			-0.171	-0.467	1.861			-0.181	-0.523	1.836			0.188	-0.074	1.828			0.323	-0.179	1.758
0.050	-0.301	1.782			0.056	-0.259	1.828			0.046	0.011	1.851			0.057	0.190	1.804			-0.091	-0.080	1.879			-0.146	-0.297	1.908			-0.171	-0.467	1.861			-0.181	-0.523	1.836			0.188	-0.074	1.828			0.323	-0.179	1.758
0.050	-0.301	1.782			0.056	-0.259	1.828			0.046	0.011	1.851			0.058	0.190	1.804			-0.091	-0.080	1.879			-0.145	-0.297	1.908			-0.171	-0.467	1.861			-0.181	-0.523	1.836			0.189	-0.074	1.828			0.323	-0.179	1.758
0.050	-0.301	1.782			0.056	-0.258	1.828			0.046	0.011	1.851			0.058	0.190	1.804			-0.091	-0.080	1.879			-0.145	-0.297	1.908			-0.171	-0.467	1.861			-0.181	-0.524	1.836			0.189	-0.074	1.828			0.324	-0.178	1.758
0.050	-0.301	1.782			0.056	-0.258	1.828			0.046	0.011	1.851			0.058	0.190	1.805			-0.091	-0.080	1.879			-0.145	-0.297	1.908			-0.170	-0.467	1.861			-0.181	-0.524	1.836			0.189	-0.074	1.828			0.324	-0.178	1.757
0.050	-0.301	1.782			0.057	-0.258	1.828			0.047	0.012	1.850			0.058	0.191	1.805			-0.091	-0.080	1.879			-0.145	-0.297	1.908			-0.170	-0.467	1.861			-0.181	-0.524	1.836			0.190	-0.074	1.828			0.325	-0.177	1.757
0.050	-0.301	1.782			0.057	-0.258	1.828			0.048	0.012	1.850			0.058	0.191	1.805			-0.091	-0.080	1.879			-0.145	-0.296	1.908			-0.170	-0.467	1.861			-0.181	-0.524	1.836			0.190	-0.074	1.827			0.326	-0.177	1.757
0.051	-0.300	1.782			0.057	-0.258	1.828			0.048	0.013	1.850			0.058	0.191	1.805			-0.091	-0.080	1.878			-0.145	-0.296	1.908			-0.170	-0.467	1.861			-0.181	-0.524	1.836			0.190	-0.074	1.827			0.326	-0.176	1.757
0.051	-0.300	1.782			0.057	-0.258	1.828			0.049	0.013	1.850			0.058	0.191	1.806			-0.091	-0.080	1.878			-0.144	-0.296	1.908			-0.170	-0.466	1.861			-0.181	-0.524	1.836			0.191	-0.074	1.827			0.327	-0.176	1.756
0.051	-0.300	1.782			0.057	-0.257	1.828			0.049	0.013	1.850			0.059	0.191	1.806			-0.090	-0.080	1.878			-0.144	-0.296	1.908			-0.170	-0.466	1.861			-0.180	-0.524	1.835			0.191	-0.074	1.827			0.328	-0.175	1.756
0.051	-0.300	1.782			0.058	-0.257	1.828			0.050	0.014	1.850			0.059	0.191	1.806			-0.090	-0.080	1.878			-0.144	-0.296	1.908			-0.170	-0.466	1.861			-0.180	-0.524	1.835			0.191	-0.074	1.827			0.329	-0.174	1.756
0.051	-0.300	1.782			0.058	-0.257	1.828			0.050	0.014	1.850			0.059	0.192	1.806			-0.090	-0.080	1.878			-0.143	-0.296	1.908			-0.169	-0.466	1.861			-0.180	-0.524	1.834			0.192	-0.074	1.827			0.330	-0.174	1.756
0.051	-0.300	1.782			0.058	-0.257	1.828			0.051	0.014	1.850			0.059	0.192	1.806			-0.090	-0.079	1.878			-0.143	-0.296	1.907			-0.168	-0.466	1.860			-0.179	-0.524	1.834			0.192	-0.074	1.827			0.331	-0.173	1.756
0.052	-0.300	1.782			0.058	-0.257	1.828			0.051	0.015	1.849			0.059	0.192	1.806			-0.090	-0.079	1.878			-0.142	-0.296	1.907			-0.167	-0.466	1.860			-0.178	-0.525	1.833			0.193	-0.074	1.827			0.332	-0.172	1.756
0.052	-0.299	1.782			0.058	-0.256	1.828			0.052	0.015	1.849			0.059	0.192	1.807			-0.090	-0.079	1.878			-0.142	-0.296	1.907			-0.167	-0.466	1.860			-0.177	-0.525	1.832			0.193	-0.074	1.826			0.333	-0.171	1.757
0.052	-0.299	1.782			0.059	-0.256	1.828			0.052	0.015	1.849			0.059	0.192	1.807			-0.089	-0.079	1.878			-0.141	-0.296	1.907			-0.166	-0.466	1.860			-0.176	-0.525	1.831			0.193	-0.073	1.826			0.334	-0.171	1.757
0.052	-0.299	1.782			0.059	-0.256	1.828			0.053	0.016	1.849			0.059	0.192	1.807			-0.089	-0.079	1.878			-0.141	-0.296	1.907			-0.165	-0.466	1.859			-0.175	-0.525	1.830			0.194	-0.073	1.826			0.335	-0.170	1.758
0.052	-0.299	1.782			0.059	-0.256	1.828			0.053	0.016	1.849			0.060	0.192	1.807			-0.089	-0.079	1.878			-0.140	-0.295	1.907			-0.164	-0.466	1.859			-0.174	-0.526	1.830			0.194	-0.073	1.826			0.336	-0.169	1.758
0.052	-0.299	1.782			0.059	-0.256	1.828			0.053	0.016	1.849			0.060	0.192	1.807			-0.089	-0.079	1.878			-0.140	-0.295	1.907			-0.164	-0.466	1.859			-0.174	-0.526	1.829			0.194	-0.073	1.826			0.338	-0.168	1.759
0.053	-0.299	1.782			0.059	-0.255	1.828			0.054	0.016	1.849			0.060	0.192	1.807			-0.088	-0.079	1.877			-0.140	-0.295	1.907			-0.163	-0.466	1.859			-0.173	-0.527	1.828			0.194	-0.073	1.826			0.339	-0.168	1.760
0.053	-0.299	1.782			0.060	-0.255	1.828			0.054	0.016	1.848			0.060	0.192	1.808			-0.088	-0.079	1.877			-0.139	-0.295	1.906			-0.163	-0.465	1.859			-0.173	-0.527	1.828			0.195	-0.073	1.826			0.340	-0.167	1.761
0.053	-0.298	1.782			0.060	-0.255	1.828			0.055	0.017	1.848			0.060	0.192	1.808			-0.088	-0.078	1.877			-0.139	-0.295	1.906			-0.162	-0.465	1.858			-0.173	-0.528	1.827			0.195	-0.073	1.825			0.341	-0.166	1.761
0.053	-0.298	1.782			0.060	-0.255	1.827			0.055	0.017	1.848			0.060	0.193	1.808			-0.087	-0.078	1.876			-0.138	-0.294	1.905			-0.162	-0.465	1.858			-0.172	-0.528	1.827			0.195	-0.073	1.825			0.342	-0.166	1.762
0.053	-0.298	1.782			0.060	-0.255	1.827			0.055	0.017	1.848			0.060	0.193	1.808			-0.087	-0.078	1.876			-0.138	-0.294	1.904			-0.162	-0.465	1.858			-0.172	-0.528	1.827			0.195	-0.073	1.825			0.343	-0.165	1.763
0.053	-0.298	1.782			0.060	-0.255	1.827			0.055	0.017	1.848			0.061	0.193	1.808			-0.086	-0.077	1.876			-0.137	-0.293	1.904			-0.161	-0.464	1.858			-0.172	-0.528	1.827			0.196	-0.073	1.825			0.344	-0.165	1.764
0.054	-0.298	1.782			0.060	-0.254	1.827			0.056	0.017	1.848			0.061	0.193	1.808			-0.086	-0.077	1.876			-0.137	-0.293	1.903			-0.161	-0.464	1.857			-0.172	-0.528	1.826			0.196	-0.073	1.825			0.345	-0.164	1.765
0.054	-0.298	1.782			0.061	-0.254	1.827			0.056	0.018	1.848			0.061	0.193	1.808			-0.086	-0.077	1.875			-0.136	-0.293	1.903			-0.161	-0.464	1.857			-0.171	-0.528	1.826			0.196	-0.073	1.825			0.346	-0.164	1.766
0.054	-0.298	1.782			0.061	-0.254	1.827			0.056	0.018	1.847			0.061	0.193	1.809			-0.085	-0.077	1.875			-0.136	-0.292	1.902			-0.161	-0.463	1.857			-0.171	-0.528	1.825			0.196	-0.073	1.825			0.346	-0.163	1.766
0.054	-0.298	1.781			0.061	-0.254	1.827			0.056	0.018	1.847			0.061	0.193	1.809			-0.085	-0.077	1.875			-0.136	-0.292	1.902			-0.161	-0.463	1.856			-0.171	-0.528	1.825			0.196	-0.073	1.825			0.347	-0.163	1.767
0.054	-0.297	1.781			0.061	-0.254	1.827			0.056	0.018	1.847			0.061	0.193	1.809			-0.085	-0.076	1.874			-0.135	-0.292	1.901			-0.160	-0.463	1.856			-0.171	-0.528	1.824			0.197	-0.073	1.825			0.347	-0.162	1.768
0.054	-0.297	1.781			0.061	-0.254	1.827			0.057	0.018	1.847			0.061	0.193	1.809			-0.085	-0.076	1.874			-0.135	-0.292	1.901			-0.160	-0.463	1.855			-0.171	-0.528	1.824			0.197	-0.073	1.824			0.348	-0.162	1.768
0.054	-0.297	1.781			0.061	-0.254	1.827			0.057	0.018	1.847			0.061	0.193	1.809			-0.085	-0.076	1.874			-0.135	-0.292	1.900			-0.160	-0.463	1.854			-0.170	-0.528	1.823			0.197	-0.073	1.824			0.348	-0.162	1.769
0.055	-0.297	1.781			0.061	-0.254	1.827			0.057	0.018	1.847			0.061	0.193	1.809			-0.084	-0.076	1.874			-0.135	-0.292	1.900			-0.160	-0.463	1.854			-0.170	-0.529	1.822			0.197	-0.073	1.824			0.349	-0.161	1.770
0.055	-0.297	1.781			0.061	-0.254	1.827			0.057	0.018	1.847			0.061	0.193	1.809			-0.084	-0.076	1.874			-0.135	-0.292	1.899			-0.159	-0.463	1.853			-0.170	-0.529	1.821			0.197	-0.073	1.824			0.349	-0.161	1.770
0.055	-0.297	1.781			0.062	-0.253	1.827			0.057	0.018	1.847			0.061	0.193	1.810			-0.084	-0.076	1.874			-0.134	-0.292	1.899			-0.159	-0.463	1.853			-0.170	-0.530	1.821			0.197	-0.073	1.824			0.350	-0.161	1.771
0.055	-0.297	1.781			0.062	-0.253	1.827			0.058	0.019	1.847			0.062	0.193	1.810			-0.084	-0.076	1.873			-0.134	-0.292	1.898			-0.159	-0.463	1.853			-0.169	-0.530	1.820			0.197	-0.072	1.824			0.350	-0.160	1.771
0.055	-0.297	1.781			0.062	-0.253	1.827			0.058	0.019	1.847			0.062	0.194	1.810			-0.084	-0.076	1.873			-0.134	-0.292	1.898			-0.159	-0.463	1.852			-0.169	-0.531	1.819			0.198	-0.072	1.824			0.350	-0.160	1.772
0.055	-0.297	1.781			0.062	-0.253	1.827			0.058	0.019	1.847			0.062	0.194	1.810			-0.084	-0.076	1.873			-0.134	-0.292	1.898			-0.159	-0.463	1.852			-0.169	-0.531	1.819			0.198	-0.072	1.824			0.350	-0.160	1.772
0.055	-0.297	1.781			0.062	-0.253	1.827			0.058	0.019	1.847			0.061	0.194	1.811			-0.083	-0.076	1.873			-0.134	-0.292	1.897			-0.158	-0.463	1.852			-0.168	-0.531	1.819			0.198	-0.072	1.824			0.351	-0.160	1.773
0.055	-0.297	1.781			0.062	-0.253	1.826			0.058	0.019	1.847			0.061	0.194	1.811			-0.083	-0.076	1.873			-0.134	-0.292	1.897			-0.158	-0.463	1.852			-0.168	-0.531	1.819			0.198	-0.072	1.824			0.351	-0.160	1.773
0.055	-0.296	1.781			0.062	-0.253	1.826			0.059	0.019	1.847			0.061	0.194	1.811			-0.083	-0.076	1.873			-0.134	-0.292	1.897			-0.158	-0.463	1.851			-0.168	-0.531	1.818			0.198	-0.072	1.824			0.351	-0.160	1.774
0.055	-0.296	1.781			0.062	-0.253	1.826			0.059	0.019	1.847			0.061	0.194	1.812			-0.083	-0.076	1.873			-0.134	-0.292	1.897			-0.158	-0.463	1.851			-0.168	-0.531	1.818			0.198	-0.072	1.824			0.351	-0.159	1.774
0.055	-0.296	1.781			0.062	-0.253	1.826			0.059	0.019	1.847			0.061	0.194	1.812			-0.083	-0.075	1.873			-0.133	-0.293	1.897			-0.158	-0.464	1.851			-0.168	-0.531	1.818			0.198	-0.072	1.824			0.351	-0.159	1.775
0.055	-0.296	1.781			0.062	-0.253	1.826			0.059	0.019	1.847			0.061	0.195	1.812			-0.083	-0.075	1.873			-0.133	-0.293	1.896			-0.158	-0.464	1.851			-0.167	-0.531	1.818			0.198	-0.072	1.824			0.351	-0.159	1.775
0.055	-0.296	1.781			0.062	-0.253	1.826			0.059	0.020	1.847			0.061	0.195	1.813			-0.083	-0.075	1.872			-0.133	-0.293	1.896			-0.158	-0.464	1.851			-0.167	-0.532	1.817			0.198	-0.072	1.824			0.351	-0.159	1.776
0.056	-0.296	1.781			0.062	-0.253	1.826			0.059	0.020	1.847			0.061	0.195	1.813			-0.083	-0.075	1.872			-0.133	-0.293	1.896			-0.158	-0.464	1.851			-0.167	-0.532	1.817			0.198	-0.072	1.824			0.352	-0.159	1.776
0.056	-0.296	1.781			0.062	-0.253	1.826			0.059	0.020	1.847			0.061	0.195	1.813			-0.083	-0.075	1.872			-0.133	-0.293	1.896			-0.158	-0.464	1.850			-0.167	-0.532	1.817			0.198	-0.072	1.824			0.352	-0.159	1.776
0.056	-0.296	1.781			0.062	-0.253	1.826			0.059	0.020	1.847			0.061	0.195	1.814			-0.083	-0.075	1.872			-0.133	-0.294	1.896			-0.158	-0.465	1.850			-0.167	-0.532	1.817			0.199	-0.072	1.824			0.352	-0.159	1.777
0.056	-0.296	1.781			0.062	-0.252	1.826			0.059	0.020	1.847			0.061	0.195	1.814			-0.083	-0.075	1.872			-0.133	-0.294	1.896			-0.158	-0.465	1.850			-0.167	-0.532	1.817			0.199	-0.072	1.824			0.352	-0.159	1.777
0.056	-0.296	1.781			0.062	-0.252	1.826			0.059	0.020	1.847			0.061	0.195	1.814			-0.083	-0.075	1.872			-0.133	-0.294	1.896			-0.158	-0.465	1.850			-0.167	-0.532	1.817			0.199	-0.072	1.824			0.352	-0.159	1.778
0.056	-0.296	1.781			0.062	-0.252	1.826			0.059	0.020	1.847			0.061	0.195	1.815			-0.083	-0.075	1.872			-0.133	-0.295	1.896			-0.158	-0.465	1.850			-0.167	-0.532	1.816			0.199	-0.072	1.824			0.352	-0.159	1.778
0.056	-0.296	1.781			0.062	-0.252	1.826			0.059	0.020	1.847			0.061	0.195	1.815			-0.083	-0.075	1.872			-0.133	-0.295	1.896			-0.158	-0.465	1.850			-0.167	-0.532	1.816			0.199	-0.072	1.824			0.352	-0.159	1.779
0.056	-0.296	1.781			0.062	-0.252	1.826			0.059	0.020	1.847			0.061	0.195	1.815			-0.083	-0.075	1.872			-0.133	-0.295	1.896			-0.158	-0.465	1.850			-0.167	-0.531	1.817			0.199	-0.072	1.824			0.352	-0.159	1.779
0.056	-0.296	1.781			0.062	-0.252	1.826			0.059	0.020	1.847			0.061	0.195	1.816			-0.083	-0.075	1.872			-0.133	-0.295	1.896			-0.158	-0.466	1.850			-0.166	-0.531	1.817			0.199	-0.072	1.824			0.352	-0.159	1.780
0.056	-0.296	1.781			0.062	-0.252	1.826			0.059	0.020	1.847			0.061	0.195	1.816			-0.083	-0.075	1.872			-0.133	-0.295	1.896			-0.158	-0.466	1.850			-0.166	-0.531	1.817			0.199	-0.072	1.824			0.352	-0.159	1.780
0.056	-0.296	1.781			0.062	-0.252	1.826			0.059	0.020	1.848			0.061	0.195	1.817			-0.083	-0.075	1.872			-0.133	-0.295	1.896			-0.158	-0.466	1.850			-0.166	-0.531	1.817			0.199	-0.072	1.825			0.352	-0.159	1.781
0.056	-0.296	1.781			0.062	-0.252	1.826			0.059	0.020	1.848			0.061	0.195	1.817			-0.083	-0.075	1.872			-0.133	-0.295	1.896			-0.158	-0.466	1.850			-0.166	-0.531	1.817			0.199	-0.072	1.825			0.352	-0.159	1.781
0.056	-0.296	1.781			0.063	-0.252	1.827			0.059	0.021	1.848			0.061	0.195	1.817			-0.082	-0.075	1.872			-0.133	-0.295	1.896			-0.158	-0.466	1.850			-0.166	-0.531	1.817			0.199	-0.072	1.825			0.352	-0.159	1.782
0.056	-0.296	1.781			0.062	-0.252	1.827			0.059	0.021	1.848			0.061	0.195	1.818			-0.082	-0.075	1.873			-0.133	-0.296	1.896			-0.158	-0.466	1.850			-0.166	-0.531	1.817			0.199	-0.072	1.825			0.352	-0.159	1.782
0.056	-0.295	1.781			0.062	-0.252	1.827			0.059	0.021	1.848			0.061	0.195	1.818			-0.082	-0.075	1.873			-0.133	-0.296	1.896			-0.158	-0.466	1.850			-0.166	-0.531	1.818			0.199	-0.072	1.825			0.352	-0.159	1.783
0.056	-0.295	1.781			0.062	-0.252	1.827			0.059	0.021	1.848			0.061	0.195	1.818			-0.082	-0.075	1.873			-0.133	-0.296	1.896			-0.158	-0.466	1.850			-0.166	-0.532	1.818			0.199	-0.072	1.826			0.352	-0.159	1.783
0.056	-0.295	1.781			0.062	-0.252	1.827			0.059	0.021	1.848			0.061	0.195	1.818			-0.082	-0.075	1.873			-0.133	-0.296	1.896			-0.158	-0.466	1.850			-0.166	-0.532	1.818			0.199	-0.072	1.826			0.352	-0.159	1.784
0.056	-0.295	1.781			0.062	-0.252	1.827			0.059	0.021	1.848			0.062	0.195	1.819			-0.082	-0.075	1.873			-0.133	-0.296	1.897			-0.158	-0.466	1.850			-0.166	-0.533	1.819			0.199	-0.072	1.826			0.352	-0.159	1.785
0.056	-0.295	1.781			0.062	-0.252	1.827			0.059	0.021	1.848			0.062	0.195	1.819			-0.082	-0.075	1.873			-0.133	-0.296	1.897			-0.158	-0.466	1.851			-0.166	-0.533	1.819			0.199	-0.072	1.827			0.352	-0.159	1.785
0.056	-0.295	1.781			0.062	-0.252	1.827			0.059	0.021	1.848			0.062	0.195	1.819			-0.082	-0.075	1.873			-0.133	-0.296	1.897			-0.157	-0.466	1.851			-0.166	-0.533	1.819			0.199	-0.071	1.827			0.352	-0.159	1.786
0.056	-0.295	1.782			0.062	-0.252	1.827			0.059	0.021	1.849			0.062	0.195	1.819			-0.082	-0.075	1.873			-0.133	-0.296	1.897			-0.157	-0.466	1.851			-0.165	-0.533	1.819			0.199	-0.071	1.827			0.352	-0.159	1.786
0.056	-0.295	1.782			0.062	-0.252	1.827			0.059	0.021	1.849			0.062	0.195	1.820			-0.082	-0.075	1.873			-0.133	-0.296	1.897			-0.157	-0.466	1.851			-0.165	-0.534	1.819			0.199	-0.071	1.828			0.352	-0.159	1.786
0.056	-0.295	1.782			0.062	-0.252	1.827			0.059	0.021	1.849			0.062	0.195	1.820			-0.082	-0.075	1.873			-0.133	-0.296	1.897			-0.157	-0.466	1.851			-0.166	-0.534	1.819			0.200	-0.071	1.828			0.352	-0.159	1.787
0.056	-0.295	1.782			0.062	-0.251	1.828			0.059	0.021	1.849			0.062	0.195	1.820			-0.082	-0.075	1.873			-0.133	-0.296	1.897			-0.157	-0.466	1.851			-0.166	-0.534	1.819			0.200	-0.071	1.828			0.352	-0.158	1.787
0.056	-0.295	1.782			0.062	-0.251	1.828			0.060	0.021	1.849			0.062	0.195	1.820			-0.082	-0.075	1.874			-0.133	-0.296	1.897			-0.157	-0.466	1.851			-0.166	-0.534	1.819			0.200	-0.071	1.828			0.352	-0.158	1.786
0.056	-0.295	1.782			0.063	-0.251	1.828			0.060	0.021	1.849			0.062	0.195	1.820			-0.082	-0.075	1.874			-0.133	-0.296	1.897			-0.157	-0.466	1.851			-0.166	-0.534	1.818			0.200	-0.071	1.828			0.352	-0.156	1.785
0.056	-0.295	1.782			0.063	-0.251	1.828			0.060	0.022	1.849			0.062	0.195	1.820			-0.082	-0.075	1.874			-0.133	-0.295	1.897			-0.157	-0.466	1.851			-0.166	-0.534	1.818			0.200	-0.071	1.828			0.353	-0.154	1.781
0.056	-0.295	1.783			0.063	-0.251	1.828			0.060	0.022	1.849			0.062	0.195	1.821			-0.082	-0.074	1.874			-0.133	-0.295	1.897			-0.157	-0.466	1.851			-0.166	-0.533	1.818			0.200	-0.071	1.829			0.355	-0.151	1.777
0.056	-0.295	1.783			0.063	-0.251	1.828			0.060	0.022	1.849			0.062	0.195	1.821			-0.081	-0.074	1.874			-0.132	-0.294	1.898			-0.156	-0.466	1.851			-0.166	-0.533	1.818			0.200	-0.071	1.829			0.356	-0.149	1.771
0.056	-0.295	1.783			0.063	-0.251	1.828			0.061	0.022	1.849			0.062	0.195	1.821			-0.081	-0.074	1.874			-0.132	-0.294	1.898			-0.156	-0.465	1.851			-0.166	-0.533	1.817			0.200	-0.071	1.829			0.358	-0.146	1.765
0.056	-0.295	1.783			0.063	-0.251	1.829			0.061	0.022	1.849			0.062	0.195	1.821			-0.081	-0.074	1.874			-0.132	-0.294	1.898			-0.156	-0.465	1.851			-0.166	-0.532	1.817			0.200	-0.071	1.829			0.359	-0.143	1.758
0.056	-0.295	1.783			0.063	-0.251	1.829			0.061	0.023	1.849			0.062	0.196	1.821			-0.080	-0.074	1.874			-0.131	-0.294	1.898			-0.155	-0.465	1.851			-0.166	-0.532	1.817			0.201	-0.070	1.828			0.361	-0.140	1.752
0.057	-0.295	1.783			0.064	-0.251	1.829			0.062	0.023	1.849			0.063	0.196	1.821			-0.080	-0.074	1.875			-0.131	-0.293	1.898			-0.155	-0.465	1.851			-0.166	-0.532	1.817			0.201	-0.070	1.828			0.362	-0.138	1.746
0.057	-0.294	1.784			0.064	-0.251	1.829			0.063	0.023	1.849			0.063	0.196	1.822			-0.079	-0.074	1.875			-0.130	-0.293	1.899			-0.154	-0.464	1.852			-0.165	-0.532	1.818			0.202	-0.070	1.827			0.363	-0.136	1.740
0.057	-0.294	1.784			0.064	-0.250	1.829			0.064	0.024	1.849			0.063	0.196	1.822			-0.078	-0.074	1.875			-0.129	-0.293	1.899			-0.153	-0.464	1.852			-0.164	-0.532	1.818			0.202	-0.069	1.826			0.364	-0.134	1.735
0.057	-0.294	1.784			0.065	-0.250	1.829			0.065	0.024	1.849			0.064	0.197	1.822			-0.078	-0.074	1.875			-0.128	-0.293	1.899			-0.151	-0.464	1.855			-0.163	-0.532	1.821			0.203	-0.069	1.825			0.365	-0.133	1.731
0.057	-0.294	1.784			0.065	-0.250	1.829			0.066	0.025	1.849			0.064	0.197	1.822			-0.077	-0.074	1.875			-0.127	-0.292	1.900			-0.150	-0.464	1.856			-0.162	-0.532	1.822			0.204	-0.069	1.824			0.366	-0.131	1.725
0.057	-0.294	1.784			0.066	-0.250	1.829			0.067	0.025	1.849			0.065	0.197	1.822			-0.076	-0.074	1.875			-0.125	-0.292	1.900			-0.149	-0.463	1.858			-0.161	-0.532	1.824			0.205	-0.068	1.822			0.367	-0.130	1.721
0.058	-0.294	1.784			0.066	-0.250	1.829			0.068	0.026	1.849			0.065	0.197	1.822			-0.075	-0.074	1.875			-0.124	-0.292	1.901			-0.148	-0.463	1.860			-0.160	-0.532	1.826			0.206	-0.068	1.821			0.367	-0.129	1.717
0.058	-0.294	1.784			0.067	-0.250	1.829			0.069	0.026	1.848			0.065	0.198	1.822			-0.074	-0.074	1.876			-0.122	-0.292	1.902			-0.147	-0.463	1.861			-0.159	-0.532	1.828			0.206	-0.068	1.820			0.368	-0.128	1.714
0.058	-0.294	1.784			0.067	-0.250	1.829			0.071	0.026	1.848			0.066	0.198	1.822			-0.074	-0.074	1.876			-0.121	-0.292	1.903			-0.146	-0.463	1.863			-0.158	-0.533	1.830			0.207	-0.067	1.818			0.368	-0.127	1.710
0.058	-0.294	1.784			0.068	-0.249	1.829			0.072	0.027	1.847			0.066	0.198	1.823			-0.073	-0.074	1.876			-0.120	-0.292	1.903			-0.145	-0.463	1.864			-0.157	-0.533	1.832			0.208	-0.067	1.817			0.368	-0.127	1.708
0.058	-0.294	1.784			0.068	-0.249	1.829			0.073	0.027	1.847			0.067	0.198	1.823			-0.072	-0.075	1.876			-0.118	-0.292	1.904			-0.144	-0.463	1.866			-0.157	-0.533	1.833			0.208	-0.067	1.815			0.368	-0.126	1.705
0.059	-0.294	1.784			0.069	-0.249	1.829			0.075	0.028	1.847			0.067	0.199	1.822			-0.071	-0.075	1.876			-0.117	-0.292	1.904			-0.144	-0.463	1.867			-0.156	-0.533	1.835			0.209	-0.067	1.814			0.369	-0.126	1.703
0.059	-0.294	1.784			0.070	-0.249	1.829			0.076	0.028	1.846			0.068	0.199	1.822			-0.070	-0.075	1.876			-0.116	-0.292	1.905			-0.143	-0.463	1.868			-0.155	-0.534	1.836			0.210	-0.066	1.813			0.369	-0.125	1.701
0.059	-0.294	1.784			0.070	-0.249	1.829			0.076	0.028	1.846			0.068	0.199	1.822			-0.070	-0.075	1.876			-0.115	-0.291	1.905			-0.142	-0.463	1.868			-0.155	-0.534	1.837			0.210	-0.066	1.812			0.369	-0.125	1.699
0.059	-0.294	1.784			0.071	-0.249	1.829			0.077	0.029	1.846			0.068	0.199	1.822			-0.069	-0.075	1.876			-0.114	-0.291	1.905			-0.142	-0.463	1.869			-0.155	-0.534	1.838			0.211	-0.066	1.811			0.369	-0.125	1.698
0.060	-0.294	1.784			0.071	-0.249	1.829			0.078	0.029	1.845			0.069	0.200	1.822			-0.068	-0.075	1.876			-0.114	-0.291	1.906			-0.141	-0.463	1.869			-0.154	-0.534	1.838			0.211	-0.066	1.810			0.370	-0.124	1.696
0.060	-0.294	1.784			0.072	-0.249	1.828			0.079	0.029	1.845			0.069	0.200	1.822			-0.068	-0.075	1.876			-0.113	-0.291	1.906			-0.141	-0.463	1.870			-0.154	-0.534	1.839			0.211	-0.066	1.809			0.370	-0.124	1.695
0.060	-0.294	1.784			0.072	-0.248	1.828			0.080	0.029	1.844			0.070	0.200	1.822			-0.067	-0.075	1.876			-0.112	-0.291	1.906			-0.140	-0.463	1.870			-0.154	-0.534	1.839			0.212	-0.065	1.808			0.370	-0.124	1.694
0.060	-0.294	1.784			0.073	-0.248	1.828			0.080	0.030	1.844			0.070	0.200	1.822			-0.067	-0.075	1.876			-0.112	-0.291	1.906			-0.140	-0.463	1.870			-0.154	-0.534	1.839			0.212	-0.065	1.807			0.370	-0.123	1.693
0.061	-0.294	1.784			0.073	-0.248	1.828			0.081	0.030	1.844			0.071	0.200	1.821			-0.067	-0.075	1.876			-0.111	-0.291	1.906			-0.139	-0.463	1.870			-0.153	-0.534	1.840			0.212	-0.065	1.807			0.370	-0.123	1.692
0.061	-0.293	1.783			0.073	-0.248	1.828			0.081	0.030	1.843			0.071	0.201	1.821			-0.066	-0.076	1.876			-0.111	-0.291	1.906			-0.139	-0.463	1.870			-0.153	-0.533	1.840			0.213	-0.065	1.806			0.370	-0.123	1.691
0.061	-0.293	1.783			0.074	-0.248	1.827			0.082	0.030	1.843			0.071	0.201	1.821			-0.066	-0.076	1.876			-0.110	-0.291	1.906			-0.139	-0.462	1.870			-0.153	-0.531	1.840			0.213	-0.065	1.805			0.370	-0.123	1.690
0.061	-0.293	1.783			0.074	-0.248	1.827			0.082	0.030	1.842			0.072	0.201	1.821			-0.066	-0.076	1.876			-0.110	-0.291	1.906			-0.138	-0.462	1.869			-0.152	-0.531	1.839			0.213	-0.065	1.805			0.371	-0.123	1.689
0.062	-0.293	1.783			0.075	-0.248	1.827			0.083	0.031	1.842			0.072	0.201	1.820			-0.065	-0.076	1.876			-0.110	-0.291	1.906			-0.138	-0.462	1.868			-0.153	-0.532	1.838			0.213	-0.065	1.804			0.371	-0.123	1.689
0.062	-0.293	1.783			0.075	-0.248	1.827			0.083	0.031	1.842			0.072	0.201	1.820			-0.065	-0.076	1.875			-0.110	-0.291	1.905			-0.138	-0.463	1.867			-0.153	-0.532	1.837			0.214	-0.065	1.804			0.371	-0.123	1.689
0.062	-0.293	1.783			0.075	-0.248	1.826			0.083	0.031	1.841			0.072	0.202	1.820			-0.065	-0.076	1.875			-0.109	-0.291	1.905			-0.139	-0.463	1.866			-0.153	-0.531	1.836			0.214	-0.064	1.803			0.371	-0.123	1.689
0.062	-0.293	1.782			0.075	-0.247	1.826			0.084	0.031	1.841			0.073	0.202	1.820			-0.064	-0.076	1.875			-0.109	-0.292	1.904			-0.139	-0.463	1.865			-0.153	-0.531	1.835			0.214	-0.064	1.803			0.371	-0.123	1.689
0.063	-0.293	1.782			0.076	-0.247	1.826			0.084	0.031	1.841			0.073	0.202	1.820			-0.064	-0.076	1.875			-0.110	-0.292	1.903			-0.139	-0.463	1.864			-0.153	-0.530	1.833			0.214	-0.064	1.803			0.371	-0.123	1.689
0.063	-0.293	1.782			0.076	-0.247	1.826			0.084	0.031	1.840			0.073	0.202	1.819			-0.064	-0.076	1.874			-0.110	-0.292	1.903			-0.139	-0.463	1.863			-0.153	-0.529	1.832			0.214	-0.064	1.802			0.371	-0.123	1.690
0.063	-0.293	1.782			0.076	-0.247	1.826			0.085	0.031	1.840			0.074	0.202	1.819			-0.064	-0.076	1.874			-0.110	-0.292	1.902			-0.140	-0.463	1.862			-0.153	-0.530	1.830			0.214	-0.064	1.802			0.371	-0.122	1.690
0.063	-0.293	1.782			0.076	-0.247	1.825			0.085	0.031	1.840			0.074	0.202	1.819			-0.064	-0.075	1.873			-0.110	-0.292	1.901			-0.140	-0.463	1.861			-0.153	-0.530	1.828			0.214	-0.064	1.802			0.371	-0.122	1.690
0.063	-0.293	1.781			0.076	-0.247	1.825			0.085	0.032	1.840			0.074	0.202	1.818			-0.064	-0.075	1.873			-0.110	-0.292	1.901			-0.140	-0.463	1.861			-0.153	-0.530	1.827			0.215	-0.064	1.801			0.372	-0.122	1.690
0.063	-0.293	1.781			0.077	-0.247	1.825			0.085	0.032	1.839			0.075	0.203	1.818			-0.063	-0.075	1.873			-0.110	-0.292	1.900			-0.140	-0.463	1.860			-0.153	-0.530	1.826			0.215	-0.064	1.801			0.372	-0.122	1.690
0.064	-0.292	1.781			0.077	-0.247	1.825			0.085	0.032	1.839			0.075	0.203	1.818			-0.063	-0.075	1.872			-0.110	-0.292	1.899			-0.141	-0.463	1.859			-0.154	-0.530	1.825			0.215	-0.064	1.801			0.372	-0.122	1.690
0.064	-0.292	1.781			0.077	-0.247	1.825			0.085	0.032	1.839			0.075	0.203	1.817			-0.063	-0.075	1.872			-0.111	-0.292	1.899			-0.141	-0.463	1.859			-0.154	-0.530	1.825			0.215	-0.064	1.801			0.372	-0.122	1.690
0.064	-0.292	1.781			0.077	-0.247	1.824			0.086	0.032	1.838			0.076	0.203	1.817			-0.063	-0.075	1.872			-0.111	-0.292	1.899			-0.141	-0.463	1.858			-0.154	-0.530	1.824			0.215	-0.064	1.800			0.372	-0.122	1.690
0.064	-0.292	1.780			0.077	-0.246	1.824			0.086	0.032	1.838			0.076	0.203	1.817			-0.063	-0.075	1.871			-0.111	-0.292	1.898			-0.141	-0.463	1.858			-0.154	-0.530	1.824			0.215	-0.064	1.800			0.372	-0.122	1.690
0.064	-0.292	1.780			0.077	-0.246	1.824			0.086	0.032	1.838			0.077	0.203	1.816			-0.063	-0.075	1.871			-0.111	-0.292	1.898			-0.141	-0.463	1.857			-0.155	-0.530	1.823			0.215	-0.063	1.800			0.372	-0.122	1.690
0.064	-0.292	1.780			0.077	-0.246	1.824			0.086	0.032	1.838			0.077	0.203	1.816			-0.063	-0.075	1.871			-0.111	-0.292	1.897			-0.141	-0.463	1.857			-0.155	-0.531	1.823			0.215	-0.063	1.800			0.372	-0.122	1.689
0.064	-0.292	1.780			0.078	-0.246	1.824			0.086	0.032	1.837			0.077	0.203	1.815			-0.063	-0.074	1.871			-0.111	-0.292	1.897			-0.142	-0.463	1.857			-0.155	-0.531	1.823			0.215	-0.063	1.800			0.372	-0.121	1.689
0.064	-0.291	1.780			0.078	-0.246	1.823			0.086	0.032	1.837			0.078	0.203	1.815			-0.063	-0.074	1.870			-0.111	-0.292	1.897			-0.142	-0.463	1.857			-0.156	-0.531	1.822			0.215	-0.063	1.799			0.372	-0.121	1.689
0.065	-0.291	1.779			0.078	-0.246	1.823			0.086	0.032	1.837			0.078	0.203	1.815			-0.062	-0.074	1.870			-0.111	-0.292	1.897			-0.142	-0.463	1.856			-0.156	-0.531	1.822			0.216	-0.063	1.799			0.372	-0.121	1.689
0.065	-0.291	1.779			0.078	-0.246	1.823			0.087	0.032	1.837			0.079	0.203	1.814			-0.062	-0.074	1.870			-0.111	-0.292	1.896			-0.142	-0.463	1.856			-0.156	-0.530	1.822			0.216	-0.063	1.799			0.372	-0.121	1.688
0.065	-0.291	1.779			0.078	-0.246	1.823			0.087	0.032	1.837			0.080	0.203	1.814			-0.062	-0.073	1.869			-0.111	-0.292	1.896			-0.142	-0.463	1.856			-0.157	-0.530	1.822			0.216	-0.063	1.798			0.373	-0.121	1.688
0.065	-0.291	1.779			0.078	-0.246	1.822			0.087	0.032	1.836			0.081	0.203	1.814			-0.062	-0.073	1.869			-0.112	-0.292	1.896			-0.143	-0.463	1.856			-0.158	-0.530	1.822			0.216	-0.063	1.798			0.373	-0.121	1.687
0.065	-0.291	1.778			0.078	-0.245	1.822			0.087	0.032	1.836			0.081	0.203	1.813			-0.061	-0.073	1.869			-0.112	-0.292	1.896			-0.143	-0.462	1.856			-0.159	-0.530	1.822			0.216	-0.063	1.797			0.373	-0.121	1.686
0.065	-0.291	1.778			0.078	-0.245	1.822			0.087	0.032	1.836			0.082	0.203	1.813			-0.061	-0.073	1.868			-0.112	-0.292	1.896			-0.143	-0.462	1.856			-0.160	-0.530	1.822			0.216	-0.064	1.797			0.373	-0.121	1.686
0.065	-0.291	1.778			0.078	-0.245	1.822			0.087	0.032	1.835			0.083	0.203	1.813			-0.061	-0.073	1.868			-0.112	-0.292	1.895			-0.143	-0.462	1.855			-0.161	-0.530	1.822			0.216	-0.064	1.796			0.373	-0.121	1.685
0.065	-0.291	1.777			0.079	-0.245	1.821			0.087	0.033	1.835			0.084	0.203	1.813			-0.060	-0.072	1.867			-0.112	-0.291	1.895			-0.143	-0.462	1.855			-0.161	-0.530	1.822			0.216	-0.064	1.796			0.373	-0.121	1.685
0.065	-0.291	1.777			0.079	-0.245	1.821			0.087	0.033	1.835			0.085	0.203	1.812			-0.060	-0.072	1.867			-0.112	-0.291	1.895			-0.144	-0.462	1.855			-0.162	-0.530	1.822			0.216	-0.064	1.795			0.373	-0.121	1.684
0.065	-0.291	1.777			0.079	-0.245	1.821			0.088	0.033	1.834			0.086	0.203	1.812			-0.059	-0.072	1.866			-0.112	-0.291	1.895			-0.144	-0.462	1.855			-0.163	-0.530	1.823			0.216	-0.064	1.794			0.373	-0.122	1.683
0.065	-0.291	1.777			0.079	-0.245	1.820			0.088	0.033	1.834			0.087	0.203	1.812			-0.059	-0.072	1.866			-0.112	-0.291	1.895			-0.144	-0.462	1.855			-0.163	-0.530	1.823			0.216	-0.064	1.794			0.373	-0.122	1.682
0.066	-0.291	1.776			0.079	-0.245	1.820			0.088	0.033	1.834			0.088	0.204	1.812			-0.058	-0.071	1.865			-0.112	-0.291	1.894			-0.144	-0.462	1.855			-0.164	-0.530	1.823			0.216	-0.064	1.793			0.374	-0.122	1.681
0.066	-0.291	1.776			0.079	-0.245	1.820			0.088	0.033	1.834			0.089	0.204	1.811			-0.058	-0.071	1.865			-0.112	-0.291	1.894			-0.144	-0.462	1.855			-0.164	-0.530	1.823			0.217	-0.064	1.793			0.374	-0.121	1.681
0.066	-0.291	1.776			0.079	-0.245	1.819			0.088	0.033	1.833			0.090	0.204	1.811			-0.057	-0.071	1.864			-0.112	-0.291	1.894			-0.145	-0.462	1.855			-0.165	-0.530	1.823			0.217	-0.064	1.792			0.375	-0.121	1.680
0.066	-0.291	1.775			0.079	-0.245	1.819			0.088	0.033	1.833			0.091	0.204	1.811			-0.057	-0.071	1.864			-0.112	-0.291	1.893			-0.145	-0.461	1.855			-0.165	-0.530	1.823			0.217	-0.064	1.792			0.375	-0.121	1.680
0.066	-0.291	1.775			0.079	-0.245	1.819			0.088	0.033	1.832			0.092	0.204	1.811			-0.057	-0.070	1.864			-0.112	-0.291	1.893			-0.145	-0.461	1.855			-0.165	-0.528	1.823			0.217	-0.064	1.791			0.376	-0.121	1.680
0.066	-0.291	1.775			0.080	-0.245	1.818			0.088	0.033	1.832			0.093	0.204	1.810			-0.056	-0.070	1.863			-0.112	-0.290	1.893			-0.145	-0.461	1.854			-0.164	-0.526	1.824			0.217	-0.064	1.791			0.377	-0.120	1.680
0.066	-0.291	1.774			0.080	-0.245	1.818			0.088	0.033	1.832			0.094	0.204	1.810			-0.056	-0.070	1.863			-0.112	-0.290	1.893			-0.145	-0.461	1.854			-0.164	-0.524	1.824			0.217	-0.064	1.790			0.378	-0.120	1.680
0.066	-0.291	1.774			0.080	-0.245	1.818			0.088	0.033	1.831			0.094	0.204	1.810			-0.055	-0.070	1.862			-0.112	-0.290	1.892			-0.145	-0.461	1.854			-0.164	-0.523	1.824			0.217	-0.064	1.790			0.379	-0.119	1.680
0.066	-0.291	1.774			0.080	-0.245	1.817			0.089	0.034	1.831			0.095	0.204	1.810			-0.055	-0.069	1.862			-0.111	-0.290	1.892			-0.145	-0.461	1.854			-0.164	-0.522	1.824			0.217	-0.064	1.789			0.380	-0.119	1.681
0.066	-0.291	1.773			0.080	-0.245	1.817			0.089	0.034	1.830			0.096	0.205	1.809			-0.055	-0.069	1.861			-0.111	-0.290	1.891			-0.145	-0.461	1.854			-0.164	-0.522	1.824			0.217	-0.064	1.789			0.382	-0.118	1.682
0.066	-0.291	1.773			0.080	-0.245	1.817			0.089	0.034	1.830			0.096	0.205	1.809			-0.054	-0.069	1.861			-0.111	-0.289	1.891			-0.145	-0.460	1.854			-0.164	-0.521	1.824			0.218	-0.064	1.789			0.383	-0.117	1.683
0.066	-0.291	1.773			0.080	-0.245	1.816			0.089	0.034	1.830			0.097	0.205	1.809			-0.054	-0.069	1.861			-0.111	-0.289	1.890			-0.146	-0.460	1.854			-0.164	-0.521	1.824			0.218	-0.064	1.788			0.384	-0.117	1.684
0.067	-0.291	1.772			0.080	-0.245	1.816			0.089	0.034	1.829			0.097	0.205	1.809			-0.054	-0.069	1.860			-0.111	-0.289	1.890			-0.146	-0.460	1.854			-0.164	-0.520	1.824			0.218	-0.064	1.788			0.386	-0.116	1.686
0.067	-0.291	1.772			0.080	-0.245	1.816			0.089	0.034	1.829			0.097	0.205	1.809			-0.054	-0.069	1.860			-0.111	-0.289	1.889			-0.146	-0.460	1.853			-0.164	-0.520	1.823			0.218	-0.064	1.788			0.387	-0.116	1.687
0.067	-0.291	1.772			0.080	-0.245	1.815			0.089	0.034	1.828			0.098	0.205	1.808			-0.054	-0.069	1.859			-0.111	-0.289	1.889			-0.146	-0.460	1.853			-0.164	-0.520	1.823			0.218	-0.064	1.787			0.388	-0.115	1.688
0.067	-0.291	1.771			0.080	-0.245	1.815			0.089	0.034	1.828			0.098	0.205	1.808			-0.053	-0.069	1.859			-0.111	-0.289	1.888			-0.146	-0.460	1.852			-0.164	-0.520	1.823			0.218	-0.064	1.787			0.389	-0.115	1.690
0.067	-0.291	1.771			0.080	-0.245	1.815			0.089	0.034	1.828			0.098	0.205	1.808			-0.053	-0.069	1.858			-0.111	-0.289	1.888			-0.146	-0.460	1.851			-0.164	-0.520	1.822			0.218	-0.064	1.787			0.390	-0.115	1.691
0.067	-0.291	1.771			0.080	-0.245	1.814			0.089	0.034	1.828			0.099	0.205	1.808			-0.053	-0.069	1.858			-0.111	-0.289	1.887			-0.146	-0.460	1.850			-0.165	-0.519	1.821			0.218	-0.064	1.787			0.391	-0.114	1.693
0.067	-0.291	1.770			0.080	-0.245	1.814			0.089	0.034	1.827			0.099	0.205	1.808			-0.053	-0.069	1.858			-0.112	-0.289	1.887			-0.146	-0.460	1.849			-0.165	-0.519	1.820			0.219	-0.064	1.787			0.392	-0.114	1.695
0.067	-0.291	1.770			0.080	-0.245	1.814			0.089	0.034	1.827			0.099	0.205	1.807			-0.053	-0.069	1.857			-0.112	-0.289	1.886			-0.147	-0.459	1.848			-0.165	-0.519	1.820			0.219	-0.064	1.786			0.393	-0.114	1.696
0.067	-0.291	1.770			0.080	-0.245	1.814			0.089	0.034	1.827			0.100	0.205	1.807			-0.053	-0.068	1.857			-0.112	-0.289	1.886			-0.147	-0.459	1.847			-0.165	-0.519	1.820			0.219	-0.064	1.786			0.393	-0.114	1.698
0.067	-0.291	1.769			0.080	-0.245	1.813			0.088	0.034	1.827			0.100	0.205	1.807			-0.053	-0.068	1.857			-0.112	-0.289	1.886			-0.147	-0.459	1.846			-0.166	-0.519	1.819			0.219	-0.064	1.786			0.394	-0.114	1.700
0.067	-0.291	1.769			0.080	-0.245	1.813			0.088	0.034	1.826			0.100	0.205	1.807			-0.053	-0.068	1.856			-0.112	-0.289	1.885			-0.147	-0.459	1.845			-0.166	-0.519	1.819			0.219	-0.064	1.786			0.395	-0.114	1.701
0.067	-0.291	1.769			0.080	-0.245	1.813			0.088	0.034	1.826			0.100	0.205	1.807			-0.053	-0.068	1.856			-0.112	-0.289	1.885			-0.148	-0.459	1.844			-0.166	-0.519	1.818			0.219	-0.064	1.786			0.395	-0.114	1.702
0.067	-0.291	1.769			0.080	-0.245	1.813			0.088	0.034	1.826			0.100	0.205	1.807			-0.053	-0.068	1.856			-0.112	-0.289	1.884			-0.148	-0.459	1.843			-0.167	-0.520	1.817			0.219	-0.065	1.786			0.395	-0.115	1.704
0.067	-0.291	1.768			0.080	-0.245	1.812			0.088	0.034	1.826			0.101	0.205	1.806			-0.053	-0.068	1.856			-0.112	-0.289	1.884			-0.148	-0.458	1.843			-0.168	-0.520	1.817			0.219	-0.065	1.786			0.396	-0.115	1.705
0.067	-0.291	1.768			0.080	-0.245	1.812			0.088	0.034	1.826			0.101	0.205	1.806			-0.053	-0.068	1.855			-0.112	-0.289	1.884			-0.148	-0.458	1.842			-0.168	-0.521	1.816			0.220	-0.065	1.786			0.396	-0.115	1.706
0.068	-0.291	1.768			0.080	-0.245	1.812			0.088	0.034	1.825			0.101	0.205	1.806			-0.053	-0.068	1.855			-0.112	-0.288	1.883			-0.148	-0.458	1.842			-0.168	-0.521	1.816			0.220	-0.065	1.786			0.396	-0.115	1.707
0.068	-0.291	1.768			0.080	-0.245	1.812			0.088	0.034	1.825			0.101	0.205	1.806			-0.053	-0.068	1.855			-0.112	-0.288	1.883			-0.148	-0.458	1.841			-0.169	-0.522	1.816			0.220	-0.065	1.786			0.396	-0.115	1.708
0.068	-0.291	1.768			0.080	-0.245	1.812			0.088	0.034	1.825			0.101	0.205	1.806			-0.053	-0.068	1.855			-0.112	-0.288	1.883			-0.148	-0.458	1.841			-0.169	-0.522	1.815			0.220	-0.065	1.786			0.396	-0.116	1.709
0.068	-0.291	1.768			0.080	-0.245	1.812			0.088	0.034	1.825			0.101	0.205	1.806			-0.053	-0.068	1.855			-0.112	-0.288	1.883			-0.149	-0.458	1.841			-0.170	-0.522	1.815			0.220	-0.065	1.786			0.396	-0.116	1.710
0.068	-0.291	1.767			0.080	-0.245	1.811			0.088	0.034	1.825			0.101	0.205	1.806			-0.053	-0.068	1.854			-0.112	-0.288	1.882			-0.149	-0.458	1.840			-0.170	-0.523	1.815			0.220	-0.065	1.786			0.396	-0.116	1.711
0.068	-0.291	1.767			0.080	-0.245	1.811			0.087	0.034	1.825			0.102	0.205	1.806			-0.053	-0.068	1.854			-0.113	-0.288	1.882			-0.149	-0.458	1.840			-0.170	-0.523	1.814			0.220	-0.065	1.786			0.396	-0.117	1.713
0.068	-0.291	1.767			0.080	-0.245	1.811			0.087	0.034	1.825			0.102	0.205	1.805			-0.053	-0.068	1.854			-0.113	-0.288	1.882			-0.149	-0.458	1.840			-0.170	-0.523	1.814			0.220	-0.065	1.786			0.395	-0.117	1.714
0.068	-0.291	1.767			0.080	-0.245	1.811			0.087	0.033	1.825			0.102	0.205	1.805			-0.053	-0.068	1.854			-0.113	-0.288	1.882			-0.149	-0.458	1.840			-0.171	-0.523	1.814			0.220	-0.065	1.787			0.395	-0.118	1.715
0.068	-0.291	1.767			0.080	-0.245	1.811			0.086	0.033	1.825			0.102	0.205	1.805			-0.053	-0.068	1.854			-0.113	-0.289	1.882			-0.149	-0.458	1.840			-0.171	-0.524	1.814			0.220	-0.065	1.787			0.394	-0.119	1.717
0.068	-0.291	1.767			0.080	-0.245	1.811			0.086	0.033	1.825			0.102	0.205	1.805			-0.054	-0.068	1.854			-0.113	-0.289	1.882			-0.149	-0.458	1.839			-0.171	-0.524	1.814			0.220	-0.066	1.787			0.393	-0.120	1.718
0.068	-0.291	1.767			0.080	-0.245	1.811			0.086	0.033	1.825			0.101	0.204	1.805			-0.054	-0.068	1.854			-0.113	-0.289	1.882			-0.149	-0.458	1.839			-0.172	-0.524	1.813			0.220	-0.066	1.788			0.391	-0.122	1.720
0.068	-0.291	1.767			0.080	-0.245	1.811			0.085	0.033	1.825			0.101	0.204	1.805			-0.054	-0.068	1.854			-0.114	-0.289	1.881			-0.150	-0.458	1.839			-0.172	-0.524	1.813			0.220	-0.066	1.789			0.388	-0.124	1.722
0.068	-0.291	1.766			0.080	-0.245	1.810			0.085	0.033	1.825			0.101	0.204	1.805			-0.054	-0.068	1.854			-0.114	-0.289	1.881			-0.150	-0.458	1.839			-0.172	-0.525	1.813			0.220	-0.066	1.790			0.386	-0.126	1.724
0.068	-0.291	1.766			0.079	-0.245	1.810			0.084	0.032	1.825			0.100	0.204	1.805			-0.055	-0.068	1.854			-0.114	-0.289	1.881			-0.150	-0.459	1.839			-0.172	-0.525	1.813			0.219	-0.066	1.790			0.383	-0.128	1.726
0.067	-0.291	1.766			0.079	-0.245	1.810			0.084	0.032	1.825			0.100	0.204	1.804			-0.055	-0.068	1.855			-0.114	-0.289	1.881			-0.150	-0.459	1.839			-0.172	-0.525	1.813			0.219	-0.066	1.791			0.381	-0.131	1.728
0.067	-0.291	1.766			0.079	-0.245	1.810			0.083	0.032	1.826			0.099	0.204	1.804			-0.056	-0.068	1.855			-0.115	-0.289	1.881			-0.150	-0.459	1.840			-0.173	-0.525	1.813			0.218	-0.066	1.792			0.378	-0.133	1.731
0.067	-0.291	1.766			0.079	-0.245	1.810			0.083	0.032	1.826			0.099	0.204	1.804			-0.057	-0.067	1.855			-0.115	-0.289	1.881			-0.150	-0.459	1.840			-0.173	-0.526	1.813			0.218	-0.066	1.793			0.375	-0.136	1.733
0.067	-0.291	1.766			0.078	-0.245	1.810			0.082	0.032	1.826			0.098	0.203	1.804			-0.057	-0.067	1.855			-0.115	-0.289	1.881			-0.151	-0.459	1.840			-0.173	-0.526	1.813			0.218	-0.067	1.794			0.373	-0.139	1.736
0.067	-0.291	1.766			0.078	-0.245	1.810			0.081	0.031	1.826			0.097	0.203	1.804			-0.058	-0.067	1.856			-0.116	-0.289	1.881			-0.151	-0.459	1.840			-0.172	-0.526	1.813			0.217	-0.067	1.795			0.370	-0.142	1.738
0.067	-0.291	1.766			0.078	-0.245	1.810			0.081	0.031	1.827			0.097	0.203	1.804			-0.059	-0.067	1.856			-0.116	-0.288	1.882			-0.151	-0.459	1.840			-0.172	-0.526	1.813			0.217	-0.067	1.796			0.368	-0.146	1.740
0.067	-0.291	1.766			0.077	-0.245	1.811			0.080	0.031	1.827			0.096	0.203	1.804			-0.059	-0.067	1.856			-0.117	-0.288	1.882			-0.151	-0.459	1.840			-0.172	-0.527	1.813			0.217	-0.067	1.797			0.365	-0.148	1.741
0.067	-0.291	1.766			0.077	-0.245	1.811			0.079	0.031	1.827			0.095	0.202	1.803			-0.060	-0.068	1.857			-0.118	-0.288	1.883			-0.151	-0.459	1.840			-0.172	-0.527	1.813			0.216	-0.067	1.798			0.363	-0.151	1.742
0.066	-0.291	1.766			0.077	-0.245	1.811			0.078	0.030	1.828			0.094	0.202	1.803			-0.061	-0.068	1.857			-0.119	-0.288	1.883			-0.151	-0.459	1.841			-0.172	-0.527	1.814			0.215	-0.067	1.799			0.361	-0.153	1.742
0.066	-0.291	1.766			0.076	-0.245	1.811			0.077	0.030	1.829			0.093	0.202	1.803			-0.062	-0.068	1.857			-0.119	-0.288	1.884			-0.152	-0.459	1.841			-0.171	-0.526	1.814			0.215	-0.067	1.800			0.358	-0.155	1.741
0.066	-0.291	1.766			0.076	-0.246	1.811			0.075	0.030	1.829			0.092	0.201	1.803			-0.064	-0.068	1.858			-0.120	-0.288	1.884			-0.152	-0.459	1.841			-0.171	-0.526	1.814			0.214	-0.067	1.801			0.355	-0.156	1.740
0.066	-0.291	1.767			0.075	-0.246	1.812			0.074	0.029	1.830			0.091	0.201	1.803			-0.065	-0.068	1.858			-0.121	-0.288	1.885			-0.152	-0.459	1.842			-0.171	-0.526	1.815			0.213	-0.068	1.803			0.351	-0.158	1.738
0.065	-0.291	1.767			0.074	-0.246	1.812			0.073	0.029	1.831			0.089	0.201	1.804			-0.066	-0.068	1.859			-0.122	-0.288	1.885			-0.153	-0.459	1.842			-0.171	-0.526	1.815			0.212	-0.068	1.804			0.347	-0.159	1.734
0.065	-0.291	1.767			0.074	-0.246	1.812			0.072	0.029	1.831			0.088	0.201	1.804			-0.067	-0.069	1.860			-0.123	-0.288	1.885			-0.153	-0.459	1.842			-0.171	-0.525	1.815			0.211	-0.068	1.805			0.342	-0.160	1.729
0.064	-0.291	1.767			0.073	-0.246	1.812			0.071	0.028	1.832			0.087	0.201	1.804			-0.069	-0.069	1.860			-0.124	-0.288	1.886			-0.154	-0.459	1.842			-0.171	-0.525	1.815			0.210	-0.068	1.805			0.337	-0.161	1.724
0.064	-0.291	1.768			0.073	-0.246	1.813			0.070	0.028	1.833			0.086	0.201	1.804			-0.070	-0.069	1.861			-0.125	-0.289	1.886			-0.154	-0.459	1.843			-0.171	-0.525	1.815			0.209	-0.069	1.806			0.332	-0.162	1.716
0.064	-0.291	1.768			0.072	-0.246	1.813			0.069	0.028	1.833			0.085	0.201	1.805			-0.071	-0.069	1.861			-0.126	-0.289	1.887			-0.155	-0.459	1.843			-0.171	-0.525	1.816			0.208	-0.069	1.807			0.326	-0.164	1.707
0.063	-0.291	1.768			0.071	-0.247	1.814			0.068	0.027	1.834			0.084	0.200	1.805			-0.072	-0.070	1.862			-0.127	-0.289	1.887			-0.155	-0.459	1.843			-0.171	-0.524	1.816			0.207	-0.069	1.808			0.322	-0.164	1.700
0.063	-0.291	1.768			0.071	-0.247	1.814			0.067	0.027	1.835			0.082	0.200	1.806			-0.074	-0.070	1.863			-0.128	-0.289	1.888			-0.155	-0.460	1.843			-0.171	-0.524	1.816			0.206	-0.069	1.808			0.317	-0.166	1.693
0.062	-0.292	1.769			0.070	-0.247	1.814			0.066	0.027	1.836			0.081	0.200	1.806			-0.075	-0.071	1.863			-0.128	-0.289	1.888			-0.156	-0.460	1.844			-0.171	-0.524	1.817			0.205	-0.070	1.809			0.312	-0.167	1.687
0.061	-0.292	1.769			0.069	-0.247	1.815			0.065	0.026	1.837			0.080	0.200	1.807			-0.076	-0.071	1.864			-0.129	-0.290	1.889			-0.156	-0.460	1.844			-0.171	-0.524	1.817			0.204	-0.070	1.809			0.306	-0.168	1.683
0.061	-0.292	1.770			0.069	-0.248	1.815			0.064	0.026	1.838			0.078	0.200	1.807			-0.077	-0.071	1.865			-0.130	-0.290	1.890			-0.157	-0.460	1.845			-0.171	-0.523	1.818			0.203	-0.070	1.810			0.301	-0.168	1.679
0.060	-0.292	1.770			0.068	-0.248	1.816			0.063	0.026	1.839			0.077	0.199	1.808			-0.078	-0.072	1.865			-0.131	-0.290	1.890			-0.157	-0.460	1.845			-0.171	-0.523	1.818			0.202	-0.070	1.810			0.296	-0.169	1.675
0.060	-0.292	1.770			0.068	-0.248	1.816			0.062	0.026	1.839			0.076	0.199	1.808			-0.079	-0.072	1.866			-0.132	-0.290	1.891			-0.158	-0.460	1.846			-0.171	-0.523	1.819			0.201	-0.071	1.810			0.291	-0.169	1.671
0.059	-0.293	1.771			0.067	-0.248	1.817			0.061	0.025	1.840			0.074	0.199	1.809			-0.080	-0.072	1.867			-0.133	-0.290	1.893			-0.159	-0.460	1.847			-0.171	-0.522	1.820			0.200	-0.071	1.811			0.285	-0.171	1.665
0.058	-0.293	1.771			0.066	-0.248	1.817			0.059	0.025	1.841			0.073	0.199	1.809			-0.081	-0.073	1.868			-0.134	-0.290	1.894			-0.160	-0.461	1.848			-0.171	-0.522	1.821			0.198	-0.071	1.811			0.280	-0.172	1.659
0.058	-0.293	1.772			0.066	-0.249	1.817			0.058	0.025	1.842			0.072	0.198	1.810			-0.082	-0.073	1.868			-0.135	-0.290	1.895			-0.161	-0.461	1.849			-0.172	-0.522	1.822			0.196	-0.071	1.811			0.274	-0.180	1.652
0.057	-0.293	1.772			0.065	-0.249	1.818			0.058	0.025	1.843			0.071	0.198	1.811			-0.083	-0.073	1.869			-0.135	-0.290	1.896			-0.161	-0.461	1.851			-0.172	-0.523	1.822			0.193	-0.071	1.810			0.269	-0.181	1.646
0.056	-0.293	1.772			0.065	-0.249	1.818			0.057	0.024	1.843			0.070	0.198	1.811			-0.083	-0.073	1.870			-0.136	-0.291	1.898			-0.162	-0.461	1.852			-0.173	-0.523	1.823			0.191	-0.072	1.810			0.266	-0.182	1.641
0.056	-0.293	1.773			0.064	-0.249	1.818			0.056	0.024	1.844			0.068	0.198	1.812			-0.084	-0.073	1.871			-0.137	-0.291	1.899			-0.163	-0.461	1.853			-0.173	-0.523	1.824			0.187	-0.072	1.809			0.260	-0.180	1.633
0.055	-0.293	1.773			0.064	-0.249	1.819			0.055	0.024	1.845			0.067	0.198	1.812			-0.085	-0.073	1.872			-0.138	-0.291	1.901			-0.164	-0.461	1.855			-0.174	-0.524	1.825			0.184	-0.073	1.808			0.255	-0.177	1.627
0.054	-0.293	1.774			0.063	-0.249	1.819			0.055	0.024	1.845			0.066	0.198	1.813			-0.085	-0.073	1.872			-0.139	-0.291	1.902			-0.165	-0.461	1.856			-0.175	-0.524	1.826			0.182	-0.074	1.807			0.252	-0.176	1.622
0.054	-0.293	1.774			0.063	-0.249	1.819			0.054	0.024	1.846			0.065	0.198	1.813			-0.086	-0.073	1.873			-0.139	-0.291	1.904			-0.165	-0.461	1.857			-0.176	-0.525	1.827			0.180	-0.074	1.807			0.250	-0.177	1.620
0.053	-0.293	1.774			0.062	-0.249	1.820			0.054	0.024	1.846			0.064	0.198	1.814			-0.086	-0.073	1.874			-0.140	-0.291	1.905			-0.166	-0.461	1.858			-0.176	-0.526	1.828			0.178	-0.074	1.806			0.247	-0.178	1.617
0.052	-0.293	1.775			0.062	-0.249	1.820			0.053	0.024	1.846			0.063	0.198	1.815			-0.086	-0.073	1.874			-0.141	-0.291	1.906			-0.166	-0.462	1.859			-0.177	-0.527	1.829			0.177	-0.075	1.806			0.245	-0.179	1.615
0.052	-0.293	1.775			0.062	-0.249	1.820			0.053	0.024	1.847			0.062	0.198	1.815			-0.087	-0.073	1.875			-0.141	-0.291	1.907			-0.167	-0.462	1.860			-0.177	-0.527	1.830			0.175	-0.075	1.805			0.243	-0.180	1.613
0.051	-0.293	1.775			0.061	-0.249	1.820			0.053	0.024	1.847			0.061	0.199	1.816			-0.087	-0.073	1.875			-0.142	-0.292	1.908			-0.167	-0.462	1.861			-0.178	-0.527	1.831			0.174	-0.076	1.805			0.241	-0.180	1.611
0.050	-0.293	1.776			0.061	-0.249	1.821			0.052	0.024	1.847			0.059	0.199	1.816			-0.087	-0.073	1.876			-0.142	-0.292	1.909			-0.168	-0.462	1.862			-0.178	-0.527	1.832			0.173	-0.076	1.804			0.239	-0.181	1.609
0.050	-0.293	1.776			0.061	-0.249	1.821			0.052	0.024	1.847			0.058	0.199	1.817			-0.088	-0.073	1.876			-0.142	-0.292	1.909			-0.168	-0.462	1.863			-0.178	-0.528	1.832			0.172	-0.076	1.804			0.237	-0.181	1.607
0.049	-0.293	1.776			0.060	-0.249	1.821			0.052	0.024	1.848			0.057	0.199	1.817			-0.088	-0.073	1.877			-0.143	-0.292	1.910			-0.168	-0.462	1.864			-0.178	-0.528	1.833			0.170	-0.076	1.804			0.231	-0.173	1.597
0.049	-0.292	1.777			0.060	-0.249	1.821			0.051	0.024	1.848			0.056	0.199	1.818			-0.088	-0.073	1.878			-0.143	-0.292	1.911			-0.169	-0.462	1.865			-0.179	-0.528	1.834			0.169	-0.077	1.803			0.227	-0.168	1.590
0.048	-0.292	1.777			0.060	-0.249	1.821			0.051	0.024	1.848			0.055	0.199	1.818			-0.089	-0.073	1.878			-0.143	-0.292	1.912			-0.169	-0.462	1.865			-0.179	-0.528	1.835			0.168	-0.077	1.803			0.224	-0.164	1.585
0.048	-0.292	1.777			0.060	-0.249	1.822			0.051	0.024	1.848			0.054	0.199	1.818			-0.089	-0.073	1.879			-0.144	-0.292	1.912			-0.169	-0.463	1.866			-0.179	-0.528	1.836			0.167	-0.077	1.802			0.217	-0.155	1.576
0.047	-0.292	1.778			0.059	-0.249	1.822			0.051	0.024	1.848			0.052	0.200	1.819			-0.089	-0.073	1.880			-0.144	-0.293	1.913			-0.170	-0.463	1.867			-0.179	-0.528	1.836			0.167	-0.078	1.802			0.212	-0.149	1.569
0.046	-0.292	1.778			0.059	-0.249	1.822			0.051	0.024	1.849			0.051	0.200	1.819			-0.089	-0.073	1.880			-0.144	-0.293	1.914			-0.170	-0.463	1.867			-0.179	-0.528	1.837			0.166	-0.078	1.802			0.209	-0.145	1.564
0.046	-0.292	1.778			0.059	-0.249	1.822			0.051	0.024	1.849			0.050	0.200	1.819			-0.089	-0.074	1.881			-0.144	-0.293	1.915			-0.170	-0.463	1.868			-0.180	-0.529	1.838			0.165	-0.078	1.801			0.206	-0.142	1.560
0.045	-0.292	1.779			0.058	-0.249	1.823			0.051	0.024	1.849			0.049	0.200	1.820			-0.090	-0.074	1.882			-0.145	-0.293	1.915			-0.170	-0.463	1.869			-0.180	-0.529	1.839			0.164	-0.078	1.801			0.203	-0.139	1.557
0.045	-0.291	1.779			0.058	-0.248	1.823			0.051	0.024	1.849			0.049	0.201	1.820			-0.090	-0.074	1.882			-0.145	-0.293	1.916			-0.171	-0.463	1.869			-0.180	-0.529	1.840			0.164	-0.078	1.801			0.201	-0.137	1.554
0.044	-0.291	1.779			0.058	-0.248	1.823			0.051	0.025	1.849			0.048	0.201	1.821			-0.090	-0.074	1.883			-0.145	-0.293	1.917			-0.171	-0.463	1.870			-0.180	-0.529	1.840			0.163	-0.079	1.800			0.199	-0.135	1.551
0.044	-0.291	1.779			0.058	-0.248	1.823			0.051	0.025	1.849			0.047	0.201	1.821			-0.090	-0.074	1.884			-0.145	-0.294	1.917			-0.171	-0.464	1.870			-0.180	-0.529	1.841			0.163	-0.079	1.800			0.197	-0.133	1.548
0.043	-0.291	1.780			0.058	-0.248	1.823			0.051	0.025	1.849			0.046	0.201	1.821			-0.090	-0.074	1.885			-0.145	-0.294	1.918			-0.171	-0.464	1.871			-0.181	-0.529	1.842			0.162	-0.079	1.800			0.196	-0.131	1.545
0.043	-0.291	1.780			0.057	-0.248	1.824			0.051	0.025	1.849			0.045	0.201	1.822			-0.091	-0.074	1.885			-0.145	-0.294	1.919			-0.171	-0.464	1.872			-0.181	-0.529	1.843			0.162	-0.079	1.799			0.194	-0.130	1.543
0.043	-0.291	1.780			0.057	-0.248	1.824			0.051	0.025	1.849			0.045	0.202	1.822			-0.091	-0.074	1.886			-0.145	-0.294	1.919			-0.171	-0.464	1.872			-0.181	-0.530	1.844			0.161	-0.079	1.799			0.193	-0.129	1.541
0.042	-0.291	1.780			0.057	-0.248	1.824			0.051	0.025	1.849			0.044	0.202	1.822			-0.091	-0.074	1.887			-0.145	-0.294	1.920			-0.171	-0.464	1.873			-0.181	-0.530	1.844			0.161	-0.079	1.799			0.192	-0.128	1.539
0.042	-0.291	1.781			0.057	-0.248	1.824			0.052	0.025	1.849			0.043	0.202	1.822			-0.091	-0.074	1.887			-0.145	-0.294	1.920			-0.171	-0.464	1.873			-0.181	-0.530	1.845			0.161	-0.079	1.799			0.191	-0.127	1.538
0.042	-0.291	1.781			0.057	-0.248	1.824			0.052	0.025	1.848			0.043	0.202	1.823			-0.091	-0.074	1.888			-0.145	-0.295	1.921			-0.171	-0.465	1.874			-0.181	-0.530	1.846			0.160	-0.080	1.798			0.190	-0.127	1.536
0.041	-0.290	1.781			0.057	-0.248	1.824			0.052	0.026	1.848			0.042	0.202	1.823			-0.091	-0.074	1.888			-0.145	-0.295	1.921			-0.171	-0.465	1.875			-0.181	-0.530	1.846			0.160	-0.080	1.798			0.189	-0.126	1.535
0.041	-0.290	1.781			0.056	-0.248	1.824			0.052	0.026	1.848			0.042	0.202	1.823			-0.091	-0.074	1.889			-0.145	-0.295	1.922			-0.171	-0.465	1.875			-0.181	-0.530	1.847			0.160	-0.080	1.798			0.189	-0.126	1.534
0.041	-0.290	1.781			0.056	-0.247	1.825			0.053	0.026	1.848			0.041	0.202	1.823			-0.091	-0.074	1.890			-0.145	-0.295	1.922			-0.171	-0.465	1.876			-0.181	-0.530	1.848			0.160	-0.080	1.797			0.189	-0.125	1.533
0.041	-0.290	1.782			0.056	-0.247	1.825			0.053	0.026	1.848			0.041	0.202	1.823			-0.091	-0.074	1.890			-0.145	-0.295	1.923			-0.171	-0.465	1.876			-0.181	-0.531	1.848			0.159	-0.080	1.797			0.188	-0.125	1.532
0.040	-0.290	1.782			0.056	-0.247	1.825			0.053	0.026	1.848			0.040	0.203	1.824			-0.091	-0.075	1.891			-0.145	-0.295	1.923			-0.171	-0.465	1.877			-0.181	-0.531	1.849			0.159	-0.080	1.797			0.188	-0.125	1.531
0.040	-0.290	1.782			0.056	-0.247	1.825			0.053	0.026	1.848			0.040	0.203	1.824			-0.092	-0.075	1.891			-0.145	-0.295	1.924			-0.171	-0.465	1.877			-0.181	-0.531	1.849			0.159	-0.080	1.797			0.188	-0.124	1.530
0.040	-0.290	1.782			0.056	-0.247	1.825			0.053	0.026	1.848			0.040	0.203	1.824			-0.092	-0.075	1.892			-0.145	-0.295	1.924			-0.171	-0.465	1.878			-0.181	-0.531	1.850			0.159	-0.081	1.796			0.187	-0.124	1.530
0.040	-0.290	1.782			0.056	-0.247	1.825			0.053	0.026	1.848			0.039	0.203	1.824			-0.092	-0.075	1.892			-0.144	-0.295	1.924			-0.170	-0.466	1.878			-0.181	-0.531	1.850			0.159	-0.081	1.796			0.187	-0.123	1.529
0.040	-0.290	1.782			0.056	-0.247	1.825			0.054	0.026	1.848			0.039	0.203	1.824			-0.092	-0.075	1.892			-0.144	-0.295	1.925			-0.170	-0.466	1.879			-0.181	-0.531	1.851			0.159	-0.081	1.796			0.187	-0.123	1.529
0.039	-0.290	1.782			0.056	-0.247	1.825			0.054	0.026	1.847			0.039	0.203	1.824			-0.092	-0.075	1.893			-0.144	-0.295	1.925			-0.170	-0.466	1.879			-0.181	-0.531	1.851			0.159	-0.081	1.796			0.187	-0.123	1.529
0.039	-0.290	1.783			0.056	-0.247	1.825			0.054	0.026	1.847			0.039	0.203	1.824			-0.092	-0.075	1.893			-0.144	-0.295	1.925			-0.170	-0.466	1.879			-0.181	-0.532	1.851			0.159	-0.081	1.796			0.187	-0.123	1.529
0.039	-0.290	1.783			0.055	-0.247	1.825			0.054	0.026	1.847			0.038	0.203	1.824			-0.092	-0.075	1.893			-0.144	-0.295	1.926			-0.170	-0.466	1.880			-0.181	-0.532	1.852			0.159	-0.081	1.795			0.187	-0.123	1.529
0.039	-0.290	1.783			0.055	-0.247	1.825			0.054	0.026	1.847			0.038	0.203	1.825			-0.092	-0.075	1.894			-0.144	-0.295	1.926			-0.170	-0.465	1.880			-0.181	-0.532	1.852			0.159	-0.082	1.795			0.189	-0.124	1.530
0.039	-0.290	1.783			0.055	-0.247	1.826			0.054	0.026	1.847			0.038	0.203	1.825			-0.092	-0.075	1.894			-0.143	-0.295	1.926			-0.170	-0.465	1.880			-0.181	-0.532	1.852			0.159	-0.082	1.795			0.190	-0.124	1.530
0.039	-0.290	1.783			0.055	-0.247	1.826			0.055	0.025	1.847			0.038	0.203	1.825			-0.092	-0.075	1.894			-0.143	-0.295	1.926			-0.170	-0.465	1.881			-0.181	-0.532	1.852			0.159	-0.082	1.795			0.190	-0.125	1.530
0.039	-0.290	1.783			0.055	-0.247	1.826			0.055	0.025	1.847			0.038	0.203	1.825			-0.092	-0.075	1.895			-0.143	-0.295	1.926			-0.170	-0.465	1.881			-0.181	-0.533	1.853			0.159	-0.082	1.795			0.191	-0.125	1.531
0.039	-0.290	1.783			0.055	-0.247	1.826			0.055	0.025	1.847			0.038	0.203	1.825			-0.092	-0.075	1.895			-0.143	-0.295	1.927			-0.169	-0.465	1.881			-0.180	-0.533	1.853			0.159	-0.082	1.794			0.192	-0.126	1.531
0.038	-0.290	1.783			0.055	-0.247	1.826			0.055	0.025	1.846			0.038	0.204	1.825			-0.092	-0.075	1.895			-0.143	-0.295	1.927			-0.169	-0.465	1.881			-0.180	-0.533	1.853			0.159	-0.082	1.794			0.193	-0.127	1.532
0.038	-0.290	1.783			0.055	-0.247	1.826			0.055	0.025	1.846			0.038	0.204	1.824			-0.092	-0.075	1.895			-0.143	-0.295	1.927			-0.169	-0.465	1.881			-0.180	-0.533	1.853			0.159	-0.083	1.794			0.195	-0.128	1.533
0.038	-0.290	1.783			0.055	-0.247	1.826			0.055	0.025	1.846			0.038	0.204	1.824			-0.092	-0.075	1.896			-0.143	-0.295	1.927			-0.169	-0.465	1.881			-0.180	-0.533	1.853			0.159	-0.083	1.794			0.195	-0.128	1.533
0.038	-0.290	1.783			0.055	-0.247	1.826			0.056	0.025	1.846			0.038	0.204	1.824			-0.092	-0.075	1.896			-0.142	-0.295	1.927			-0.169	-0.465	1.882			-0.180	-0.533	1.853			0.159	-0.083	1.794			0.196	-0.128	1.533
0.038	-0.290	1.783			0.055	-0.247	1.826			0.056	0.025	1.846			0.038	0.204	1.824			-0.092	-0.075	1.896			-0.142	-0.295	1.927			-0.169	-0.465	1.882			-0.180	-0.533	1.853			0.159	-0.083	1.793			0.197	-0.129	1.534
0.038	-0.290	1.784			0.055	-0.247	1.826			0.056	0.024	1.846			0.038	0.203	1.824			-0.092	-0.075	1.896			-0.142	-0.295	1.927			-0.169	-0.465	1.882			-0.180	-0.534	1.853			0.159	-0.083	1.793			0.197	-0.129	1.534
0.038	-0.290	1.784			0.055	-0.247	1.826			0.056	0.024	1.846			0.038	0.203	1.824			-0.092	-0.075	1.896			-0.142	-0.295	1.927			-0.168	-0.465	1.882			-0.180	-0.534	1.854			0.159	-0.084	1.793			0.198	-0.129	1.534
0.038	-0.290	1.784			0.055	-0.247	1.826			0.056	0.023	1.846			0.038	0.203	1.823			-0.092	-0.075	1.897			-0.142	-0.295	1.927			-0.168	-0.465	1.882			-0.180	-0.534	1.854			0.159	-0.084	1.793			0.198	-0.129	1.534
0.038	-0.290	1.784			0.055	-0.247	1.826			0.056	0.023	1.845			0.038	0.203	1.823			-0.092	-0.075	1.897			-0.141	-0.295	1.927			-0.168	-0.465	1.882			-0.180	-0.534	1.854			0.159	-0.084	1.793			0.198	-0.129	1.534
0.038	-0.290	1.784			0.055	-0.247	1.826			0.057	0.023	1.845			0.038	0.202	1.822			-0.092	-0.075	1.897			-0.141	-0.294	1.927			-0.168	-0.465	1.882			-0.179	-0.534	1.854			0.160	-0.085	1.793			0.198	-0.129	1.534
0.038	-0.290	1.784			0.055	-0.247	1.826			0.057	0.022	1.845			0.039	0.202	1.822			-0.092	-0.075	1.897			-0.141	-0.294	1.927			-0.168	-0.465	1.882			-0.179	-0.534	1.854			0.160	-0.085	1.792			0.198	-0.129	1.534
0.038	-0.290	1.784			0.055	-0.247	1.826			0.057	0.022	1.845			0.039	0.202	1.821			-0.092	-0.075	1.897			-0.141	-0.294	1.927			-0.168	-0.465	1.882			-0.179	-0.534	1.854			0.160	-0.085	1.792			0.199	-0.129	1.534
0.038	-0.290	1.784			0.055	-0.247	1.826			0.057	0.022	1.845			0.039	0.201	1.821			-0.092	-0.075	1.897			-0.141	-0.294	1.927			-0.168	-0.465	1.882			-0.179	-0.534	1.854			0.160	-0.086	1.792			0.199	-0.129	1.534
0.038	-0.290	1.784			0.055	-0.247	1.826			0.057	0.021	1.845			0.039	0.201	1.820			-0.092	-0.075	1.898			-0.141	-0.294	1.927			-0.167	-0.465	1.882			-0.179	-0.534	1.854			0.160	-0.086	1.792			0.199	-0.129	1.534
0.038	-0.290	1.784			0.055	-0.247	1.826			0.057	0.021	1.845			0.039	0.201	1.820			-0.092	-0.075	1.898			-0.141	-0.294	1.927			-0.167	-0.465	1.882			-0.179	-0.534	1.854			0.160	-0.086	1.792			0.199	-0.129	1.534
0.038	-0.291	1.784			0.055	-0.248	1.826			0.057	0.021	1.845			0.039	0.201	1.820			-0.092	-0.075	1.898			-0.141	-0.294	1.927			-0.167	-0.465	1.881			-0.179	-0.533	1.853			0.160	-0.087	1.792			0.199	-0.129	1.535
0.038	-0.291	1.784			0.055	-0.248	1.826			0.058	0.020	1.844			0.039	0.200	1.819			-0.092	-0.075	1.898			-0.140	-0.294	1.927			-0.167	-0.465	1.881			-0.178	-0.534	1.853			0.160	-0.087	1.792			0.200	-0.129	1.535
0.038	-0.291	1.784			0.055	-0.248	1.826			0.058	0.020	1.844			0.039	0.200	1.819			-0.092	-0.075	1.898			-0.140	-0.294	1.927			-0.167	-0.464	1.881			-0.178	-0.534	1.852			0.161	-0.087	1.792			0.200	-0.129	1.535
0.038	-0.291	1.784			0.055	-0.248	1.826			0.058	0.020	1.844			0.039	0.200	1.819			-0.092	-0.075	1.898			-0.140	-0.294	1.927			-0.166	-0.464	1.880			-0.178	-0.534	1.851			0.161	-0.087	1.791			0.200	-0.129	1.535
0.037	-0.291	1.784			0.055	-0.248	1.826			0.058	0.020	1.844			0.039	0.200	1.819			-0.092	-0.075	1.898			-0.140	-0.294	1.927			-0.166	-0.464	1.880			-0.178	-0.534	1.850			0.161	-0.088	1.791			0.200	-0.129	1.535
0.037	-0.291	1.784			0.055	-0.248	1.826			0.058	0.020	1.844			0.039	0.200	1.818			-0.092	-0.076	1.898			-0.140	-0.294	1.927			-0.166	-0.464	1.880			-0.177	-0.534	1.850			0.161	-0.088	1.791			0.200	-0.129	1.535
0.037	-0.291	1.784			0.055	-0.248	1.826			0.058	0.020	1.844			0.039	0.200	1.818			-0.092	-0.076	1.898			-0.140	-0.294	1.927			-0.166	-0.464	1.880			-0.177	-0.534	1.849			0.161	-0.088	1.791			0.200	-0.129	1.535
0.037	-0.291	1.784			0.055	-0.248	1.826			0.058	0.021	1.844			0.039	0.200	1.819			-0.092	-0.076	1.898			-0.140	-0.294	1.927			-0.166	-0.464	1.879			-0.177	-0.534	1.848			0.161	-0.087	1.791			0.200	-0.129	1.536
0.037	-0.291	1.784			0.055	-0.248	1.826			0.057	0.021	1.844			0.039	0.200	1.819			-0.092	-0.076	1.898			-0.140	-0.294	1.927			-0.166	-0.464	1.879			-0.177	-0.534	1.848			0.161	-0.087	1.791			0.201	-0.130	1.537
0.038	-0.291	1.784			0.055	-0.248	1.827			0.057	0.024	1.844			0.039	0.200	1.819			-0.092	-0.076	1.898			-0.140	-0.294	1.927			-0.165	-0.464	1.879			-0.177	-0.534	1.847			0.179	-0.077	1.789			0.203	-0.140	1.549
0.038	-0.291	1.784			0.055	-0.247	1.827			0.057	0.026	1.843			0.039	0.201	1.820			-0.091	-0.076	1.898			-0.139	-0.294	1.927			-0.165	-0.464	1.878			-0.177	-0.534	1.847			0.188	-0.072	1.787			0.204	-0.145	1.557
0.038	-0.291	1.785			0.055	-0.247	1.827			0.055	0.027	1.843			0.039	0.201	1.820			-0.091	-0.076	1.897			-0.139	-0.294	1.927			-0.165	-0.464	1.878			-0.177	-0.533	1.846			0.194	-0.068	1.786			0.204	-0.147	1.560
0.038	-0.290	1.785			0.055	-0.246	1.827			0.054	0.030	1.843			0.039	0.202	1.821			-0.091	-0.076	1.897			-0.139	-0.294	1.926			-0.165	-0.464	1.878			-0.176	-0.533	1.846			0.196	-0.068	1.786			0.205	-0.149	1.563
0.038	-0.290	1.785			0.055	-0.246	1.827			0.052	0.032	1.842			0.040	0.202	1.822			-0.091	-0.076	1.896			-0.139	-0.294	1.926			-0.165	-0.464	1.878			-0.176	-0.533	1.845			0.196	-0.067	1.785			0.204	-0.151	1.566
0.038	-0.291	1.785			0.055	-0.246	1.827			0.049	0.033	1.842			0.040	0.203	1.823			-0.091	-0.076	1.896			-0.139	-0.294	1.926			-0.165	-0.464	1.877			-0.176	-0.532	1.845			0.196	-0.067	1.784			0.204	-0.153	1.568
0.038	-0.291	1.785			0.055	-0.246	1.827			0.047	0.033	1.841			0.040	0.204	1.824			-0.091	-0.076	1.895			-0.139	-0.294	1.926			-0.165	-0.464	1.877			-0.176	-0.532	1.845			0.196	-0.067	1.783			0.202	-0.155	1.570
0.038	-0.291	1.785			0.055	-0.246	1.827			0.045	0.018	1.832			0.040	0.204	1.825			-0.091	-0.076	1.894			-0.139	-0.294	1.926			-0.165	-0.463	1.877			-0.176	-0.532	1.845			0.196	-0.066	1.783			0.200	-0.157	1.572
0.038	-0.291	1.786			0.055	-0.246	1.828			0.036	0.022	1.835			0.040	0.205	1.826			-0.091	-0.077	1.893			-0.139	-0.294	1.926			-0.165	-0.463	1.877			-0.176	-0.532	1.845			0.196	-0.066	1.782			0.198	-0.158	1.574
0.038	-0.292	1.786			0.054	-0.246	1.828			0.030	0.025	1.837			0.041	0.206	1.827			-0.091	-0.077	1.893			-0.139	-0.294	1.925			-0.165	-0.463	1.876			-0.176	-0.532	1.844			0.196	-0.066	1.782			0.196	-0.159	1.575
0.038	-0.292	1.786			0.054	-0.246	1.828			0.026	0.027	1.838			0.041	0.207	1.828			-0.091	-0.077	1.892			-0.139	-0.294	1.925			-0.165	-0.463	1.876			-0.176	-0.531	1.844			0.196	-0.065	1.781			0.194	-0.160	1.576
0.038	-0.293	1.786			0.054	-0.247	1.828			0.023	0.028	1.839			0.041	0.208	1.829			-0.091	-0.077	1.892			-0.139	-0.294	1.925			-0.165	-0.463	1.876			-0.176	-0.531	1.844			0.196	-0.065	1.781			0.186	-0.153	1.572
0.038	-0.293	1.787			0.054	-0.247	1.828			0.022	0.032	1.839			0.041	0.209	1.830			-0.092	-0.077	1.891			-0.139	-0.294	1.925			-0.165	-0.463	1.876			-0.176	-0.531	1.844			0.196	-0.065	1.781			0.181	-0.148	1.569
0.038	-0.293	1.787			0.053	-0.247	1.829			0.020	0.035	1.839			0.041	0.210	1.831			-0.092	-0.077	1.891			-0.139	-0.294	1.925			-0.164	-0.463	1.876			-0.176	-0.531	1.844			0.195	-0.064	1.781			0.178	-0.146	1.567
0.038	-0.293	1.787			0.053	-0.246	1.829			0.019	0.036	1.840			0.041	0.211	1.832			-0.092	-0.077	1.890			-0.139	-0.293	1.925			-0.164	-0.463	1.876			-0.176	-0.531	1.844			0.196	-0.063	1.781			0.177	-0.143	1.566
0.038	-0.292	1.788			0.053	-0.245	1.830			0.019	0.037	1.840			0.041	0.212	1.833			-0.092	-0.077	1.890			-0.139	-0.293	1.924			-0.164	-0.463	1.875			-0.176	-0.531	1.844			0.196	-0.063	1.781			0.177	-0.142	1.566
0.038	-0.288	1.789			0.053	-0.242	1.831			0.020	0.038	1.840			0.041	0.213	1.834			-0.092	-0.077	1.890			-0.140	-0.293	1.924			-0.164	-0.463	1.875			-0.176	-0.531	1.844			0.199	-0.061	1.781			0.178	-0.142	1.566
0.039	-0.284	1.791			0.053	-0.239	1.832			0.021	0.039	1.840			0.040	0.213	1.834			-0.092	-0.077	1.889			-0.140	-0.293	1.924			-0.164	-0.463	1.875			-0.176	-0.530	1.844			0.201	-0.060	1.781			0.181	-0.141	1.565
0.039	-0.281	1.792			0.053	-0.236	1.833			0.023	0.040	1.841			0.040	0.214	1.835			-0.092	-0.077	1.889			-0.140	-0.293	1.923			-0.164	-0.463	1.875			-0.176	-0.530	1.843			0.203	-0.059	1.781			0.184	-0.139	1.565
0.040	-0.278	1.793			0.053	-0.234	1.834			0.024	0.040	1.842			0.040	0.214	1.835			-0.092	-0.077	1.888			-0.140	-0.293	1.923			-0.164	-0.463	1.875			-0.176	-0.530	1.843			0.205	-0.057	1.782			0.189	-0.138	1.566
0.040	-0.277	1.793			0.053	-0.233	1.834			0.025	0.040	1.842			0.040	0.214	1.836			-0.093	-0.077	1.888			-0.140	-0.293	1.923			-0.164	-0.463	1.875			-0.176	-0.530	1.843			0.187	-0.058	1.792			0.197	-0.137	1.569
0.040	-0.277	1.793			0.053	-0.233	1.834			0.027	0.040	1.843			0.039	0.214	1.836			-0.093	-0.077	1.888			-0.140	-0.293	1.922			-0.165	-0.463	1.875			-0.176	-0.530	1.843			0.180	-0.058	1.796			0.206	-0.137	1.572
0.040	-0.277	1.794			0.053	-0.233	1.835			0.028	0.040	1.843			0.039	0.215	1.837			-0.093	-0.077	1.887			-0.141	-0.293	1.922			-0.165	-0.463	1.874			-0.176	-0.529	1.843			0.176	-0.059	1.799			0.218	-0.137	1.586
0.040	-0.276	1.794			0.053	-0.232	1.835			0.029	0.040	1.844			0.039	0.215	1.837			-0.093	-0.077	1.887			-0.141	-0.292	1.921			-0.165	-0.463	1.874			-0.177	-0.529	1.843			0.173	-0.059	1.801			0.226	-0.137	1.595
0.041	-0.277	1.794			0.052	-0.232	1.836			0.030	0.040	1.845			0.039	0.215	1.837			-0.094	-0.077	1.886			-0.142	-0.292	1.921			-0.165	-0.463	1.874			-0.177	-0.529	1.843			0.171	-0.059	1.803			0.239	-0.142	1.618
0.041	-0.277	1.795			0.052	-0.232	1.836			0.030	0.040	1.845			0.039	0.215	1.837			-0.094	-0.077	1.886			-0.143	-0.292	1.920			-0.165	-0.463	1.874			-0.177	-0.529	1.842			0.170	-0.060	1.804			0.245	-0.143	1.627
0.041	-0.277	1.795			0.052	-0.232	1.836			0.031	0.040	1.846			0.039	0.215	1.838			-0.094	-0.077	1.885			-0.143	-0.292	1.919			-0.166	-0.463	1.873			-0.177	-0.529	1.842			0.168	-0.060	1.806			0.250	-0.145	1.635
0.041	-0.277	1.795			0.052	-0.232	1.837			0.032	0.040	1.846			0.038	0.215	1.838			-0.095	-0.077	1.885			-0.144	-0.292	1.919			-0.166	-0.463	1.873			-0.177	-0.528	1.842			0.167	-0.060	1.807			0.255	-0.146	1.643
0.041	-0.278	1.796			0.052	-0.233	1.837			0.032	0.039	1.847			0.038	0.215	1.838			-0.095	-0.076	1.884			-0.145	-0.292	1.918			-0.167	-0.463	1.872			-0.178	-0.528	1.842			0.166	-0.060	1.809			0.260	-0.148	1.652
0.041	-0.278	1.796			0.052	-0.233	1.837			0.033	0.039	1.847			0.038	0.215	1.838			-0.096	-0.076	1.884			-0.146	-0.292	1.917			-0.167	-0.463	1.872			-0.178	-0.528	1.842			0.165	-0.060	1.810			0.263	-0.148	1.659
0.041	-0.278	1.796			0.052	-0.233	1.838			0.033	0.039	1.847			0.038	0.215	1.838			-0.096	-0.076	1.883			-0.147	-0.292	1.916			-0.168	-0.463	1.872			-0.178	-0.529	1.841			0.165	-0.060	1.812			0.266	-0.148	1.666
0.041	-0.279	1.796			0.051	-0.233	1.838			0.033	0.039	1.848			0.038	0.215	1.838			-0.097	-0.075	1.883			-0.148	-0.292	1.916			-0.168	-0.463	1.871			-0.180	-0.529	1.839			0.164	-0.060	1.813			0.269	-0.148	1.671
0.041	-0.279	1.796			0.051	-0.233	1.838			0.033	0.039	1.848			0.038	0.215	1.838			-0.097	-0.075	1.882			-0.149	-0.292	1.915			-0.169	-0.463	1.870			-0.181	-0.529	1.837			0.164	-0.060	1.814			0.271	-0.147	1.676
0.041	-0.279	1.797			0.051	-0.234	1.839			0.034	0.039	1.848			0.038	0.215	1.838			-0.098	-0.075	1.882			-0.150	-0.291	1.913			-0.170	-0.462	1.869			-0.182	-0.529	1.836			0.163	-0.060	1.816			0.273	-0.147	1.680
0.041	-0.280	1.797			0.051	-0.234	1.839			0.034	0.039	1.849			0.038	0.215	1.838			-0.098	-0.074	1.881			-0.151	-0.290	1.912			-0.170	-0.462	1.868			-0.183	-0.528	1.834			0.163	-0.060	1.817			0.275	-0.146	1.683
0.041	-0.280	1.797			0.050	-0.234	1.839			0.034	0.039	1.849			0.038	0.214	1.838			-0.099	-0.074	1.881			-0.152	-0.290	1.911			-0.171	-0.462	1.868			-0.183	-0.529	1.832			0.163	-0.060	1.818			0.288	-0.141	1.671
0.041	-0.280	1.797			0.050	-0.235	1.839			0.034	0.039	1.849			0.039	0.214	1.838			-0.099	-0.073	1.881			-0.153	-0.289	1.910			-0.172	-0.463	1.866			-0.184	-0.529	1.830			0.162	-0.060	1.819			0.290	-0.140	1.673
0.041	-0.281	1.797			0.050	-0.235	1.840			0.034	0.039	1.850			0.039	0.214	1.838			-0.099	-0.073	1.880			-0.154	-0.289	1.909			-0.173	-0.463	1.865			-0.185	-0.530	1.828			0.162	-0.060	1.820			0.292	-0.139	1.675
0.041	-0.281	1.797			0.050	-0.235	1.840			0.034	0.039	1.850			0.039	0.214	1.838			-0.100	-0.072	1.880			-0.154	-0.289	1.908			-0.174	-0.463	1.863			-0.186	-0.530	1.827			0.162	-0.060	1.820			0.294	-0.138	1.677
0.041	-0.281	1.797			0.050	-0.235	1.840			0.035	0.039	1.850			0.040	0.213	1.838			-0.100	-0.072	1.879			-0.155	-0.288	1.907			-0.174	-0.464	1.862			-0.187	-0.531	1.825			0.162	-0.060	1.821			0.296	-0.137	1.679
0.041	-0.282	1.797			0.049	-0.236	1.840			0.035	0.039	1.850			0.040	0.213	1.837			-0.100	-0.072	1.879			-0.156	-0.288	1.906			-0.175	-0.465	1.861			-0.188	-0.532	1.823			0.162	-0.060	1.822			0.297	-0.135	1.681
0.041	-0.282	1.797			0.049	-0.236	1.840			0.035	0.039	1.851			0.041	0.213	1.837			-0.101	-0.071	1.879			-0.156	-0.288	1.906			-0.176	-0.465	1.860			-0.189	-0.532	1.821			0.162	-0.060	1.823			0.298	-0.134	1.684
0.041	-0.282	1.798			0.049	-0.236	1.840			0.035	0.039	1.851			0.041	0.213	1.837			-0.101	-0.071	1.878			-0.157	-0.288	1.905			-0.177	-0.466	1.859			-0.190	-0.533	1.819			0.162	-0.060	1.823			0.299	-0.133	1.686
0.041	-0.283	1.798			0.049	-0.236	1.841			0.035	0.039	1.851			0.042	0.213	1.837			-0.101	-0.070	1.878			-0.157	-0.288	1.904			-0.177	-0.467	1.858			-0.190	-0.534	1.818			0.162	-0.060	1.824			0.300	-0.133	1.688
0.041	-0.283	1.798			0.049	-0.237	1.841			0.035	0.039	1.851			0.042	0.212	1.836			-0.101	-0.070	1.878			-0.158	-0.288	1.904			-0.178	-0.467	1.857			-0.191	-0.534	1.817			0.163	-0.060	1.824			0.301	-0.132	1.690
0.041	-0.283	1.798			0.049	-0.237	1.841			0.035	0.039	1.851			0.042	0.212	1.836			-0.102	-0.069	1.878			-0.158	-0.287	1.903			-0.179	-0.468	1.857			-0.192	-0.534	1.816			0.163	-0.060	1.825			0.302	-0.132	1.692
0.041	-0.283	1.798			0.048	-0.237	1.841			0.035	0.038	1.852			0.043	0.212	1.836			-0.102	-0.069	1.877			-0.158	-0.287	1.903			-0.179	-0.468	1.856			-0.192	-0.535	1.815			0.163	-0.060	1.825			0.303	-0.131	1.694
0.041	-0.284	1.798			0.048	-0.237	1.841			0.035	0.038	1.852			0.043	0.212	1.836			-0.102	-0.069	1.877			-0.159	-0.287	1.902			-0.180	-0.469	1.856			-0.193	-0.535	1.814			0.163	-0.060	1.825			0.304	-0.131	1.696
0.041	-0.284	1.798			0.048	-0.237	1.841			0.035	0.038	1.852			0.043	0.212	1.836			-0.102	-0.068	1.877			-0.159	-0.287	1.902			-0.180	-0.469	1.855			-0.193	-0.535	1.813			0.164	-0.060	1.826			0.305	-0.131	1.698
0.041	-0.284	1.798			0.048	-0.238	1.841			0.035	0.038	1.852			0.044	0.211	1.835			-0.103	-0.068	1.877			-0.159	-0.287	1.901			-0.181	-0.469	1.855			-0.194	-0.536	1.813			0.164	-0.060	1.826			0.306	-0.130	1.699
0.041	-0.284	1.798			0.048	-0.238	1.841			0.035	0.038	1.852			0.044	0.211	1.835			-0.103	-0.068	1.876			-0.160	-0.287	1.901			-0.181	-0.469	1.855			-0.194	-0.536	1.812			0.164	-0.061	1.826			0.306	-0.130	1.701
0.041	-0.284	1.798			0.048	-0.238	1.841			0.035	0.038	1.852			0.044	0.211	1.835			-0.103	-0.068	1.876			-0.160	-0.286	1.900			-0.181	-0.469	1.854			-0.194	-0.536	1.812			0.165	-0.061	1.827			0.307	-0.130	1.702
0.041	-0.285	1.798			0.048	-0.238	1.841			0.035	0.038	1.853			0.045	0.211	1.835			-0.103	-0.068	1.876			-0.160	-0.286	1.900			-0.181	-0.470	1.854			-0.195	-0.536	1.811			0.165	-0.061	1.827			0.308	-0.130	1.704
0.041	-0.285	1.798			0.048	-0.238	1.841			0.035	0.038	1.853			0.045	0.211	1.835			-0.104	-0.067	1.876			-0.161	-0.285	1.899			-0.182	-0.470	1.853			-0.195	-0.536	1.811			0.165	-0.061	1.827			0.308	-0.130	1.706
0.041	-0.285	1.798			0.047	-0.238	1.842			0.035	0.038	1.853			0.045	0.211	1.834			-0.104	-0.067	1.875			-0.161	-0.285	1.898			-0.182	-0.470	1.853			-0.195	-0.536	1.810			0.166	-0.061	1.828			0.309	-0.130	1.707
0.041	-0.285	1.798			0.047	-0.239	1.842			0.035	0.038	1.853			0.045	0.211	1.834			-0.104	-0.067	1.875			-0.161	-0.285	1.898			-0.182	-0.470	1.853			-0.196	-0.536	1.810			0.166	-0.061	1.828			0.309	-0.130	1.709
0.041	-0.285	1.798			0.047	-0.239	1.842			0.035	0.038	1.853			0.045	0.211	1.834			-0.104	-0.067	1.875			-0.162	-0.285	1.897			-0.182	-0.470	1.852			-0.196	-0.536	1.809			0.166	-0.061	1.828			0.309	-0.130	1.711
0.041	-0.285	1.798			0.047	-0.239	1.842			0.035	0.038	1.853			0.045	0.210	1.834			-0.105	-0.067	1.875			-0.162	-0.285	1.897			-0.183	-0.470	1.852			-0.196	-0.535	1.809			0.166	-0.061	1.828			0.310	-0.131	1.713
0.041	-0.286	1.798			0.047	-0.239	1.842			0.035	0.038	1.853			0.045	0.210	1.834			-0.105	-0.067	1.874			-0.162	-0.284	1.897			-0.183	-0.470	1.852			-0.193	-0.532	1.816			0.166	-0.061	1.829			0.310	-0.131	1.716
0.041	-0.286	1.798			0.047	-0.239	1.842			0.035	0.038	1.853			0.046	0.210	1.834			-0.105	-0.067	1.874			-0.163	-0.284	1.896			-0.183	-0.469	1.851			-0.191	-0.530	1.820			0.167	-0.061	1.829			0.310	-0.132	1.718
0.041	-0.286	1.798			0.046	-0.239	1.842			0.034	0.038	1.854			0.046	0.210	1.834			-0.105	-0.067	1.874			-0.163	-0.284	1.896			-0.183	-0.468	1.851			-0.190	-0.528	1.823			0.167	-0.061	1.829			0.310	-0.132	1.720
0.041	-0.286	1.798			0.046	-0.239	1.842			0.034	0.038	1.854			0.046	0.210	1.834			-0.106	-0.066	1.874			-0.163	-0.284	1.896			-0.183	-0.467	1.851			-0.188	-0.527	1.825			0.167	-0.061	1.829			0.310	-0.133	1.722
0.041	-0.286	1.798			0.046	-0.239	1.842			0.033	0.037	1.854			0.046	0.210	1.834			-0.106	-0.066	1.874			-0.163	-0.284	1.895			-0.183	-0.467	1.851			-0.187	-0.526	1.827			0.167	-0.061	1.830			0.310	-0.133	1.724
0.041	-0.286	1.798			0.046	-0.240	1.842			0.033	0.037	1.854			0.046	0.210	1.834			-0.106	-0.066	1.873			-0.163	-0.284	1.895			-0.182	-0.466	1.851			-0.187	-0.525	1.828			0.167	-0.060	1.830			0.310	-0.134	1.726
0.041	-0.286	1.798			0.046	-0.240	1.842			0.032	0.037	1.854			0.046	0.210	1.833			-0.106	-0.066	1.873			-0.164	-0.284	1.895			-0.182	-0.465	1.851			-0.186	-0.524	1.829			0.167	-0.060	1.831			0.309	-0.135	1.729
0.040	-0.286	1.798			0.045	-0.240	1.842			0.032	0.037	1.854			0.046	0.210	1.833			-0.107	-0.066	1.873			-0.164	-0.284	1.894			-0.182	-0.465	1.850			-0.186	-0.524	1.830			0.167	-0.060	1.831			0.309	-0.135	1.731
0.040	-0.286	1.798			0.045	-0.240	1.842			0.031	0.037	1.854			0.045	0.210	1.833			-0.107	-0.066	1.873			-0.164	-0.284	1.894			-0.182	-0.465	1.850			-0.186	-0.524	1.830			0.167	-0.060	1.831			0.309	-0.136	1.732
0.040	-0.286	1.798			0.045	-0.240	1.842			0.031	0.037	1.854			0.045	0.209	1.833			-0.107	-0.066	1.873			-0.164	-0.284	1.894			-0.181	-0.464	1.850			-0.186	-0.523	1.830			0.167	-0.060	1.832			0.308	-0.136	1.734
0.040	-0.286	1.798			0.044	-0.240	1.842			0.030	0.037	1.854			0.045	0.209	1.833			-0.107	-0.066	1.873			-0.164	-0.283	1.894			-0.181	-0.464	1.850			-0.186	-0.523	1.830			0.167	-0.060	1.832			0.308	-0.137	1.735
0.040	-0.287	1.798			0.044	-0.240	1.842			0.030	0.037	1.854			0.045	0.209	1.833			-0.107	-0.066	1.872			-0.164	-0.283	1.894			-0.181	-0.464	1.850			-0.186	-0.523	1.830			0.167	-0.060	1.833			0.309	-0.138	1.732
0.040	-0.287	1.798			0.044	-0.240	1.842			0.029	0.037	1.854			0.045	0.209	1.833			-0.107	-0.066	1.872			-0.165	-0.283	1.893			-0.181	-0.464	1.849			-0.186	-0.523	1.830			0.167	-0.060	1.833			0.308	-0.138	1.731
0.040	-0.287	1.798			0.044	-0.240	1.842			0.029	0.037	1.854			0.045	0.209	1.833			-0.108	-0.066	1.872			-0.165	-0.283	1.893			-0.181	-0.464	1.849			-0.187	-0.524	1.830			0.167	-0.060	1.833			0.307	-0.139	1.728
0.040	-0.287	1.798			0.043	-0.240	1.842			0.028	0.037	1.854			0.045	0.209	1.833			-0.108	-0.066	1.872			-0.165	-0.283	1.893			-0.182	-0.464	1.849			-0.188	-0.525	1.829			0.167	-0.060	1.834			0.306	-0.140	1.724
0.040	-0.287	1.798			0.043	-0.240	1.842			0.028	0.037	1.854			0.044	0.209	1.832			-0.108	-0.066	1.872			-0.166	-0.283	1.893			-0.182	-0.464	1.849			-0.189	-0.526	1.829			0.167	-0.060	1.834			0.305	-0.141	1.720
0.040	-0.287	1.798			0.043	-0.240	1.842			0.028	0.037	1.854			0.044	0.209	1.832			-0.108	-0.066	1.872			-0.166	-0.283	1.893			-0.182	-0.464	1.849			-0.190	-0.526	1.828			0.167	-0.060	1.834			0.301	-0.143	1.719
0.039	-0.287	1.798			0.043	-0.241	1.843			0.027	0.037	1.855			0.044	0.209	1.832			-0.108	-0.066	1.872			-0.166	-0.283	1.893			-0.182	-0.464	1.849			-0.191	-0.526	1.828			0.167	-0.060	1.835			0.298	-0.144	1.718
0.039	-0.287	1.798			0.042	-0.241	1.843			0.027	0.036	1.855			0.044	0.209	1.832			-0.109	-0.066	1.872			-0.167	-0.283	1.893			-0.182	-0.464	1.849			-0.191	-0.527	1.828			0.166	-0.060	1.835			0.294	-0.144	1.717
0.039	-0.287	1.798			0.042	-0.241	1.843			0.027	0.036	1.855			0.043	0.209	1.832			-0.109	-0.066	1.872			-0.167	-0.283	1.893			-0.182	-0.464	1.849			-0.191	-0.526	1.827			0.166	-0.060	1.835			0.291	-0.144	1.715
0.039	-0.287	1.798			0.042	-0.241	1.843			0.026	0.036	1.855			0.043	0.209	1.832			-0.109	-0.066	1.872			-0.168	-0.283	1.893			-0.183	-0.464	1.849			-0.192	-0.526	1.827			0.166	-0.060	1.835			0.288	-0.144	1.713
0.039	-0.287	1.798			0.042	-0.241	1.843			0.026	0.036	1.855			0.043	0.208	1.832			-0.110	-0.066	1.872			-0.168	-0.284	1.893			-0.183	-0.463	1.849			-0.192	-0.526	1.827			0.165	-0.061	1.836			0.285	-0.145	1.711
0.039	-0.287	1.798			0.042	-0.241	1.843			0.026	0.036	1.855			0.043	0.208	1.832			-0.111	-0.066	1.872			-0.168	-0.284	1.893			-0.183	-0.463	1.849			-0.192	-0.526	1.827			0.165	-0.061	1.836			0.283	-0.145	1.710
0.038	-0.288	1.798			0.041	-0.241	1.843			0.025	0.036	1.855			0.042	0.208	1.832			-0.111	-0.066	1.872			-0.169	-0.284	1.893			-0.183	-0.463	1.850			-0.192	-0.526	1.827			0.165	-0.061	1.836			0.282	-0.146	1.707
0.038	-0.288	1.799			0.041	-0.241	1.843			0.024	0.036	1.855			0.042	0.208	1.832			-0.112	-0.066	1.872			-0.169	-0.284	1.893			-0.183	-0.463	1.850			-0.192	-0.526	1.827			0.164	-0.061	1.836			0.281	-0.146	1.705
0.038	-0.288	1.799			0.041	-0.241	1.843			0.024	0.036	1.855			0.041	0.208	1.832			-0.113	-0.066	1.872			-0.169	-0.284	1.893			-0.184	-0.462	1.850			-0.192	-0.526	1.827			0.164	-0.062	1.836			0.281	-0.147	1.703
0.038	-0.288	1.799			0.040	-0.241	1.843			0.023	0.035	1.855			0.040	0.208	1.831			-0.114	-0.066	1.872			-0.170	-0.284	1.893			-0.184	-0.462	1.850			-0.192	-0.526	1.827			0.163	-0.062	1.836			0.281	-0.147	1.701
0.037	-0.288	1.799			0.040	-0.241	1.843			0.022	0.035	1.855			0.040	0.208	1.831			-0.114	-0.066	1.872			-0.170	-0.284	1.893			-0.184	-0.462	1.851			-0.192	-0.525	1.828			0.163	-0.062	1.836			0.281	-0.147	1.700
0.037	-0.288	1.799			0.039	-0.241	1.843			0.021	0.035	1.855			0.039	0.207	1.831			-0.115	-0.066	1.872			-0.170	-0.284	1.893			-0.185	-0.462	1.851			-0.192	-0.525	1.828			0.162	-0.062	1.836			0.281	-0.147	1.699
0.036	-0.288	1.799			0.039	-0.241	1.843			0.020	0.035	1.854			0.038	0.207	1.831			-0.116	-0.066	1.872			-0.171	-0.284	1.893			-0.185	-0.461	1.852			-0.193	-0.525	1.828			0.162	-0.062	1.836			0.281	-0.146	1.700
0.036	-0.288	1.799			0.038	-0.241	1.844			0.019	0.035	1.854			0.037	0.207	1.831			-0.117	-0.066	1.872			-0.171	-0.284	1.893			-0.186	-0.461	1.852			-0.195	-0.526	1.825			0.161	-0.063	1.836			0.282	-0.145	1.702
0.035	-0.288	1.799			0.038	-0.241	1.844			0.019	0.035	1.854			0.036	0.207	1.830			-0.118	-0.066	1.872			-0.173	-0.284	1.892			-0.187	-0.461	1.851			-0.198	-0.526	1.822			0.161	-0.063	1.836			0.283	-0.144	1.705
0.035	-0.288	1.799			0.037	-0.241	1.844			0.017	0.035	1.854			0.035	0.207	1.830			-0.119	-0.066	1.872			-0.175	-0.283	1.889			-0.190	-0.461	1.847			-0.203	-0.527	1.815			0.160	-0.063	1.836			0.284	-0.143	1.710
0.034	-0.288	1.799			0.036	-0.241	1.844			0.016	0.034	1.853			0.033	0.207	1.830			-0.120	-0.066	1.871			-0.178	-0.284	1.885			-0.203	-0.467	1.827			-0.212	-0.532	1.798			0.160	-0.063	1.836			0.285	-0.142	1.715
0.034	-0.287	1.799			0.036	-0.241	1.844			0.015	0.034	1.853			0.032	0.207	1.829			-0.121	-0.067	1.870			-0.182	-0.284	1.878			-0.210	-0.468	1.813			-0.220	-0.533	1.774			0.159	-0.063	1.836			0.287	-0.141	1.720
0.033	-0.287	1.799			0.035	-0.241	1.843			0.014	0.034	1.852			0.030	0.207	1.828			-0.123	-0.067	1.868			-0.186	-0.284	1.870			-0.219	-0.469	1.795			-0.228	-0.534	1.750			0.158	-0.063	1.836			0.289	-0.141	1.727
0.033	-0.287	1.799			0.034	-0.241	1.843			0.013	0.033	1.851			0.029	0.206	1.828			-0.124	-0.068	1.867			-0.190	-0.284	1.861			-0.224	-0.467	1.777			-0.233	-0.531	1.730			0.158	-0.063	1.836			0.290	-0.141	1.735
0.032	-0.287	1.799			0.033	-0.240	1.843			0.012	0.033	1.850			0.027	0.206	1.827			-0.126	-0.068	1.865			-0.193	-0.282	1.851			-0.228	-0.462	1.764			-0.234	-0.526	1.716			0.157	-0.063	1.836			0.292	-0.141	1.742
0.032	-0.287	1.799			0.033	-0.240	1.843			0.011	0.033	1.849			0.025	0.206	1.826			-0.128	-0.069	1.862			-0.196	-0.281	1.841			-0.230	-0.459	1.748			-0.235	-0.523	1.699			0.156	-0.063	1.836			0.293	-0.141	1.748
0.031	-0.287	1.799			0.032	-0.240	1.843			0.010	0.033	1.849			0.023	0.206	1.826			-0.129	-0.070	1.860			-0.198	-0.280	1.833			-0.232	-0.455	1.737			-0.235	-0.518	1.688			0.155	-0.063	1.836			0.293	-0.141	1.754
0.031	-0.287	1.799			0.031	-0.240	1.843			0.009	0.032	1.848			0.022	0.206	1.825			-0.130	-0.070	1.858			-0.199	-0.280	1.826			-0.232	-0.452	1.725			-0.235	-0.515	1.675			0.154	-0.063	1.836			0.294	-0.141	1.760
0.031	-0.287	1.799			0.031	-0.240	1.843			0.008	0.032	1.847			0.020	0.206	1.825			-0.131	-0.071	1.856			-0.200	-0.279	1.818			-0.233	-0.450	1.715			-0.234	-0.511	1.663			0.153	-0.063	1.836			0.294	-0.142	1.765
0.030	-0.287	1.799			0.030	-0.240	1.842			0.007	0.032	1.847			0.019	0.206	1.824			-0.132	-0.071	1.853			-0.200	-0.278	1.810			-0.233	-0.447	1.706			-0.234	-0.508	1.654			0.152	-0.063	1.836			0.295	-0.142	1.769
0.030	-0.287	1.799			0.029	-0.240	1.842			0.006	0.032	1.846			0.017	0.206	1.824			-0.133	-0.071	1.850			-0.201	-0.278	1.802			-0.233	-0.444	1.698			-0.233	-0.505	1.643			0.152	-0.063	1.837			0.295	-0.141	1.773
0.030	-0.286	1.799			0.028	-0.240	1.842			0.004	0.032	1.845			0.016	0.206	1.823			-0.134	-0.071	1.847			-0.200	-0.277	1.794			-0.232	-0.442	1.687			-0.231	-0.502	1.631			0.151	-0.063	1.837			0.295	-0.141	1.777
0.029	-0.286	1.798			0.027	-0.240	1.841			0.003	0.032	1.844			0.015	0.206	1.823			-0.134	-0.071	1.844			-0.200	-0.276	1.785			-0.230	-0.441	1.677			-0.229	-0.500	1.623			0.150	-0.063	1.837			0.296	-0.141	1.781
0.029	-0.286	1.798			0.026	-0.239	1.841			0.002	0.032	1.843			0.014	0.205	1.823			-0.135	-0.071	1.841			-0.198	-0.277	1.774			-0.221	-0.453	1.649			-0.223	-0.505	1.606			0.149	-0.062	1.838			0.296	-0.140	1.785
0.029	-0.286	1.798			0.025	-0.239	1.841			0.001	0.032	1.842			0.013	0.205	1.822			-0.135	-0.072	1.837			-0.197	-0.279	1.766			-0.218	-0.458	1.636			-0.213	-0.515	1.590			0.148	-0.062	1.838			0.296	-0.140	1.789
0.028	-0.286	1.798			0.024	-0.239	1.840			0.000	0.031	1.841			0.012	0.205	1.821			-0.136	-0.073	1.832			-0.194	-0.280	1.757			-0.214	-0.461	1.627			-0.208	-0.520	1.581			0.147	-0.062	1.838			0.297	-0.139	1.793
0.028	-0.286	1.797			0.023	-0.239	1.840			-0.001	0.031	1.840			0.010	0.205	1.821			-0.136	-0.073	1.828			-0.191	-0.281	1.749			-0.210	-0.462	1.620			-0.199	-0.520	1.576			0.146	-0.062	1.839			0.297	-0.138	1.797
0.027	-0.286	1.797			0.022	-0.239	1.839			-0.002	0.031	1.839			0.009	0.204	1.819			-0.136	-0.074	1.823			-0.187	-0.282	1.743			-0.202	-0.465	1.615			-0.187	-0.526	1.571			0.145	-0.062	1.839			0.298	-0.137	1.800
0.026	-0.285	1.797			0.020	-0.238	1.839			-0.003	0.031	1.837			0.007	0.204	1.817			-0.136	-0.075	1.819			-0.183	-0.283	1.738			-0.195	-0.468	1.611			-0.178	-0.531	1.569			0.144	-0.062	1.839			0.298	-0.136	1.804
0.025	-0.285	1.796			0.018	-0.238	1.838			-0.004	0.030	1.835			0.005	0.203	1.815			-0.136	-0.076	1.815			-0.178	-0.284	1.734			-0.179	-0.463	1.619			-0.167	-0.527	1.575			0.144	-0.062	1.840			0.298	-0.135	1.808
0.024	-0.285	1.796			0.017	-0.238	1.837			-0.005	0.030	1.833			0.003	0.202	1.812			-0.136	-0.078	1.811			-0.175	-0.285	1.730			-0.170	-0.460	1.624			-0.159	-0.526	1.579			0.143	-0.062	1.840			0.299	-0.134	1.812
0.024	-0.285	1.795			0.015	-0.238	1.836			-0.007	0.029	1.830			0.002	0.201	1.809			-0.136	-0.079	1.807			-0.171	-0.286	1.727			-0.163	-0.459	1.626			-0.152	-0.526	1.585			0.142	-0.062	1.841			0.299	-0.132	1.816
0.023	-0.284	1.795			0.013	-0.237	1.835			-0.008	0.028	1.827			-0.000	0.200	1.807			-0.136	-0.081	1.803			-0.168	-0.287	1.725			-0.158	-0.458	1.628			-0.146	-0.526	1.589			0.141	-0.062	1.841			0.299	-0.134	1.822
0.022	-0.284	1.794			0.012	-0.237	1.834			-0.009	0.027	1.825			-0.002	0.199	1.804			-0.136	-0.082	1.799			-0.165	-0.288	1.723			-0.153	-0.458	1.630			-0.141	-0.526	1.593			0.141	-0.062	1.842			0.300	-0.134	1.827
0.021	-0.284	1.794			0.010	-0.237	1.833			-0.011	0.026	1.822			-0.003	0.198	1.802			-0.136	-0.084	1.796			-0.163	-0.289	1.721			-0.150	-0.458	1.631			-0.137	-0.527	1.596			0.140	-0.062	1.843			0.300	-0.134	1.831
0.020	-0.284	1.793			0.009	-0.237	1.832			-0.012	0.026	1.820			-0.004	0.197	1.800			-0.136	-0.085	1.793			-0.160	-0.289	1.719			-0.146	-0.458	1.632			-0.134	-0.527	1.598			0.139	-0.063	1.844			0.300	-0.133	1.835
0.019	-0.283	1.793			0.007	-0.236	1.831			-0.014	0.025	1.817			-0.006	0.195	1.798			-0.136	-0.086	1.790			-0.158	-0.290	1.718			-0.144	-0.458	1.633			-0.132	-0.528	1.600			0.139	-0.063	1.845			0.300	-0.132	1.839
0.019	-0.283	1.793			0.005	-0.236	1.830			-0.015	0.024	1.815			-0.008	0.194	1.796			-0.136	-0.088	1.787			-0.157	-0.291	1.716			-0.141	-0.458	1.633			-0.129	-0.529	1.601			0.138	-0.063	1.845			0.300	-0.131	1.843
0.018	-0.283	1.792			0.004	-0.236	1.829			-0.017	0.023	1.813			-0.010	0.193	1.794			-0.136	-0.089	1.783			-0.155	-0.292	1.714			-0.139	-0.458	1.633			-0.127	-0.530	1.601			0.137	-0.063	1.846			0.300	-0.130	1.846
0.017	-0.283	1.792			0.003	-0.236	1.828			-0.019	0.022	1.810			-0.012	0.191	1.792			-0.136	-0.091	1.780			-0.154	-0.292	1.712			-0.137	-0.459	1.633			-0.125	-0.531	1.602			0.137	-0.063	1.847			0.299	-0.128	1.850
0.016	-0.283	1.792			0.001	-0.236	1.827			-0.020	0.020	1.807			-0.015	0.188	1.789			-0.136	-0.093	1.777			-0.152	-0.293	1.711			-0.135	-0.459	1.633			-0.124	-0.532	1.603			0.136	-0.064	1.848			0.299	-0.127	1.854
0.015	-0.284	1.792			-0.000	-0.237	1.825			-0.022	0.018	1.804			-0.018	0.186	1.787			-0.136	-0.095	1.773			-0.151	-0.294	1.709			-0.133	-0.462	1.632			-0.122	-0.532	1.603			0.135	-0.064	1.848			0.298	-0.125	1.857
0.014	-0.285	1.792			-0.001	-0.237	1.824			-0.024	0.017	1.801			-0.022	0.183	1.785			-0.135	-0.097	1.770			-0.150	-0.295	1.707			-0.131	-0.462	1.631			-0.121	-0.532	1.603			0.134	-0.065	1.848			0.298	-0.124	1.859
0.013	-0.285	1.792			-0.002	-0.238	1.823			-0.025	0.015	1.799			-0.025	0.180	1.782			-0.135	-0.099	1.767			-0.149	-0.296	1.705			-0.130	-0.463	1.630			-0.120	-0.532	1.603			0.133	-0.065	1.848			0.297	-0.122	1.862
0.012	-0.286	1.792			-0.004	-0.239	1.821			-0.027	0.013	1.795			-0.028	0.177	1.780			-0.135	-0.101	1.765			-0.148	-0.296	1.703			-0.129	-0.463	1.629			-0.119	-0.532	1.603			0.131	-0.066	1.848			0.296	-0.121	1.864
0.011	-0.288	1.792			-0.004	-0.240	1.820			-0.028	0.010	1.792			-0.031	0.173	1.777			-0.135	-0.105	1.761			-0.147	-0.297	1.702			-0.127	-0.463	1.629			-0.118	-0.533	1.603			0.130	-0.066	1.848			0.295	-0.119	1.866
0.011	-0.290	1.793			-0.005	-0.242	1.818			-0.029	0.006	1.788			-0.035	0.169	1.773			-0.134	-0.110	1.757			-0.146	-0.298	1.700			-0.126	-0.463	1.628			-0.117	-0.534	1.602			0.129	-0.067	1.848			0.295	-0.118	1.867
0.010	-0.292	1.794			-0.005	-0.244	1.817			-0.030	0.003	1.784			-0.037	0.164	1.769			-0.133	-0.114	1.753			-0.145	-0.298	1.698			-0.125	-0.464	1.627			-0.117	-0.530	1.602			0.127	-0.068	1.847			0.294	-0.117	1.869
0.009	-0.296	1.796			-0.006	-0.247	1.815			-0.031	-0.002	1.781			-0.039	0.160	1.765			-0.133	-0.118	1.750			-0.143	-0.300	1.696			-0.123	-0.465	1.626			-0.115	-0.531	1.602			0.126	-0.070	1.847			0.294	-0.117	1.870
0.009	-0.299	1.797			-0.006	-0.249	1.814			-0.031	-0.007	1.778			-0.041	0.155	1.760			-0.132	-0.121	1.748			-0.142	-0.301	1.695			-0.122	-0.466	1.625			-0.114	-0.531	1.602			0.125	-0.071	1.847			0.293	-0.117	1.872
0.009	-0.302	1.798			-0.005	-0.252	1.813			-0.032	-0.011	1.775			-0.041	0.151	1.755			-0.131	-0.124	1.746			-0.141	-0.302	1.693			-0.121	-0.467	1.625			-0.113	-0.531	1.602			0.124	-0.073	1.846			0.293	-0.117	1.873
0.009	-0.304	1.799			-0.005	-0.255	1.811			-0.031	-0.015	1.773			-0.041	0.146	1.750			-0.130	-0.127	1.744			-0.140	-0.303	1.692			-0.120	-0.467	1.624			-0.112	-0.531	1.601			0.124	-0.074	1.846			0.293	-0.118	1.874
0.009	-0.307	1.800			-0.004	-0.258	1.810			-0.031	-0.019	1.771			-0.040	0.143	1.746			-0.130	-0.129	1.743			-0.139	-0.304	1.691			-0.118	-0.468	1.624			-0.111	-0.531	1.601			0.123	-0.076	1.846			0.293	-0.118	1.876
0.010	-0.310	1.801			-0.003	-0.261	1.809			-0.030	-0.022	1.769			-0.039	0.140	1.742			-0.129	-0.131	1.742			-0.138	-0.305	1.690			-0.117	-0.469	1.623			-0.110	-0.531	1.601			0.123	-0.078	1.846			0.293	-0.118	1.877
0.010	-0.312	1.802			-0.002	-0.263	1.808			-0.030	-0.025	1.767			-0.039	0.138	1.739			-0.128	-0.133	1.740			-0.137	-0.306	1.689			-0.115	-0.470	1.623			-0.108	-0.530	1.600			0.123	-0.080	1.846			0.293	-0.120	1.878
0.011	-0.314	1.803			-0.001	-0.266	1.807			-0.029	-0.027	1.766			-0.038	0.136	1.736			-0.127	-0.135	1.739			-0.136	-0.306	1.688			-0.113	-0.471	1.622			-0.106	-0.530	1.600			0.123	-0.082	1.846			0.293	-0.121	1.878
0.011	-0.316	1.804			-0.000	-0.268	1.806			-0.029	-0.029	1.765			-0.037	0.134	1.734			-0.126	-0.137	1.738			-0.135	-0.307	1.687			-0.111	-0.471	1.621			-0.103	-0.530	1.599			0.123	-0.084	1.845			0.294	-0.123	1.879
0.012	-0.318	1.804			0.001	-0.269	1.805			-0.028	-0.030	1.764			-0.036	0.132	1.733			-0.125	-0.138	1.738			-0.134	-0.308	1.686			-0.107	-0.472	1.620			-0.099	-0.529	1.597			0.123	-0.086	1.845			0.295	-0.125	1.880
0.013	-0.320	1.804			0.002	-0.271	1.804			-0.028	-0.032	1.763			-0.035	0.131	1.731			-0.124	-0.139	1.737			-0.132	-0.309	1.685			-0.103	-0.472	1.618			-0.093	-0.528	1.596			0.123	-0.088	1.845			0.296	-0.130	1.882
0.013	-0.321	1.805			0.003	-0.272	1.803			-0.027	-0.033	1.762			-0.034	0.130	1.730			-0.123	-0.140	1.736			-0.130	-0.309	1.684			-0.098	-0.472	1.616			-0.087	-0.526	1.593			0.123	-0.089	1.846			0.298	-0.133	1.884
0.014	-0.322	1.805			0.004	-0.274	1.802			-0.026	-0.034	1.762			-0.032	0.129	1.729			-0.122	-0.141	1.736			-0.126	-0.311	1.682			-0.092	-0.473	1.614			-0.081	-0.527	1.591			0.123	-0.090	1.846			0.299	-0.135	1.885
0.015	-0.323	1.805			0.006	-0.275	1.802			-0.025	-0.036	1.761			-0.031	0.128	1.728			-0.121	-0.142	1.735			-0.123	-0.311	1.681			-0.087	-0.473	1.612			-0.074	-0.525	1.588			0.124	-0.091	1.846			0.299	-0.135	1.885
0.016	-0.325	1.805			0.007	-0.276	1.801			-0.024	-0.036	1.761			-0.030	0.128	1.727			-0.120	-0.143	1.735			-0.119	-0.311	1.680			-0.081	-0.471	1.610			-0.066	-0.517	1.588			0.124	-0.093	1.846			0.299	-0.136	1.885
0.018	-0.326	1.805			0.009	-0.277	1.800			-0.023	-0.037	1.761			-0.029	0.128	1.727			-0.119	-0.143	1.735			-0.117	-0.311	1.678			-0.072	-0.469	1.608			-0.059	-0.511	1.587			0.124	-0.094	1.846			0.299	-0.136	1.885
0.020	-0.327	1.805			0.011	-0.278	1.799			-0.022	-0.038	1.761			-0.028	0.127	1.726			-0.118	-0.144	1.735			-0.114	-0.311	1.677			-0.064	-0.467	1.605			-0.052	-0.507	1.586			0.124	-0.094	1.846			0.299	-0.135	1.885
0.022	-0.328	1.805			0.013	-0.279	1.798			-0.021	-0.038	1.761			-0.027	0.127	1.726			-0.117	-0.144	1.735			-0.112	-0.310	1.676			-0.044	-0.468	1.597			-0.046	-0.508	1.584			0.124	-0.095	1.846			0.299	-0.136	1.885
0.025	-0.329	1.805			0.016	-0.280	1.797			-0.020	-0.039	1.761			-0.026	0.127	1.725			-0.116	-0.144	1.735			-0.109	-0.310	1.675			-0.029	-0.470	1.591			-0.008	-0.518	1.568			0.125	-0.096	1.846			0.300	-0.136	1.886
0.027	-0.331	1.804			0.018	-0.281	1.797			-0.019	-0.039	1.761			-0.025	0.127	1.725			-0.115	-0.144	1.735			-0.107	-0.310	1.674			-0.017	-0.471	1.586			0.012	-0.523	1.560			0.125	-0.097	1.847			0.300	-0.136	1.886
0.030	-0.332	1.804			0.020	-0.282	1.796			-0.019	-0.039	1.761			-0.024	0.127	1.725			-0.113	-0.144	1.735			-0.104	-0.309	1.673			-0.006	-0.473	1.582			0.028	-0.528	1.554			0.125	-0.097	1.847			0.300	-0.136	1.886
0.032	-0.332	1.804			0.022	-0.283	1.796			-0.018	-0.039	1.761			-0.023	0.127	1.726			-0.112	-0.143	1.735			-0.102	-0.308	1.672			0.002	-0.475	1.578			0.039	-0.531	1.550			0.126	-0.098	1.847			0.300	-0.135	1.886
0.034	-0.333	1.804			0.024	-0.283	1.795			-0.017	-0.039	1.761			-0.022	0.128	1.726			-0.111	-0.143	1.735			-0.100	-0.308	1.671			0.009	-0.477	1.576			0.047	-0.534	1.547			0.126	-0.099	1.847			0.300	-0.135	1.887
0.036	-0.334	1.804			0.025	-0.284	1.795			-0.017	-0.038	1.761			-0.021	0.129	1.726			-0.110	-0.143	1.735			-0.098	-0.307	1.670			0.014	-0.478	1.574			0.053	-0.535	1.546			0.127	-0.099	1.848			0.300	-0.135	1.887
0.037	-0.335	1.804			0.027	-0.284	1.794			-0.016	-0.038	1.761			-0.020	0.129	1.727			-0.109	-0.142	1.734			-0.096	-0.307	1.669			0.019	-0.480	1.573			0.059	-0.538	1.545			0.127	-0.099	1.849			0.301	-0.134	1.887
0.039	-0.335	1.803			0.028	-0.285	1.794			-0.015	-0.037	1.762			-0.020	0.130	1.728			-0.107	-0.142	1.734			-0.095	-0.307	1.669			0.023	-0.481	1.573			0.063	-0.541	1.545			0.128	-0.099	1.849			0.301	-0.134	1.888
0.040	-0.336	1.803			0.029	-0.285	1.794			-0.014	-0.036	1.762			-0.019	0.132	1.729			-0.106	-0.141	1.734			-0.094	-0.306	1.669			0.021	-0.482	1.579			0.063	-0.542	1.550			0.129	-0.099	1.850			0.301	-0.134	1.888
0.041	-0.336	1.803			0.030	-0.285	1.793			-0.014	-0.034	1.762			-0.018	0.134	1.730			-0.105	-0.139	1.734			-0.093	-0.305	1.669			0.002	-0.478	1.608			0.046	-0.539	1.575			0.129	-0.099	1.850			0.301	-0.133	1.887
0.042	-0.336	1.803			0.031	-0.286	1.793			-0.013	-0.033	1.763			-0.017	0.136	1.731			-0.104	-0.138	1.733			-0.093	-0.304	1.669			-0.008	-0.478	1.619			0.020	-0.540	1.603			0.130	-0.099	1.851			0.302	-0.132	1.884
0.043	-0.337	1.803			0.032	-0.286	1.792			-0.012	-0.032	1.763			-0.016	0.137	1.732			-0.103	-0.137	1.733			-0.094	-0.304	1.671			-0.022	-0.483	1.631			0.009	-0.543	1.613			0.130	-0.099	1.851			0.302	-0.137	1.873
0.043	-0.337	1.802			0.033	-0.286	1.792			-0.012	-0.030	1.764			-0.016	0.139	1.734			-0.102	-0.136	1.733			-0.097	-0.302	1.676			-0.042	-0.490	1.646			-0.008	-0.550	1.626			0.131	-0.099	1.852			0.299	-0.151	1.849
0.044	-0.337	1.802			0.034	-0.286	1.792			-0.011	-0.029	1.765			-0.015	0.141	1.735			-0.102	-0.135	1.733			-0.102	-0.303	1.684			-0.061	-0.507	1.662			-0.046	-0.582	1.655			0.132	-0.099	1.852			0.295	-0.163	1.834
0.044	-0.337	1.802			0.034	-0.286	1.792			-0.011	-0.026	1.766			-0.014	0.143	1.737			-0.101	-0.133	1.733			-0.108	-0.304	1.693			-0.076	-0.518	1.675			-0.066	-0.595	1.671			0.132	-0.099	1.852			0.284	-0.187	1.816
0.044	-0.337	1.802			0.034	-0.286	1.791			-0.011	-0.024	1.767			-0.013	0.145	1.739			-0.101	-0.131	1.734			-0.117	-0.307	1.708			-0.096	-0.530	1.694			-0.090	-0.609	1.691			0.132	-0.097	1.847			0.268	-0.202	1.791
0.043	-0.337	1.801			0.033	-0.285	1.791			-0.010	-0.021	1.769			-0.012	0.148	1.741			-0.102	-0.128	1.736			-0.124	-0.309	1.720			-0.113	-0.540	1.708			-0.102	-0.616	1.701			0.131	-0.090	1.830			0.256	-0.208	1.779
0.041	-0.336	1.801			0.033	-0.284	1.791			-0.010	-0.017	1.771			-0.011	0.152	1.744			-0.103	-0.124	1.739			-0.131	-0.310	1.732			-0.130	-0.546	1.723			-0.122	-0.617	1.714			0.129	-0.082	1.813			0.246	-0.212	1.771
0.040	-0.335	1.801			0.032	-0.283	1.791			-0.009	-0.013	1.773			-0.010	0.155	1.747			-0.105	-0.120	1.743			-0.140	-0.311	1.744			-0.146	-0.550	1.740			-0.135	-0.621	1.723			0.128	-0.077	1.801			0.234	-0.217	1.763
0.038	-0.334	1.800			0.030	-0.281	1.792			-0.009	-0.009	1.776			-0.009	0.160	1.750			-0.108	-0.114	1.748			-0.149	-0.311	1.756			-0.158	-0.552	1.753			-0.150	-0.622	1.736			0.127	-0.073	1.793			0.222	-0.221	1.758
0.036	-0.332	1.800			0.029	-0.279	1.792			-0.008	-0.003	1.779			-0.009	0.165	1.754			-0.112	-0.108	1.754			-0.157	-0.310	1.767			-0.169	-0.553	1.766			-0.164	-0.618	1.749			0.126	-0.070	1.786			0.212	-0.224	1.754
0.035	-0.330	1.800			0.028	-0.277	1.792			-0.008	0.002	1.782			-0.008	0.170	1.759			-0.115	-0.102	1.761			-0.163	-0.310	1.778			-0.178	-0.552	1.778			-0.175	-0.614	1.759			0.125	-0.067	1.780			0.205	-0.226	1.751
0.033	-0.327	1.799			0.026	-0.273	1.793			-0.007	0.007	1.786			-0.008	0.175	1.762			-0.117	-0.096	1.767			-0.169	-0.307	1.787			-0.186	-0.550	1.788			-0.184	-0.613	1.767			0.124	-0.063	1.774			0.199	-0.227	1.747
0.031	-0.325	1.799			0.025	-0.271	1.794			-0.006	0.012	1.789			-0.007	0.179	1.766			-0.119	-0.092	1.772			-0.173	-0.305	1.795			-0.192	-0.549	1.796			-0.192	-0.612	1.773			0.123	-0.061	1.770			0.194	-0.228	1.744
0.030	-0.323	1.798			0.024	-0.268	1.794			-0.006	0.016	1.793			-0.007	0.183	1.769			-0.121	-0.088	1.777			-0.177	-0.304	1.802			-0.197	-0.549	1.802			-0.198	-0.610	1.779			0.122	-0.059	1.767			0.191	-0.229	1.742
0.029	-0.321	1.798			0.023	-0.266	1.795			-0.006	0.020	1.797			-0.006	0.187	1.773			-0.122	-0.085	1.783			-0.180	-0.302	1.808			-0.201	-0.548	1.808			-0.204	-0.609	1.783			0.122	-0.057	1.764			0.188	-0.229	1.739
0.028	-0.319	1.798			0.022	-0.264	1.797			-0.005	0.023	1.801			-0.006	0.190	1.776			-0.124	-0.082	1.789			-0.182	-0.302	1.814			-0.204	-0.547	1.812			-0.209	-0.609	1.788			0.122	-0.056	1.762			0.186	-0.230	1.738
0.027	-0.317	1.798			0.022	-0.262	1.798			-0.005	0.026	1.804			-0.005	0.193	1.779			-0.125	-0.079	1.794			-0.184	-0.301	1.819			-0.205	-0.537	1.817			-0.209	-0.598	1.793			0.122	-0.055	1.759			0.184	-0.231	1.737
0.026	-0.316	1.797			0.022	-0.260	1.799			-0.004	0.028	1.808			-0.004	0.196	1.782			-0.125	-0.076	1.800			-0.185	-0.300	1.823			-0.206	-0.535	1.820			-0.209	-0.594	1.795			0.122	-0.054	1.758			0.182	-0.233	1.736
0.025	-0.314	1.797			0.021	-0.258	1.801			-0.004	0.030	1.811			-0.004	0.198	1.786			-0.126	-0.073	1.805			-0.187	-0.299	1.827			-0.207	-0.533	1.823			-0.209	-0.591	1.796			0.122	-0.053	1.756			0.181	-0.234	1.736
0.024	-0.312	1.797			0.021	-0.256	1.803			-0.003	0.032	1.814			-0.003	0.200	1.789			-0.126	-0.072	1.810			-0.188	-0.299	1.831			-0.206	-0.530	1.823			-0.207	-0.589	1.794			0.122	-0.052	1.755			0.180	-0.235	1.736
0.023	-0.311	1.797			0.021	-0.254	1.805			-0.002	0.034	1.817			-0.003	0.203	1.792			-0.127	-0.070	1.814			-0.188	-0.299	1.834			-0.204	-0.525	1.823			-0.205	-0.586	1.793			0.123	-0.052	1.756			0.179	-0.236	1.737
0.023	-0.309	1.796			0.021	-0.253	1.807			-0.001	0.036	1.820			-0.002	0.205	1.795			-0.127	-0.069	1.818			-0.188	-0.298	1.838			-0.200	-0.520	1.822			-0.201	-0.583	1.790			0.124	-0.051	1.756			0.179	-0.237	1.738
0.022	-0.308	1.796			0.020	-0.251	1.809			-0.001	0.037	1.823			-0.001	0.206	1.798			-0.127	-0.068	1.821			-0.188	-0.297	1.841			-0.197	-0.514	1.820			-0.197	-0.579	1.787			0.125	-0.051	1.757			0.179	-0.238	1.738
0.022	-0.307	1.796			0.020	-0.250	1.811			0.000	0.038	1.826			-0.001	0.208	1.801			-0.127	-0.067	1.825			-0.187	-0.297	1.843			-0.193	-0.510	1.819			-0.193	-0.575	1.784			0.126	-0.051	1.759			0.179	-0.239	1.739
0.021	-0.306	1.796			0.020	-0.249	1.813			0.001	0.039	1.828			-0.000	0.209	1.803			-0.127	-0.066	1.828			-0.186	-0.296	1.846			-0.190	-0.505	1.817			-0.189	-0.571	1.782			0.127	-0.051	1.760			0.179	-0.239	1.740
0.021	-0.305	1.796			0.020	-0.248	1.815			0.001	0.040	1.831			0.000	0.210	1.806			-0.127	-0.066	1.831			-0.185	-0.296	1.848			-0.188	-0.501	1.816			-0.187	-0.568	1.780			0.128	-0.051	1.762			0.179	-0.240	1.741
0.020	-0.304	1.796			0.020	-0.247	1.817			0.002	0.041	1.833			0.001	0.211	1.808			-0.127	-0.065	1.834			-0.183	-0.296	1.850			-0.186	-0.498	1.815			-0.184	-0.566	1.778			0.129	-0.050	1.763			0.180	-0.240	1.742
0.020	-0.303	1.796			0.020	-0.247	1.819			0.002	0.041	1.836			0.002	0.211	1.811			-0.127	-0.065	1.836			-0.182	-0.295	1.851			-0.184	-0.495	1.815			-0.182	-0.563	1.778			0.130	-0.050	1.765			0.180	-0.240	1.743
0.019	-0.302	1.796			0.020	-0.246	1.820			0.003	0.042	1.838			0.002	0.212	1.813			-0.127	-0.065	1.839			-0.181	-0.295	1.852			-0.182	-0.492	1.814			-0.181	-0.561	1.777			0.131	-0.050	1.766			0.180	-0.240	1.744
0.019	-0.302	1.796			0.021	-0.245	1.822			0.003	0.042	1.840			0.003	0.213	1.815			-0.127	-0.064	1.841			-0.180	-0.295	1.854			-0.181	-0.490	1.814			-0.180	-0.560	1.777			0.131	-0.050	1.768			0.181	-0.240	1.745
0.019	-0.301	1.796			0.021	-0.245	1.824			0.004	0.043	1.842			0.003	0.213	1.817			-0.127	-0.064	1.844			-0.179	-0.295	1.855			-0.181	-0.489	1.814			-0.180	-0.558	1.777			0.132	-0.050	1.769			0.182	-0.240	1.746
0.019	-0.300	1.796			0.021	-0.244	1.825			0.004	0.043	1.844			0.004	0.214	1.818			-0.126	-0.064	1.846			-0.178	-0.295	1.855			-0.180	-0.487	1.814			-0.180	-0.557	1.777			0.133	-0.050	1.772			0.182	-0.239	1.747
0.018	-0.300	1.796			0.021	-0.244	1.827			0.005	0.044	1.845			0.005	0.214	1.820			-0.126	-0.063	1.848			-0.177	-0.294	1.856			-0.180	-0.487	1.814			-0.180	-0.557	1.776			0.134	-0.049	1.774			0.183	-0.239	1.747
0.018	-0.299	1.796			0.022	-0.244	1.828			0.005	0.044	1.847			0.005	0.215	1.821			-0.126	-0.063	1.849			-0.176	-0.294	1.857			-0.180	-0.486	1.814			-0.180	-0.556	1.776			0.134	-0.049	1.775			0.184	-0.238	1.748
0.018	-0.299	1.796			0.022	-0.243	1.829			0.005	0.044	1.848			0.006	0.215	1.822			-0.126	-0.063	1.851			-0.175	-0.293	1.858			-0.180	-0.485	1.814			-0.180	-0.555	1.776			0.135	-0.049	1.777			0.184	-0.238	1.749
0.018	-0.298	1.796			0.023	-0.243	1.830			0.006	0.044	1.849			0.006	0.215	1.824			-0.125	-0.063	1.852			-0.174	-0.292	1.858			-0.180	-0.484	1.815			-0.180	-0.554	1.777			0.136	-0.048	1.778			0.185	-0.237	1.749
0.018	-0.297	1.796			0.023	-0.243	1.831			0.006	0.045	1.850			0.007	0.216	1.825			-0.125	-0.063	1.854			-0.173	-0.291	1.859			-0.180	-0.483	1.815			-0.180	-0.553	1.777			0.136	-0.048	1.780			0.185	-0.237	1.749
0.018	-0.297	1.796			0.023	-0.242	1.832			0.007	0.045	1.851			0.007	0.216	1.826			-0.125	-0.063	1.855			-0.172	-0.290	1.859			-0.180	-0.482	1.815			-0.180	-0.553	1.777			0.137	-0.048	1.781			0.186	-0.236	1.750
0.018	-0.296	1.796			0.024	-0.242	1.833			0.007	0.045	1.852			0.008	0.216	1.827			-0.124	-0.063	1.856			-0.171	-0.289	1.860			-0.179	-0.482	1.815			-0.180	-0.553	1.777			0.137	-0.048	1.782			0.186	-0.236	1.750
0.018	-0.296	1.796			0.024	-0.242	1.834			0.007	0.045	1.853			0.008	0.217	1.827			-0.124	-0.062	1.857			-0.170	-0.288	1.860			-0.179	-0.482	1.815			-0.180	-0.552	1.777			0.137	-0.048	1.782			0.186	-0.235	1.750
0.018	-0.295	1.796			0.024	-0.242	1.835			0.007	0.045	1.854			0.008	0.217	1.828			-0.123	-0.062	1.858			-0.170	-0.288	1.860			-0.179	-0.482	1.816			-0.180	-0.552	1.777			0.138	-0.048	1.783			0.187	-0.235	1.750
0.018	-0.295	1.796			0.025	-0.241	1.836			0.008	0.045	1.854			0.009	0.217	1.829			-0.123	-0.062	1.859			-0.169	-0.287	1.861			-0.179	-0.481	1.816			-0.180	-0.552	1.778			0.138	-0.048	1.784			0.187	-0.235	1.749
0.018	-0.295	1.796			0.025	-0.241	1.836			0.008	0.046	1.855			0.009	0.217	1.830			-0.123	-0.062	1.860			-0.168	-0.286	1.861			-0.179	-0.481	1.816			-0.180	-0.551	1.778			0.138	-0.048	1.785			0.188	-0.235	1.749
0.018	-0.294	1.796			0.025	-0.241	1.837			0.008	0.045	1.856			0.009	0.218	1.830			-0.122	-0.062	1.860			-0.167	-0.286	1.861			-0.179	-0.481	1.816			-0.179	-0.551	1.778			0.138	-0.048	1.785			0.188	-0.235	1.749
0.019	-0.294	1.796			0.026	-0.241	1.838			0.009	0.045	1.856			0.010	0.218	1.831			-0.122	-0.062	1.861			-0.166	-0.285	1.861			-0.179	-0.480	1.816			-0.179	-0.550	1.778			0.139	-0.049	1.788			0.189	-0.235	1.748
0.019	-0.294	1.796			0.026	-0.241	1.838			0.009	0.045	1.856			0.010	0.218	1.831			-0.122	-0.062	1.861			-0.166	-0.285	1.861			-0.179	-0.480	1.816			-0.179	-0.550	1.778			0.139	-0.049	1.788			0.189	-0.235	1.748
0.019	-0.294	1.796			0.026	-0.241	1.838			0.009	0.045	1.856			0.011	0.218	1.832			-0.121	-0.062	1.862			-0.166	-0.285	1.861			-0.178	-0.480	1.816			-0.178	-0.550	1.778			0.140	-0.049	1.789			0.190	-0.235	1.748
0.019	-0.293	1.796			0.026	-0.241	1.839			0.009	0.045	1.856			0.011	0.218	1.832			-0.121	-0.062	1.862			-0.165	-0.284	1.861			-0.178	-0.480	1.816			-0.177	-0.550	1.777			0.140	-0.050	1.790			0.191	-0.234	1.747
0.019	-0.293	1.795			0.026	-0.241	1.839			0.009	0.045	1.856			0.011	0.218	1.832			-0.120	-0.063	1.862			-0.165	-0.284	1.861			-0.178	-0.479	1.816			-0.177	-0.549	1.777			0.140	-0.050	1.790			0.191	-0.234	1.747
0.019	-0.293	1.795			0.027	-0.241	1.839			0.009	0.044	1.856			0.012	0.218	1.832			-0.120	-0.063	1.863			-0.164	-0.284	1.861			-0.177	-0.479	1.816			-0.176	-0.549	1.776			0.141	-0.050	1.791			0.192	-0.234	1.746
0.019	-0.293	1.795			0.027	-0.242	1.839			0.009	0.044	1.855			0.012	0.218	1.833			-0.120	-0.063	1.863			-0.163	-0.284	1.860			-0.177	-0.479	1.815			-0.176	-0.549	1.776			0.141	-0.051	1.792			0.193	-0.234	1.745
0.020	-0.293	1.795			0.028	-0.242	1.839			0.009	0.044	1.855			0.013	0.218	1.833			-0.119	-0.063	1.863			-0.163	-0.285	1.860			-0.177	-0.479	1.815			-0.176	-0.549	1.775			0.142	-0.051	1.792			0.195	-0.231	1.742
0.020	-0.293	1.794			0.028	-0.242	1.839			0.010	0.044	1.854			0.013	0.218	1.833			-0.118	-0.063	1.862			-0.162	-0.285	1.859			-0.176	-0.479	1.815			-0.175	-0.549	1.774			0.142	-0.050	1.792			0.196	-0.229	1.739
0.021	-0.293	1.794			0.029	-0.242	1.839			0.010	0.043	1.853			0.013	0.218	1.833			-0.118	-0.064	1.862			-0.162	-0.286	1.858			-0.176	-0.479	1.814			-0.175	-0.549	1.774			0.142	-0.050	1.791			0.198	-0.226	1.736
0.022	-0.293	1.793			0.030	-0.242	1.838			0.011	0.043	1.852			0.013	0.218	1.833			-0.117	-0.064	1.861			-0.161	-0.286	1.857			-0.175	-0.479	1.814			-0.174	-0.548	1.773			0.143	-0.050	1.789			0.200	-0.222	1.733
0.022	-0.293	1.793			0.031	-0.242	1.837			0.012	0.043	1.852			0.014	0.218	1.832			-0.116	-0.065	1.860			-0.161	-0.286	1.856			-0.175	-0.479	1.813			-0.174	-0.548	1.772			0.143	-0.049	1.788			0.202	-0.219	1.730
0.023	-0.293	1.792			0.032	-0.242	1.837			0.012	0.043	1.851			0.014	0.217	1.832			-0.116	-0.065	1.859			-0.160	-0.287	1.856			-0.175	-0.479	1.812			-0.174	-0.548	1.772			0.143	-0.049	1.786			0.203	-0.217	1.728
0.024	-0.292	1.791			0.032	-0.242	1.836			0.013	0.043	1.850			0.014	0.217	1.832			-0.115	-0.066	1.858			-0.160	-0.287	1.855			-0.174	-0.479	1.811			-0.173	-0.548	1.771			0.144	-0.049	1.785			0.205	-0.215	1.726
0.024	-0.292	1.790			0.033	-0.242	1.835			0.014	0.043	1.849			0.014	0.217	1.832			-0.115	-0.066	1.857			-0.159	-0.288	1.853			-0.174	-0.479	1.811			-0.173	-0.548	1.770			0.145	-0.048	1.783			0.206	-0.213	1.725
0.025	-0.291	1.789			0.034	-0.242	1.834			0.014	0.043	1.849			0.015	0.217	1.832			-0.114	-0.066	1.856			-0.159	-0.288	1.852			-0.173	-0.479	1.810			-0.173	-0.548	1.769			0.145	-0.047	1.782			0.207	-0.212	1.723
0.025	-0.291	1.788			0.035	-0.241	1.833			0.015	0.043	1.848			0.015	0.217	1.831			-0.113	-0.067	1.855			-0.159	-0.289	1.851			-0.173	-0.479	1.808			-0.173	-0.548	1.768			0.145	-0.046	1.780			0.208	-0.210	1.722
0.026	-0.290	1.787			0.036	-0.241	1.832			0.016	0.043	1.847			0.015	0.217	1.831			-0.113	-0.067	1.854			-0.158	-0.289	1.850			-0.173	-0.480	1.806			-0.172	-0.548	1.766			0.146	-0.046	1.779			0.208	-0.209	1.721
0.027	-0.290	1.786			0.036	-0.241	1.831			0.017	0.043	1.846			0.015	0.216	1.831			-0.112	-0.067	1.853			-0.158	-0.290	1.849			-0.171	-0.487	1.797			-0.172	-0.555	1.756			0.146	-0.045	1.778			0.209	-0.208	1.721
0.027	-0.289	1.785			0.037	-0.240	1.831			0.017	0.043	1.845			0.016	0.216	1.831			-0.111	-0.067	1.853			-0.158	-0.291	1.847			-0.171	-0.488	1.792			-0.171	-0.556	1.753			0.146	-0.045	1.777			0.209	-0.207	1.720
0.028	-0.289	1.784			0.038	-0.240	1.830			0.018	0.044	1.845			0.016	0.216	1.831			-0.111	-0.068	1.852			-0.158	-0.291	1.846			-0.170	-0.488	1.788			-0.171	-0.556	1.751			0.147	-0.044	1.776			0.210	-0.207	1.719
0.028	-0.288	1.784			0.038	-0.240	1.829			0.019	0.044	1.844			0.016	0.216	1.830			-0.110	-0.068	1.851			-0.158	-0.292	1.845			-0.169	-0.486	1.785			-0.170	-0.555	1.749			0.147	-0.044	1.775			0.210	-0.206	1.719
0.028	-0.288	1.783			0.039	-0.240	1.828			0.019	0.044	1.844			0.017	0.216	1.830			-0.110	-0.068	1.850			-0.158	-0.292	1.843			-0.169	-0.484	1.782			-0.169	-0.554	1.747			0.147	-0.044	1.774			0.210	-0.206	1.718
0.029	-0.287	1.782			0.039	-0.239	1.827			0.020	0.044	1.843			0.017	0.215	1.830			-0.109	-0.068	1.849			-0.158	-0.292	1.842			-0.168	-0.482	1.780			-0.168	-0.553	1.746			0.147	-0.043	1.774			0.211	-0.205	1.718
0.029	-0.287	1.781			0.040	-0.239	1.827			0.021	0.044	1.843			0.017	0.215	1.830			-0.109	-0.069	1.848			-0.157	-0.292	1.841			-0.168	-0.479	1.777			-0.167	-0.551	1.744			0.147	-0.043	1.773			0.211	-0.205	1.718
0.030	-0.287	1.781			0.040	-0.239	1.826			0.021	0.044	1.842			0.018	0.215	1.830			-0.108	-0.069	1.847			-0.157	-0.292	1.840			-0.167	-0.477	1.775			-0.166	-0.550	1.743			0.148	-0.043	1.772			0.211	-0.205	1.718
0.030	-0.287	1.780			0.041	-0.239	1.825			0.022	0.044	1.842			0.018	0.215	1.830			-0.107	-0.069	1.846			-0.157	-0.292	1.838			-0.166	-0.476	1.772			-0.165	-0.549	1.742			0.148	-0.043	1.772			0.211	-0.205	1.717
0.030	-0.286	1.779			0.041	-0.239	1.825			0.022	0.044	1.842			0.019	0.215	1.829			-0.107	-0.070	1.845			-0.157	-0.292	1.837			-0.165	-0.475	1.770			-0.163	-0.548	1.740			0.148	-0.042	1.771			0.212	-0.205	1.718
0.031	-0.286	1.779			0.041	-0.239	1.824			0.022	0.044	1.842			0.019	0.214	1.829			-0.107	-0.070	1.845			-0.157	-0.292	1.836			-0.164	-0.474	1.768			-0.162	-0.548	1.739			0.148	-0.042	1.771			0.212	-0.205	1.718
0.031	-0.286	1.778			0.042	-0.239	1.824			0.023	0.044	1.841			0.019	0.214	1.829			-0.106	-0.070	1.844			-0.157	-0.292	1.835			-0.163	-0.474	1.766			-0.161	-0.547	1.738			0.148	-0.042	1.770			0.212	-0.205	1.718
0.031	-0.286	1.778			0.042	-0.239	1.823			0.023	0.044	1.841			0.020	0.214	1.829			-0.106	-0.070	1.843			-0.156	-0.291	1.834			-0.162	-0.473	1.765			-0.159	-0.547	1.736			0.148	-0.042	1.770			0.212	-0.205	1.718
0.031	-0.286	1.777			0.042	-0.239	1.823			0.023	0.044	1.841			0.020	0.214	1.829			-0.105	-0.071	1.843			-0.156	-0.291	1.833			-0.161	-0.472	1.763			-0.157	-0.546	1.736			0.148	-0.042	1.770			0.212	-0.205	1.719
0.032	-0.286	1.777			0.042	-0.239	1.823			0.024	0.044	1.841			0.021	0.214	1.830			-0.105	-0.071	1.842			-0.156	-0.290	1.832			-0.160	-0.470	1.762			-0.156	-0.544	1.735			0.149	-0.042	1.769			0.212	-0.205	1.719
0.032	-0.286	1.777			0.043	-0.239	1.822			0.024	0.044	1.841			0.021	0.214	1.830			-0.105	-0.071	1.842			-0.155	-0.290	1.832			-0.159	-0.469	1.761			-0.154	-0.543	1.734			0.149	-0.042	1.769			0.212	-0.205	1.719
0.032	-0.286	1.776			0.043	-0.239	1.822			0.024	0.044	1.841			0.022	0.213	1.830			-0.105	-0.071	1.842			-0.155	-0.289	1.831			-0.158	-0.468	1.760			-0.153	-0.543	1.734			0.149	-0.042	1.769			0.212	-0.205	1.719
0.032	-0.285	1.776			0.043	-0.239	1.822			0.024	0.044	1.841			0.022	0.213	1.830			-0.104	-0.071	1.841			-0.154	-0.288	1.830			-0.157	-0.468	1.759			-0.152	-0.542	1.733			0.149	-0.042	1.768			0.212	-0.205	1.719
0.032	-0.285	1.776			0.043	-0.239	1.821			0.025	0.044	1.841			0.022	0.213	1.830			-0.104	-0.071	1.841			-0.154	-0.288	1.829			-0.156	-0.467	1.758			-0.151	-0.542	1.733			0.149	-0.042	1.768			0.212	-0.205	1.719
0.032	-0.285	1.775			0.043	-0.239	1.821			0.025	0.044	1.840			0.023	0.213	1.831			-0.104	-0.071	1.841			-0.153	-0.287	1.829			-0.156	-0.467	1.758			-0.150	-0.542	1.732			0.149	-0.042	1.768			0.212	-0.205	1.720
0.032	-0.285	1.775			0.043	-0.239	1.821			0.025	0.044	1.840			0.023	0.213	1.831			-0.104	-0.071	1.840			-0.153	-0.287	1.828			-0.155	-0.467	1.757			-0.149	-0.541	1.732			0.149	-0.042	1.768			0.213	-0.205	1.720
0.032	-0.285	1.775			0.043	-0.239	1.821			0.025	0.044	1.840			0.024	0.213	1.831			-0.103	-0.071	1.840			-0.153	-0.286	1.828			-0.155	-0.466	1.757			-0.149	-0.541	1.732			0.149	-0.042	1.768			0.213	-0.205	1.720
0.032	-0.285	1.775			0.043	-0.239	1.820			0.025	0.044	1.840			0.024	0.213	1.831			-0.103	-0.072	1.840			-0.153	-0.286	1.827			-0.154	-0.466	1.756			-0.148	-0.541	1.732			0.149	-0.043	1.768			0.213	-0.205	1.720
0.032	-0.285	1.774			0.043	-0.239	1.820			0.026	0.044	1.840			0.024	0.213	1.832			-0.103	-0.072	1.840			-0.152	-0.286	1.827			-0.154	-0.466	1.756			-0.148	-0.541	1.733			0.149	-0.043	1.768			0.213	-0.205	1.720
0.032	-0.285	1.774			0.043	-0.239	1.820			0.026	0.044	1.840			0.025	0.213	1.832			-0.103	-0.072	1.840			-0.152	-0.286	1.827			-0.154	-0.465	1.757			-0.148	-0.541	1.733			0.149	-0.043	1.768			0.213	-0.205	1.720
0.032	-0.285	1.774			0.043	-0.239	1.820			0.026	0.044	1.840			0.025	0.213	1.832			-0.103	-0.072	1.839			-0.152	-0.286	1.827			-0.154	-0.465	1.757			-0.147	-0.541	1.735			0.150	-0.043	1.768			0.213	-0.205	1.719
0.032	-0.285	1.774			0.043	-0.239	1.820			0.026	0.044	1.840			0.025	0.213	1.833			-0.102	-0.072	1.839			-0.152	-0.285	1.826			-0.154	-0.465	1.759			-0.147	-0.540	1.737			0.150	-0.043	1.768			0.213	-0.205	1.719
0.032	-0.285	1.774			0.043	-0.239	1.819			0.026	0.045	1.840			0.025	0.213	1.833			-0.102	-0.072	1.839			-0.152	-0.285	1.826			-0.154	-0.465	1.761			-0.147	-0.540	1.738			0.150	-0.043	1.769			0.213	-0.204	1.716
0.032	-0.285	1.774			0.043	-0.239	1.819			0.026	0.045	1.840			0.025	0.213	1.833			-0.102	-0.072	1.839			-0.152	-0.285	1.826			-0.154	-0.464	1.762			-0.147	-0.540	1.739			0.150	-0.044	1.769			0.213	-0.203	1.714
0.032	-0.285	1.773			0.043	-0.239	1.819			0.027	0.045	1.840			0.026	0.213	1.834			-0.102	-0.072	1.839			-0.152	-0.285	1.826			-0.154	-0.463	1.763			-0.148	-0.539	1.740			0.150	-0.044	1.769			0.213	-0.203	1.712
0.032	-0.285	1.773			0.043	-0.239	1.819			0.027	0.045	1.840			0.026	0.213	1.834			-0.102	-0.072	1.839			-0.152	-0.285	1.827			-0.154	-0.462	1.764			-0.148	-0.533	1.736			0.151	-0.044	1.769			0.213	-0.202	1.710
0.032	-0.285	1.773			0.043	-0.239	1.819			0.027	0.045	1.840			0.026	0.213	1.834			-0.102	-0.072	1.839			-0.152	-0.284	1.829			-0.153	-0.456	1.763			-0.149	-0.515	1.706			0.153	-0.044	1.771			0.213	-0.202	1.708
0.032	-0.285	1.773			0.043	-0.238	1.819			0.027	0.046	1.840			0.026	0.213	1.835			-0.102	-0.072	1.839			-0.151	-0.278	1.834			-0.150	-0.438	1.757			-0.144	-0.471	1.678			0.155	-0.045	1.773			0.213	-0.202	1.707
0.032	-0.285	1.773			0.043	-0.238	1.819			0.027	0.046	1.840			0.026	0.213	1.835			-0.101	-0.072	1.839			-0.151	-0.268	1.840			-0.149	-0.428	1.756			-0.144	-0.461	1.680			0.155	-0.044	1.774			0.213	-0.201	1.706
0.032	-0.284	1.773			0.042	-0.238	1.819			0.027	0.046	1.840			0.026	0.213	1.835			-0.101	-0.072	1.839			-0.152	-0.259	1.845			-0.144	-0.403	1.745			-0.132	-0.415	1.672			0.159	-0.043	1.779			0.213	-0.200	1.705
0.032	-0.284	1.773			0.042	-0.238	1.819			0.027	0.046	1.840			0.026	0.213	1.835			-0.101	-0.072	1.840			-0.154	-0.253	1.849			-0.141	-0.389	1.739			-0.122	-0.312	1.619			0.159	-0.043	1.781			0.213	-0.199	1.704
0.032	-0.284	1.773			0.042	-0.237	1.819			0.027	0.046	1.840			0.025	0.213	1.835			-0.101	-0.072	1.840			-0.151	-0.247	1.835			-0.111	-0.247	1.644			-0.107	-0.223	1.595			0.160	-0.042	1.782			0.213	-0.198	1.703
0.032	-0.284	1.773			0.042	-0.237	1.819			0.027	0.047	1.840			0.025	0.213	1.835			-0.101	-0.072	1.841			-0.147	-0.240	1.817			-0.098	-0.180	1.640			-0.087	-0.138	1.591			0.161	-0.042	1.784			0.213	-0.197	1.702
0.032	-0.283	1.773			0.042	-0.237	1.819			0.027	0.047	1.840			0.024	0.213	1.835			-0.102	-0.071	1.842			-0.145	-0.235	1.803			-0.082	-0.119	1.624			-0.067	-0.062	1.601			0.162	-0.042	1.785			0.213	-0.197	1.701
0.032	-0.283	1.773			0.042	-0.237	1.819			0.027	0.047	1.840			0.023	0.213	1.835			-0.102	-0.071	1.841			-0.143	-0.231	1.786			-0.062	-0.051	1.630			-0.054	-0.019	1.610			0.162	-0.042	1.785			0.213	-0.196	1.701
0.033	-0.283	1.773			0.042	-0.237	1.819			0.027	0.047	1.840			0.023	0.212	1.835			-0.102	-0.071	1.840			-0.142	-0.226	1.765			-0.053	-0.021	1.632			-0.046	0.037	1.634			0.163	-0.042	1.786			0.213	-0.196	1.701
0.033	-0.283	1.773			0.042	-0.236	1.819			0.028	0.047	1.840			0.022	0.212	1.835			-0.103	-0.071	1.838			-0.140	-0.221	1.746			-0.046	0.002	1.634			-0.042	0.060	1.637			0.163	-0.042	1.786			0.213	-0.196	1.700
0.033	-0.283	1.773			0.042	-0.236	1.819			0.028	0.048	1.840			0.022	0.212	1.835			-0.103	-0.070	1.834			-0.138	-0.217	1.730			-0.042	0.018	1.633			-0.039	0.079	1.638			0.163	-0.042	1.787			0.214	-0.196	1.700
0.034	-0.283	1.774			0.042	-0.236	1.819			0.028	0.048	1.840			0.021	0.212	1.835			-0.103	-0.070	1.830			-0.135	-0.214	1.718			-0.038	0.031	1.631			-0.036	0.096	1.639			0.161	-0.042	1.786			0.214	-0.195	1.700
0.035	-0.284	1.774			0.042	-0.237	1.819			0.028	0.048	1.840			0.020	0.211	1.835			-0.102	-0.068	1.823			-0.132	-0.211	1.707			-0.034	0.044	1.630			-0.033	0.111	1.639			0.159	-0.042	1.785			0.214	-0.195	1.700
0.036	-0.285	1.774			0.043	-0.237	1.819			0.029	0.049	1.840			0.019	0.211	1.835			-0.101	-0.067	1.819			-0.128	-0.208	1.697			-0.031	0.055	1.629			-0.030	0.124	1.639			0.156	-0.042	1.783			0.214	-0.195	1.700
0.037	-0.287	1.774			0.043	-0.238	1.819			0.029	0.049	1.840			0.019	0.210	1.834			-0.101	-0.067	1.815			-0.126	-0.206	1.690			-0.027	0.063	1.628			-0.028	0.133	1.640			0.152	-0.042	1.781			0.214	-0.194	1.700
0.038	-0.288	1.774			0.043	-0.239	1.819			0.029	0.049	1.840			0.018	0.210	1.834			-0.100	-0.066	1.812			-0.124	-0.204	1.685			-0.024	0.070	1.628			-0.026	0.140	1.642			0.150	-0.042	1.779			0.214	-0.194	1.700
0.039	-0.289	1.774			0.044	-0.239	1.819			0.030	0.050	1.839			0.017	0.209	1.834			-0.100	-0.066	1.809			-0.123	-0.203	1.680			-0.021	0.074	1.629			-0.024	0.143	1.643			0.147	-0.042	1.777			0.214	-0.194	1.700
0.039	-0.290	1.774			0.044	-0.240	1.819			0.030	0.050	1.839			0.017	0.209	1.833			-0.100	-0.065	1.807			-0.121	-0.202	1.676			-0.019	0.076	1.629			-0.023	0.144	1.644			0.145	-0.042	1.775			0.214	-0.193	1.700
0.040	-0.291	1.774			0.045	-0.241	1.819			0.031	0.050	1.839			0.016	0.209	1.833			-0.099	-0.065	1.805			-0.120	-0.200	1.672			-0.017	0.076	1.630			-0.022	0.144	1.646			0.143	-0.042	1.774			0.214	-0.193	1.700
0.040	-0.292	1.774			0.045	-0.241	1.819			0.031	0.051	1.839			0.016	0.208	1.832			-0.099	-0.064	1.803			-0.119	-0.199	1.669			-0.015	0.076	1.631			-0.021	0.143	1.646			0.141	-0.041	1.773			0.214	-0.193	1.700
0.041	-0.293	1.774			0.045	-0.242	1.819			0.032	0.051	1.838			0.015	0.208	1.832			-0.099	-0.064	1.802			-0.118	-0.198	1.666			-0.013	0.075	1.632			-0.020	0.141	1.647			0.141	-0.041	1.772			0.214	-0.192	1.700
0.041	-0.294	1.773			0.045	-0.242	1.819			0.032	0.051	1.838			0.015	0.208	1.831			-0.098	-0.063	1.801			-0.117	-0.197	1.663			-0.012	0.074	1.633			-0.020	0.138	1.648			0.140	-0.042	1.772			0.215	-0.192	1.700
0.042	-0.294	1.773			0.046	-0.242	1.819			0.033	0.052	1.838			0.015	0.208	1.831			-0.098	-0.063	1.799			-0.115	-0.196	1.661			-0.012	0.071	1.634			-0.020	0.135	1.649			0.142	-0.043	1.773			0.215	-0.193	1.700
0.042	-0.294	1.773			0.046	-0.243	1.819			0.033	0.052	1.837			0.014	0.207	1.831			-0.098	-0.063	1.798			-0.114	-0.196	1.659			-0.011	0.069	1.635			-0.020	0.132	1.649			0.143	-0.044	1.774			0.216	-0.193	1.700
0.042	-0.295	1.773			0.046	-0.243	1.819			0.033	0.052	1.836			0.014	0.207	1.830			-0.098	-0.062	1.797			-0.113	-0.196	1.659			-0.011	0.065	1.636			-0.020	0.128	1.650			0.144	-0.045	1.775			0.216	-0.194	1.699
0.042	-0.295	1.773			0.046	-0.243	1.819			0.033	0.053	1.835			0.014	0.207	1.830			-0.098	-0.062	1.796			-0.113	-0.197	1.659			-0.011	0.062	1.637			-0.020	0.124	1.651			0.145	-0.046	1.775			0.217	-0.194	1.699
0.043	-0.295	1.773			0.046	-0.243	1.819			0.032	0.053	1.833			0.013	0.207	1.829			-0.098	-0.062	1.795			-0.112	-0.197	1.659			-0.012	0.058	1.639			-0.021	0.120	1.651			0.145	-0.047	1.776			0.217	-0.194	1.699
0.043	-0.296	1.773			0.045	-0.244	1.818			0.031	0.054	1.831			0.013	0.208	1.829			-0.098	-0.062	1.794			-0.112	-0.199	1.660			-0.012	0.054	1.640			-0.022	0.115	1.652			0.148	-0.046	1.783			0.217	-0.193	1.699
0.043	-0.296	1.773			0.045	-0.244	1.818			0.030	0.055	1.830			0.012	0.208	1.828			-0.098	-0.062	1.793			-0.112	-0.200	1.661			-0.013	0.050	1.641			-0.023	0.111	1.653			0.150	-0.045	1.788			0.216	-0.192	1.699
0.043	-0.296	1.773			0.045	-0.244	1.818			0.029	0.056	1.827			0.012	0.209	1.827			-0.098	-0.062	1.792			-0.112	-0.202	1.662			-0.014	0.046	1.642			-0.024	0.107	1.654			0.152	-0.049	1.789			0.217	-0.194	1.696
0.043	-0.297	1.773			0.045	-0.244	1.818			0.027	0.057	1.825			0.011	0.210	1.826			-0.098	-0.062	1.791			-0.112	-0.203	1.662			-0.015	0.043	1.643			-0.025	0.103	1.654			0.153	-0.052	1.790			0.218	-0.195	1.695
0.043	-0.297	1.773			0.044	-0.244	1.818			0.026	0.058	1.824			0.010	0.211	1.826			-0.098	-0.062	1.791			-0.112	-0.204	1.663			-0.016	0.040	1.644			-0.026	0.100	1.655			0.154	-0.053	1.791			0.218	-0.195	1.694
0.044	-0.297	1.773			0.044	-0.245	1.818			0.024	0.059	1.823			0.009	0.211	1.825			-0.098	-0.062	1.790			-0.112	-0.205	1.663			-0.017	0.037	1.645			-0.027	0.097	1.655			0.155	-0.055	1.792			0.219	-0.196	1.693
0.044	-0.298	1.773			0.043	-0.245	1.818			0.023	0.059	1.821			0.008	0.212	1.824			-0.099	-0.062	1.789			-0.112	-0.207	1.664			-0.018	0.034	1.646			-0.028	0.094	1.656			0.155	-0.056	1.793			0.219	-0.196	1.692
0.044	-0.298	1.773			0.043	-0.245	1.818			0.022	0.060	1.820			0.008	0.212	1.824			-0.099	-0.063	1.788			-0.113	-0.208	1.665			-0.019	0.032	1.647			-0.029	0.092	1.657			0.155	-0.057	1.793			0.219	-0.196	1.691
0.044	-0.298	1.773			0.042	-0.245	1.817			0.020	0.060	1.820			0.007	0.212	1.823			-0.100	-0.063	1.788			-0.114	-0.209	1.667			-0.020	0.029	1.648			-0.030	0.089	1.658			0.156	-0.057	1.794			0.219	-0.196	1.690
0.043	-0.299	1.773			0.042	-0.245	1.817			0.019	0.060	1.819			0.006	0.212	1.823			-0.100	-0.063	1.788			-0.116	-0.211	1.670			-0.022	0.026	1.650			-0.032	0.086	1.659			0.156	-0.058	1.795			0.219	-0.196	1.688
0.043	-0.299	1.773			0.041	-0.245	1.817			0.018	0.060	1.818			0.005	0.213	1.822			-0.101	-0.063	1.788			-0.119	-0.214	1.676			-0.025	0.023	1.652			-0.034	0.082	1.661			0.157	-0.059	1.797			0.218	-0.194	1.686
0.043	-0.299	1.773			0.040	-0.245	1.818			0.016	0.060	1.818			0.005	0.213	1.822			-0.102	-0.064	1.788			-0.123	-0.216	1.683			-0.028	0.019	1.656			-0.037	0.079	1.664			0.157	-0.060	1.799			0.217	-0.191	1.682
0.042	-0.298	1.773			0.039	-0.245	1.818			0.015	0.060	1.817			0.004	0.213	1.822			-0.105	-0.065	1.792			-0.130	-0.220	1.695			-0.038	0.010	1.665			-0.042	0.074	1.669			0.158	-0.061	1.801			0.215	-0.187	1.678
0.042	-0.298	1.774			0.038	-0.245	1.818			0.014	0.061	1.817			0.003	0.213	1.822			-0.108	-0.066	1.796			-0.141	-0.224	1.712			-0.045	0.006	1.671			-0.050	0.069	1.675			0.159	-0.061	1.802			0.213	-0.183	1.674
0.041	-0.298	1.774			0.037	-0.244	1.818			0.012	0.061	1.817			0.002	0.213	1.822			-0.110	-0.067	1.800			-0.148	-0.226	1.723			-0.051	0.003	1.676			-0.051	0.067	1.677			0.160	-0.062	1.804			0.211	-0.180	1.671
0.040	-0.297	1.775			0.037	-0.244	1.818			0.011	0.061	1.817			0.001	0.214	1.822			-0.112	-0.065	1.815			-0.168	-0.224	1.764			-0.071	-0.081	1.671			-0.052	-0.026	1.656			0.161	-0.062	1.805			0.211	-0.178	1.668
0.040	-0.297	1.775			0.036	-0.244	1.819			0.010	0.061	1.817			0.000	0.214	1.822			-0.114	-0.064	1.824			-0.177	-0.223	1.788			-0.065	-0.136	1.648			-0.038	-0.068	1.628			0.161	-0.062	1.806			0.200	-0.163	1.648
0.039	-0.296	1.776			0.036	-0.243	1.819			0.009	0.061	1.817			-0.000	0.214	1.822			-0.115	-0.064	1.830			-0.184	-0.223	1.808			-0.064	-0.202	1.639			-0.029	-0.125	1.611			0.162	-0.062	1.807			0.197	-0.159	1.640
0.038	-0.296	1.776			0.035	-0.243	1.819			0.008	0.061	1.818			-0.001	0.214	1.822			-0.116	-0.063	1.835			-0.188	-0.222	1.831			-0.072	-0.264	1.648			-0.033	-0.239	1.599			0.162	-0.063	1.808			0.197	-0.157	1.636
0.037	-0.295	1.777			0.035	-0.243	1.820			0.007	0.061	1.818			-0.002	0.214	1.822			-0.117	-0.063	1.840			-0.191	-0.221	1.847			-0.088	-0.324	1.666			-0.051	-0.337	1.609			0.163	-0.063	1.809			0.195	-0.154	1.630
0.037	-0.295	1.777			0.034	-0.242	1.820			0.006	0.061	1.818			-0.003	0.214	1.823			-0.117	-0.063	1.843			-0.192	-0.221	1.859			-0.123	-0.367	1.728			-0.097	-0.404	1.682			0.163	-0.063	1.809			0.193	-0.150	1.623
0.036	-0.294	1.778			0.034	-0.242	1.821			0.005	0.061	1.819			-0.003	0.214	1.823			-0.118	-0.063	1.847			-0.193	-0.221	1.870			-0.141	-0.390	1.766			-0.124	-0.443	1.735			0.163	-0.063	1.810			0.194	-0.149	1.621
0.035	-0.293	1.779			0.033	-0.241	1.821			0.005	0.060	1.819			-0.004	0.214	1.823			-0.118	-0.063	1.849			-0.192	-0.222	1.879			-0.150	-0.406	1.784			-0.133	-0.463	1.748			0.164	-0.063	1.810			0.189	-0.145	1.611
0.034	-0.293	1.779			0.033	-0.241	1.822			0.004	0.060	1.820			-0.005	0.214	1.823			-0.119	-0.063	1.852			-0.191	-0.226	1.888			-0.155	-0.426	1.800			-0.139	-0.486	1.762			0.164	-0.064	1.811			0.186	-0.142	1.605
0.033	-0.292	1.780			0.032	-0.240	1.822			0.003	0.060	1.820			-0.005	0.214	1.823			-0.119	-0.064	1.854			-0.187	-0.232	1.896			-0.160	-0.442	1.811			-0.147	-0.508	1.781			0.164	-0.064	1.811			0.184	-0.139	1.600
0.032	-0.291	1.781			0.032	-0.240	1.823			0.003	0.060	1.821			-0.006	0.214	1.823			-0.119	-0.064	1.856			-0.182	-0.242	1.902			-0.164	-0.455	1.823			-0.155	-0.524	1.799			0.165	-0.064	1.811			0.182	-0.138	1.597
0.032	-0.291	1.781			0.032	-0.239	1.823			0.002	0.059	1.822			-0.006	0.213	1.823			-0.120	-0.065	1.858			-0.177	-0.252	1.906			-0.168	-0.468	1.834			-0.161	-0.539	1.815			0.165	-0.064	1.812			0.181	-0.136	1.594
0.031	-0.291	1.782			0.031	-0.239	1.824			0.001	0.058	1.823			-0.007	0.213	1.823			-0.120	-0.065	1.860			-0.172	-0.261	1.909			-0.174	-0.489	1.852			-0.169	-0.566	1.837			0.165	-0.064	1.812			0.180	-0.135	1.592
0.030	-0.290	1.783			0.031	-0.239	1.824			0.001	0.058	1.823			-0.007	0.213	1.823			-0.120	-0.066	1.861			-0.169	-0.268	1.911			-0.179	-0.502	1.861			-0.176	-0.581	1.846			0.165	-0.064	1.812			0.179	-0.134	1.590
0.030	-0.290	1.783			0.031	-0.239	1.825			0.001	0.057	1.824			-0.008	0.213	1.824			-0.121	-0.066	1.863			-0.166	-0.274	1.913			-0.182	-0.512	1.868			-0.181	-0.594	1.854			0.165	-0.064	1.812			0.178	-0.133	1.588
0.029	-0.290	1.784			0.030	-0.239	1.825			0.000	0.056	1.825			-0.008	0.213	1.824			-0.121	-0.067	1.864			-0.165	-0.278	1.915			-0.185	-0.519	1.875			-0.185	-0.603	1.862			0.166	-0.064	1.812			0.185	-0.138	1.593
0.029	-0.290	1.784			0.030	-0.238	1.825			-0.000	0.056	1.826			-0.009	0.213	1.824			-0.121	-0.068	1.865			-0.164	-0.281	1.917			-0.188	-0.523	1.881			-0.189	-0.608	1.869			0.166	-0.065	1.812			0.186	-0.138	1.592
0.028	-0.290	1.785			0.030	-0.238	1.826			-0.000	0.056	1.827			-0.009	0.213	1.824			-0.121	-0.068	1.866			-0.164	-0.284	1.919			-0.191	-0.525	1.886			-0.192	-0.611	1.874			0.166	-0.065	1.812			0.185	-0.137	1.591
0.028	-0.289	1.785			0.029	-0.238	1.826			-0.000	0.055	1.827			-0.010	0.213	1.824			-0.121	-0.068	1.868			-0.164	-0.286	1.921			-0.193	-0.527	1.888			-0.195	-0.612	1.876			0.166	-0.065	1.812			0.190	-0.141	1.598
0.027	-0.289	1.786			0.029	-0.238	1.827			-0.001	0.055	1.828			-0.010	0.213	1.825			-0.122	-0.069	1.868			-0.163	-0.288	1.922			-0.196	-0.523	1.889			-0.198	-0.605	1.873			0.166	-0.065	1.812			0.190	-0.140	1.597
0.027	-0.289	1.786			0.029	-0.238	1.827			-0.001	0.054	1.829			-0.010	0.213	1.825			-0.122	-0.069	1.869			-0.163	-0.289	1.923			-0.197	-0.518	1.887			-0.201	-0.598	1.869			0.166	-0.065	1.812			0.190	-0.140	1.597
0.027	-0.289	1.786			0.029	-0.238	1.827			-0.000	0.054	1.830			-0.011	0.213	1.825			-0.122	-0.070	1.870			-0.163	-0.290	1.924			-0.199	-0.512	1.882			-0.203	-0.590	1.861			0.167	-0.065	1.812			0.189	-0.139	1.596
0.026	-0.289	1.787			0.029	-0.238	1.828			-0.000	0.054	1.830			-0.011	0.213	1.826			-0.122	-0.070	1.871			-0.163	-0.291	1.923			-0.199	-0.506	1.878			-0.204	-0.580	1.853			0.167	-0.065	1.812			0.194	-0.144	1.600
0.026	-0.288	1.787			0.029	-0.237	1.828			0.000	0.053	1.831			-0.011	0.213	1.826			-0.122	-0.070	1.872			-0.163	-0.291	1.922			-0.199	-0.501	1.874			-0.204	-0.574	1.846			0.167	-0.065	1.812			0.198	-0.147	1.604
0.026	-0.288	1.787			0.029	-0.237	1.828			0.000	0.053	1.832			-0.011	0.213	1.827			-0.122	-0.070	1.872			-0.163	-0.291	1.920			-0.198	-0.494	1.867			-0.203	-0.564	1.835			0.167	-0.065	1.812			0.201	-0.149	1.606
0.026	-0.288	1.787			0.029	-0.237	1.829			0.001	0.053	1.833			-0.010	0.213	1.828			-0.122	-0.071	1.873			-0.163	-0.290	1.918			-0.197	-0.490	1.861			-0.203	-0.561	1.827			0.167	-0.065	1.812			0.203	-0.152	1.609
0.026	-0.288	1.788			0.029	-0.237	1.829			0.002	0.052	1.834			-0.010	0.213	1.829			-0.122	-0.071	1.873			-0.163	-0.290	1.916			-0.196	-0.486	1.854			-0.201	-0.558	1.819			0.167	-0.065	1.812			0.198	-0.148	1.605
0.026	-0.288	1.788			0.029	-0.237	1.829			0.002	0.052	1.835			-0.009	0.213	1.830			-0.121	-0.071	1.874			-0.162	-0.290	1.914			-0.195	-0.483	1.848			-0.199	-0.554	1.812			0.168	-0.065	1.812			0.201	-0.150	1.607
0.026	-0.288	1.788			0.029	-0.237	1.830			0.003	0.052	1.836			-0.008	0.213	1.831			-0.121	-0.071	1.874			-0.162	-0.290	1.912			-0.193	-0.479	1.843			-0.197	-0.550	1.806			0.168	-0.065	1.812			0.203	-0.152	1.609
0.026	-0.288	1.789			0.029	-0.237	1.830			0.004	0.052	1.837			-0.007	0.214	1.832			-0.121	-0.071	1.874			-0.162	-0.289	1.910			-0.191	-0.476	1.839			-0.195	-0.547	1.802			0.174	-0.054	1.822			0.205	-0.153	1.611
0.026	-0.287	1.789			0.030	-0.237	1.831			0.005	0.052	1.838			-0.006	0.214	1.833			-0.121	-0.071	1.874			-0.162	-0.288	1.909			-0.190	-0.473	1.836			-0.193	-0.545	1.799			0.174	-0.059	1.819			0.202	-0.150	1.609
0.026	-0.287	1.789			0.030	-0.237	1.831			0.006	0.052	1.838			-0.005	0.214	1.834			-0.120	-0.071	1.875			-0.162	-0.288	1.907			-0.189	-0.471	1.834			-0.191	-0.543	1.796			0.173	-0.062	1.817			0.204	-0.151	1.610
0.026	-0.287	1.789			0.030	-0.237	1.831			0.007	0.052	1.839			-0.004	0.214	1.835			-0.120	-0.071	1.875			-0.162	-0.287	1.906			-0.187	-0.470	1.833			-0.190	-0.541	1.795			0.174	-0.064	1.816			0.206	-0.153	1.611
0.027	-0.287	1.790			0.031	-0.237	1.832			0.008	0.052	1.840			-0.002	0.214	1.836			-0.120	-0.071	1.875			-0.161	-0.287	1.905			-0.187	-0.469	1.832			-0.189	-0.541	1.795			0.174	-0.065	1.815			0.201	-0.147	1.606
0.027	-0.287	1.790			0.031	-0.237	1.832			0.010	0.052	1.841			-0.001	0.214	1.837			-0.119	-0.072	1.875			-0.161	-0.287	1.903			-0.186	-0.469	1.831			-0.188	-0.541	1.795			0.174	-0.067	1.814			0.203	-0.149	1.607
0.027	-0.287	1.790			0.032	-0.237	1.832			0.011	0.052	1.841			-0.000	0.215	1.838			-0.119	-0.071	1.874			-0.161	-0.286	1.902			-0.186	-0.470	1.831			-0.187	-0.542	1.795			0.174	-0.068	1.813			0.205	-0.151	1.609
0.028	-0.287	1.790			0.032	-0.237	1.833			0.012	0.052	1.842			0.001	0.215	1.839			-0.118	-0.071	1.874			-0.161	-0.286	1.901			-0.186	-0.470	1.830			-0.187	-0.543	1.796			0.174	-0.069	1.812			0.206	-0.152	1.609
0.028	-0.287	1.790			0.033	-0.237	1.833			0.014	0.052	1.843			0.002	0.215	1.839			-0.117	-0.071	1.874			-0.161	-0.286	1.900			-0.186	-0.470	1.830			-0.187	-0.543	1.797			0.173	-0.070	1.811			0.207	-0.152	1.610
0.028	-0.287	1.791			0.033	-0.237	1.833			0.015	0.052	1.843			0.003	0.215	1.840			-0.117	-0.071	1.874			-0.161	-0.286	1.899			-0.186	-0.471	1.830			-0.189	-0.545	1.801			0.174	-0.071	1.811			0.208	-0.153	1.610
0.028	-0.287	1.791			0.034	-0.237	1.833			0.016	0.052	1.844			0.004	0.215	1.841			-0.116	-0.071	1.873			-0.161	-0.285	1.899			-0.185	-0.471	1.831			-0.190	-0.545	1.804			0.174	-0.072	1.810			0.209	-0.153	1.610
0.029	-0.287	1.791			0.034	-0.237	1.834			0.017	0.053	1.844			0.005	0.215	1.841			-0.115	-0.071	1.873			-0.161	-0.285	1.898			-0.185	-0.471	1.831			-0.190	-0.546	1.807			0.184	-0.069	1.811			0.209	-0.155	1.612
0.029	-0.287	1.791			0.035	-0.237	1.834			0.018	0.053	1.845			0.006	0.216	1.842			-0.114	-0.071	1.872			-0.160	-0.284	1.897			-0.185	-0.471	1.832			-0.191	-0.546	1.810			0.185	-0.069	1.811			0.212	-0.159	1.617
0.030	-0.286	1.791			0.035	-0.236	1.834			0.019	0.053	1.845			0.007	0.216	1.842			-0.113	-0.071	1.872			-0.160	-0.284	1.897			-0.184	-0.471	1.832			-0.191	-0.546	1.812			0.188	-0.068	1.811			0.210	-0.153	1.612
0.030	-0.286	1.791			0.036	-0.236	1.834			0.021	0.053	1.846			0.008	0.216	1.843			-0.112	-0.071	1.871			-0.160	-0.284	1.897			-0.184	-0.471	1.833			-0.191	-0.546	1.813			0.192	-0.067	1.811			0.208	-0.150	1.608
0.031	-0.285	1.792			0.036	-0.236	1.835			0.022	0.053	1.846			0.009	0.216	1.843			-0.111	-0.071	1.871			-0.160	-0.283	1.896			-0.184	-0.472	1.834			-0.191	-0.546	1.815			0.195	-0.066	1.811			0.206	-0.147	1.606
0.032	-0.285	1.792			0.037	-0.235	1.835			0.023	0.053	1.846			0.010	0.217	1.843			-0.110	-0.071	1.870			-0.160	-0.283	1.896			-0.183	-0.472	1.835			-0.190	-0.546	1.816			0.196	-0.066	1.811			0.205	-0.144	1.604
0.033	-0.284	1.792			0.038	-0.235	1.835			0.024	0.053	1.847			0.011	0.217	1.844			-0.109	-0.071	1.870			-0.159	-0.282	1.896			-0.183	-0.472	1.836			-0.190	-0.546	1.817			0.197	-0.067	1.811			0.205	-0.143	1.602
0.033	-0.284	1.792			0.039	-0.235	1.835			0.026	0.053	1.847			0.012	0.217	1.844			-0.108	-0.070	1.869			-0.159	-0.282	1.895			-0.183	-0.472	1.836			-0.189	-0.546	1.818			0.196	-0.069	1.810			0.204	-0.142	1.601
0.034	-0.284	1.792			0.040	-0.235	1.835			0.027	0.052	1.847			0.014	0.217	1.844			-0.106	-0.070	1.869			-0.159	-0.282	1.895			-0.182	-0.472	1.837			-0.189	-0.545	1.819			0.199	-0.069	1.810			0.204	-0.141	1.600
0.036	-0.284	1.792			0.041	-0.235	1.836			0.029	0.052	1.848			0.015	0.217	1.844			-0.105	-0.070	1.868			-0.158	-0.282	1.895			-0.181	-0.471	1.838			-0.188	-0.544	1.820			0.202	-0.069	1.809			0.203	-0.140	1.599
0.037	-0.284	1.792			0.042	-0.235	1.836			0.031	0.052	1.848			0.017	0.217	1.844			-0.104	-0.070	1.868			-0.158	-0.282	1.895			-0.180	-0.470	1.838			-0.186	-0.543	1.819			0.205	-0.068	1.809			0.203	-0.139	1.598
0.038	-0.284	1.792			0.043	-0.235	1.836			0.032	0.052	1.848			0.019	0.217	1.844			-0.103	-0.070	1.867			-0.157	-0.282	1.894			-0.179	-0.470	1.839			-0.183	-0.542	1.819			0.207	-0.068	1.810			0.204	-0.139	1.598
0.039	-0.283	1.792			0.045	-0.235	1.836			0.034	0.051	1.848			0.021	0.217	1.844			-0.102	-0.069	1.867			-0.157	-0.282	1.894			-0.178	-0.469	1.839			-0.180	-0.541	1.818			0.210	-0.068	1.810			0.206	-0.140	1.599
0.040	-0.283	1.792			0.046	-0.234	1.836			0.036	0.051	1.848			0.023	0.218	1.844			-0.100	-0.069	1.866			-0.156	-0.282	1.894			-0.176	-0.468	1.839			-0.178	-0.540	1.817			0.212	-0.069	1.810			0.208	-0.141	1.599
0.042	-0.282	1.792			0.047	-0.234	1.836			0.037	0.051	1.849			0.026	0.218	1.844			-0.099	-0.069	1.866			-0.156	-0.281	1.893			-0.175	-0.467	1.839			-0.176	-0.539	1.816			0.214	-0.069	1.809			0.209	-0.142	1.600
0.043	-0.281	1.792			0.048	-0.233	1.836			0.038	0.051	1.849			0.029	0.218	1.843			-0.098	-0.069	1.865			-0.155	-0.281	1.892			-0.174	-0.467	1.839			-0.174	-0.539	1.815			0.215	-0.069	1.809			0.210	-0.142	1.600
0.044	-0.281	1.792			0.049	-0.233	1.836			0.040	0.050	1.849			0.032	0.218	1.842			-0.097	-0.068	1.865			-0.154	-0.281	1.892			-0.172	-0.466	1.838			-0.172	-0.538	1.814			0.217	-0.069	1.809			0.212	-0.143	1.600
0.046	-0.280	1.792			0.050	-0.233	1.836			0.041	0.050	1.849			0.034	0.218	1.842			-0.096	-0.068	1.864			-0.153	-0.280	1.891			-0.171	-0.465	1.838			-0.170	-0.537	1.813			0.218	-0.069	1.809			0.213	-0.143	1.600
0.047	-0.279	1.792			0.052	-0.232	1.836			0.042	0.050	1.849			0.037	0.218	1.841			-0.095	-0.068	1.864			-0.152	-0.280	1.890			-0.169	-0.465	1.837			-0.169	-0.537	1.812			0.220	-0.069	1.809			0.215	-0.144	1.600
0.048	-0.279	1.792			0.053	-0.232	1.836			0.044	0.050	1.849			0.040	0.218	1.840			-0.094	-0.068	1.863			-0.151	-0.279	1.890			-0.168	-0.465	1.836			-0.167	-0.537	1.811			0.221	-0.069	1.809			0.218	-0.149	1.603
0.049	-0.278	1.792			0.054	-0.231	1.836			0.045	0.049	1.849			0.043	0.218	1.840			-0.092	-0.067	1.862			-0.149	-0.277	1.888			-0.167	-0.465	1.836			-0.166	-0.537	1.810			0.222	-0.069	1.809			0.221	-0.153	1.606
0.051	-0.277	1.791			0.055	-0.231	1.836			0.046	0.049	1.849			0.045	0.218	1.839			-0.091	-0.067	1.862			-0.147	-0.274	1.886			-0.166	-0.465	1.836			-0.165	-0.537	1.810			0.224	-0.069	1.809			0.224	-0.156	1.609
0.052	-0.276	1.791			0.057	-0.230	1.836			0.048	0.049	1.849			0.048	0.219	1.838			-0.089	-0.066	1.861			-0.146	-0.273	1.885			-0.165	-0.464	1.835			-0.164	-0.537	1.809			0.225	-0.069	1.809			0.225	-0.159	1.611
0.054	-0.275	1.791			0.058	-0.229	1.836			0.049	0.049	1.849			0.050	0.219	1.838			-0.088	-0.066	1.860			-0.145	-0.272	1.884			-0.164	-0.464	1.835			-0.163	-0.536	1.808			0.227	-0.069	1.809			0.227	-0.162	1.613
0.055	-0.274	1.790			0.059	-0.228	1.835			0.051	0.049	1.849			0.052	0.219	1.837			-0.087	-0.066	1.860			-0.144	-0.271	1.883			-0.163	-0.463	1.834			-0.162	-0.536	1.808			0.229	-0.069	1.809			0.228	-0.163	1.613
0.056	-0.273	1.790			0.061	-0.228	1.835			0.054	0.049	1.848			0.054	0.219	1.837			-0.085	-0.065	1.859			-0.143	-0.270	1.882			-0.163	-0.463	1.834			-0.162	-0.536	1.807			0.231	-0.069	1.809			0.228	-0.164	1.613
0.057	-0.273	1.790			0.062	-0.227	1.834			0.056	0.050	1.847			0.056	0.219	1.836			-0.084	-0.065	1.858			-0.143	-0.270	1.882			-0.162	-0.459	1.833			-0.161	-0.533	1.807			0.233	-0.068	1.809			0.229	-0.164	1.614
0.059	-0.273	1.789			0.063	-0.227	1.834			0.058	0.050	1.847			0.058	0.219	1.836			-0.083	-0.065	1.857			-0.142	-0.269	1.881			-0.161	-0.459	1.832			-0.160	-0.532	1.806			0.233	-0.069	1.808			0.231	-0.166	1.614
0.061	-0.274	1.788			0.065	-0.227	1.833			0.060	0.050	1.845			0.065	0.219	1.834			-0.080	-0.064	1.855			-0.140	-0.269	1.879			-0.157	-0.468	1.821			-0.158	-0.535	1.801			0.233	-0.070	1.807			0.235	-0.169	1.616
0.061	-0.274	1.788			0.065	-0.227	1.833			0.060	0.050	1.845			0.065	0.219	1.834			-0.080	-0.064	1.855			-0.140	-0.269	1.879			-0.157	-0.468	1.821			-0.158	-0.535	1.801			0.233	-0.070	1.807			0.235	-0.169	1.616
0.062	-0.274	1.787			0.067	-0.228	1.832			0.061	0.051	1.845			0.068	0.219	1.833			-0.079	-0.064	1.855			-0.140	-0.268	1.879			-0.156	-0.468	1.820			-0.156	-0.536	1.799			0.233	-0.070	1.807			0.237	-0.171	1.617
0.064	-0.275	1.786			0.068	-0.228	1.831			0.062	0.051	1.844			0.071	0.218	1.832			-0.077	-0.063	1.854			-0.139	-0.268	1.878			-0.155	-0.467	1.818			-0.155	-0.536	1.797			0.233	-0.071	1.807			0.239	-0.172	1.618
0.065	-0.276	1.785			0.069	-0.229	1.831			0.063	0.051	1.843			0.073	0.218	1.832			-0.076	-0.063	1.853			-0.138	-0.268	1.877			-0.154	-0.467	1.817			-0.154	-0.536	1.796			0.233	-0.071	1.807			0.241	-0.173	1.618
0.066	-0.277	1.785			0.070	-0.229	1.830			0.064	0.051	1.843			0.076	0.218	1.831			-0.075	-0.063	1.852			-0.137	-0.268	1.877			-0.154	-0.467	1.816			-0.153	-0.536	1.794			0.233	-0.071	1.807			0.242	-0.174	1.620
0.067	-0.278	1.784			0.070	-0.230	1.829			0.064	0.052	1.842			0.078	0.218	1.831			-0.074	-0.063	1.852			-0.136	-0.268	1.876			-0.152	-0.466	1.816			-0.152	-0.535	1.793			0.233	-0.071	1.807			0.243	-0.175	1.621
0.068	-0.279	1.783			0.071	-0.230	1.829			0.065	0.052	1.842			0.080	0.217	1.831			-0.074	-0.062	1.851			-0.135	-0.268	1.875			-0.151	-0.465	1.815			-0.151	-0.534	1.792			0.232	-0.070	1.807			0.244	-0.176	1.622
0.069	-0.280	1.783			0.072	-0.231	1.828			0.065	0.052	1.841			0.082	0.217	1.830			-0.073	-0.062	1.851			-0.134	-0.268	1.875			-0.151	-0.465	1.814			-0.150	-0.534	1.791			0.232	-0.070	1.807			0.245	-0.177	1.624
0.070	-0.281	1.781			0.073	-0.232	1.827			0.065	0.053	1.840			0.085	0.217	1.829			-0.071	-0.062	1.850			-0.131	-0.272	1.872			-0.149	-0.464	1.813			-0.149	-0.534	1.789			0.231	-0.068	1.808			0.246	-0.178	1.627
0.070	-0.281	1.781			0.073	-0.232	1.827			0.065	0.053	1.840			0.085	0.217	1.829			-0.071	-0.062	1.850			-0.131	-0.272	1.872			-0.149	-0.464	1.813			-0.149	-0.534	1.789			0.231	-0.068	1.808			0.246	-0.178	1.627
0.071	-0.282	1.781			0.074	-0.232	1.827			0.065	0.054	1.839			0.087	0.216	1.829			-0.071	-0.062	1.849			-0.130	-0.273	1.871			-0.148	-0.464	1.812			-0.148	-0.534	1.788			0.231	-0.067	1.808			0.246	-0.178	1.628
0.072	-0.283	1.780			0.075	-0.233	1.826			0.067	0.051	1.833			0.088	0.216	1.829			-0.070	-0.062	1.849			-0.129	-0.275	1.871			-0.148	-0.464	1.812			-0.147	-0.534	1.787			0.231	-0.067	1.809			0.247	-0.178	1.629
0.073	-0.284	1.779			0.076	-0.234	1.825			0.067	0.049	1.829			0.089	0.216	1.829			-0.069	-0.062	1.849			-0.128	-0.276	1.870			-0.147	-0.464	1.811			-0.147	-0.533	1.787			0.230	-0.066	1.809			0.247	-0.178	1.630
0.075	-0.286	1.779			0.077	-0.235	1.824			0.068	0.047	1.826			0.090	0.216	1.828			-0.068	-0.062	1.848			-0.127	-0.277	1.870			-0.146	-0.464	1.811			-0.146	-0.533	1.786			0.230	-0.066	1.809			0.247	-0.178	1.631
0.076	-0.287	1.778			0.078	-0.236	1.823			0.069	0.046	1.823			0.091	0.216	1.828			-0.067	-0.062	1.847			-0.126	-0.278	1.869			-0.146	-0.464	1.811			-0.146	-0.533	1.786			0.229	-0.065	1.809			0.247	-0.178	1.632
0.077	-0.289	1.777			0.079	-0.238	1.822			0.071	0.044	1.819			0.092	0.216	1.828			-0.066	-0.062	1.847			-0.126	-0.279	1.869			-0.145	-0.464	1.810			-0.145	-0.534	1.785			0.229	-0.065	1.810			0.247	-0.178	1.633
0.077	-0.290	1.776			0.080	-0.239	1.821			0.072	0.043	1.816			0.093	0.216	1.828			-0.066	-0.063	1.846			-0.125	-0.280	1.868			-0.145	-0.465	1.810			-0.145	-0.535	1.785			0.228	-0.064	1.810			0.246	-0.177	1.634
0.078	-0.291	1.776			0.081	-0.240	1.820			0.072	0.042	1.813			0.094	0.215	1.828			-0.065	-0.063	1.846			-0.125	-0.281	1.868			-0.144	-0.465	1.809			-0.145	-0.536	1.785			0.228	-0.064	1.810			0.246	-0.177	1.635
0.079	-0.292	1.775			0.082	-0.241	1.819			0.074	0.044	1.813			0.095	0.215	1.828			-0.064	-0.063	1.845			-0.124	-0.282	1.868			-0.144	-0.465	1.809			-0.144	-0.536	1.784			0.227	-0.063	1.810			0.245	-0.176	1.635
0.080	-0.293	1.775			0.082	-0.242	1.818			0.076	0.047	1.814			0.095	0.215	1.827			-0.064	-0.064	1.845			-0.124	-0.283	1.868			-0.144	-0.466	1.809			-0.144	-0.536	1.784			0.226	-0.063	1.811			0.244	-0.176	1.636
0.080	-0.294	1.774			0.083	-0.242	1.818			0.078	0.049	1.815			0.096	0.215	1.827			-0.063	-0.064	1.845			-0.124	-0.284	1.868			-0.143	-0.466	1.809			-0.144	-0.537	1.784			0.226	-0.062	1.811			0.243	-0.176	1.637
0.081	-0.294	1.774			0.084	-0.243	1.817			0.080	0.051	1.815			0.096	0.216	1.827			-0.063	-0.064	1.845			-0.123	-0.284	1.868			-0.143	-0.466	1.809			-0.143	-0.537	1.784			0.225	-0.062	1.811			0.242	-0.175	1.637
0.081	-0.295	1.774			0.084	-0.243	1.817			0.081	0.053	1.816			0.097	0.216	1.827			-0.062	-0.064	1.844			-0.123	-0.285	1.868			-0.143	-0.466	1.809			-0.143	-0.537	1.784			0.224	-0.061	1.811			0.241	-0.175	1.638
0.082	-0.295	1.773			0.085	-0.244	1.817			0.083	0.054	1.817			0.097	0.216	1.827			-0.062	-0.064	1.844			-0.123	-0.286	1.868			-0.143	-0.466	1.809			-0.143	-0.537	1.784			0.224	-0.061	1.812			0.241	-0.174	1.639
0.082	-0.296	1.773			0.085	-0.244	1.816			0.084	0.055	1.817			0.097	0.216	1.827			-0.062	-0.065	1.844			-0.123	-0.286	1.868			-0.143	-0.466	1.809			-0.143	-0.537	1.784			0.223	-0.060	1.812			0.240	-0.174	1.640
0.083	-0.296	1.773			0.086	-0.244	1.816			0.085	0.056	1.817			0.098	0.216	1.827			-0.061	-0.065	1.844			-0.123	-0.287	1.868			-0.142	-0.466	1.809			-0.142	-0.537	1.784			0.222	-0.060	1.812			0.239	-0.174	1.640
0.070	-0.359	1.761			0.079	-0.301	1.809			0.066	0.026	1.815			0.070	0.211	1.808			-0.068	-0.097	1.815			-0.131	-0.310	1.868			-0.159	-0.484	1.805			-0.169	-0.542	1.791			0.187	-0.087	1.770			0.285	-0.180	1.597
0.070	-0.359	1.760			0.079	-0.301	1.809			0.066	0.026	1.815			0.071	0.211	1.808			-0.068	-0.096	1.814			-0.131	-0.309	1.867			-0.160	-0.483	1.805			-0.170	-0.542	1.790			0.188	-0.086	1.771			0.290	-0.181	1.602
0.070	-0.358	1.760			0.079	-0.301	1.809			0.066	0.026	1.815			0.071	0.211	1.807			-0.068	-0.096	1.814			-0.132	-0.309	1.866			-0.160	-0.483	1.804			-0.170	-0.542	1.788			0.189	-0.086	1.772			0.294	-0.181	1.606
0.070	-0.358	1.760			0.079	-0.301	1.808			0.066	0.025	1.815			0.072	0.211	1.807			-0.068	-0.096	1.813			-0.133	-0.309	1.865			-0.160	-0.482	1.803			-0.171	-0.542	1.787			0.190	-0.085	1.772			0.298	-0.182	1.611
0.071	-0.358	1.759			0.079	-0.301	1.808			0.066	0.025	1.815			0.072	0.211	1.807			-0.068	-0.096	1.812			-0.134	-0.309	1.863			-0.161	-0.482	1.802			-0.172	-0.541	1.786			0.191	-0.085	1.773			0.301	-0.183	1.617
0.071	-0.358	1.759			0.079	-0.301	1.808			0.066	0.025	1.814			0.072	0.211	1.806			-0.068	-0.096	1.812			-0.134	-0.309	1.862			-0.161	-0.481	1.801			-0.172	-0.541	1.785			0.191	-0.085	1.774			0.304	-0.183	1.621
0.071	-0.357	1.759			0.079	-0.301	1.808			0.066	0.025	1.814			0.073	0.211	1.806			-0.069	-0.096	1.811			-0.135	-0.308	1.861			-0.162	-0.481	1.800			-0.173	-0.541	1.784			0.192	-0.084	1.774			0.307	-0.184	1.625
0.071	-0.357	1.759			0.078	-0.301	1.808			0.066	0.025	1.814			0.073	0.210	1.806			-0.069	-0.096	1.811			-0.136	-0.308	1.860			-0.162	-0.480	1.799			-0.173	-0.540	1.783			0.193	-0.084	1.775			0.309	-0.185	1.630
0.071	-0.357	1.758			0.078	-0.301	1.808			0.066	0.025	1.814			0.074	0.210	1.806			-0.069	-0.095	1.810			-0.136	-0.308	1.859			-0.163	-0.480	1.799			-0.174	-0.540	1.782			0.193	-0.084	1.775			0.310	-0.186	1.636
0.072	-0.357	1.758			0.078	-0.301	1.807			0.066	0.025	1.814			0.074	0.210	1.805			-0.069	-0.095	1.810			-0.137	-0.308	1.858			-0.163	-0.479	1.798			-0.174	-0.540	1.781			0.194	-0.084	1.776			0.312	-0.186	1.641
0.072	-0.356	1.758			0.078	-0.301	1.807			0.066	0.024	1.814			0.075	0.210	1.805			-0.069	-0.095	1.809			-0.137	-0.308	1.857			-0.164	-0.479	1.797			-0.175	-0.540	1.780			0.195	-0.084	1.776			0.313	-0.186	1.646
0.072	-0.356	1.758			0.078	-0.301	1.807			0.066	0.024	1.814			0.075	0.210	1.805			-0.069	-0.095	1.809			-0.137	-0.308	1.856			-0.164	-0.478	1.797			-0.175	-0.539	1.779			0.195	-0.083	1.777			0.314	-0.187	1.649
0.072	-0.356	1.758			0.078	-0.300	1.807			0.066	0.024	1.814			0.076	0.210	1.805			-0.069	-0.095	1.808			-0.138	-0.307	1.856			-0.164	-0.478	1.796			-0.176	-0.539	1.778			0.196	-0.083	1.777			0.316	-0.187	1.650
0.072	-0.355	1.758			0.078	-0.300	1.807			0.066	0.024	1.814			0.076	0.210	1.804			-0.069	-0.095	1.808			-0.138	-0.307	1.855			-0.165	-0.478	1.795			-0.176	-0.539	1.778			0.196	-0.083	1.778			0.318	-0.187	1.651
0.072	-0.355	1.758			0.078	-0.300	1.807			0.066	0.024	1.814			0.076	0.210	1.804			-0.069	-0.094	1.807			-0.138	-0.307	1.854			-0.165	-0.478	1.795			-0.176	-0.539	1.777			0.197	-0.083	1.778			0.320	-0.187	1.651
0.072	-0.355	1.758			0.078	-0.300	1.807			0.066	0.024	1.814			0.077	0.210	1.804			-0.069	-0.094	1.807			-0.138	-0.307	1.853			-0.165	-0.477	1.794			-0.177	-0.539	1.776			0.197	-0.083	1.779			0.322	-0.186	1.650
0.073	-0.354	1.757			0.078	-0.300	1.807			0.066	0.024	1.814			0.077	0.210	1.804			-0.069	-0.094	1.807			-0.138	-0.307	1.853			-0.165	-0.477	1.794			-0.177	-0.539	1.776			0.198	-0.083	1.779			0.323	-0.183	1.650
0.073	-0.354	1.757			0.077	-0.299	1.807			0.066	0.024	1.813			0.078	0.210	1.804			-0.069	-0.094	1.807			-0.139	-0.307	1.852			-0.165	-0.477	1.794			-0.177	-0.539	1.775			0.198	-0.083	1.779			0.324	-0.180	1.650
0.073	-0.354	1.757			0.077	-0.299	1.807			0.066	0.024	1.813			0.078	0.210	1.804			-0.069	-0.094	1.806			-0.139	-0.307	1.852			-0.165	-0.477	1.793			-0.177	-0.539	1.775			0.199	-0.082	1.780			0.325	-0.176	1.650
0.073	-0.354	1.757			0.077	-0.299	1.807			0.066	0.024	1.813			0.079	0.210	1.803			-0.069	-0.094	1.806			-0.139	-0.307	1.851			-0.166	-0.477	1.793			-0.177	-0.539	1.775			0.199	-0.082	1.780			0.326	-0.173	1.649
0.073	-0.353	1.757			0.077	-0.299	1.807			0.066	0.023	1.813			0.079	0.210	1.803			-0.069	-0.093	1.806			-0.139	-0.307	1.851			-0.166	-0.477	1.793			-0.177	-0.539	1.774			0.200	-0.082	1.780			0.327	-0.170	1.649
0.073	-0.353	1.757			0.077	-0.299	1.807			0.066	0.023	1.813			0.079	0.210	1.803			-0.069	-0.093	1.805			-0.139	-0.307	1.850			-0.166	-0.476	1.792			-0.178	-0.539	1.774			0.200	-0.082	1.780			0.328	-0.168	1.646
0.073	-0.353	1.757			0.077	-0.298	1.807			0.066	0.023	1.813			0.080	0.210	1.803			-0.069	-0.093	1.805			-0.139	-0.307	1.850			-0.166	-0.476	1.792			-0.178	-0.539	1.774			0.201	-0.082	1.780			0.329	-0.165	1.646
0.073	-0.353	1.757			0.077	-0.298	1.807			0.066	0.023	1.813			0.080	0.210	1.803			-0.069	-0.093	1.805			-0.139	-0.307	1.850			-0.166	-0.476	1.792			-0.178	-0.538	1.774			0.201	-0.082	1.780			0.330	-0.163	1.644
0.073	-0.352	1.757			0.077	-0.298	1.807			0.066	0.023	1.813			0.080	0.210	1.803			-0.069	-0.093	1.805			-0.139	-0.307	1.850			-0.166	-0.476	1.792			-0.178	-0.538	1.774			0.201	-0.082	1.781			0.330	-0.161	1.643
0.074	-0.352	1.757			0.077	-0.298	1.807			0.066	0.023	1.813			0.080	0.210	1.803			-0.068	-0.093	1.805			-0.139	-0.307	1.849			-0.166	-0.476	1.792			-0.177	-0.539	1.774			0.202	-0.082	1.781			0.331	-0.160	1.642
0.074	-0.352	1.757			0.077	-0.298	1.807			0.066	0.023	1.813			0.081	0.210	1.803			-0.068	-0.093	1.805			-0.139	-0.307	1.849			-0.165	-0.476	1.793			-0.177	-0.539	1.774			0.202	-0.082	1.781			0.332	-0.159	1.640
0.074	-0.352	1.757			0.077	-0.297	1.807			0.066	0.023	1.813			0.081	0.210	1.803			-0.068	-0.092	1.804			-0.138	-0.307	1.849			-0.165	-0.475	1.793			-0.177	-0.539	1.774			0.203	-0.082	1.780			0.332	-0.157	1.639
0.074	-0.351	1.757			0.077	-0.297	1.807			0.067	0.023	1.813			0.081	0.210	1.803			-0.068	-0.092	1.804			-0.138	-0.307	1.849			-0.165	-0.475	1.793			-0.176	-0.539	1.774			0.203	-0.082	1.780			0.333	-0.155	1.639
0.074	-0.351	1.758			0.078	-0.297	1.807			0.067	0.023	1.813			0.081	0.210	1.802			-0.068	-0.092	1.804			-0.138	-0.307	1.849			-0.165	-0.475	1.794			-0.176	-0.539	1.774			0.203	-0.081	1.780			0.333	-0.153	1.638
0.074	-0.351	1.758			0.078	-0.297	1.807			0.067	0.023	1.813			0.082	0.210	1.802			-0.067	-0.092	1.804			-0.138	-0.306	1.849			-0.164	-0.475	1.794			-0.176	-0.539	1.775			0.204	-0.081	1.780			0.334	-0.152	1.638
0.074	-0.351	1.758			0.078	-0.297	1.807			0.067	0.023	1.813			0.082	0.210	1.802			-0.067	-0.092	1.804			-0.137	-0.306	1.849			-0.164	-0.475	1.794			-0.175	-0.539	1.775			0.204	-0.081	1.780			0.334	-0.151	1.638
0.074	-0.350	1.758			0.078	-0.296	1.807			0.067	0.023	1.813			0.082	0.210	1.802			-0.067	-0.092	1.804			-0.137	-0.306	1.849			-0.164	-0.475	1.795			-0.175	-0.539	1.775			0.204	-0.081	1.780			0.334	-0.150	1.638
0.074	-0.350	1.758			0.078	-0.296	1.807			0.068	0.023	1.813			0.082	0.210	1.802			-0.067	-0.092	1.804			-0.137	-0.306	1.849			-0.164	-0.475	1.795			-0.174	-0.539	1.775			0.205	-0.081	1.780			0.335	-0.148	1.638
0.075	-0.350	1.758			0.078	-0.296	1.807			0.068	0.023	1.813			0.082	0.210	1.802			-0.067	-0.091	1.804			-0.136	-0.306	1.849			-0.164	-0.475	1.795			-0.174	-0.539	1.775			0.205	-0.081	1.780			0.335	-0.148	1.638
0.075	-0.350	1.758			0.078	-0.296	1.807			0.068	0.023	1.813			0.083	0.210	1.802			-0.066	-0.091	1.804			-0.136	-0.306	1.849			-0.163	-0.475	1.795			-0.174	-0.539	1.775			0.205	-0.081	1.780			0.335	-0.147	1.638
0.075	-0.350	1.758			0.078	-0.296	1.807			0.068	0.023	1.813			0.083	0.210	1.802			-0.066	-0.091	1.804			-0.136	-0.306	1.849			-0.163	-0.475	1.795			-0.173	-0.539	1.775			0.206	-0.081	1.780			0.335	-0.146	1.638
0.075	-0.349	1.758			0.078	-0.295	1.807			0.069	0.023	1.813			0.083	0.210	1.802			-0.066	-0.091	1.804			-0.136	-0.306	1.849			-0.163	-0.475	1.795			-0.173	-0.540	1.775			0.206	-0.081	1.780			0.336	-0.146	1.635
0.075	-0.349	1.758			0.078	-0.295	1.807			0.069	0.023	1.813			0.083	0.210	1.802			-0.066	-0.091	1.804			-0.135	-0.307	1.849			-0.163	-0.475	1.795			-0.173	-0.540	1.775			0.206	-0.081	1.779			0.337	-0.146	1.633
0.075	-0.349	1.758			0.079	-0.295	1.808			0.069	0.023	1.813			0.083	0.210	1.802			-0.066	-0.091	1.804			-0.135	-0.307	1.849			-0.163	-0.475	1.795			-0.172	-0.540	1.775			0.207	-0.081	1.779			0.338	-0.146	1.631
0.075	-0.349	1.758			0.079	-0.295	1.808			0.070	0.023	1.813			0.083	0.210	1.802			-0.065	-0.091	1.804			-0.135	-0.307	1.849			-0.163	-0.475	1.795			-0.172	-0.540	1.775			0.207	-0.081	1.779			0.339	-0.146	1.629
0.075	-0.349	1.758			0.079	-0.295	1.808			0.070	0.023	1.813			0.083	0.210	1.802			-0.065	-0.091	1.804			-0.135	-0.307	1.849			-0.163	-0.475	1.796			-0.172	-0.540	1.775			0.207	-0.081	1.779			0.339	-0.146	1.627
0.075	-0.349	1.758			0.079	-0.295	1.808			0.070	0.023	1.813			0.084	0.210	1.802			-0.065	-0.091	1.804			-0.134	-0.307	1.849			-0.162	-0.475	1.796			-0.171	-0.541	1.775			0.207	-0.081	1.779			0.339	-0.147	1.626
0.075	-0.349	1.758			0.079	-0.295	1.808			0.070	0.023	1.813			0.084	0.210	1.802			-0.065	-0.091	1.804			-0.134	-0.307	1.849			-0.162	-0.475	1.796			-0.171	-0.541	1.775			0.208	-0.082	1.779			0.338	-0.148	1.626
0.076	-0.348	1.758			0.079	-0.294	1.808			0.071	0.023	1.813			0.084	0.210	1.802			-0.065	-0.091	1.804			-0.134	-0.307	1.849			-0.162	-0.475	1.796			-0.171	-0.541	1.775			0.208	-0.082	1.778			0.338	-0.151	1.626
0.076	-0.348	1.758			0.079	-0.294	1.808			0.071	0.023	1.813			0.084	0.210	1.802			-0.065	-0.091	1.804			-0.134	-0.307	1.849			-0.162	-0.475	1.796			-0.170	-0.541	1.775			0.208	-0.082	1.778			0.337	-0.155	1.626
0.076	-0.348	1.758			0.079	-0.294	1.808			0.071	0.023	1.813			0.084	0.210	1.802			-0.064	-0.091	1.804			-0.133	-0.307	1.849			-0.162	-0.475	1.796			-0.170	-0.541	1.775			0.208	-0.082	1.778			0.335	-0.160	1.626
0.076	-0.348	1.758			0.080	-0.294	1.807			0.071	0.023	1.813			0.084	0.210	1.801			-0.064	-0.091	1.804			-0.133	-0.307	1.849			-0.162	-0.475	1.796			-0.170	-0.541	1.774			0.209	-0.082	1.778			0.334	-0.163	1.627
0.076	-0.348	1.758			0.080	-0.294	1.807			0.072	0.023	1.813			0.084	0.210	1.801			-0.064	-0.091	1.804			-0.133	-0.307	1.849			-0.162	-0.475	1.796			-0.170	-0.542	1.774			0.209	-0.082	1.777			0.333	-0.167	1.627
0.076	-0.348	1.758			0.080	-0.294	1.807			0.072	0.023	1.813			0.084	0.210	1.801			-0.063	-0.091	1.804			-0.133	-0.308	1.849			-0.162	-0.475	1.796			-0.169	-0.542	1.774			0.209	-0.082	1.777			0.332	-0.171	1.628
0.076	-0.348	1.758			0.080	-0.294	1.807			0.072	0.023	1.812			0.084	0.210	1.801			-0.063	-0.092	1.804			-0.133	-0.308	1.849			-0.162	-0.475	1.796			-0.169	-0.542	1.774			0.209	-0.082	1.777			0.331	-0.174	1.629
0.076	-0.348	1.758			0.080	-0.294	1.807			0.072	0.023	1.812			0.084	0.210	1.801			-0.063	-0.092	1.804			-0.132	-0.308	1.849			-0.161	-0.475	1.796			-0.169	-0.542	1.774			0.210	-0.083	1.777			0.330	-0.177	1.629
0.077	-0.348	1.758			0.080	-0.294	1.807			0.072	0.023	1.812			0.085	0.210	1.801			-0.062	-0.092	1.803			-0.132	-0.308	1.849			-0.161	-0.475	1.796			-0.169	-0.543	1.774			0.210	-0.083	1.777			0.329	-0.180	1.630
0.077	-0.348	1.757			0.080	-0.294	1.807			0.072	0.023	1.812			0.085	0.210	1.801			-0.062	-0.092	1.803			-0.132	-0.308	1.848			-0.161	-0.476	1.796			-0.168	-0.543	1.774			0.210	-0.083	1.777			0.327	-0.183	1.631
0.077	-0.348	1.757			0.080	-0.294	1.807			0.073	0.023	1.812			0.085	0.210	1.801			-0.061	-0.093	1.803			-0.132	-0.308	1.848			-0.161	-0.476	1.796			-0.168	-0.543	1.774			0.210	-0.083	1.777			0.324	-0.185	1.633
0.077	-0.348	1.757			0.080	-0.294	1.807			0.073	0.023	1.812			0.085	0.210	1.801			-0.061	-0.093	1.803			-0.132	-0.308	1.848			-0.161	-0.476	1.795			-0.168	-0.543	1.773			0.210	-0.083	1.777			0.322	-0.188	1.635
0.077	-0.347	1.757			0.081	-0.294	1.807			0.073	0.023	1.812			0.085	0.210	1.801			-0.060	-0.093	1.802			-0.132	-0.308	1.848			-0.160	-0.480	1.793			-0.168	-0.545	1.773			0.211	-0.083	1.777			0.319	-0.190	1.637
0.077	-0.347	1.757			0.081	-0.294	1.807			0.073	0.023	1.812			0.085	0.210	1.801			-0.060	-0.093	1.802			-0.132	-0.309	1.848			-0.159	-0.480	1.793			-0.168	-0.545	1.773			0.210	-0.083	1.776			0.315	-0.192	1.638
0.077	-0.347	1.757			0.081	-0.294	1.807			0.073	0.023	1.812			0.085	0.210	1.801			-0.060	-0.094	1.802			-0.131	-0.309	1.848			-0.159	-0.480	1.793			-0.167	-0.545	1.773			0.207	-0.086	1.774			0.310	-0.195	1.638
0.077	-0.348	1.757			0.081	-0.294	1.807			0.073	0.023	1.812			0.085	0.209	1.801			-0.060	-0.094	1.802			-0.131	-0.309	1.848			-0.159	-0.480	1.793			-0.167	-0.545	1.772			0.201	-0.090	1.771			0.303	-0.196	1.635
0.077	-0.348	1.756			0.081	-0.294	1.806			0.073	0.023	1.812			0.084	0.209	1.801			-0.059	-0.094	1.801			-0.131	-0.309	1.848			-0.159	-0.481	1.793			-0.167	-0.545	1.772			0.192	-0.097	1.765			0.295	-0.199	1.630
0.077	-0.348	1.756			0.081	-0.294	1.806			0.073	0.023	1.812			0.084	0.209	1.801			-0.059	-0.094	1.801			-0.131	-0.309	1.848			-0.159	-0.481	1.793			-0.167	-0.545	1.772			0.183	-0.104	1.759			0.288	-0.202	1.626
0.076	-0.349	1.755			0.081	-0.295	1.806			0.073	0.023	1.812			0.083	0.209	1.801			-0.059	-0.094	1.801			-0.131	-0.309	1.848			-0.159	-0.481	1.793			-0.167	-0.545	1.772			0.173	-0.111	1.752			0.264	-0.190	1.599
0.075	-0.350	1.755			0.081	-0.295	1.805			0.072	0.023	1.812			0.082	0.209	1.801			-0.060	-0.094	1.801			-0.131	-0.309	1.848			-0.159	-0.481	1.793			-0.167	-0.545	1.772			0.173	-0.111	1.751			0.253	-0.185	1.592
0.075	-0.351	1.755			0.080	-0.296	1.805			0.072	0.023	1.811			0.081	0.209	1.801			-0.060	-0.095	1.801			-0.131	-0.309	1.848			-0.159	-0.481	1.793			-0.167	-0.546	1.772			0.174	-0.111	1.750			0.246	-0.183	1.587
0.074	-0.352	1.754			0.080	-0.296	1.805			0.071	0.023	1.811			0.080	0.210	1.801			-0.061	-0.095	1.802			-0.131	-0.309	1.848			-0.159	-0.481	1.793			-0.166	-0.546	1.772			0.175	-0.109	1.750			0.229	-0.174	1.578
0.073	-0.352	1.754			0.080	-0.296	1.804			0.069	0.022	1.810			0.078	0.210	1.801			-0.062	-0.095	1.802			-0.131	-0.309	1.848			-0.159	-0.481	1.793			-0.166	-0.546	1.772			0.177	-0.108	1.750			0.219	-0.169	1.573
0.073	-0.352	1.754			0.079	-0.297	1.804			0.066	0.021	1.809			0.076	0.209	1.802			-0.064	-0.096	1.802			-0.131	-0.309	1.848			-0.159	-0.481	1.793			-0.166	-0.546	1.772			0.179	-0.106	1.750			0.210	-0.165	1.570
0.072	-0.353	1.754			0.078	-0.297	1.804			0.063	0.021	1.808			0.074	0.209	1.802			-0.065	-0.096	1.803			-0.131	-0.310	1.849			-0.160	-0.486	1.793			-0.168	-0.549	1.774			0.181	-0.104	1.750			0.200	-0.160	1.565
0.071	-0.353	1.754			0.078	-0.297	1.804			0.060	0.019	1.807			0.072	0.209	1.803			-0.069	-0.096	1.806			-0.132	-0.310	1.849			-0.161	-0.490	1.794			-0.170	-0.552	1.776			0.182	-0.102	1.750			0.192	-0.157	1.562
0.070	-0.353	1.754			0.077	-0.297	1.804			0.055	0.018	1.806			0.070	0.209	1.803			-0.073	-0.096	1.809			-0.132	-0.311	1.850			-0.162	-0.494	1.794			-0.171	-0.554	1.778			0.182	-0.101	1.749			0.186	-0.155	1.560
0.069	-0.354	1.754			0.076	-0.298	1.804			0.051	0.011	1.806			0.068	0.209	1.803			-0.075	-0.096	1.811			-0.132	-0.311	1.851			-0.162	-0.495	1.796			-0.172	-0.555	1.779			0.182	-0.100	1.749			0.182	-0.155	1.559
0.068	-0.354	1.754			0.076	-0.298	1.803			0.050	-0.005	1.802			0.065	0.202	1.804			-0.078	-0.096	1.813			-0.132	-0.312	1.851			-0.163	-0.495	1.797			-0.173	-0.556	1.781			0.182	-0.099	1.748			0.178	-0.156	1.558
0.067	-0.354	1.754			0.075	-0.299	1.803			0.050	-0.010	1.801			0.064	0.201	1.805			-0.081	-0.096	1.815			-0.133	-0.313	1.852			-0.163	-0.496	1.799			-0.174	-0.557	1.782			0.182	-0.098	1.747			0.175	-0.158	1.558
0.067	-0.354	1.754			0.075	-0.299	1.803			0.050	-0.014	1.799			0.062	0.199	1.805			-0.083	-0.096	1.817			-0.133	-0.313	1.853			-0.164	-0.496	1.801			-0.174	-0.556	1.785			0.181	-0.097	1.746			0.173	-0.160	1.557
0.066	-0.355	1.754			0.074	-0.300	1.803			0.050	-0.016	1.799			0.061	0.199	1.806			-0.085	-0.097	1.818			-0.134	-0.314	1.854			-0.165	-0.497	1.805			-0.175	-0.555	1.788			0.180	-0.097	1.746			0.171	-0.162	1.557
0.065	-0.355	1.754			0.074	-0.300	1.803			0.050	-0.017	1.798			0.060	0.199	1.806			-0.087	-0.097	1.819			-0.134	-0.315	1.855			-0.167	-0.497	1.808			-0.175	-0.554	1.790			0.179	-0.096	1.745			0.169	-0.164	1.557
0.064	-0.355	1.754			0.073	-0.301	1.803			0.050	-0.018	1.798			0.058	0.199	1.806			-0.089	-0.097	1.820			-0.135	-0.316	1.855			-0.168	-0.498	1.811			-0.176	-0.553	1.793			0.178	-0.095	1.744			0.168	-0.166	1.558
0.064	-0.355	1.754			0.073	-0.301	1.803			0.051	-0.019	1.798			0.057	0.199	1.806			-0.091	-0.098	1.821			-0.135	-0.316	1.856			-0.169	-0.498	1.813			-0.177	-0.552	1.796			0.177	-0.095	1.744			0.167	-0.168	1.559
0.063	-0.356	1.754			0.073	-0.301	1.803			0.051	-0.019	1.798			0.055	0.200	1.806			-0.092	-0.098	1.822			-0.136	-0.317	1.857			-0.170	-0.499	1.815			-0.177	-0.551	1.798			0.176	-0.094	1.743			0.166	-0.170	1.559
0.062	-0.356	1.755			0.072	-0.302	1.803			0.052	-0.019	1.798			0.054	0.200	1.806			-0.094	-0.099	1.823			-0.137	-0.318	1.858			-0.171	-0.499	1.817			-0.180	-0.553	1.800			0.175	-0.093	1.743			0.165	-0.172	1.560
0.062	-0.356	1.755			0.072	-0.302	1.803			0.052	-0.020	1.798			0.052	0.200	1.806			-0.096	-0.099	1.824			-0.138	-0.319	1.860			-0.172	-0.499	1.818			-0.182	-0.554	1.802			0.174	-0.093	1.742			0.165	-0.174	1.561
0.061	-0.356	1.755			0.072	-0.302	1.803			0.052	-0.022	1.798			0.050	0.198	1.807			-0.098	-0.100	1.825			-0.139	-0.320	1.861			-0.173	-0.500	1.820			-0.183	-0.555	1.803			0.173	-0.092	1.742			0.164	-0.176	1.562
0.060	-0.356	1.755			0.071	-0.303	1.803			0.055	-0.025	1.797			0.049	0.196	1.807			-0.100	-0.100	1.825			-0.140	-0.320	1.862			-0.174	-0.500	1.821			-0.184	-0.555	1.804			0.172	-0.092	1.742			0.163	-0.177	1.562
0.060	-0.357	1.755			0.071	-0.303	1.803			0.055	-0.029	1.796			0.047	0.193	1.808			-0.101	-0.100	1.826			-0.141	-0.321	1.862			-0.174	-0.500	1.821			-0.185	-0.556	1.805			0.172	-0.091	1.741			0.163	-0.178	1.563
0.059	-0.357	1.756			0.070	-0.304	1.803			0.055	-0.032	1.795			0.045	0.190	1.808			-0.102	-0.101	1.826			-0.142	-0.322	1.863			-0.175	-0.500	1.822			-0.186	-0.557	1.806			0.171	-0.091	1.741			0.163	-0.180	1.565
0.058	-0.357	1.756			0.070	-0.305	1.803			0.054	-0.036	1.795			0.044	0.187	1.808			-0.104	-0.101	1.827			-0.143	-0.322	1.864			-0.176	-0.501	1.823			-0.187	-0.557	1.806			0.170	-0.091	1.741			0.163	-0.181	1.565
0.057	-0.357	1.756			0.068	-0.305	1.803			0.038	-0.057	1.786			0.038	0.170	1.808			-0.105	-0.101	1.827			-0.144	-0.323	1.865			-0.177	-0.501	1.823			-0.188	-0.558	1.807			0.169	-0.090	1.741			0.163	-0.182	1.566
0.056	-0.358	1.756			0.067	-0.306	1.803			0.031	-0.050	1.789			0.037	0.173	1.809			-0.106	-0.101	1.827			-0.145	-0.323	1.865			-0.177	-0.501	1.823			-0.189	-0.559	1.807			0.168	-0.090	1.741			0.163	-0.183	1.567
0.055	-0.358	1.757			0.065	-0.307	1.803			0.026	-0.046	1.792			0.035	0.176	1.809			-0.107	-0.101	1.827			-0.146	-0.323	1.866			-0.178	-0.501	1.824			-0.190	-0.559	1.808			0.167	-0.089	1.741			0.163	-0.184	1.568
0.053	-0.358	1.757			0.063	-0.308	1.803			0.023	-0.043	1.793			0.033	0.178	1.809			-0.108	-0.101	1.828			-0.147	-0.324	1.866			-0.179	-0.501	1.824			-0.190	-0.560	1.808			0.166	-0.089	1.742			0.163	-0.184	1.569
0.052	-0.358	1.758			0.061	-0.308	1.804			0.019	-0.039	1.796			0.032	0.181	1.810			-0.109	-0.102	1.828			-0.148	-0.324	1.866			-0.180	-0.501	1.824			-0.191	-0.560	1.809			0.165	-0.089	1.742			0.163	-0.185	1.570
0.051	-0.359	1.758			0.060	-0.309	1.804			0.016	-0.036	1.798			0.031	0.183	1.810			-0.110	-0.102	1.828			-0.149	-0.324	1.867			-0.180	-0.501	1.824			-0.192	-0.560	1.809			0.164	-0.088	1.742			0.163	-0.185	1.571
0.049	-0.359	1.759			0.058	-0.309	1.804			0.013	-0.034	1.799			0.029	0.185	1.810			-0.110	-0.102	1.828			-0.149	-0.325	1.867			-0.181	-0.501	1.825			-0.193	-0.561	1.809			0.163	-0.088	1.743			0.163	-0.185	1.572
0.048	-0.359	1.759			0.056	-0.309	1.805			0.011	-0.032	1.801			0.028	0.187	1.811			-0.111	-0.102	1.828			-0.150	-0.325	1.867			-0.182	-0.501	1.825			-0.194	-0.561	1.809			0.162	-0.088	1.743			0.163	-0.186	1.572
0.047	-0.359	1.760			0.055	-0.310	1.805			0.008	-0.030	1.802			0.028	0.188	1.811			-0.112	-0.102	1.829			-0.151	-0.325	1.868			-0.182	-0.501	1.825			-0.194	-0.562	1.809			0.161	-0.088	1.744			0.163	-0.186	1.573
0.046	-0.359	1.760			0.054	-0.310	1.806			0.006	-0.028	1.804			0.027	0.190	1.811			-0.113	-0.102	1.829			-0.152	-0.325	1.868			-0.183	-0.501	1.825			-0.195	-0.562	1.809			0.160	-0.088	1.744			0.154	-0.169	1.568
0.045	-0.359	1.760			0.053	-0.310	1.806			0.004	-0.026	1.805			0.026	0.192	1.812			-0.113	-0.102	1.829			-0.153	-0.326	1.868			-0.183	-0.501	1.825			-0.195	-0.562	1.809			0.159	-0.088	1.744			0.149	-0.161	1.565
0.044	-0.360	1.761			0.051	-0.310	1.807			0.001	-0.024	1.807			0.025	0.193	1.812			-0.114	-0.102	1.829			-0.154	-0.326	1.868			-0.184	-0.500	1.825			-0.196	-0.563	1.809			0.158	-0.087	1.745			0.146	-0.155	1.564
0.044	-0.360	1.761			0.050	-0.310	1.808			-0.002	-0.021	1.809			0.025	0.195	1.813			-0.114	-0.102	1.829			-0.154	-0.326	1.869			-0.184	-0.500	1.825			-0.196	-0.562	1.809			0.158	-0.087	1.745			0.144	-0.151	1.562
0.043	-0.360	1.762			0.049	-0.310	1.808			-0.004	-0.019	1.811			0.024	0.196	1.813			-0.115	-0.102	1.829			-0.155	-0.326	1.869			-0.185	-0.500	1.825			-0.196	-0.562	1.809			0.157	-0.087	1.746			0.142	-0.148	1.561
0.042	-0.360	1.762			0.048	-0.310	1.809			-0.006	-0.017	1.812			0.024	0.197	1.813			-0.115	-0.102	1.830			-0.156	-0.326	1.869			-0.185	-0.500	1.825			-0.197	-0.562	1.809			0.156	-0.087	1.746			0.140	-0.145	1.561
0.042	-0.360	1.763			0.047	-0.310	1.809			-0.007	-0.015	1.813			0.024	0.198	1.814			-0.116	-0.102	1.830			-0.156	-0.326	1.869			-0.185	-0.500	1.825			-0.197	-0.563	1.809			0.156	-0.087	1.747			0.139	-0.143	1.560
0.041	-0.360	1.763			0.046	-0.310	1.810			-0.009	-0.013	1.814			0.023	0.199	1.814			-0.116	-0.102	1.830			-0.157	-0.326	1.870			-0.186	-0.500	1.826			-0.197	-0.563	1.809			0.155	-0.087	1.748			0.138	-0.141	1.560
0.040	-0.360	1.763			0.046	-0.310	1.810			-0.010	-0.012	1.815			0.023	0.200	1.814			-0.117	-0.102	1.830			-0.157	-0.326	1.870			-0.186	-0.500	1.826			-0.198	-0.563	1.809			0.155	-0.087	1.748			0.137	-0.140	1.559
0.040	-0.360	1.764			0.045	-0.310	1.811			-0.011	-0.010	1.816			0.023	0.201	1.815			-0.117	-0.102	1.830			-0.158	-0.326	1.870			-0.186	-0.500	1.826			-0.198	-0.563	1.809			0.155	-0.086	1.749			0.136	-0.139	1.559
0.039	-0.360	1.764			0.044	-0.310	1.811			-0.011	-0.009	1.817			0.022	0.201	1.815			-0.117	-0.102	1.830			-0.159	-0.326	1.871			-0.186	-0.500	1.826			-0.198	-0.563	1.809			0.154	-0.086	1.749			0.135	-0.137	1.559
0.039	-0.360	1.764			0.044	-0.310	1.812			-0.012	-0.008	1.818			0.022	0.202	1.816			-0.118	-0.102	1.830			-0.159	-0.327	1.871			-0.187	-0.500	1.826			-0.198	-0.563	1.809			0.154	-0.086	1.750			0.135	-0.136	1.559
0.039	-0.360	1.765			0.043	-0.310	1.812			-0.012	-0.007	1.818			0.022	0.203	1.816			-0.118	-0.102	1.830			-0.160	-0.327	1.871			-0.187	-0.500	1.826			-0.198	-0.563	1.809			0.154	-0.086	1.750			0.134	-0.135	1.558
0.038	-0.360	1.765			0.043	-0.310	1.812			-0.012	-0.006	1.819			0.022	0.203	1.816			-0.118	-0.102	1.831			-0.160	-0.327	1.872			-0.187	-0.500	1.827			-0.199	-0.564	1.810			0.154	-0.086	1.751			0.134	-0.134	1.558
0.038	-0.360	1.766			0.042	-0.310	1.813			-0.012	-0.005	1.820			0.022	0.204	1.817			-0.118	-0.102	1.831			-0.161	-0.327	1.872			-0.187	-0.500	1.827			-0.199	-0.564	1.810			0.153	-0.086	1.752			0.133	-0.133	1.558
0.038	-0.360	1.766			0.042	-0.310	1.813			-0.012	-0.003	1.821			0.022	0.204	1.817			-0.118	-0.102	1.831			-0.161	-0.326	1.873			-0.187	-0.500	1.827			-0.199	-0.564	1.810			0.153	-0.086	1.752			0.133	-0.133	1.559
0.037	-0.360	1.766			0.042	-0.309	1.814			-0.012	-0.002	1.821			0.021	0.205	1.817			-0.119	-0.102	1.831			-0.162	-0.326	1.873			-0.188	-0.500	1.827			-0.199	-0.564	1.810			0.153	-0.086	1.753			0.133	-0.132	1.559
0.037	-0.360	1.767			0.041	-0.309	1.814			-0.012	-0.001	1.822			0.021	0.205	1.818			-0.119	-0.102	1.831			-0.162	-0.326	1.873			-0.188	-0.500	1.827			-0.200	-0.564	1.810			0.153	-0.086	1.754			0.133	-0.131	1.559
[truncated: 2,886 more rows]
[truncated: 30 more columns]
