# Supplementary material for: A natural user interface to integrate citizen science and physical exercise
Source: PLoS One. 2017 Feb 23;12(2):e0172587. doi: 10.1371/journal.pone.0172587 (PMC5322974; doi:10.1371/journal.pone.0172587)
Supplement: S1 Folder — Kinect raw data of each participant in the two kinect groups (KC and KNC). Data of each participant are saved in a binary file. Trajectories of points have been extracted form the binary file and saved in a text file. (ZIP) [file pone.0172587.s002.zip › Raw_data/Par8/Par8_Right_NC_points.txt]

-0.019	-0.192	1.617			-0.017	-0.142	1.634			-0.010	0.113	1.626			-0.025	0.267	1.635			-0.170	-0.005	1.690			-0.224	-0.235	1.718			-0.234	-0.417	1.684			-0.233	-0.490	1.655			0.177	-0.020	1.670			0.200	-0.150	1.516
-0.019	-0.192	1.617			-0.016	-0.142	1.634			-0.010	0.113	1.626			-0.025	0.267	1.634			-0.170	-0.005	1.690			-0.224	-0.235	1.718			-0.234	-0.417	1.684			-0.233	-0.489	1.656			0.177	-0.020	1.670			0.200	-0.150	1.516
-0.019	-0.192	1.617			-0.016	-0.142	1.634			-0.010	0.113	1.626			-0.025	0.268	1.634			-0.170	-0.005	1.690			-0.224	-0.235	1.718			-0.234	-0.417	1.684			-0.233	-0.489	1.656			0.177	-0.020	1.669			0.200	-0.150	1.517
-0.019	-0.192	1.617			-0.016	-0.142	1.634			-0.010	0.113	1.626			-0.026	0.268	1.633			-0.170	-0.005	1.690			-0.224	-0.235	1.718			-0.235	-0.416	1.684			-0.233	-0.489	1.656			0.177	-0.020	1.669			0.201	-0.150	1.517
-0.019	-0.192	1.617			-0.016	-0.142	1.634			-0.011	0.112	1.626			-0.026	0.268	1.632			-0.170	-0.005	1.689			-0.224	-0.235	1.718			-0.235	-0.416	1.684			-0.233	-0.489	1.656			0.177	-0.020	1.669			0.201	-0.150	1.517
-0.019	-0.192	1.617			-0.016	-0.142	1.634			-0.011	0.112	1.626			-0.026	0.268	1.631			-0.170	-0.005	1.689			-0.224	-0.235	1.718			-0.235	-0.416	1.685			-0.234	-0.488	1.656			0.176	-0.020	1.669			0.201	-0.151	1.517
-0.019	-0.192	1.617			-0.016	-0.142	1.634			-0.011	0.112	1.625			-0.026	0.268	1.631			-0.171	-0.005	1.689			-0.224	-0.235	1.718			-0.235	-0.415	1.685			-0.234	-0.488	1.656			0.176	-0.019	1.669			0.202	-0.151	1.517
-0.019	-0.192	1.617			-0.017	-0.142	1.634			-0.011	0.112	1.625			-0.026	0.268	1.630			-0.171	-0.005	1.689			-0.224	-0.235	1.718			-0.235	-0.415	1.685			-0.234	-0.488	1.657			0.176	-0.019	1.668			0.202	-0.151	1.518
-0.019	-0.192	1.617			-0.017	-0.142	1.634			-0.011	0.112	1.625			-0.026	0.269	1.629			-0.171	-0.005	1.689			-0.224	-0.235	1.718			-0.235	-0.415	1.685			-0.234	-0.488	1.657			0.176	-0.019	1.668			0.202	-0.151	1.518
-0.019	-0.191	1.617			-0.017	-0.142	1.634			-0.011	0.111	1.625			-0.026	0.269	1.628			-0.171	-0.005	1.689			-0.224	-0.235	1.718			-0.235	-0.414	1.685			-0.234	-0.488	1.657			0.175	-0.019	1.668			0.203	-0.151	1.518
-0.019	-0.191	1.617			-0.017	-0.142	1.634			-0.011	0.111	1.625			-0.027	0.269	1.627			-0.171	-0.004	1.689			-0.224	-0.235	1.718			-0.235	-0.414	1.685			-0.234	-0.487	1.657			0.175	-0.019	1.667			0.203	-0.151	1.518
-0.019	-0.191	1.617			-0.017	-0.142	1.634			-0.012	0.111	1.625			-0.027	0.269	1.626			-0.171	-0.004	1.689			-0.224	-0.235	1.718			-0.235	-0.414	1.685			-0.234	-0.487	1.658			0.175	-0.019	1.667			0.203	-0.151	1.518
-0.019	-0.191	1.617			-0.017	-0.142	1.634			-0.012	0.111	1.625			-0.028	0.269	1.625			-0.172	-0.004	1.689			-0.224	-0.235	1.718			-0.235	-0.414	1.686			-0.234	-0.487	1.658			0.175	-0.019	1.667			0.203	-0.151	1.518
-0.019	-0.191	1.617			-0.017	-0.142	1.634			-0.012	0.110	1.624			-0.028	0.270	1.625			-0.172	-0.004	1.688			-0.224	-0.235	1.718			-0.236	-0.413	1.686			-0.234	-0.487	1.658			0.175	-0.019	1.667			0.204	-0.152	1.518
-0.019	-0.191	1.617			-0.017	-0.142	1.634			-0.012	0.110	1.624			-0.029	0.270	1.624			-0.172	-0.004	1.688			-0.224	-0.235	1.718			-0.236	-0.413	1.686			-0.235	-0.486	1.658			0.174	-0.019	1.666			0.204	-0.152	1.518
-0.019	-0.191	1.617			-0.017	-0.141	1.634			-0.013	0.110	1.624			-0.029	0.270	1.623			-0.172	-0.004	1.688			-0.224	-0.235	1.718			-0.236	-0.413	1.686			-0.235	-0.486	1.658			0.174	-0.019	1.666			0.203	-0.151	1.517
-0.020	-0.191	1.617			-0.018	-0.141	1.633			-0.013	0.110	1.624			-0.029	0.270	1.623			-0.173	-0.004	1.688			-0.224	-0.235	1.717			-0.236	-0.413	1.686			-0.235	-0.486	1.658			0.174	-0.019	1.665			0.202	-0.151	1.517
-0.020	-0.191	1.617			-0.018	-0.141	1.633			-0.013	0.110	1.623			-0.029	0.270	1.622			-0.173	-0.004	1.688			-0.225	-0.235	1.717			-0.236	-0.412	1.686			-0.235	-0.486	1.658			0.174	-0.018	1.665			0.202	-0.151	1.516
-0.020	-0.191	1.617			-0.018	-0.141	1.633			-0.014	0.109	1.623			-0.030	0.270	1.622			-0.173	-0.004	1.687			-0.225	-0.235	1.717			-0.236	-0.412	1.686			-0.235	-0.486	1.659			0.174	-0.018	1.665			0.202	-0.152	1.516
-0.020	-0.191	1.616			-0.018	-0.141	1.633			-0.014	0.109	1.623			-0.030	0.270	1.621			-0.174	-0.004	1.687			-0.225	-0.234	1.717			-0.237	-0.412	1.686			-0.235	-0.486	1.659			0.173	-0.018	1.665			0.202	-0.152	1.516
-0.020	-0.191	1.616			-0.018	-0.141	1.633			-0.014	0.109	1.623			-0.031	0.270	1.621			-0.174	-0.004	1.687			-0.225	-0.234	1.717			-0.237	-0.412	1.686			-0.236	-0.485	1.659			0.173	-0.018	1.664			0.202	-0.152	1.516
-0.021	-0.190	1.616			-0.019	-0.141	1.632			-0.015	0.109	1.623			-0.031	0.270	1.620			-0.175	-0.004	1.686			-0.225	-0.234	1.716			-0.237	-0.412	1.686			-0.236	-0.485	1.659			0.173	-0.017	1.664			0.201	-0.152	1.515
-0.021	-0.190	1.616			-0.019	-0.141	1.632			-0.015	0.108	1.622			-0.031	0.270	1.620			-0.175	-0.004	1.686			-0.226	-0.234	1.716			-0.237	-0.412	1.686			-0.236	-0.485	1.659			0.172	-0.017	1.664			0.200	-0.152	1.513
-0.021	-0.190	1.616			-0.019	-0.141	1.632			-0.015	0.108	1.622			-0.032	0.270	1.619			-0.176	-0.004	1.686			-0.226	-0.234	1.716			-0.237	-0.412	1.686			-0.236	-0.485	1.659			0.172	-0.017	1.663			0.199	-0.152	1.513
-0.021	-0.190	1.616			-0.019	-0.141	1.632			-0.016	0.108	1.622			-0.032	0.270	1.619			-0.176	-0.004	1.685			-0.226	-0.234	1.715			-0.238	-0.411	1.686			-0.236	-0.485	1.659			0.172	-0.016	1.663			0.199	-0.152	1.512
-0.022	-0.190	1.616			-0.020	-0.141	1.632			-0.016	0.107	1.622			-0.032	0.270	1.619			-0.176	-0.004	1.685			-0.227	-0.234	1.715			-0.240	-0.433	1.675			-0.236	-0.509	1.646			0.171	-0.016	1.663			0.199	-0.152	1.511
-0.022	-0.190	1.616			-0.020	-0.141	1.631			-0.017	0.107	1.622			-0.032	0.270	1.618			-0.177	-0.004	1.684			-0.227	-0.234	1.714			-0.241	-0.432	1.674			-0.237	-0.507	1.646			0.171	-0.016	1.663			0.199	-0.152	1.511
-0.022	-0.190	1.615			-0.020	-0.141	1.631			-0.017	0.107	1.622			-0.033	0.271	1.618			-0.177	-0.004	1.684			-0.227	-0.234	1.714			-0.241	-0.431	1.674			-0.237	-0.506	1.646			0.171	-0.016	1.662			0.198	-0.152	1.510
-0.022	-0.190	1.615			-0.020	-0.141	1.631			-0.017	0.106	1.622			-0.033	0.271	1.618			-0.178	-0.004	1.684			-0.228	-0.234	1.713			-0.242	-0.430	1.673			-0.237	-0.504	1.646			0.171	-0.015	1.662			0.197	-0.151	1.508
-0.022	-0.189	1.615			-0.021	-0.141	1.631			-0.018	0.106	1.622			-0.033	0.271	1.617			-0.178	-0.004	1.683			-0.228	-0.234	1.713			-0.242	-0.429	1.673			-0.238	-0.503	1.645			0.170	-0.015	1.662			0.196	-0.150	1.507
-0.023	-0.189	1.615			-0.021	-0.141	1.631			-0.018	0.106	1.622			-0.034	0.271	1.617			-0.179	-0.004	1.683			-0.228	-0.234	1.712			-0.242	-0.428	1.673			-0.238	-0.502	1.645			0.170	-0.015	1.662			0.196	-0.150	1.506
-0.023	-0.189	1.614			-0.021	-0.141	1.631			-0.019	0.106	1.622			-0.034	0.271	1.617			-0.179	-0.004	1.682			-0.228	-0.234	1.711			-0.243	-0.427	1.672			-0.238	-0.501	1.645			0.170	-0.014	1.661			0.196	-0.150	1.506
-0.023	-0.189	1.614			-0.021	-0.140	1.630			-0.019	0.106	1.622			-0.035	0.271	1.617			-0.179	-0.004	1.682			-0.229	-0.235	1.711			-0.243	-0.426	1.672			-0.239	-0.500	1.645			0.169	-0.014	1.661			0.195	-0.150	1.505
-0.024	-0.189	1.614			-0.022	-0.140	1.630			-0.019	0.105	1.621			-0.035	0.271	1.616			-0.180	-0.004	1.681			-0.229	-0.235	1.710			-0.243	-0.426	1.671			-0.239	-0.499	1.644			0.169	-0.013	1.661			0.194	-0.149	1.503
-0.024	-0.188	1.613			-0.022	-0.140	1.630			-0.020	0.105	1.621			-0.036	0.271	1.616			-0.180	-0.004	1.681			-0.229	-0.235	1.710			-0.243	-0.425	1.671			-0.239	-0.498	1.644			0.169	-0.013	1.661			0.193	-0.149	1.502
-0.024	-0.188	1.613			-0.022	-0.140	1.630			-0.020	0.105	1.621			-0.036	0.271	1.616			-0.181	-0.004	1.680			-0.229	-0.235	1.709			-0.244	-0.424	1.671			-0.239	-0.498	1.644			0.168	-0.012	1.660			0.192	-0.148	1.500
-0.024	-0.188	1.613			-0.022	-0.140	1.630			-0.020	0.105	1.621			-0.037	0.271	1.615			-0.181	-0.004	1.680			-0.230	-0.235	1.709			-0.244	-0.424	1.670			-0.240	-0.497	1.643			0.168	-0.012	1.660			0.192	-0.148	1.500
-0.025	-0.188	1.612			-0.022	-0.140	1.630			-0.021	0.104	1.621			-0.037	0.271	1.615			-0.182	-0.005	1.679			-0.230	-0.235	1.708			-0.244	-0.423	1.670			-0.240	-0.497	1.643			0.168	-0.012	1.659			0.192	-0.148	1.499
-0.025	-0.188	1.612			-0.023	-0.140	1.629			-0.021	0.104	1.621			-0.038	0.271	1.615			-0.182	-0.005	1.678			-0.230	-0.235	1.707			-0.244	-0.423	1.669			-0.240	-0.496	1.643			0.168	-0.011	1.659			0.191	-0.148	1.498
-0.025	-0.188	1.612			-0.023	-0.140	1.629			-0.021	0.104	1.620			-0.038	0.271	1.614			-0.183	-0.005	1.678			-0.230	-0.235	1.707			-0.244	-0.422	1.669			-0.240	-0.496	1.642			0.167	-0.011	1.659			0.191	-0.147	1.498
-0.025	-0.188	1.611			-0.023	-0.140	1.629			-0.022	0.103	1.620			-0.039	0.270	1.614			-0.183	-0.005	1.677			-0.231	-0.235	1.706			-0.244	-0.422	1.669			-0.240	-0.495	1.642			0.167	-0.011	1.658			0.190	-0.147	1.497
-0.025	-0.187	1.611			-0.023	-0.140	1.629			-0.022	0.103	1.620			-0.040	0.270	1.613			-0.184	-0.005	1.676			-0.231	-0.235	1.705			-0.244	-0.422	1.668			-0.241	-0.495	1.642			0.167	-0.011	1.658			0.190	-0.147	1.496
-0.026	-0.187	1.610			-0.023	-0.140	1.628			-0.022	0.103	1.620			-0.040	0.270	1.613			-0.184	-0.005	1.675			-0.231	-0.236	1.705			-0.245	-0.421	1.668			-0.241	-0.495	1.641			0.167	-0.010	1.657			0.190	-0.147	1.496
-0.026	-0.187	1.610			-0.024	-0.140	1.628			-0.023	0.102	1.619			-0.041	0.270	1.613			-0.184	-0.006	1.674			-0.231	-0.236	1.704			-0.245	-0.421	1.668			-0.241	-0.494	1.641			0.167	-0.010	1.657			0.190	-0.147	1.495
-0.026	-0.187	1.609			-0.024	-0.140	1.628			-0.023	0.102	1.619			-0.041	0.270	1.612			-0.185	-0.006	1.674			-0.231	-0.236	1.703			-0.245	-0.421	1.667			-0.241	-0.494	1.641			0.166	-0.010	1.656			0.190	-0.147	1.494
-0.026	-0.187	1.609			-0.024	-0.140	1.628			-0.023	0.102	1.619			-0.042	0.270	1.612			-0.185	-0.006	1.673			-0.232	-0.236	1.703			-0.245	-0.420	1.667			-0.241	-0.494	1.640			0.166	-0.010	1.656			0.189	-0.146	1.494
-0.026	-0.187	1.608			-0.024	-0.140	1.627			-0.023	0.102	1.618			-0.042	0.270	1.611			-0.185	-0.006	1.672			-0.232	-0.236	1.702			-0.245	-0.420	1.666			-0.241	-0.493	1.640			0.166	-0.009	1.656			0.189	-0.146	1.493
-0.026	-0.187	1.608			-0.024	-0.140	1.627			-0.024	0.101	1.618			-0.042	0.270	1.611			-0.186	-0.006	1.671			-0.232	-0.236	1.701			-0.245	-0.420	1.666			-0.241	-0.493	1.639			0.166	-0.009	1.655			0.189	-0.146	1.492
-0.026	-0.187	1.608			-0.024	-0.140	1.627			-0.024	0.101	1.618			-0.043	0.270	1.611			-0.186	-0.007	1.671			-0.232	-0.236	1.701			-0.245	-0.420	1.665			-0.241	-0.492	1.638			0.166	-0.009	1.655			0.189	-0.146	1.492
-0.027	-0.187	1.607			-0.025	-0.140	1.627			-0.024	0.101	1.618			-0.043	0.270	1.610			-0.186	-0.007	1.670			-0.232	-0.236	1.700			-0.245	-0.419	1.665			-0.241	-0.492	1.638			0.165	-0.008	1.655			0.188	-0.145	1.491
-0.027	-0.187	1.607			-0.025	-0.140	1.626			-0.024	0.101	1.617			-0.043	0.270	1.610			-0.186	-0.007	1.669			-0.232	-0.236	1.700			-0.245	-0.419	1.664			-0.241	-0.492	1.637			0.165	-0.008	1.654			0.188	-0.145	1.491
-0.027	-0.187	1.606			-0.025	-0.140	1.626			-0.025	0.101	1.617			-0.043	0.270	1.610			-0.186	-0.007	1.669			-0.232	-0.236	1.699			-0.245	-0.419	1.664			-0.241	-0.492	1.637			0.165	-0.008	1.654			0.188	-0.145	1.490
-0.027	-0.187	1.606			-0.025	-0.140	1.626			-0.025	0.100	1.617			-0.044	0.270	1.609			-0.187	-0.007	1.668			-0.233	-0.236	1.699			-0.245	-0.419	1.664			-0.241	-0.491	1.636			0.165	-0.008	1.653			0.188	-0.145	1.489
-0.027	-0.187	1.606			-0.025	-0.140	1.626			-0.025	0.100	1.616			-0.044	0.270	1.609			-0.187	-0.007	1.667			-0.233	-0.237	1.698			-0.245	-0.418	1.663			-0.241	-0.491	1.636			0.165	-0.008	1.653			0.188	-0.144	1.489
-0.027	-0.187	1.605			-0.025	-0.140	1.626			-0.025	0.100	1.616			-0.044	0.270	1.609			-0.187	-0.007	1.667			-0.233	-0.237	1.698			-0.245	-0.418	1.663			-0.241	-0.491	1.635			0.165	-0.008	1.652			0.188	-0.144	1.488
-0.027	-0.187	1.605			-0.025	-0.140	1.625			-0.025	0.100	1.616			-0.044	0.270	1.608			-0.187	-0.007	1.666			-0.233	-0.237	1.697			-0.245	-0.419	1.661			-0.241	-0.491	1.632			0.166	-0.008	1.652			0.187	-0.144	1.488
-0.027	-0.186	1.605			-0.025	-0.140	1.625			-0.025	0.100	1.615			-0.044	0.270	1.608			-0.187	-0.007	1.666			-0.233	-0.237	1.697			-0.244	-0.419	1.659			-0.239	-0.490	1.626			0.166	-0.009	1.651			0.188	-0.144	1.488
-0.027	-0.186	1.604			-0.025	-0.140	1.625			-0.025	0.100	1.615			-0.044	0.270	1.608			-0.187	-0.007	1.666			-0.233	-0.237	1.697			-0.234	-0.435	1.625			-0.232	-0.496	1.597			0.166	-0.009	1.651			0.190	-0.145	1.489
-0.027	-0.186	1.604			-0.025	-0.140	1.624			-0.025	0.100	1.615			-0.044	0.270	1.608			-0.187	-0.007	1.665			-0.233	-0.237	1.697			-0.233	-0.428	1.619			-0.228	-0.484	1.583			0.166	-0.009	1.650			0.190	-0.145	1.489
-0.027	-0.186	1.604			-0.025	-0.140	1.624			-0.025	0.100	1.614			-0.045	0.270	1.607			-0.187	-0.007	1.665			-0.233	-0.236	1.697			-0.231	-0.416	1.612			-0.219	-0.459	1.562			0.166	-0.009	1.650			0.190	-0.145	1.489
-0.027	-0.186	1.604			-0.025	-0.140	1.624			-0.025	0.100	1.614			-0.045	0.270	1.607			-0.187	-0.007	1.665			-0.233	-0.235	1.697			-0.225	-0.390	1.593			-0.200	-0.429	1.515			0.166	-0.009	1.650			0.190	-0.145	1.489
-0.027	-0.186	1.603			-0.025	-0.140	1.624			-0.025	0.100	1.614			-0.045	0.270	1.607			-0.187	-0.007	1.665			-0.233	-0.221	1.697			-0.220	-0.356	1.580			-0.181	-0.385	1.478			0.166	-0.009	1.649			0.190	-0.145	1.488
-0.027	-0.186	1.603			-0.025	-0.140	1.624			-0.025	0.100	1.614			-0.045	0.270	1.607			-0.187	-0.007	1.664			-0.233	-0.210	1.698			-0.214	-0.317	1.558			-0.162	-0.335	1.451			0.166	-0.009	1.649			0.190	-0.145	1.488
-0.027	-0.186	1.603			-0.025	-0.140	1.623			-0.025	0.100	1.614			-0.045	0.270	1.607			-0.187	-0.007	1.664			-0.233	-0.198	1.696			-0.183	-0.264	1.502			-0.146	-0.280	1.431			0.166	-0.009	1.649			0.190	-0.145	1.488
-0.027	-0.186	1.603			-0.025	-0.140	1.623			-0.025	0.100	1.613			-0.045	0.270	1.607			-0.187	-0.006	1.665			-0.233	-0.190	1.694			-0.196	-0.247	1.497			-0.134	-0.226	1.420			0.166	-0.009	1.649			0.190	-0.144	1.488
-0.027	-0.186	1.602			-0.025	-0.140	1.623			-0.025	0.100	1.613			-0.045	0.270	1.606			-0.186	-0.006	1.665			-0.234	-0.182	1.683			-0.156	-0.183	1.455			-0.118	-0.166	1.414			0.166	-0.009	1.648			0.190	-0.144	1.488
-0.027	-0.186	1.602			-0.025	-0.140	1.623			-0.025	0.100	1.613			-0.045	0.270	1.606			-0.186	-0.005	1.665			-0.234	-0.175	1.671			-0.136	-0.136	1.439			-0.109	-0.113	1.414			0.166	-0.009	1.648			0.190	-0.144	1.488
-0.027	-0.186	1.602			-0.025	-0.140	1.623			-0.025	0.100	1.613			-0.045	0.270	1.606			-0.186	-0.004	1.666			-0.235	-0.169	1.658			-0.127	-0.106	1.436			-0.102	-0.071	1.418			0.166	-0.009	1.648			0.190	-0.144	1.488
-0.027	-0.185	1.602			-0.025	-0.140	1.623			-0.025	0.100	1.613			-0.045	0.270	1.606			-0.185	-0.003	1.667			-0.234	-0.165	1.641			-0.118	-0.065	1.439			-0.096	-0.023	1.427			0.167	-0.009	1.648			0.190	-0.144	1.488
-0.027	-0.185	1.602			-0.025	-0.139	1.622			-0.025	0.100	1.613			-0.045	0.270	1.606			-0.185	-0.002	1.666			-0.233	-0.163	1.627			-0.114	-0.050	1.435			-0.092	-0.002	1.425			0.167	-0.009	1.648			0.190	-0.144	1.488
-0.027	-0.185	1.602			-0.025	-0.139	1.622			-0.025	0.100	1.613			-0.045	0.270	1.606			-0.183	-0.001	1.661			-0.232	-0.160	1.613			-0.110	-0.037	1.431			-0.088	0.014	1.423			0.167	-0.010	1.648			0.190	-0.144	1.487
-0.027	-0.185	1.601			-0.025	-0.139	1.622			-0.025	0.101	1.612			-0.045	0.270	1.606			-0.182	0.000	1.656			-0.231	-0.158	1.601			-0.107	-0.026	1.427			-0.085	0.028	1.420			0.167	-0.010	1.647			0.190	-0.144	1.488
-0.026	-0.185	1.601			-0.025	-0.139	1.622			-0.025	0.102	1.612			-0.045	0.270	1.606			-0.180	0.001	1.650			-0.229	-0.157	1.591			-0.104	-0.016	1.423			-0.082	0.041	1.417			0.167	-0.010	1.647			0.190	-0.144	1.488
-0.026	-0.185	1.601			-0.025	-0.139	1.622			-0.025	0.103	1.611			-0.045	0.270	1.606			-0.178	0.002	1.644			-0.228	-0.156	1.583			-0.101	-0.007	1.420			-0.079	0.053	1.414			0.167	-0.010	1.647			0.190	-0.144	1.488
-0.026	-0.186	1.601			-0.025	-0.139	1.622			-0.024	0.104	1.611			-0.045	0.270	1.606			-0.177	0.002	1.640			-0.227	-0.155	1.576			-0.099	0.001	1.418			-0.076	0.063	1.412			0.167	-0.010	1.647			0.190	-0.145	1.489
-0.026	-0.186	1.601			-0.025	-0.139	1.622			-0.024	0.105	1.610			-0.045	0.270	1.606			-0.176	0.003	1.637			-0.226	-0.154	1.570			-0.079	-0.034	1.449			-0.064	0.046	1.427			0.167	-0.010	1.647			0.190	-0.145	1.489
-0.026	-0.186	1.601			-0.025	-0.139	1.622			-0.024	0.106	1.610			-0.045	0.270	1.606			-0.175	0.003	1.634			-0.226	-0.153	1.565			-0.073	-0.036	1.454			-0.055	0.038	1.436			0.167	-0.011	1.647			0.190	-0.145	1.489
-0.026	-0.186	1.601			-0.025	-0.139	1.621			-0.023	0.107	1.610			-0.045	0.270	1.606			-0.174	0.004	1.631			-0.225	-0.153	1.561			-0.068	-0.038	1.457			-0.049	0.031	1.442			0.167	-0.011	1.647			0.191	-0.145	1.490
-0.025	-0.186	1.601			-0.025	-0.139	1.621			-0.023	0.108	1.609			-0.045	0.271	1.606			-0.172	0.004	1.628			-0.224	-0.152	1.557			-0.064	-0.040	1.461			-0.043	0.026	1.447			0.167	-0.011	1.647			0.191	-0.145	1.490
-0.025	-0.186	1.601			-0.025	-0.139	1.621			-0.023	0.109	1.609			-0.045	0.271	1.606			-0.172	0.004	1.626			-0.223	-0.152	1.554			-0.061	-0.040	1.465			-0.040	0.024	1.453			0.167	-0.011	1.647			0.191	-0.145	1.491
-0.025	-0.186	1.601			-0.025	-0.139	1.621			-0.022	0.110	1.609			-0.045	0.271	1.606			-0.172	0.004	1.625			-0.222	-0.153	1.550			-0.058	-0.042	1.469			-0.036	0.021	1.458			0.167	-0.012	1.647			0.190	-0.144	1.491
-0.025	-0.186	1.601			-0.025	-0.139	1.621			-0.022	0.111	1.609			-0.045	0.271	1.606			-0.171	0.003	1.624			-0.221	-0.154	1.548			-0.056	-0.043	1.473			-0.034	0.018	1.462			0.167	-0.012	1.647			0.190	-0.144	1.491
-0.025	-0.187	1.601			-0.025	-0.139	1.621			-0.022	0.112	1.608			-0.045	0.271	1.606			-0.171	0.003	1.623			-0.220	-0.154	1.545			-0.054	-0.045	1.475			-0.032	0.015	1.465			0.167	-0.012	1.647			0.190	-0.144	1.491
-0.024	-0.187	1.601			-0.024	-0.139	1.620			-0.021	0.112	1.608			-0.045	0.271	1.606			-0.171	0.003	1.622			-0.219	-0.154	1.543			-0.052	-0.048	1.478			-0.030	0.012	1.467			0.167	-0.013	1.647			0.190	-0.144	1.492
-0.024	-0.187	1.601			-0.024	-0.139	1.620			-0.021	0.113	1.608			-0.045	0.271	1.606			-0.170	0.003	1.621			-0.218	-0.155	1.542			-0.050	-0.049	1.480			-0.028	0.009	1.470			0.167	-0.013	1.647			0.190	-0.144	1.492
-0.024	-0.187	1.601			-0.024	-0.139	1.620			-0.021	0.113	1.608			-0.045	0.271	1.606			-0.170	0.003	1.620			-0.218	-0.155	1.541			-0.049	-0.051	1.482			-0.027	0.006	1.471			0.167	-0.013	1.647			0.190	-0.144	1.492
-0.024	-0.187	1.600			-0.024	-0.139	1.620			-0.021	0.114	1.607			-0.045	0.272	1.607			-0.169	0.003	1.619			-0.217	-0.155	1.540			-0.048	-0.053	1.483			-0.026	0.004	1.473			0.167	-0.013	1.647			0.190	-0.144	1.493
-0.023	-0.187	1.600			-0.024	-0.139	1.620			-0.020	0.115	1.607			-0.045	0.272	1.607			-0.169	0.003	1.619			-0.216	-0.156	1.540			-0.047	-0.055	1.485			-0.025	0.001	1.474			0.167	-0.014	1.647			0.190	-0.144	1.493
-0.023	-0.188	1.600			-0.024	-0.139	1.620			-0.020	0.115	1.607			-0.045	0.272	1.607			-0.168	0.004	1.618			-0.215	-0.156	1.540			-0.046	-0.056	1.487			-0.024	-0.000	1.476			0.168	-0.014	1.648			0.190	-0.144	1.494
-0.023	-0.188	1.600			-0.024	-0.139	1.619			-0.020	0.116	1.607			-0.045	0.272	1.607			-0.167	0.004	1.617			-0.215	-0.156	1.540			-0.046	-0.057	1.489			-0.023	-0.002	1.478			0.168	-0.014	1.648			0.190	-0.144	1.494
-0.023	-0.188	1.601			-0.024	-0.139	1.619			-0.020	0.116	1.607			-0.044	0.272	1.607			-0.167	0.004	1.616			-0.214	-0.157	1.541			-0.045	-0.058	1.490			-0.022	-0.003	1.479			0.168	-0.015	1.648			0.190	-0.144	1.494
-0.023	-0.188	1.601			-0.024	-0.139	1.619			-0.020	0.117	1.606			-0.044	0.272	1.607			-0.166	0.004	1.616			-0.213	-0.157	1.542			-0.044	-0.060	1.492			-0.022	-0.005	1.481			0.168	-0.015	1.648			0.190	-0.144	1.495
-0.022	-0.188	1.601			-0.024	-0.139	1.619			-0.020	0.118	1.606			-0.044	0.272	1.607			-0.166	0.004	1.615			-0.212	-0.157	1.543			-0.044	-0.063	1.493			-0.021	-0.008	1.481			0.168	-0.015	1.648			0.190	-0.144	1.495
-0.022	-0.189	1.601			-0.023	-0.139	1.619			-0.019	0.118	1.606			-0.044	0.272	1.607			-0.165	0.004	1.615			-0.212	-0.158	1.545			-0.044	-0.065	1.494			-0.021	-0.012	1.482			0.168	-0.015	1.648			0.190	-0.144	1.495
-0.022	-0.189	1.601			-0.023	-0.139	1.619			-0.019	0.119	1.606			-0.044	0.272	1.607			-0.165	0.004	1.614			-0.211	-0.158	1.546			-0.043	-0.068	1.494			-0.021	-0.015	1.483			0.168	-0.016	1.648			0.190	-0.144	1.495
-0.022	-0.189	1.601			-0.023	-0.140	1.618			-0.019	0.119	1.606			-0.044	0.273	1.608			-0.165	0.005	1.614			-0.211	-0.158	1.548			-0.043	-0.071	1.495			-0.021	-0.018	1.483			0.168	-0.016	1.649			0.190	-0.144	1.496
-0.022	-0.189	1.601			-0.023	-0.140	1.618			-0.019	0.120	1.606			-0.044	0.273	1.608			-0.164	0.005	1.614			-0.210	-0.159	1.549			-0.043	-0.074	1.496			-0.021	-0.021	1.483			0.168	-0.016	1.649			0.189	-0.144	1.496
-0.022	-0.190	1.601			-0.023	-0.140	1.618			-0.019	0.120	1.606			-0.044	0.273	1.608			-0.164	0.005	1.614			-0.210	-0.159	1.551			-0.044	-0.076	1.496			-0.021	-0.024	1.484			0.168	-0.017	1.649			0.189	-0.143	1.496
-0.021	-0.190	1.601			-0.023	-0.140	1.618			-0.019	0.121	1.605			-0.044	0.273	1.608			-0.165	0.007	1.620			-0.210	-0.159	1.552			-0.044	-0.079	1.496			-0.021	-0.028	1.483			0.168	-0.017	1.649			0.189	-0.143	1.496
-0.021	-0.190	1.601			-0.023	-0.140	1.618			-0.019	0.121	1.605			-0.044	0.273	1.608			-0.165	0.007	1.622			-0.210	-0.159	1.554			-0.044	-0.082	1.497			-0.021	-0.031	1.483			0.169	-0.017	1.649			0.188	-0.143	1.496
-0.021	-0.190	1.601			-0.023	-0.140	1.618			-0.019	0.121	1.605			-0.044	0.273	1.608			-0.166	0.008	1.626			-0.210	-0.160	1.556			-0.044	-0.085	1.497			-0.021	-0.034	1.483			0.169	-0.017	1.650			0.188	-0.143	1.496
-0.021	-0.191	1.602			-0.023	-0.140	1.618			-0.019	0.122	1.605			-0.044	0.273	1.608			-0.165	0.008	1.626			-0.209	-0.160	1.557			-0.044	-0.087	1.497			-0.021	-0.036	1.484			0.169	-0.017	1.650			0.188	-0.142	1.497
-0.021	-0.191	1.602			-0.023	-0.140	1.617			-0.018	0.122	1.605			-0.044	0.273	1.609			-0.165	0.008	1.626			-0.209	-0.160	1.559			-0.044	-0.089	1.498			-0.021	-0.038	1.484			0.169	-0.018	1.650			0.187	-0.142	1.497
-0.021	-0.191	1.602			-0.022	-0.140	1.617			-0.018	0.122	1.605			-0.044	0.273	1.609			-0.165	0.008	1.627			-0.209	-0.161	1.562			-0.045	-0.091	1.498			-0.022	-0.040	1.484			0.169	-0.018	1.650			0.187	-0.142	1.497
-0.021	-0.191	1.602			-0.022	-0.140	1.617			-0.018	0.123	1.605			-0.044	0.273	1.609			-0.165	0.008	1.627			-0.210	-0.162	1.564			-0.051	-0.093	1.494			-0.025	-0.042	1.482			0.169	-0.018	1.650			0.186	-0.141	1.497
-0.021	-0.191	1.602			-0.022	-0.140	1.617			-0.018	0.123	1.605			-0.044	0.273	1.609			-0.166	0.008	1.630			-0.211	-0.163	1.570			-0.074	-0.075	1.490			-0.037	-0.033	1.479			0.169	-0.018	1.651			0.187	-0.142	1.498
-0.021	-0.191	1.603			-0.022	-0.140	1.617			-0.019	0.123	1.605			-0.044	0.273	1.609			-0.170	0.009	1.647			-0.212	-0.164	1.576			-0.084	-0.069	1.488			-0.056	-0.027	1.477			0.169	-0.018	1.651			0.187	-0.142	1.499
-0.021	-0.191	1.603			-0.022	-0.140	1.617			-0.019	0.123	1.606			-0.044	0.273	1.609			-0.172	0.010	1.657			-0.214	-0.166	1.585			-0.096	-0.077	1.483			-0.073	-0.046	1.470			0.169	-0.018	1.651			0.187	-0.142	1.499
-0.021	-0.191	1.603			-0.022	-0.140	1.617			-0.019	0.122	1.606			-0.044	0.273	1.609			-0.174	0.010	1.664			-0.218	-0.166	1.603			-0.107	-0.098	1.474			-0.086	-0.087	1.456			0.169	-0.019	1.651			0.187	-0.142	1.499
-0.021	-0.191	1.604			-0.022	-0.140	1.617			-0.019	0.122	1.607			-0.044	0.273	1.610			-0.175	0.010	1.669			-0.223	-0.165	1.631			-0.119	-0.150	1.459			-0.098	-0.145	1.442			0.168	-0.018	1.652			0.187	-0.142	1.499
-0.021	-0.191	1.604			-0.022	-0.140	1.617			-0.019	0.121	1.608			-0.044	0.273	1.610			-0.176	0.010	1.673			-0.226	-0.164	1.647			-0.132	-0.194	1.456			-0.113	-0.213	1.431			0.168	-0.018	1.652			0.187	-0.142	1.500
-0.021	-0.191	1.605			-0.022	-0.140	1.617			-0.019	0.121	1.609			-0.044	0.273	1.610			-0.176	0.010	1.676			-0.228	-0.164	1.659			-0.147	-0.249	1.466			-0.136	-0.289	1.441			0.168	-0.017	1.653			0.187	-0.143	1.501
-0.021	-0.190	1.605			-0.022	-0.139	1.618			-0.019	0.120	1.610			-0.044	0.273	1.610			-0.177	0.010	1.679			-0.229	-0.169	1.670			-0.185	-0.298	1.517			-0.168	-0.343	1.472			0.168	-0.017	1.654			0.187	-0.143	1.501
-0.021	-0.190	1.606			-0.022	-0.139	1.618			-0.019	0.119	1.612			-0.044	0.273	1.610			-0.178	0.009	1.681			-0.229	-0.175	1.680			-0.212	-0.340	1.563			-0.195	-0.393	1.510			0.168	-0.017	1.655			0.188	-0.143	1.501
-0.021	-0.190	1.606			-0.022	-0.139	1.618			-0.019	0.118	1.613			-0.043	0.273	1.610			-0.178	0.009	1.684			-0.230	-0.183	1.689			-0.223	-0.365	1.579			-0.207	-0.428	1.529			0.168	-0.016	1.656			0.188	-0.143	1.502
-0.021	-0.189	1.606			-0.022	-0.139	1.619			-0.019	0.117	1.614			-0.043	0.273	1.610			-0.179	0.009	1.686			-0.230	-0.194	1.697			-0.231	-0.385	1.595			-0.216	-0.454	1.547			0.168	-0.015	1.658			0.188	-0.143	1.502
-0.021	-0.189	1.607			-0.022	-0.139	1.619			-0.019	0.117	1.615			-0.043	0.273	1.611			-0.179	0.008	1.687			-0.231	-0.202	1.703			-0.238	-0.402	1.609			-0.225	-0.476	1.565			0.168	-0.014	1.659			0.188	-0.143	1.502
-0.022	-0.189	1.607			-0.022	-0.138	1.620			-0.019	0.116	1.615			-0.043	0.273	1.611			-0.179	0.008	1.689			-0.231	-0.208	1.708			-0.245	-0.441	1.626			-0.233	-0.517	1.583			0.168	-0.013	1.660			0.188	-0.143	1.503
-0.022	-0.188	1.608			-0.022	-0.138	1.620			-0.020	0.116	1.616			-0.043	0.273	1.611			-0.180	0.008	1.691			-0.232	-0.213	1.712			-0.251	-0.445	1.649			-0.241	-0.522	1.611			0.168	-0.013	1.661			0.188	-0.143	1.503
-0.022	-0.188	1.608			-0.022	-0.138	1.621			-0.020	0.115	1.617			-0.043	0.273	1.611			-0.180	0.007	1.692			-0.232	-0.217	1.715			-0.254	-0.448	1.663			-0.247	-0.527	1.630			0.168	-0.013	1.661			0.188	-0.144	1.503
-0.022	-0.188	1.609			-0.022	-0.138	1.622			-0.020	0.115	1.618			-0.043	0.273	1.611			-0.180	0.007	1.693			-0.232	-0.221	1.719			-0.258	-0.451	1.675			-0.253	-0.530	1.646			0.168	-0.013	1.662			0.189	-0.144	1.504
-0.022	-0.187	1.609			-0.022	-0.138	1.622			-0.020	0.114	1.618			-0.043	0.273	1.611			-0.181	0.007	1.694			-0.233	-0.223	1.721			-0.260	-0.452	1.685			-0.257	-0.532	1.662			0.168	-0.013	1.662			0.189	-0.144	1.504
-0.022	-0.187	1.609			-0.022	-0.138	1.623			-0.020	0.113	1.619			-0.042	0.272	1.611			-0.181	0.007	1.695			-0.233	-0.226	1.724			-0.262	-0.452	1.693			-0.261	-0.533	1.675			0.168	-0.013	1.662			0.189	-0.144	1.504
-0.023	-0.187	1.610			-0.022	-0.137	1.623			-0.020	0.113	1.620			-0.042	0.272	1.612			-0.181	0.006	1.696			-0.233	-0.228	1.727			-0.264	-0.451	1.702			-0.264	-0.533	1.686			0.169	-0.013	1.662			0.189	-0.144	1.504
-0.023	-0.187	1.610			-0.022	-0.137	1.624			-0.020	0.112	1.621			-0.042	0.272	1.612			-0.181	0.006	1.697			-0.234	-0.230	1.729			-0.265	-0.450	1.709			-0.266	-0.532	1.694			0.169	-0.013	1.663			0.189	-0.144	1.504
-0.023	-0.187	1.610			-0.022	-0.137	1.625			-0.020	0.112	1.621			-0.042	0.272	1.612			-0.182	0.006	1.697			-0.234	-0.231	1.731			-0.266	-0.449	1.714			-0.267	-0.531	1.700			0.169	-0.013	1.663			0.189	-0.144	1.504
-0.023	-0.186	1.611			-0.022	-0.137	1.625			-0.020	0.112	1.622			-0.042	0.272	1.612			-0.182	0.005	1.698			-0.234	-0.233	1.733			-0.267	-0.447	1.718			-0.268	-0.529	1.704			0.169	-0.012	1.663			0.189	-0.144	1.504
-0.023	-0.186	1.611			-0.022	-0.137	1.626			-0.020	0.111	1.622			-0.042	0.272	1.612			-0.182	0.005	1.699			-0.234	-0.234	1.734			-0.267	-0.444	1.721			-0.268	-0.526	1.707			0.169	-0.012	1.664			0.189	-0.144	1.504
-0.023	-0.186	1.611			-0.022	-0.137	1.626			-0.020	0.111	1.623			-0.042	0.272	1.612			-0.182	0.004	1.699			-0.235	-0.235	1.735			-0.266	-0.442	1.723			-0.267	-0.523	1.707			0.169	-0.012	1.665			0.189	-0.144	1.504
-0.023	-0.186	1.611			-0.023	-0.137	1.627			-0.021	0.110	1.623			-0.042	0.272	1.612			-0.183	0.004	1.699			-0.235	-0.236	1.736			-0.265	-0.440	1.723			-0.265	-0.519	1.706			0.169	-0.011	1.665			0.189	-0.144	1.504
-0.023	-0.186	1.612			-0.023	-0.137	1.628			-0.021	0.110	1.623			-0.042	0.272	1.612			-0.183	0.003	1.699			-0.235	-0.237	1.737			-0.264	-0.438	1.723			-0.261	-0.505	1.700			0.169	-0.011	1.666			0.189	-0.143	1.504
-0.024	-0.185	1.612			-0.023	-0.137	1.628			-0.021	0.110	1.624			-0.042	0.272	1.613			-0.183	0.003	1.699			-0.235	-0.238	1.737			-0.263	-0.435	1.721			-0.259	-0.498	1.697			0.169	-0.011	1.666			0.189	-0.143	1.504
-0.024	-0.185	1.612			-0.023	-0.136	1.629			-0.021	0.109	1.624			-0.041	0.272	1.613			-0.183	0.002	1.699			-0.235	-0.239	1.737			-0.261	-0.433	1.717			-0.257	-0.495	1.696			0.169	-0.010	1.666			0.189	-0.142	1.505
-0.024	-0.185	1.613			-0.023	-0.136	1.629			-0.021	0.109	1.625			-0.041	0.272	1.613			-0.183	0.002	1.699			-0.236	-0.240	1.736			-0.259	-0.431	1.714			-0.256	-0.492	1.694			0.169	-0.010	1.667			0.188	-0.142	1.505
-0.024	-0.185	1.613			-0.023	-0.136	1.630			-0.022	0.108	1.626			-0.041	0.272	1.613			-0.184	0.002	1.699			-0.236	-0.240	1.735			-0.258	-0.428	1.710			-0.256	-0.488	1.692			0.169	-0.010	1.667			0.188	-0.141	1.505
-0.024	-0.184	1.613			-0.023	-0.136	1.631			-0.022	0.107	1.626			-0.041	0.272	1.613			-0.184	0.001	1.699			-0.236	-0.240	1.734			-0.257	-0.426	1.706			-0.255	-0.486	1.691			0.169	-0.010	1.667			0.188	-0.141	1.505
-0.025	-0.184	1.613			-0.024	-0.136	1.631			-0.022	0.107	1.627			-0.041	0.272	1.614			-0.184	0.001	1.699			-0.236	-0.240	1.733			-0.256	-0.425	1.703			-0.254	-0.484	1.690			0.169	-0.009	1.668			0.188	-0.140	1.505
-0.025	-0.184	1.614			-0.024	-0.136	1.632			-0.023	0.106	1.628			-0.041	0.272	1.614			-0.184	0.001	1.699			-0.236	-0.240	1.731			-0.256	-0.423	1.700			-0.252	-0.485	1.682			0.169	-0.010	1.668			0.188	-0.139	1.505
-0.025	-0.184	1.614			-0.024	-0.136	1.633			-0.024	0.105	1.629			-0.041	0.272	1.614			-0.184	0.000	1.699			-0.237	-0.240	1.730			-0.255	-0.422	1.697			-0.250	-0.481	1.677			0.169	-0.010	1.668			0.187	-0.139	1.506
-0.025	-0.183	1.614			-0.025	-0.136	1.634			-0.025	0.104	1.630			-0.041	0.272	1.615			-0.185	0.000	1.698			-0.237	-0.240	1.728			-0.255	-0.421	1.695			-0.250	-0.482	1.673			0.170	-0.010	1.668			0.187	-0.138	1.506
-0.026	-0.183	1.615			-0.025	-0.136	1.634			-0.025	0.103	1.631			-0.041	0.272	1.615			-0.185	-0.000	1.698			-0.237	-0.240	1.727			-0.255	-0.421	1.693			-0.249	-0.483	1.670			0.170	-0.011	1.668			0.186	-0.136	1.504
-0.026	-0.183	1.615			-0.025	-0.136	1.635			-0.026	0.101	1.632			-0.041	0.272	1.615			-0.185	-0.001	1.698			-0.237	-0.240	1.725			-0.255	-0.420	1.691			-0.249	-0.483	1.667			0.171	-0.011	1.668			0.185	-0.135	1.502
-0.026	-0.183	1.615			-0.025	-0.136	1.636			-0.027	0.100	1.633			-0.041	0.272	1.615			-0.185	-0.001	1.697			-0.238	-0.240	1.724			-0.255	-0.419	1.689			-0.248	-0.483	1.665			0.171	-0.011	1.668			0.185	-0.133	1.499
-0.026	-0.182	1.615			-0.026	-0.136	1.637			-0.028	0.099	1.634			-0.041	0.272	1.616			-0.185	-0.001	1.697			-0.238	-0.240	1.722			-0.254	-0.419	1.688			-0.248	-0.484	1.663			0.172	-0.012	1.668			0.184	-0.132	1.497
-0.027	-0.182	1.616			-0.026	-0.136	1.638			-0.029	0.098	1.635			-0.040	0.272	1.616			-0.186	-0.001	1.697			-0.238	-0.239	1.721			-0.254	-0.418	1.686			-0.248	-0.484	1.661			0.172	-0.012	1.668			0.184	-0.131	1.496
-0.027	-0.182	1.616			-0.027	-0.136	1.639			-0.029	0.097	1.636			-0.040	0.272	1.616			-0.186	-0.002	1.696			-0.239	-0.239	1.720			-0.254	-0.418	1.685			-0.247	-0.484	1.659			0.173	-0.013	1.668			0.183	-0.130	1.494
-0.027	-0.182	1.616			-0.027	-0.136	1.640			-0.030	0.095	1.637			-0.040	0.272	1.616			-0.186	-0.002	1.696			-0.239	-0.239	1.719			-0.254	-0.417	1.684			-0.247	-0.485	1.658			0.173	-0.013	1.668			0.183	-0.133	1.493
-0.027	-0.182	1.616			-0.027	-0.137	1.641			-0.031	0.094	1.638			-0.040	0.271	1.617			-0.186	-0.002	1.695			-0.239	-0.239	1.718			-0.254	-0.417	1.683			-0.247	-0.485	1.657			0.173	-0.014	1.668			0.183	-0.136	1.491
-0.028	-0.182	1.617			-0.028	-0.137	1.642			-0.031	0.094	1.639			-0.040	0.271	1.617			-0.186	-0.002	1.695			-0.239	-0.239	1.717			-0.254	-0.416	1.682			-0.247	-0.485	1.656			0.174	-0.014	1.668			0.186	-0.146	1.493
-0.028	-0.182	1.617			-0.028	-0.137	1.643			-0.032	0.093	1.639			-0.040	0.271	1.617			-0.187	-0.003	1.695			-0.239	-0.239	1.716			-0.254	-0.416	1.681			-0.247	-0.485	1.655			0.174	-0.015	1.668			0.186	-0.151	1.493
-0.028	-0.182	1.617			-0.028	-0.137	1.644			-0.033	0.092	1.640			-0.040	0.271	1.617			-0.187	-0.003	1.694			-0.240	-0.238	1.715			-0.254	-0.415	1.681			-0.247	-0.485	1.654			0.175	-0.015	1.668			0.187	-0.155	1.493
-0.028	-0.181	1.617			-0.029	-0.137	1.645			-0.033	0.091	1.641			-0.040	0.271	1.618			-0.187	-0.003	1.694			-0.240	-0.238	1.715			-0.254	-0.415	1.680			-0.246	-0.485	1.653			0.175	-0.016	1.668			0.187	-0.158	1.493
-0.029	-0.181	1.618			-0.029	-0.138	1.645			-0.033	0.091	1.641			-0.040	0.271	1.618			-0.187	-0.003	1.694			-0.240	-0.238	1.714			-0.254	-0.415	1.679			-0.246	-0.485	1.652			0.175	-0.016	1.668			0.188	-0.160	1.493
-0.029	-0.181	1.618			-0.029	-0.138	1.646			-0.034	0.090	1.642			-0.040	0.271	1.618			-0.187	-0.003	1.693			-0.240	-0.237	1.713			-0.254	-0.414	1.679			-0.246	-0.485	1.652			0.176	-0.016	1.668			0.188	-0.161	1.493
-0.029	-0.181	1.618			-0.029	-0.138	1.647			-0.034	0.090	1.642			-0.040	0.271	1.618			-0.188	-0.004	1.693			-0.240	-0.237	1.713			-0.254	-0.414	1.678			-0.246	-0.485	1.651			0.176	-0.017	1.668			0.189	-0.162	1.493
-0.029	-0.181	1.618			-0.030	-0.138	1.648			-0.034	0.089	1.642			-0.040	0.271	1.618			-0.188	-0.004	1.693			-0.240	-0.237	1.712			-0.253	-0.414	1.678			-0.246	-0.485	1.651			0.176	-0.017	1.668			0.190	-0.162	1.492
-0.030	-0.181	1.619			-0.030	-0.138	1.649			-0.035	0.089	1.643			-0.040	0.271	1.619			-0.188	-0.004	1.692			-0.241	-0.237	1.712			-0.253	-0.413	1.677			-0.246	-0.485	1.650			0.177	-0.018	1.668			0.191	-0.163	1.492
-0.031	-0.187	1.619			-0.030	-0.142	1.650			-0.035	0.088	1.643			-0.040	0.271	1.619			-0.188	-0.004	1.692			-0.241	-0.236	1.711			-0.253	-0.413	1.677			-0.246	-0.485	1.650			0.118	-0.010	1.662			0.192	-0.162	1.493
-0.032	-0.192	1.619			-0.031	-0.145	1.651			-0.035	0.088	1.644			-0.040	0.271	1.619			-0.188	-0.005	1.692			-0.241	-0.236	1.711			-0.253	-0.413	1.677			-0.246	-0.485	1.649			0.098	-0.005	1.662			0.192	-0.160	1.494
-0.032	-0.196	1.619			-0.031	-0.148	1.651			-0.035	0.088	1.644			-0.040	0.271	1.619			-0.189	-0.005	1.691			-0.241	-0.236	1.710			-0.253	-0.413	1.676			-0.246	-0.485	1.649			0.087	-0.004	1.660			0.193	-0.160	1.494
-0.033	-0.199	1.619			-0.031	-0.151	1.652			-0.036	0.087	1.644			-0.040	0.271	1.619			-0.189	-0.005	1.691			-0.241	-0.236	1.710			-0.253	-0.412	1.676			-0.245	-0.485	1.648			0.082	-0.005	1.660			0.194	-0.160	1.494
-0.033	-0.201	1.619			-0.031	-0.153	1.653			-0.036	0.087	1.645			-0.040	0.271	1.619			-0.189	-0.005	1.691			-0.241	-0.236	1.710			-0.253	-0.412	1.676			-0.245	-0.485	1.648			0.076	-0.003	1.660			0.196	-0.159	1.499
-0.034	-0.203	1.620			-0.031	-0.156	1.653			-0.036	0.086	1.645			-0.041	0.271	1.620			-0.189	-0.006	1.691			-0.241	-0.236	1.709			-0.253	-0.412	1.675			-0.245	-0.485	1.648			0.072	-0.002	1.660			0.195	-0.160	1.502
-0.034	-0.205	1.620			-0.032	-0.157	1.654			-0.036	0.086	1.645			-0.041	0.271	1.620			-0.189	-0.006	1.690			-0.241	-0.235	1.709			-0.253	-0.412	1.675			-0.245	-0.485	1.647			0.069	-0.002	1.660			0.195	-0.161	1.504
-0.034	-0.207	1.620			-0.032	-0.159	1.654			-0.036	0.086	1.645			-0.041	0.271	1.620			-0.190	-0.006	1.690			-0.241	-0.235	1.709			-0.253	-0.412	1.675			-0.245	-0.485	1.647			0.066	-0.002	1.659			0.195	-0.163	1.506
-0.035	-0.208	1.620			-0.032	-0.161	1.655			-0.036	0.085	1.646			-0.041	0.271	1.620			-0.190	-0.006	1.690			-0.241	-0.235	1.708			-0.253	-0.411	1.675			-0.245	-0.485	1.647			0.063	-0.001	1.659			0.194	-0.164	1.508
-0.035	-0.210	1.620			-0.032	-0.162	1.655			-0.036	0.085	1.646			-0.041	0.270	1.620			-0.190	-0.006	1.690			-0.241	-0.235	1.708			-0.253	-0.411	1.674			-0.245	-0.485	1.647			0.061	-0.001	1.659			0.194	-0.166	1.510
-0.035	-0.211	1.620			-0.032	-0.163	1.656			-0.036	0.085	1.646			-0.041	0.270	1.620			-0.190	-0.006	1.690			-0.241	-0.235	1.708			-0.253	-0.411	1.674			-0.245	-0.485	1.646			0.060	-0.001	1.660			0.193	-0.168	1.511
-0.035	-0.212	1.620			-0.032	-0.164	1.656			-0.036	0.084	1.647			-0.041	0.270	1.620			-0.190	-0.007	1.690			-0.242	-0.235	1.708			-0.253	-0.411	1.674			-0.245	-0.485	1.646			0.059	-0.001	1.660			0.193	-0.170	1.513
-0.035	-0.213	1.620			-0.032	-0.165	1.656			-0.036	0.084	1.647			-0.041	0.270	1.620			-0.190	-0.007	1.689			-0.242	-0.235	1.707			-0.253	-0.411	1.674			-0.245	-0.485	1.646			0.059	-0.001	1.660			0.193	-0.171	1.514
-0.036	-0.213	1.620			-0.032	-0.166	1.657			-0.036	0.084	1.647			-0.041	0.270	1.621			-0.190	-0.007	1.689			-0.242	-0.235	1.707			-0.253	-0.411	1.674			-0.245	-0.485	1.646			0.060	-0.002	1.661			0.193	-0.172	1.515
-0.036	-0.214	1.620			-0.032	-0.167	1.657			-0.036	0.083	1.647			-0.041	0.270	1.621			-0.190	-0.007	1.689			-0.242	-0.235	1.707			-0.253	-0.411	1.674			-0.245	-0.485	1.646			0.061	-0.002	1.662			0.193	-0.173	1.516
-0.036	-0.215	1.620			-0.032	-0.167	1.657			-0.036	0.083	1.647			-0.041	0.270	1.621			-0.191	-0.007	1.689			-0.242	-0.235	1.707			-0.253	-0.411	1.673			-0.244	-0.484	1.645			0.063	-0.002	1.662			0.192	-0.174	1.516
-0.036	-0.215	1.620			-0.033	-0.168	1.657			-0.036	0.083	1.647			-0.041	0.270	1.621			-0.191	-0.007	1.689			-0.242	-0.234	1.707			-0.253	-0.410	1.673			-0.244	-0.484	1.645			0.065	-0.002	1.663			0.192	-0.175	1.517
-0.036	-0.216	1.620			-0.033	-0.168	1.658			-0.036	0.083	1.648			-0.041	0.270	1.621			-0.191	-0.007	1.689			-0.242	-0.234	1.707			-0.253	-0.410	1.673			-0.244	-0.484	1.645			0.067	-0.003	1.664			0.192	-0.175	1.517
-0.036	-0.216	1.620			-0.033	-0.169	1.658			-0.036	0.083	1.648			-0.041	0.270	1.621			-0.191	-0.007	1.689			-0.242	-0.234	1.706			-0.253	-0.410	1.673			-0.244	-0.484	1.645			0.069	-0.003	1.664			0.192	-0.176	1.518
-0.036	-0.217	1.620			-0.033	-0.169	1.658			-0.036	0.083	1.648			-0.042	0.270	1.621			-0.191	-0.007	1.689			-0.242	-0.234	1.706			-0.252	-0.410	1.673			-0.244	-0.484	1.645			0.071	-0.003	1.665			0.192	-0.176	1.518
-0.036	-0.217	1.620			-0.033	-0.170	1.658			-0.036	0.082	1.648			-0.042	0.270	1.621			-0.191	-0.007	1.688			-0.242	-0.234	1.706			-0.252	-0.410	1.673			-0.244	-0.484	1.645			0.073	-0.003	1.666			0.192	-0.177	1.518
-0.036	-0.218	1.620			-0.033	-0.170	1.658			-0.036	0.082	1.648			-0.042	0.270	1.621			-0.191	-0.007	1.688			-0.242	-0.234	1.706			-0.252	-0.410	1.672			-0.244	-0.484	1.644			0.075	-0.004	1.666			0.192	-0.177	1.519
-0.037	-0.218	1.620			-0.033	-0.171	1.658			-0.036	0.082	1.648			-0.042	0.270	1.622			-0.191	-0.008	1.688			-0.242	-0.234	1.706			-0.252	-0.410	1.672			-0.244	-0.484	1.644			0.077	-0.004	1.667			0.192	-0.178	1.519
-0.037	-0.218	1.620			-0.033	-0.171	1.659			-0.037	0.082	1.648			-0.042	0.270	1.622			-0.191	-0.008	1.688			-0.242	-0.234	1.706			-0.252	-0.410	1.672			-0.244	-0.484	1.644			0.079	-0.004	1.667			0.192	-0.178	1.519
-0.037	-0.219	1.620			-0.033	-0.171	1.659			-0.037	0.082	1.648			-0.042	0.270	1.622			-0.191	-0.008	1.688			-0.242	-0.234	1.706			-0.252	-0.410	1.672			-0.244	-0.484	1.644			0.080	-0.004	1.668			0.192	-0.179	1.519
-0.037	-0.219	1.620			-0.033	-0.172	1.659			-0.037	0.082	1.648			-0.042	0.270	1.622			-0.191	-0.008	1.688			-0.242	-0.234	1.705			-0.252	-0.410	1.672			-0.244	-0.484	1.644			0.082	-0.004	1.668			0.192	-0.179	1.519
-0.037	-0.219	1.620			-0.033	-0.172	1.659			-0.037	0.082	1.648			-0.042	0.270	1.622			-0.191	-0.008	1.688			-0.242	-0.234	1.705			-0.252	-0.410	1.672			-0.244	-0.484	1.644			0.083	-0.004	1.669			0.192	-0.179	1.520
-0.037	-0.219	1.620			-0.033	-0.172	1.659			-0.037	0.082	1.649			-0.042	0.270	1.622			-0.192	-0.008	1.688			-0.242	-0.234	1.705			-0.252	-0.410	1.672			-0.244	-0.484	1.644			0.084	-0.004	1.669			0.192	-0.180	1.520
-0.037	-0.219	1.620			-0.033	-0.173	1.659			-0.037	0.082	1.649			-0.042	0.270	1.622			-0.192	-0.008	1.688			-0.242	-0.234	1.705			-0.252	-0.410	1.672			-0.244	-0.484	1.644			0.086	-0.005	1.669			0.192	-0.180	1.520
-0.037	-0.220	1.620			-0.033	-0.173	1.659			-0.037	0.082	1.649			-0.042	0.270	1.622			-0.192	-0.008	1.688			-0.242	-0.234	1.705			-0.252	-0.410	1.671			-0.244	-0.484	1.644			0.087	-0.005	1.669			0.192	-0.180	1.520
-0.037	-0.220	1.620			-0.033	-0.173	1.659			-0.037	0.082	1.649			-0.042	0.270	1.622			-0.192	-0.008	1.688			-0.242	-0.234	1.705			-0.252	-0.410	1.671			-0.244	-0.484	1.643			0.088	-0.005	1.670			0.192	-0.180	1.520
-0.037	-0.220	1.620			-0.033	-0.173	1.659			-0.037	0.082	1.649			-0.042	0.270	1.622			-0.192	-0.008	1.688			-0.242	-0.234	1.705			-0.252	-0.409	1.671			-0.244	-0.484	1.643			0.089	-0.005	1.670			0.192	-0.181	1.520
-0.037	-0.220	1.620			-0.033	-0.173	1.659			-0.037	0.082	1.649			-0.042	0.270	1.622			-0.192	-0.008	1.687			-0.242	-0.234	1.705			-0.251	-0.409	1.671			-0.244	-0.484	1.643			0.089	-0.005	1.670			0.192	-0.181	1.519
-0.037	-0.220	1.620			-0.033	-0.173	1.659			-0.037	0.082	1.649			-0.042	0.270	1.622			-0.192	-0.008	1.687			-0.242	-0.234	1.705			-0.251	-0.409	1.671			-0.244	-0.484	1.643			0.090	-0.005	1.670			0.192	-0.181	1.519
-0.037	-0.220	1.620			-0.033	-0.173	1.659			-0.037	0.082	1.649			-0.042	0.270	1.622			-0.192	-0.008	1.687			-0.242	-0.234	1.705			-0.251	-0.409	1.671			-0.244	-0.484	1.643			0.091	-0.005	1.671			0.192	-0.181	1.519
-0.036	-0.219	1.620			-0.033	-0.173	1.659			-0.037	0.082	1.649			-0.042	0.270	1.622			-0.192	-0.008	1.687			-0.242	-0.234	1.705			-0.251	-0.409	1.671			-0.244	-0.484	1.643			0.091	-0.005	1.671			0.192	-0.181	1.519
-0.036	-0.219	1.620			-0.033	-0.173	1.659			-0.037	0.082	1.649			-0.042	0.270	1.622			-0.192	-0.008	1.687			-0.242	-0.234	1.704			-0.251	-0.409	1.671			-0.244	-0.484	1.643			0.092	-0.005	1.671			0.192	-0.181	1.519
-0.036	-0.219	1.620			-0.033	-0.173	1.659			-0.037	0.082	1.649			-0.042	0.270	1.623			-0.192	-0.008	1.687			-0.242	-0.234	1.704			-0.251	-0.409	1.671			-0.244	-0.484	1.643			0.093	-0.005	1.671			0.192	-0.181	1.519
-0.036	-0.219	1.619			-0.033	-0.173	1.659			-0.037	0.082	1.649			-0.043	0.270	1.623			-0.192	-0.008	1.687			-0.242	-0.234	1.704			-0.251	-0.409	1.670			-0.244	-0.484	1.643			0.093	-0.005	1.671			0.193	-0.181	1.519
-0.036	-0.219	1.619			-0.033	-0.173	1.659			-0.037	0.082	1.648			-0.043	0.270	1.623			-0.192	-0.008	1.687			-0.242	-0.233	1.704			-0.251	-0.409	1.670			-0.243	-0.484	1.643			0.094	-0.005	1.671			0.193	-0.181	1.519
-0.036	-0.219	1.619			-0.033	-0.173	1.659			-0.037	0.082	1.648			-0.043	0.270	1.623			-0.192	-0.008	1.687			-0.242	-0.233	1.704			-0.251	-0.409	1.670			-0.243	-0.484	1.643			0.094	-0.005	1.671			0.193	-0.182	1.519
-0.036	-0.219	1.619			-0.033	-0.173	1.659			-0.037	0.082	1.648			-0.043	0.270	1.623			-0.192	-0.008	1.687			-0.242	-0.233	1.704			-0.251	-0.409	1.670			-0.243	-0.484	1.643			0.095	-0.005	1.672			0.193	-0.182	1.518
-0.036	-0.219	1.619			-0.033	-0.173	1.659			-0.037	0.082	1.648			-0.043	0.270	1.623			-0.192	-0.008	1.687			-0.242	-0.233	1.704			-0.251	-0.409	1.670			-0.243	-0.484	1.643			0.095	-0.005	1.672			0.193	-0.182	1.518
-0.036	-0.218	1.619			-0.033	-0.173	1.659			-0.037	0.082	1.648			-0.043	0.270	1.623			-0.192	-0.008	1.687			-0.242	-0.233	1.704			-0.251	-0.409	1.670			-0.243	-0.484	1.643			0.095	-0.005	1.672			0.193	-0.182	1.518
-0.036	-0.218	1.619			-0.033	-0.173	1.659			-0.037	0.082	1.648			-0.043	0.270	1.623			-0.192	-0.008	1.687			-0.242	-0.233	1.704			-0.251	-0.409	1.670			-0.243	-0.484	1.643			0.096	-0.006	1.672			0.193	-0.182	1.518
-0.036	-0.218	1.619			-0.033	-0.173	1.658			-0.037	0.082	1.648			-0.043	0.270	1.623			-0.192	-0.008	1.686			-0.242	-0.233	1.704			-0.251	-0.409	1.670			-0.243	-0.484	1.643			0.096	-0.006	1.672			0.193	-0.181	1.518
-0.036	-0.218	1.619			-0.033	-0.172	1.658			-0.037	0.082	1.648			-0.043	0.270	1.623			-0.192	-0.008	1.686			-0.242	-0.233	1.704			-0.251	-0.409	1.670			-0.243	-0.484	1.643			0.097	-0.006	1.672			0.193	-0.181	1.517
-0.036	-0.218	1.619			-0.034	-0.172	1.658			-0.037	0.082	1.648			-0.043	0.270	1.623			-0.192	-0.008	1.686			-0.242	-0.233	1.704			-0.251	-0.409	1.670			-0.243	-0.484	1.643			0.097	-0.006	1.672			0.193	-0.181	1.517
-0.036	-0.218	1.619			-0.034	-0.172	1.658			-0.037	0.082	1.648			-0.043	0.270	1.623			-0.192	-0.008	1.686			-0.242	-0.233	1.704			-0.251	-0.409	1.670			-0.243	-0.483	1.643			0.097	-0.006	1.672			0.193	-0.181	1.517
-0.036	-0.217	1.619			-0.034	-0.172	1.658			-0.037	0.082	1.648			-0.043	0.270	1.623			-0.192	-0.008	1.686			-0.242	-0.233	1.704			-0.251	-0.409	1.670			-0.244	-0.483	1.643			0.097	-0.006	1.672			0.193	-0.181	1.517
-0.036	-0.217	1.619			-0.034	-0.172	1.658			-0.037	0.082	1.648			-0.043	0.270	1.623			-0.192	-0.008	1.686			-0.242	-0.233	1.704			-0.251	-0.409	1.670			-0.244	-0.483	1.642			0.098	-0.006	1.672			0.193	-0.181	1.516
-0.036	-0.217	1.619			-0.034	-0.172	1.658			-0.038	0.082	1.648			-0.043	0.270	1.623			-0.192	-0.008	1.686			-0.242	-0.233	1.704			-0.251	-0.409	1.670			-0.244	-0.483	1.642			0.098	-0.006	1.672			0.193	-0.181	1.516
-0.035	-0.217	1.619			-0.034	-0.172	1.658			-0.038	0.082	1.648			-0.043	0.270	1.623			-0.192	-0.008	1.686			-0.242	-0.233	1.704			-0.251	-0.409	1.670			-0.244	-0.483	1.642			0.098	-0.006	1.672			0.193	-0.181	1.516
-0.035	-0.217	1.619			-0.034	-0.171	1.658			-0.038	0.082	1.648			-0.042	0.270	1.623			-0.192	-0.008	1.686			-0.242	-0.233	1.703			-0.251	-0.409	1.669			-0.244	-0.483	1.642			0.099	-0.006	1.672			0.193	-0.181	1.516
-0.035	-0.216	1.619			-0.034	-0.171	1.658			-0.038	0.082	1.648			-0.042	0.270	1.623			-0.192	-0.008	1.686			-0.242	-0.233	1.703			-0.251	-0.409	1.669			-0.244	-0.483	1.642			0.099	-0.006	1.672			0.193	-0.181	1.516
-0.035	-0.216	1.619			-0.034	-0.171	1.658			-0.038	0.082	1.648			-0.042	0.270	1.623			-0.192	-0.008	1.686			-0.242	-0.233	1.703			-0.251	-0.409	1.669			-0.244	-0.483	1.642			0.099	-0.006	1.672			0.193	-0.181	1.515
-0.035	-0.216	1.619			-0.034	-0.171	1.658			-0.038	0.082	1.648			-0.042	0.270	1.624			-0.192	-0.008	1.686			-0.242	-0.233	1.703			-0.251	-0.409	1.669			-0.244	-0.483	1.642			0.099	-0.006	1.672			0.193	-0.181	1.515
-0.035	-0.216	1.619			-0.034	-0.171	1.658			-0.038	0.082	1.648			-0.042	0.270	1.624			-0.192	-0.008	1.686			-0.242	-0.233	1.703			-0.251	-0.409	1.669			-0.244	-0.483	1.642			0.100	-0.006	1.672			0.193	-0.181	1.515
-0.035	-0.216	1.619			-0.034	-0.171	1.658			-0.038	0.082	1.648			-0.042	0.270	1.624			-0.192	-0.008	1.686			-0.242	-0.233	1.703			-0.251	-0.409	1.669			-0.244	-0.483	1.642			0.100	-0.006	1.673			0.193	-0.180	1.515
-0.035	-0.215	1.619			-0.034	-0.170	1.658			-0.038	0.082	1.648			-0.042	0.270	1.624			-0.192	-0.008	1.686			-0.242	-0.233	1.703			-0.251	-0.409	1.669			-0.244	-0.483	1.642			0.100	-0.006	1.673			0.193	-0.180	1.514
-0.035	-0.215	1.619			-0.034	-0.170	1.658			-0.038	0.082	1.648			-0.042	0.270	1.624			-0.192	-0.008	1.686			-0.242	-0.233	1.703			-0.251	-0.409	1.669			-0.244	-0.483	1.642			0.100	-0.006	1.673			0.193	-0.180	1.514
-0.035	-0.215	1.619			-0.034	-0.170	1.658			-0.038	0.082	1.648			-0.042	0.270	1.624			-0.192	-0.008	1.685			-0.242	-0.233	1.703			-0.251	-0.409	1.669			-0.244	-0.483	1.642			0.101	-0.006	1.673			0.193	-0.180	1.514
-0.035	-0.215	1.619			-0.034	-0.170	1.658			-0.038	0.082	1.648			-0.042	0.270	1.624			-0.192	-0.008	1.685			-0.242	-0.233	1.703			-0.251	-0.409	1.669			-0.244	-0.483	1.642			0.101	-0.006	1.673			0.193	-0.180	1.514
-0.035	-0.215	1.619			-0.034	-0.170	1.657			-0.038	0.082	1.648			-0.042	0.270	1.624			-0.192	-0.008	1.685			-0.242	-0.233	1.703			-0.251	-0.409	1.669			-0.244	-0.483	1.642			0.101	-0.006	1.673			0.193	-0.180	1.514
-0.035	-0.215	1.619			-0.033	-0.170	1.657			-0.038	0.082	1.648			-0.042	0.270	1.624			-0.192	-0.008	1.685			-0.242	-0.233	1.703			-0.251	-0.409	1.669			-0.244	-0.483	1.642			0.101	-0.006	1.673			0.193	-0.180	1.514
-0.035	-0.214	1.619			-0.033	-0.170	1.657			-0.038	0.083	1.648			-0.042	0.270	1.624			-0.192	-0.008	1.685			-0.242	-0.233	1.703			-0.251	-0.409	1.669			-0.244	-0.483	1.642			0.101	-0.006	1.673			0.193	-0.180	1.514
-0.035	-0.214	1.619			-0.033	-0.170	1.657			-0.038	0.083	1.648			-0.042	0.270	1.624			-0.192	-0.008	1.685			-0.242	-0.233	1.703			-0.251	-0.409	1.669			-0.244	-0.483	1.642			0.102	-0.006	1.673			0.194	-0.180	1.514
-0.035	-0.214	1.619			-0.033	-0.169	1.657			-0.038	0.083	1.648			-0.042	0.270	1.624			-0.192	-0.008	1.685			-0.242	-0.233	1.703			-0.251	-0.409	1.669			-0.244	-0.483	1.642			0.102	-0.006	1.673			0.194	-0.180	1.514
-0.035	-0.214	1.619			-0.033	-0.169	1.657			-0.038	0.083	1.648			-0.042	0.270	1.624			-0.192	-0.008	1.685			-0.242	-0.233	1.703			-0.251	-0.409	1.669			-0.244	-0.483	1.642			0.102	-0.006	1.673			0.194	-0.180	1.513
-0.035	-0.214	1.619			-0.033	-0.169	1.657			-0.038	0.083	1.648			-0.042	0.270	1.624			-0.192	-0.008	1.685			-0.242	-0.233	1.703			-0.251	-0.409	1.669			-0.244	-0.483	1.642			0.102	-0.006	1.673			0.194	-0.179	1.513
-0.034	-0.214	1.619			-0.033	-0.169	1.657			-0.038	0.083	1.648			-0.042	0.270	1.624			-0.192	-0.008	1.685			-0.242	-0.233	1.703			-0.251	-0.409	1.669			-0.244	-0.483	1.642			0.102	-0.006	1.673			0.194	-0.179	1.513
-0.034	-0.213	1.619			-0.033	-0.169	1.657			-0.038	0.083	1.648			-0.042	0.270	1.624			-0.192	-0.008	1.685			-0.242	-0.233	1.703			-0.251	-0.409	1.669			-0.244	-0.483	1.642			0.102	-0.006	1.673			0.194	-0.179	1.513
-0.034	-0.213	1.619			-0.033	-0.169	1.657			-0.038	0.083	1.648			-0.042	0.270	1.624			-0.192	-0.008	1.685			-0.242	-0.233	1.703			-0.251	-0.409	1.669			-0.244	-0.483	1.642			0.102	-0.006	1.673			0.194	-0.179	1.513
-0.034	-0.213	1.619			-0.033	-0.169	1.657			-0.038	0.083	1.648			-0.041	0.270	1.624			-0.192	-0.008	1.685			-0.242	-0.233	1.703			-0.251	-0.409	1.669			-0.244	-0.483	1.642			0.103	-0.006	1.673			0.194	-0.179	1.513
-0.034	-0.213	1.619			-0.033	-0.169	1.657			-0.038	0.083	1.648			-0.041	0.270	1.624			-0.192	-0.008	1.685			-0.242	-0.233	1.703			-0.251	-0.409	1.669			-0.244	-0.483	1.642			0.103	-0.006	1.673			0.194	-0.179	1.513
-0.034	-0.213	1.619			-0.033	-0.168	1.657			-0.038	0.083	1.648			-0.041	0.270	1.624			-0.192	-0.008	1.685			-0.242	-0.233	1.703			-0.251	-0.409	1.669			-0.244	-0.483	1.642			0.103	-0.006	1.673			0.194	-0.179	1.513
-0.034	-0.213	1.619			-0.033	-0.168	1.657			-0.038	0.083	1.648			-0.041	0.270	1.624			-0.192	-0.007	1.685			-0.242	-0.233	1.703			-0.251	-0.409	1.669			-0.244	-0.483	1.642			0.103	-0.006	1.673			0.194	-0.179	1.513
-0.034	-0.213	1.619			-0.033	-0.168	1.657			-0.038	0.083	1.647			-0.041	0.270	1.624			-0.192	-0.007	1.684			-0.243	-0.233	1.703			-0.251	-0.409	1.669			-0.244	-0.483	1.642			0.103	-0.006	1.673			0.194	-0.179	1.513
-0.034	-0.213	1.619			-0.033	-0.168	1.657			-0.038	0.083	1.647			-0.041	0.270	1.624			-0.192	-0.007	1.684			-0.243	-0.233	1.703			-0.251	-0.409	1.669			-0.244	-0.483	1.642			0.103	-0.006	1.673			0.195	-0.179	1.513
-0.034	-0.212	1.619			-0.033	-0.168	1.657			-0.038	0.083	1.647			-0.041	0.270	1.624			-0.192	-0.007	1.684			-0.243	-0.233	1.702			-0.251	-0.409	1.669			-0.244	-0.483	1.642			0.103	-0.006	1.673			0.195	-0.179	1.513
-0.034	-0.212	1.619			-0.033	-0.168	1.657			-0.038	0.083	1.647			-0.041	0.270	1.624			-0.192	-0.007	1.684			-0.243	-0.233	1.702			-0.251	-0.409	1.669			-0.244	-0.483	1.642			0.103	-0.006	1.673			0.195	-0.179	1.514
-0.034	-0.212	1.619			-0.033	-0.168	1.657			-0.038	0.083	1.647			-0.041	0.270	1.624			-0.192	-0.007	1.684			-0.243	-0.233	1.702			-0.251	-0.409	1.669			-0.244	-0.483	1.642			0.103	-0.006	1.673			0.195	-0.179	1.514
-0.034	-0.212	1.619			-0.033	-0.168	1.657			-0.038	0.083	1.647			-0.041	0.270	1.624			-0.192	-0.007	1.684			-0.243	-0.233	1.702			-0.251	-0.409	1.669			-0.244	-0.483	1.642			0.103	-0.006	1.673			0.195	-0.178	1.514
-0.034	-0.212	1.619			-0.033	-0.168	1.657			-0.038	0.083	1.647			-0.041	0.270	1.624			-0.192	-0.007	1.684			-0.243	-0.233	1.702			-0.251	-0.409	1.669			-0.244	-0.483	1.642			0.103	-0.006	1.673			0.195	-0.178	1.514
-0.034	-0.212	1.619			-0.033	-0.168	1.657			-0.038	0.083	1.647			-0.041	0.270	1.624			-0.192	-0.007	1.684			-0.243	-0.233	1.702			-0.251	-0.409	1.669			-0.244	-0.483	1.642			0.103	-0.006	1.673			0.195	-0.178	1.514
-0.034	-0.212	1.619			-0.033	-0.167	1.657			-0.038	0.083	1.647			-0.041	0.270	1.624			-0.192	-0.007	1.684			-0.243	-0.233	1.702			-0.251	-0.409	1.669			-0.244	-0.483	1.642			0.104	-0.006	1.673			0.195	-0.178	1.514
-0.034	-0.212	1.619			-0.033	-0.167	1.657			-0.038	0.083	1.647			-0.041	0.270	1.624			-0.192	-0.007	1.684			-0.243	-0.233	1.702			-0.251	-0.409	1.669			-0.244	-0.483	1.642			0.104	-0.006	1.673			0.195	-0.178	1.514
-0.034	-0.212	1.619			-0.033	-0.167	1.657			-0.038	0.083	1.647			-0.041	0.270	1.624			-0.192	-0.007	1.684			-0.243	-0.233	1.702			-0.251	-0.409	1.669			-0.244	-0.483	1.642			0.104	-0.006	1.673			0.195	-0.178	1.514
-0.034	-0.212	1.619			-0.033	-0.167	1.657			-0.038	0.083	1.647			-0.041	0.270	1.624			-0.192	-0.007	1.684			-0.243	-0.233	1.702			-0.251	-0.409	1.669			-0.244	-0.483	1.642			0.104	-0.006	1.673			0.195	-0.178	1.514
-0.034	-0.212	1.619			-0.033	-0.167	1.657			-0.038	0.083	1.647			-0.041	0.270	1.624			-0.192	-0.007	1.684			-0.243	-0.233	1.702			-0.251	-0.409	1.669			-0.245	-0.483	1.642			0.104	-0.006	1.673			0.195	-0.178	1.514
-0.034	-0.212	1.619			-0.033	-0.167	1.657			-0.038	0.083	1.647			-0.041	0.270	1.624			-0.192	-0.007	1.684			-0.243	-0.233	1.702			-0.251	-0.409	1.669			-0.245	-0.483	1.643			0.104	-0.006	1.673			0.195	-0.178	1.513
-0.034	-0.211	1.619			-0.033	-0.167	1.657			-0.038	0.083	1.647			-0.041	0.270	1.624			-0.192	-0.007	1.684			-0.243	-0.233	1.702			-0.251	-0.409	1.669			-0.245	-0.483	1.643			0.104	-0.006	1.673			0.195	-0.178	1.513
-0.034	-0.211	1.619			-0.033	-0.167	1.657			-0.038	0.083	1.647			-0.041	0.270	1.624			-0.192	-0.007	1.684			-0.243	-0.233	1.702			-0.251	-0.409	1.669			-0.245	-0.483	1.643			0.104	-0.006	1.673			0.195	-0.178	1.513
-0.034	-0.211	1.619			-0.033	-0.167	1.657			-0.038	0.083	1.647			-0.041	0.270	1.624			-0.192	-0.007	1.683			-0.243	-0.233	1.702			-0.251	-0.409	1.669			-0.245	-0.483	1.643			0.104	-0.005	1.673			0.195	-0.178	1.513
-0.034	-0.211	1.619			-0.033	-0.167	1.657			-0.038	0.083	1.646			-0.041	0.270	1.624			-0.192	-0.007	1.683			-0.243	-0.233	1.702			-0.251	-0.409	1.669			-0.245	-0.483	1.643			0.104	-0.005	1.673			0.195	-0.178	1.513
-0.034	-0.211	1.619			-0.033	-0.167	1.657			-0.038	0.083	1.646			-0.041	0.270	1.624			-0.192	-0.007	1.683			-0.243	-0.233	1.702			-0.252	-0.409	1.669			-0.245	-0.483	1.643			0.104	-0.005	1.673			0.195	-0.178	1.513
-0.034	-0.211	1.619			-0.033	-0.167	1.657			-0.038	0.083	1.646			-0.041	0.270	1.624			-0.192	-0.007	1.683			-0.243	-0.233	1.702			-0.252	-0.409	1.669			-0.245	-0.482	1.643			0.104	-0.005	1.673			0.195	-0.178	1.513
-0.034	-0.211	1.619			-0.033	-0.167	1.657			-0.038	0.083	1.646			-0.041	0.270	1.624			-0.192	-0.007	1.683			-0.243	-0.233	1.702			-0.252	-0.409	1.669			-0.245	-0.482	1.643			0.104	-0.005	1.673			0.195	-0.178	1.513
-0.034	-0.211	1.619			-0.033	-0.167	1.657			-0.038	0.083	1.646			-0.041	0.270	1.624			-0.192	-0.007	1.683			-0.243	-0.233	1.702			-0.252	-0.409	1.669			-0.246	-0.482	1.643			0.104	-0.005	1.673			0.195	-0.178	1.513
-0.034	-0.211	1.618			-0.033	-0.167	1.657			-0.038	0.083	1.646			-0.041	0.270	1.623			-0.192	-0.007	1.683			-0.243	-0.233	1.702			-0.252	-0.409	1.669			-0.246	-0.482	1.643			0.104	-0.005	1.673			0.195	-0.178	1.513
-0.034	-0.211	1.618			-0.033	-0.167	1.657			-0.038	0.083	1.646			-0.041	0.270	1.623			-0.192	-0.007	1.683			-0.243	-0.233	1.702			-0.252	-0.409	1.669			-0.246	-0.482	1.643			0.104	-0.005	1.673			0.195	-0.178	1.513
-0.034	-0.211	1.618			-0.033	-0.166	1.657			-0.038	0.083	1.646			-0.041	0.270	1.623			-0.192	-0.007	1.683			-0.243	-0.233	1.701			-0.252	-0.409	1.669			-0.246	-0.482	1.643			0.104	-0.005	1.673			0.195	-0.178	1.513
-0.034	-0.211	1.618			-0.033	-0.166	1.656			-0.038	0.083	1.646			-0.041	0.270	1.623			-0.192	-0.007	1.683			-0.243	-0.233	1.701			-0.252	-0.409	1.669			-0.246	-0.482	1.643			0.104	-0.005	1.673			0.195	-0.178	1.513
-0.034	-0.211	1.618			-0.033	-0.166	1.656			-0.038	0.083	1.646			-0.041	0.270	1.623			-0.192	-0.007	1.683			-0.243	-0.233	1.701			-0.252	-0.409	1.669			-0.246	-0.482	1.643			0.104	-0.005	1.673			0.195	-0.178	1.512
-0.034	-0.211	1.618			-0.033	-0.166	1.656			-0.038	0.083	1.646			-0.041	0.270	1.623			-0.192	-0.007	1.683			-0.243	-0.233	1.701			-0.252	-0.409	1.669			-0.246	-0.482	1.643			0.104	-0.005	1.673			0.195	-0.178	1.512
-0.034	-0.211	1.618			-0.033	-0.166	1.656			-0.038	0.083	1.646			-0.041	0.270	1.623			-0.192	-0.007	1.683			-0.243	-0.233	1.701			-0.252	-0.409	1.669			-0.246	-0.482	1.643			0.104	-0.005	1.673			0.195	-0.178	1.512
-0.034	-0.211	1.618			-0.033	-0.166	1.656			-0.038	0.083	1.646			-0.041	0.270	1.623			-0.192	-0.007	1.683			-0.243	-0.232	1.701			-0.252	-0.409	1.669			-0.246	-0.482	1.643			0.104	-0.005	1.673			0.195	-0.178	1.512
-0.034	-0.211	1.618			-0.033	-0.166	1.656			-0.038	0.083	1.646			-0.041	0.270	1.623			-0.192	-0.007	1.683			-0.243	-0.232	1.701			-0.252	-0.409	1.669			-0.246	-0.482	1.643			0.104	-0.005	1.673			0.194	-0.178	1.512
-0.034	-0.211	1.618			-0.033	-0.166	1.656			-0.038	0.083	1.646			-0.041	0.270	1.622			-0.192	-0.007	1.682			-0.243	-0.232	1.701			-0.252	-0.409	1.669			-0.247	-0.482	1.643			0.104	-0.005	1.673			0.194	-0.178	1.512
-0.034	-0.211	1.618			-0.033	-0.166	1.656			-0.038	0.083	1.645			-0.042	0.270	1.622			-0.192	-0.007	1.682			-0.243	-0.232	1.701			-0.253	-0.409	1.669			-0.247	-0.482	1.643			0.104	-0.005	1.673			0.194	-0.178	1.512
-0.034	-0.211	1.618			-0.033	-0.166	1.656			-0.038	0.083	1.645			-0.042	0.269	1.622			-0.192	-0.007	1.682			-0.243	-0.232	1.701			-0.253	-0.409	1.669			-0.247	-0.482	1.643			0.104	-0.005	1.673			0.194	-0.178	1.512
-0.034	-0.211	1.618			-0.033	-0.166	1.656			-0.038	0.083	1.645			-0.042	0.269	1.622			-0.192	-0.007	1.682			-0.243	-0.232	1.701			-0.253	-0.408	1.669			-0.247	-0.482	1.643			0.104	-0.005	1.673			0.194	-0.178	1.512
-0.034	-0.211	1.618			-0.033	-0.166	1.656			-0.038	0.083	1.645			-0.042	0.269	1.622			-0.192	-0.007	1.682			-0.243	-0.232	1.701			-0.253	-0.408	1.669			-0.247	-0.482	1.643			0.104	-0.005	1.673			0.194	-0.178	1.512
-0.034	-0.211	1.618			-0.033	-0.166	1.656			-0.038	0.083	1.645			-0.042	0.269	1.622			-0.192	-0.007	1.682			-0.243	-0.232	1.701			-0.253	-0.408	1.669			-0.247	-0.482	1.643			0.104	-0.005	1.673			0.194	-0.178	1.512
-0.034	-0.211	1.618			-0.033	-0.166	1.656			-0.038	0.084	1.645			-0.042	0.269	1.622			-0.192	-0.007	1.682			-0.243	-0.232	1.701			-0.253	-0.408	1.669			-0.247	-0.482	1.643			0.104	-0.005	1.673			0.194	-0.178	1.512
-0.034	-0.211	1.618			-0.033	-0.166	1.656			-0.038	0.084	1.645			-0.042	0.269	1.622			-0.192	-0.007	1.682			-0.243	-0.232	1.701			-0.253	-0.408	1.669			-0.247	-0.482	1.643			0.104	-0.005	1.673			0.194	-0.178	1.512
-0.034	-0.211	1.618			-0.033	-0.166	1.656			-0.038	0.084	1.645			-0.042	0.269	1.622			-0.192	-0.007	1.682			-0.243	-0.232	1.700			-0.253	-0.408	1.669			-0.247	-0.481	1.643			0.104	-0.005	1.673			0.194	-0.178	1.512
-0.034	-0.211	1.618			-0.033	-0.166	1.656			-0.038	0.084	1.645			-0.042	0.269	1.622			-0.193	-0.007	1.682			-0.243	-0.232	1.700			-0.253	-0.408	1.669			-0.248	-0.481	1.643			0.104	-0.005	1.673			0.194	-0.178	1.511
-0.034	-0.211	1.618			-0.033	-0.166	1.656			-0.038	0.084	1.645			-0.042	0.269	1.621			-0.193	-0.007	1.682			-0.243	-0.232	1.700			-0.253	-0.408	1.669			-0.248	-0.481	1.643			0.104	-0.005	1.673			0.194	-0.178	1.511
-0.034	-0.211	1.618			-0.033	-0.166	1.656			-0.038	0.084	1.645			-0.042	0.269	1.621			-0.193	-0.007	1.682			-0.243	-0.232	1.700			-0.253	-0.408	1.669			-0.248	-0.481	1.643			0.104	-0.005	1.673			0.194	-0.178	1.511
-0.034	-0.211	1.618			-0.033	-0.166	1.656			-0.038	0.084	1.645			-0.043	0.269	1.621			-0.193	-0.007	1.682			-0.243	-0.232	1.700			-0.254	-0.408	1.669			-0.248	-0.481	1.643			0.104	-0.005	1.673			0.194	-0.178	1.511
-0.034	-0.210	1.618			-0.033	-0.166	1.656			-0.038	0.084	1.645			-0.043	0.269	1.621			-0.193	-0.007	1.682			-0.243	-0.232	1.700			-0.254	-0.408	1.669			-0.248	-0.481	1.643			0.104	-0.005	1.673			0.193	-0.178	1.511
-0.034	-0.210	1.618			-0.033	-0.166	1.656			-0.038	0.084	1.645			-0.043	0.269	1.621			-0.193	-0.007	1.682			-0.243	-0.232	1.700			-0.254	-0.408	1.669			-0.248	-0.481	1.643			0.104	-0.005	1.673			0.193	-0.178	1.511
-0.034	-0.210	1.618			-0.033	-0.166	1.656			-0.038	0.084	1.645			-0.043	0.269	1.621			-0.193	-0.007	1.682			-0.243	-0.232	1.700			-0.254	-0.408	1.669			-0.248	-0.481	1.643			0.104	-0.005	1.673			0.193	-0.178	1.511
-0.034	-0.210	1.618			-0.033	-0.166	1.656			-0.038	0.084	1.645			-0.043	0.269	1.621			-0.193	-0.007	1.682			-0.243	-0.232	1.700			-0.254	-0.408	1.669			-0.248	-0.481	1.643			0.104	-0.005	1.672			0.193	-0.178	1.511
-0.034	-0.210	1.618			-0.033	-0.166	1.656			-0.038	0.084	1.645			-0.043	0.269	1.621			-0.193	-0.007	1.681			-0.243	-0.232	1.700			-0.254	-0.408	1.669			-0.248	-0.481	1.643			0.104	-0.006	1.672			0.193	-0.177	1.511
-0.034	-0.210	1.618			-0.033	-0.166	1.656			-0.038	0.084	1.645			-0.043	0.269	1.621			-0.193	-0.007	1.681			-0.243	-0.232	1.700			-0.254	-0.408	1.669			-0.248	-0.481	1.643			0.104	-0.006	1.672			0.193	-0.177	1.511
-0.034	-0.210	1.618			-0.033	-0.166	1.656			-0.038	0.084	1.645			-0.043	0.269	1.621			-0.193	-0.007	1.681			-0.243	-0.232	1.700			-0.254	-0.408	1.669			-0.248	-0.481	1.643			0.104	-0.006	1.672			0.193	-0.177	1.511
-0.034	-0.210	1.618			-0.033	-0.166	1.656			-0.038	0.084	1.644			-0.043	0.269	1.621			-0.193	-0.007	1.681			-0.243	-0.232	1.700			-0.254	-0.408	1.669			-0.248	-0.481	1.643			0.104	-0.006	1.672			0.193	-0.177	1.511
-0.034	-0.210	1.618			-0.033	-0.166	1.656			-0.038	0.084	1.644			-0.043	0.269	1.621			-0.193	-0.007	1.681			-0.243	-0.232	1.700			-0.254	-0.408	1.669			-0.248	-0.481	1.643			0.104	-0.006	1.672			0.193	-0.177	1.511
-0.034	-0.210	1.618			-0.033	-0.166	1.656			-0.038	0.084	1.644			-0.043	0.269	1.621			-0.193	-0.007	1.681			-0.243	-0.232	1.699			-0.254	-0.408	1.668			-0.248	-0.481	1.643			0.104	-0.006	1.672			0.193	-0.177	1.510
-0.034	-0.210	1.618			-0.033	-0.166	1.656			-0.038	0.084	1.644			-0.043	0.269	1.621			-0.193	-0.007	1.681			-0.243	-0.232	1.699			-0.254	-0.408	1.668			-0.248	-0.481	1.643			0.104	-0.006	1.672			0.193	-0.177	1.510
-0.034	-0.210	1.618			-0.033	-0.166	1.656			-0.038	0.084	1.644			-0.043	0.269	1.621			-0.193	-0.007	1.681			-0.243	-0.232	1.699			-0.255	-0.408	1.668			-0.248	-0.481	1.643			0.104	-0.006	1.672			0.193	-0.177	1.510
-0.034	-0.210	1.618			-0.033	-0.166	1.656			-0.038	0.084	1.644			-0.043	0.269	1.621			-0.193	-0.007	1.681			-0.244	-0.232	1.699			-0.255	-0.408	1.668			-0.249	-0.481	1.643			0.104	-0.006	1.672			0.193	-0.177	1.510
-0.034	-0.210	1.618			-0.033	-0.166	1.656			-0.038	0.084	1.644			-0.043	0.269	1.621			-0.193	-0.007	1.681			-0.244	-0.232	1.699			-0.255	-0.408	1.668			-0.249	-0.481	1.643			0.104	-0.006	1.672			0.193	-0.177	1.510
-0.034	-0.210	1.618			-0.033	-0.166	1.656			-0.038	0.083	1.644			-0.043	0.269	1.621			-0.193	-0.007	1.681			-0.244	-0.232	1.699			-0.255	-0.408	1.668			-0.249	-0.481	1.643			0.104	-0.006	1.672			0.193	-0.177	1.510
-0.034	-0.210	1.618			-0.033	-0.166	1.656			-0.038	0.083	1.644			-0.043	0.269	1.621			-0.193	-0.007	1.681			-0.244	-0.232	1.699			-0.255	-0.408	1.668			-0.249	-0.481	1.643			0.104	-0.006	1.672			0.193	-0.177	1.510
-0.034	-0.210	1.618			-0.033	-0.166	1.656			-0.038	0.083	1.644			-0.043	0.269	1.621			-0.193	-0.007	1.681			-0.244	-0.232	1.699			-0.255	-0.408	1.668			-0.249	-0.481	1.643			0.104	-0.006	1.672			0.193	-0.177	1.510
-0.034	-0.210	1.618			-0.033	-0.166	1.655			-0.038	0.083	1.644			-0.043	0.269	1.621			-0.193	-0.007	1.681			-0.244	-0.232	1.699			-0.255	-0.408	1.668			-0.249	-0.481	1.643			0.103	-0.006	1.672			0.193	-0.177	1.510
-0.034	-0.210	1.618			-0.033	-0.166	1.655			-0.038	0.083	1.644			-0.043	0.269	1.621			-0.193	-0.006	1.681			-0.244	-0.232	1.699			-0.255	-0.408	1.668			-0.249	-0.481	1.643			0.103	-0.006	1.672			0.193	-0.177	1.510
-0.034	-0.210	1.618			-0.033	-0.166	1.655			-0.038	0.083	1.644			-0.043	0.269	1.621			-0.193	-0.006	1.681			-0.244	-0.232	1.699			-0.255	-0.408	1.668			-0.249	-0.481	1.643			0.103	-0.006	1.672			0.193	-0.177	1.510
-0.034	-0.210	1.618			-0.033	-0.166	1.655			-0.038	0.083	1.644			-0.043	0.269	1.621			-0.194	-0.006	1.681			-0.244	-0.232	1.699			-0.255	-0.408	1.668			-0.249	-0.481	1.643			0.103	-0.006	1.672			0.193	-0.177	1.510
-0.034	-0.210	1.618			-0.033	-0.166	1.655			-0.038	0.083	1.644			-0.043	0.269	1.621			-0.194	-0.006	1.681			-0.244	-0.232	1.699			-0.255	-0.408	1.668			-0.249	-0.481	1.643			0.103	-0.006	1.672			0.193	-0.177	1.510
-0.034	-0.210	1.618			-0.033	-0.166	1.655			-0.038	0.083	1.644			-0.043	0.269	1.621			-0.194	-0.006	1.681			-0.244	-0.232	1.699			-0.255	-0.408	1.668			-0.249	-0.481	1.643			0.103	-0.006	1.672			0.193	-0.177	1.510
-0.034	-0.210	1.618			-0.033	-0.166	1.655			-0.038	0.083	1.644			-0.043	0.269	1.621			-0.194	-0.006	1.681			-0.244	-0.232	1.699			-0.255	-0.408	1.668			-0.249	-0.481	1.643			0.103	-0.006	1.672			0.193	-0.177	1.510
-0.034	-0.210	1.618			-0.033	-0.166	1.655			-0.038	0.083	1.644			-0.043	0.269	1.621			-0.194	-0.006	1.680			-0.244	-0.232	1.699			-0.256	-0.408	1.668			-0.249	-0.481	1.643			0.103	-0.006	1.672			0.193	-0.177	1.510
-0.034	-0.210	1.618			-0.033	-0.166	1.655			-0.038	0.083	1.644			-0.043	0.269	1.621			-0.194	-0.006	1.680			-0.244	-0.232	1.698			-0.256	-0.408	1.668			-0.249	-0.481	1.643			0.103	-0.006	1.672			0.193	-0.177	1.510
-0.034	-0.210	1.618			-0.033	-0.166	1.655			-0.038	0.083	1.644			-0.043	0.269	1.621			-0.194	-0.006	1.680			-0.244	-0.232	1.698			-0.256	-0.408	1.668			-0.249	-0.481	1.643			0.103	-0.006	1.672			0.193	-0.177	1.510
-0.034	-0.210	1.618			-0.033	-0.166	1.655			-0.038	0.083	1.644			-0.043	0.269	1.621			-0.194	-0.006	1.680			-0.244	-0.232	1.698			-0.256	-0.408	1.668			-0.249	-0.481	1.643			0.103	-0.006	1.672			0.193	-0.177	1.510
-0.034	-0.210	1.618			-0.033	-0.166	1.655			-0.038	0.083	1.644			-0.043	0.269	1.621			-0.194	-0.006	1.680			-0.244	-0.232	1.698			-0.256	-0.409	1.668			-0.249	-0.481	1.643			0.103	-0.006	1.672			0.192	-0.177	1.510
-0.034	-0.210	1.617			-0.033	-0.166	1.655			-0.038	0.083	1.644			-0.043	0.269	1.621			-0.194	-0.006	1.680			-0.244	-0.232	1.698			-0.256	-0.409	1.668			-0.249	-0.481	1.643			0.103	-0.006	1.671			0.192	-0.177	1.510
-0.034	-0.210	1.617			-0.033	-0.166	1.655			-0.037	0.083	1.644			-0.043	0.269	1.621			-0.194	-0.006	1.680			-0.244	-0.232	1.698			-0.256	-0.409	1.668			-0.249	-0.481	1.643			0.103	-0.006	1.671			0.192	-0.177	1.510
-0.034	-0.210	1.617			-0.033	-0.166	1.655			-0.037	0.083	1.644			-0.043	0.269	1.621			-0.194	-0.006	1.680			-0.244	-0.232	1.698			-0.256	-0.409	1.668			-0.249	-0.481	1.643			0.103	-0.006	1.671			0.192	-0.178	1.510
-0.034	-0.210	1.617			-0.033	-0.166	1.655			-0.038	0.083	1.644			-0.043	0.269	1.621			-0.194	-0.006	1.680			-0.244	-0.232	1.698			-0.256	-0.409	1.668			-0.249	-0.481	1.643			0.103	-0.006	1.671			0.192	-0.178	1.510
-0.034	-0.210	1.617			-0.033	-0.166	1.655			-0.038	0.083	1.644			-0.043	0.269	1.621			-0.194	-0.006	1.680			-0.244	-0.233	1.698			-0.256	-0.409	1.668			-0.249	-0.481	1.643			0.103	-0.006	1.671			0.192	-0.178	1.510
-0.034	-0.210	1.617			-0.033	-0.166	1.655			-0.038	0.083	1.644			-0.043	0.269	1.621			-0.194	-0.006	1.680			-0.244	-0.233	1.698			-0.256	-0.409	1.668			-0.249	-0.481	1.643			0.103	-0.006	1.671			0.192	-0.178	1.510
-0.034	-0.210	1.617			-0.033	-0.165	1.655			-0.038	0.083	1.644			-0.043	0.269	1.621			-0.194	-0.006	1.680			-0.245	-0.233	1.698			-0.256	-0.409	1.668			-0.249	-0.481	1.643			0.103	-0.006	1.671			0.192	-0.178	1.510
-0.034	-0.210	1.617			-0.033	-0.165	1.655			-0.038	0.083	1.644			-0.042	0.269	1.621			-0.194	-0.006	1.680			-0.245	-0.233	1.698			-0.256	-0.409	1.668			-0.249	-0.481	1.643			0.103	-0.006	1.671			0.192	-0.178	1.510
-0.034	-0.210	1.617			-0.033	-0.165	1.655			-0.038	0.083	1.644			-0.042	0.269	1.621			-0.194	-0.006	1.680			-0.245	-0.233	1.698			-0.256	-0.409	1.668			-0.249	-0.482	1.643			0.103	-0.006	1.671			0.192	-0.178	1.510
-0.034	-0.210	1.617			-0.033	-0.165	1.655			-0.038	0.083	1.644			-0.042	0.269	1.621			-0.194	-0.006	1.680			-0.245	-0.233	1.698			-0.256	-0.409	1.668			-0.249	-0.482	1.643			0.103	-0.006	1.671			0.192	-0.178	1.510
-0.034	-0.210	1.617			-0.033	-0.165	1.655			-0.038	0.083	1.644			-0.042	0.269	1.621			-0.194	-0.006	1.680			-0.245	-0.233	1.698			-0.256	-0.409	1.668			-0.249	-0.482	1.643			0.103	-0.006	1.671			0.192	-0.178	1.510
-0.033	-0.210	1.617			-0.033	-0.165	1.655			-0.038	0.083	1.644			-0.042	0.269	1.621			-0.194	-0.006	1.680			-0.245	-0.233	1.698			-0.256	-0.409	1.668			-0.249	-0.482	1.643			0.103	-0.006	1.671			0.192	-0.178	1.510
-0.033	-0.210	1.617			-0.033	-0.165	1.655			-0.038	0.083	1.644			-0.042	0.269	1.621			-0.194	-0.006	1.680			-0.245	-0.233	1.698			-0.256	-0.409	1.668			-0.249	-0.482	1.643			0.103	-0.006	1.671			0.192	-0.178	1.510
-0.033	-0.210	1.617			-0.033	-0.165	1.655			-0.038	0.083	1.644			-0.042	0.269	1.621			-0.194	-0.006	1.680			-0.245	-0.233	1.698			-0.256	-0.409	1.668			-0.249	-0.482	1.643			0.103	-0.006	1.671			0.192	-0.178	1.510
-0.033	-0.210	1.617			-0.033	-0.165	1.655			-0.038	0.083	1.644			-0.042	0.269	1.621			-0.194	-0.006	1.680			-0.245	-0.233	1.698			-0.256	-0.409	1.668			-0.249	-0.482	1.643			0.103	-0.006	1.671			0.192	-0.178	1.510
-0.033	-0.210	1.617			-0.033	-0.165	1.655			-0.038	0.082	1.643			-0.042	0.269	1.621			-0.194	-0.006	1.680			-0.245	-0.233	1.698			-0.256	-0.409	1.668			-0.249	-0.482	1.643			0.103	-0.006	1.671			0.192	-0.178	1.510
-0.033	-0.210	1.617			-0.033	-0.165	1.655			-0.038	0.082	1.643			-0.042	0.269	1.621			-0.194	-0.006	1.680			-0.245	-0.233	1.698			-0.256	-0.409	1.668			-0.249	-0.482	1.643			0.103	-0.006	1.671			0.192	-0.178	1.510
-0.033	-0.210	1.617			-0.033	-0.165	1.655			-0.038	0.082	1.643			-0.042	0.269	1.621			-0.194	-0.006	1.680			-0.245	-0.233	1.698			-0.256	-0.409	1.668			-0.249	-0.482	1.643			0.103	-0.006	1.671			0.192	-0.178	1.510
-0.033	-0.210	1.617			-0.033	-0.165	1.655			-0.038	0.082	1.643			-0.041	0.269	1.621			-0.194	-0.006	1.680			-0.245	-0.233	1.698			-0.256	-0.409	1.668			-0.249	-0.482	1.643			0.103	-0.006	1.671			0.192	-0.178	1.510
-0.033	-0.210	1.617			-0.033	-0.165	1.655			-0.038	0.082	1.643			-0.041	0.269	1.621			-0.194	-0.006	1.680			-0.245	-0.233	1.698			-0.256	-0.409	1.668			-0.249	-0.482	1.643			0.103	-0.006	1.671			0.192	-0.178	1.510
-0.033	-0.210	1.617			-0.033	-0.165	1.655			-0.038	0.082	1.643			-0.041	0.269	1.621			-0.194	-0.006	1.680			-0.245	-0.233	1.698			-0.256	-0.409	1.668			-0.249	-0.482	1.643			0.103	-0.006	1.671			0.192	-0.178	1.510
-0.033	-0.210	1.617			-0.033	-0.165	1.655			-0.038	0.082	1.643			-0.041	0.269	1.621			-0.194	-0.006	1.680			-0.245	-0.233	1.698			-0.256	-0.409	1.668			-0.249	-0.482	1.643			0.103	-0.006	1.671			0.192	-0.178	1.510
-0.033	-0.210	1.617			-0.033	-0.165	1.655			-0.038	0.082	1.643			-0.041	0.269	1.621			-0.194	-0.006	1.680			-0.245	-0.233	1.698			-0.256	-0.409	1.668			-0.249	-0.482	1.643			0.103	-0.006	1.671			0.192	-0.178	1.510
-0.033	-0.210	1.617			-0.033	-0.165	1.655			-0.038	0.082	1.643			-0.041	0.269	1.621			-0.194	-0.006	1.680			-0.245	-0.233	1.698			-0.256	-0.409	1.668			-0.249	-0.482	1.643			0.103	-0.006	1.671			0.192	-0.178	1.510
-0.033	-0.210	1.617			-0.033	-0.165	1.655			-0.038	0.082	1.643			-0.041	0.270	1.621			-0.194	-0.006	1.680			-0.245	-0.233	1.698			-0.256	-0.409	1.668			-0.249	-0.482	1.643			0.103	-0.006	1.671			0.192	-0.178	1.510
-0.033	-0.210	1.617			-0.033	-0.165	1.655			-0.038	0.082	1.643			-0.041	0.270	1.621			-0.194	-0.006	1.680			-0.245	-0.233	1.698			-0.256	-0.409	1.668			-0.249	-0.482	1.643			0.103	-0.006	1.671			0.192	-0.178	1.510
-0.033	-0.210	1.617			-0.033	-0.165	1.655			-0.038	0.082	1.643			-0.041	0.270	1.621			-0.194	-0.006	1.680			-0.245	-0.233	1.698			-0.256	-0.409	1.668			-0.249	-0.482	1.643			0.103	-0.006	1.671			0.192	-0.178	1.509
-0.033	-0.210	1.617			-0.033	-0.165	1.655			-0.038	0.082	1.643			-0.041	0.270	1.621			-0.194	-0.006	1.680			-0.245	-0.233	1.698			-0.256	-0.409	1.668			-0.249	-0.482	1.643			0.103	-0.006	1.671			0.192	-0.178	1.509
-0.033	-0.210	1.617			-0.033	-0.165	1.655			-0.038	0.082	1.643			-0.041	0.270	1.621			-0.194	-0.006	1.680			-0.245	-0.233	1.698			-0.256	-0.409	1.668			-0.249	-0.482	1.643			0.103	-0.006	1.671			0.192	-0.178	1.509
-0.033	-0.210	1.617			-0.033	-0.165	1.655			-0.038	0.082	1.643			-0.041	0.270	1.621			-0.194	-0.006	1.680			-0.245	-0.233	1.698			-0.256	-0.409	1.668			-0.249	-0.482	1.643			0.103	-0.006	1.671			0.192	-0.178	1.509
-0.033	-0.210	1.617			-0.033	-0.165	1.655			-0.038	0.082	1.643			-0.041	0.270	1.621			-0.194	-0.006	1.680			-0.245	-0.233	1.698			-0.256	-0.409	1.668			-0.249	-0.482	1.643			0.103	-0.006	1.671			0.192	-0.178	1.509
-0.033	-0.210	1.617			-0.033	-0.166	1.655			-0.038	0.082	1.643			-0.041	0.270	1.621			-0.194	-0.006	1.680			-0.245	-0.233	1.698			-0.257	-0.409	1.668			-0.249	-0.482	1.643			0.103	-0.006	1.671			0.192	-0.178	1.509
-0.033	-0.210	1.617			-0.033	-0.166	1.655			-0.038	0.082	1.643			-0.041	0.270	1.621			-0.194	-0.006	1.680			-0.245	-0.233	1.698			-0.257	-0.409	1.668			-0.249	-0.482	1.643			0.103	-0.006	1.671			0.192	-0.178	1.509
-0.033	-0.210	1.617			-0.033	-0.166	1.655			-0.038	0.082	1.643			-0.041	0.270	1.621			-0.194	-0.006	1.680			-0.245	-0.233	1.697			-0.257	-0.409	1.668			-0.249	-0.482	1.643			0.103	-0.006	1.671			0.192	-0.178	1.509
-0.033	-0.210	1.617			-0.033	-0.166	1.655			-0.038	0.082	1.643			-0.041	0.270	1.621			-0.194	-0.006	1.679			-0.245	-0.233	1.697			-0.257	-0.409	1.668			-0.249	-0.482	1.643			0.103	-0.006	1.671			0.192	-0.178	1.509
-0.034	-0.210	1.617			-0.033	-0.166	1.654			-0.038	0.082	1.643			-0.041	0.270	1.621			-0.194	-0.006	1.679			-0.245	-0.233	1.697			-0.257	-0.409	1.668			-0.249	-0.482	1.643			0.103	-0.006	1.671			0.192	-0.178	1.509
-0.034	-0.210	1.617			-0.033	-0.166	1.654			-0.038	0.082	1.643			-0.040	0.270	1.621			-0.194	-0.006	1.679			-0.245	-0.233	1.697			-0.257	-0.409	1.668			-0.249	-0.482	1.643			0.103	-0.006	1.671			0.192	-0.178	1.509
-0.034	-0.210	1.617			-0.033	-0.166	1.654			-0.038	0.082	1.642			-0.040	0.270	1.621			-0.194	-0.006	1.679			-0.245	-0.233	1.697			-0.257	-0.409	1.668			-0.249	-0.482	1.643			0.103	-0.006	1.671			0.192	-0.178	1.509
-0.034	-0.210	1.617			-0.033	-0.166	1.654			-0.038	0.082	1.642			-0.040	0.270	1.621			-0.194	-0.006	1.679			-0.245	-0.233	1.697			-0.257	-0.409	1.668			-0.249	-0.482	1.643			0.103	-0.006	1.671			0.192	-0.178	1.509
-0.034	-0.210	1.617			-0.033	-0.166	1.654			-0.038	0.082	1.642			-0.040	0.270	1.621			-0.194	-0.006	1.679			-0.245	-0.233	1.697			-0.257	-0.409	1.668			-0.249	-0.482	1.643			0.103	-0.006	1.671			0.192	-0.178	1.509
-0.034	-0.210	1.617			-0.033	-0.166	1.654			-0.038	0.082	1.642			-0.040	0.270	1.621			-0.194	-0.006	1.679			-0.245	-0.233	1.697			-0.257	-0.409	1.668			-0.249	-0.482	1.643			0.103	-0.006	1.670			0.192	-0.178	1.509
-0.034	-0.210	1.616			-0.033	-0.166	1.654			-0.038	0.082	1.642			-0.040	0.270	1.621			-0.194	-0.006	1.679			-0.245	-0.233	1.697			-0.257	-0.409	1.668			-0.249	-0.482	1.643			0.103	-0.006	1.670			0.192	-0.178	1.509
-0.034	-0.210	1.616			-0.033	-0.166	1.654			-0.038	0.082	1.642			-0.040	0.270	1.621			-0.194	-0.006	1.679			-0.245	-0.233	1.697			-0.257	-0.409	1.668			-0.249	-0.482	1.643			0.103	-0.006	1.670			0.192	-0.178	1.509
-0.034	-0.210	1.616			-0.033	-0.166	1.654			-0.039	0.082	1.642			-0.040	0.270	1.621			-0.194	-0.006	1.679			-0.245	-0.233	1.697			-0.257	-0.409	1.667			-0.249	-0.482	1.643			0.103	-0.006	1.670			0.192	-0.178	1.509
-0.034	-0.210	1.616			-0.033	-0.166	1.654			-0.039	0.082	1.642			-0.040	0.270	1.620			-0.194	-0.006	1.679			-0.245	-0.233	1.697			-0.257	-0.409	1.667			-0.249	-0.482	1.643			0.103	-0.006	1.670			0.192	-0.178	1.509
-0.034	-0.210	1.616			-0.033	-0.166	1.653			-0.039	0.082	1.641			-0.040	0.270	1.620			-0.194	-0.006	1.679			-0.245	-0.233	1.697			-0.257	-0.409	1.667			-0.249	-0.482	1.643			0.103	-0.006	1.670			0.192	-0.178	1.509
-0.034	-0.210	1.616			-0.033	-0.166	1.653			-0.039	0.082	1.641			-0.040	0.270	1.620			-0.194	-0.006	1.679			-0.245	-0.233	1.697			-0.257	-0.409	1.667			-0.249	-0.482	1.642			0.103	-0.006	1.670			0.192	-0.178	1.509
-0.034	-0.210	1.616			-0.034	-0.166	1.653			-0.039	0.082	1.641			-0.040	0.270	1.620			-0.194	-0.006	1.679			-0.245	-0.233	1.697			-0.257	-0.409	1.667			-0.246	-0.479	1.645			0.103	-0.006	1.670			0.192	-0.178	1.509
-0.034	-0.210	1.616			-0.034	-0.166	1.653			-0.039	0.082	1.641			-0.040	0.270	1.620			-0.194	-0.006	1.679			-0.245	-0.234	1.697			-0.257	-0.410	1.667			-0.246	-0.479	1.644			0.103	-0.006	1.670			0.192	-0.178	1.509
-0.034	-0.210	1.616			-0.034	-0.166	1.653			-0.039	0.082	1.641			-0.040	0.270	1.620			-0.194	-0.006	1.679			-0.245	-0.234	1.697			-0.257	-0.410	1.667			-0.246	-0.479	1.644			0.103	-0.006	1.670			0.192	-0.178	1.509
-0.034	-0.210	1.616			-0.034	-0.166	1.653			-0.039	0.082	1.641			-0.040	0.270	1.620			-0.194	-0.006	1.678			-0.245	-0.234	1.697			-0.257	-0.410	1.666			-0.246	-0.479	1.644			0.103	-0.006	1.669			0.192	-0.178	1.509
-0.034	-0.210	1.616			-0.034	-0.166	1.653			-0.039	0.082	1.641			-0.040	0.270	1.620			-0.194	-0.006	1.678			-0.245	-0.234	1.696			-0.257	-0.410	1.666			-0.246	-0.479	1.644			0.103	-0.006	1.669			0.192	-0.178	1.509
-0.034	-0.210	1.615			-0.034	-0.166	1.652			-0.039	0.082	1.640			-0.040	0.270	1.620			-0.194	-0.006	1.678			-0.246	-0.234	1.696			-0.257	-0.410	1.666			-0.246	-0.479	1.644			0.103	-0.006	1.669			0.192	-0.178	1.509
-0.034	-0.210	1.615			-0.034	-0.166	1.652			-0.039	0.082	1.640			-0.040	0.270	1.619			-0.194	-0.006	1.678			-0.246	-0.234	1.696			-0.257	-0.410	1.666			-0.246	-0.479	1.643			0.103	-0.006	1.669			0.192	-0.178	1.508
-0.034	-0.210	1.615			-0.034	-0.166	1.652			-0.039	0.082	1.640			-0.040	0.270	1.619			-0.194	-0.006	1.678			-0.246	-0.234	1.696			-0.257	-0.410	1.666			-0.246	-0.479	1.643			0.103	-0.007	1.669			0.192	-0.178	1.508
-0.034	-0.210	1.615			-0.034	-0.166	1.652			-0.039	0.082	1.640			-0.040	0.270	1.619			-0.194	-0.006	1.678			-0.246	-0.234	1.696			-0.257	-0.410	1.666			-0.246	-0.480	1.643			0.103	-0.007	1.669			0.192	-0.178	1.508
-0.034	-0.210	1.615			-0.034	-0.166	1.652			-0.040	0.082	1.640			-0.040	0.270	1.619			-0.194	-0.006	1.678			-0.246	-0.234	1.696			-0.257	-0.410	1.666			-0.246	-0.480	1.643			0.103	-0.007	1.669			0.192	-0.178	1.508
-0.034	-0.210	1.615			-0.034	-0.166	1.652			-0.040	0.082	1.640			-0.040	0.270	1.619			-0.194	-0.006	1.678			-0.246	-0.234	1.696			-0.257	-0.410	1.666			-0.246	-0.480	1.643			0.102	-0.007	1.669			0.193	-0.177	1.507
-0.034	-0.210	1.615			-0.034	-0.166	1.652			-0.040	0.082	1.640			-0.040	0.270	1.619			-0.194	-0.006	1.678			-0.246	-0.234	1.696			-0.257	-0.410	1.665			-0.246	-0.480	1.643			0.102	-0.007	1.669			0.193	-0.176	1.507
-0.034	-0.210	1.615			-0.034	-0.166	1.652			-0.040	0.082	1.640			-0.040	0.270	1.619			-0.194	-0.006	1.678			-0.246	-0.234	1.696			-0.257	-0.410	1.665			-0.246	-0.480	1.642			0.102	-0.007	1.669			0.194	-0.176	1.506
-0.034	-0.210	1.615			-0.034	-0.166	1.652			-0.040	0.082	1.640			-0.040	0.270	1.619			-0.194	-0.006	1.678			-0.246	-0.234	1.696			-0.257	-0.410	1.665			-0.246	-0.480	1.642			0.102	-0.007	1.669			0.194	-0.176	1.506
-0.034	-0.210	1.615			-0.034	-0.166	1.651			-0.040	0.082	1.640			-0.040	0.270	1.618			-0.194	-0.006	1.678			-0.246	-0.234	1.696			-0.257	-0.410	1.665			-0.246	-0.480	1.642			0.102	-0.007	1.668			0.194	-0.176	1.506
-0.034	-0.210	1.615			-0.034	-0.166	1.651			-0.040	0.082	1.639			-0.040	0.270	1.618			-0.194	-0.006	1.678			-0.246	-0.234	1.695			-0.257	-0.410	1.665			-0.246	-0.480	1.642			0.102	-0.007	1.668			0.194	-0.176	1.506
-0.034	-0.210	1.614			-0.034	-0.166	1.651			-0.040	0.082	1.639			-0.040	0.270	1.618			-0.194	-0.006	1.677			-0.246	-0.234	1.695			-0.257	-0.410	1.665			-0.246	-0.480	1.642			0.102	-0.007	1.668			0.194	-0.176	1.506
-0.034	-0.210	1.614			-0.034	-0.166	1.651			-0.040	0.082	1.639			-0.040	0.270	1.618			-0.195	-0.006	1.677			-0.246	-0.234	1.695			-0.257	-0.410	1.665			-0.246	-0.480	1.642			0.102	-0.007	1.668			0.194	-0.176	1.506
-0.034	-0.210	1.614			-0.034	-0.166	1.651			-0.040	0.082	1.639			-0.040	0.270	1.618			-0.195	-0.006	1.677			-0.246	-0.234	1.695			-0.257	-0.410	1.665			-0.246	-0.480	1.642			0.102	-0.007	1.668			0.195	-0.175	1.506
-0.034	-0.210	1.614			-0.034	-0.166	1.651			-0.040	0.082	1.639			-0.040	0.270	1.618			-0.195	-0.006	1.677			-0.246	-0.234	1.695			-0.257	-0.410	1.665			-0.246	-0.480	1.642			0.102	-0.007	1.668			0.195	-0.175	1.506
-0.034	-0.210	1.614			-0.034	-0.166	1.651			-0.040	0.082	1.639			-0.040	0.270	1.618			-0.195	-0.006	1.677			-0.246	-0.234	1.695			-0.257	-0.410	1.665			-0.246	-0.480	1.642			0.102	-0.007	1.668			0.196	-0.175	1.506
-0.034	-0.210	1.614			-0.034	-0.166	1.651			-0.040	0.082	1.639			-0.040	0.270	1.618			-0.195	-0.006	1.677			-0.246	-0.234	1.695			-0.257	-0.410	1.665			-0.247	-0.480	1.641			0.102	-0.007	1.668			0.196	-0.175	1.506
-0.034	-0.211	1.614			-0.034	-0.166	1.651			-0.040	0.082	1.639			-0.040	0.270	1.618			-0.195	-0.006	1.677			-0.246	-0.234	1.695			-0.257	-0.410	1.665			-0.247	-0.480	1.641			0.102	-0.007	1.668			0.196	-0.175	1.506
-0.034	-0.211	1.614			-0.034	-0.166	1.651			-0.040	0.082	1.639			-0.039	0.269	1.618			-0.195	-0.006	1.677			-0.246	-0.234	1.695			-0.257	-0.410	1.665			-0.247	-0.481	1.641			0.102	-0.007	1.668			0.196	-0.175	1.505
-0.034	-0.211	1.614			-0.034	-0.166	1.651			-0.039	0.082	1.639			-0.039	0.269	1.618			-0.195	-0.006	1.677			-0.246	-0.234	1.695			-0.257	-0.410	1.665			-0.247	-0.481	1.641			0.102	-0.007	1.668			0.196	-0.175	1.505
-0.034	-0.211	1.614			-0.034	-0.166	1.651			-0.039	0.081	1.639			-0.039	0.269	1.617			-0.195	-0.006	1.677			-0.246	-0.234	1.695			-0.257	-0.410	1.665			-0.247	-0.481	1.641			0.102	-0.007	1.668			0.196	-0.175	1.505
-0.034	-0.211	1.614			-0.034	-0.166	1.651			-0.039	0.081	1.639			-0.039	0.269	1.617			-0.195	-0.006	1.677			-0.246	-0.234	1.695			-0.257	-0.410	1.665			-0.247	-0.481	1.641			0.102	-0.007	1.668			0.196	-0.175	1.505
-0.034	-0.211	1.614			-0.034	-0.166	1.651			-0.039	0.081	1.639			-0.039	0.269	1.617			-0.195	-0.005	1.677			-0.246	-0.234	1.695			-0.257	-0.410	1.665			-0.247	-0.481	1.641			0.102	-0.007	1.668			0.196	-0.175	1.505
-0.034	-0.211	1.614			-0.034	-0.166	1.651			-0.039	0.081	1.639			-0.039	0.269	1.617			-0.195	-0.005	1.677			-0.246	-0.234	1.695			-0.257	-0.410	1.665			-0.247	-0.481	1.641			0.102	-0.007	1.668			0.196	-0.175	1.505
-0.034	-0.211	1.614			-0.034	-0.166	1.650			-0.039	0.081	1.639			-0.039	0.269	1.617			-0.195	-0.005	1.677			-0.246	-0.234	1.695			-0.257	-0.410	1.664			-0.247	-0.481	1.641			0.102	-0.007	1.668			0.196	-0.175	1.505
-0.034	-0.211	1.614			-0.034	-0.166	1.650			-0.039	0.081	1.639			-0.039	0.269	1.617			-0.195	-0.005	1.676			-0.246	-0.234	1.694			-0.257	-0.410	1.664			-0.247	-0.481	1.641			0.102	-0.007	1.668			0.196	-0.175	1.505
-0.034	-0.211	1.614			-0.034	-0.166	1.650			-0.039	0.081	1.639			-0.039	0.269	1.617			-0.195	-0.005	1.676			-0.246	-0.234	1.694			-0.257	-0.410	1.664			-0.247	-0.481	1.641			0.102	-0.007	1.668			0.196	-0.175	1.505
-0.034	-0.211	1.614			-0.034	-0.166	1.650			-0.039	0.081	1.639			-0.039	0.269	1.617			-0.195	-0.005	1.676			-0.246	-0.234	1.694			-0.257	-0.410	1.664			-0.247	-0.481	1.641			0.102	-0.007	1.667			0.196	-0.175	1.505
-0.034	-0.211	1.614			-0.034	-0.166	1.650			-0.039	0.081	1.638			-0.039	0.269	1.617			-0.195	-0.005	1.676			-0.246	-0.234	1.694			-0.257	-0.410	1.664			-0.247	-0.481	1.641			0.102	-0.007	1.667			0.196	-0.175	1.505
-0.034	-0.211	1.614			-0.034	-0.166	1.650			-0.038	0.081	1.638			-0.039	0.269	1.617			-0.195	-0.005	1.676			-0.246	-0.234	1.694			-0.257	-0.410	1.664			-0.247	-0.481	1.640			0.102	-0.007	1.667			0.196	-0.175	1.505
-0.034	-0.211	1.613			-0.034	-0.166	1.650			-0.038	0.081	1.638			-0.039	0.269	1.617			-0.195	-0.005	1.676			-0.246	-0.234	1.694			-0.257	-0.410	1.664			-0.247	-0.481	1.640			0.102	-0.007	1.667			0.196	-0.175	1.505
-0.034	-0.211	1.613			-0.034	-0.166	1.650			-0.038	0.081	1.639			-0.039	0.269	1.617			-0.195	-0.005	1.676			-0.246	-0.234	1.694			-0.257	-0.410	1.664			-0.247	-0.481	1.640			0.102	-0.007	1.667			0.196	-0.175	1.505
-0.034	-0.211	1.613			-0.034	-0.166	1.650			-0.038	0.081	1.639			-0.039	0.269	1.617			-0.195	-0.005	1.676			-0.246	-0.234	1.694			-0.257	-0.410	1.664			-0.248	-0.481	1.640			0.102	-0.007	1.667			0.196	-0.175	1.505
-0.034	-0.211	1.613			-0.034	-0.166	1.650			-0.038	0.081	1.639			-0.039	0.269	1.617			-0.195	-0.005	1.676			-0.246	-0.234	1.694			-0.257	-0.410	1.664			-0.248	-0.481	1.640			0.102	-0.007	1.667			0.197	-0.175	1.506
-0.034	-0.211	1.613			-0.034	-0.166	1.650			-0.038	0.081	1.639			-0.039	0.269	1.617			-0.195	-0.005	1.676			-0.246	-0.234	1.694			-0.257	-0.410	1.664			-0.248	-0.481	1.640			0.102	-0.007	1.667			0.197	-0.175	1.507
-0.034	-0.211	1.613			-0.034	-0.166	1.650			-0.038	0.081	1.639			-0.039	0.269	1.617			-0.195	-0.005	1.676			-0.246	-0.234	1.694			-0.257	-0.410	1.664			-0.248	-0.482	1.640			0.102	-0.007	1.667			0.198	-0.176	1.507
-0.034	-0.211	1.613			-0.034	-0.166	1.650			-0.038	0.081	1.639			-0.039	0.269	1.617			-0.195	-0.005	1.676			-0.246	-0.234	1.694			-0.257	-0.410	1.664			-0.248	-0.482	1.640			0.102	-0.007	1.667			0.198	-0.176	1.507
-0.034	-0.211	1.613			-0.034	-0.166	1.650			-0.038	0.081	1.639			-0.039	0.269	1.617			-0.195	-0.005	1.676			-0.246	-0.234	1.694			-0.257	-0.410	1.664			-0.248	-0.482	1.640			0.102	-0.007	1.667			0.198	-0.176	1.507
-0.034	-0.211	1.613			-0.034	-0.166	1.650			-0.038	0.081	1.639			-0.039	0.269	1.617			-0.195	-0.005	1.676			-0.247	-0.234	1.694			-0.257	-0.410	1.664			-0.248	-0.482	1.640			0.102	-0.007	1.667			0.198	-0.176	1.508
-0.034	-0.211	1.613			-0.034	-0.166	1.650			-0.037	0.081	1.639			-0.039	0.269	1.617			-0.195	-0.005	1.676			-0.247	-0.234	1.694			-0.257	-0.410	1.664			-0.248	-0.482	1.640			0.102	-0.007	1.667			0.198	-0.176	1.508
-0.034	-0.211	1.613			-0.034	-0.166	1.650			-0.037	0.081	1.639			-0.039	0.269	1.617			-0.195	-0.005	1.676			-0.247	-0.234	1.694			-0.257	-0.410	1.664			-0.248	-0.482	1.640			0.102	-0.007	1.667			0.198	-0.176	1.508
-0.034	-0.211	1.613			-0.034	-0.166	1.650			-0.037	0.081	1.639			-0.039	0.269	1.617			-0.195	-0.005	1.676			-0.247	-0.234	1.694			-0.257	-0.410	1.664			-0.248	-0.482	1.640			0.102	-0.007	1.667			0.198	-0.176	1.508
-0.034	-0.211	1.613			-0.034	-0.166	1.650			-0.037	0.081	1.639			-0.039	0.269	1.617			-0.195	-0.005	1.676			-0.247	-0.234	1.694			-0.257	-0.410	1.664			-0.248	-0.482	1.640			0.102	-0.007	1.667			0.198	-0.176	1.508
-0.034	-0.211	1.613			-0.034	-0.166	1.650			-0.037	0.081	1.639			-0.039	0.269	1.616			-0.195	-0.005	1.676			-0.247	-0.234	1.694			-0.257	-0.410	1.664			-0.248	-0.482	1.640			0.102	-0.007	1.667			0.198	-0.176	1.508
-0.034	-0.211	1.613			-0.034	-0.166	1.650			-0.037	0.081	1.639			-0.039	0.269	1.616			-0.195	-0.005	1.676			-0.247	-0.234	1.694			-0.257	-0.410	1.664			-0.248	-0.482	1.640			0.102	-0.007	1.667			0.198	-0.176	1.508
-0.034	-0.211	1.613			-0.034	-0.166	1.650			-0.037	0.081	1.639			-0.039	0.269	1.616			-0.195	-0.005	1.676			-0.247	-0.234	1.694			-0.257	-0.410	1.664			-0.248	-0.482	1.640			0.102	-0.007	1.667			0.198	-0.177	1.508
-0.034	-0.211	1.613			-0.034	-0.166	1.650			-0.037	0.081	1.639			-0.039	0.269	1.616			-0.195	-0.005	1.676			-0.247	-0.234	1.694			-0.257	-0.410	1.664			-0.248	-0.482	1.640			0.102	-0.007	1.667			0.198	-0.177	1.509
-0.034	-0.211	1.613			-0.034	-0.166	1.650			-0.037	0.081	1.640			-0.039	0.269	1.616			-0.195	-0.005	1.676			-0.247	-0.234	1.694			-0.257	-0.410	1.664			-0.248	-0.482	1.640			0.102	-0.007	1.667			0.197	-0.177	1.509
-0.034	-0.211	1.613			-0.034	-0.166	1.650			-0.037	0.081	1.640			-0.039	0.269	1.616			-0.195	-0.005	1.676			-0.247	-0.234	1.694			-0.257	-0.410	1.664			-0.248	-0.482	1.640			0.102	-0.007	1.667			0.197	-0.177	1.509
-0.034	-0.211	1.613			-0.034	-0.166	1.650			-0.037	0.081	1.640			-0.039	0.269	1.616			-0.195	-0.005	1.676			-0.247	-0.234	1.694			-0.257	-0.410	1.664			-0.248	-0.482	1.640			0.102	-0.007	1.667			0.197	-0.177	1.509
-0.034	-0.211	1.613			-0.034	-0.166	1.650			-0.037	0.081	1.640			-0.039	0.269	1.616			-0.195	-0.005	1.676			-0.247	-0.234	1.694			-0.257	-0.410	1.664			-0.248	-0.482	1.640			0.102	-0.007	1.667			0.197	-0.177	1.509
-0.034	-0.211	1.613			-0.034	-0.166	1.651			-0.037	0.081	1.640			-0.039	0.269	1.616			-0.195	-0.005	1.676			-0.247	-0.234	1.694			-0.257	-0.410	1.665			-0.248	-0.482	1.640			0.102	-0.007	1.667			0.197	-0.177	1.509
-0.034	-0.211	1.613			-0.034	-0.166	1.651			-0.037	0.081	1.640			-0.038	0.269	1.616			-0.195	-0.005	1.676			-0.247	-0.234	1.694			-0.257	-0.410	1.665			-0.248	-0.482	1.640			0.102	-0.007	1.667			0.197	-0.177	1.509
-0.034	-0.211	1.613			-0.034	-0.166	1.651			-0.037	0.081	1.640			-0.038	0.269	1.616			-0.195	-0.005	1.676			-0.247	-0.234	1.694			-0.257	-0.410	1.665			-0.248	-0.482	1.640			0.102	-0.007	1.667			0.197	-0.177	1.509
-0.034	-0.211	1.613			-0.034	-0.166	1.651			-0.037	0.081	1.640			-0.038	0.269	1.616			-0.195	-0.005	1.676			-0.247	-0.234	1.694			-0.257	-0.410	1.665			-0.248	-0.482	1.640			0.102	-0.007	1.667			0.197	-0.177	1.509
-0.034	-0.211	1.613			-0.033	-0.166	1.651			-0.037	0.081	1.640			-0.038	0.269	1.616			-0.194	-0.005	1.676			-0.247	-0.234	1.694			-0.257	-0.410	1.665			-0.248	-0.482	1.640			0.102	-0.007	1.667			0.197	-0.177	1.509
-0.034	-0.211	1.613			-0.033	-0.166	1.651			-0.037	0.081	1.640			-0.038	0.269	1.616			-0.194	-0.005	1.676			-0.247	-0.234	1.694			-0.257	-0.410	1.665			-0.248	-0.482	1.641			0.102	-0.007	1.667			0.197	-0.177	1.509
-0.034	-0.211	1.613			-0.033	-0.166	1.651			-0.037	0.081	1.640			-0.038	0.269	1.616			-0.194	-0.005	1.676			-0.247	-0.234	1.694			-0.257	-0.410	1.665			-0.248	-0.482	1.641			0.102	-0.007	1.667			0.196	-0.177	1.509
-0.034	-0.211	1.614			-0.033	-0.166	1.651			-0.037	0.081	1.640			-0.038	0.269	1.616			-0.194	-0.005	1.676			-0.247	-0.234	1.694			-0.257	-0.410	1.665			-0.248	-0.482	1.641			0.102	-0.007	1.667			0.196	-0.177	1.509
-0.034	-0.211	1.614			-0.033	-0.166	1.651			-0.037	0.081	1.640			-0.038	0.269	1.616			-0.194	-0.005	1.676			-0.247	-0.234	1.694			-0.257	-0.410	1.665			-0.248	-0.482	1.641			0.102	-0.007	1.667			0.196	-0.178	1.509
-0.034	-0.211	1.614			-0.033	-0.166	1.651			-0.037	0.081	1.640			-0.038	0.268	1.616			-0.194	-0.005	1.676			-0.247	-0.234	1.694			-0.257	-0.410	1.665			-0.248	-0.482	1.641			0.102	-0.007	1.667			0.196	-0.178	1.510
-0.034	-0.211	1.614			-0.033	-0.166	1.651			-0.037	0.081	1.640			-0.038	0.268	1.616			-0.194	-0.005	1.676			-0.247	-0.234	1.694			-0.257	-0.410	1.665			-0.248	-0.482	1.641			0.102	-0.007	1.667			0.196	-0.178	1.510
-0.034	-0.211	1.614			-0.033	-0.166	1.651			-0.037	0.081	1.641			-0.038	0.268	1.616			-0.194	-0.004	1.676			-0.247	-0.234	1.694			-0.257	-0.410	1.665			-0.248	-0.482	1.641			0.102	-0.007	1.667			0.196	-0.178	1.510
-0.034	-0.211	1.614			-0.033	-0.166	1.651			-0.037	0.081	1.641			-0.038	0.268	1.616			-0.194	-0.004	1.676			-0.247	-0.234	1.694			-0.257	-0.410	1.665			-0.248	-0.482	1.641			0.102	-0.007	1.667			0.196	-0.178	1.510
-0.034	-0.211	1.614			-0.033	-0.166	1.651			-0.037	0.081	1.641			-0.038	0.268	1.616			-0.194	-0.004	1.676			-0.247	-0.234	1.694			-0.257	-0.410	1.665			-0.248	-0.482	1.641			0.102	-0.007	1.667			0.196	-0.178	1.510
-0.034	-0.211	1.614			-0.033	-0.166	1.651			-0.037	0.081	1.641			-0.037	0.268	1.616			-0.194	-0.004	1.676			-0.247	-0.234	1.695			-0.257	-0.410	1.665			-0.248	-0.482	1.641			0.102	-0.007	1.667			0.196	-0.178	1.510
-0.034	-0.211	1.614			-0.033	-0.166	1.651			-0.037	0.081	1.641			-0.037	0.268	1.616			-0.194	-0.004	1.676			-0.246	-0.234	1.695			-0.257	-0.410	1.665			-0.248	-0.482	1.641			0.102	-0.007	1.667			0.196	-0.178	1.510
-0.034	-0.211	1.614			-0.033	-0.166	1.651			-0.037	0.081	1.641			-0.037	0.268	1.616			-0.194	-0.004	1.676			-0.246	-0.234	1.695			-0.257	-0.410	1.665			-0.248	-0.482	1.641			0.102	-0.007	1.667			0.196	-0.178	1.510
-0.034	-0.211	1.614			-0.033	-0.166	1.651			-0.037	0.081	1.641			-0.037	0.268	1.616			-0.194	-0.004	1.676			-0.246	-0.234	1.695			-0.257	-0.410	1.665			-0.248	-0.482	1.641			0.102	-0.007	1.667			0.195	-0.178	1.510
-0.034	-0.211	1.614			-0.033	-0.166	1.651			-0.037	0.081	1.641			-0.037	0.268	1.616			-0.194	-0.004	1.676			-0.246	-0.234	1.695			-0.257	-0.410	1.665			-0.248	-0.482	1.641			0.102	-0.007	1.667			0.195	-0.178	1.510
-0.034	-0.211	1.614			-0.033	-0.166	1.651			-0.037	0.081	1.641			-0.037	0.268	1.616			-0.194	-0.004	1.676			-0.246	-0.234	1.695			-0.257	-0.410	1.665			-0.248	-0.482	1.641			0.103	-0.007	1.667			0.195	-0.178	1.510
-0.034	-0.211	1.614			-0.033	-0.166	1.651			-0.037	0.081	1.641			-0.037	0.268	1.616			-0.194	-0.004	1.676			-0.246	-0.234	1.695			-0.257	-0.410	1.665			-0.248	-0.482	1.641			0.103	-0.007	1.667			0.195	-0.178	1.510
-0.034	-0.211	1.614			-0.033	-0.166	1.651			-0.037	0.081	1.641			-0.037	0.268	1.616			-0.194	-0.004	1.676			-0.246	-0.234	1.695			-0.257	-0.410	1.665			-0.248	-0.482	1.641			0.103	-0.007	1.667			0.196	-0.178	1.510
-0.034	-0.211	1.614			-0.033	-0.166	1.651			-0.037	0.081	1.641			-0.037	0.268	1.615			-0.194	-0.004	1.676			-0.246	-0.234	1.695			-0.257	-0.410	1.665			-0.248	-0.482	1.641			0.103	-0.007	1.667			0.196	-0.178	1.510
-0.033	-0.211	1.614			-0.033	-0.166	1.651			-0.037	0.081	1.641			-0.037	0.268	1.615			-0.194	-0.004	1.676			-0.246	-0.234	1.695			-0.257	-0.410	1.665			-0.248	-0.482	1.641			0.103	-0.007	1.667			0.196	-0.178	1.510
-0.033	-0.211	1.614			-0.033	-0.166	1.651			-0.037	0.081	1.641			-0.037	0.268	1.615			-0.194	-0.004	1.676			-0.246	-0.234	1.695			-0.257	-0.410	1.665			-0.248	-0.482	1.641			0.103	-0.007	1.667			0.196	-0.178	1.510
-0.033	-0.211	1.614			-0.033	-0.166	1.651			-0.037	0.081	1.641			-0.037	0.268	1.615			-0.194	-0.004	1.676			-0.246	-0.234	1.695			-0.257	-0.410	1.665			-0.248	-0.482	1.641			0.103	-0.007	1.667			0.196	-0.178	1.510
-0.033	-0.211	1.614			-0.033	-0.166	1.651			-0.037	0.081	1.641			-0.036	0.268	1.615			-0.194	-0.004	1.676			-0.246	-0.234	1.695			-0.257	-0.410	1.665			-0.248	-0.482	1.641			0.103	-0.007	1.667			0.196	-0.178	1.510
-0.033	-0.211	1.614			-0.033	-0.166	1.652			-0.037	0.081	1.641			-0.036	0.268	1.615			-0.194	-0.004	1.676			-0.246	-0.234	1.695			-0.257	-0.410	1.666			-0.248	-0.482	1.641			0.103	-0.007	1.667			0.196	-0.178	1.510
-0.033	-0.211	1.614			-0.033	-0.166	1.652			-0.037	0.081	1.641			-0.036	0.268	1.615			-0.194	-0.004	1.676			-0.246	-0.234	1.695			-0.257	-0.409	1.666			-0.248	-0.482	1.641			0.103	-0.007	1.667			0.196	-0.178	1.510
-0.033	-0.211	1.614			-0.033	-0.166	1.652			-0.037	0.081	1.641			-0.036	0.268	1.615			-0.194	-0.004	1.676			-0.246	-0.234	1.695			-0.257	-0.409	1.666			-0.248	-0.482	1.641			0.103	-0.007	1.667			0.196	-0.178	1.510
-0.033	-0.211	1.614			-0.033	-0.166	1.652			-0.037	0.081	1.641			-0.036	0.268	1.615			-0.194	-0.004	1.676			-0.246	-0.234	1.695			-0.257	-0.409	1.666			-0.248	-0.482	1.641			0.103	-0.007	1.667			0.196	-0.178	1.511
-0.033	-0.211	1.614			-0.033	-0.166	1.652			-0.037	0.081	1.641			-0.036	0.268	1.615			-0.194	-0.004	1.676			-0.246	-0.234	1.695			-0.257	-0.409	1.666			-0.248	-0.482	1.641			0.103	-0.007	1.667			0.195	-0.178	1.511
-0.033	-0.211	1.614			-0.033	-0.166	1.652			-0.037	0.081	1.641			-0.036	0.268	1.615			-0.194	-0.004	1.676			-0.246	-0.234	1.695			-0.257	-0.409	1.666			-0.248	-0.482	1.641			0.103	-0.007	1.667			0.195	-0.179	1.511
-0.033	-0.211	1.614			-0.033	-0.167	1.652			-0.037	0.081	1.641			-0.036	0.268	1.615			-0.194	-0.004	1.676			-0.246	-0.234	1.695			-0.257	-0.409	1.666			-0.248	-0.482	1.641			0.103	-0.007	1.667			0.195	-0.179	1.511
-0.033	-0.211	1.614			-0.033	-0.167	1.652			-0.037	0.081	1.641			-0.036	0.268	1.615			-0.193	-0.004	1.676			-0.246	-0.234	1.695			-0.257	-0.409	1.666			-0.248	-0.482	1.641			0.103	-0.007	1.667			0.195	-0.179	1.511
-0.033	-0.211	1.614			-0.033	-0.167	1.652			-0.037	0.081	1.641			-0.036	0.268	1.615			-0.193	-0.004	1.676			-0.246	-0.234	1.695			-0.257	-0.409	1.666			-0.248	-0.482	1.641			0.103	-0.007	1.667			0.195	-0.179	1.511
-0.033	-0.211	1.614			-0.033	-0.167	1.652			-0.037	0.081	1.641			-0.036	0.268	1.614			-0.193	-0.004	1.676			-0.246	-0.234	1.695			-0.257	-0.409	1.666			-0.248	-0.482	1.641			0.103	-0.007	1.667			0.196	-0.179	1.511
-0.033	-0.211	1.614			-0.033	-0.167	1.652			-0.037	0.081	1.641			-0.036	0.268	1.614			-0.193	-0.004	1.676			-0.246	-0.234	1.695			-0.257	-0.409	1.666			-0.248	-0.482	1.641			0.103	-0.007	1.667			0.196	-0.179	1.511
-0.033	-0.211	1.614			-0.033	-0.167	1.652			-0.037	0.081	1.641			-0.035	0.268	1.614			-0.193	-0.004	1.676			-0.246	-0.234	1.695			-0.257	-0.409	1.666			-0.248	-0.482	1.641			0.103	-0.007	1.667			0.196	-0.179	1.511
-0.033	-0.211	1.614			-0.033	-0.167	1.652			-0.037	0.081	1.641			-0.035	0.267	1.614			-0.193	-0.004	1.676			-0.246	-0.234	1.695			-0.257	-0.409	1.666			-0.248	-0.482	1.641			0.103	-0.007	1.667			0.196	-0.179	1.511
-0.033	-0.211	1.614			-0.033	-0.167	1.652			-0.037	0.081	1.641			-0.035	0.267	1.614			-0.193	-0.004	1.676			-0.246	-0.234	1.695			-0.257	-0.409	1.666			-0.248	-0.482	1.641			0.103	-0.007	1.667			0.196	-0.179	1.511
-0.033	-0.211	1.614			-0.033	-0.167	1.652			-0.037	0.081	1.641			-0.035	0.267	1.614			-0.193	-0.004	1.676			-0.246	-0.234	1.695			-0.256	-0.409	1.666			-0.248	-0.482	1.641			0.103	-0.007	1.667			0.196	-0.179	1.511
-0.033	-0.211	1.614			-0.033	-0.167	1.652			-0.037	0.081	1.641			-0.035	0.267	1.614			-0.193	-0.004	1.676			-0.246	-0.234	1.695			-0.256	-0.409	1.666			-0.248	-0.482	1.641			0.103	-0.007	1.667			0.196	-0.179	1.511
-0.033	-0.211	1.614			-0.033	-0.167	1.652			-0.037	0.081	1.641			-0.035	0.267	1.614			-0.193	-0.004	1.676			-0.246	-0.234	1.695			-0.256	-0.409	1.666			-0.248	-0.482	1.641			0.103	-0.007	1.667			0.196	-0.179	1.511
-0.033	-0.211	1.614			-0.033	-0.167	1.652			-0.037	0.081	1.641			-0.035	0.267	1.613			-0.193	-0.003	1.676			-0.246	-0.234	1.695			-0.256	-0.409	1.666			-0.248	-0.482	1.641			0.103	-0.007	1.667			0.196	-0.180	1.511
-0.033	-0.211	1.614			-0.033	-0.167	1.652			-0.037	0.081	1.641			-0.035	0.267	1.613			-0.193	-0.003	1.676			-0.246	-0.234	1.695			-0.256	-0.409	1.666			-0.248	-0.482	1.641			0.103	-0.007	1.667			0.196	-0.180	1.511
-0.033	-0.211	1.614			-0.033	-0.167	1.652			-0.037	0.081	1.641			-0.034	0.267	1.613			-0.193	-0.003	1.676			-0.246	-0.234	1.695			-0.256	-0.409	1.666			-0.248	-0.482	1.641			0.103	-0.007	1.667			0.196	-0.180	1.511
-0.033	-0.211	1.614			-0.033	-0.167	1.652			-0.037	0.081	1.640			-0.034	0.267	1.613			-0.193	-0.003	1.676			-0.246	-0.234	1.695			-0.256	-0.409	1.666			-0.248	-0.482	1.641			0.103	-0.007	1.667			0.196	-0.180	1.511
-0.033	-0.211	1.614			-0.033	-0.167	1.651			-0.037	0.081	1.640			-0.034	0.267	1.612			-0.193	-0.003	1.676			-0.245	-0.234	1.695			-0.256	-0.409	1.666			-0.248	-0.482	1.641			0.103	-0.007	1.667			0.196	-0.180	1.511
-0.033	-0.211	1.614			-0.033	-0.167	1.651			-0.037	0.081	1.640			-0.034	0.267	1.612			-0.193	-0.003	1.676			-0.245	-0.234	1.695			-0.256	-0.409	1.666			-0.248	-0.482	1.641			0.103	-0.007	1.667			0.195	-0.180	1.511
-0.033	-0.211	1.614			-0.033	-0.167	1.651			-0.037	0.081	1.640			-0.033	0.267	1.612			-0.193	-0.003	1.676			-0.245	-0.234	1.695			-0.256	-0.409	1.666			-0.248	-0.482	1.641			0.103	-0.007	1.667			0.195	-0.180	1.511
-0.033	-0.211	1.614			-0.033	-0.167	1.651			-0.037	0.081	1.639			-0.033	0.267	1.611			-0.193	-0.003	1.676			-0.245	-0.234	1.695			-0.256	-0.409	1.666			-0.248	-0.482	1.641			0.103	-0.007	1.667			0.195	-0.180	1.511
-0.033	-0.211	1.614			-0.033	-0.167	1.651			-0.037	0.081	1.639			-0.033	0.267	1.611			-0.193	-0.003	1.676			-0.245	-0.234	1.695			-0.256	-0.409	1.666			-0.248	-0.482	1.641			0.103	-0.007	1.666			0.195	-0.181	1.510
-0.033	-0.211	1.614			-0.033	-0.167	1.651			-0.037	0.080	1.639			-0.033	0.267	1.610			-0.193	-0.004	1.676			-0.245	-0.234	1.695			-0.256	-0.409	1.666			-0.248	-0.482	1.641			0.104	-0.007	1.666			0.195	-0.181	1.510
-0.033	-0.211	1.613			-0.033	-0.167	1.650			-0.037	0.080	1.638			-0.032	0.267	1.610			-0.193	-0.004	1.676			-0.245	-0.234	1.695			-0.256	-0.409	1.666			-0.248	-0.482	1.641			0.104	-0.007	1.666			0.195	-0.181	1.510
-0.033	-0.211	1.613			-0.033	-0.167	1.650			-0.037	0.080	1.638			-0.032	0.267	1.609			-0.192	-0.004	1.675			-0.245	-0.234	1.695			-0.256	-0.409	1.666			-0.248	-0.482	1.641			0.104	-0.007	1.666			0.195	-0.181	1.510
-0.033	-0.211	1.613			-0.032	-0.167	1.650			-0.037	0.080	1.637			-0.032	0.267	1.609			-0.192	-0.004	1.675			-0.245	-0.234	1.695			-0.256	-0.409	1.666			-0.248	-0.482	1.641			0.104	-0.007	1.665			0.195	-0.181	1.510
-0.033	-0.211	1.613			-0.032	-0.167	1.649			-0.037	0.080	1.637			-0.032	0.266	1.608			-0.192	-0.004	1.675			-0.245	-0.234	1.695			-0.256	-0.409	1.666			-0.248	-0.482	1.641			0.104	-0.007	1.665			0.195	-0.181	1.509
-0.033	-0.211	1.613			-0.032	-0.167	1.649			-0.037	0.080	1.636			-0.031	0.266	1.607			-0.192	-0.004	1.675			-0.245	-0.234	1.695			-0.256	-0.409	1.666			-0.248	-0.482	1.640			0.104	-0.007	1.665			0.195	-0.181	1.509
-0.033	-0.211	1.612			-0.032	-0.167	1.648			-0.037	0.080	1.636			-0.031	0.266	1.607			-0.192	-0.004	1.674			-0.245	-0.234	1.694			-0.256	-0.409	1.665			-0.248	-0.482	1.640			0.104	-0.007	1.665			0.195	-0.181	1.509
-0.033	-0.211	1.612			-0.032	-0.167	1.648			-0.037	0.080	1.635			-0.031	0.266	1.606			-0.192	-0.004	1.674			-0.245	-0.234	1.694			-0.256	-0.409	1.665			-0.248	-0.482	1.640			0.104	-0.007	1.664			0.195	-0.181	1.508
-0.033	-0.211	1.612			-0.032	-0.167	1.648			-0.037	0.080	1.635			-0.031	0.266	1.606			-0.192	-0.004	1.674			-0.245	-0.234	1.694			-0.256	-0.409	1.665			-0.248	-0.482	1.640			0.104	-0.007	1.664			0.195	-0.181	1.508
-0.033	-0.211	1.612			-0.032	-0.167	1.647			-0.037	0.080	1.634			-0.031	0.266	1.605			-0.192	-0.004	1.674			-0.245	-0.234	1.694			-0.256	-0.409	1.665			-0.248	-0.482	1.640			0.104	-0.007	1.663			0.195	-0.182	1.507
-0.033	-0.212	1.612			-0.032	-0.167	1.647			-0.037	0.079	1.634			-0.030	0.266	1.605			-0.191	-0.004	1.673			-0.244	-0.234	1.694			-0.256	-0.409	1.665			-0.248	-0.482	1.639			0.104	-0.008	1.663			0.195	-0.182	1.507
-0.033	-0.212	1.611			-0.032	-0.167	1.646			-0.037	0.079	1.634			-0.030	0.266	1.605			-0.191	-0.004	1.673			-0.244	-0.234	1.694			-0.256	-0.409	1.665			-0.248	-0.482	1.639			0.104	-0.008	1.663			0.195	-0.182	1.507
-0.033	-0.212	1.611			-0.032	-0.167	1.646			-0.037	0.079	1.633			-0.030	0.266	1.604			-0.191	-0.004	1.673			-0.244	-0.234	1.694			-0.255	-0.409	1.664			-0.248	-0.482	1.639			0.105	-0.008	1.662			0.194	-0.178	1.519
-0.032	-0.212	1.611			-0.032	-0.167	1.645			-0.037	0.079	1.633			-0.030	0.266	1.604			-0.191	-0.004	1.673			-0.244	-0.234	1.694			-0.255	-0.410	1.664			-0.248	-0.482	1.639			0.105	-0.008	1.662			0.196	-0.179	1.519
-0.032	-0.212	1.611			-0.032	-0.167	1.645			-0.037	0.079	1.632			-0.030	0.266	1.603			-0.191	-0.004	1.672			-0.244	-0.234	1.693			-0.255	-0.410	1.664			-0.248	-0.482	1.639			0.105	-0.008	1.662			0.195	-0.176	1.526
-0.032	-0.212	1.611			-0.032	-0.167	1.645			-0.037	0.079	1.632			-0.030	0.265	1.603			-0.191	-0.004	1.672			-0.244	-0.234	1.693			-0.255	-0.410	1.664			-0.248	-0.482	1.638			0.105	-0.008	1.661			0.194	-0.174	1.531
-0.032	-0.212	1.610			-0.032	-0.167	1.644			-0.037	0.079	1.632			-0.030	0.265	1.603			-0.191	-0.004	1.672			-0.244	-0.234	1.693			-0.255	-0.410	1.664			-0.248	-0.482	1.638			0.105	-0.008	1.661			0.194	-0.172	1.535
-0.032	-0.212	1.610			-0.032	-0.167	1.644			-0.037	0.079	1.631			-0.030	0.265	1.602			-0.191	-0.004	1.672			-0.244	-0.234	1.693			-0.255	-0.410	1.664			-0.248	-0.482	1.638			0.105	-0.008	1.661			0.188	-0.170	1.552
-0.032	-0.212	1.610			-0.032	-0.167	1.643			-0.037	0.078	1.631			-0.029	0.265	1.602			-0.191	-0.004	1.671			-0.244	-0.234	1.693			-0.255	-0.410	1.663			-0.248	-0.482	1.638			0.105	-0.008	1.660			0.188	-0.169	1.553
-0.032	-0.212	1.610			-0.032	-0.167	1.643			-0.037	0.078	1.630			-0.029	0.265	1.602			-0.191	-0.004	1.671			-0.244	-0.234	1.692			-0.255	-0.410	1.663			-0.248	-0.482	1.637			0.105	-0.008	1.660			0.187	-0.169	1.555
-0.032	-0.212	1.609			-0.032	-0.167	1.643			-0.037	0.078	1.630			-0.029	0.265	1.601			-0.191	-0.004	1.671			-0.244	-0.234	1.692			-0.255	-0.410	1.663			-0.248	-0.482	1.637			0.105	-0.008	1.660			0.187	-0.168	1.556
-0.032	-0.212	1.609			-0.032	-0.167	1.642			-0.037	0.078	1.630			-0.029	0.265	1.601			-0.191	-0.004	1.671			-0.244	-0.234	1.692			-0.255	-0.410	1.663			-0.248	-0.482	1.637			0.105	-0.008	1.659			0.187	-0.168	1.558
-0.032	-0.212	1.609			-0.032	-0.167	1.642			-0.036	0.078	1.630			-0.029	0.265	1.601			-0.191	-0.005	1.670			-0.244	-0.234	1.692			-0.255	-0.410	1.663			-0.248	-0.482	1.637			0.105	-0.008	1.659			0.194	-0.171	1.545
-0.032	-0.212	1.609			-0.032	-0.167	1.641			-0.036	0.078	1.629			-0.029	0.265	1.600			-0.191	-0.005	1.670			-0.243	-0.234	1.692			-0.255	-0.410	1.662			-0.248	-0.482	1.637			0.105	-0.009	1.659			0.194	-0.170	1.546
-0.032	-0.212	1.608			-0.032	-0.167	1.641			-0.036	0.078	1.629			-0.029	0.265	1.600			-0.191	-0.005	1.670			-0.243	-0.234	1.691			-0.255	-0.410	1.662			-0.248	-0.482	1.637			0.105	-0.009	1.658			0.194	-0.170	1.546
-0.032	-0.212	1.608			-0.032	-0.167	1.641			-0.036	0.078	1.629			-0.029	0.265	1.600			-0.191	-0.004	1.670			-0.243	-0.234	1.691			-0.255	-0.410	1.662			-0.248	-0.482	1.637			0.105	-0.009	1.658			0.198	-0.172	1.538
-0.032	-0.212	1.608			-0.032	-0.167	1.641			-0.036	0.078	1.629			-0.029	0.265	1.600			-0.191	-0.004	1.670			-0.243	-0.234	1.691			-0.255	-0.410	1.662			-0.248	-0.482	1.636			0.105	-0.009	1.658			0.201	-0.174	1.533
-0.032	-0.212	1.608			-0.032	-0.167	1.640			-0.036	0.078	1.628			-0.029	0.265	1.600			-0.191	-0.004	1.669			-0.243	-0.234	1.691			-0.255	-0.410	1.662			-0.248	-0.482	1.636			0.105	-0.009	1.658			0.203	-0.175	1.528
-0.032	-0.212	1.608			-0.032	-0.167	1.640			-0.036	0.078	1.628			-0.029	0.265	1.599			-0.191	-0.004	1.669			-0.243	-0.234	1.691			-0.255	-0.410	1.662			-0.248	-0.482	1.636			0.105	-0.009	1.657			0.204	-0.176	1.525
-0.032	-0.212	1.607			-0.032	-0.167	1.640			-0.036	0.078	1.628			-0.029	0.265	1.599			-0.191	-0.004	1.669			-0.243	-0.234	1.691			-0.255	-0.410	1.662			-0.248	-0.482	1.636			0.105	-0.009	1.657			0.205	-0.177	1.522
-0.032	-0.212	1.607			-0.032	-0.167	1.639			-0.036	0.078	1.628			-0.029	0.265	1.599			-0.190	-0.004	1.669			-0.243	-0.234	1.690			-0.255	-0.410	1.661			-0.248	-0.482	1.636			0.105	-0.009	1.657			0.206	-0.178	1.519
-0.032	-0.212	1.607			-0.032	-0.167	1.639			-0.036	0.078	1.627			-0.029	0.265	1.599			-0.190	-0.004	1.669			-0.243	-0.234	1.690			-0.255	-0.410	1.661			-0.248	-0.482	1.636			0.106	-0.009	1.656			0.207	-0.178	1.517
-0.032	-0.212	1.607			-0.032	-0.167	1.639			-0.036	0.078	1.627			-0.029	0.265	1.599			-0.190	-0.004	1.669			-0.243	-0.234	1.690			-0.255	-0.410	1.661			-0.248	-0.482	1.636			0.106	-0.009	1.656			0.208	-0.179	1.515
-0.032	-0.212	1.607			-0.031	-0.167	1.639			-0.036	0.078	1.627			-0.029	0.265	1.598			-0.190	-0.005	1.669			-0.243	-0.234	1.690			-0.255	-0.410	1.661			-0.248	-0.482	1.636			0.106	-0.009	1.656			0.208	-0.179	1.514
-0.032	-0.212	1.606			-0.031	-0.167	1.639			-0.036	0.078	1.627			-0.029	0.265	1.598			-0.190	-0.005	1.668			-0.243	-0.234	1.690			-0.255	-0.410	1.661			-0.248	-0.482	1.636			0.106	-0.009	1.655			0.209	-0.180	1.512
-0.032	-0.212	1.606			-0.031	-0.167	1.638			-0.036	0.078	1.627			-0.029	0.264	1.598			-0.190	-0.005	1.668			-0.243	-0.234	1.690			-0.255	-0.410	1.661			-0.248	-0.482	1.636			0.106	-0.009	1.655			0.210	-0.180	1.511
-0.032	-0.212	1.606			-0.031	-0.167	1.638			-0.036	0.078	1.627			-0.029	0.264	1.598			-0.190	-0.005	1.668			-0.243	-0.234	1.690			-0.255	-0.410	1.661			-0.248	-0.482	1.636			0.106	-0.009	1.655			0.210	-0.180	1.509
-0.032	-0.212	1.606			-0.031	-0.167	1.638			-0.036	0.078	1.627			-0.029	0.264	1.598			-0.190	-0.005	1.668			-0.243	-0.234	1.690			-0.255	-0.410	1.661			-0.248	-0.482	1.636			0.106	-0.009	1.654			0.211	-0.180	1.508
-0.032	-0.212	1.606			-0.031	-0.167	1.638			-0.036	0.078	1.626			-0.029	0.264	1.598			-0.190	-0.005	1.668			-0.243	-0.234	1.690			-0.255	-0.410	1.661			-0.248	-0.482	1.636			0.106	-0.009	1.654			0.211	-0.181	1.507
-0.032	-0.212	1.606			-0.031	-0.167	1.638			-0.036	0.078	1.626			-0.029	0.264	1.597			-0.190	-0.005	1.668			-0.243	-0.234	1.690			-0.255	-0.410	1.661			-0.248	-0.482	1.636			0.106	-0.009	1.654			0.207	-0.176	1.513
-0.032	-0.212	1.606			-0.031	-0.167	1.638			-0.036	0.078	1.626			-0.029	0.264	1.597			-0.190	-0.005	1.668			-0.243	-0.234	1.689			-0.255	-0.410	1.661			-0.248	-0.482	1.636			0.106	-0.009	1.653			0.197	-0.170	1.540
-0.032	-0.212	1.605			-0.031	-0.167	1.637			-0.036	0.078	1.626			-0.029	0.264	1.597			-0.190	-0.005	1.668			-0.243	-0.234	1.689			-0.255	-0.410	1.661			-0.248	-0.482	1.635			0.106	-0.009	1.653			0.193	-0.168	1.551
-0.032	-0.212	1.605			-0.031	-0.167	1.637			-0.036	0.078	1.626			-0.029	0.264	1.597			-0.190	-0.005	1.667			-0.243	-0.234	1.689			-0.255	-0.410	1.660			-0.248	-0.482	1.635			0.106	-0.009	1.653			0.191	-0.166	1.556
-0.032	-0.212	1.605			-0.031	-0.167	1.637			-0.036	0.078	1.626			-0.029	0.264	1.597			-0.190	-0.005	1.667			-0.243	-0.234	1.689			-0.255	-0.410	1.660			-0.248	-0.482	1.635			0.106	-0.009	1.653			0.190	-0.165	1.559
-0.032	-0.212	1.605			-0.031	-0.167	1.637			-0.036	0.078	1.626			-0.029	0.264	1.597			-0.190	-0.005	1.667			-0.243	-0.234	1.689			-0.255	-0.410	1.660			-0.248	-0.482	1.635			0.106	-0.009	1.652			0.189	-0.164	1.562
-0.032	-0.212	1.605			-0.031	-0.167	1.637			-0.036	0.078	1.626			-0.029	0.264	1.597			-0.190	-0.005	1.667			-0.243	-0.234	1.689			-0.255	-0.410	1.660			-0.248	-0.482	1.635			0.106	-0.009	1.652			0.188	-0.162	1.561
-0.032	-0.212	1.605			-0.031	-0.167	1.637			-0.036	0.078	1.625			-0.029	0.264	1.597			-0.190	-0.005	1.667			-0.243	-0.234	1.689			-0.255	-0.410	1.660			-0.248	-0.482	1.635			0.107	-0.009	1.652			0.188	-0.161	1.561
-0.032	-0.212	1.605			-0.031	-0.167	1.637			-0.036	0.078	1.625			-0.029	0.264	1.596			-0.190	-0.005	1.667			-0.243	-0.234	1.689			-0.255	-0.410	1.660			-0.248	-0.482	1.635			0.107	-0.009	1.652			0.188	-0.160	1.561
-0.032	-0.212	1.604			-0.031	-0.167	1.637			-0.036	0.078	1.625			-0.029	0.264	1.596			-0.190	-0.005	1.667			-0.243	-0.234	1.689			-0.255	-0.410	1.660			-0.248	-0.482	1.635			0.107	-0.009	1.651			0.192	-0.161	1.551
-0.032	-0.212	1.604			-0.031	-0.167	1.636			-0.036	0.078	1.625			-0.029	0.264	1.596			-0.190	-0.005	1.667			-0.243	-0.234	1.689			-0.255	-0.409	1.660			-0.248	-0.482	1.635			0.107	-0.009	1.651			0.192	-0.161	1.550
-0.032	-0.212	1.604			-0.031	-0.167	1.636			-0.036	0.078	1.625			-0.029	0.264	1.596			-0.190	-0.005	1.667			-0.243	-0.234	1.689			-0.255	-0.409	1.660			-0.248	-0.482	1.635			0.107	-0.009	1.651			0.192	-0.160	1.549
-0.032	-0.212	1.604			-0.031	-0.167	1.636			-0.036	0.078	1.625			-0.029	0.264	1.596			-0.190	-0.005	1.667			-0.243	-0.234	1.689			-0.255	-0.409	1.660			-0.248	-0.482	1.635			0.107	-0.009	1.651			0.192	-0.160	1.548
-0.032	-0.212	1.604			-0.031	-0.167	1.636			-0.036	0.078	1.625			-0.029	0.264	1.596			-0.190	-0.005	1.667			-0.243	-0.234	1.689			-0.255	-0.409	1.660			-0.248	-0.482	1.635			0.107	-0.009	1.651			0.192	-0.159	1.548
-0.032	-0.212	1.604			-0.031	-0.167	1.636			-0.036	0.078	1.625			-0.029	0.264	1.596			-0.190	-0.004	1.667			-0.243	-0.234	1.689			-0.255	-0.409	1.660			-0.248	-0.482	1.635			0.107	-0.009	1.650			0.192	-0.159	1.548
-0.032	-0.212	1.604			-0.031	-0.167	1.636			-0.035	0.078	1.625			-0.029	0.264	1.596			-0.190	-0.004	1.667			-0.242	-0.234	1.689			-0.255	-0.409	1.660			-0.248	-0.482	1.635			0.107	-0.009	1.650			0.192	-0.158	1.548
-0.032	-0.212	1.604			-0.031	-0.167	1.636			-0.035	0.078	1.625			-0.029	0.264	1.596			-0.190	-0.004	1.667			-0.242	-0.234	1.689			-0.255	-0.409	1.660			-0.247	-0.482	1.635			0.108	-0.009	1.650			0.192	-0.158	1.548
-0.032	-0.212	1.604			-0.031	-0.167	1.636			-0.035	0.078	1.624			-0.029	0.264	1.596			-0.190	-0.004	1.667			-0.242	-0.234	1.689			-0.255	-0.409	1.660			-0.247	-0.482	1.635			0.108	-0.009	1.650			0.194	-0.158	1.542
-0.032	-0.212	1.604			-0.031	-0.167	1.636			-0.035	0.078	1.624			-0.029	0.264	1.596			-0.190	-0.004	1.666			-0.242	-0.234	1.689			-0.255	-0.409	1.660			-0.247	-0.482	1.635			0.108	-0.009	1.650			0.199	-0.161	1.522
-0.032	-0.212	1.604			-0.031	-0.167	1.636			-0.035	0.078	1.624			-0.029	0.264	1.596			-0.190	-0.004	1.666			-0.242	-0.234	1.689			-0.255	-0.409	1.660			-0.247	-0.482	1.635			0.108	-0.009	1.650			0.199	-0.161	1.522
-0.032	-0.212	1.604			-0.031	-0.167	1.635			-0.035	0.078	1.624			-0.029	0.264	1.596			-0.190	-0.004	1.666			-0.242	-0.234	1.689			-0.255	-0.409	1.660			-0.247	-0.482	1.635			0.108	-0.009	1.650			0.199	-0.160	1.521
-0.032	-0.212	1.604			-0.031	-0.167	1.635			-0.035	0.078	1.624			-0.029	0.264	1.596			-0.190	-0.004	1.666			-0.242	-0.234	1.689			-0.254	-0.409	1.660			-0.247	-0.482	1.635			0.108	-0.009	1.649			0.202	-0.162	1.510
-0.032	-0.212	1.603			-0.031	-0.167	1.635			-0.035	0.078	1.624			-0.029	0.264	1.596			-0.190	-0.004	1.666			-0.242	-0.234	1.689			-0.254	-0.409	1.660			-0.247	-0.482	1.635			0.109	-0.009	1.649			0.204	-0.163	1.506
-0.032	-0.212	1.603			-0.031	-0.167	1.635			-0.035	0.078	1.624			-0.029	0.264	1.596			-0.190	-0.004	1.666			-0.242	-0.234	1.689			-0.254	-0.409	1.660			-0.247	-0.482	1.635			0.109	-0.009	1.649			0.205	-0.163	1.503
-0.032	-0.212	1.603			-0.031	-0.167	1.635			-0.035	0.078	1.624			-0.029	0.264	1.596			-0.190	-0.004	1.666			-0.242	-0.234	1.689			-0.254	-0.409	1.660			-0.247	-0.482	1.635			0.109	-0.010	1.649			0.206	-0.164	1.499
-0.032	-0.212	1.603			-0.031	-0.167	1.635			-0.034	0.078	1.624			-0.029	0.264	1.595			-0.190	-0.004	1.666			-0.242	-0.234	1.689			-0.254	-0.409	1.660			-0.247	-0.482	1.635			0.109	-0.010	1.649			0.207	-0.165	1.495
-0.032	-0.212	1.603			-0.031	-0.167	1.635			-0.034	0.078	1.624			-0.029	0.264	1.595			-0.190	-0.004	1.666			-0.242	-0.234	1.689			-0.254	-0.409	1.660			-0.247	-0.482	1.635			0.109	-0.010	1.649			0.208	-0.165	1.493
-0.032	-0.212	1.603			-0.031	-0.167	1.635			-0.034	0.078	1.624			-0.029	0.264	1.595			-0.190	-0.004	1.667			-0.242	-0.234	1.689			-0.254	-0.409	1.660			-0.247	-0.482	1.635			0.109	-0.010	1.649			0.209	-0.166	1.491
-0.032	-0.212	1.603			-0.030	-0.167	1.635			-0.034	0.078	1.624			-0.029	0.264	1.595			-0.190	-0.004	1.667			-0.242	-0.234	1.689			-0.254	-0.409	1.660			-0.247	-0.482	1.636			0.109	-0.010	1.649			0.209	-0.166	1.490
-0.031	-0.212	1.603			-0.030	-0.167	1.635			-0.034	0.078	1.624			-0.029	0.264	1.595			-0.190	-0.004	1.667			-0.242	-0.234	1.689			-0.254	-0.409	1.660			-0.247	-0.482	1.636			0.110	-0.010	1.649			0.210	-0.166	1.488
-0.031	-0.212	1.603			-0.030	-0.167	1.635			-0.034	0.079	1.624			-0.029	0.264	1.595			-0.190	-0.004	1.667			-0.242	-0.234	1.689			-0.253	-0.409	1.660			-0.247	-0.482	1.636			0.110	-0.010	1.648			0.210	-0.166	1.487
-0.031	-0.212	1.603			-0.030	-0.167	1.635			-0.034	0.079	1.624			-0.029	0.264	1.596			-0.190	-0.004	1.667			-0.242	-0.234	1.689			-0.253	-0.409	1.660			-0.247	-0.482	1.636			0.110	-0.010	1.648			0.209	-0.164	1.491
-0.031	-0.212	1.603			-0.030	-0.167	1.635			-0.034	0.079	1.624			-0.029	0.264	1.596			-0.189	-0.004	1.667			-0.242	-0.234	1.690			-0.253	-0.409	1.660			-0.247	-0.482	1.636			0.110	-0.010	1.648			0.208	-0.163	1.493
-0.031	-0.212	1.603			-0.030	-0.167	1.635			-0.033	0.079	1.624			-0.029	0.264	1.596			-0.189	-0.004	1.667			-0.242	-0.234	1.690			-0.253	-0.409	1.660			-0.247	-0.482	1.636			0.110	-0.010	1.648			0.208	-0.162	1.494
-0.031	-0.212	1.603			-0.030	-0.167	1.635			-0.033	0.079	1.624			-0.029	0.264	1.596			-0.189	-0.004	1.667			-0.242	-0.234	1.690			-0.253	-0.409	1.661			-0.247	-0.482	1.636			0.110	-0.010	1.648			0.207	-0.161	1.496
-0.031	-0.212	1.603			-0.030	-0.166	1.635			-0.033	0.079	1.624			-0.029	0.264	1.596			-0.189	-0.004	1.667			-0.242	-0.234	1.690			-0.253	-0.409	1.661			-0.246	-0.482	1.636			0.111	-0.010	1.648			0.208	-0.162	1.494
-0.031	-0.212	1.603			-0.030	-0.166	1.635			-0.033	0.079	1.624			-0.029	0.264	1.596			-0.189	-0.004	1.667			-0.241	-0.234	1.690			-0.253	-0.409	1.661			-0.246	-0.482	1.636			0.111	-0.010	1.648			0.208	-0.163	1.493
-0.031	-0.212	1.603			-0.030	-0.166	1.635			-0.033	0.079	1.625			-0.029	0.264	1.596			-0.189	-0.004	1.668			-0.241	-0.234	1.690			-0.253	-0.409	1.661			-0.246	-0.482	1.636			0.111	-0.010	1.648			0.209	-0.163	1.492
-0.031	-0.212	1.603			-0.030	-0.166	1.635			-0.033	0.079	1.625			-0.029	0.264	1.596			-0.189	-0.004	1.668			-0.241	-0.234	1.691			-0.252	-0.410	1.661			-0.246	-0.483	1.636			0.111	-0.010	1.648			0.209	-0.163	1.491
-0.031	-0.212	1.603			-0.030	-0.166	1.635			-0.033	0.079	1.625			-0.029	0.264	1.596			-0.189	-0.004	1.668			-0.241	-0.234	1.691			-0.252	-0.410	1.661			-0.246	-0.483	1.636			0.111	-0.010	1.648			0.204	-0.160	1.503
-0.031	-0.211	1.603			-0.030	-0.166	1.636			-0.033	0.079	1.625			-0.028	0.264	1.596			-0.189	-0.004	1.668			-0.241	-0.234	1.691			-0.252	-0.410	1.661			-0.246	-0.483	1.636			0.111	-0.010	1.648			0.204	-0.160	1.503
-0.031	-0.211	1.603			-0.029	-0.166	1.636			-0.032	0.080	1.625			-0.028	0.264	1.596			-0.189	-0.004	1.668			-0.241	-0.234	1.691			-0.252	-0.410	1.661			-0.246	-0.483	1.636			0.111	-0.010	1.648			0.205	-0.161	1.501
-0.031	-0.211	1.603			-0.029	-0.166	1.636			-0.032	0.080	1.625			-0.028	0.264	1.596			-0.189	-0.004	1.668			-0.241	-0.234	1.691			-0.252	-0.410	1.661			-0.246	-0.483	1.636			0.112	-0.010	1.648			0.205	-0.161	1.501
-0.031	-0.211	1.604			-0.029	-0.166	1.636			-0.032	0.080	1.625			-0.028	0.264	1.597			-0.189	-0.004	1.668			-0.241	-0.234	1.691			-0.252	-0.410	1.661			-0.246	-0.483	1.637			0.112	-0.010	1.648			0.206	-0.162	1.500
-0.031	-0.211	1.604			-0.029	-0.166	1.636			-0.032	0.080	1.625			-0.028	0.264	1.597			-0.189	-0.004	1.669			-0.241	-0.233	1.692			-0.252	-0.410	1.662			-0.246	-0.483	1.637			0.112	-0.009	1.648			0.204	-0.160	1.505
-0.031	-0.211	1.604			-0.029	-0.166	1.636			-0.032	0.080	1.626			-0.028	0.264	1.597			-0.188	-0.004	1.669			-0.241	-0.233	1.692			-0.252	-0.410	1.662			-0.246	-0.483	1.637			0.112	-0.009	1.648			0.205	-0.161	1.503
-0.031	-0.211	1.604			-0.029	-0.166	1.636			-0.032	0.080	1.626			-0.028	0.264	1.597			-0.188	-0.004	1.669			-0.241	-0.233	1.692			-0.252	-0.410	1.662			-0.246	-0.483	1.637			0.112	-0.009	1.648			0.203	-0.160	1.510
-0.031	-0.211	1.604			-0.029	-0.166	1.636			-0.032	0.080	1.626			-0.028	0.264	1.597			-0.188	-0.004	1.669			-0.241	-0.233	1.692			-0.252	-0.410	1.662			-0.246	-0.483	1.637			0.113	-0.009	1.648			0.203	-0.160	1.510
-0.031	-0.211	1.604			-0.029	-0.166	1.636			-0.032	0.080	1.626			-0.027	0.264	1.597			-0.188	-0.004	1.669			-0.241	-0.233	1.692			-0.251	-0.410	1.662			-0.246	-0.483	1.637			0.113	-0.009	1.648			0.202	-0.159	1.513
-0.031	-0.211	1.604			-0.029	-0.166	1.637			-0.032	0.080	1.626			-0.027	0.264	1.597			-0.188	-0.004	1.669			-0.241	-0.233	1.692			-0.251	-0.410	1.662			-0.245	-0.483	1.637			0.113	-0.009	1.648			0.201	-0.159	1.515
-0.031	-0.211	1.604			-0.029	-0.166	1.637			-0.032	0.080	1.626			-0.027	0.264	1.598			-0.188	-0.004	1.670			-0.240	-0.233	1.692			-0.251	-0.410	1.662			-0.245	-0.483	1.637			0.113	-0.009	1.648			0.201	-0.158	1.515
-0.030	-0.211	1.604			-0.029	-0.166	1.637			-0.032	0.080	1.626			-0.027	0.264	1.598			-0.188	-0.004	1.670			-0.240	-0.233	1.693			-0.251	-0.410	1.662			-0.245	-0.483	1.637			0.113	-0.009	1.649			0.201	-0.158	1.516
-0.030	-0.211	1.604			-0.029	-0.166	1.637			-0.032	0.080	1.626			-0.026	0.264	1.598			-0.188	-0.004	1.670			-0.240	-0.233	1.693			-0.251	-0.410	1.662			-0.245	-0.483	1.637			0.113	-0.009	1.649			0.201	-0.158	1.517
-0.030	-0.211	1.604			-0.029	-0.166	1.637			-0.032	0.080	1.626			-0.026	0.264	1.598			-0.188	-0.004	1.670			-0.240	-0.233	1.693			-0.251	-0.410	1.662			-0.245	-0.483	1.637			0.113	-0.009	1.649			0.201	-0.158	1.518
-0.030	-0.211	1.604			-0.028	-0.166	1.637			-0.031	0.080	1.627			-0.026	0.264	1.598			-0.187	-0.003	1.670			-0.240	-0.233	1.693			-0.251	-0.410	1.662			-0.245	-0.483	1.637			0.114	-0.009	1.649			0.201	-0.158	1.518
-0.030	-0.211	1.604			-0.028	-0.166	1.637			-0.031	0.080	1.627			-0.026	0.264	1.598			-0.187	-0.003	1.670			-0.240	-0.233	1.693			-0.251	-0.410	1.663			-0.245	-0.483	1.637			0.114	-0.009	1.649			0.201	-0.157	1.519
-0.030	-0.211	1.604			-0.028	-0.166	1.637			-0.031	0.080	1.627			-0.025	0.264	1.598			-0.187	-0.003	1.670			-0.240	-0.233	1.693			-0.251	-0.410	1.663			-0.245	-0.483	1.637			0.114	-0.009	1.649			0.200	-0.157	1.520
-0.030	-0.211	1.604			-0.028	-0.166	1.638			-0.031	0.080	1.627			-0.025	0.264	1.598			-0.187	-0.003	1.670			-0.240	-0.233	1.693			-0.251	-0.410	1.663			-0.245	-0.483	1.637			0.114	-0.009	1.649			0.200	-0.157	1.521
-0.030	-0.211	1.604			-0.028	-0.166	1.638			-0.031	0.080	1.627			-0.024	0.263	1.598			-0.187	-0.003	1.670			-0.240	-0.233	1.693			-0.251	-0.410	1.663			-0.245	-0.483	1.637			0.114	-0.009	1.649			0.200	-0.157	1.522
-0.030	-0.211	1.605			-0.028	-0.166	1.638			-0.031	0.080	1.627			-0.024	0.263	1.598			-0.186	-0.003	1.670			-0.240	-0.233	1.693			-0.251	-0.410	1.663			-0.245	-0.483	1.637			0.114	-0.009	1.649			0.200	-0.157	1.522
-0.030	-0.211	1.605			-0.028	-0.166	1.638			-0.031	0.080	1.627			-0.023	0.263	1.598			-0.186	-0.003	1.670			-0.240	-0.233	1.693			-0.251	-0.411	1.663			-0.245	-0.483	1.637			0.114	-0.009	1.649			0.200	-0.156	1.523
-0.030	-0.211	1.605			-0.028	-0.166	1.638			-0.031	0.080	1.627			-0.023	0.263	1.598			-0.186	-0.003	1.670			-0.240	-0.233	1.693			-0.251	-0.411	1.663			-0.245	-0.483	1.637			0.114	-0.009	1.649			0.199	-0.156	1.524
-0.030	-0.211	1.605			-0.028	-0.166	1.638			-0.031	0.080	1.627			-0.022	0.263	1.598			-0.186	-0.003	1.670			-0.240	-0.232	1.694			-0.251	-0.411	1.663			-0.245	-0.483	1.637			0.115	-0.009	1.649			0.199	-0.157	1.527
-0.030	-0.211	1.605			-0.028	-0.166	1.638			-0.031	0.080	1.627			-0.022	0.263	1.599			-0.185	-0.003	1.670			-0.240	-0.232	1.694			-0.250	-0.411	1.663			-0.245	-0.483	1.637			0.115	-0.009	1.649			0.198	-0.157	1.529
-0.030	-0.211	1.605			-0.028	-0.166	1.638			-0.031	0.080	1.627			-0.021	0.263	1.599			-0.185	-0.003	1.670			-0.239	-0.232	1.694			-0.250	-0.411	1.663			-0.245	-0.483	1.637			0.115	-0.009	1.649			0.201	-0.164	1.525
-0.030	-0.211	1.605			-0.028	-0.166	1.638			-0.030	0.080	1.627			-0.021	0.263	1.599			-0.185	-0.003	1.670			-0.239	-0.232	1.694			-0.250	-0.411	1.663			-0.245	-0.484	1.637			0.115	-0.009	1.649			0.200	-0.165	1.528
-0.029	-0.211	1.605			-0.027	-0.166	1.638			-0.030	0.080	1.627			-0.021	0.263	1.599			-0.184	-0.003	1.670			-0.239	-0.232	1.694			-0.250	-0.411	1.663			-0.245	-0.484	1.637			0.115	-0.009	1.649			0.199	-0.165	1.531
-0.029	-0.211	1.605			-0.027	-0.166	1.638			-0.030	0.080	1.627			-0.020	0.263	1.599			-0.184	-0.003	1.670			-0.239	-0.232	1.694			-0.250	-0.411	1.663			-0.244	-0.484	1.637			0.115	-0.009	1.649			0.199	-0.166	1.533
-0.029	-0.211	1.605			-0.027	-0.166	1.638			-0.030	0.080	1.627			-0.020	0.263	1.599			-0.184	-0.003	1.670			-0.239	-0.232	1.694			-0.250	-0.411	1.663			-0.244	-0.484	1.637			0.115	-0.009	1.649			0.198	-0.166	1.534
-0.029	-0.211	1.605			-0.027	-0.166	1.638			-0.030	0.080	1.627			-0.019	0.263	1.599			-0.183	-0.002	1.670			-0.239	-0.232	1.694			-0.250	-0.411	1.663			-0.244	-0.484	1.637			0.115	-0.009	1.649			0.198	-0.167	1.536
-0.029	-0.211	1.605			-0.027	-0.166	1.638			-0.029	0.080	1.627			-0.019	0.262	1.599			-0.183	-0.002	1.670			-0.239	-0.232	1.694			-0.250	-0.411	1.663			-0.244	-0.484	1.637			0.115	-0.009	1.649			0.198	-0.168	1.537
-0.029	-0.211	1.605			-0.027	-0.166	1.638			-0.029	0.080	1.627			-0.019	0.262	1.599			-0.183	-0.002	1.670			-0.239	-0.232	1.694			-0.250	-0.411	1.663			-0.244	-0.484	1.637			0.115	-0.009	1.649			0.197	-0.168	1.538
-0.029	-0.211	1.605			-0.026	-0.166	1.638			-0.029	0.079	1.627			-0.019	0.262	1.599			-0.183	-0.002	1.670			-0.239	-0.232	1.694			-0.250	-0.411	1.663			-0.244	-0.484	1.637			0.115	-0.009	1.649			0.197	-0.168	1.538
-0.028	-0.212	1.605			-0.026	-0.166	1.638			-0.028	0.079	1.627			-0.018	0.262	1.599			-0.182	-0.002	1.670			-0.239	-0.232	1.694			-0.250	-0.411	1.663			-0.244	-0.484	1.637			0.115	-0.009	1.649			0.197	-0.169	1.539
-0.028	-0.212	1.605			-0.026	-0.167	1.638			-0.028	0.079	1.627			-0.018	0.262	1.599			-0.182	-0.002	1.670			-0.239	-0.231	1.694			-0.250	-0.411	1.663			-0.244	-0.484	1.637			0.115	-0.009	1.649			0.197	-0.169	1.540
-0.028	-0.212	1.604			-0.026	-0.167	1.638			-0.028	0.079	1.627			-0.018	0.262	1.598			-0.182	-0.002	1.669			-0.238	-0.231	1.694			-0.250	-0.411	1.663			-0.244	-0.484	1.636			0.115	-0.009	1.649			0.196	-0.169	1.541
-0.028	-0.212	1.604			-0.026	-0.167	1.638			-0.028	0.079	1.627			-0.017	0.262	1.598			-0.182	-0.002	1.669			-0.238	-0.231	1.694			-0.250	-0.411	1.663			-0.244	-0.484	1.636			0.115	-0.009	1.649			0.196	-0.170	1.541
-0.028	-0.212	1.604			-0.026	-0.167	1.638			-0.027	0.079	1.627			-0.017	0.262	1.598			-0.182	-0.002	1.669			-0.238	-0.231	1.694			-0.250	-0.411	1.662			-0.244	-0.484	1.636			0.114	-0.009	1.649			0.196	-0.170	1.542
-0.028	-0.212	1.604			-0.025	-0.167	1.638			-0.027	0.079	1.627			-0.017	0.262	1.598			-0.181	-0.002	1.669			-0.238	-0.231	1.694			-0.250	-0.411	1.662			-0.244	-0.484	1.636			0.114	-0.009	1.649			0.196	-0.170	1.543
-0.027	-0.212	1.604			-0.025	-0.167	1.638			-0.027	0.078	1.627			-0.017	0.262	1.598			-0.181	-0.002	1.669			-0.238	-0.231	1.693			-0.250	-0.411	1.662			-0.244	-0.483	1.636			0.114	-0.009	1.649			0.196	-0.170	1.543
-0.027	-0.213	1.604			-0.025	-0.167	1.638			-0.027	0.078	1.627			-0.017	0.262	1.598			-0.181	-0.002	1.669			-0.238	-0.231	1.693			-0.250	-0.411	1.662			-0.244	-0.483	1.636			0.114	-0.009	1.649			0.195	-0.171	1.544
-0.027	-0.213	1.604			-0.025	-0.168	1.638			-0.027	0.078	1.626			-0.016	0.262	1.598			-0.181	-0.002	1.669			-0.238	-0.231	1.693			-0.250	-0.411	1.662			-0.244	-0.483	1.636			0.114	-0.009	1.649			0.195	-0.171	1.544
-0.027	-0.213	1.604			-0.025	-0.168	1.637			-0.027	0.078	1.626			-0.016	0.262	1.598			-0.181	-0.002	1.669			-0.238	-0.231	1.693			-0.250	-0.411	1.662			-0.244	-0.483	1.636			0.114	-0.009	1.648			0.195	-0.171	1.545
-0.027	-0.213	1.604			-0.025	-0.168	1.637			-0.026	0.078	1.626			-0.016	0.262	1.598			-0.181	-0.002	1.669			-0.238	-0.231	1.693			-0.250	-0.411	1.662			-0.244	-0.483	1.636			0.114	-0.009	1.648			0.195	-0.171	1.545
-0.027	-0.213	1.604			-0.025	-0.168	1.637			-0.026	0.078	1.626			-0.016	0.262	1.598			-0.181	-0.002	1.668			-0.238	-0.231	1.693			-0.250	-0.411	1.662			-0.243	-0.483	1.636			0.113	-0.009	1.648			0.195	-0.171	1.546
-0.027	-0.213	1.604			-0.025	-0.168	1.637			-0.026	0.078	1.626			-0.016	0.262	1.598			-0.180	-0.002	1.668			-0.238	-0.231	1.693			-0.250	-0.411	1.662			-0.243	-0.483	1.636			0.113	-0.010	1.648			0.195	-0.171	1.546
-0.027	-0.213	1.604			-0.024	-0.168	1.637			-0.026	0.078	1.626			-0.016	0.261	1.598			-0.180	-0.002	1.668			-0.238	-0.231	1.693			-0.250	-0.411	1.662			-0.243	-0.483	1.636			0.113	-0.010	1.648			0.195	-0.172	1.546
-0.026	-0.214	1.604			-0.024	-0.168	1.637			-0.026	0.078	1.626			-0.015	0.261	1.598			-0.180	-0.002	1.668			-0.238	-0.231	1.693			-0.249	-0.411	1.661			-0.243	-0.483	1.636			0.113	-0.010	1.648			0.195	-0.172	1.547
-0.026	-0.214	1.604			-0.024	-0.168	1.637			-0.026	0.078	1.626			-0.015	0.261	1.597			-0.180	-0.002	1.668			-0.238	-0.231	1.693			-0.249	-0.410	1.661			-0.243	-0.483	1.636			0.113	-0.010	1.648			0.194	-0.172	1.547
-0.026	-0.214	1.604			-0.024	-0.169	1.637			-0.026	0.078	1.626			-0.015	0.261	1.597			-0.180	-0.002	1.668			-0.238	-0.231	1.693			-0.249	-0.410	1.661			-0.243	-0.483	1.636			0.113	-0.010	1.648			0.194	-0.172	1.547
-0.026	-0.214	1.603			-0.024	-0.169	1.637			-0.026	0.078	1.626			-0.014	0.261	1.597			-0.179	-0.002	1.667			-0.238	-0.231	1.693			-0.249	-0.410	1.661			-0.243	-0.483	1.636			0.113	-0.010	1.648			0.200	-0.177	1.538
-0.026	-0.214	1.603			-0.024	-0.169	1.637			-0.025	0.077	1.626			-0.014	0.261	1.596			-0.179	-0.002	1.667			-0.237	-0.231	1.693			-0.249	-0.410	1.661			-0.243	-0.483	1.635			0.113	-0.010	1.648			0.200	-0.177	1.539
-0.025	-0.214	1.603			-0.023	-0.169	1.636			-0.025	0.077	1.625			-0.013	0.261	1.596			-0.179	-0.002	1.667			-0.237	-0.231	1.692			-0.249	-0.410	1.661			-0.242	-0.483	1.635			0.112	-0.010	1.648			0.204	-0.180	1.534
-0.025	-0.215	1.603			-0.023	-0.169	1.636			-0.025	0.077	1.625			-0.012	0.261	1.595			-0.178	-0.002	1.666			-0.236	-0.230	1.692			-0.249	-0.410	1.661			-0.242	-0.483	1.635			0.112	-0.010	1.648			0.207	-0.182	1.531
-0.025	-0.215	1.603			-0.023	-0.169	1.636			-0.024	0.077	1.625			-0.011	0.261	1.594			-0.177	-0.002	1.666			-0.236	-0.230	1.692			-0.248	-0.410	1.660			-0.242	-0.483	1.635			0.112	-0.010	1.647			0.209	-0.183	1.528
-0.024	-0.215	1.602			-0.022	-0.170	1.635			-0.024	0.077	1.624			-0.011	0.261	1.594			-0.176	-0.002	1.665			-0.236	-0.230	1.691			-0.248	-0.410	1.660			-0.241	-0.483	1.635			0.112	-0.010	1.647			0.211	-0.185	1.525
-0.024	-0.215	1.602			-0.022	-0.170	1.635			-0.024	0.077	1.624			-0.010	0.261	1.593			-0.175	-0.001	1.664			-0.235	-0.230	1.691			-0.247	-0.409	1.660			-0.241	-0.482	1.635			0.112	-0.010	1.647			0.213	-0.186	1.523
-0.023	-0.216	1.601			-0.021	-0.170	1.634			-0.023	0.077	1.623			-0.009	0.261	1.592			-0.175	-0.001	1.664			-0.234	-0.229	1.690			-0.247	-0.409	1.660			-0.240	-0.482	1.635			0.112	-0.010	1.647			0.214	-0.187	1.522
-0.022	-0.216	1.601			-0.020	-0.170	1.634			-0.023	0.077	1.623			-0.008	0.261	1.591			-0.174	-0.001	1.663			-0.233	-0.229	1.690			-0.246	-0.409	1.660			-0.240	-0.481	1.635			0.113	-0.010	1.646			0.216	-0.188	1.520
-0.022	-0.216	1.600			-0.020	-0.171	1.633			-0.022	0.077	1.622			-0.007	0.260	1.590			-0.173	-0.001	1.663			-0.232	-0.229	1.689			-0.245	-0.408	1.660			-0.239	-0.481	1.634			0.113	-0.010	1.646			0.217	-0.189	1.519
-0.021	-0.216	1.600			-0.019	-0.171	1.633			-0.021	0.077	1.621			-0.006	0.260	1.589			-0.172	-0.001	1.662			-0.231	-0.229	1.689			-0.245	-0.408	1.659			-0.239	-0.481	1.634			0.113	-0.009	1.646			0.218	-0.190	1.517
-0.021	-0.217	1.599			-0.019	-0.171	1.632			-0.021	0.076	1.621			-0.005	0.260	1.589			-0.171	-0.001	1.662			-0.230	-0.229	1.688			-0.244	-0.408	1.659			-0.234	-0.477	1.635			0.113	-0.009	1.645			0.219	-0.191	1.516
-0.020	-0.217	1.599			-0.018	-0.171	1.631			-0.020	0.076	1.620			-0.004	0.260	1.588			-0.170	-0.001	1.661			-0.229	-0.229	1.688			-0.243	-0.408	1.659			-0.225	-0.471	1.638			0.113	-0.009	1.645			0.219	-0.191	1.515
-0.019	-0.217	1.598			-0.017	-0.171	1.631			-0.020	0.076	1.619			-0.003	0.260	1.587			-0.169	-0.001	1.660			-0.229	-0.228	1.687			-0.242	-0.408	1.658			-0.225	-0.471	1.638			0.114	-0.009	1.645			0.220	-0.192	1.514
-0.019	-0.217	1.598			-0.017	-0.171	1.630			-0.019	0.076	1.618			-0.002	0.260	1.586			-0.169	-0.001	1.660			-0.228	-0.228	1.687			-0.242	-0.408	1.658			-0.224	-0.471	1.637			0.114	-0.009	1.644			0.221	-0.192	1.514
-0.018	-0.217	1.597			-0.016	-0.172	1.629			-0.018	0.076	1.618			-0.002	0.260	1.585			-0.168	-0.001	1.660			-0.227	-0.228	1.687			-0.241	-0.408	1.658			-0.224	-0.472	1.637			0.114	-0.009	1.644			0.221	-0.193	1.513
-0.017	-0.218	1.597			-0.016	-0.172	1.629			-0.018	0.076	1.617			-0.001	0.260	1.585			-0.167	-0.001	1.659			-0.226	-0.228	1.686			-0.240	-0.408	1.657			-0.224	-0.472	1.637			0.114	-0.009	1.643			0.222	-0.193	1.512
-0.017	-0.218	1.596			-0.015	-0.172	1.628			-0.017	0.076	1.616			-0.000	0.260	1.584			-0.167	-0.001	1.659			-0.226	-0.228	1.686			-0.240	-0.408	1.657			-0.223	-0.472	1.636			0.114	-0.009	1.643			0.222	-0.194	1.512
-0.016	-0.218	1.596			-0.014	-0.172	1.627			-0.017	0.076	1.615			0.000	0.260	1.583			-0.166	-0.001	1.658			-0.225	-0.228	1.685			-0.239	-0.408	1.657			-0.223	-0.472	1.636			0.115	-0.009	1.643			0.223	-0.194	1.511
-0.016	-0.218	1.596			-0.014	-0.172	1.627			-0.016	0.076	1.614			0.001	0.260	1.583			-0.166	-0.001	1.658			-0.225	-0.228	1.685			-0.239	-0.407	1.657			-0.223	-0.472	1.636			0.115	-0.009	1.642			0.223	-0.194	1.510
-0.016	-0.218	1.595			-0.014	-0.172	1.626			-0.016	0.076	1.614			0.001	0.260	1.582			-0.165	-0.001	1.658			-0.224	-0.228	1.685			-0.238	-0.407	1.657			-0.223	-0.472	1.635			0.115	-0.009	1.642			0.223	-0.195	1.510
-0.015	-0.218	1.595			-0.013	-0.172	1.626			-0.015	0.076	1.613			0.002	0.260	1.582			-0.165	-0.001	1.657			-0.224	-0.228	1.685			-0.238	-0.407	1.656			-0.223	-0.472	1.635			0.115	-0.009	1.642			0.224	-0.195	1.510
-0.015	-0.218	1.595			-0.013	-0.172	1.625			-0.015	0.076	1.613			0.002	0.260	1.581			-0.164	-0.001	1.657			-0.223	-0.228	1.684			-0.238	-0.407	1.656			-0.223	-0.473	1.635			0.115	-0.009	1.642			0.224	-0.195	1.509
-0.015	-0.218	1.594			-0.012	-0.172	1.625			-0.015	0.076	1.612			0.002	0.260	1.581			-0.164	-0.001	1.657			-0.223	-0.228	1.684			-0.237	-0.407	1.656			-0.223	-0.473	1.635			0.116	-0.009	1.641			0.224	-0.195	1.509
-0.014	-0.219	1.594			-0.012	-0.172	1.624			-0.014	0.076	1.612			0.003	0.260	1.581			-0.164	-0.001	1.657			-0.222	-0.228	1.684			-0.237	-0.407	1.656			-0.223	-0.473	1.635			0.116	-0.009	1.641			0.225	-0.196	1.508
-0.014	-0.219	1.594			-0.012	-0.172	1.624			-0.014	0.076	1.611			0.003	0.260	1.580			-0.164	-0.001	1.657			-0.222	-0.228	1.684			-0.237	-0.407	1.656			-0.223	-0.473	1.635			0.116	-0.009	1.641			0.225	-0.196	1.508
-0.014	-0.219	1.594			-0.012	-0.172	1.623			-0.014	0.076	1.611			0.003	0.259	1.580			-0.163	-0.001	1.656			-0.222	-0.228	1.684			-0.236	-0.406	1.656			-0.223	-0.473	1.634			0.116	-0.009	1.641			0.225	-0.196	1.508
-0.013	-0.219	1.593			-0.011	-0.172	1.623			-0.013	0.076	1.611			0.004	0.259	1.580			-0.163	-0.001	1.656			-0.221	-0.228	1.683			-0.236	-0.406	1.656			-0.223	-0.473	1.634			0.116	-0.009	1.641			0.225	-0.196	1.507
-0.013	-0.219	1.593			-0.011	-0.172	1.623			-0.013	0.076	1.611			0.004	0.259	1.579			-0.163	-0.001	1.656			-0.221	-0.228	1.683			-0.236	-0.406	1.656			-0.223	-0.473	1.634			0.116	-0.009	1.640			0.226	-0.196	1.507
-0.013	-0.219	1.593			-0.011	-0.173	1.623			-0.013	0.076	1.610			0.004	0.259	1.579			-0.163	-0.001	1.656			-0.221	-0.228	1.683			-0.236	-0.406	1.656			-0.223	-0.473	1.634			0.117	-0.009	1.640			0.226	-0.196	1.507
-0.013	-0.219	1.593			-0.011	-0.173	1.622			-0.013	0.076	1.610			0.004	0.259	1.579			-0.162	-0.001	1.656			-0.220	-0.228	1.683			-0.235	-0.406	1.656			-0.219	-0.469	1.641			0.117	-0.009	1.640			0.226	-0.196	1.507
-0.013	-0.219	1.593			-0.010	-0.173	1.622			-0.013	0.076	1.610			0.005	0.259	1.579			-0.162	-0.001	1.656			-0.220	-0.228	1.683			-0.235	-0.406	1.656			-0.216	-0.466	1.645			0.117	-0.009	1.640			0.226	-0.196	1.507
-0.013	-0.219	1.593			-0.010	-0.173	1.622			-0.012	0.076	1.610			0.005	0.259	1.579			-0.162	-0.001	1.656			-0.220	-0.228	1.683			-0.235	-0.406	1.656			-0.213	-0.464	1.648			0.117	-0.009	1.640			0.226	-0.196	1.507
-0.012	-0.219	1.593			-0.010	-0.173	1.622			-0.012	0.076	1.610			0.005	0.259	1.578			-0.162	-0.001	1.656			-0.220	-0.228	1.683			-0.235	-0.406	1.656			-0.212	-0.462	1.650			0.117	-0.008	1.640			0.226	-0.196	1.507
-0.012	-0.219	1.593			-0.010	-0.173	1.622			-0.012	0.075	1.610			0.005	0.259	1.578			-0.162	-0.001	1.656			-0.219	-0.228	1.683			-0.235	-0.406	1.656			-0.211	-0.461	1.651			0.117	-0.008	1.640			0.226	-0.196	1.507
-0.012	-0.219	1.592			-0.010	-0.173	1.621			-0.012	0.075	1.610			0.005	0.259	1.578			-0.161	-0.001	1.656			-0.219	-0.228	1.683			-0.234	-0.406	1.656			-0.211	-0.461	1.652			0.117	-0.008	1.640			0.224	-0.194	1.509
-0.012	-0.219	1.592			-0.010	-0.173	1.621			-0.012	0.075	1.610			0.005	0.259	1.578			-0.161	-0.001	1.656			-0.219	-0.228	1.683			-0.234	-0.406	1.656			-0.210	-0.460	1.653			0.117	-0.008	1.639			0.223	-0.193	1.511
-0.012	-0.219	1.592			-0.010	-0.173	1.621			-0.011	0.075	1.610			0.005	0.259	1.578			-0.161	-0.001	1.656			-0.219	-0.228	1.683			-0.234	-0.406	1.657			-0.210	-0.460	1.654			0.117	-0.008	1.639			0.223	-0.193	1.512
-0.012	-0.219	1.592			-0.009	-0.173	1.621			-0.011	0.075	1.610			0.006	0.259	1.578			-0.161	-0.001	1.656			-0.219	-0.228	1.683			-0.234	-0.406	1.657			-0.209	-0.459	1.654			0.117	-0.008	1.639			0.222	-0.192	1.512
-0.012	-0.219	1.592			-0.009	-0.173	1.621			-0.011	0.075	1.610			0.006	0.259	1.578			-0.161	-0.001	1.656			-0.218	-0.228	1.683			-0.234	-0.406	1.657			-0.209	-0.459	1.655			0.118	-0.008	1.639			0.222	-0.192	1.513
-0.011	-0.219	1.592			-0.009	-0.173	1.621			-0.011	0.075	1.610			0.006	0.259	1.578			-0.161	-0.001	1.656			-0.218	-0.229	1.683			-0.234	-0.406	1.657			-0.209	-0.459	1.655			0.118	-0.008	1.639			0.222	-0.191	1.513
-0.011	-0.219	1.592			-0.009	-0.173	1.621			-0.011	0.075	1.610			0.006	0.259	1.578			-0.161	-0.001	1.656			-0.218	-0.229	1.683			-0.234	-0.406	1.657			-0.208	-0.458	1.656			0.118	-0.008	1.639			0.222	-0.191	1.513
-0.011	-0.219	1.592			-0.009	-0.173	1.621			-0.011	0.075	1.610			0.006	0.259	1.578			-0.161	-0.001	1.657			-0.218	-0.229	1.683			-0.233	-0.406	1.657			-0.208	-0.458	1.657			0.118	-0.008	1.639			0.222	-0.191	1.514
-0.011	-0.219	1.592			-0.009	-0.173	1.621			-0.010	0.075	1.610			0.006	0.259	1.578			-0.161	-0.001	1.657			-0.218	-0.229	1.683			-0.232	-0.427	1.652			-0.219	-0.502	1.643			0.118	-0.008	1.639			0.222	-0.191	1.514
-0.011	-0.219	1.592			-0.009	-0.173	1.621			-0.010	0.075	1.610			0.006	0.259	1.578			-0.161	-0.001	1.657			-0.218	-0.229	1.683			-0.232	-0.425	1.653			-0.215	-0.491	1.646			0.118	-0.007	1.639			0.222	-0.191	1.514
-0.011	-0.219	1.592			-0.009	-0.173	1.621			-0.010	0.075	1.610			0.006	0.259	1.578			-0.161	-0.001	1.657			-0.218	-0.229	1.683			-0.232	-0.424	1.654			-0.213	-0.485	1.648			0.118	-0.007	1.639			0.222	-0.191	1.514
-0.011	-0.219	1.592			-0.009	-0.173	1.621			-0.010	0.075	1.610			0.006	0.259	1.578			-0.161	-0.001	1.657			-0.217	-0.229	1.683			-0.232	-0.423	1.655			-0.213	-0.484	1.649			0.118	-0.007	1.639			0.221	-0.191	1.514
-0.011	-0.219	1.592			-0.009	-0.172	1.621			-0.010	0.075	1.610			0.006	0.259	1.578			-0.161	-0.001	1.657			-0.217	-0.229	1.683			-0.232	-0.434	1.650			-0.219	-0.511	1.632			0.118	-0.007	1.639			0.221	-0.191	1.514
-0.011	-0.219	1.592			-0.008	-0.172	1.621			-0.010	0.075	1.610			0.006	0.259	1.578			-0.161	-0.001	1.657			-0.217	-0.229	1.683			-0.232	-0.431	1.651			-0.221	-0.507	1.632			0.118	-0.007	1.639			0.221	-0.191	1.514
-0.011	-0.219	1.592			-0.008	-0.172	1.621			-0.010	0.075	1.611			0.006	0.259	1.578			-0.161	-0.001	1.658			-0.217	-0.229	1.683			-0.232	-0.428	1.652			-0.223	-0.504	1.632			0.118	-0.007	1.639			0.221	-0.190	1.514
-0.011	-0.219	1.592			-0.008	-0.172	1.621			-0.010	0.075	1.611			0.006	0.259	1.578			-0.161	-0.001	1.658			-0.217	-0.229	1.683			-0.232	-0.426	1.653			-0.225	-0.502	1.632			0.119	-0.007	1.639			0.221	-0.190	1.514
-0.011	-0.219	1.592			-0.008	-0.172	1.621			-0.010	0.075	1.611			0.006	0.259	1.578			-0.161	-0.001	1.658			-0.217	-0.229	1.683			-0.232	-0.424	1.654			-0.226	-0.500	1.631			0.119	-0.007	1.639			0.221	-0.190	1.515
-0.010	-0.219	1.592			-0.008	-0.172	1.621			-0.009	0.075	1.611			0.006	0.259	1.578			-0.161	-0.001	1.658			-0.217	-0.229	1.683			-0.232	-0.422	1.655			-0.227	-0.498	1.631			0.119	-0.007	1.639			0.221	-0.190	1.515
-0.010	-0.219	1.592			-0.008	-0.172	1.621			-0.009	0.075	1.611			0.006	0.259	1.578			-0.161	-0.001	1.658			-0.217	-0.229	1.683			-0.232	-0.420	1.655			-0.228	-0.496	1.631			0.119	-0.007	1.639			0.221	-0.190	1.515
-0.010	-0.219	1.592			-0.008	-0.172	1.622			-0.009	0.075	1.611			0.006	0.259	1.577			-0.161	-0.001	1.658			-0.217	-0.229	1.683			-0.232	-0.418	1.656			-0.229	-0.494	1.631			0.119	-0.007	1.639			0.221	-0.190	1.515
-0.010	-0.219	1.592			-0.008	-0.172	1.622			-0.009	0.075	1.611			0.007	0.259	1.577			-0.160	-0.001	1.658			-0.217	-0.229	1.683			-0.232	-0.417	1.656			-0.229	-0.492	1.631			0.119	-0.007	1.639			0.221	-0.190	1.515
-0.010	-0.219	1.592			-0.008	-0.172	1.622			-0.009	0.075	1.611			0.007	0.259	1.577			-0.160	-0.001	1.658			-0.217	-0.229	1.683			-0.232	-0.415	1.657			-0.230	-0.491	1.631			0.119	-0.007	1.639			0.221	-0.190	1.515
-0.010	-0.219	1.592			-0.008	-0.172	1.622			-0.009	0.075	1.611			0.007	0.259	1.577			-0.160	-0.001	1.658			-0.217	-0.229	1.683			-0.232	-0.414	1.657			-0.230	-0.489	1.631			0.119	-0.007	1.639			0.221	-0.190	1.515
-0.010	-0.219	1.592			-0.008	-0.172	1.622			-0.009	0.075	1.611			0.008	0.258	1.576			-0.160	-0.001	1.658			-0.216	-0.229	1.683			-0.232	-0.412	1.657			-0.231	-0.488	1.631			0.120	-0.007	1.639			0.221	-0.190	1.515
-0.010	-0.219	1.592			-0.008	-0.172	1.622			-0.009	0.075	1.611			0.009	0.258	1.576			-0.160	-0.001	1.658			-0.216	-0.229	1.683			-0.232	-0.411	1.657			-0.231	-0.486	1.631			0.120	-0.007	1.639			0.221	-0.190	1.515
-0.010	-0.219	1.592			-0.008	-0.172	1.622			-0.009	0.074	1.611			0.009	0.258	1.575			-0.160	-0.000	1.658			-0.216	-0.228	1.683			-0.232	-0.410	1.657			-0.232	-0.485	1.631			0.120	-0.007	1.639			0.221	-0.190	1.515
-0.010	-0.219	1.592			-0.008	-0.172	1.622			-0.009	0.074	1.611			0.010	0.258	1.575			-0.160	-0.000	1.658			-0.216	-0.228	1.683			-0.233	-0.409	1.657			-0.232	-0.484	1.631			0.120	-0.008	1.639			0.221	-0.190	1.514
-0.010	-0.219	1.592			-0.008	-0.172	1.622			-0.009	0.074	1.611			0.011	0.257	1.574			-0.159	-0.000	1.658			-0.216	-0.228	1.683			-0.233	-0.408	1.657			-0.232	-0.483	1.630			0.121	-0.008	1.639			0.221	-0.190	1.514
-0.010	-0.219	1.592			-0.008	-0.172	1.621			-0.009	0.074	1.610			0.012	0.257	1.574			-0.159	0.000	1.658			-0.216	-0.228	1.683			-0.233	-0.407	1.657			-0.231	-0.477	1.632			0.121	-0.008	1.639			0.221	-0.190	1.514
-0.010	-0.219	1.592			-0.008	-0.172	1.621			-0.009	0.074	1.610			0.013	0.257	1.573			-0.159	0.000	1.657			-0.216	-0.228	1.683			-0.233	-0.406	1.657			-0.231	-0.475	1.632			0.121	-0.008	1.639			0.222	-0.190	1.514
-0.010	-0.219	1.592			-0.008	-0.172	1.621			-0.008	0.074	1.610			0.014	0.257	1.572			-0.159	0.001	1.657			-0.216	-0.227	1.683			-0.233	-0.405	1.657			-0.230	-0.471	1.633			0.121	-0.008	1.639			0.222	-0.190	1.513
-0.010	-0.219	1.592			-0.007	-0.172	1.621			-0.008	0.073	1.610			0.015	0.256	1.572			-0.159	0.001	1.657			-0.216	-0.227	1.682			-0.233	-0.405	1.657			-0.227	-0.466	1.635			0.121	-0.009	1.639			0.222	-0.190	1.513
-0.010	-0.219	1.592			-0.007	-0.172	1.621			-0.008	0.073	1.610			0.015	0.256	1.571			-0.158	0.001	1.657			-0.216	-0.227	1.682			-0.233	-0.404	1.657			-0.221	-0.460	1.638			0.122	-0.009	1.638			0.222	-0.190	1.512
-0.010	-0.219	1.592			-0.007	-0.172	1.621			-0.008	0.073	1.609			0.016	0.256	1.570			-0.158	0.001	1.657			-0.216	-0.227	1.682			-0.233	-0.403	1.657			-0.217	-0.456	1.641			0.122	-0.009	1.638			0.222	-0.190	1.512
-0.010	-0.219	1.592			-0.007	-0.172	1.621			-0.008	0.073	1.609			0.017	0.256	1.570			-0.158	0.001	1.656			-0.216	-0.226	1.682			-0.233	-0.403	1.657			-0.212	-0.450	1.644			0.122	-0.009	1.638			0.222	-0.190	1.512
-0.009	-0.219	1.592			-0.007	-0.173	1.621			-0.007	0.073	1.609			0.018	0.255	1.569			-0.158	0.002	1.656			-0.216	-0.226	1.682			-0.233	-0.402	1.657			-0.215	-0.450	1.646			0.122	-0.010	1.638			0.223	-0.190	1.511
-0.009	-0.219	1.592			-0.007	-0.173	1.620			-0.007	0.072	1.609			0.018	0.255	1.569			-0.157	0.002	1.656			-0.216	-0.226	1.682			-0.233	-0.401	1.657			-0.218	-0.449	1.647			0.123	-0.010	1.638			0.223	-0.190	1.511
-0.009	-0.219	1.592			-0.007	-0.173	1.620			-0.007	0.072	1.608			0.019	0.255	1.568			-0.157	0.002	1.656			-0.216	-0.226	1.681			-0.233	-0.401	1.657			-0.220	-0.448	1.648			0.123	-0.010	1.637			0.223	-0.190	1.510
-0.009	-0.219	1.592			-0.007	-0.173	1.620			-0.007	0.072	1.608			0.019	0.255	1.568			-0.157	0.002	1.656			-0.216	-0.225	1.681			-0.233	-0.400	1.657			-0.208	-0.435	1.657			0.123	-0.010	1.637			0.223	-0.190	1.510
-0.009	-0.219	1.592			-0.007	-0.173	1.620			-0.007	0.072	1.608			0.020	0.254	1.567			-0.157	0.002	1.655			-0.216	-0.225	1.681			-0.233	-0.400	1.657			-0.203	-0.429	1.661			0.123	-0.010	1.637			0.223	-0.190	1.510
-0.009	-0.219	1.592			-0.007	-0.173	1.620			-0.007	0.072	1.608			0.020	0.254	1.567			-0.157	0.003	1.655			-0.216	-0.225	1.681			-0.233	-0.400	1.657			-0.198	-0.425	1.664			0.123	-0.010	1.637			0.223	-0.190	1.509
-0.009	-0.219	1.591			-0.007	-0.173	1.619			-0.007	0.072	1.608			0.021	0.254	1.567			-0.156	0.003	1.655			-0.216	-0.225	1.681			-0.233	-0.399	1.657			-0.196	-0.423	1.666			0.124	-0.011	1.637			0.223	-0.190	1.509
-0.009	-0.219	1.591			-0.007	-0.173	1.619			-0.007	0.071	1.608			0.021	0.254	1.566			-0.156	0.003	1.655			-0.216	-0.224	1.681			-0.233	-0.399	1.657			-0.208	-0.430	1.663			0.124	-0.011	1.637			0.224	-0.190	1.509
-0.009	-0.219	1.591			-0.006	-0.173	1.619			-0.006	0.071	1.607			0.021	0.254	1.566			-0.156	0.003	1.655			-0.216	-0.224	1.680			-0.233	-0.398	1.657			-0.202	-0.423	1.667			0.124	-0.011	1.637			0.224	-0.190	1.509
-0.009	-0.219	1.591			-0.006	-0.173	1.619			-0.006	0.071	1.607			0.022	0.254	1.566			-0.156	0.003	1.655			-0.216	-0.224	1.680			-0.233	-0.398	1.657			-0.212	-0.432	1.663			0.124	-0.011	1.636			0.224	-0.190	1.508
-0.009	-0.219	1.591			-0.006	-0.173	1.619			-0.006	0.071	1.607			0.022	0.254	1.566			-0.156	0.003	1.654			-0.216	-0.224	1.680			-0.233	-0.398	1.657			-0.218	-0.436	1.661			0.124	-0.011	1.636			0.224	-0.190	1.508
-0.009	-0.219	1.591			-0.006	-0.173	1.618			-0.006	0.071	1.607			0.022	0.254	1.565			-0.156	0.003	1.654			-0.216	-0.224	1.680			-0.233	-0.398	1.656			-0.222	-0.440	1.660			0.124	-0.012	1.636			0.224	-0.189	1.508
-0.009	-0.219	1.591			-0.006	-0.173	1.618			-0.006	0.071	1.607			0.022	0.253	1.565			-0.156	0.004	1.654			-0.216	-0.224	1.680			-0.234	-0.398	1.656			-0.211	-0.430	1.664			0.123	-0.012	1.635			0.225	-0.189	1.508
-0.008	-0.219	1.591			-0.006	-0.173	1.618			-0.006	0.071	1.607			0.022	0.253	1.565			-0.155	0.004	1.654			-0.216	-0.223	1.680			-0.234	-0.397	1.656			-0.205	-0.425	1.667			0.120	-0.006	1.638			0.223	-0.184	1.508
-0.008	-0.219	1.591			-0.006	-0.173	1.618			-0.006	0.071	1.607			0.022	0.253	1.565			-0.155	0.004	1.654			-0.216	-0.223	1.680			-0.234	-0.397	1.656			-0.201	-0.422	1.669			0.116	-0.002	1.639			0.221	-0.179	1.508
-0.008	-0.219	1.591			-0.006	-0.173	1.618			-0.006	0.071	1.607			0.023	0.253	1.564			-0.155	0.004	1.654			-0.216	-0.223	1.680			-0.234	-0.397	1.656			-0.198	-0.420	1.670			0.114	0.002	1.641			0.219	-0.175	1.508
-0.008	-0.219	1.591			-0.006	-0.173	1.618			-0.006	0.071	1.607			0.022	0.253	1.564			-0.155	0.004	1.654			-0.216	-0.223	1.680			-0.234	-0.397	1.656			-0.196	-0.419	1.671			0.111	0.006	1.642			0.217	-0.171	1.508
-0.008	-0.219	1.591			-0.006	-0.173	1.618			-0.006	0.071	1.607			0.022	0.253	1.564			-0.155	0.004	1.654			-0.216	-0.223	1.680			-0.234	-0.397	1.656			-0.194	-0.418	1.671			0.109	0.009	1.643			0.215	-0.168	1.508
-0.008	-0.219	1.591			-0.006	-0.173	1.618			-0.006	0.070	1.606			0.022	0.253	1.564			-0.155	0.004	1.654			-0.216	-0.223	1.680			-0.234	-0.398	1.656			-0.192	-0.418	1.672			0.107	0.011	1.644			0.214	-0.165	1.508
-0.008	-0.219	1.591			-0.006	-0.173	1.618			-0.006	0.070	1.606			0.021	0.253	1.564			-0.155	0.004	1.654			-0.216	-0.223	1.680			-0.234	-0.398	1.656			-0.191	-0.417	1.672			0.105	0.013	1.645			0.213	-0.162	1.507
-0.008	-0.219	1.591			-0.006	-0.173	1.617			-0.006	0.070	1.606			0.021	0.254	1.564			-0.155	0.004	1.654			-0.216	-0.223	1.680			-0.234	-0.398	1.656			-0.209	-0.436	1.664			0.104	0.015	1.645			0.211	-0.159	1.507
-0.008	-0.219	1.591			-0.006	-0.173	1.617			-0.006	0.070	1.606			0.020	0.254	1.564			-0.155	0.004	1.654			-0.216	-0.223	1.680			-0.234	-0.399	1.656			-0.213	-0.440	1.663			0.102	0.021	1.648			0.208	-0.152	1.507
-0.008	-0.219	1.591			-0.006	-0.173	1.617			-0.006	0.070	1.606			0.019	0.254	1.564			-0.155	0.004	1.654			-0.216	-0.223	1.680			-0.234	-0.399	1.656			-0.219	-0.446	1.660			0.100	0.025	1.649			0.205	-0.146	1.507
-0.008	-0.219	1.591			-0.006	-0.173	1.617			-0.006	0.070	1.606			0.018	0.254	1.565			-0.155	0.004	1.654			-0.216	-0.223	1.680			-0.234	-0.399	1.656			-0.221	-0.448	1.659			0.099	0.028	1.650			0.203	-0.141	1.507
-0.008	-0.219	1.591			-0.006	-0.173	1.617			-0.006	0.070	1.606			0.017	0.254	1.565			-0.156	0.004	1.654			-0.216	-0.223	1.680			-0.234	-0.399	1.656			-0.225	-0.451	1.658			0.098	0.031	1.651			0.201	-0.136	1.508
-0.008	-0.219	1.591			-0.006	-0.173	1.617			-0.006	0.070	1.606			0.016	0.254	1.565			-0.156	0.004	1.655			-0.216	-0.223	1.680			-0.234	-0.400	1.656			-0.226	-0.453	1.658			0.097	0.034	1.652			0.199	-0.132	1.507
-0.008	-0.218	1.591			-0.006	-0.173	1.617			-0.006	0.070	1.606			0.014	0.254	1.565			-0.156	0.004	1.655			-0.216	-0.223	1.681			-0.234	-0.400	1.656			-0.229	-0.455	1.657			0.097	0.036	1.653			0.198	-0.129	1.507
-0.008	-0.218	1.591			-0.006	-0.172	1.617			-0.006	0.070	1.606			0.013	0.255	1.566			-0.156	0.004	1.655			-0.216	-0.223	1.681			-0.234	-0.400	1.656			-0.230	-0.456	1.656			0.096	0.039	1.654			0.196	-0.126	1.507
-0.008	-0.218	1.591			-0.006	-0.172	1.617			-0.006	0.071	1.606			0.012	0.255	1.566			-0.157	0.004	1.656			-0.216	-0.223	1.681			-0.234	-0.400	1.656			-0.230	-0.457	1.656			0.095	0.041	1.655			0.195	-0.124	1.507
-0.008	-0.217	1.591			-0.006	-0.172	1.617			-0.006	0.071	1.606			0.011	0.255	1.566			-0.157	0.003	1.656			-0.216	-0.224	1.681			-0.234	-0.400	1.657			-0.229	-0.457	1.656			0.095	0.043	1.656			0.194	-0.121	1.506
-0.008	-0.216	1.591			-0.006	-0.171	1.617			-0.006	0.071	1.606			0.010	0.255	1.567			-0.158	0.003	1.657			-0.216	-0.224	1.682			-0.234	-0.400	1.657			-0.230	-0.461	1.653			0.094	0.045	1.656			0.193	-0.118	1.505
-0.008	-0.216	1.592			-0.006	-0.171	1.617			-0.006	0.071	1.606			0.008	0.255	1.567			-0.158	0.003	1.657			-0.216	-0.224	1.682			-0.234	-0.400	1.657			-0.231	-0.463	1.650			0.094	0.047	1.657			0.192	-0.113	1.503
-0.008	-0.215	1.592			-0.006	-0.170	1.617			-0.006	0.071	1.606			0.007	0.255	1.568			-0.158	0.003	1.657			-0.216	-0.224	1.682			-0.237	-0.400	1.661			-0.233	-0.465	1.651			0.093	0.048	1.658			0.191	-0.110	1.502
-0.008	-0.215	1.592			-0.006	-0.170	1.617			-0.007	0.071	1.606			0.006	0.256	1.568			-0.159	0.003	1.658			-0.217	-0.224	1.683			-0.237	-0.400	1.661			-0.234	-0.467	1.650			0.093	0.050	1.658			0.191	-0.107	1.501
-0.008	-0.214	1.592			-0.006	-0.169	1.617			-0.007	0.071	1.606			0.005	0.256	1.569			-0.159	0.003	1.659			-0.217	-0.224	1.683			-0.237	-0.401	1.662			-0.234	-0.468	1.649			0.093	0.051	1.659			0.190	-0.104	1.500
-0.008	-0.214	1.592			-0.007	-0.169	1.617			-0.007	0.072	1.606			0.004	0.256	1.569			-0.160	0.003	1.659			-0.217	-0.224	1.683			-0.237	-0.401	1.665			-0.235	-0.469	1.649			0.092	0.052	1.659			0.190	-0.103	1.499
-0.008	-0.213	1.593			-0.007	-0.168	1.617			-0.007	0.072	1.606			0.003	0.256	1.569			-0.160	0.003	1.660			-0.217	-0.225	1.684			-0.237	-0.401	1.665			-0.236	-0.470	1.649			0.092	0.053	1.660			0.189	-0.101	1.499
-0.008	-0.213	1.593			-0.007	-0.168	1.617			-0.007	0.072	1.606			0.002	0.256	1.570			-0.161	0.003	1.660			-0.217	-0.225	1.684			-0.238	-0.401	1.666			-0.236	-0.471	1.648			0.092	0.055	1.660			0.189	-0.100	1.498
-0.008	-0.212	1.593			-0.007	-0.167	1.618			-0.007	0.072	1.606			0.001	0.256	1.570			-0.161	0.003	1.661			-0.217	-0.225	1.684			-0.238	-0.401	1.666			-0.236	-0.472	1.648			0.091	0.056	1.660			0.188	-0.098	1.498
-0.008	-0.212	1.593			-0.007	-0.167	1.618			-0.008	0.073	1.606			0.001	0.256	1.571			-0.162	0.003	1.661			-0.217	-0.225	1.685			-0.238	-0.401	1.666			-0.236	-0.474	1.647			0.091	0.057	1.661			0.188	-0.097	1.497
-0.008	-0.211	1.593			-0.007	-0.166	1.618			-0.008	0.073	1.606			-0.000	0.257	1.571			-0.162	0.003	1.662			-0.217	-0.225	1.685			-0.238	-0.402	1.667			-0.236	-0.475	1.646			0.091	0.057	1.661			0.188	-0.096	1.497
-0.008	-0.211	1.594			-0.007	-0.166	1.618			-0.008	0.073	1.606			-0.001	0.257	1.571			-0.163	0.003	1.662			-0.217	-0.225	1.686			-0.238	-0.402	1.667			-0.236	-0.476	1.645			0.091	0.058	1.661			0.188	-0.095	1.497
-0.008	-0.211	1.594			-0.007	-0.165	1.618			-0.008	0.074	1.606			-0.002	0.257	1.572			-0.163	0.002	1.662			-0.217	-0.225	1.686			-0.238	-0.402	1.667			-0.237	-0.476	1.645			0.090	0.059	1.662			0.188	-0.094	1.497
-0.008	-0.210	1.594			-0.008	-0.165	1.618			-0.008	0.074	1.606			-0.003	0.257	1.572			-0.163	0.002	1.663			-0.218	-0.226	1.686			-0.238	-0.402	1.668			-0.237	-0.477	1.644			0.141	0.024	1.650			0.211	-0.122	1.477
-0.009	-0.209	1.594			-0.008	-0.164	1.618			-0.009	0.075	1.606			-0.004	0.257	1.573			-0.164	0.002	1.663			-0.218	-0.226	1.687			-0.238	-0.402	1.668			-0.237	-0.478	1.644			0.157	0.012	1.646			0.218	-0.130	1.469
-0.009	-0.208	1.595			-0.008	-0.163	1.617			-0.009	0.076	1.606			-0.005	0.257	1.573			-0.164	0.002	1.664			-0.218	-0.226	1.687			-0.238	-0.402	1.668			-0.237	-0.478	1.643			0.164	0.008	1.644			0.222	-0.134	1.464
-0.009	-0.207	1.595			-0.008	-0.162	1.617			-0.009	0.077	1.605			-0.006	0.257	1.573			-0.165	0.002	1.664			-0.218	-0.226	1.687			-0.238	-0.402	1.668			-0.237	-0.479	1.643			0.169	0.005	1.644			0.225	-0.137	1.460
-0.010	-0.207	1.595			-0.009	-0.161	1.617			-0.010	0.078	1.605			-0.006	0.257	1.574			-0.165	0.002	1.664			-0.218	-0.227	1.688			-0.238	-0.403	1.668			-0.237	-0.479	1.643			0.172	0.003	1.643			0.228	-0.139	1.457
-0.010	-0.206	1.595			-0.009	-0.161	1.617			-0.011	0.079	1.604			-0.007	0.257	1.574			-0.165	0.001	1.665			-0.218	-0.227	1.688			-0.238	-0.403	1.669			-0.237	-0.480	1.642			0.175	0.002	1.642			0.231	-0.140	1.455
-0.010	-0.206	1.595			-0.010	-0.160	1.616			-0.012	0.080	1.603			-0.007	0.258	1.574			-0.166	0.001	1.665			-0.218	-0.227	1.689			-0.238	-0.403	1.669			-0.237	-0.480	1.642			0.175	0.001	1.642			0.232	-0.140	1.453
-0.011	-0.206	1.595			-0.010	-0.160	1.616			-0.013	0.081	1.603			-0.008	0.258	1.575			-0.166	0.001	1.665			-0.219	-0.227	1.689			-0.238	-0.403	1.669			-0.237	-0.481	1.642			0.174	0.001	1.642			0.236	-0.136	1.449
-0.011	-0.205	1.595			-0.010	-0.159	1.616			-0.013	0.082	1.602			-0.008	0.258	1.575			-0.166	0.001	1.665			-0.219	-0.228	1.689			-0.238	-0.403	1.669			-0.237	-0.481	1.641			0.171	0.001	1.641			0.238	-0.132	1.446
-0.011	-0.205	1.596			-0.011	-0.159	1.616			-0.014	0.083	1.602			-0.009	0.258	1.575			-0.167	0.000	1.666			-0.219	-0.228	1.690			-0.238	-0.404	1.669			-0.236	-0.480	1.642			0.169	0.001	1.641			0.240	-0.130	1.444
-0.012	-0.205	1.596			-0.011	-0.159	1.615			-0.014	0.084	1.602			-0.009	0.258	1.576			-0.167	0.000	1.666			-0.219	-0.229	1.690			-0.238	-0.404	1.669			-0.236	-0.480	1.642			0.166	0.001	1.640			0.241	-0.126	1.441
-0.012	-0.205	1.596			-0.011	-0.158	1.615			-0.015	0.084	1.602			-0.010	0.258	1.576			-0.168	-0.000	1.667			-0.219	-0.229	1.690			-0.237	-0.404	1.669			-0.236	-0.480	1.642			0.164	0.001	1.640			0.244	-0.123	1.440
-0.012	-0.205	1.596			-0.012	-0.158	1.615			-0.015	0.084	1.602			-0.010	0.258	1.576			-0.168	-0.001	1.667			-0.220	-0.229	1.691			-0.237	-0.405	1.669			-0.235	-0.481	1.641			0.161	0.001	1.640			0.246	-0.121	1.440
-0.013	-0.205	1.596			-0.012	-0.158	1.615			-0.016	0.085	1.602			-0.011	0.258	1.577			-0.169	-0.001	1.668			-0.220	-0.230	1.691			-0.237	-0.405	1.669			-0.235	-0.481	1.641			0.159	0.001	1.639			0.248	-0.117	1.440
-0.013	-0.205	1.596			-0.012	-0.158	1.615			-0.016	0.085	1.602			-0.011	0.258	1.577			-0.169	-0.001	1.668			-0.220	-0.230	1.692			-0.237	-0.406	1.669			-0.235	-0.482	1.641			0.157	0.002	1.639			0.251	-0.115	1.440
-0.013	-0.205	1.596			-0.012	-0.158	1.615			-0.017	0.085	1.603			-0.012	0.258	1.578			-0.170	-0.001	1.668			-0.220	-0.230	1.692			-0.237	-0.406	1.669			-0.235	-0.482	1.641			0.154	0.002	1.639			0.252	-0.113	1.440
-0.013	-0.205	1.596			-0.013	-0.158	1.615			-0.017	0.085	1.603			-0.012	0.258	1.578			-0.170	-0.002	1.669			-0.220	-0.231	1.692			-0.237	-0.407	1.669			-0.234	-0.482	1.640			0.152	0.002	1.638			0.254	-0.110	1.440
-0.014	-0.205	1.596			-0.013	-0.158	1.615			-0.018	0.085	1.604			-0.013	0.258	1.579			-0.171	-0.002	1.669			-0.220	-0.231	1.692			-0.237	-0.407	1.669			-0.234	-0.483	1.640			0.151	0.002	1.638			0.255	-0.108	1.439
-0.014	-0.205	1.597			-0.013	-0.158	1.615			-0.019	0.085	1.605			-0.013	0.258	1.579			-0.171	-0.002	1.670			-0.220	-0.231	1.693			-0.236	-0.407	1.669			-0.234	-0.483	1.640			0.149	0.003	1.638			0.256	-0.106	1.439
-0.014	-0.205	1.597			-0.013	-0.157	1.615			-0.019	0.085	1.606			-0.014	0.258	1.580			-0.172	-0.002	1.670			-0.221	-0.232	1.693			-0.236	-0.408	1.669			-0.234	-0.484	1.640			0.147	0.003	1.638			0.257	-0.104	1.438
-0.014	-0.205	1.597			-0.014	-0.157	1.615			-0.020	0.084	1.606			-0.014	0.258	1.580			-0.172	-0.003	1.671			-0.221	-0.232	1.694			-0.236	-0.408	1.669			-0.234	-0.484	1.640			0.146	0.004	1.637			0.258	-0.101	1.438
-0.015	-0.205	1.597			-0.014	-0.157	1.615			-0.020	0.084	1.607			-0.015	0.258	1.581			-0.173	-0.003	1.671			-0.221	-0.233	1.694			-0.236	-0.408	1.669			-0.233	-0.484	1.640			0.144	0.005	1.637			0.258	-0.098	1.437
-0.015	-0.204	1.597			-0.014	-0.157	1.616			-0.021	0.084	1.608			-0.016	0.258	1.581			-0.173	-0.004	1.672			-0.221	-0.233	1.694			-0.236	-0.409	1.669			-0.233	-0.484	1.640			0.142	0.006	1.637			0.259	-0.094	1.436
-0.015	-0.204	1.597			-0.014	-0.157	1.616			-0.021	0.084	1.609			-0.017	0.258	1.582			-0.174	-0.004	1.673			-0.221	-0.233	1.695			-0.235	-0.410	1.669			-0.231	-0.484	1.643			0.141	0.007	1.636			0.259	-0.090	1.435
-0.015	-0.204	1.597			-0.014	-0.158	1.616			-0.022	0.084	1.610			-0.018	0.258	1.583			-0.174	-0.004	1.673			-0.221	-0.234	1.695			-0.235	-0.411	1.669			-0.230	-0.485	1.643			0.139	0.008	1.636			0.259	-0.085	1.434
-0.015	-0.204	1.598			-0.014	-0.158	1.617			-0.022	0.083	1.611			-0.019	0.259	1.584			-0.175	-0.005	1.674			-0.221	-0.234	1.696			-0.235	-0.412	1.669			-0.228	-0.483	1.647			0.138	0.009	1.636			0.259	-0.081	1.433
-0.015	-0.204	1.598			-0.015	-0.158	1.617			-0.023	0.083	1.611			-0.020	0.259	1.584			-0.175	-0.005	1.675			-0.221	-0.234	1.696			-0.234	-0.412	1.670			-0.227	-0.482	1.649			0.136	0.010	1.636			0.259	-0.078	1.432
-0.016	-0.204	1.598			-0.015	-0.158	1.618			-0.023	0.083	1.612			-0.022	0.259	1.585			-0.176	-0.006	1.675			-0.221	-0.235	1.697			-0.233	-0.413	1.670			-0.226	-0.481	1.651			0.135	0.011	1.635			0.260	-0.075	1.431
-0.016	-0.204	1.598			-0.015	-0.158	1.618			-0.024	0.083	1.613			-0.023	0.259	1.586			-0.176	-0.007	1.676			-0.220	-0.235	1.698			-0.233	-0.413	1.670			-0.225	-0.480	1.653			0.134	0.012	1.635			0.260	-0.072	1.430
-0.016	-0.204	1.598			-0.015	-0.158	1.619			-0.024	0.082	1.614			-0.024	0.259	1.587			-0.177	-0.008	1.677			-0.220	-0.235	1.699			-0.232	-0.413	1.671			-0.224	-0.479	1.655			0.133	0.012	1.635			0.260	-0.069	1.430
-0.016	-0.204	1.598			-0.015	-0.158	1.620			-0.024	0.082	1.615			-0.026	0.259	1.588			-0.177	-0.008	1.677			-0.219	-0.236	1.700			-0.231	-0.414	1.672			-0.223	-0.479	1.655			0.132	0.013	1.634			0.260	-0.067	1.429
-0.016	-0.204	1.599			-0.015	-0.158	1.621			-0.025	0.082	1.616			-0.028	0.259	1.589			-0.177	-0.009	1.678			-0.219	-0.236	1.701			-0.230	-0.414	1.672			-0.221	-0.478	1.657			0.132	0.014	1.634			0.260	-0.066	1.429
-0.016	-0.204	1.599			-0.015	-0.158	1.621			-0.025	0.082	1.616			-0.029	0.259	1.589			-0.178	-0.010	1.679			-0.218	-0.237	1.702			-0.229	-0.414	1.673			-0.220	-0.477	1.659			0.131	0.014	1.634			0.260	-0.064	1.428
-0.016	-0.204	1.599			-0.015	-0.158	1.622			-0.025	0.081	1.617			-0.031	0.259	1.590			-0.178	-0.011	1.680			-0.217	-0.237	1.703			-0.228	-0.415	1.674			-0.219	-0.477	1.660			0.130	0.014	1.633			0.260	-0.063	1.428
-0.016	-0.204	1.599			-0.015	-0.158	1.623			-0.026	0.081	1.618			-0.032	0.259	1.591			-0.178	-0.012	1.680			-0.216	-0.238	1.704			-0.228	-0.415	1.674			-0.218	-0.476	1.661			0.130	0.015	1.633			0.261	-0.061	1.427
-0.016	-0.204	1.600			-0.015	-0.159	1.624			-0.026	0.081	1.619			-0.034	0.258	1.592			-0.179	-0.013	1.681			-0.216	-0.238	1.704			-0.227	-0.415	1.675			-0.217	-0.476	1.662			0.129	0.015	1.633			0.261	-0.060	1.427
-0.017	-0.204	1.600			-0.014	-0.159	1.625			-0.026	0.081	1.619			-0.035	0.258	1.593			-0.179	-0.013	1.682			-0.215	-0.238	1.705			-0.226	-0.415	1.676			-0.217	-0.475	1.663			0.128	0.016	1.633			0.261	-0.059	1.427
-0.017	-0.204	1.600			-0.014	-0.159	1.626			-0.026	0.081	1.620			-0.036	0.258	1.593			-0.179	-0.014	1.683			-0.215	-0.239	1.706			-0.226	-0.416	1.676			-0.217	-0.475	1.663			0.128	0.016	1.633			0.261	-0.058	1.427
-0.017	-0.204	1.600			-0.014	-0.159	1.626			-0.026	0.080	1.621			-0.037	0.258	1.594			-0.179	-0.015	1.683			-0.214	-0.239	1.707			-0.225	-0.416	1.677			-0.216	-0.475	1.664			0.128	0.016	1.632			0.258	-0.059	1.428
-0.017	-0.204	1.601			-0.014	-0.159	1.627			-0.027	0.080	1.621			-0.038	0.258	1.595			-0.179	-0.015	1.684			-0.214	-0.239	1.707			-0.224	-0.416	1.677			-0.216	-0.474	1.665			0.127	0.016	1.632			0.255	-0.061	1.428
-0.017	-0.204	1.601			-0.014	-0.159	1.628			-0.027	0.080	1.622			-0.038	0.258	1.595			-0.179	-0.016	1.684			-0.213	-0.240	1.708			-0.224	-0.416	1.677			-0.216	-0.474	1.665			0.127	0.017	1.632			0.253	-0.062	1.429
-0.017	-0.204	1.601			-0.014	-0.159	1.629			-0.027	0.080	1.622			-0.039	0.258	1.596			-0.179	-0.016	1.685			-0.213	-0.240	1.709			-0.224	-0.416	1.678			-0.216	-0.474	1.666			0.126	0.017	1.632			0.250	-0.065	1.430
-0.017	-0.204	1.601			-0.014	-0.159	1.629			-0.027	0.080	1.623			-0.039	0.258	1.597			-0.180	-0.017	1.686			-0.213	-0.240	1.709			-0.223	-0.416	1.678			-0.215	-0.474	1.667			0.126	0.017	1.632			0.248	-0.070	1.432
-0.017	-0.204	1.602			-0.014	-0.160	1.630			-0.027	0.080	1.624			-0.040	0.258	1.598			-0.180	-0.017	1.686			-0.212	-0.240	1.710			-0.223	-0.417	1.678			-0.216	-0.475	1.666			0.126	0.017	1.632			0.246	-0.076	1.434
-0.017	-0.204	1.602			-0.014	-0.160	1.631			-0.027	0.080	1.624			-0.040	0.258	1.599			-0.180	-0.018	1.687			-0.212	-0.240	1.710			-0.223	-0.417	1.679			-0.216	-0.476	1.665			0.126	0.017	1.632			0.241	-0.083	1.437
-0.017	-0.204	1.602			-0.014	-0.160	1.632			-0.027	0.080	1.625			-0.041	0.258	1.600			-0.180	-0.018	1.687			-0.212	-0.240	1.710			-0.223	-0.417	1.679			-0.216	-0.478	1.664			0.125	0.017	1.632			0.235	-0.091	1.441
-0.017	-0.204	1.603			-0.013	-0.160	1.633			-0.027	0.080	1.626			-0.041	0.259	1.601			-0.180	-0.018	1.688			-0.212	-0.241	1.711			-0.222	-0.417	1.679			-0.217	-0.480	1.662			0.125	0.017	1.633			0.230	-0.097	1.445
-0.017	-0.204	1.603			-0.013	-0.160	1.634			-0.027	0.080	1.627			-0.041	0.259	1.602			-0.180	-0.019	1.689			-0.212	-0.241	1.711			-0.222	-0.417	1.679			-0.217	-0.481	1.661			0.125	0.016	1.633			0.226	-0.104	1.450
-0.017	-0.205	1.603			-0.013	-0.160	1.634			-0.027	0.080	1.627			-0.041	0.259	1.602			-0.181	-0.019	1.689			-0.212	-0.241	1.711			-0.222	-0.418	1.679			-0.218	-0.483	1.661			0.124	0.016	1.634			0.222	-0.111	1.456
-0.017	-0.205	1.604			-0.013	-0.160	1.635			-0.027	0.080	1.628			-0.041	0.259	1.603			-0.181	-0.019	1.690			-0.212	-0.241	1.712			-0.222	-0.418	1.679			-0.218	-0.484	1.660			0.124	0.015	1.634			0.218	-0.118	1.461
-0.017	-0.205	1.604			-0.013	-0.161	1.636			-0.027	0.080	1.629			-0.042	0.259	1.604			-0.181	-0.020	1.690			-0.212	-0.241	1.712			-0.222	-0.418	1.679			-0.218	-0.483	1.661			0.124	0.014	1.635			0.215	-0.123	1.466
-0.017	-0.205	1.605			-0.013	-0.161	1.637			-0.027	0.080	1.630			-0.042	0.259	1.605			-0.181	-0.020	1.691			-0.212	-0.241	1.712			-0.223	-0.418	1.680			-0.218	-0.483	1.662			0.123	0.012	1.636			0.212	-0.128	1.470
-0.018	-0.205	1.605			-0.014	-0.161	1.638			-0.027	0.080	1.631			-0.042	0.259	1.606			-0.182	-0.020	1.691			-0.212	-0.242	1.713			-0.223	-0.418	1.680			-0.218	-0.482	1.663			0.123	0.011	1.637			0.209	-0.133	1.474
-0.018	-0.205	1.606			-0.014	-0.162	1.639			-0.028	0.080	1.631			-0.042	0.259	1.607			-0.182	-0.020	1.692			-0.212	-0.242	1.713			-0.223	-0.418	1.680			-0.218	-0.482	1.663			0.122	0.010	1.638			0.206	-0.136	1.478
-0.018	-0.206	1.606			-0.014	-0.162	1.640			-0.028	0.080	1.632			-0.042	0.259	1.607			-0.182	-0.020	1.692			-0.212	-0.242	1.713			-0.223	-0.418	1.680			-0.218	-0.482	1.664			0.122	0.009	1.639			0.203	-0.139	1.482
-0.019	-0.206	1.607			-0.015	-0.162	1.641			-0.028	0.080	1.633			-0.042	0.259	1.608			-0.183	-0.021	1.693			-0.213	-0.242	1.714			-0.223	-0.419	1.680			-0.218	-0.481	1.664			0.121	0.008	1.640			0.200	-0.141	1.486
-0.019	-0.206	1.608			-0.015	-0.162	1.642			-0.028	0.080	1.634			-0.042	0.259	1.609			-0.183	-0.020	1.694			-0.213	-0.242	1.714			-0.224	-0.419	1.680			-0.218	-0.480	1.665			0.121	0.006	1.641			0.198	-0.143	1.489
-0.020	-0.206	1.608			-0.015	-0.162	1.643			-0.028	0.080	1.635			-0.042	0.259	1.609			-0.184	-0.020	1.695			-0.214	-0.242	1.714			-0.224	-0.418	1.681			-0.219	-0.480	1.665			0.121	0.006	1.642			0.196	-0.145	1.492
-0.020	-0.206	1.609			-0.016	-0.163	1.644			-0.029	0.080	1.636			-0.041	0.260	1.610			-0.184	-0.020	1.695			-0.215	-0.242	1.714			-0.225	-0.418	1.681			-0.219	-0.479	1.665			0.120	0.005	1.643			0.194	-0.146	1.495
-0.021	-0.206	1.610			-0.016	-0.163	1.645			-0.029	0.080	1.637			-0.041	0.260	1.611			-0.185	-0.020	1.696			-0.216	-0.242	1.715			-0.226	-0.418	1.681			-0.220	-0.478	1.666			0.120	0.004	1.644			0.192	-0.148	1.497
-0.021	-0.206	1.610			-0.017	-0.163	1.646			-0.029	0.080	1.637			-0.041	0.260	1.612			-0.186	-0.020	1.697			-0.217	-0.242	1.715			-0.226	-0.418	1.681			-0.221	-0.477	1.666			0.119	0.003	1.645			0.190	-0.149	1.499
-0.022	-0.206	1.611			-0.018	-0.163	1.647			-0.029	0.080	1.638			-0.041	0.260	1.612			-0.186	-0.019	1.697			-0.218	-0.241	1.715			-0.227	-0.417	1.682			-0.222	-0.476	1.666			0.119	0.002	1.646			0.189	-0.150	1.501
-0.023	-0.206	1.612			-0.018	-0.163	1.648			-0.029	0.080	1.638			-0.041	0.260	1.613			-0.187	-0.019	1.698			-0.218	-0.241	1.715			-0.228	-0.417	1.682			-0.223	-0.475	1.667			0.119	0.002	1.647			0.187	-0.151	1.503
-0.024	-0.206	1.612			-0.019	-0.163	1.649			-0.030	0.080	1.639			-0.042	0.260	1.614			-0.187	-0.019	1.698			-0.219	-0.241	1.715			-0.229	-0.417	1.682			-0.224	-0.474	1.667			0.118	0.001	1.647			0.186	-0.151	1.505
-0.024	-0.206	1.613			-0.019	-0.163	1.649			-0.030	0.080	1.640			-0.042	0.261	1.614			-0.188	-0.018	1.699			-0.220	-0.241	1.715			-0.229	-0.417	1.682			-0.226	-0.474	1.667			0.118	0.000	1.648			0.184	-0.152	1.506
-0.025	-0.206	1.613			-0.020	-0.163	1.650			-0.030	0.080	1.640			-0.042	0.261	1.615			-0.188	-0.018	1.700			-0.221	-0.240	1.716			-0.230	-0.416	1.683			-0.227	-0.473	1.668			0.117	-0.000	1.649			0.183	-0.153	1.508
-0.026	-0.206	1.614			-0.021	-0.163	1.651			-0.031	0.080	1.641			-0.042	0.261	1.615			-0.189	-0.018	1.700			-0.222	-0.240	1.716			-0.231	-0.416	1.683			-0.228	-0.472	1.668			0.117	-0.001	1.649			0.182	-0.153	1.509
-0.027	-0.206	1.615			-0.022	-0.163	1.652			-0.031	0.080	1.641			-0.042	0.261	1.616			-0.190	-0.017	1.701			-0.223	-0.240	1.716			-0.231	-0.416	1.683			-0.230	-0.472	1.669			0.116	-0.001	1.650			0.181	-0.153	1.510
-0.027	-0.207	1.615			-0.022	-0.163	1.652			-0.032	0.080	1.642			-0.042	0.261	1.617			-0.190	-0.017	1.701			-0.223	-0.240	1.716			-0.232	-0.415	1.683			-0.231	-0.471	1.669			0.116	-0.002	1.651			0.179	-0.153	1.511
-0.028	-0.207	1.616			-0.023	-0.163	1.653			-0.032	0.080	1.643			-0.042	0.261	1.617			-0.191	-0.017	1.702			-0.224	-0.239	1.716			-0.233	-0.415	1.683			-0.232	-0.471	1.669			0.115	-0.002	1.651			0.178	-0.153	1.512
-0.029	-0.207	1.616			-0.024	-0.163	1.654			-0.033	0.080	1.643			-0.043	0.262	1.618			-0.191	-0.017	1.702			-0.225	-0.239	1.716			-0.233	-0.415	1.683			-0.233	-0.470	1.670			0.115	-0.002	1.652			0.175	-0.152	1.513
-0.030	-0.207	1.617			-0.025	-0.163	1.654			-0.033	0.080	1.644			-0.043	0.262	1.618			-0.191	-0.016	1.702			-0.225	-0.239	1.716			-0.234	-0.415	1.683			-0.234	-0.470	1.670			0.114	-0.003	1.653			0.173	-0.151	1.513
-0.031	-0.207	1.617			-0.025	-0.163	1.655			-0.034	0.081	1.644			-0.043	0.262	1.619			-0.189	-0.012	1.702			-0.226	-0.237	1.716			-0.235	-0.414	1.683			-0.234	-0.471	1.668			0.114	-0.003	1.653			0.171	-0.150	1.514
-0.031	-0.207	1.618			-0.026	-0.163	1.656			-0.034	0.081	1.645			-0.043	0.262	1.619			-0.187	-0.008	1.703			-0.227	-0.235	1.716			-0.235	-0.414	1.683			-0.235	-0.472	1.667			0.114	-0.003	1.654			0.169	-0.149	1.514
-0.032	-0.207	1.618			-0.027	-0.164	1.656			-0.035	0.081	1.645			-0.044	0.262	1.620			-0.185	-0.005	1.703			-0.227	-0.234	1.716			-0.236	-0.414	1.683			-0.236	-0.472	1.666			0.113	-0.004	1.654			0.167	-0.148	1.514
-0.033	-0.207	1.619			-0.028	-0.164	1.657			-0.035	0.081	1.646			-0.044	0.263	1.621			-0.184	-0.003	1.703			-0.228	-0.233	1.715			-0.237	-0.413	1.683			-0.237	-0.473	1.665			0.113	-0.004	1.655			0.165	-0.147	1.514
-0.034	-0.207	1.619			-0.028	-0.164	1.657			-0.036	0.081	1.646			-0.044	0.263	1.621			-0.183	-0.001	1.703			-0.228	-0.231	1.715			-0.237	-0.413	1.684			-0.237	-0.473	1.664			0.112	-0.004	1.655			0.162	-0.145	1.514
-0.034	-0.208	1.620			-0.029	-0.164	1.658			-0.036	0.081	1.647			-0.044	0.263	1.622			-0.182	-0.000	1.703			-0.229	-0.231	1.715			-0.238	-0.413	1.684			-0.238	-0.474	1.663			0.112	-0.004	1.656			0.160	-0.144	1.514
-0.035	-0.208	1.620			-0.030	-0.164	1.658			-0.037	0.081	1.648			-0.044	0.263	1.622			-0.182	0.001	1.703			-0.229	-0.230	1.716			-0.238	-0.413	1.684			-0.238	-0.474	1.663			0.111	-0.005	1.656			0.158	-0.143	1.514
-0.036	-0.208	1.621			-0.030	-0.164	1.659			-0.037	0.081	1.648			-0.045	0.264	1.623			-0.182	0.002	1.703			-0.229	-0.229	1.716			-0.238	-0.413	1.684			-0.239	-0.475	1.662			0.111	-0.005	1.656			0.156	-0.143	1.513
-0.036	-0.208	1.621			-0.031	-0.164	1.660			-0.038	0.081	1.649			-0.045	0.264	1.624			-0.181	0.003	1.703			-0.230	-0.229	1.716			-0.239	-0.412	1.684			-0.239	-0.475	1.662			0.111	-0.005	1.657			0.154	-0.142	1.513
-0.037	-0.208	1.622			-0.032	-0.164	1.661			-0.039	0.081	1.650			-0.046	0.264	1.625			-0.181	0.004	1.704			-0.230	-0.228	1.716			-0.240	-0.411	1.684			-0.240	-0.475	1.662			0.110	-0.005	1.657			0.151	-0.140	1.513
-0.037	-0.208	1.622			-0.032	-0.164	1.661			-0.039	0.081	1.650			-0.046	0.264	1.625			-0.181	0.004	1.704			-0.230	-0.228	1.716			-0.240	-0.411	1.684			-0.240	-0.475	1.662			0.110	-0.005	1.657			0.151	-0.140	1.513
-0.038	-0.208	1.623			-0.032	-0.164	1.661			-0.039	0.081	1.651			-0.046	0.264	1.625			-0.181	0.004	1.704			-0.231	-0.228	1.716			-0.240	-0.411	1.685			-0.240	-0.475	1.661			0.110	-0.005	1.657			0.149	-0.140	1.513
-0.038	-0.208	1.623			-0.033	-0.165	1.661			-0.039	0.081	1.652			-0.046	0.264	1.626			-0.181	0.005	1.704			-0.231	-0.228	1.716			-0.240	-0.411	1.685			-0.240	-0.475	1.661			0.109	-0.006	1.658			0.148	-0.140	1.513
-0.039	-0.208	1.623			-0.033	-0.165	1.662			-0.040	0.081	1.652			-0.046	0.264	1.626			-0.181	0.005	1.704			-0.231	-0.228	1.716			-0.240	-0.410	1.685			-0.240	-0.475	1.661			0.109	-0.006	1.658			0.147	-0.139	1.513
-0.039	-0.208	1.624			-0.034	-0.165	1.662			-0.040	0.082	1.653			-0.047	0.265	1.627			-0.180	0.005	1.704			-0.231	-0.227	1.716			-0.241	-0.410	1.686			-0.240	-0.476	1.661			0.109	-0.006	1.658			0.146	-0.139	1.513
-0.039	-0.208	1.624			-0.034	-0.165	1.663			-0.040	0.082	1.653			-0.047	0.265	1.627			-0.180	0.006	1.704			-0.231	-0.227	1.717			-0.241	-0.410	1.686			-0.241	-0.476	1.661			0.108	-0.006	1.658			0.145	-0.139	1.513
-0.040	-0.208	1.625			-0.034	-0.165	1.663			-0.040	0.082	1.654			-0.047	0.265	1.628			-0.180	0.006	1.704			-0.232	-0.227	1.717			-0.241	-0.410	1.686			-0.241	-0.476	1.661			0.108	-0.006	1.659			0.144	-0.138	1.513
-0.040	-0.208	1.625			-0.035	-0.165	1.663			-0.041	0.082	1.654			-0.047	0.265	1.628			-0.180	0.006	1.704			-0.232	-0.227	1.717			-0.241	-0.409	1.686			-0.241	-0.476	1.661			0.108	-0.006	1.659			0.143	-0.138	1.513
-0.040	-0.208	1.625			-0.035	-0.165	1.664			-0.041	0.082	1.655			-0.047	0.265	1.628			-0.180	0.006	1.704			-0.232	-0.227	1.717			-0.241	-0.409	1.687			-0.241	-0.476	1.661			0.108	-0.006	1.659			0.142	-0.138	1.513
-0.041	-0.208	1.625			-0.035	-0.165	1.664			-0.041	0.082	1.655			-0.048	0.265	1.629			-0.180	0.006	1.704			-0.232	-0.227	1.717			-0.241	-0.409	1.687			-0.241	-0.476	1.661			0.108	-0.006	1.659			0.141	-0.138	1.513
-0.041	-0.209	1.626			-0.035	-0.165	1.664			-0.041	0.082	1.655			-0.048	0.265	1.629			-0.180	0.007	1.705			-0.232	-0.227	1.717			-0.242	-0.409	1.687			-0.241	-0.476	1.661			0.107	-0.006	1.659			0.140	-0.137	1.513
-0.041	-0.209	1.626			-0.036	-0.165	1.664			-0.041	0.082	1.656			-0.048	0.265	1.629			-0.180	0.007	1.705			-0.232	-0.227	1.718			-0.242	-0.408	1.687			-0.241	-0.476	1.661			0.107	-0.006	1.660			0.140	-0.137	1.513
-0.041	-0.209	1.626			-0.036	-0.165	1.665			-0.042	0.082	1.656			-0.048	0.265	1.630			-0.180	0.007	1.705			-0.232	-0.227	1.718			-0.242	-0.408	1.687			-0.242	-0.474	1.663			0.107	-0.006	1.660			0.139	-0.137	1.513
-0.042	-0.209	1.626			-0.036	-0.165	1.665			-0.042	0.082	1.656			-0.048	0.265	1.630			-0.180	0.007	1.705			-0.233	-0.227	1.718			-0.242	-0.408	1.688			-0.243	-0.473	1.664			0.107	-0.006	1.660			0.139	-0.137	1.513
-0.042	-0.209	1.627			-0.036	-0.165	1.665			-0.042	0.082	1.657			-0.048	0.265	1.631			-0.180	0.007	1.705			-0.233	-0.227	1.718			-0.242	-0.408	1.688			-0.244	-0.472	1.665			0.107	-0.006	1.660			0.138	-0.136	1.513
-0.042	-0.209	1.627			-0.036	-0.165	1.665			-0.042	0.082	1.657			-0.048	0.265	1.631			-0.180	0.007	1.705			-0.233	-0.227	1.718			-0.242	-0.408	1.688			-0.244	-0.471	1.666			0.106	-0.006	1.660			0.138	-0.136	1.513
-0.042	-0.209	1.627			-0.037	-0.165	1.666			-0.042	0.082	1.658			-0.048	0.266	1.631			-0.180	0.007	1.705			-0.233	-0.227	1.718			-0.242	-0.408	1.688			-0.244	-0.470	1.667			0.106	-0.006	1.660			0.137	-0.136	1.513
-0.042	-0.209	1.627			-0.037	-0.165	1.666			-0.042	0.082	1.658			-0.048	0.266	1.631			-0.180	0.007	1.705			-0.233	-0.227	1.718			-0.242	-0.407	1.688			-0.244	-0.469	1.668			0.106	-0.006	1.660			0.137	-0.136	1.513
-0.042	-0.209	1.627			-0.037	-0.165	1.666			-0.043	0.082	1.658			-0.048	0.266	1.632			-0.180	0.007	1.705			-0.233	-0.227	1.719			-0.242	-0.407	1.688			-0.244	-0.468	1.669			0.106	-0.006	1.660			0.137	-0.136	1.513
-0.043	-0.209	1.628			-0.037	-0.165	1.666			-0.043	0.082	1.658			-0.048	0.266	1.632			-0.180	0.007	1.705			-0.233	-0.227	1.719			-0.242	-0.407	1.689			-0.244	-0.467	1.670			0.106	-0.007	1.661			0.136	-0.135	1.513
-0.043	-0.209	1.628			-0.037	-0.165	1.666			-0.043	0.082	1.659			-0.048	0.266	1.632			-0.180	0.007	1.705			-0.233	-0.227	1.719			-0.243	-0.407	1.689			-0.244	-0.467	1.670			0.106	-0.007	1.661			0.136	-0.135	1.513
-0.043	-0.209	1.628			-0.037	-0.165	1.666			-0.043	0.082	1.659			-0.048	0.266	1.633			-0.180	0.007	1.705			-0.233	-0.227	1.719			-0.243	-0.407	1.689			-0.244	-0.466	1.671			0.106	-0.007	1.661			0.136	-0.135	1.513
-0.043	-0.209	1.628			-0.037	-0.165	1.667			-0.043	0.082	1.659			-0.048	0.266	1.633			-0.180	0.007	1.705			-0.233	-0.227	1.719			-0.243	-0.407	1.689			-0.244	-0.466	1.671			0.106	-0.007	1.661			0.136	-0.135	1.513
-0.043	-0.209	1.628			-0.037	-0.165	1.667			-0.043	0.081	1.659			-0.048	0.266	1.633			-0.180	0.007	1.705			-0.233	-0.227	1.719			-0.243	-0.407	1.689			-0.244	-0.465	1.672			0.106	-0.007	1.661			0.136	-0.135	1.513
-0.043	-0.209	1.628			-0.038	-0.165	1.667			-0.043	0.081	1.660			-0.048	0.266	1.633			-0.180	0.006	1.705			-0.233	-0.227	1.719			-0.243	-0.407	1.689			-0.244	-0.465	1.672			0.105	-0.007	1.661			0.136	-0.134	1.513
-0.043	-0.209	1.628			-0.038	-0.165	1.667			-0.043	0.081	1.660			-0.048	0.266	1.633			-0.180	0.006	1.705			-0.233	-0.227	1.720			-0.243	-0.407	1.689			-0.244	-0.464	1.673			0.105	-0.007	1.661			0.135	-0.134	1.513
-0.043	-0.209	1.628			-0.038	-0.165	1.667			-0.044	0.081	1.660			-0.048	0.266	1.634			-0.180	0.006	1.705			-0.233	-0.227	1.720			-0.243	-0.406	1.689			-0.243	-0.465	1.672			0.105	-0.007	1.661			0.135	-0.134	1.513
-0.043	-0.209	1.629			-0.038	-0.165	1.667			-0.044	0.081	1.660			-0.048	0.266	1.634			-0.180	0.006	1.705			-0.233	-0.227	1.720			-0.243	-0.406	1.689			-0.243	-0.465	1.672			0.105	-0.007	1.661			0.135	-0.134	1.513
-0.043	-0.209	1.629			-0.038	-0.165	1.667			-0.044	0.081	1.660			-0.048	0.266	1.634			-0.180	0.006	1.705			-0.233	-0.227	1.720			-0.243	-0.406	1.690			-0.243	-0.465	1.673			0.105	-0.007	1.661			0.135	-0.134	1.513
-0.043	-0.209	1.629			-0.038	-0.165	1.667			-0.044	0.081	1.661			-0.048	0.266	1.634			-0.180	0.006	1.705			-0.233	-0.227	1.720			-0.243	-0.406	1.690			-0.243	-0.464	1.673			0.105	-0.007	1.661			0.135	-0.133	1.513
-0.043	-0.209	1.629			-0.038	-0.165	1.668			-0.044	0.081	1.661			-0.048	0.266	1.634			-0.180	0.006	1.704			-0.233	-0.227	1.720			-0.243	-0.406	1.690			-0.242	-0.466	1.672			0.105	-0.007	1.661			0.135	-0.133	1.513
-0.043	-0.209	1.629			-0.038	-0.165	1.668			-0.044	0.081	1.661			-0.048	0.266	1.634			-0.180	0.006	1.704			-0.233	-0.227	1.720			-0.243	-0.406	1.690			-0.242	-0.465	1.672			0.105	-0.007	1.661			0.136	-0.133	1.513
-0.043	-0.209	1.629			-0.038	-0.165	1.668			-0.044	0.081	1.661			-0.048	0.266	1.634			-0.180	0.006	1.704			-0.233	-0.227	1.720			-0.243	-0.406	1.690			-0.242	-0.465	1.672			0.105	-0.007	1.661			0.136	-0.133	1.513
-0.043	-0.209	1.629			-0.038	-0.165	1.668			-0.044	0.081	1.661			-0.048	0.266	1.635			-0.180	0.005	1.704			-0.233	-0.227	1.720			-0.243	-0.406	1.690			-0.242	-0.465	1.673			0.105	-0.007	1.661			0.136	-0.133	1.513
-0.043	-0.209	1.629			-0.038	-0.165	1.668			-0.044	0.081	1.661			-0.048	0.266	1.635			-0.180	0.005	1.704			-0.233	-0.227	1.720			-0.243	-0.406	1.690			-0.242	-0.465	1.673			0.105	-0.007	1.661			0.136	-0.133	1.513
-0.043	-0.209	1.629			-0.038	-0.165	1.668			-0.044	0.081	1.661			-0.048	0.266	1.635			-0.180	0.005	1.704			-0.233	-0.227	1.720			-0.243	-0.406	1.690			-0.242	-0.465	1.673			0.105	-0.007	1.661			0.136	-0.132	1.513
-0.043	-0.209	1.629			-0.038	-0.165	1.668			-0.044	0.081	1.661			-0.048	0.266	1.635			-0.180	0.005	1.704			-0.233	-0.227	1.720			-0.243	-0.406	1.690			-0.241	-0.464	1.673			0.105	-0.006	1.661			0.136	-0.132	1.513
-0.043	-0.209	1.629			-0.038	-0.165	1.668			-0.044	0.081	1.661			-0.047	0.266	1.635			-0.180	0.005	1.704			-0.233	-0.227	1.721			-0.243	-0.406	1.690			-0.241	-0.464	1.673			0.105	-0.006	1.661			0.137	-0.132	1.513
-0.043	-0.209	1.629			-0.038	-0.165	1.668			-0.044	0.081	1.661			-0.047	0.266	1.635			-0.180	0.005	1.704			-0.233	-0.227	1.721			-0.243	-0.406	1.690			-0.241	-0.464	1.673			0.105	-0.006	1.661			0.137	-0.132	1.513
-0.043	-0.209	1.629			-0.038	-0.165	1.668			-0.044	0.081	1.662			-0.047	0.266	1.635			-0.180	0.005	1.704			-0.233	-0.227	1.721			-0.243	-0.406	1.690			-0.241	-0.464	1.673			0.105	-0.006	1.661			0.137	-0.132	1.513
-0.043	-0.209	1.629			-0.038	-0.165	1.668			-0.044	0.081	1.662			-0.046	0.266	1.635			-0.180	0.005	1.704			-0.233	-0.227	1.721			-0.243	-0.406	1.690			-0.241	-0.464	1.674			0.105	-0.006	1.661			0.137	-0.132	1.513
-0.043	-0.209	1.629			-0.038	-0.166	1.668			-0.044	0.081	1.662			-0.046	0.266	1.635			-0.180	0.005	1.704			-0.233	-0.227	1.721			-0.243	-0.406	1.690			-0.241	-0.464	1.674			0.105	-0.006	1.661			0.138	-0.132	1.513
-0.042	-0.209	1.629			-0.037	-0.166	1.668			-0.044	0.081	1.662			-0.046	0.266	1.635			-0.180	0.005	1.704			-0.233	-0.227	1.721			-0.243	-0.406	1.690			-0.240	-0.465	1.672			0.105	-0.006	1.661			0.138	-0.132	1.513
-0.042	-0.209	1.629			-0.037	-0.166	1.668			-0.044	0.081	1.662			-0.046	0.266	1.635			-0.180	0.005	1.704			-0.233	-0.227	1.721			-0.243	-0.406	1.690			-0.240	-0.467	1.671			0.105	-0.006	1.661			0.138	-0.132	1.513
-0.042	-0.209	1.630			-0.037	-0.166	1.668			-0.044	0.081	1.662			-0.045	0.266	1.635			-0.180	0.005	1.704			-0.233	-0.227	1.721			-0.243	-0.406	1.690			-0.239	-0.469	1.670			0.105	-0.006	1.661			0.139	-0.131	1.513
-0.042	-0.209	1.630			-0.037	-0.166	1.668			-0.044	0.081	1.662			-0.045	0.266	1.635			-0.180	0.005	1.704			-0.233	-0.227	1.721			-0.243	-0.406	1.690			-0.239	-0.469	1.670			0.105	-0.006	1.661			0.139	-0.131	1.513
-0.042	-0.209	1.630			-0.037	-0.166	1.668			-0.043	0.081	1.662			-0.045	0.266	1.635			-0.180	0.005	1.704			-0.233	-0.227	1.721			-0.243	-0.406	1.690			-0.238	-0.469	1.669			0.105	-0.006	1.661			0.139	-0.131	1.513
-0.041	-0.209	1.630			-0.037	-0.166	1.668			-0.043	0.081	1.662			-0.044	0.266	1.635			-0.180	0.005	1.704			-0.233	-0.227	1.721			-0.243	-0.406	1.690			-0.238	-0.470	1.669			0.105	-0.006	1.661			0.139	-0.131	1.512
-0.041	-0.209	1.630			-0.036	-0.166	1.668			-0.043	0.081	1.662			-0.044	0.266	1.635			-0.180	0.005	1.704			-0.233	-0.227	1.721			-0.243	-0.406	1.690			-0.238	-0.470	1.668			0.105	-0.006	1.661			0.139	-0.131	1.512
-0.041	-0.209	1.630			-0.036	-0.166	1.668			-0.043	0.081	1.662			-0.044	0.266	1.635			-0.180	0.005	1.704			-0.233	-0.227	1.721			-0.243	-0.406	1.690			-0.238	-0.471	1.668			0.105	-0.006	1.660			0.140	-0.131	1.512
-0.041	-0.209	1.630			-0.036	-0.166	1.668			-0.043	0.080	1.662			-0.044	0.266	1.635			-0.179	0.005	1.704			-0.233	-0.227	1.721			-0.243	-0.406	1.690			-0.238	-0.471	1.667			0.105	-0.006	1.660			0.140	-0.131	1.512
-0.041	-0.209	1.630			-0.036	-0.166	1.668			-0.043	0.080	1.662			-0.043	0.266	1.635			-0.179	0.005	1.704			-0.232	-0.227	1.721			-0.243	-0.406	1.690			-0.237	-0.472	1.667			0.105	-0.006	1.660			0.140	-0.131	1.512
-0.041	-0.209	1.630			-0.036	-0.166	1.668			-0.043	0.080	1.662			-0.043	0.266	1.635			-0.179	0.005	1.704			-0.232	-0.227	1.721			-0.243	-0.406	1.690			-0.237	-0.472	1.667			0.105	-0.006	1.660			0.140	-0.131	1.512
-0.041	-0.209	1.629			-0.036	-0.166	1.668			-0.043	0.080	1.662			-0.043	0.266	1.634			-0.179	0.005	1.704			-0.232	-0.227	1.721			-0.243	-0.406	1.690			-0.237	-0.472	1.666			0.105	-0.006	1.660			0.141	-0.131	1.512
-0.040	-0.209	1.629			-0.036	-0.166	1.668			-0.042	0.080	1.662			-0.043	0.266	1.634			-0.179	0.005	1.704			-0.232	-0.227	1.721			-0.243	-0.406	1.690			-0.237	-0.473	1.666			0.105	-0.006	1.660			0.141	-0.131	1.512
-0.040	-0.209	1.629			-0.035	-0.166	1.668			-0.042	0.080	1.662			-0.042	0.266	1.634			-0.179	0.005	1.704			-0.232	-0.227	1.721			-0.242	-0.405	1.690			-0.237	-0.473	1.666			0.105	-0.006	1.660			0.141	-0.131	1.512
-0.040	-0.209	1.629			-0.035	-0.166	1.668			-0.042	0.080	1.662			-0.042	0.266	1.634			-0.179	0.005	1.704			-0.232	-0.227	1.721			-0.242	-0.405	1.691			-0.237	-0.473	1.666			0.105	-0.006	1.660			0.141	-0.131	1.512
-0.040	-0.209	1.629			-0.035	-0.166	1.668			-0.042	0.080	1.662			-0.042	0.266	1.634			-0.179	0.005	1.703			-0.232	-0.227	1.721			-0.242	-0.405	1.691			-0.237	-0.473	1.666			0.106	-0.006	1.660			0.141	-0.131	1.511
-0.040	-0.209	1.629			-0.035	-0.166	1.668			-0.042	0.080	1.662			-0.042	0.266	1.634			-0.179	0.005	1.703			-0.232	-0.227	1.721			-0.242	-0.405	1.691			-0.237	-0.472	1.666			0.106	-0.006	1.660			0.141	-0.131	1.511
-0.040	-0.209	1.629			-0.035	-0.166	1.668			-0.042	0.080	1.662			-0.042	0.266	1.634			-0.179	0.005	1.703			-0.232	-0.227	1.721			-0.242	-0.405	1.691			-0.238	-0.471	1.667			0.106	-0.006	1.660			0.141	-0.131	1.511
-0.040	-0.209	1.629			-0.035	-0.166	1.668			-0.042	0.080	1.662			-0.042	0.266	1.634			-0.179	0.005	1.703			-0.232	-0.227	1.721			-0.242	-0.405	1.691			-0.238	-0.469	1.668			0.106	-0.006	1.660			0.141	-0.131	1.511
-0.040	-0.209	1.629			-0.035	-0.166	1.668			-0.042	0.080	1.661			-0.042	0.266	1.634			-0.179	0.005	1.703			-0.232	-0.227	1.721			-0.242	-0.405	1.691			-0.238	-0.468	1.668			0.106	-0.006	1.660			0.142	-0.131	1.510
-0.040	-0.209	1.629			-0.035	-0.166	1.668			-0.042	0.080	1.661			-0.041	0.266	1.634			-0.179	0.005	1.703			-0.232	-0.227	1.721			-0.242	-0.405	1.691			-0.239	-0.467	1.669			0.106	-0.006	1.660			0.142	-0.131	1.510
-0.040	-0.209	1.629			-0.035	-0.166	1.668			-0.042	0.080	1.661			-0.041	0.266	1.634			-0.179	0.005	1.703			-0.232	-0.227	1.721			-0.242	-0.405	1.691			-0.239	-0.466	1.669			0.106	-0.006	1.659			0.142	-0.131	1.510
-0.040	-0.209	1.629			-0.035	-0.166	1.668			-0.042	0.080	1.661			-0.041	0.266	1.634			-0.179	0.005	1.703			-0.231	-0.227	1.721			-0.242	-0.405	1.691			-0.240	-0.466	1.670			0.106	-0.006	1.659			0.141	-0.131	1.509
-0.040	-0.209	1.629			-0.035	-0.166	1.668			-0.042	0.080	1.661			-0.041	0.266	1.634			-0.178	0.005	1.703			-0.231	-0.227	1.721			-0.242	-0.405	1.691			-0.240	-0.465	1.670			0.106	-0.006	1.659			0.141	-0.131	1.509
-0.039	-0.209	1.629			-0.035	-0.166	1.668			-0.042	0.080	1.661			-0.041	0.266	1.634			-0.178	0.005	1.703			-0.231	-0.227	1.721			-0.242	-0.405	1.691			-0.240	-0.464	1.670			0.106	-0.006	1.659			0.141	-0.131	1.508
-0.039	-0.209	1.629			-0.035	-0.166	1.668			-0.042	0.080	1.661			-0.041	0.266	1.634			-0.178	0.005	1.703			-0.231	-0.227	1.721			-0.242	-0.405	1.691			-0.240	-0.464	1.670			0.106	-0.006	1.659			0.141	-0.131	1.508
-0.039	-0.209	1.629			-0.035	-0.166	1.668			-0.042	0.080	1.661			-0.041	0.266	1.634			-0.178	0.005	1.703			-0.231	-0.227	1.721			-0.242	-0.405	1.691			-0.241	-0.464	1.671			0.106	-0.006	1.659			0.140	-0.130	1.507
-0.039	-0.209	1.629			-0.035	-0.166	1.668			-0.042	0.079	1.660			-0.041	0.266	1.633			-0.178	0.005	1.703			-0.231	-0.227	1.721			-0.242	-0.405	1.691			-0.241	-0.463	1.671			0.106	-0.006	1.659			0.140	-0.130	1.507
-0.039	-0.209	1.629			-0.034	-0.166	1.668			-0.042	0.079	1.660			-0.041	0.265	1.633			-0.178	0.004	1.703			-0.231	-0.227	1.721			-0.242	-0.405	1.691			-0.241	-0.463	1.671			0.106	-0.006	1.659			0.139	-0.130	1.506
-0.039	-0.209	1.629			-0.034	-0.166	1.668			-0.042	0.079	1.660			-0.041	0.265	1.633			-0.179	0.004	1.702			-0.231	-0.228	1.721			-0.242	-0.405	1.691			-0.241	-0.463	1.671			0.106	-0.006	1.659			0.138	-0.129	1.505
-0.039	-0.209	1.629			-0.034	-0.166	1.668			-0.042	0.079	1.660			-0.041	0.265	1.633			-0.179	0.003	1.702			-0.231	-0.228	1.721			-0.242	-0.406	1.691			-0.242	-0.463	1.671			0.106	-0.006	1.658			0.138	-0.129	1.504
-0.039	-0.209	1.629			-0.034	-0.166	1.668			-0.042	0.079	1.659			-0.041	0.265	1.633			-0.179	0.002	1.702			-0.231	-0.229	1.721			-0.242	-0.406	1.691			-0.242	-0.463	1.671			0.106	-0.006	1.658			0.137	-0.129	1.503
-0.039	-0.209	1.629			-0.034	-0.166	1.668			-0.042	0.079	1.659			-0.041	0.265	1.632			-0.179	0.001	1.702			-0.231	-0.230	1.721			-0.241	-0.407	1.691			-0.242	-0.463	1.671			0.106	-0.006	1.658			0.136	-0.129	1.503
-0.039	-0.209	1.629			-0.034	-0.166	1.667			-0.042	0.079	1.659			-0.041	0.265	1.632			-0.180	0.000	1.701			-0.231	-0.230	1.721			-0.241	-0.407	1.691			-0.242	-0.463	1.672			0.106	-0.006	1.658			0.135	-0.128	1.502
-0.039	-0.209	1.629			-0.034	-0.166	1.667			-0.042	0.079	1.659			-0.041	0.265	1.632			-0.180	-0.000	1.701			-0.231	-0.231	1.721			-0.241	-0.408	1.690			-0.243	-0.464	1.672			0.106	-0.006	1.657			0.134	-0.128	1.501
-0.039	-0.209	1.629			-0.034	-0.166	1.667			-0.042	0.079	1.658			-0.041	0.265	1.631			-0.181	-0.001	1.701			-0.231	-0.232	1.721			-0.241	-0.409	1.690			-0.243	-0.464	1.672			0.106	-0.006	1.657			0.133	-0.127	1.501
-0.039	-0.209	1.629			-0.034	-0.166	1.667			-0.042	0.079	1.658			-0.041	0.265	1.631			-0.181	-0.002	1.701			-0.231	-0.233	1.721			-0.241	-0.409	1.690			-0.243	-0.464	1.672			0.106	-0.005	1.657			0.132	-0.127	1.500
-0.039	-0.209	1.629			-0.034	-0.166	1.667			-0.043	0.079	1.658			-0.042	0.265	1.631			-0.181	-0.003	1.701			-0.231	-0.234	1.721			-0.241	-0.410	1.690			-0.243	-0.465	1.672			0.106	-0.005	1.656			0.131	-0.126	1.500
-0.039	-0.209	1.629			-0.034	-0.166	1.667			-0.043	0.079	1.658			-0.042	0.265	1.630			-0.182	-0.004	1.700			-0.231	-0.235	1.721			-0.240	-0.411	1.690			-0.244	-0.465	1.672			0.106	-0.005	1.656			0.130	-0.126	1.499
-0.039	-0.209	1.629			-0.034	-0.166	1.667			-0.043	0.079	1.657			-0.042	0.265	1.630			-0.182	-0.005	1.700			-0.232	-0.236	1.721			-0.240	-0.412	1.690			-0.244	-0.466	1.672			0.106	-0.005	1.656			0.129	-0.125	1.499
-0.039	-0.209	1.629			-0.034	-0.166	1.667			-0.043	0.079	1.657			-0.043	0.265	1.629			-0.183	-0.006	1.700			-0.232	-0.237	1.721			-0.240	-0.412	1.690			-0.244	-0.466	1.672			0.105	-0.005	1.655			0.128	-0.125	1.499
-0.039	-0.209	1.629			-0.034	-0.166	1.667			-0.043	0.079	1.657			-0.043	0.264	1.629			-0.183	-0.006	1.700			-0.232	-0.237	1.721			-0.240	-0.413	1.690			-0.244	-0.467	1.672			0.105	-0.005	1.655			0.128	-0.125	1.498
-0.039	-0.209	1.629			-0.034	-0.166	1.667			-0.043	0.079	1.657			-0.043	0.264	1.628			-0.184	-0.007	1.700			-0.232	-0.238	1.721			-0.240	-0.414	1.689			-0.245	-0.467	1.672			0.105	-0.004	1.654			0.127	-0.124	1.498
-0.039	-0.209	1.629			-0.034	-0.166	1.667			-0.043	0.079	1.656			-0.044	0.264	1.628			-0.184	-0.008	1.700			-0.232	-0.239	1.722			-0.240	-0.415	1.689			-0.245	-0.468	1.672			0.105	-0.004	1.654			0.126	-0.124	1.498
-0.039	-0.209	1.629			-0.034	-0.166	1.667			-0.043	0.079	1.656			-0.044	0.264	1.627			-0.184	-0.009	1.700			-0.232	-0.240	1.722			-0.240	-0.415	1.689			-0.245	-0.469	1.672			0.105	-0.004	1.653			0.125	-0.124	1.497
-0.039	-0.209	1.629			-0.034	-0.166	1.667			-0.043	0.079	1.656			-0.044	0.264	1.627			-0.185	-0.009	1.700			-0.232	-0.240	1.722			-0.239	-0.416	1.689			-0.245	-0.469	1.672			0.105	-0.004	1.653			0.125	-0.124	1.497
-0.039	-0.209	1.629			-0.034	-0.166	1.667			-0.043	0.079	1.656			-0.045	0.264	1.626			-0.185	-0.010	1.699			-0.232	-0.241	1.722			-0.239	-0.416	1.689			-0.245	-0.469	1.672			0.105	-0.004	1.652			0.124	-0.123	1.496
-0.039	-0.209	1.629			-0.034	-0.166	1.667			-0.043	0.079	1.656			-0.045	0.264	1.626			-0.186	-0.010	1.699			-0.232	-0.241	1.722			-0.239	-0.417	1.689			-0.245	-0.470	1.672			0.105	-0.003	1.652			0.123	-0.123	1.496
-0.039	-0.209	1.629			-0.034	-0.166	1.666			-0.043	0.079	1.655			-0.045	0.263	1.625			-0.186	-0.011	1.699			-0.232	-0.242	1.722			-0.239	-0.417	1.689			-0.245	-0.470	1.672			0.105	-0.003	1.651			0.123	-0.123	1.496
-0.039	-0.209	1.629			-0.034	-0.166	1.666			-0.043	0.079	1.655			-0.046	0.263	1.625			-0.186	-0.011	1.699			-0.232	-0.242	1.722			-0.239	-0.418	1.689			-0.246	-0.471	1.672			0.104	-0.003	1.650			0.122	-0.122	1.495
-0.039	-0.209	1.629			-0.034	-0.166	1.666			-0.043	0.079	1.655			-0.046	0.263	1.625			-0.186	-0.012	1.699			-0.232	-0.243	1.722			-0.239	-0.418	1.689			-0.246	-0.471	1.672			0.104	-0.003	1.650			0.121	-0.122	1.494
-0.039	-0.209	1.629			-0.034	-0.166	1.666			-0.043	0.079	1.655			-0.046	0.263	1.624			-0.187	-0.012	1.699			-0.232	-0.243	1.722			-0.239	-0.419	1.689			-0.246	-0.472	1.672			0.104	-0.003	1.649			0.121	-0.121	1.493
-0.039	-0.209	1.629			-0.034	-0.166	1.666			-0.043	0.079	1.654			-0.046	0.263	1.624			-0.187	-0.012	1.699			-0.232	-0.244	1.722			-0.239	-0.419	1.689			-0.246	-0.472	1.672			0.104	-0.003	1.648			0.120	-0.120	1.493
-0.039	-0.209	1.629			-0.034	-0.166	1.666			-0.043	0.078	1.654			-0.047	0.263	1.623			-0.187	-0.013	1.699			-0.232	-0.244	1.722			-0.239	-0.419	1.689			-0.246	-0.472	1.672			0.103	-0.002	1.648			0.119	-0.120	1.492
-0.039	-0.209	1.629			-0.034	-0.166	1.666			-0.043	0.078	1.654			-0.047	0.262	1.623			-0.187	-0.013	1.699			-0.232	-0.244	1.722			-0.239	-0.419	1.689			-0.246	-0.472	1.672			0.103	-0.002	1.647			0.119	-0.119	1.491
-0.039	-0.209	1.629			-0.034	-0.166	1.666			-0.043	0.078	1.654			-0.047	0.262	1.623			-0.188	-0.013	1.699			-0.232	-0.244	1.722			-0.239	-0.420	1.689			-0.246	-0.472	1.672			0.103	-0.002	1.646			0.119	-0.118	1.490
-0.039	-0.209	1.629			-0.034	-0.166	1.665			-0.043	0.078	1.653			-0.048	0.262	1.622			-0.188	-0.013	1.699			-0.232	-0.245	1.722			-0.239	-0.420	1.689			-0.246	-0.473	1.672			0.102	-0.002	1.645			0.118	-0.117	1.488
-0.039	-0.209	1.629			-0.034	-0.166	1.665			-0.043	0.078	1.653			-0.048	0.262	1.622			-0.188	-0.013	1.699			-0.232	-0.245	1.722			-0.239	-0.420	1.689			-0.246	-0.473	1.672			0.102	-0.002	1.645			0.118	-0.117	1.488
-0.039	-0.209	1.628			-0.034	-0.166	1.665			-0.043	0.078	1.653			-0.048	0.262	1.622			-0.188	-0.013	1.699			-0.232	-0.245	1.722			-0.239	-0.420	1.689			-0.246	-0.473	1.672			0.102	-0.002	1.645			0.118	-0.116	1.487
-0.039	-0.209	1.628			-0.034	-0.166	1.665			-0.043	0.078	1.653			-0.048	0.262	1.622			-0.188	-0.013	1.699			-0.232	-0.245	1.722			-0.239	-0.420	1.689			-0.247	-0.473	1.672			0.102	-0.001	1.644			0.117	-0.115	1.486
-0.039	-0.209	1.628			-0.034	-0.166	1.665			-0.043	0.078	1.653			-0.048	0.262	1.621			-0.188	-0.013	1.698			-0.232	-0.245	1.722			-0.239	-0.420	1.689			-0.247	-0.473	1.672			0.102	-0.001	1.644			0.117	-0.114	1.485
-0.039	-0.209	1.628			-0.034	-0.166	1.665			-0.043	0.078	1.653			-0.048	0.262	1.621			-0.188	-0.013	1.698			-0.232	-0.245	1.722			-0.239	-0.420	1.689			-0.247	-0.473	1.672			0.102	-0.001	1.643			0.117	-0.114	1.484
-0.039	-0.209	1.628			-0.034	-0.166	1.664			-0.043	0.078	1.652			-0.048	0.262	1.621			-0.188	-0.013	1.698			-0.232	-0.244	1.722			-0.239	-0.420	1.689			-0.247	-0.473	1.672			0.101	-0.001	1.643			0.117	-0.113	1.484
-0.039	-0.209	1.628			-0.034	-0.166	1.664			-0.043	0.078	1.652			-0.049	0.262	1.621			-0.189	-0.012	1.698			-0.232	-0.244	1.721			-0.239	-0.420	1.689			-0.247	-0.473	1.672			0.101	-0.001	1.642			0.117	-0.113	1.483
-0.039	-0.209	1.628			-0.034	-0.166	1.664			-0.043	0.078	1.652			-0.049	0.262	1.621			-0.189	-0.012	1.698			-0.232	-0.244	1.721			-0.239	-0.419	1.689			-0.247	-0.472	1.672			0.101	-0.001	1.642			0.116	-0.112	1.482
-0.039	-0.209	1.628			-0.034	-0.166	1.664			-0.043	0.078	1.652			-0.049	0.262	1.620			-0.188	-0.011	1.698			-0.232	-0.243	1.721			-0.239	-0.419	1.689			-0.247	-0.472	1.672			0.101	-0.001	1.642			0.116	-0.112	1.482
-0.039	-0.209	1.628			-0.034	-0.166	1.664			-0.043	0.078	1.652			-0.049	0.261	1.620			-0.188	-0.011	1.698			-0.232	-0.243	1.721			-0.239	-0.418	1.689			-0.248	-0.472	1.672			0.101	-0.001	1.641			0.116	-0.111	1.481
-0.039	-0.209	1.628			-0.034	-0.166	1.663			-0.043	0.078	1.652			-0.049	0.261	1.620			-0.188	-0.010	1.698			-0.232	-0.242	1.721			-0.239	-0.418	1.689			-0.248	-0.471	1.672			0.101	-0.001	1.641			0.116	-0.111	1.481
-0.039	-0.209	1.628			-0.034	-0.166	1.663			-0.043	0.078	1.652			-0.049	0.261	1.620			-0.187	-0.009	1.698			-0.232	-0.241	1.720			-0.239	-0.417	1.689			-0.248	-0.470	1.672			0.101	-0.000	1.641			0.116	-0.110	1.480
-0.039	-0.209	1.628			-0.034	-0.166	1.663			-0.043	0.078	1.651			-0.049	0.261	1.620			-0.186	-0.006	1.698			-0.231	-0.238	1.720			-0.239	-0.416	1.689			-0.248	-0.469	1.672			0.100	-0.000	1.641			0.117	-0.110	1.480
-0.040	-0.210	1.627			-0.034	-0.166	1.663			-0.043	0.078	1.651			-0.049	0.261	1.620			-0.177	0.001	1.696			-0.229	-0.232	1.718			-0.239	-0.415	1.689			-0.248	-0.469	1.673			0.100	-0.000	1.640			0.117	-0.110	1.480
-0.040	-0.210	1.627			-0.034	-0.166	1.663			-0.043	0.078	1.651			-0.049	0.261	1.619			-0.174	0.003	1.695			-0.227	-0.227	1.717			-0.240	-0.414	1.689			-0.248	-0.468	1.673			0.100	-0.000	1.640			0.119	-0.110	1.480
-0.040	-0.210	1.627			-0.034	-0.166	1.662			-0.043	0.078	1.651			-0.049	0.261	1.619			-0.164	0.012	1.694			-0.225	-0.218	1.716			-0.240	-0.414	1.689			-0.248	-0.468	1.673			0.100	-0.000	1.640			0.120	-0.110	1.481
-0.040	-0.210	1.627			-0.034	-0.166	1.662			-0.043	0.078	1.651			-0.049	0.261	1.619			-0.190	-0.011	1.699			-0.226	-0.221	1.716			-0.240	-0.414	1.689			-0.249	-0.468	1.673			0.100	-0.000	1.640			0.122	-0.110	1.481
-0.040	-0.210	1.626			-0.034	-0.166	1.662			-0.043	0.078	1.650			-0.049	0.261	1.619			-0.199	-0.020	1.702			-0.227	-0.222	1.716			-0.240	-0.414	1.689			-0.249	-0.468	1.673			0.100	0.000	1.640			0.124	-0.111	1.481
-0.040	-0.210	1.626			-0.034	-0.166	1.661			-0.043	0.079	1.649			-0.049	0.261	1.619			-0.203	-0.022	1.702			-0.227	-0.222	1.716			-0.240	-0.414	1.689			-0.249	-0.467	1.673			0.100	0.000	1.639			0.126	-0.112	1.480
-0.039	-0.210	1.625			-0.034	-0.166	1.660			-0.043	0.080	1.647			-0.049	0.261	1.619			-0.205	-0.023	1.703			-0.228	-0.223	1.716			-0.240	-0.413	1.689			-0.249	-0.467	1.673			0.100	0.000	1.639			0.129	-0.113	1.480
-0.039	-0.211	1.625			-0.033	-0.166	1.659			-0.043	0.083	1.644			-0.049	0.261	1.619			-0.206	-0.025	1.703			-0.228	-0.223	1.716			-0.240	-0.413	1.689			-0.249	-0.467	1.673			0.100	0.000	1.639			0.132	-0.115	1.479
-0.039	-0.211	1.624			-0.033	-0.165	1.658			-0.042	0.085	1.640			-0.049	0.261	1.618			-0.207	-0.025	1.703			-0.229	-0.223	1.716			-0.240	-0.413	1.689			-0.249	-0.467	1.673			0.100	0.000	1.639			0.136	-0.116	1.479
-0.039	-0.211	1.623			-0.033	-0.165	1.656			-0.041	0.088	1.636			-0.049	0.261	1.618			-0.207	-0.026	1.703			-0.229	-0.224	1.716			-0.240	-0.413	1.689			-0.249	-0.467	1.673			0.100	0.000	1.639			0.139	-0.117	1.478
-0.038	-0.211	1.623			-0.032	-0.165	1.654			-0.039	0.092	1.633			-0.049	0.261	1.618			-0.208	-0.027	1.703			-0.229	-0.224	1.716			-0.240	-0.413	1.689			-0.249	-0.467	1.673			0.100	0.000	1.639			0.142	-0.118	1.477
-0.038	-0.212	1.622			-0.032	-0.165	1.652			-0.038	0.095	1.629			-0.048	0.261	1.618			-0.207	-0.027	1.703			-0.230	-0.225	1.716			-0.240	-0.413	1.689			-0.247	-0.470	1.671			0.101	0.001	1.640			0.144	-0.119	1.476
-0.038	-0.212	1.621			-0.032	-0.165	1.650			-0.037	0.099	1.626			-0.048	0.262	1.618			-0.207	-0.027	1.703			-0.230	-0.226	1.716			-0.240	-0.413	1.688			-0.246	-0.473	1.669			0.101	0.001	1.640			0.146	-0.120	1.474
-0.037	-0.212	1.620			-0.032	-0.164	1.649			-0.038	0.102	1.624			-0.047	0.262	1.618			-0.206	-0.027	1.703			-0.231	-0.227	1.716			-0.240	-0.413	1.688			-0.245	-0.475	1.667			0.102	0.001	1.641			0.149	-0.121	1.472
-0.037	-0.213	1.620			-0.032	-0.164	1.647			-0.039	0.104	1.623			-0.047	0.262	1.618			-0.205	-0.026	1.702			-0.231	-0.228	1.716			-0.240	-0.413	1.688			-0.244	-0.477	1.666			0.104	0.000	1.641			0.150	-0.122	1.470
-0.037	-0.213	1.619			-0.032	-0.164	1.645			-0.040	0.106	1.621			-0.046	0.262	1.618			-0.204	-0.025	1.702			-0.231	-0.229	1.716			-0.240	-0.413	1.687			-0.243	-0.478	1.664			0.106	-0.001	1.642			0.152	-0.124	1.465
-0.037	-0.214	1.619			-0.032	-0.164	1.644			-0.041	0.107	1.620			-0.046	0.263	1.618			-0.203	-0.024	1.702			-0.231	-0.230	1.716			-0.240	-0.413	1.687			-0.242	-0.480	1.662			0.108	-0.001	1.642			0.154	-0.125	1.461
-0.037	-0.214	1.618			-0.032	-0.164	1.643			-0.041	0.108	1.620			-0.045	0.263	1.618			-0.201	-0.024	1.702			-0.232	-0.231	1.716			-0.240	-0.413	1.687			-0.241	-0.481	1.661			0.110	-0.002	1.643			0.156	-0.126	1.459
-0.037	-0.214	1.618			-0.032	-0.164	1.642			-0.042	0.109	1.619			-0.044	0.263	1.618			-0.200	-0.023	1.702			-0.232	-0.232	1.715			-0.240	-0.414	1.686			-0.240	-0.482	1.660			0.113	-0.004	1.643			0.157	-0.127	1.457
-0.037	-0.214	1.617			-0.032	-0.164	1.641			-0.042	0.110	1.618			-0.043	0.264	1.618			-0.199	-0.022	1.701			-0.232	-0.233	1.715			-0.240	-0.414	1.686			-0.240	-0.484	1.659			0.116	-0.005	1.643			0.159	-0.127	1.456
-0.037	-0.215	1.617			-0.032	-0.164	1.639			-0.042	0.111	1.617			-0.041	0.264	1.618			-0.198	-0.021	1.701			-0.232	-0.234	1.715			-0.240	-0.414	1.686			-0.239	-0.484	1.659			0.119	-0.006	1.643			0.160	-0.127	1.455
-0.037	-0.215	1.617			-0.033	-0.164	1.639			-0.042	0.112	1.617			-0.040	0.264	1.618			-0.197	-0.020	1.701			-0.232	-0.234	1.715			-0.240	-0.414	1.686			-0.238	-0.484	1.659			0.123	-0.008	1.643			0.161	-0.128	1.453
-0.037	-0.215	1.616			-0.033	-0.164	1.638			-0.042	0.112	1.616			-0.039	0.265	1.618			-0.196	-0.019	1.701			-0.232	-0.235	1.715			-0.240	-0.414	1.685			-0.237	-0.483	1.659			0.126	-0.009	1.643			0.163	-0.128	1.452
-0.036	-0.215	1.616			-0.033	-0.164	1.637			-0.042	0.113	1.616			-0.038	0.265	1.618			-0.195	-0.018	1.701			-0.232	-0.235	1.715			-0.240	-0.414	1.685			-0.236	-0.482	1.660			0.129	-0.011	1.644			0.164	-0.128	1.451
-0.036	-0.215	1.616			-0.033	-0.164	1.636			-0.042	0.113	1.615			-0.038	0.265	1.618			-0.194	-0.017	1.701			-0.232	-0.236	1.715			-0.240	-0.415	1.685			-0.234	-0.482	1.660			0.132	-0.012	1.644			0.166	-0.129	1.450
-0.036	-0.215	1.616			-0.032	-0.163	1.635			-0.041	0.114	1.615			-0.037	0.266	1.618			-0.193	-0.016	1.700			-0.232	-0.236	1.715			-0.240	-0.415	1.685			-0.233	-0.481	1.661			0.135	-0.012	1.644			0.168	-0.129	1.449
-0.036	-0.215	1.615			-0.032	-0.163	1.634			-0.041	0.114	1.614			-0.036	0.266	1.618			-0.191	-0.015	1.700			-0.232	-0.236	1.715			-0.240	-0.415	1.685			-0.232	-0.480	1.661			0.137	-0.013	1.645			0.169	-0.130	1.447
-0.036	-0.214	1.615			-0.032	-0.162	1.634			-0.040	0.114	1.614			-0.035	0.266	1.619			-0.191	-0.014	1.700			-0.232	-0.237	1.715			-0.240	-0.415	1.685			-0.231	-0.479	1.662			0.140	-0.014	1.645			0.171	-0.130	1.446
-0.035	-0.214	1.615			-0.032	-0.162	1.633			-0.039	0.115	1.614			-0.035	0.266	1.619			-0.190	-0.013	1.700			-0.232	-0.237	1.715			-0.240	-0.415	1.685			-0.231	-0.480	1.661			0.142	-0.014	1.646			0.172	-0.131	1.444
-0.035	-0.213	1.615			-0.032	-0.161	1.632			-0.038	0.115	1.614			-0.034	0.266	1.619			-0.189	-0.013	1.700			-0.232	-0.237	1.715			-0.240	-0.415	1.685			-0.231	-0.480	1.661			0.144	-0.014	1.647			0.173	-0.131	1.443
-0.034	-0.212	1.614			-0.031	-0.160	1.631			-0.037	0.115	1.614			-0.034	0.267	1.619			-0.188	-0.012	1.700			-0.232	-0.237	1.715			-0.240	-0.415	1.684			-0.230	-0.480	1.661			0.147	-0.014	1.647			0.174	-0.131	1.441
-0.034	-0.211	1.614			-0.031	-0.159	1.631			-0.036	0.115	1.614			-0.033	0.267	1.619			-0.187	-0.012	1.700			-0.232	-0.237	1.715			-0.240	-0.415	1.684			-0.230	-0.481	1.660			0.149	-0.014	1.648			0.175	-0.132	1.440
-0.034	-0.211	1.614			-0.031	-0.159	1.630			-0.034	0.115	1.614			-0.033	0.267	1.619			-0.187	-0.011	1.700			-0.232	-0.238	1.715			-0.240	-0.415	1.684			-0.230	-0.481	1.660			0.151	-0.014	1.649			0.177	-0.132	1.439
-0.033	-0.210	1.614			-0.030	-0.158	1.630			-0.033	0.115	1.614			-0.032	0.267	1.619			-0.186	-0.011	1.700			-0.232	-0.238	1.715			-0.240	-0.415	1.684			-0.230	-0.482	1.659			0.153	-0.014	1.650			0.178	-0.133	1.438
-0.033	-0.209	1.614			-0.030	-0.157	1.629			-0.032	0.114	1.614			-0.031	0.268	1.619			-0.186	-0.010	1.700			-0.232	-0.238	1.715			-0.240	-0.415	1.684			-0.230	-0.482	1.659			0.155	-0.014	1.650			0.180	-0.133	1.438
-0.032	-0.208	1.614			-0.030	-0.157	1.629			-0.031	0.114	1.614			-0.031	0.268	1.619			-0.185	-0.010	1.699			-0.232	-0.238	1.715			-0.239	-0.415	1.684			-0.229	-0.482	1.659			0.156	-0.014	1.651			0.181	-0.134	1.437
-0.032	-0.207	1.614			-0.029	-0.156	1.628			-0.030	0.114	1.615			-0.030	0.268	1.619			-0.184	-0.009	1.699			-0.232	-0.238	1.714			-0.239	-0.415	1.684			-0.229	-0.482	1.659			0.158	-0.014	1.651			0.182	-0.134	1.436
-0.031	-0.207	1.614			-0.029	-0.155	1.628			-0.029	0.113	1.615			-0.029	0.268	1.620			-0.183	-0.009	1.699			-0.231	-0.238	1.714			-0.239	-0.415	1.684			-0.229	-0.481	1.659			0.161	-0.014	1.651			0.183	-0.134	1.436
-0.031	-0.206	1.614			-0.028	-0.155	1.628			-0.028	0.113	1.615			-0.028	0.268	1.620			-0.183	-0.008	1.699			-0.231	-0.238	1.714			-0.239	-0.415	1.684			-0.228	-0.479	1.659			0.163	-0.015	1.650			0.184	-0.135	1.435
-0.030	-0.205	1.614			-0.028	-0.154	1.627			-0.026	0.112	1.615			-0.028	0.268	1.620			-0.182	-0.008	1.698			-0.231	-0.238	1.714			-0.239	-0.415	1.684			-0.228	-0.480	1.659			0.165	-0.015	1.650			0.185	-0.135	1.435
-0.030	-0.205	1.614			-0.027	-0.153	1.627			-0.025	0.112	1.616			-0.027	0.269	1.620			-0.181	-0.008	1.698			-0.230	-0.238	1.714			-0.239	-0.415	1.683			-0.228	-0.480	1.659			0.167	-0.016	1.650			0.186	-0.135	1.434
-0.029	-0.204	1.614			-0.027	-0.153	1.627			-0.024	0.111	1.616			-0.025	0.269	1.619			-0.180	-0.007	1.698			-0.230	-0.239	1.714			-0.238	-0.415	1.683			-0.228	-0.480	1.658			0.169	-0.016	1.650			0.187	-0.136	1.434
-0.028	-0.203	1.614			-0.026	-0.152	1.627			-0.022	0.110	1.616			-0.024	0.269	1.619			-0.179	-0.007	1.697			-0.229	-0.239	1.714			-0.238	-0.414	1.683			-0.228	-0.480	1.658			0.171	-0.016	1.650			0.188	-0.136	1.434
-0.028	-0.203	1.614			-0.025	-0.152	1.626			-0.021	0.110	1.616			-0.023	0.269	1.619			-0.178	-0.007	1.697			-0.229	-0.239	1.714			-0.238	-0.414	1.683			-0.227	-0.481	1.658			0.172	-0.016	1.650			0.189	-0.136	1.433
-0.027	-0.202	1.613			-0.025	-0.151	1.626			-0.020	0.109	1.616			-0.021	0.269	1.618			-0.177	-0.006	1.697			-0.228	-0.239	1.713			-0.238	-0.414	1.682			-0.227	-0.481	1.657			0.174	-0.016	1.649			0.190	-0.136	1.433
-0.026	-0.202	1.613			-0.024	-0.151	1.626			-0.019	0.109	1.616			-0.020	0.269	1.618			-0.176	-0.006	1.696			-0.228	-0.238	1.713			-0.237	-0.414	1.682			-0.227	-0.481	1.657			0.175	-0.016	1.649			0.190	-0.137	1.432
-0.026	-0.201	1.613			-0.023	-0.151	1.626			-0.018	0.108	1.616			-0.019	0.269	1.618			-0.175	-0.006	1.696			-0.227	-0.238	1.713			-0.237	-0.414	1.682			-0.227	-0.481	1.657			0.176	-0.016	1.649			0.191	-0.137	1.432
-0.025	-0.201	1.613			-0.023	-0.150	1.625			-0.017	0.108	1.616			-0.017	0.269	1.617			-0.174	-0.005	1.695			-0.226	-0.238	1.713			-0.237	-0.414	1.682			-0.227	-0.481	1.656			0.177	-0.016	1.649			0.192	-0.137	1.431
-0.024	-0.200	1.613			-0.022	-0.150	1.625			-0.016	0.107	1.616			-0.016	0.269	1.617			-0.173	-0.005	1.695			-0.226	-0.238	1.712			-0.236	-0.414	1.681			-0.227	-0.481	1.656			0.178	-0.016	1.650			0.192	-0.137	1.431
-0.024	-0.200	1.613			-0.021	-0.150	1.625			-0.016	0.107	1.616			-0.015	0.269	1.616			-0.172	-0.005	1.695			-0.225	-0.238	1.712			-0.236	-0.414	1.681			-0.226	-0.482	1.655			0.178	-0.015	1.650			0.193	-0.137	1.431
-0.023	-0.199	1.612			-0.021	-0.149	1.625			-0.015	0.106	1.616			-0.014	0.269	1.616			-0.171	-0.005	1.694			-0.224	-0.238	1.712			-0.236	-0.413	1.680			-0.226	-0.482	1.655			0.179	-0.015	1.650			0.193	-0.138	1.430
-0.022	-0.199	1.612			-0.020	-0.149	1.625			-0.014	0.106	1.616			-0.013	0.269	1.615			-0.170	-0.004	1.694			-0.223	-0.238	1.711			-0.235	-0.413	1.680			-0.226	-0.482	1.654			0.180	-0.014	1.650			0.194	-0.138	1.430
-0.021	-0.199	1.612			-0.019	-0.149	1.624			-0.013	0.105	1.616			-0.012	0.269	1.614			-0.169	-0.004	1.693			-0.223	-0.238	1.711			-0.235	-0.413	1.680			-0.226	-0.482	1.654			0.180	-0.014	1.650			0.194	-0.138	1.430
-0.021	-0.199	1.612			-0.018	-0.149	1.624			-0.012	0.105	1.616			-0.010	0.269	1.614			-0.168	-0.004	1.693			-0.222	-0.237	1.710			-0.235	-0.413	1.679			-0.226	-0.482	1.653			0.181	-0.014	1.650			0.195	-0.138	1.430
-0.020	-0.198	1.611			-0.018	-0.149	1.624			-0.011	0.105	1.616			-0.009	0.269	1.613			-0.167	-0.004	1.692			-0.221	-0.237	1.710			-0.234	-0.413	1.679			-0.225	-0.482	1.653			0.182	-0.013	1.650			0.195	-0.138	1.429
-0.019	-0.198	1.611			-0.017	-0.149	1.623			-0.010	0.104	1.616			-0.008	0.269	1.613			-0.166	-0.003	1.691			-0.220	-0.237	1.710			-0.234	-0.413	1.678			-0.225	-0.482	1.653			0.182	-0.013	1.650			0.196	-0.138	1.429
-0.018	-0.198	1.611			-0.016	-0.149	1.623			-0.009	0.104	1.615			-0.007	0.268	1.612			-0.165	-0.003	1.691			-0.219	-0.237	1.709			-0.233	-0.412	1.678			-0.225	-0.482	1.652			0.183	-0.013	1.650			0.196	-0.138	1.429
-0.017	-0.198	1.610			-0.015	-0.149	1.623			-0.008	0.104	1.615			-0.005	0.268	1.611			-0.163	-0.003	1.690			-0.218	-0.236	1.709			-0.233	-0.412	1.678			-0.225	-0.482	1.652			0.183	-0.012	1.650			0.196	-0.138	1.429
-0.016	-0.198	1.610			-0.014	-0.149	1.622			-0.008	0.103	1.615			-0.004	0.268	1.611			-0.162	-0.003	1.689			-0.217	-0.236	1.708			-0.233	-0.412	1.677			-0.224	-0.482	1.651			0.184	-0.012	1.650			0.197	-0.138	1.428
-0.016	-0.198	1.610			-0.013	-0.149	1.622			-0.007	0.103	1.615			-0.003	0.268	1.610			-0.161	-0.003	1.689			-0.216	-0.236	1.708			-0.232	-0.412	1.677			-0.224	-0.482	1.651			0.184	-0.012	1.650			0.197	-0.138	1.428
-0.015	-0.199	1.609			-0.012	-0.149	1.622			-0.006	0.103	1.614			-0.002	0.268	1.610			-0.160	-0.002	1.688			-0.215	-0.236	1.707			-0.232	-0.411	1.676			-0.224	-0.482	1.651			0.184	-0.011	1.650			0.197	-0.138	1.428
-0.014	-0.199	1.609			-0.012	-0.149	1.621			-0.005	0.103	1.614			-0.001	0.268	1.609			-0.159	-0.002	1.687			-0.214	-0.235	1.707			-0.231	-0.411	1.676			-0.224	-0.482	1.651			0.185	-0.011	1.650			0.198	-0.138	1.428
-0.013	-0.199	1.609			-0.011	-0.149	1.621			-0.004	0.102	1.614			-0.000	0.268	1.609			-0.158	-0.002	1.687			-0.214	-0.235	1.706			-0.231	-0.411	1.676			-0.224	-0.482	1.650			0.185	-0.011	1.650			0.198	-0.138	1.427
-0.013	-0.199	1.608			-0.010	-0.149	1.621			-0.003	0.102	1.613			0.000	0.267	1.608			-0.157	-0.002	1.686			-0.213	-0.235	1.706			-0.231	-0.411	1.675			-0.223	-0.482	1.650			0.186	-0.011	1.650			0.198	-0.138	1.427
-0.012	-0.199	1.608			-0.009	-0.149	1.620			-0.003	0.102	1.613			0.001	0.267	1.608			-0.156	-0.002	1.686			-0.212	-0.235	1.706			-0.230	-0.411	1.675			-0.223	-0.482	1.650			0.186	-0.011	1.648			0.199	-0.139	1.427
-0.011	-0.199	1.608			-0.009	-0.149	1.620			-0.002	0.102	1.613			0.002	0.267	1.607			-0.156	-0.002	1.685			-0.212	-0.235	1.705			-0.230	-0.410	1.675			-0.223	-0.482	1.650			0.187	-0.012	1.646			0.199	-0.139	1.426
-0.011	-0.199	1.608			-0.008	-0.150	1.620			-0.001	0.101	1.613			0.002	0.267	1.607			-0.155	-0.001	1.685			-0.211	-0.234	1.705			-0.229	-0.410	1.674			-0.223	-0.482	1.649			0.188	-0.013	1.644			0.199	-0.139	1.426
-0.010	-0.199	1.607			-0.008	-0.150	1.620			-0.001	0.101	1.612			0.003	0.267	1.607			-0.154	-0.001	1.685			-0.211	-0.234	1.705			-0.229	-0.410	1.674			-0.223	-0.482	1.649			0.189	-0.014	1.643			0.200	-0.139	1.426
-0.010	-0.199	1.607			-0.007	-0.150	1.619			-0.000	0.101	1.612			0.004	0.267	1.606			-0.154	-0.001	1.684			-0.210	-0.234	1.704			-0.229	-0.410	1.674			-0.223	-0.482	1.649			0.189	-0.014	1.642			0.200	-0.139	1.425
-0.010	-0.199	1.607			-0.007	-0.150	1.619			0.000	0.101	1.612			0.004	0.266	1.606			-0.153	-0.001	1.684			-0.210	-0.234	1.704			-0.228	-0.410	1.673			-0.222	-0.482	1.649			0.189	-0.014	1.642			0.200	-0.139	1.425
-0.009	-0.199	1.607			-0.006	-0.150	1.619			0.001	0.101	1.612			0.005	0.266	1.605			-0.153	-0.001	1.684			-0.209	-0.234	1.704			-0.228	-0.410	1.673			-0.222	-0.482	1.648			0.190	-0.014	1.642			0.200	-0.139	1.425
-0.009	-0.199	1.607			-0.006	-0.150	1.619			0.001	0.101	1.611			0.005	0.266	1.605			-0.152	-0.001	1.683			-0.209	-0.234	1.704			-0.228	-0.410	1.673			-0.222	-0.482	1.648			0.190	-0.014	1.642			0.201	-0.139	1.424
-0.008	-0.199	1.606			-0.005	-0.150	1.619			0.002	0.100	1.611			0.006	0.266	1.605			-0.152	-0.001	1.683			-0.209	-0.233	1.703			-0.228	-0.409	1.673			-0.222	-0.482	1.648			0.190	-0.014	1.641			0.201	-0.139	1.424
-0.008	-0.200	1.606			-0.005	-0.150	1.618			0.002	0.100	1.611			0.006	0.266	1.604			-0.152	-0.001	1.683			-0.208	-0.233	1.703			-0.227	-0.409	1.673			-0.222	-0.482	1.648			0.190	-0.014	1.641			0.201	-0.139	1.424
-0.008	-0.200	1.606			-0.005	-0.150	1.618			0.002	0.100	1.611			0.006	0.266	1.604			-0.151	-0.001	1.683			-0.208	-0.233	1.703			-0.227	-0.409	1.672			-0.222	-0.482	1.648			0.190	-0.013	1.641			0.201	-0.139	1.424
-0.007	-0.200	1.606			-0.004	-0.150	1.618			0.003	0.100	1.610			0.007	0.266	1.604			-0.151	-0.001	1.682			-0.208	-0.233	1.703			-0.227	-0.409	1.672			-0.221	-0.482	1.648			0.190	-0.013	1.641			0.201	-0.139	1.424
-0.007	-0.200	1.606			-0.004	-0.150	1.618			0.003	0.100	1.610			0.007	0.266	1.604			-0.151	-0.001	1.682			-0.207	-0.233	1.703			-0.227	-0.409	1.672			-0.221	-0.482	1.647			0.189	-0.012	1.641			0.201	-0.139	1.424
-0.007	-0.200	1.606			-0.004	-0.150	1.618			0.003	0.100	1.610			0.007	0.266	1.603			-0.150	-0.001	1.682			-0.207	-0.233	1.702			-0.227	-0.409	1.672			-0.221	-0.482	1.647			0.189	-0.011	1.642			0.201	-0.139	1.424
-0.007	-0.200	1.605			-0.004	-0.150	1.618			0.004	0.100	1.610			0.008	0.266	1.603			-0.150	-0.000	1.682			-0.207	-0.233	1.702			-0.226	-0.409	1.672			-0.221	-0.482	1.647			0.189	-0.010	1.642			0.202	-0.139	1.424
-0.006	-0.200	1.605			-0.003	-0.150	1.617			0.004	0.100	1.610			0.008	0.265	1.603			-0.150	-0.000	1.682			-0.207	-0.233	1.702			-0.226	-0.409	1.672			-0.221	-0.482	1.647			0.188	-0.009	1.642			0.202	-0.139	1.424
-0.006	-0.200	1.605			-0.003	-0.151	1.617			0.005	0.100	1.609			0.008	0.265	1.602			-0.149	-0.000	1.681			-0.206	-0.233	1.702			-0.226	-0.409	1.671			-0.221	-0.482	1.647			0.188	-0.009	1.642			0.202	-0.139	1.424
-0.006	-0.200	1.605			-0.003	-0.151	1.617			0.005	0.100	1.609			0.008	0.265	1.602			-0.149	-0.000	1.681			-0.206	-0.233	1.702			-0.226	-0.409	1.671			-0.221	-0.482	1.647			0.188	-0.009	1.642			0.202	-0.139	1.424
-0.006	-0.200	1.605			-0.003	-0.151	1.617			0.005	0.100	1.609			0.009	0.265	1.602			-0.149	-0.000	1.681			-0.206	-0.232	1.702			-0.226	-0.409	1.671			-0.221	-0.482	1.647			0.188	-0.009	1.642			0.202	-0.139	1.424
-0.005	-0.200	1.605			-0.002	-0.151	1.617			0.005	0.099	1.609			0.009	0.265	1.602			-0.149	-0.000	1.681			-0.206	-0.232	1.702			-0.226	-0.409	1.671			-0.221	-0.482	1.646			0.188	-0.010	1.640			0.202	-0.139	1.423
-0.005	-0.200	1.605			-0.002	-0.151	1.617			0.005	0.099	1.609			0.009	0.265	1.602			-0.149	-0.000	1.681			-0.206	-0.232	1.701			-0.225	-0.409	1.671			-0.221	-0.482	1.646			0.188	-0.010	1.640			0.202	-0.139	1.423
-0.005	-0.200	1.605			-0.002	-0.151	1.617			0.005	0.099	1.609			0.009	0.265	1.601			-0.149	-0.000	1.681			-0.206	-0.232	1.701			-0.225	-0.409	1.671			-0.221	-0.482	1.646			0.188	-0.010	1.640			0.202	-0.139	1.423
-0.005	-0.200	1.605			-0.002	-0.151	1.616			0.006	0.099	1.608			0.009	0.265	1.601			-0.148	-0.000	1.681			-0.205	-0.232	1.701			-0.224	-0.429	1.663			-0.219	-0.506	1.637			0.189	-0.011	1.639			0.202	-0.139	1.423
-0.005	-0.200	1.605			-0.002	-0.151	1.616			0.006	0.099	1.608			0.010	0.265	1.601			-0.148	-0.000	1.681			-0.205	-0.232	1.701			-0.224	-0.427	1.663			-0.219	-0.504	1.637			0.189	-0.011	1.638			0.202	-0.139	1.423
-0.005	-0.200	1.604			-0.001	-0.151	1.616			0.006	0.099	1.608			0.010	0.265	1.601			-0.148	-0.000	1.680			-0.205	-0.232	1.701			-0.224	-0.426	1.664			-0.219	-0.503	1.638			0.189	-0.012	1.637			0.202	-0.139	1.422
-0.004	-0.200	1.604			-0.001	-0.151	1.616			0.006	0.099	1.608			0.010	0.265	1.600			-0.148	-0.000	1.680			-0.205	-0.232	1.701			-0.224	-0.425	1.664			-0.219	-0.501	1.638			0.189	-0.013	1.636			0.202	-0.139	1.422
-0.004	-0.200	1.604			-0.001	-0.151	1.616			0.006	0.099	1.608			0.010	0.265	1.600			-0.148	0.000	1.680			-0.205	-0.232	1.701			-0.224	-0.424	1.664			-0.219	-0.500	1.638			0.190	-0.014	1.635			0.202	-0.139	1.422
-0.004	-0.200	1.604			-0.001	-0.151	1.616			0.006	0.099	1.607			0.010	0.265	1.600			-0.148	0.000	1.680			-0.205	-0.232	1.701			-0.224	-0.423	1.664			-0.219	-0.498	1.639			0.190	-0.014	1.634			0.202	-0.139	1.422
-0.004	-0.201	1.604			-0.001	-0.151	1.615			0.007	0.099	1.607			0.010	0.265	1.600			-0.148	0.000	1.680			-0.205	-0.232	1.701			-0.224	-0.422	1.664			-0.219	-0.497	1.639			0.190	-0.015	1.634			0.202	-0.139	1.422
-0.004	-0.201	1.604			-0.001	-0.151	1.615			0.007	0.099	1.607			0.011	0.265	1.599			-0.148	0.000	1.680			-0.205	-0.232	1.700			-0.224	-0.434	1.661			-0.219	-0.501	1.637			0.190	-0.016	1.633			0.202	-0.140	1.421
-0.004	-0.201	1.604			-0.001	-0.151	1.615			0.007	0.099	1.607			0.011	0.265	1.599			-0.147	0.000	1.680			-0.205	-0.232	1.700			-0.224	-0.431	1.662			-0.219	-0.499	1.638			0.190	-0.016	1.632			0.202	-0.140	1.421
-0.004	-0.201	1.604			-0.000	-0.151	1.615			0.007	0.099	1.607			0.011	0.265	1.599			-0.147	0.000	1.679			-0.204	-0.232	1.700			-0.224	-0.429	1.662			-0.219	-0.498	1.638			0.190	-0.016	1.632			0.202	-0.140	1.421
-0.004	-0.201	1.604			-0.000	-0.151	1.615			0.007	0.099	1.606			0.011	0.265	1.599			-0.147	0.000	1.679			-0.204	-0.232	1.700			-0.224	-0.427	1.663			-0.219	-0.496	1.638			0.190	-0.015	1.634			0.202	-0.139	1.421
-0.003	-0.201	1.604			-0.000	-0.151	1.615			0.007	0.099	1.606			0.011	0.265	1.599			-0.147	0.000	1.679			-0.204	-0.232	1.700			-0.224	-0.425	1.663			-0.219	-0.495	1.639			0.189	-0.013	1.635			0.202	-0.139	1.422
-0.003	-0.201	1.604			-0.000	-0.151	1.614			0.007	0.099	1.606			0.011	0.265	1.599			-0.147	0.000	1.679			-0.204	-0.232	1.700			-0.225	-0.436	1.660			-0.219	-0.505	1.635			0.189	-0.012	1.636			0.202	-0.139	1.422
-0.003	-0.201	1.604			-0.000	-0.151	1.614			0.007	0.099	1.606			0.011	0.265	1.598			-0.147	0.000	1.679			-0.204	-0.232	1.700			-0.225	-0.433	1.661			-0.219	-0.503	1.635			0.188	-0.011	1.637			0.202	-0.139	1.422
-0.003	-0.201	1.604			-0.000	-0.152	1.614			0.007	0.099	1.606			0.011	0.265	1.598			-0.147	0.000	1.679			-0.204	-0.232	1.700			-0.225	-0.431	1.662			-0.219	-0.501	1.636			0.188	-0.010	1.638			0.202	-0.138	1.423
-0.003	-0.201	1.603			-0.000	-0.152	1.614			0.007	0.099	1.606			0.011	0.265	1.598			-0.147	0.000	1.679			-0.204	-0.232	1.700			-0.226	-0.429	1.662			-0.220	-0.500	1.637			0.187	-0.009	1.639			0.202	-0.138	1.423
-0.003	-0.201	1.603			-0.000	-0.152	1.614			0.007	0.099	1.605			0.012	0.265	1.598			-0.147	0.000	1.679			-0.204	-0.232	1.700			-0.226	-0.426	1.663			-0.220	-0.498	1.637			0.186	-0.008	1.640			0.201	-0.138	1.423
-0.003	-0.201	1.603			-0.000	-0.152	1.614			0.007	0.099	1.605			0.012	0.265	1.598			-0.147	0.000	1.679			-0.204	-0.232	1.700			-0.226	-0.424	1.664			-0.220	-0.496	1.638			0.186	-0.007	1.641			0.201	-0.138	1.424
-0.003	-0.201	1.603			-0.000	-0.152	1.614			0.007	0.099	1.605			0.012	0.265	1.598			-0.147	0.000	1.679			-0.204	-0.232	1.699			-0.227	-0.423	1.664			-0.221	-0.495	1.638			0.185	-0.007	1.642			0.201	-0.138	1.424
-0.003	-0.201	1.603			-0.000	-0.152	1.613			0.007	0.099	1.605			0.012	0.265	1.598			-0.147	0.000	1.678			-0.204	-0.232	1.699			-0.227	-0.422	1.665			-0.221	-0.494	1.639			0.185	-0.006	1.643			0.201	-0.137	1.425
-0.003	-0.201	1.603			-0.000	-0.152	1.613			0.007	0.099	1.605			0.012	0.265	1.598			-0.147	0.000	1.678			-0.204	-0.232	1.699			-0.227	-0.421	1.665			-0.221	-0.493	1.639			0.185	-0.006	1.643			0.201	-0.137	1.425
-0.003	-0.201	1.603			-0.000	-0.152	1.613			0.007	0.099	1.605			0.012	0.265	1.598			-0.148	-0.000	1.678			-0.204	-0.232	1.699			-0.227	-0.420	1.666			-0.222	-0.492	1.639			0.184	-0.006	1.643			0.201	-0.137	1.425
-0.003	-0.201	1.603			-0.000	-0.152	1.613			0.007	0.099	1.605			0.011	0.265	1.598			-0.148	-0.000	1.678			-0.204	-0.232	1.699			-0.228	-0.419	1.666			-0.222	-0.491	1.640			0.184	-0.006	1.643			0.200	-0.138	1.425
-0.003	-0.201	1.603			-0.000	-0.152	1.613			0.006	0.099	1.605			0.011	0.265	1.597			-0.148	-0.000	1.678			-0.204	-0.232	1.699			-0.228	-0.418	1.666			-0.222	-0.491	1.640			0.184	-0.007	1.643			0.200	-0.138	1.425
-0.003	-0.202	1.603			-0.000	-0.152	1.613			0.006	0.099	1.605			0.011	0.265	1.597			-0.148	-0.000	1.678			-0.204	-0.232	1.699			-0.228	-0.418	1.666			-0.222	-0.490	1.640			0.184	-0.006	1.644			0.200	-0.138	1.425
-0.003	-0.202	1.603			-0.000	-0.152	1.613			0.006	0.099	1.605			0.011	0.265	1.597			-0.149	-0.000	1.678			-0.204	-0.232	1.699			-0.228	-0.433	1.661			-0.222	-0.505	1.635			0.183	-0.006	1.644			0.200	-0.138	1.425
-0.003	-0.202	1.603			-0.001	-0.152	1.613			0.006	0.099	1.605			0.011	0.265	1.597			-0.149	-0.000	1.678			-0.205	-0.232	1.699			-0.228	-0.441	1.657			-0.222	-0.513	1.632			0.183	-0.006	1.645			0.200	-0.137	1.425
-0.004	-0.202	1.603			-0.001	-0.152	1.613			0.005	0.099	1.605			0.010	0.265	1.598			-0.149	-0.000	1.678			-0.205	-0.232	1.699			-0.229	-0.437	1.658			-0.222	-0.509	1.633			0.183	-0.006	1.645			0.200	-0.138	1.426
-0.004	-0.202	1.603			-0.001	-0.152	1.613			0.005	0.099	1.605			0.010	0.265	1.598			-0.149	-0.000	1.678			-0.205	-0.232	1.699			-0.228	-0.444	1.656			-0.222	-0.517	1.630			0.182	-0.006	1.645			0.199	-0.138	1.426
-0.004	-0.202	1.603			-0.001	-0.153	1.613			0.004	0.099	1.605			0.009	0.265	1.598			-0.150	-0.001	1.678			-0.205	-0.232	1.699			-0.229	-0.439	1.657			-0.224	-0.511	1.631			0.182	-0.006	1.646			0.199	-0.138	1.426
-0.004	-0.202	1.603			-0.002	-0.153	1.613			0.004	0.099	1.605			0.009	0.265	1.598			-0.150	-0.001	1.678			-0.206	-0.232	1.699			-0.229	-0.445	1.655			-0.224	-0.518	1.629			0.181	-0.006	1.646			0.199	-0.138	1.426
-0.005	-0.202	1.603			-0.002	-0.153	1.613			0.003	0.098	1.605			0.008	0.265	1.598			-0.151	-0.001	1.678			-0.206	-0.232	1.699			-0.229	-0.443	1.655			-0.224	-0.516	1.629			0.181	-0.006	1.646			0.199	-0.138	1.426
-0.005	-0.202	1.603			-0.002	-0.153	1.613			0.003	0.098	1.605			0.008	0.265	1.598			-0.151	-0.001	1.678			-0.206	-0.232	1.699			-0.230	-0.448	1.653			-0.225	-0.522	1.627			0.181	-0.007	1.646			0.199	-0.138	1.426
-0.006	-0.203	1.603			-0.003	-0.153	1.613			0.002	0.098	1.605			0.007	0.265	1.598			-0.151	-0.001	1.678			-0.207	-0.232	1.699			-0.230	-0.452	1.651			-0.225	-0.527	1.625			0.180	-0.007	1.646			0.199	-0.138	1.426
-0.006	-0.203	1.603			-0.004	-0.153	1.613			0.001	0.098	1.605			0.007	0.265	1.598			-0.152	-0.001	1.678			-0.207	-0.233	1.699			-0.231	-0.456	1.650			-0.225	-0.530	1.624			0.180	-0.008	1.645			0.198	-0.139	1.426
-0.007	-0.203	1.603			-0.004	-0.153	1.613			0.001	0.098	1.605			0.006	0.265	1.599			-0.153	-0.002	1.678			-0.208	-0.233	1.699			-0.231	-0.458	1.649			-0.225	-0.533	1.623			0.179	-0.009	1.645			0.198	-0.139	1.426
-0.007	-0.203	1.603			-0.005	-0.153	1.613			0.000	0.098	1.605			0.005	0.265	1.599			-0.154	-0.002	1.678			-0.209	-0.233	1.699			-0.231	-0.448	1.653			-0.226	-0.522	1.626			0.179	-0.009	1.645			0.197	-0.139	1.426
-0.008	-0.203	1.603			-0.005	-0.153	1.613			-0.000	0.098	1.605			0.004	0.265	1.599			-0.154	-0.002	1.678			-0.209	-0.233	1.699			-0.232	-0.442	1.655			-0.227	-0.515	1.629			0.178	-0.010	1.645			0.196	-0.139	1.427
-0.009	-0.203	1.603			-0.006	-0.153	1.613			-0.001	0.099	1.605			0.003	0.265	1.599			-0.155	-0.002	1.678			-0.210	-0.234	1.698			-0.232	-0.437	1.657			-0.228	-0.503	1.636			0.178	-0.010	1.645			0.196	-0.139	1.427
-0.009	-0.203	1.603			-0.006	-0.153	1.613			-0.001	0.099	1.605			0.002	0.265	1.600			-0.156	-0.002	1.678			-0.211	-0.234	1.698			-0.233	-0.434	1.658			-0.228	-0.495	1.641			0.177	-0.010	1.645			0.195	-0.140	1.428
-0.010	-0.203	1.603			-0.007	-0.153	1.613			-0.002	0.099	1.605			0.001	0.265	1.600			-0.157	-0.003	1.678			-0.211	-0.234	1.698			-0.233	-0.431	1.659			-0.227	-0.489	1.644			0.177	-0.011	1.646			0.195	-0.140	1.429
-0.010	-0.203	1.603			-0.008	-0.153	1.613			-0.002	0.099	1.605			0.000	0.265	1.600			-0.157	-0.003	1.678			-0.212	-0.234	1.698			-0.233	-0.428	1.660			-0.226	-0.485	1.647			0.176	-0.011	1.646			0.194	-0.140	1.438
-0.011	-0.203	1.603			-0.008	-0.153	1.613			-0.003	0.100	1.605			-0.001	0.265	1.600			-0.158	-0.003	1.678			-0.212	-0.234	1.698			-0.234	-0.426	1.661			-0.225	-0.481	1.649			0.176	-0.011	1.646			0.193	-0.140	1.440
-0.012	-0.203	1.603			-0.009	-0.153	1.613			-0.004	0.100	1.605			-0.002	0.265	1.601			-0.159	-0.003	1.679			-0.213	-0.234	1.698			-0.234	-0.438	1.658			-0.228	-0.503	1.639			0.175	-0.011	1.646			0.192	-0.140	1.442
-0.012	-0.203	1.603			-0.010	-0.153	1.613			-0.005	0.101	1.605			-0.003	0.265	1.601			-0.160	-0.003	1.679			-0.213	-0.235	1.698			-0.235	-0.445	1.656			-0.230	-0.513	1.634			0.175	-0.012	1.646			0.191	-0.140	1.443
-0.013	-0.203	1.603			-0.010	-0.153	1.613			-0.005	0.101	1.605			-0.004	0.265	1.601			-0.160	-0.003	1.679			-0.214	-0.235	1.698			-0.236	-0.439	1.658			-0.231	-0.510	1.635			0.175	-0.012	1.647			0.190	-0.140	1.444
-0.013	-0.203	1.603			-0.011	-0.152	1.613			-0.006	0.102	1.605			-0.005	0.266	1.602			-0.161	-0.003	1.679			-0.215	-0.235	1.698			-0.237	-0.435	1.660			-0.231	-0.507	1.636			0.174	-0.012	1.647			0.189	-0.139	1.447
-0.014	-0.202	1.603			-0.011	-0.152	1.613			-0.007	0.103	1.605			-0.006	0.266	1.602			-0.162	-0.003	1.679			-0.215	-0.235	1.698			-0.238	-0.433	1.661			-0.215	-0.481	1.645			0.174	-0.012	1.647			0.187	-0.139	1.449
-0.014	-0.202	1.603			-0.012	-0.152	1.613			-0.008	0.104	1.605			-0.007	0.266	1.603			-0.163	-0.003	1.679			-0.216	-0.235	1.698			-0.238	-0.430	1.662			-0.217	-0.480	1.646			0.173	-0.013	1.647			0.187	-0.138	1.451
-0.015	-0.202	1.603			-0.013	-0.152	1.613			-0.008	0.104	1.605			-0.008	0.266	1.604			-0.163	-0.004	1.679			-0.216	-0.235	1.698			-0.239	-0.428	1.663			-0.218	-0.479	1.646			0.173	-0.013	1.647			0.186	-0.138	1.453
-0.016	-0.202	1.603			-0.013	-0.151	1.613			-0.009	0.105	1.605			-0.010	0.267	1.604			-0.164	-0.004	1.679			-0.217	-0.236	1.698			-0.239	-0.427	1.664			-0.219	-0.479	1.646			0.173	-0.013	1.648			0.185	-0.138	1.454
-0.017	-0.201	1.603			-0.014	-0.151	1.613			-0.010	0.106	1.605			-0.013	0.267	1.605			-0.166	-0.004	1.680			-0.218	-0.236	1.698			-0.239	-0.424	1.665			-0.222	-0.479	1.646			0.172	-0.014	1.649			0.184	-0.138	1.457
-0.017	-0.201	1.603			-0.014	-0.151	1.613			-0.010	0.106	1.605			-0.013	0.267	1.605			-0.166	-0.004	1.680			-0.218	-0.236	1.698			-0.239	-0.424	1.665			-0.222	-0.479	1.646			0.172	-0.014	1.649			0.184	-0.138	1.457
-0.017	-0.201	1.603			-0.015	-0.150	1.613			-0.011	0.107	1.605			-0.014	0.267	1.606			-0.166	-0.004	1.680			-0.219	-0.236	1.698			-0.240	-0.423	1.665			-0.223	-0.479	1.646			0.172	-0.014	1.650			0.184	-0.138	1.459
-0.018	-0.200	1.603			-0.015	-0.150	1.614			-0.011	0.107	1.605			-0.015	0.268	1.607			-0.167	-0.004	1.680			-0.219	-0.236	1.698			-0.240	-0.422	1.665			-0.222	-0.477	1.648			0.171	-0.014	1.650			0.183	-0.137	1.459
-0.018	-0.200	1.603			-0.016	-0.149	1.614			-0.012	0.108	1.605			-0.016	0.268	1.607			-0.168	-0.004	1.680			-0.220	-0.236	1.698			-0.240	-0.422	1.666			-0.222	-0.475	1.650			0.171	-0.014	1.651			0.182	-0.137	1.460
-0.019	-0.199	1.604			-0.017	-0.149	1.614			-0.012	0.109	1.606			-0.017	0.268	1.608			-0.168	-0.004	1.680			-0.221	-0.237	1.699			-0.240	-0.421	1.666			-0.223	-0.476	1.649			0.171	-0.014	1.651			0.182	-0.137	1.463
-0.019	-0.199	1.604			-0.017	-0.148	1.614			-0.012	0.109	1.606			-0.019	0.268	1.608			-0.169	-0.005	1.680			-0.221	-0.237	1.699			-0.240	-0.420	1.666			-0.225	-0.476	1.649			0.171	-0.015	1.652			0.181	-0.136	1.465
-0.020	-0.199	1.604			-0.018	-0.148	1.614			-0.013	0.110	1.606			-0.020	0.268	1.609			-0.169	-0.005	1.681			-0.222	-0.237	1.699			-0.241	-0.420	1.667			-0.226	-0.477	1.649			0.171	-0.015	1.653			0.181	-0.136	1.468
-0.020	-0.198	1.604			-0.018	-0.147	1.614			-0.013	0.110	1.606			-0.022	0.269	1.610			-0.170	-0.005	1.681			-0.222	-0.237	1.699			-0.241	-0.419	1.667			-0.227	-0.478	1.649			0.170	-0.015	1.654			0.181	-0.136	1.470
-0.021	-0.198	1.604			-0.018	-0.147	1.614			-0.014	0.111	1.606			-0.023	0.269	1.610			-0.171	-0.005	1.681			-0.223	-0.237	1.699			-0.241	-0.419	1.667			-0.228	-0.478	1.649			0.170	-0.015	1.655			0.180	-0.135	1.471
-0.021	-0.197	1.604			-0.019	-0.146	1.615			-0.014	0.111	1.606			-0.024	0.269	1.611			-0.171	-0.005	1.681			-0.223	-0.238	1.699			-0.241	-0.418	1.667			-0.229	-0.479	1.648			0.170	-0.015	1.656			0.180	-0.135	1.473
-0.021	-0.197	1.605			-0.019	-0.146	1.615			-0.014	0.112	1.606			-0.026	0.270	1.611			-0.172	-0.005	1.681			-0.224	-0.238	1.699			-0.241	-0.437	1.662			-0.230	-0.506	1.638			0.170	-0.015	1.657			0.180	-0.135	1.475
-0.022	-0.196	1.605			-0.020	-0.145	1.615			-0.015	0.112	1.607			-0.027	0.270	1.612			-0.172	-0.005	1.681			-0.224	-0.238	1.699			-0.241	-0.435	1.663			-0.231	-0.506	1.638			0.170	-0.014	1.657			0.180	-0.135	1.476
-0.022	-0.196	1.605			-0.020	-0.145	1.615			-0.015	0.113	1.607			-0.028	0.270	1.612			-0.173	-0.006	1.682			-0.225	-0.238	1.700			-0.242	-0.434	1.664			-0.232	-0.505	1.639			0.169	-0.014	1.658			0.180	-0.135	1.478
-0.022	-0.196	1.605			-0.020	-0.145	1.615			-0.016	0.113	1.607			-0.028	0.270	1.613			-0.173	-0.006	1.682			-0.225	-0.238	1.700			-0.242	-0.433	1.665			-0.232	-0.505	1.639			0.169	-0.014	1.659			0.180	-0.135	1.479
-0.023	-0.195	1.605			-0.021	-0.144	1.615			-0.016	0.113	1.607			-0.029	0.271	1.614			-0.174	-0.006	1.682			-0.226	-0.238	1.700			-0.242	-0.432	1.666			-0.234	-0.499	1.642			0.169	-0.014	1.660			0.180	-0.135	1.480
-0.023	-0.195	1.606			-0.021	-0.144	1.616			-0.016	0.114	1.608			-0.030	0.271	1.614			-0.174	-0.006	1.682			-0.226	-0.239	1.700			-0.242	-0.431	1.667			-0.234	-0.499	1.643			0.169	-0.014	1.660			0.180	-0.135	1.482
-0.023	-0.195	1.606			-0.021	-0.144	1.616			-0.017	0.114	1.608			-0.031	0.271	1.615			-0.174	-0.006	1.682			-0.227	-0.239	1.700			-0.243	-0.430	1.667			-0.236	-0.495	1.646			0.169	-0.014	1.661			0.180	-0.135	1.483
-0.023	-0.194	1.606			-0.022	-0.143	1.616			-0.017	0.115	1.609			-0.031	0.271	1.615			-0.175	-0.006	1.682			-0.227	-0.239	1.700			-0.243	-0.429	1.668			-0.236	-0.495	1.646			0.169	-0.014	1.661			0.179	-0.134	1.483
-0.024	-0.194	1.606			-0.022	-0.143	1.617			-0.018	0.115	1.609			-0.032	0.272	1.616			-0.175	-0.006	1.683			-0.227	-0.239	1.701			-0.243	-0.428	1.669			-0.237	-0.495	1.646			0.168	-0.014	1.662			0.179	-0.134	1.484
-0.024	-0.194	1.607			-0.022	-0.143	1.617			-0.018	0.116	1.610			-0.033	0.272	1.617			-0.175	-0.006	1.683			-0.228	-0.239	1.701			-0.243	-0.427	1.669			-0.237	-0.495	1.646			0.168	-0.014	1.663			0.179	-0.134	1.485
-0.024	-0.193	1.607			-0.023	-0.142	1.618			-0.018	0.116	1.611			-0.033	0.272	1.617			-0.176	-0.007	1.683			-0.228	-0.239	1.701			-0.243	-0.426	1.669			-0.238	-0.495	1.647			0.168	-0.014	1.663			0.179	-0.134	1.485
-0.025	-0.193	1.607			-0.023	-0.142	1.618			-0.019	0.116	1.611			-0.034	0.272	1.618			-0.176	-0.007	1.683			-0.228	-0.239	1.701			-0.243	-0.426	1.670			-0.238	-0.495	1.647			0.168	-0.014	1.664			0.179	-0.134	1.486
-0.025	-0.193	1.608			-0.023	-0.142	1.619			-0.019	0.117	1.612			-0.034	0.272	1.619			-0.176	-0.007	1.683			-0.229	-0.239	1.701			-0.244	-0.425	1.670			-0.238	-0.495	1.647			0.168	-0.014	1.664			0.179	-0.134	1.487
-0.025	-0.193	1.608			-0.023	-0.141	1.619			-0.020	0.118	1.613			-0.034	0.273	1.619			-0.176	-0.007	1.684			-0.229	-0.239	1.701			-0.244	-0.424	1.671			-0.238	-0.495	1.647			0.168	-0.014	1.665			0.179	-0.134	1.487
-0.025	-0.192	1.608			-0.024	-0.141	1.620			-0.020	0.118	1.614			-0.035	0.273	1.620			-0.177	-0.007	1.684			-0.229	-0.239	1.702			-0.244	-0.424	1.671			-0.239	-0.495	1.647			0.168	-0.014	1.665			0.178	-0.133	1.487
-0.025	-0.192	1.609			-0.024	-0.140	1.621			-0.020	0.119	1.614			-0.035	0.273	1.621			-0.177	-0.007	1.684			-0.230	-0.240	1.702			-0.244	-0.423	1.671			-0.239	-0.494	1.647			0.168	-0.014	1.666			0.177	-0.133	1.487
-0.026	-0.191	1.609			-0.024	-0.140	1.621			-0.020	0.119	1.615			-0.035	0.273	1.621			-0.177	-0.007	1.684			-0.230	-0.240	1.702			-0.244	-0.423	1.671			-0.239	-0.494	1.647			0.167	-0.014	1.667			0.177	-0.133	1.487
-0.026	-0.191	1.610			-0.024	-0.140	1.622			-0.021	0.120	1.616			-0.036	0.273	1.622			-0.177	-0.007	1.685			-0.230	-0.240	1.702			-0.244	-0.422	1.672			-0.239	-0.494	1.648			0.167	-0.014	1.667			0.177	-0.133	1.487
-0.026	-0.191	1.610			-0.025	-0.139	1.623			-0.021	0.121	1.617			-0.036	0.274	1.622			-0.178	-0.007	1.685			-0.230	-0.240	1.702			-0.244	-0.422	1.672			-0.239	-0.494	1.648			0.167	-0.014	1.668			0.176	-0.133	1.487
-0.026	-0.190	1.610			-0.025	-0.139	1.623			-0.021	0.121	1.617			-0.036	0.274	1.623			-0.178	-0.007	1.685			-0.231	-0.240	1.703			-0.244	-0.421	1.672			-0.240	-0.494	1.648			0.167	-0.014	1.669			0.176	-0.132	1.487
-0.026	-0.190	1.611			-0.025	-0.139	1.624			-0.021	0.121	1.618			-0.036	0.274	1.623			-0.178	-0.007	1.686			-0.231	-0.239	1.703			-0.244	-0.420	1.673			-0.240	-0.493	1.648			0.167	-0.014	1.669			0.175	-0.132	1.487
-0.027	-0.190	1.611			-0.025	-0.138	1.625			-0.021	0.122	1.619			-0.037	0.274	1.624			-0.178	-0.006	1.686			-0.231	-0.239	1.703			-0.244	-0.420	1.673			-0.240	-0.493	1.648			0.167	-0.014	1.670			0.175	-0.132	1.486
-0.027	-0.190	1.612			-0.025	-0.138	1.626			-0.022	0.122	1.620			-0.037	0.274	1.624			-0.179	-0.006	1.687			-0.231	-0.239	1.703			-0.245	-0.419	1.673			-0.240	-0.493	1.648			0.167	-0.014	1.670			0.174	-0.132	1.486
-0.027	-0.189	1.612			-0.026	-0.138	1.626			-0.022	0.123	1.620			-0.037	0.274	1.625			-0.179	-0.006	1.687			-0.232	-0.239	1.704			-0.245	-0.419	1.673			-0.240	-0.492	1.648			0.167	-0.014	1.671			0.174	-0.132	1.487
-0.027	-0.189	1.612			-0.026	-0.137	1.627			-0.022	0.123	1.621			-0.037	0.275	1.625			-0.179	-0.006	1.688			-0.232	-0.239	1.704			-0.245	-0.419	1.674			-0.240	-0.492	1.649			0.167	-0.014	1.672			0.174	-0.132	1.487
-0.027	-0.189	1.613			-0.026	-0.137	1.628			-0.022	0.123	1.621			-0.038	0.275	1.626			-0.179	-0.006	1.688			-0.232	-0.239	1.704			-0.245	-0.418	1.674			-0.240	-0.492	1.649			0.167	-0.014	1.672			0.174	-0.132	1.487
-0.027	-0.188	1.613			-0.026	-0.137	1.628			-0.022	0.124	1.622			-0.038	0.275	1.626			-0.179	-0.006	1.689			-0.232	-0.239	1.705			-0.245	-0.418	1.674			-0.240	-0.491	1.649			0.166	-0.014	1.673			0.174	-0.131	1.487
-0.028	-0.188	1.614			-0.026	-0.136	1.629			-0.022	0.124	1.622			-0.038	0.275	1.627			-0.180	-0.006	1.689			-0.232	-0.239	1.705			-0.245	-0.417	1.674			-0.240	-0.491	1.649			0.166	-0.014	1.673			0.174	-0.131	1.487
-0.028	-0.188	1.614			-0.026	-0.136	1.630			-0.022	0.124	1.623			-0.038	0.275	1.627			-0.180	-0.005	1.690			-0.233	-0.239	1.705			-0.245	-0.417	1.674			-0.240	-0.491	1.649			0.166	-0.014	1.674			0.174	-0.131	1.488
-0.028	-0.187	1.614			-0.026	-0.136	1.630			-0.022	0.125	1.623			-0.038	0.276	1.628			-0.180	-0.005	1.690			-0.233	-0.239	1.705			-0.245	-0.417	1.675			-0.240	-0.491	1.649			0.166	-0.014	1.674			0.174	-0.131	1.488
-0.028	-0.187	1.615			-0.027	-0.135	1.631			-0.022	0.125	1.624			-0.039	0.276	1.628			-0.180	-0.005	1.691			-0.233	-0.239	1.706			-0.245	-0.416	1.675			-0.240	-0.490	1.649			0.166	-0.015	1.675			0.174	-0.131	1.488
-0.028	-0.187	1.615			-0.027	-0.135	1.631			-0.023	0.125	1.624			-0.039	0.276	1.629			-0.180	-0.005	1.691			-0.233	-0.238	1.706			-0.245	-0.416	1.675			-0.241	-0.490	1.649			0.166	-0.015	1.675			0.174	-0.131	1.488
-0.028	-0.187	1.616			-0.027	-0.135	1.632			-0.023	0.125	1.625			-0.039	0.276	1.629			-0.181	-0.005	1.692			-0.233	-0.238	1.706			-0.245	-0.416	1.675			-0.241	-0.490	1.649			0.167	-0.015	1.675			0.174	-0.131	1.488
-0.028	-0.186	1.616			-0.027	-0.135	1.632			-0.023	0.126	1.625			-0.040	0.276	1.630			-0.181	-0.005	1.692			-0.234	-0.238	1.707			-0.245	-0.416	1.675			-0.241	-0.490	1.649			0.167	-0.015	1.676			0.174	-0.131	1.489
-0.029	-0.186	1.616			-0.027	-0.135	1.633			-0.023	0.126	1.626			-0.040	0.276	1.630			-0.181	-0.005	1.692			-0.234	-0.238	1.707			-0.245	-0.415	1.675			-0.241	-0.490	1.650			0.167	-0.015	1.676			0.174	-0.131	1.489
-0.029	-0.186	1.617			-0.027	-0.135	1.633			-0.023	0.126	1.626			-0.041	0.276	1.631			-0.181	-0.005	1.693			-0.234	-0.238	1.707			-0.245	-0.415	1.675			-0.241	-0.490	1.650			0.166	-0.015	1.677			0.174	-0.131	1.489
-0.029	-0.186	1.617			-0.027	-0.135	1.634			-0.023	0.126	1.626			-0.041	0.276	1.632			-0.181	-0.005	1.693			-0.234	-0.238	1.707			-0.246	-0.415	1.675			-0.241	-0.490	1.650			0.166	-0.015	1.677			0.174	-0.131	1.489
-0.029	-0.186	1.617			-0.027	-0.134	1.634			-0.023	0.126	1.627			-0.042	0.276	1.632			-0.181	-0.005	1.693			-0.234	-0.238	1.708			-0.246	-0.415	1.676			-0.241	-0.489	1.650			0.166	-0.015	1.678			0.173	-0.131	1.488
-0.029	-0.186	1.618			-0.027	-0.134	1.635			-0.023	0.126	1.627			-0.042	0.276	1.633			-0.182	-0.005	1.694			-0.234	-0.238	1.708			-0.246	-0.415	1.676			-0.241	-0.489	1.650			0.166	-0.015	1.678			0.173	-0.131	1.488
-0.029	-0.186	1.618			-0.028	-0.134	1.635			-0.023	0.126	1.627			-0.042	0.276	1.633			-0.182	-0.005	1.694			-0.235	-0.238	1.708			-0.246	-0.415	1.676			-0.241	-0.489	1.650			0.166	-0.015	1.679			0.173	-0.131	1.488
-0.029	-0.186	1.618			-0.028	-0.134	1.636			-0.023	0.126	1.628			-0.042	0.276	1.634			-0.182	-0.005	1.694			-0.235	-0.238	1.709			-0.246	-0.415	1.676			-0.241	-0.489	1.650			0.166	-0.015	1.679			0.173	-0.131	1.488
-0.029	-0.186	1.619			-0.028	-0.134	1.636			-0.024	0.126	1.628			-0.043	0.276	1.634			-0.182	-0.005	1.695			-0.235	-0.238	1.709			-0.246	-0.414	1.676			-0.241	-0.489	1.650			0.166	-0.015	1.680			0.173	-0.131	1.488
-0.029	-0.186	1.619			-0.028	-0.134	1.637			-0.024	0.127	1.628			-0.043	0.276	1.635			-0.182	-0.005	1.695			-0.235	-0.239	1.709			-0.246	-0.414	1.676			-0.241	-0.489	1.650			0.166	-0.015	1.680			0.173	-0.131	1.488
-0.029	-0.186	1.619			-0.028	-0.134	1.637			-0.024	0.127	1.629			-0.043	0.276	1.635			-0.182	-0.005	1.695			-0.235	-0.239	1.710			-0.246	-0.414	1.676			-0.241	-0.489	1.650			0.166	-0.015	1.680			0.173	-0.131	1.488
-0.030	-0.186	1.620			-0.028	-0.134	1.637			-0.024	0.127	1.629			-0.043	0.276	1.636			-0.182	-0.005	1.695			-0.235	-0.239	1.710			-0.246	-0.414	1.676			-0.241	-0.489	1.650			0.166	-0.015	1.680			0.173	-0.131	1.488
-0.030	-0.186	1.620			-0.028	-0.134	1.638			-0.024	0.127	1.630			-0.044	0.276	1.636			-0.182	-0.005	1.696			-0.235	-0.239	1.710			-0.246	-0.414	1.676			-0.241	-0.489	1.650			0.166	-0.015	1.681			0.173	-0.131	1.488
-0.030	-0.186	1.620			-0.028	-0.135	1.638			-0.024	0.127	1.630			-0.044	0.276	1.637			-0.182	-0.005	1.696			-0.235	-0.239	1.711			-0.246	-0.414	1.677			-0.241	-0.489	1.650			0.166	-0.015	1.681			0.172	-0.131	1.488
-0.030	-0.186	1.621			-0.028	-0.135	1.639			-0.024	0.127	1.630			-0.044	0.276	1.637			-0.182	-0.005	1.696			-0.236	-0.239	1.711			-0.246	-0.414	1.677			-0.241	-0.489	1.651			0.166	-0.015	1.681			0.172	-0.131	1.488
-0.030	-0.186	1.621			-0.028	-0.135	1.639			-0.024	0.127	1.631			-0.044	0.276	1.638			-0.182	-0.005	1.696			-0.236	-0.239	1.711			-0.246	-0.414	1.677			-0.241	-0.489	1.651			0.166	-0.015	1.681			0.172	-0.131	1.488
-0.030	-0.186	1.621			-0.028	-0.135	1.639			-0.025	0.127	1.631			-0.045	0.276	1.638			-0.183	-0.005	1.697			-0.236	-0.239	1.711			-0.246	-0.414	1.677			-0.240	-0.489	1.651			0.166	-0.015	1.681			0.172	-0.131	1.488
-0.030	-0.186	1.622			-0.028	-0.135	1.640			-0.025	0.127	1.632			-0.045	0.276	1.639			-0.183	-0.005	1.697			-0.236	-0.239	1.712			-0.246	-0.414	1.677			-0.240	-0.489	1.651			0.166	-0.015	1.682			0.173	-0.131	1.488
-0.030	-0.186	1.622			-0.029	-0.135	1.640			-0.025	0.126	1.632			-0.045	0.276	1.639			-0.183	-0.005	1.697			-0.236	-0.239	1.712			-0.246	-0.414	1.677			-0.240	-0.488	1.651			0.165	-0.014	1.682			0.173	-0.131	1.489
-0.030	-0.187	1.622			-0.029	-0.135	1.641			-0.025	0.126	1.633			-0.045	0.276	1.640			-0.183	-0.006	1.697			-0.236	-0.239	1.712			-0.246	-0.414	1.677			-0.240	-0.488	1.651			0.165	-0.014	1.682			0.173	-0.131	1.489
-0.030	-0.187	1.623			-0.029	-0.136	1.641			-0.026	0.126	1.633			-0.046	0.276	1.640			-0.183	-0.006	1.698			-0.236	-0.239	1.713			-0.246	-0.414	1.677			-0.240	-0.488	1.651			0.165	-0.014	1.682			0.173	-0.131	1.489
-0.030	-0.187	1.623			-0.029	-0.136	1.642			-0.026	0.126	1.634			-0.046	0.276	1.641			-0.183	-0.006	1.698			-0.236	-0.239	1.713			-0.246	-0.414	1.678			-0.240	-0.488	1.651			0.165	-0.014	1.683			0.172	-0.131	1.489
-0.030	-0.187	1.623			-0.029	-0.136	1.642			-0.026	0.126	1.634			-0.046	0.276	1.641			-0.183	-0.006	1.698			-0.236	-0.239	1.713			-0.246	-0.414	1.678			-0.240	-0.488	1.651			0.164	-0.014	1.683			0.172	-0.131	1.489
-0.031	-0.187	1.623			-0.029	-0.136	1.643			-0.026	0.126	1.634			-0.047	0.276	1.642			-0.183	-0.006	1.698			-0.237	-0.239	1.714			-0.246	-0.414	1.678			-0.240	-0.488	1.651			0.164	-0.013	1.683			0.172	-0.131	1.489
-0.031	-0.187	1.624			-0.029	-0.136	1.643			-0.027	0.126	1.635			-0.047	0.276	1.642			-0.183	-0.006	1.699			-0.237	-0.239	1.714			-0.246	-0.414	1.678			-0.240	-0.488	1.652			0.164	-0.013	1.684			0.172	-0.131	1.489
-0.031	-0.188	1.624			-0.029	-0.136	1.643			-0.027	0.126	1.635			-0.047	0.276	1.643			-0.183	-0.006	1.699			-0.237	-0.239	1.714			-0.246	-0.414	1.679			-0.240	-0.488	1.652			0.164	-0.013	1.684			0.172	-0.130	1.488
-0.031	-0.188	1.624			-0.029	-0.137	1.644			-0.027	0.125	1.636			-0.048	0.276	1.643			-0.183	-0.007	1.699			-0.237	-0.239	1.715			-0.246	-0.414	1.679			-0.240	-0.488	1.652			0.163	-0.013	1.684			0.172	-0.130	1.488
-0.031	-0.188	1.624			-0.029	-0.137	1.644			-0.027	0.125	1.636			-0.048	0.276	1.644			-0.183	-0.007	1.700			-0.237	-0.239	1.715			-0.246	-0.414	1.679			-0.240	-0.488	1.652			0.163	-0.013	1.684			0.172	-0.130	1.488
-0.031	-0.188	1.625			-0.030	-0.137	1.645			-0.027	0.125	1.636			-0.049	0.275	1.645			-0.184	-0.007	1.700			-0.237	-0.239	1.715			-0.246	-0.414	1.680			-0.240	-0.488	1.653			0.163	-0.013	1.684			0.172	-0.130	1.488
-0.031	-0.188	1.625			-0.030	-0.137	1.645			-0.028	0.125	1.637			-0.049	0.275	1.645			-0.184	-0.007	1.700			-0.237	-0.239	1.715			-0.246	-0.414	1.680			-0.240	-0.488	1.653			0.163	-0.013	1.684			0.172	-0.130	1.489
-0.031	-0.188	1.625			-0.030	-0.137	1.645			-0.028	0.125	1.637			-0.050	0.275	1.646			-0.184	-0.007	1.700			-0.237	-0.239	1.716			-0.246	-0.414	1.680			-0.240	-0.488	1.653			0.163	-0.013	1.684			0.171	-0.130	1.489
-0.031	-0.188	1.626			-0.030	-0.137	1.646			-0.028	0.125	1.638			-0.050	0.275	1.646			-0.184	-0.007	1.701			-0.237	-0.239	1.716			-0.246	-0.414	1.681			-0.240	-0.488	1.653			0.163	-0.013	1.684			0.171	-0.130	1.489
-0.032	-0.188	1.626			-0.030	-0.137	1.646			-0.028	0.125	1.638			-0.050	0.276	1.647			-0.184	-0.008	1.701			-0.237	-0.239	1.716			-0.246	-0.414	1.681			-0.240	-0.488	1.654			0.163	-0.013	1.685			0.171	-0.130	1.489
-0.032	-0.188	1.626			-0.030	-0.137	1.647			-0.029	0.125	1.638			-0.051	0.276	1.648			-0.184	-0.008	1.701			-0.237	-0.238	1.717			-0.247	-0.414	1.681			-0.240	-0.487	1.654			0.163	-0.013	1.685			0.171	-0.130	1.489
-0.032	-0.188	1.626			-0.030	-0.137	1.647			-0.029	0.125	1.639			-0.051	0.276	1.648			-0.184	-0.008	1.701			-0.238	-0.238	1.717			-0.247	-0.414	1.681			-0.240	-0.487	1.654			0.163	-0.013	1.685			0.171	-0.130	1.489
-0.032	-0.188	1.627			-0.030	-0.137	1.647			-0.029	0.125	1.639			-0.052	0.276	1.649			-0.185	-0.008	1.702			-0.238	-0.238	1.717			-0.247	-0.414	1.682			-0.240	-0.487	1.655			0.162	-0.013	1.685			0.171	-0.130	1.489
-0.032	-0.188	1.627			-0.031	-0.137	1.648			-0.029	0.125	1.639			-0.052	0.276	1.649			-0.185	-0.008	1.702			-0.238	-0.238	1.717			-0.247	-0.414	1.682			-0.240	-0.487	1.655			0.162	-0.012	1.685			0.171	-0.130	1.489
-0.032	-0.188	1.627			-0.031	-0.138	1.648			-0.029	0.125	1.640			-0.052	0.276	1.650			-0.185	-0.008	1.702			-0.238	-0.238	1.717			-0.247	-0.414	1.682			-0.240	-0.487	1.655			0.162	-0.012	1.685			0.171	-0.129	1.488
-0.032	-0.188	1.627			-0.031	-0.138	1.648			-0.029	0.125	1.640			-0.052	0.276	1.650			-0.185	-0.008	1.702			-0.238	-0.238	1.718			-0.247	-0.414	1.682			-0.240	-0.487	1.655			0.162	-0.012	1.685			0.171	-0.129	1.488
-0.032	-0.188	1.627			-0.031	-0.138	1.649			-0.030	0.125	1.640			-0.052	0.276	1.650			-0.185	-0.008	1.702			-0.238	-0.238	1.718			-0.247	-0.414	1.682			-0.240	-0.487	1.655			0.162	-0.012	1.685			0.171	-0.129	1.488
-0.032	-0.188	1.628			-0.031	-0.138	1.649			-0.030	0.125	1.640			-0.052	0.277	1.651			-0.185	-0.008	1.702			-0.238	-0.238	1.718			-0.247	-0.413	1.682			-0.240	-0.487	1.655			0.162	-0.012	1.685			0.171	-0.129	1.488
-0.032	-0.188	1.628			-0.031	-0.138	1.649			-0.030	0.125	1.641			-0.052	0.277	1.651			-0.185	-0.008	1.703			-0.238	-0.238	1.718			-0.247	-0.413	1.682			-0.240	-0.487	1.656			0.162	-0.012	1.685			0.170	-0.129	1.488
-0.033	-0.188	1.628			-0.031	-0.138	1.649			-0.030	0.125	1.641			-0.052	0.277	1.652			-0.185	-0.008	1.703			-0.238	-0.238	1.718			-0.247	-0.413	1.683			-0.240	-0.487	1.656			0.162	-0.012	1.685			0.171	-0.129	1.488
-0.033	-0.188	1.628			-0.031	-0.138	1.650			-0.030	0.125	1.641			-0.052	0.277	1.652			-0.185	-0.008	1.703			-0.238	-0.238	1.718			-0.247	-0.413	1.683			-0.240	-0.487	1.656			0.162	-0.012	1.685			0.171	-0.129	1.488
-0.033	-0.188	1.628			-0.031	-0.138	1.650			-0.030	0.125	1.641			-0.052	0.277	1.652			-0.185	-0.009	1.703			-0.238	-0.238	1.719			-0.247	-0.413	1.683			-0.240	-0.487	1.656			0.161	-0.012	1.685			0.171	-0.129	1.488
-0.033	-0.188	1.628			-0.031	-0.138	1.650			-0.030	0.125	1.641			-0.052	0.277	1.653			-0.185	-0.009	1.703			-0.238	-0.238	1.719			-0.247	-0.413	1.683			-0.240	-0.487	1.656			0.161	-0.012	1.685			0.171	-0.129	1.488
-0.033	-0.188	1.628			-0.031	-0.138	1.650			-0.030	0.125	1.642			-0.052	0.277	1.653			-0.185	-0.009	1.703			-0.238	-0.238	1.719			-0.247	-0.413	1.683			-0.240	-0.487	1.656			0.161	-0.012	1.685			0.171	-0.129	1.488
-0.033	-0.188	1.629			-0.032	-0.138	1.650			-0.030	0.125	1.642			-0.052	0.278	1.653			-0.186	-0.009	1.703			-0.238	-0.238	1.719			-0.247	-0.413	1.683			-0.240	-0.487	1.656			0.161	-0.012	1.685			0.171	-0.129	1.489
-0.033	-0.188	1.629			-0.032	-0.138	1.651			-0.031	0.125	1.642			-0.052	0.278	1.654			-0.186	-0.009	1.703			-0.239	-0.238	1.719			-0.247	-0.413	1.683			-0.240	-0.487	1.656			0.161	-0.012	1.685			0.171	-0.129	1.489
-0.033	-0.188	1.629			-0.032	-0.138	1.651			-0.031	0.125	1.642			-0.052	0.278	1.654			-0.186	-0.009	1.704			-0.239	-0.238	1.719			-0.247	-0.413	1.683			-0.240	-0.487	1.656			0.161	-0.012	1.685			0.171	-0.129	1.489
-0.033	-0.188	1.629			-0.032	-0.138	1.651			-0.031	0.125	1.642			-0.052	0.278	1.654			-0.186	-0.009	1.704			-0.239	-0.238	1.719			-0.247	-0.413	1.683			-0.240	-0.487	1.656			0.161	-0.012	1.684			0.171	-0.129	1.489
-0.033	-0.188	1.629			-0.032	-0.138	1.651			-0.031	0.125	1.642			-0.052	0.278	1.654			-0.186	-0.009	1.704			-0.239	-0.238	1.719			-0.247	-0.413	1.683			-0.240	-0.487	1.656			0.161	-0.012	1.684			0.171	-0.129	1.489
-0.033	-0.188	1.629			-0.032	-0.138	1.651			-0.031	0.125	1.642			-0.052	0.278	1.655			-0.186	-0.008	1.704			-0.239	-0.238	1.719			-0.248	-0.413	1.683			-0.240	-0.487	1.656			0.161	-0.012	1.684			0.171	-0.129	1.489
-0.033	-0.188	1.629			-0.032	-0.138	1.651			-0.031	0.125	1.642			-0.052	0.278	1.655			-0.186	-0.008	1.704			-0.239	-0.238	1.719			-0.248	-0.413	1.683			-0.240	-0.487	1.656			0.161	-0.012	1.683			0.171	-0.129	1.489
-0.033	-0.188	1.629			-0.032	-0.138	1.651			-0.031	0.125	1.642			-0.052	0.278	1.655			-0.186	-0.008	1.704			-0.239	-0.238	1.719			-0.248	-0.413	1.683			-0.240	-0.487	1.656			0.161	-0.012	1.683			0.172	-0.129	1.489
-0.033	-0.188	1.629			-0.032	-0.138	1.651			-0.031	0.125	1.642			-0.052	0.278	1.655			-0.186	-0.008	1.704			-0.239	-0.238	1.719			-0.248	-0.414	1.682			-0.241	-0.487	1.656			0.161	-0.013	1.682			0.172	-0.129	1.489
-0.033	-0.188	1.629			-0.032	-0.138	1.651			-0.031	0.125	1.643			-0.052	0.278	1.655			-0.186	-0.008	1.703			-0.239	-0.238	1.719			-0.248	-0.414	1.682			-0.241	-0.487	1.656			0.161	-0.013	1.682			0.172	-0.129	1.489
-0.033	-0.188	1.629			-0.032	-0.138	1.652			-0.031	0.125	1.643			-0.052	0.278	1.655			-0.186	-0.008	1.703			-0.239	-0.238	1.719			-0.248	-0.414	1.682			-0.241	-0.487	1.655			0.161	-0.013	1.682			0.172	-0.129	1.489
-0.033	-0.188	1.629			-0.032	-0.138	1.652			-0.031	0.125	1.643			-0.052	0.278	1.655			-0.186	-0.008	1.703			-0.239	-0.238	1.719			-0.248	-0.414	1.682			-0.241	-0.487	1.655			0.161	-0.013	1.682			0.172	-0.129	1.489
-0.034	-0.188	1.629			-0.032	-0.138	1.652			-0.031	0.125	1.643			-0.052	0.279	1.656			-0.186	-0.008	1.703			-0.240	-0.238	1.718			-0.248	-0.414	1.681			-0.241	-0.487	1.655			0.161	-0.013	1.681			0.172	-0.129	1.489
-0.034	-0.188	1.629			-0.032	-0.138	1.652			-0.031	0.125	1.643			-0.052	0.279	1.656			-0.186	-0.008	1.703			-0.240	-0.238	1.718			-0.248	-0.414	1.681			-0.241	-0.487	1.654			0.161	-0.012	1.681			0.172	-0.129	1.489
-0.034	-0.188	1.629			-0.032	-0.138	1.652			-0.031	0.125	1.642			-0.052	0.279	1.656			-0.187	-0.008	1.703			-0.240	-0.238	1.718			-0.248	-0.414	1.681			-0.241	-0.487	1.654			0.161	-0.012	1.681			0.172	-0.129	1.489
-0.034	-0.188	1.629			-0.032	-0.138	1.652			-0.031	0.125	1.642			-0.052	0.279	1.656			-0.187	-0.008	1.703			-0.240	-0.238	1.718			-0.248	-0.414	1.680			-0.241	-0.487	1.654			0.160	-0.012	1.681			0.172	-0.129	1.489
-0.034	-0.188	1.629			-0.032	-0.138	1.652			-0.031	0.125	1.642			-0.052	0.279	1.656			-0.187	-0.008	1.702			-0.240	-0.238	1.717			-0.249	-0.414	1.680			-0.241	-0.487	1.653			0.160	-0.012	1.681			0.173	-0.129	1.489
-0.034	-0.188	1.629			-0.032	-0.138	1.651			-0.031	0.125	1.642			-0.052	0.279	1.656			-0.187	-0.008	1.702			-0.240	-0.238	1.717			-0.249	-0.414	1.679			-0.241	-0.487	1.653			0.160	-0.012	1.681			0.173	-0.129	1.489
-0.034	-0.188	1.629			-0.032	-0.138	1.651			-0.031	0.125	1.642			-0.052	0.279	1.656			-0.187	-0.008	1.702			-0.240	-0.238	1.717			-0.249	-0.414	1.679			-0.242	-0.487	1.652			0.160	-0.012	1.680			0.173	-0.129	1.490
-0.034	-0.188	1.629			-0.032	-0.138	1.651			-0.032	0.125	1.642			-0.052	0.279	1.656			-0.187	-0.008	1.702			-0.240	-0.238	1.717			-0.249	-0.414	1.679			-0.242	-0.487	1.652			0.160	-0.012	1.680			0.173	-0.129	1.490
-0.034	-0.188	1.629			-0.032	-0.138	1.651			-0.032	0.125	1.642			-0.052	0.280	1.656			-0.187	-0.007	1.702			-0.240	-0.238	1.716			-0.249	-0.414	1.678			-0.242	-0.487	1.651			0.160	-0.012	1.680			0.174	-0.130	1.490
-0.034	-0.188	1.629			-0.032	-0.138	1.651			-0.032	0.125	1.642			-0.051	0.280	1.656			-0.187	-0.007	1.701			-0.240	-0.238	1.716			-0.249	-0.414	1.678			-0.242	-0.487	1.651			0.160	-0.012	1.680			0.174	-0.130	1.490
-0.034	-0.188	1.628			-0.033	-0.137	1.651			-0.032	0.125	1.642			-0.051	0.280	1.656			-0.187	-0.007	1.701			-0.240	-0.238	1.716			-0.249	-0.414	1.677			-0.242	-0.487	1.651			0.160	-0.012	1.680			0.174	-0.130	1.490
-0.034	-0.188	1.628			-0.033	-0.137	1.651			-0.032	0.125	1.641			-0.051	0.280	1.656			-0.187	-0.007	1.701			-0.240	-0.238	1.715			-0.249	-0.414	1.677			-0.242	-0.487	1.650			0.160	-0.012	1.680			0.175	-0.131	1.490
-0.034	-0.188	1.628			-0.033	-0.137	1.651			-0.032	0.126	1.641			-0.051	0.281	1.656			-0.187	-0.007	1.701			-0.240	-0.238	1.715			-0.249	-0.414	1.677			-0.242	-0.487	1.650			0.160	-0.012	1.679			0.175	-0.131	1.490
-0.034	-0.188	1.628			-0.033	-0.137	1.651			-0.031	0.126	1.641			-0.051	0.281	1.656			-0.187	-0.007	1.701			-0.241	-0.238	1.715			-0.249	-0.414	1.676			-0.243	-0.487	1.649			0.160	-0.012	1.679			0.175	-0.131	1.490
-0.034	-0.188	1.628			-0.033	-0.137	1.651			-0.031	0.126	1.641			-0.050	0.281	1.656			-0.187	-0.007	1.700			-0.241	-0.238	1.714			-0.250	-0.414	1.676			-0.243	-0.487	1.649			0.161	-0.012	1.679			0.175	-0.131	1.490
-0.034	-0.187	1.628			-0.033	-0.137	1.650			-0.031	0.126	1.641			-0.050	0.281	1.656			-0.187	-0.007	1.700			-0.241	-0.238	1.714			-0.250	-0.414	1.676			-0.243	-0.487	1.649			0.161	-0.013	1.679			0.176	-0.131	1.491
-0.035	-0.187	1.627			-0.033	-0.137	1.650			-0.031	0.126	1.641			-0.050	0.282	1.656			-0.187	-0.006	1.700			-0.241	-0.238	1.714			-0.250	-0.414	1.676			-0.243	-0.487	1.648			0.161	-0.013	1.679			0.176	-0.132	1.491
-0.035	-0.187	1.627			-0.033	-0.137	1.650			-0.031	0.126	1.640			-0.050	0.282	1.656			-0.187	-0.006	1.700			-0.241	-0.238	1.714			-0.250	-0.414	1.675			-0.243	-0.487	1.648			0.161	-0.013	1.679			0.176	-0.132	1.491
-0.035	-0.187	1.627			-0.033	-0.137	1.650			-0.031	0.127	1.640			-0.049	0.282	1.656			-0.187	-0.006	1.700			-0.241	-0.238	1.713			-0.250	-0.414	1.675			-0.243	-0.487	1.648			0.161	-0.013	1.678			0.176	-0.132	1.491
-0.035	-0.187	1.627			-0.033	-0.136	1.650			-0.031	0.127	1.640			-0.049	0.282	1.656			-0.187	-0.006	1.700			-0.241	-0.238	1.713			-0.250	-0.414	1.675			-0.243	-0.487	1.648			0.161	-0.013	1.678			0.176	-0.132	1.491
-0.035	-0.187	1.627			-0.033	-0.136	1.650			-0.031	0.127	1.640			-0.049	0.282	1.656			-0.187	-0.006	1.699			-0.241	-0.238	1.713			-0.250	-0.414	1.675			-0.243	-0.487	1.647			0.161	-0.013	1.678			0.176	-0.132	1.491
-0.035	-0.187	1.627			-0.033	-0.136	1.650			-0.031	0.127	1.640			-0.049	0.283	1.656			-0.187	-0.006	1.699			-0.241	-0.238	1.713			-0.250	-0.414	1.674			-0.243	-0.487	1.647			0.161	-0.013	1.678			0.177	-0.132	1.491
-0.035	-0.187	1.627			-0.033	-0.136	1.649			-0.031	0.127	1.640			-0.049	0.283	1.656			-0.187	-0.006	1.699			-0.241	-0.238	1.712			-0.250	-0.414	1.674			-0.243	-0.487	1.647			0.161	-0.013	1.678			0.177	-0.133	1.491
-0.035	-0.186	1.627			-0.033	-0.136	1.649			-0.031	0.127	1.639			-0.049	0.283	1.656			-0.187	-0.006	1.699			-0.241	-0.238	1.712			-0.250	-0.414	1.674			-0.243	-0.487	1.647			0.161	-0.013	1.678			0.177	-0.133	1.492
-0.035	-0.186	1.626			-0.033	-0.136	1.649			-0.031	0.128	1.639			-0.048	0.283	1.656			-0.187	-0.006	1.699			-0.241	-0.238	1.712			-0.250	-0.414	1.674			-0.243	-0.487	1.647			0.161	-0.014	1.678			0.177	-0.133	1.492
-0.035	-0.186	1.626			-0.033	-0.136	1.649			-0.031	0.128	1.639			-0.048	0.283	1.656			-0.187	-0.005	1.699			-0.241	-0.238	1.712			-0.250	-0.414	1.674			-0.243	-0.487	1.647			0.161	-0.014	1.678			0.177	-0.133	1.492
-0.035	-0.186	1.626			-0.033	-0.136	1.649			-0.031	0.128	1.639			-0.048	0.283	1.656			-0.187	-0.005	1.699			-0.241	-0.238	1.712			-0.250	-0.414	1.674			-0.243	-0.487	1.646			0.162	-0.014	1.679			0.177	-0.133	1.492
-0.035	-0.186	1.626			-0.033	-0.136	1.649			-0.031	0.128	1.639			-0.048	0.283	1.656			-0.187	-0.005	1.698			-0.241	-0.238	1.711			-0.250	-0.414	1.673			-0.243	-0.487	1.646			0.162	-0.014	1.679			0.177	-0.133	1.492
-0.035	-0.186	1.626			-0.033	-0.136	1.649			-0.031	0.128	1.639			-0.048	0.283	1.655			-0.187	-0.005	1.698			-0.241	-0.238	1.711			-0.250	-0.414	1.673			-0.243	-0.487	1.646			0.162	-0.014	1.679			0.177	-0.134	1.493
-0.035	-0.186	1.626			-0.033	-0.136	1.649			-0.031	0.128	1.639			-0.048	0.283	1.655			-0.187	-0.005	1.698			-0.241	-0.238	1.711			-0.250	-0.414	1.673			-0.243	-0.487	1.646			0.162	-0.014	1.679			0.177	-0.134	1.493
-0.035	-0.186	1.626			-0.033	-0.136	1.649			-0.031	0.128	1.639			-0.048	0.283	1.655			-0.187	-0.005	1.698			-0.241	-0.238	1.711			-0.250	-0.414	1.673			-0.243	-0.487	1.646			0.162	-0.014	1.679			0.177	-0.134	1.493
-0.035	-0.186	1.626			-0.033	-0.135	1.649			-0.031	0.128	1.639			-0.048	0.283	1.655			-0.187	-0.005	1.698			-0.241	-0.238	1.711			-0.250	-0.414	1.673			-0.243	-0.487	1.646			0.162	-0.014	1.679			0.177	-0.134	1.493
-0.035	-0.186	1.626			-0.033	-0.135	1.649			-0.031	0.128	1.639			-0.048	0.283	1.655			-0.187	-0.005	1.698			-0.241	-0.238	1.711			-0.250	-0.414	1.673			-0.243	-0.487	1.646			0.162	-0.014	1.679			0.177	-0.134	1.493
-0.035	-0.186	1.626			-0.033	-0.135	1.649			-0.031	0.128	1.639			-0.048	0.283	1.655			-0.187	-0.005	1.698			-0.241	-0.238	1.711			-0.250	-0.414	1.673			-0.243	-0.487	1.645			0.162	-0.015	1.679			0.178	-0.135	1.494
-0.035	-0.186	1.626			-0.033	-0.135	1.649			-0.031	0.128	1.639			-0.048	0.283	1.655			-0.187	-0.005	1.698			-0.241	-0.238	1.710			-0.250	-0.414	1.672			-0.243	-0.487	1.645			0.162	-0.015	1.679			0.178	-0.135	1.494
-0.035	-0.186	1.625			-0.033	-0.135	1.649			-0.031	0.128	1.639			-0.048	0.283	1.655			-0.187	-0.005	1.698			-0.241	-0.238	1.710			-0.250	-0.414	1.672			-0.243	-0.487	1.645			0.163	-0.015	1.680			0.178	-0.135	1.495
-0.035	-0.186	1.625			-0.033	-0.135	1.649			-0.031	0.128	1.639			-0.047	0.283	1.655			-0.187	-0.005	1.698			-0.241	-0.238	1.710			-0.250	-0.414	1.672			-0.243	-0.487	1.645			0.163	-0.015	1.680			0.178	-0.135	1.495
-0.035	-0.186	1.625			-0.033	-0.135	1.648			-0.030	0.128	1.639			-0.047	0.283	1.655			-0.187	-0.005	1.698			-0.241	-0.238	1.710			-0.250	-0.414	1.672			-0.243	-0.487	1.645			0.163	-0.015	1.680			0.178	-0.135	1.495
-0.035	-0.186	1.625			-0.033	-0.135	1.648			-0.030	0.128	1.639			-0.047	0.283	1.655			-0.187	-0.005	1.698			-0.241	-0.238	1.710			-0.250	-0.414	1.672			-0.243	-0.487	1.645			0.163	-0.015	1.680			0.178	-0.135	1.496
-0.035	-0.186	1.625			-0.031	-0.135	1.648			-0.030	0.128	1.639			-0.047	0.283	1.655			-0.187	-0.005	1.697			-0.241	-0.238	1.710			-0.250	-0.414	1.672			-0.243	-0.487	1.645			0.097	0.058	1.527			0.176	-0.131	1.495
-0.035	-0.186	1.625			-0.030	-0.135	1.647			-0.030	0.128	1.639			-0.047	0.283	1.655			-0.187	-0.005	1.697			-0.241	-0.238	1.710			-0.250	-0.414	1.671			-0.243	-0.487	1.644			0.080	0.077	1.488			0.174	-0.128	1.495
-0.035	-0.186	1.625			-0.028	-0.135	1.646			-0.030	0.128	1.639			-0.047	0.283	1.655			-0.187	-0.005	1.697			-0.241	-0.238	1.710			-0.250	-0.414	1.671			-0.243	-0.487	1.644			0.069	0.088	1.464			0.173	-0.126	1.495
-0.035	-0.185	1.625			-0.027	-0.135	1.645			-0.030	0.129	1.639			-0.047	0.283	1.655			-0.187	-0.005	1.697			-0.241	-0.238	1.710			-0.250	-0.414	1.671			-0.243	-0.487	1.644			0.064	0.094	1.450			0.172	-0.125	1.495
-0.035	-0.185	1.625			-0.025	-0.135	1.645			-0.030	0.129	1.639			-0.047	0.283	1.655			-0.187	-0.005	1.697			-0.241	-0.238	1.710			-0.250	-0.414	1.671			-0.243	-0.487	1.644			0.060	0.099	1.441			0.171	-0.123	1.495
-0.035	-0.185	1.625			-0.024	-0.134	1.644			-0.029	0.129	1.639			-0.047	0.283	1.655			-0.187	-0.005	1.697			-0.241	-0.238	1.709			-0.250	-0.414	1.671			-0.243	-0.487	1.644			0.056	0.103	1.433			0.170	-0.121	1.496
-0.035	-0.185	1.624			-0.023	-0.134	1.644			-0.029	0.129	1.639			-0.047	0.283	1.655			-0.187	-0.004	1.697			-0.241	-0.238	1.709			-0.250	-0.414	1.671			-0.243	-0.487	1.644			0.053	0.106	1.426			0.170	-0.120	1.496
-0.034	-0.185	1.624			-0.022	-0.134	1.643			-0.029	0.129	1.639			-0.047	0.283	1.655			-0.187	-0.004	1.697			-0.241	-0.238	1.709			-0.250	-0.414	1.670			-0.243	-0.487	1.644			0.052	0.110	1.420			0.169	-0.119	1.496
-0.034	-0.185	1.624			-0.021	-0.134	1.643			-0.028	0.129	1.640			-0.047	0.283	1.655			-0.187	-0.004	1.697			-0.241	-0.238	1.709			-0.250	-0.414	1.670			-0.243	-0.487	1.643			0.051	0.112	1.417			0.169	-0.118	1.496
-0.034	-0.185	1.624			-0.020	-0.134	1.643			-0.028	0.129	1.640			-0.047	0.283	1.655			-0.187	-0.004	1.697			-0.241	-0.238	1.709			-0.250	-0.414	1.670			-0.243	-0.487	1.643			0.051	0.114	1.415			0.169	-0.117	1.496
-0.034	-0.184	1.624			-0.019	-0.133	1.642			-0.027	0.129	1.641			-0.047	0.283	1.656			-0.187	-0.004	1.697			-0.241	-0.238	1.709			-0.250	-0.414	1.670			-0.243	-0.487	1.643			0.052	0.115	1.415			0.168	-0.116	1.496
-0.034	-0.184	1.624			-0.019	-0.133	1.642			-0.027	0.128	1.642			-0.047	0.282	1.656			-0.187	-0.004	1.697			-0.241	-0.238	1.709			-0.250	-0.414	1.670			-0.244	-0.487	1.643			0.054	0.116	1.416			0.168	-0.116	1.497
-0.034	-0.184	1.624			-0.018	-0.133	1.642			-0.027	0.128	1.643			-0.047	0.282	1.656			-0.187	-0.004	1.697			-0.241	-0.238	1.709			-0.250	-0.414	1.670			-0.244	-0.487	1.643			0.056	0.116	1.417			0.168	-0.115	1.497
-0.033	-0.184	1.624			-0.017	-0.133	1.642			-0.026	0.127	1.644			-0.046	0.282	1.657			-0.187	-0.004	1.697			-0.241	-0.238	1.709			-0.250	-0.414	1.670			-0.244	-0.487	1.643			0.058	0.115	1.419			0.168	-0.115	1.497
-0.033	-0.183	1.624			-0.017	-0.133	1.642			-0.026	0.127	1.645			-0.046	0.281	1.657			-0.187	-0.004	1.697			-0.241	-0.238	1.709			-0.250	-0.414	1.670			-0.244	-0.487	1.643			0.060	0.114	1.421			0.168	-0.114	1.497
-0.033	-0.183	1.623			-0.016	-0.133	1.642			-0.026	0.126	1.646			-0.046	0.281	1.658			-0.187	-0.004	1.697			-0.241	-0.238	1.709			-0.250	-0.414	1.670			-0.244	-0.487	1.643			0.062	0.114	1.423			0.167	-0.114	1.497
-0.033	-0.183	1.623			-0.016	-0.133	1.642			-0.026	0.125	1.647			-0.046	0.280	1.658			-0.187	-0.004	1.697			-0.241	-0.237	1.709			-0.250	-0.414	1.670			-0.244	-0.487	1.643			0.064	0.114	1.425			0.167	-0.113	1.497
-0.033	-0.182	1.623			-0.015	-0.132	1.642			-0.026	0.125	1.648			-0.045	0.280	1.659			-0.187	-0.003	1.697			-0.241	-0.237	1.709			-0.250	-0.414	1.670			-0.244	-0.487	1.643			0.066	0.113	1.427			0.167	-0.113	1.498
-0.032	-0.182	1.623			-0.015	-0.132	1.642			-0.026	0.124	1.649			-0.045	0.279	1.659			-0.187	-0.003	1.697			-0.241	-0.237	1.709			-0.251	-0.414	1.670			-0.244	-0.487	1.643			0.068	0.112	1.429			0.167	-0.113	1.498
-0.032	-0.182	1.623			-0.014	-0.132	1.642			-0.025	0.123	1.650			-0.045	0.279	1.660			-0.187	-0.003	1.698			-0.241	-0.237	1.708			-0.251	-0.414	1.669			-0.244	-0.487	1.643			0.070	0.111	1.431			0.167	-0.113	1.498
-0.032	-0.182	1.623			-0.014	-0.132	1.642			-0.025	0.123	1.651			-0.044	0.278	1.661			-0.187	-0.003	1.698			-0.241	-0.237	1.708			-0.251	-0.414	1.669			-0.244	-0.487	1.643			0.072	0.111	1.433			0.167	-0.112	1.499
-0.032	-0.181	1.623			-0.013	-0.132	1.642			-0.025	0.122	1.652			-0.044	0.277	1.661			-0.186	-0.003	1.698			-0.241	-0.237	1.708			-0.251	-0.413	1.669			-0.244	-0.486	1.643			0.074	0.110	1.435			0.156	-0.097	1.494
-0.031	-0.181	1.623			-0.012	-0.132	1.642			-0.025	0.121	1.653			-0.044	0.277	1.662			-0.186	-0.003	1.698			-0.241	-0.237	1.708			-0.251	-0.413	1.669			-0.245	-0.486	1.643			0.075	0.110	1.436			0.150	-0.089	1.492
-0.031	-0.181	1.623			-0.012	-0.132	1.643			-0.026	0.120	1.654			-0.043	0.276	1.662			-0.186	-0.002	1.698			-0.241	-0.237	1.708			-0.251	-0.413	1.669			-0.245	-0.486	1.643			0.076	0.110	1.438			0.146	-0.083	1.490
-0.031	-0.181	1.623			-0.011	-0.132	1.643			-0.026	0.119	1.655			-0.043	0.275	1.663			-0.186	-0.002	1.698			-0.241	-0.237	1.708			-0.251	-0.413	1.669			-0.245	-0.486	1.643			0.078	0.109	1.439			0.145	-0.081	1.490
-0.031	-0.180	1.623			-0.010	-0.132	1.644			-0.026	0.118	1.656			-0.043	0.275	1.664			-0.186	-0.002	1.698			-0.241	-0.237	1.708			-0.251	-0.413	1.670			-0.245	-0.486	1.643			0.080	0.108	1.441			0.143	-0.079	1.489
-0.031	-0.180	1.624			-0.010	-0.132	1.644			-0.026	0.117	1.658			-0.042	0.274	1.664			-0.186	-0.002	1.698			-0.241	-0.236	1.708			-0.251	-0.413	1.670			-0.245	-0.486	1.643			0.081	0.107	1.443			0.142	-0.077	1.489
-0.030	-0.180	1.624			-0.009	-0.132	1.645			-0.026	0.114	1.660			-0.042	0.274	1.664			-0.186	-0.002	1.699			-0.241	-0.236	1.708			-0.252	-0.413	1.670			-0.246	-0.486	1.643			0.084	0.105	1.445			0.141	-0.076	1.488
-0.030	-0.180	1.624			-0.008	-0.132	1.646			-0.026	0.112	1.662			-0.041	0.273	1.665			-0.186	-0.002	1.699			-0.241	-0.236	1.708			-0.252	-0.412	1.670			-0.246	-0.486	1.643			0.087	0.103	1.448			0.140	-0.075	1.488
-0.030	-0.179	1.624			-0.008	-0.132	1.647			-0.027	0.109	1.664			-0.040	0.273	1.665			-0.185	-0.002	1.699			-0.241	-0.236	1.708			-0.252	-0.412	1.670			-0.246	-0.485	1.643			0.090	0.101	1.450			0.155	-0.092	1.498
-0.029	-0.179	1.624			-0.007	-0.132	1.648			-0.027	0.107	1.665			-0.040	0.272	1.666			-0.185	-0.001	1.699			-0.241	-0.236	1.708			-0.252	-0.412	1.670			-0.246	-0.485	1.643			0.093	0.100	1.452			0.154	-0.091	1.498
-0.029	-0.179	1.624			-0.007	-0.133	1.649			-0.027	0.104	1.667			-0.039	0.272	1.666			-0.185	-0.001	1.699			-0.241	-0.236	1.708			-0.252	-0.412	1.670			-0.246	-0.485	1.643			0.097	0.098	1.455			0.154	-0.090	1.498
-0.029	-0.179	1.625			-0.006	-0.133	1.650			-0.027	0.102	1.669			-0.039	0.271	1.666			-0.185	-0.001	1.699			-0.241	-0.236	1.708			-0.252	-0.412	1.670			-0.246	-0.485	1.643			0.101	0.095	1.457			0.164	-0.101	1.506
-0.028	-0.179	1.625			-0.005	-0.134	1.652			-0.028	0.099	1.670			-0.038	0.271	1.667			-0.185	-0.001	1.699			-0.241	-0.236	1.708			-0.253	-0.412	1.670			-0.247	-0.485	1.643			0.105	0.093	1.460			0.170	-0.107	1.510
-0.028	-0.179	1.625			-0.005	-0.134	1.653			-0.027	0.097	1.671			-0.037	0.271	1.667			-0.185	-0.001	1.699			-0.241	-0.236	1.708			-0.253	-0.412	1.670			-0.247	-0.485	1.643			0.109	0.091	1.462			0.172	-0.110	1.511
-0.028	-0.179	1.626			-0.004	-0.135	1.654			-0.027	0.095	1.673			-0.036	0.270	1.668			-0.185	-0.001	1.699			-0.241	-0.236	1.708			-0.253	-0.411	1.670			-0.247	-0.485	1.643			0.112	0.089	1.463			0.174	-0.114	1.513
-0.027	-0.179	1.626			-0.004	-0.135	1.655			-0.027	0.093	1.674			-0.035	0.270	1.668			-0.185	-0.001	1.700			-0.241	-0.235	1.708			-0.253	-0.411	1.670			-0.247	-0.485	1.644			0.116	0.088	1.465			0.177	-0.117	1.515
-0.027	-0.179	1.626			-0.003	-0.136	1.656			-0.027	0.091	1.675			-0.034	0.270	1.669			-0.184	-0.001	1.700			-0.241	-0.235	1.708			-0.254	-0.411	1.670			-0.247	-0.484	1.643			0.119	0.086	1.467			0.180	-0.121	1.517
-0.026	-0.179	1.627			-0.003	-0.137	1.657			-0.027	0.089	1.676			-0.033	0.269	1.669			-0.184	-0.000	1.700			-0.241	-0.235	1.708			-0.254	-0.411	1.670			-0.247	-0.484	1.643			0.123	0.085	1.468			0.181	-0.123	1.518
-0.026	-0.179	1.627			-0.002	-0.137	1.658			-0.027	0.087	1.677			-0.031	0.269	1.670			-0.184	-0.000	1.700			-0.241	-0.235	1.708			-0.254	-0.411	1.670			-0.248	-0.484	1.643			0.126	0.084	1.470			0.183	-0.126	1.520
-0.026	-0.179	1.628			-0.002	-0.138	1.659			-0.026	0.085	1.678			-0.030	0.268	1.670			-0.184	-0.000	1.700			-0.241	-0.235	1.707			-0.254	-0.411	1.670			-0.248	-0.484	1.643			0.131	0.082	1.472			0.184	-0.128	1.521
-0.025	-0.179	1.628			-0.001	-0.139	1.660			-0.026	0.084	1.679			-0.029	0.268	1.671			-0.184	0.000	1.700			-0.241	-0.234	1.707			-0.255	-0.411	1.670			-0.248	-0.484	1.643			0.135	0.080	1.474			0.186	-0.132	1.527
-0.025	-0.179	1.629			-0.001	-0.139	1.661			-0.026	0.082	1.680			-0.027	0.267	1.671			-0.184	0.000	1.700			-0.241	-0.234	1.707			-0.255	-0.411	1.669			-0.248	-0.484	1.643			0.140	0.078	1.476			0.186	-0.134	1.528
-0.024	-0.179	1.629			-0.001	-0.140	1.662			-0.025	0.081	1.681			-0.026	0.267	1.671			-0.183	0.000	1.700			-0.241	-0.234	1.707			-0.255	-0.411	1.669			-0.248	-0.484	1.643			0.143	0.076	1.477			0.188	-0.138	1.534
-0.024	-0.180	1.630			-0.000	-0.141	1.663			-0.025	0.080	1.681			-0.025	0.267	1.672			-0.183	0.000	1.700			-0.241	-0.234	1.707			-0.256	-0.411	1.669			-0.248	-0.484	1.642			0.148	0.075	1.479			0.190	-0.142	1.537
-0.023	-0.180	1.630			0.000	-0.141	1.664			-0.024	0.079	1.682			-0.024	0.266	1.672			-0.183	0.001	1.700			-0.242	-0.234	1.707			-0.256	-0.411	1.669			-0.249	-0.484	1.642			0.153	0.074	1.480			0.192	-0.144	1.539
-0.023	-0.180	1.631			0.000	-0.142	1.665			-0.024	0.077	1.683			-0.022	0.266	1.673			-0.182	0.001	1.700			-0.242	-0.233	1.707			-0.256	-0.412	1.669			-0.249	-0.485	1.642			0.157	0.074	1.481			0.193	-0.145	1.543
-0.023	-0.187	1.633			-0.004	-0.149	1.669			-0.023	0.076	1.683			-0.021	0.266	1.673			-0.182	0.001	1.701			-0.242	-0.233	1.707			-0.256	-0.412	1.669			-0.249	-0.485	1.642			0.124	0.014	1.616			0.191	-0.150	1.555
-0.023	-0.193	1.634			-0.008	-0.154	1.671			-0.023	0.075	1.684			-0.020	0.265	1.674			-0.182	0.001	1.701			-0.242	-0.233	1.707			-0.257	-0.412	1.668			-0.249	-0.485	1.641			0.114	-0.007	1.664			0.192	-0.152	1.559
-0.023	-0.197	1.635			-0.010	-0.158	1.673			-0.022	0.074	1.685			-0.019	0.265	1.674			-0.181	0.001	1.701			-0.242	-0.233	1.707			-0.257	-0.412	1.668			-0.249	-0.485	1.641			0.109	-0.018	1.687			0.192	-0.154	1.565
-0.023	-0.201	1.636			-0.013	-0.161	1.675			-0.022	0.074	1.685			-0.017	0.264	1.675			-0.181	0.001	1.701			-0.242	-0.232	1.706			-0.257	-0.412	1.668			-0.249	-0.485	1.641			0.107	-0.024	1.701			0.192	-0.156	1.570
-0.023	-0.204	1.637			-0.014	-0.164	1.677			-0.021	0.073	1.686			-0.016	0.264	1.676			-0.181	0.002	1.701			-0.242	-0.232	1.706			-0.257	-0.412	1.668			-0.249	-0.485	1.641			0.106	-0.028	1.710			0.192	-0.158	1.573
-0.024	-0.207	1.637			-0.016	-0.167	1.678			-0.021	0.072	1.686			-0.015	0.263	1.676			-0.180	0.002	1.701			-0.243	-0.232	1.706			-0.258	-0.412	1.668			-0.250	-0.485	1.641			0.105	-0.032	1.718			0.192	-0.159	1.576
-0.024	-0.209	1.638			-0.017	-0.169	1.679			-0.021	0.071	1.687			-0.015	0.263	1.676			-0.180	0.002	1.701			-0.243	-0.232	1.706			-0.258	-0.412	1.667			-0.250	-0.485	1.640			0.104	-0.035	1.726			0.192	-0.160	1.579
-0.024	-0.211	1.638			-0.018	-0.171	1.680			-0.020	0.071	1.687			-0.014	0.263	1.677			-0.180	0.002	1.701			-0.243	-0.231	1.706			-0.258	-0.412	1.667			-0.250	-0.485	1.640			0.104	-0.038	1.732			0.193	-0.161	1.581
-0.024	-0.212	1.639			-0.019	-0.172	1.681			-0.020	0.070	1.688			-0.013	0.262	1.677			-0.179	0.002	1.701			-0.243	-0.231	1.706			-0.258	-0.412	1.667			-0.250	-0.485	1.640			0.103	-0.041	1.737			0.193	-0.162	1.583
-0.024	-0.214	1.639			-0.020	-0.174	1.681			-0.020	0.070	1.688			-0.012	0.262	1.677			-0.179	0.002	1.701			-0.243	-0.231	1.706			-0.258	-0.412	1.667			-0.250	-0.485	1.640			0.102	-0.042	1.740			0.193	-0.163	1.585
-0.024	-0.215	1.640			-0.020	-0.175	1.682			-0.019	0.069	1.689			-0.012	0.262	1.678			-0.178	0.002	1.701			-0.243	-0.231	1.706			-0.259	-0.412	1.667			-0.250	-0.485	1.640			0.102	-0.043	1.742			0.194	-0.163	1.586
-0.024	-0.217	1.640			-0.021	-0.176	1.683			-0.019	0.069	1.689			-0.011	0.262	1.678			-0.178	0.003	1.701			-0.243	-0.230	1.706			-0.259	-0.412	1.667			-0.250	-0.485	1.639			0.101	-0.043	1.742			0.194	-0.164	1.588
-0.024	-0.218	1.640			-0.022	-0.177	1.683			-0.018	0.068	1.690			-0.010	0.262	1.678			-0.178	0.003	1.701			-0.243	-0.230	1.706			-0.259	-0.412	1.667			-0.250	-0.485	1.639			0.101	-0.043	1.742			0.194	-0.165	1.590
-0.024	-0.219	1.641			-0.022	-0.178	1.684			-0.018	0.068	1.690			-0.010	0.262	1.679			-0.177	0.003	1.701			-0.243	-0.230	1.706			-0.259	-0.412	1.667			-0.250	-0.485	1.639			0.101	-0.043	1.741			0.194	-0.166	1.592
-0.024	-0.220	1.641			-0.022	-0.179	1.684			-0.018	0.068	1.691			-0.009	0.262	1.679			-0.177	0.003	1.701			-0.244	-0.230	1.705			-0.259	-0.412	1.667			-0.250	-0.485	1.639			0.101	-0.043	1.740			0.194	-0.167	1.593
-0.024	-0.220	1.641			-0.023	-0.180	1.685			-0.017	0.067	1.691			-0.009	0.262	1.679			-0.177	0.003	1.701			-0.244	-0.229	1.705			-0.259	-0.412	1.666			-0.250	-0.485	1.639			0.101	-0.042	1.739			0.194	-0.167	1.595
-0.024	-0.221	1.641			-0.023	-0.180	1.685			-0.017	0.067	1.691			-0.008	0.262	1.679			-0.176	0.003	1.701			-0.244	-0.229	1.705			-0.259	-0.412	1.666			-0.250	-0.485	1.639			0.101	-0.042	1.737			0.194	-0.168	1.596
-0.024	-0.222	1.642			-0.024	-0.181	1.685			-0.017	0.067	1.692			-0.008	0.261	1.680			-0.176	0.003	1.701			-0.244	-0.229	1.705			-0.259	-0.412	1.666			-0.250	-0.485	1.639			0.102	-0.041	1.736			0.194	-0.169	1.598
-0.024	-0.223	1.642			-0.024	-0.182	1.686			-0.016	0.066	1.692			-0.007	0.261	1.680			-0.176	0.004	1.701			-0.244	-0.229	1.705			-0.259	-0.412	1.666			-0.250	-0.485	1.639			0.102	-0.040	1.735			0.194	-0.170	1.600
-0.024	-0.223	1.642			-0.024	-0.182	1.686			-0.016	0.066	1.693			-0.007	0.261	1.680			-0.175	0.004	1.701			-0.244	-0.228	1.705			-0.259	-0.412	1.666			-0.250	-0.485	1.638			0.102	-0.040	1.734			0.194	-0.171	1.601
-0.024	-0.224	1.642			-0.024	-0.183	1.687			-0.016	0.066	1.693			-0.007	0.261	1.680			-0.175	0.004	1.701			-0.244	-0.228	1.705			-0.259	-0.412	1.666			-0.250	-0.485	1.638			0.103	-0.039	1.733			0.194	-0.171	1.603
-0.024	-0.224	1.642			-0.025	-0.184	1.687			-0.015	0.066	1.693			-0.006	0.261	1.680			-0.175	0.004	1.701			-0.244	-0.228	1.705			-0.259	-0.412	1.666			-0.250	-0.485	1.638			0.103	-0.039	1.732			0.194	-0.172	1.604
-0.024	-0.225	1.643			-0.025	-0.184	1.687			-0.015	0.066	1.693			-0.006	0.262	1.681			-0.174	0.004	1.701			-0.244	-0.228	1.705			-0.260	-0.413	1.666			-0.250	-0.485	1.638			0.103	-0.038	1.731			0.194	-0.172	1.606
-0.024	-0.225	1.643			-0.025	-0.185	1.687			-0.015	0.066	1.694			-0.006	0.262	1.681			-0.174	0.004	1.701			-0.244	-0.228	1.705			-0.260	-0.413	1.666			-0.250	-0.485	1.638			0.103	-0.037	1.731			0.194	-0.173	1.607
-0.024	-0.226	1.643			-0.025	-0.185	1.688			-0.015	0.066	1.694			-0.005	0.262	1.681			-0.174	0.004	1.701			-0.244	-0.227	1.705			-0.260	-0.413	1.666			-0.250	-0.485	1.638			0.104	-0.037	1.730			0.194	-0.173	1.608
-0.024	-0.226	1.643			-0.026	-0.185	1.688			-0.014	0.066	1.694			-0.005	0.262	1.681			-0.174	0.004	1.701			-0.244	-0.227	1.705			-0.260	-0.413	1.666			-0.250	-0.485	1.638			0.104	-0.036	1.729			0.194	-0.173	1.609
-0.024	-0.227	1.643			-0.026	-0.186	1.688			-0.014	0.066	1.695			-0.005	0.262	1.681			-0.174	0.004	1.701			-0.244	-0.227	1.705			-0.260	-0.413	1.666			-0.250	-0.485	1.638			0.104	-0.036	1.728			0.193	-0.177	1.596
-0.024	-0.227	1.643			-0.026	-0.186	1.688			-0.015	0.066	1.695			-0.005	0.262	1.682			-0.173	0.004	1.701			-0.244	-0.227	1.705			-0.260	-0.413	1.666			-0.250	-0.485	1.638			0.104	-0.035	1.728			0.193	-0.176	1.598
-0.024	-0.227	1.644			-0.026	-0.186	1.689			-0.015	0.066	1.695			-0.004	0.262	1.682			-0.173	0.004	1.701			-0.245	-0.227	1.705			-0.260	-0.413	1.666			-0.250	-0.485	1.638			0.104	-0.035	1.727			0.192	-0.175	1.599
-0.024	-0.227	1.644			-0.026	-0.186	1.689			-0.015	0.067	1.695			-0.004	0.262	1.682			-0.173	0.005	1.701			-0.245	-0.227	1.705			-0.260	-0.413	1.666			-0.250	-0.485	1.638			0.104	-0.035	1.726			0.192	-0.174	1.600
-0.024	-0.228	1.644			-0.027	-0.186	1.689			-0.016	0.067	1.696			-0.004	0.262	1.682			-0.173	0.005	1.701			-0.245	-0.227	1.705			-0.260	-0.413	1.666			-0.250	-0.485	1.638			0.105	-0.034	1.726			0.192	-0.174	1.583
-0.024	-0.228	1.644			-0.027	-0.186	1.689			-0.017	0.068	1.696			-0.004	0.262	1.682			-0.173	0.005	1.702			-0.245	-0.226	1.705			-0.260	-0.413	1.666			-0.250	-0.485	1.638			0.105	-0.034	1.725			0.192	-0.173	1.585
-0.024	-0.228	1.644			-0.027	-0.187	1.689			-0.017	0.069	1.696			-0.004	0.263	1.683			-0.173	0.005	1.702			-0.245	-0.226	1.705			-0.260	-0.413	1.666			-0.250	-0.485	1.638			0.105	-0.034	1.725			0.200	-0.166	1.569
-0.024	-0.228	1.645			-0.027	-0.187	1.689			-0.018	0.069	1.696			-0.004	0.263	1.683			-0.173	0.005	1.702			-0.245	-0.226	1.705			-0.260	-0.413	1.666			-0.250	-0.485	1.638			0.105	-0.033	1.724			0.199	-0.165	1.572
-0.024	-0.228	1.645			-0.027	-0.187	1.689			-0.018	0.069	1.696			-0.003	0.263	1.683			-0.173	0.005	1.702			-0.245	-0.226	1.705			-0.260	-0.413	1.666			-0.250	-0.485	1.638			0.105	-0.033	1.724			0.199	-0.165	1.575
-0.024	-0.228	1.645			-0.027	-0.186	1.689			-0.019	0.070	1.696			-0.003	0.263	1.683			-0.173	0.005	1.702			-0.245	-0.226	1.705			-0.260	-0.413	1.666			-0.249	-0.485	1.639			0.106	-0.033	1.723			0.198	-0.164	1.577
-0.024	-0.228	1.645			-0.028	-0.186	1.690			-0.020	0.070	1.697			-0.003	0.263	1.683			-0.173	0.005	1.702			-0.245	-0.226	1.705			-0.260	-0.413	1.666			-0.249	-0.485	1.639			0.106	-0.032	1.723			0.198	-0.164	1.578
-0.024	-0.228	1.645			-0.028	-0.186	1.690			-0.020	0.071	1.697			-0.003	0.263	1.683			-0.173	0.005	1.702			-0.245	-0.226	1.705			-0.260	-0.412	1.666			-0.249	-0.485	1.639			0.106	-0.032	1.723			0.203	-0.159	1.565
-0.025	-0.228	1.645			-0.028	-0.186	1.690			-0.021	0.071	1.697			-0.003	0.263	1.683			-0.173	0.005	1.702			-0.245	-0.226	1.706			-0.260	-0.412	1.666			-0.249	-0.485	1.640			0.106	-0.032	1.722			0.205	-0.160	1.560
-0.025	-0.228	1.645			-0.028	-0.186	1.690			-0.021	0.072	1.697			-0.003	0.263	1.684			-0.173	0.005	1.702			-0.245	-0.226	1.706			-0.260	-0.412	1.667			-0.249	-0.485	1.640			0.106	-0.032	1.722			0.208	-0.159	1.554
-0.025	-0.228	1.646			-0.028	-0.186	1.690			-0.022	0.072	1.697			-0.003	0.263	1.684			-0.173	0.005	1.703			-0.246	-0.226	1.706			-0.260	-0.412	1.667			-0.249	-0.484	1.640			0.107	-0.031	1.722			0.209	-0.160	1.552
-0.025	-0.228	1.646			-0.028	-0.186	1.690			-0.023	0.072	1.697			-0.003	0.263	1.684			-0.173	0.005	1.703			-0.246	-0.226	1.706			-0.260	-0.412	1.667			-0.249	-0.484	1.641			0.107	-0.031	1.722			0.209	-0.162	1.549
-0.025	-0.228	1.646			-0.029	-0.185	1.690			-0.023	0.073	1.697			-0.003	0.263	1.684			-0.173	0.005	1.703			-0.246	-0.226	1.706			-0.260	-0.412	1.668			-0.249	-0.484	1.641			0.107	-0.031	1.721			0.208	-0.163	1.547
-0.025	-0.227	1.646			-0.029	-0.185	1.690			-0.024	0.073	1.697			-0.003	0.263	1.684			-0.173	0.005	1.703			-0.246	-0.226	1.707			-0.260	-0.412	1.668			-0.249	-0.484	1.641			0.108	-0.031	1.721			0.207	-0.165	1.546
-0.025	-0.227	1.646			-0.029	-0.185	1.690			-0.024	0.073	1.697			-0.003	0.263	1.684			-0.172	0.005	1.703			-0.246	-0.226	1.707			-0.260	-0.412	1.668			-0.249	-0.484	1.641			0.108	-0.031	1.721			0.207	-0.166	1.544
-0.025	-0.227	1.646			-0.029	-0.185	1.690			-0.025	0.074	1.697			-0.003	0.263	1.684			-0.172	0.005	1.703			-0.246	-0.226	1.707			-0.260	-0.412	1.668			-0.249	-0.484	1.642			0.108	-0.030	1.721			0.206	-0.167	1.542
-0.026	-0.227	1.646			-0.029	-0.185	1.690			-0.025	0.074	1.697			-0.002	0.263	1.684			-0.172	0.005	1.704			-0.246	-0.226	1.707			-0.260	-0.412	1.669			-0.249	-0.484	1.642			0.108	-0.030	1.721			0.205	-0.168	1.541
-0.026	-0.227	1.647			-0.029	-0.184	1.690			-0.026	0.074	1.697			-0.002	0.263	1.684			-0.172	0.005	1.704			-0.246	-0.226	1.707			-0.260	-0.411	1.669			-0.249	-0.484	1.642			0.109	-0.030	1.721			0.205	-0.169	1.540
-0.026	-0.226	1.647			-0.029	-0.184	1.690			-0.026	0.075	1.697			-0.002	0.263	1.685			-0.172	0.005	1.704			-0.246	-0.226	1.708			-0.260	-0.411	1.669			-0.249	-0.484	1.642			0.109	-0.030	1.720			0.204	-0.170	1.539
-0.026	-0.226	1.647			-0.029	-0.184	1.690			-0.027	0.075	1.697			-0.002	0.263	1.685			-0.172	0.005	1.704			-0.246	-0.226	1.708			-0.260	-0.411	1.669			-0.249	-0.484	1.643			0.109	-0.030	1.720			0.203	-0.170	1.538
-0.026	-0.226	1.647			-0.030	-0.184	1.690			-0.027	0.075	1.697			-0.002	0.264	1.685			-0.172	0.005	1.704			-0.246	-0.226	1.708			-0.260	-0.411	1.670			-0.249	-0.484	1.643			0.110	-0.030	1.720			0.202	-0.171	1.537
-0.026	-0.226	1.647			-0.030	-0.183	1.690			-0.027	0.075	1.697			-0.002	0.264	1.685			-0.172	0.005	1.704			-0.246	-0.226	1.708			-0.260	-0.411	1.670			-0.249	-0.484	1.643			0.110	-0.030	1.720			0.202	-0.172	1.536
-0.026	-0.226	1.647			-0.030	-0.183	1.690			-0.028	0.076	1.697			-0.002	0.264	1.685			-0.172	0.005	1.704			-0.246	-0.225	1.708			-0.260	-0.411	1.670			-0.249	-0.484	1.643			0.110	-0.029	1.720			0.201	-0.172	1.536
-0.026	-0.225	1.647			-0.030	-0.183	1.690			-0.028	0.076	1.697			-0.002	0.264	1.685			-0.172	0.005	1.705			-0.246	-0.225	1.709			-0.260	-0.411	1.670			-0.249	-0.484	1.644			0.111	-0.029	1.720			0.201	-0.173	1.535
-0.026	-0.225	1.647			-0.030	-0.183	1.690			-0.028	0.076	1.697			-0.002	0.264	1.685			-0.172	0.005	1.705			-0.246	-0.225	1.709			-0.260	-0.411	1.670			-0.249	-0.484	1.644			0.111	-0.029	1.720			0.200	-0.173	1.534
-0.026	-0.225	1.647			-0.030	-0.182	1.690			-0.029	0.076	1.697			-0.002	0.264	1.685			-0.172	0.005	1.705			-0.246	-0.225	1.709			-0.260	-0.411	1.671			-0.249	-0.484	1.644			0.111	-0.029	1.720			0.199	-0.173	1.534
-0.027	-0.225	1.647			-0.030	-0.182	1.690			-0.029	0.076	1.697			-0.002	0.264	1.685			-0.172	0.005	1.705			-0.246	-0.225	1.709			-0.260	-0.411	1.671			-0.248	-0.484	1.644			0.112	-0.029	1.719			0.199	-0.174	1.533
-0.027	-0.225	1.648			-0.030	-0.182	1.690			-0.029	0.076	1.697			-0.002	0.264	1.685			-0.172	0.005	1.705			-0.246	-0.225	1.709			-0.260	-0.411	1.671			-0.248	-0.483	1.645			0.112	-0.029	1.719			0.199	-0.174	1.533
-0.027	-0.224	1.648			-0.030	-0.182	1.690			-0.029	0.077	1.697			-0.002	0.264	1.685			-0.172	0.005	1.705			-0.246	-0.225	1.709			-0.260	-0.411	1.671			-0.248	-0.483	1.645			0.112	-0.029	1.719			0.198	-0.174	1.532
-0.027	-0.224	1.648			-0.030	-0.182	1.690			-0.030	0.077	1.697			-0.002	0.264	1.685			-0.172	0.005	1.705			-0.246	-0.225	1.710			-0.260	-0.411	1.671			-0.248	-0.483	1.645			0.113	-0.029	1.719			0.198	-0.174	1.532
-0.027	-0.224	1.648			-0.030	-0.181	1.690			-0.030	0.077	1.697			-0.002	0.264	1.685			-0.172	0.005	1.705			-0.246	-0.225	1.710			-0.260	-0.410	1.672			-0.248	-0.483	1.645			0.113	-0.029	1.719			0.197	-0.175	1.531
-0.027	-0.224	1.648			-0.030	-0.181	1.690			-0.030	0.077	1.698			-0.002	0.264	1.685			-0.172	0.005	1.705			-0.246	-0.225	1.710			-0.260	-0.410	1.672			-0.248	-0.483	1.645			0.113	-0.029	1.719			0.197	-0.175	1.531
-0.027	-0.224	1.648			-0.030	-0.181	1.690			-0.030	0.077	1.698			-0.002	0.264	1.685			-0.172	0.005	1.705			-0.246	-0.225	1.710			-0.260	-0.410	1.672			-0.248	-0.483	1.645			0.114	-0.028	1.719			0.197	-0.175	1.530
-0.027	-0.224	1.648			-0.030	-0.181	1.690			-0.030	0.077	1.698			-0.002	0.264	1.685			-0.172	0.005	1.706			-0.246	-0.225	1.710			-0.260	-0.410	1.672			-0.248	-0.483	1.646			0.114	-0.028	1.719			0.196	-0.175	1.530
-0.027	-0.223	1.648			-0.030	-0.181	1.690			-0.030	0.077	1.698			-0.002	0.264	1.685			-0.172	0.005	1.706			-0.245	-0.225	1.710			-0.260	-0.410	1.672			-0.248	-0.483	1.646			0.114	-0.028	1.719			0.196	-0.175	1.530
-0.027	-0.223	1.648			-0.030	-0.181	1.690			-0.031	0.077	1.698			-0.002	0.264	1.685			-0.172	0.005	1.706			-0.245	-0.225	1.710			-0.260	-0.410	1.672			-0.248	-0.483	1.646			0.114	-0.028	1.719			0.196	-0.175	1.529
-0.027	-0.223	1.648			-0.030	-0.180	1.690			-0.031	0.077	1.698			-0.002	0.264	1.685			-0.172	0.005	1.706			-0.245	-0.225	1.711			-0.260	-0.410	1.672			-0.248	-0.483	1.646			0.115	-0.028	1.719			0.196	-0.176	1.529
-0.027	-0.223	1.648			-0.030	-0.180	1.690			-0.031	0.078	1.698			-0.002	0.264	1.685			-0.172	0.005	1.706			-0.245	-0.225	1.711			-0.260	-0.410	1.672			-0.248	-0.483	1.646			0.115	-0.028	1.718			0.195	-0.176	1.529
-0.027	-0.223	1.648			-0.030	-0.180	1.690			-0.031	0.078	1.698			-0.001	0.264	1.685			-0.172	0.005	1.706			-0.245	-0.225	1.711			-0.260	-0.410	1.672			-0.248	-0.483	1.646			0.115	-0.028	1.718			0.195	-0.176	1.529
-0.027	-0.223	1.648			-0.030	-0.180	1.690			-0.031	0.078	1.698			-0.001	0.263	1.685			-0.172	0.005	1.706			-0.245	-0.225	1.711			-0.260	-0.410	1.673			-0.248	-0.483	1.646			0.115	-0.028	1.718			0.195	-0.176	1.529
-0.027	-0.223	1.648			-0.030	-0.180	1.690			-0.031	0.078	1.698			-0.001	0.263	1.685			-0.172	0.005	1.706			-0.245	-0.225	1.711			-0.260	-0.410	1.673			-0.248	-0.483	1.646			0.116	-0.028	1.718			0.194	-0.176	1.529
-0.027	-0.223	1.648			-0.030	-0.180	1.690			-0.031	0.078	1.698			-0.001	0.263	1.685			-0.172	0.005	1.706			-0.245	-0.225	1.711			-0.260	-0.410	1.673			-0.248	-0.483	1.646			0.116	-0.028	1.718			0.194	-0.176	1.528
-0.027	-0.222	1.648			-0.031	-0.180	1.690			-0.031	0.078	1.698			-0.001	0.263	1.685			-0.172	0.005	1.706			-0.245	-0.225	1.711			-0.260	-0.410	1.673			-0.248	-0.483	1.647			0.116	-0.028	1.718			0.194	-0.176	1.528
-0.027	-0.222	1.648			-0.031	-0.179	1.690			-0.031	0.078	1.698			-0.001	0.263	1.685			-0.172	0.005	1.706			-0.245	-0.225	1.711			-0.260	-0.410	1.673			-0.248	-0.483	1.647			0.116	-0.028	1.718			0.194	-0.177	1.528
-0.027	-0.222	1.648			-0.031	-0.179	1.690			-0.032	0.078	1.698			-0.001	0.263	1.685			-0.172	0.005	1.706			-0.245	-0.225	1.711			-0.260	-0.410	1.673			-0.248	-0.483	1.647			0.116	-0.028	1.718			0.193	-0.177	1.528
-0.027	-0.222	1.648			-0.031	-0.179	1.690			-0.032	0.078	1.698			-0.001	0.263	1.685			-0.172	0.005	1.706			-0.245	-0.225	1.711			-0.260	-0.410	1.673			-0.248	-0.483	1.647			0.117	-0.028	1.718			0.193	-0.177	1.528
-0.027	-0.222	1.648			-0.031	-0.179	1.690			-0.032	0.078	1.698			-0.001	0.263	1.685			-0.172	0.005	1.706			-0.245	-0.225	1.712			-0.260	-0.410	1.673			-0.248	-0.483	1.647			0.117	-0.028	1.718			0.193	-0.177	1.528
-0.027	-0.222	1.648			-0.031	-0.179	1.690			-0.032	0.078	1.698			-0.001	0.263	1.685			-0.172	0.005	1.706			-0.245	-0.225	1.712			-0.259	-0.410	1.673			-0.248	-0.483	1.647			0.117	-0.028	1.718			0.193	-0.177	1.528
-0.027	-0.222	1.648			-0.031	-0.179	1.690			-0.032	0.078	1.698			-0.001	0.263	1.685			-0.172	0.005	1.707			-0.245	-0.225	1.712			-0.259	-0.410	1.673			-0.248	-0.483	1.647			0.117	-0.028	1.718			0.192	-0.177	1.528
-0.027	-0.222	1.648			-0.031	-0.179	1.690			-0.032	0.078	1.698			-0.001	0.263	1.685			-0.172	0.005	1.707			-0.245	-0.225	1.712			-0.259	-0.410	1.673			-0.248	-0.482	1.647			0.117	-0.028	1.718			0.192	-0.177	1.528
-0.027	-0.222	1.649			-0.031	-0.179	1.690			-0.032	0.078	1.698			-0.001	0.263	1.685			-0.172	0.005	1.707			-0.245	-0.225	1.712			-0.259	-0.410	1.673			-0.248	-0.482	1.647			0.117	-0.028	1.718			0.192	-0.177	1.528
-0.027	-0.222	1.649			-0.031	-0.179	1.690			-0.032	0.078	1.698			-0.001	0.263	1.685			-0.172	0.005	1.707			-0.245	-0.225	1.712			-0.259	-0.410	1.673			-0.248	-0.482	1.647			0.117	-0.028	1.718			0.192	-0.177	1.528
-0.027	-0.221	1.649			-0.031	-0.179	1.690			-0.032	0.078	1.698			-0.001	0.263	1.685			-0.172	0.005	1.707			-0.245	-0.225	1.712			-0.259	-0.410	1.674			-0.248	-0.482	1.647			0.117	-0.028	1.718			0.192	-0.177	1.528
-0.027	-0.221	1.649			-0.031	-0.178	1.690			-0.032	0.078	1.698			-0.001	0.263	1.685			-0.172	0.005	1.707			-0.245	-0.225	1.712			-0.259	-0.410	1.674			-0.248	-0.482	1.647			0.117	-0.028	1.718			0.191	-0.177	1.527
-0.027	-0.221	1.649			-0.030	-0.178	1.690			-0.032	0.079	1.698			-0.001	0.263	1.685			-0.172	0.005	1.707			-0.245	-0.225	1.712			-0.259	-0.410	1.674			-0.248	-0.482	1.647			0.118	-0.028	1.718			0.191	-0.177	1.527
-0.027	-0.221	1.649			-0.030	-0.178	1.690			-0.032	0.079	1.698			-0.001	0.263	1.685			-0.172	0.005	1.707			-0.245	-0.225	1.712			-0.259	-0.410	1.674			-0.248	-0.482	1.648			0.118	-0.028	1.718			0.191	-0.177	1.527
-0.027	-0.221	1.649			-0.030	-0.178	1.690			-0.032	0.079	1.698			-0.001	0.263	1.685			-0.172	0.005	1.707			-0.245	-0.225	1.712			-0.259	-0.410	1.674			-0.248	-0.482	1.648			0.118	-0.028	1.718			0.191	-0.177	1.527
-0.027	-0.221	1.649			-0.030	-0.178	1.690			-0.032	0.079	1.697			-0.001	0.263	1.685			-0.172	0.005	1.707			-0.245	-0.225	1.712			-0.259	-0.410	1.674			-0.248	-0.482	1.648			0.118	-0.028	1.718			0.191	-0.177	1.527
-0.027	-0.221	1.649			-0.030	-0.178	1.690			-0.032	0.079	1.697			-0.001	0.263	1.685			-0.172	0.005	1.707			-0.245	-0.225	1.713			-0.259	-0.409	1.674			-0.248	-0.482	1.648			0.118	-0.028	1.717			0.191	-0.177	1.527
-0.027	-0.221	1.649			-0.030	-0.178	1.690			-0.032	0.079	1.697			-0.001	0.263	1.685			-0.172	0.005	1.707			-0.245	-0.225	1.713			-0.259	-0.410	1.674			-0.248	-0.482	1.648			0.118	-0.028	1.717			0.190	-0.177	1.527
-0.027	-0.221	1.649			-0.030	-0.178	1.690			-0.032	0.079	1.697			-0.001	0.263	1.685			-0.172	0.005	1.707			-0.245	-0.225	1.713			-0.259	-0.410	1.674			-0.248	-0.483	1.648			0.118	-0.028	1.717			0.190	-0.177	1.527
-0.027	-0.221	1.649			-0.030	-0.178	1.690			-0.032	0.079	1.697			-0.001	0.263	1.685			-0.172	0.005	1.707			-0.245	-0.225	1.713			-0.259	-0.410	1.674			-0.248	-0.483	1.648			0.118	-0.028	1.717			0.190	-0.177	1.527
-0.027	-0.221	1.649			-0.030	-0.178	1.690			-0.032	0.079	1.697			-0.001	0.263	1.685			-0.172	0.005	1.707			-0.245	-0.225	1.713			-0.259	-0.411	1.674			-0.248	-0.484	1.648			0.118	-0.028	1.717			0.190	-0.177	1.527
-0.027	-0.221	1.649			-0.030	-0.178	1.690			-0.032	0.079	1.697			-0.001	0.263	1.685			-0.172	0.005	1.707			-0.245	-0.225	1.713			-0.259	-0.411	1.674			-0.248	-0.484	1.648			0.118	-0.028	1.717			0.190	-0.177	1.527
-0.027	-0.220	1.649			-0.030	-0.177	1.690			-0.032	0.079	1.697			-0.001	0.263	1.685			-0.172	0.005	1.707			-0.245	-0.226	1.713			-0.259	-0.412	1.674			-0.248	-0.485	1.647			0.118	-0.028	1.717			0.190	-0.177	1.527
-0.027	-0.220	1.649			-0.030	-0.177	1.690			-0.032	0.079	1.697			-0.001	0.263	1.685			-0.172	0.005	1.708			-0.245	-0.226	1.713			-0.259	-0.412	1.674			-0.248	-0.485	1.647			0.118	-0.028	1.717			0.189	-0.177	1.527
-0.027	-0.220	1.649			-0.030	-0.177	1.690			-0.032	0.079	1.697			-0.002	0.263	1.685			-0.172	0.005	1.708			-0.244	-0.226	1.713			-0.259	-0.413	1.674			-0.248	-0.486	1.647			0.118	-0.028	1.717			0.189	-0.177	1.527
-0.027	-0.220	1.649			-0.030	-0.177	1.690			-0.032	0.079	1.697			-0.002	0.263	1.685			-0.172	0.005	1.708			-0.244	-0.226	1.713			-0.259	-0.413	1.674			-0.248	-0.486	1.647			0.118	-0.028	1.717			0.189	-0.177	1.527
-0.027	-0.220	1.649			-0.030	-0.177	1.690			-0.032	0.079	1.697			-0.002	0.263	1.685			-0.172	0.005	1.708			-0.244	-0.226	1.713			-0.259	-0.414	1.673			-0.248	-0.487	1.647			0.118	-0.028	1.717			0.189	-0.177	1.527
-0.027	-0.220	1.649			-0.030	-0.177	1.690			-0.032	0.079	1.697			-0.002	0.263	1.685			-0.172	0.005	1.708			-0.244	-0.226	1.713			-0.259	-0.414	1.673			-0.248	-0.487	1.647			0.118	-0.028	1.717			0.189	-0.177	1.527
-0.027	-0.220	1.649			-0.030	-0.177	1.690			-0.032	0.079	1.697			-0.002	0.263	1.685			-0.172	0.005	1.708			-0.244	-0.226	1.714			-0.259	-0.415	1.673			-0.248	-0.487	1.647			0.118	-0.028	1.717			0.189	-0.177	1.527
-0.027	-0.220	1.649			-0.030	-0.177	1.690			-0.032	0.079	1.697			-0.002	0.263	1.685			-0.172	0.005	1.708			-0.244	-0.226	1.714			-0.258	-0.415	1.673			-0.248	-0.488	1.647			0.119	-0.028	1.717			0.189	-0.177	1.526
-0.027	-0.220	1.649			-0.030	-0.177	1.690			-0.032	0.079	1.697			-0.002	0.263	1.685			-0.172	0.005	1.708			-0.244	-0.226	1.714			-0.258	-0.415	1.673			-0.248	-0.488	1.647			0.119	-0.028	1.717			0.189	-0.177	1.526
-0.027	-0.220	1.649			-0.030	-0.177	1.690			-0.032	0.079	1.697			-0.002	0.263	1.685			-0.172	0.005	1.708			-0.244	-0.226	1.714			-0.258	-0.415	1.673			-0.248	-0.488	1.647			0.119	-0.028	1.717			0.189	-0.177	1.526
-0.027	-0.220	1.649			-0.030	-0.177	1.690			-0.032	0.079	1.697			-0.002	0.263	1.685			-0.172	0.005	1.708			-0.244	-0.226	1.714			-0.258	-0.416	1.673			-0.248	-0.488	1.647			0.119	-0.028	1.717			0.189	-0.177	1.526
-0.027	-0.220	1.649			-0.030	-0.177	1.690			-0.032	0.079	1.697			-0.002	0.263	1.685			-0.172	0.005	1.708			-0.244	-0.226	1.714			-0.258	-0.416	1.673			-0.248	-0.489	1.647			0.119	-0.028	1.717			0.188	-0.177	1.526
-0.027	-0.220	1.649			-0.030	-0.177	1.690			-0.032	0.079	1.697			-0.002	0.263	1.685			-0.172	0.005	1.708			-0.244	-0.226	1.714			-0.258	-0.416	1.673			-0.248	-0.489	1.647			0.119	-0.028	1.717			0.188	-0.177	1.526
-0.027	-0.220	1.649			-0.030	-0.177	1.690			-0.032	0.079	1.697			-0.002	0.263	1.685			-0.173	0.005	1.708			-0.244	-0.226	1.714			-0.258	-0.416	1.673			-0.248	-0.489	1.647			0.119	-0.028	1.716			0.189	-0.178	1.527
-0.027	-0.220	1.649			-0.030	-0.177	1.690			-0.032	0.079	1.697			-0.002	0.263	1.685			-0.173	0.005	1.708			-0.244	-0.226	1.714			-0.258	-0.416	1.673			-0.248	-0.489	1.647			0.119	-0.028	1.716			0.189	-0.178	1.527
-0.027	-0.220	1.649			-0.030	-0.177	1.690			-0.032	0.079	1.697			-0.002	0.263	1.685			-0.173	0.005	1.708			-0.244	-0.226	1.714			-0.258	-0.416	1.673			-0.248	-0.489	1.647			0.119	-0.028	1.716			0.189	-0.178	1.527
-0.027	-0.220	1.649			-0.030	-0.177	1.690			-0.032	0.079	1.697			-0.002	0.263	1.685			-0.173	0.005	1.708			-0.244	-0.227	1.714			-0.258	-0.416	1.673			-0.248	-0.489	1.647			0.119	-0.028	1.716			0.189	-0.179	1.527
-0.027	-0.220	1.649			-0.030	-0.177	1.690			-0.032	0.079	1.697			-0.002	0.263	1.685			-0.173	0.005	1.708			-0.244	-0.227	1.714			-0.258	-0.416	1.673			-0.248	-0.489	1.647			0.119	-0.028	1.716			0.191	-0.181	1.530
-0.027	-0.220	1.649			-0.030	-0.177	1.690			-0.032	0.079	1.697			-0.002	0.263	1.685			-0.173	0.005	1.708			-0.244	-0.227	1.714			-0.258	-0.416	1.674			-0.248	-0.489	1.647			0.119	-0.028	1.716			0.192	-0.183	1.532
-0.027	-0.220	1.649			-0.030	-0.177	1.690			-0.032	0.079	1.697			-0.002	0.263	1.685			-0.173	0.005	1.708			-0.244	-0.227	1.714			-0.258	-0.416	1.674			-0.248	-0.489	1.647			0.119	-0.028	1.716			0.192	-0.183	1.532
-0.027	-0.220	1.649			-0.030	-0.176	1.690			-0.032	0.079	1.697			-0.002	0.263	1.685			-0.173	0.005	1.708			-0.244	-0.227	1.714			-0.258	-0.416	1.674			-0.248	-0.488	1.647			0.119	-0.028	1.716			0.192	-0.184	1.533
-0.027	-0.220	1.649			-0.030	-0.176	1.690			-0.032	0.080	1.697			-0.002	0.263	1.685			-0.173	0.005	1.708			-0.244	-0.227	1.715			-0.258	-0.415	1.674			-0.248	-0.488	1.647			0.119	-0.028	1.716			0.192	-0.184	1.533
-0.027	-0.219	1.649			-0.030	-0.176	1.690			-0.032	0.080	1.697			-0.002	0.263	1.685			-0.173	0.004	1.708			-0.244	-0.227	1.715			-0.258	-0.415	1.674			-0.248	-0.488	1.647			0.119	-0.028	1.716			0.192	-0.184	1.533
-0.027	-0.219	1.649			-0.030	-0.176	1.690			-0.032	0.080	1.697			-0.002	0.263	1.685			-0.173	0.004	1.708			-0.244	-0.227	1.715			-0.258	-0.415	1.674			-0.248	-0.488	1.648			0.119	-0.028	1.716			0.192	-0.184	1.533
-0.027	-0.219	1.649			-0.030	-0.176	1.690			-0.032	0.080	1.697			-0.002	0.263	1.685			-0.173	0.004	1.708			-0.244	-0.227	1.715			-0.258	-0.415	1.674			-0.248	-0.488	1.648			0.119	-0.028	1.716			0.192	-0.184	1.532
-0.027	-0.219	1.649			-0.030	-0.176	1.690			-0.032	0.080	1.697			-0.002	0.263	1.685			-0.173	0.004	1.709			-0.244	-0.227	1.715			-0.258	-0.415	1.675			-0.248	-0.488	1.648			0.119	-0.028	1.716			0.192	-0.184	1.532
-0.027	-0.219	1.649			-0.030	-0.176	1.690			-0.032	0.080	1.697			-0.002	0.264	1.685			-0.173	0.004	1.709			-0.244	-0.227	1.715			-0.258	-0.415	1.675			-0.248	-0.487	1.648			0.119	-0.028	1.716			0.192	-0.184	1.532
-0.027	-0.219	1.649			-0.030	-0.176	1.690			-0.032	0.080	1.697			-0.002	0.264	1.685			-0.173	0.004	1.709			-0.244	-0.227	1.715			-0.258	-0.415	1.675			-0.248	-0.487	1.648			0.119	-0.028	1.716			0.192	-0.184	1.532
-0.027	-0.219	1.649			-0.030	-0.176	1.690			-0.032	0.079	1.697			-0.002	0.264	1.685			-0.173	0.004	1.709			-0.244	-0.227	1.715			-0.258	-0.414	1.675			-0.248	-0.487	1.648			0.119	-0.028	1.716			0.192	-0.184	1.532
-0.027	-0.219	1.649			-0.030	-0.176	1.690			-0.032	0.079	1.697			-0.002	0.264	1.686			-0.173	0.004	1.709			-0.244	-0.227	1.715			-0.258	-0.414	1.675			-0.248	-0.487	1.648			0.119	-0.028	1.716			0.192	-0.184	1.532
-0.027	-0.219	1.649			-0.030	-0.176	1.690			-0.031	0.079	1.697			-0.002	0.264	1.686			-0.173	0.004	1.709			-0.244	-0.227	1.715			-0.258	-0.414	1.675			-0.248	-0.487	1.649			0.119	-0.028	1.716			0.192	-0.184	1.533
-0.027	-0.219	1.649			-0.030	-0.176	1.690			-0.031	0.079	1.698			-0.003	0.264	1.686			-0.173	0.004	1.709			-0.244	-0.227	1.715			-0.258	-0.414	1.676			-0.248	-0.486	1.649			0.118	-0.028	1.716			0.192	-0.185	1.534
-0.027	-0.219	1.649			-0.029	-0.176	1.690			-0.031	0.079	1.698			-0.003	0.264	1.686			-0.173	0.004	1.709			-0.244	-0.227	1.715			-0.258	-0.413	1.676			-0.248	-0.486	1.649			0.118	-0.028	1.716			0.192	-0.185	1.534
-0.027	-0.219	1.649			-0.029	-0.176	1.690			-0.030	0.079	1.698			-0.003	0.264	1.686			-0.173	0.004	1.709			-0.244	-0.227	1.716			-0.258	-0.413	1.676			-0.248	-0.486	1.649			0.118	-0.028	1.716			0.193	-0.177	1.541
-0.027	-0.219	1.649			-0.029	-0.176	1.690			-0.030	0.078	1.698			-0.003	0.264	1.686			-0.173	0.004	1.709			-0.244	-0.227	1.716			-0.258	-0.413	1.676			-0.248	-0.486	1.649			0.117	-0.028	1.716			0.195	-0.173	1.541
-0.027	-0.219	1.649			-0.029	-0.176	1.691			-0.030	0.078	1.698			-0.003	0.264	1.686			-0.173	0.004	1.709			-0.244	-0.227	1.716			-0.258	-0.413	1.676			-0.248	-0.486	1.650			0.117	-0.028	1.716			0.197	-0.170	1.544
-0.027	-0.219	1.649			-0.029	-0.176	1.691			-0.029	0.078	1.698			-0.003	0.264	1.686			-0.173	0.004	1.709			-0.244	-0.228	1.716			-0.258	-0.413	1.676			-0.248	-0.485	1.650			0.116	-0.027	1.716			0.198	-0.168	1.544
-0.027	-0.219	1.649			-0.029	-0.177	1.691			-0.029	0.078	1.698			-0.003	0.264	1.686			-0.173	0.004	1.710			-0.244	-0.228	1.716			-0.258	-0.413	1.677			-0.248	-0.485	1.650			0.116	-0.027	1.715			0.199	-0.166	1.545
-0.027	-0.219	1.649			-0.029	-0.177	1.691			-0.029	0.078	1.698			-0.003	0.264	1.687			-0.173	0.004	1.710			-0.244	-0.228	1.716			-0.259	-0.412	1.677			-0.248	-0.485	1.650			0.115	-0.027	1.715			0.201	-0.164	1.545
-0.027	-0.220	1.649			-0.029	-0.177	1.691			-0.029	0.078	1.699			-0.004	0.264	1.687			-0.173	0.004	1.710			-0.244	-0.228	1.716			-0.259	-0.412	1.677			-0.248	-0.485	1.650			0.114	-0.027	1.715			0.202	-0.162	1.545
-0.027	-0.220	1.650			-0.029	-0.177	1.691			-0.029	0.078	1.699			-0.004	0.264	1.687			-0.174	0.004	1.710			-0.244	-0.228	1.716			-0.258	-0.412	1.677			-0.248	-0.485	1.651			0.113	-0.027	1.715			0.203	-0.161	1.546
-0.027	-0.220	1.650			-0.029	-0.177	1.691			-0.029	0.077	1.699			-0.004	0.265	1.687			-0.174	0.004	1.710			-0.244	-0.228	1.717			-0.258	-0.412	1.677			-0.248	-0.485	1.651			0.112	-0.026	1.716			0.203	-0.160	1.546
-0.027	-0.220	1.650			-0.029	-0.177	1.691			-0.028	0.077	1.699			-0.004	0.265	1.688			-0.174	0.004	1.710			-0.244	-0.228	1.717			-0.258	-0.412	1.678			-0.248	-0.485	1.651			0.109	-0.024	1.717			0.204	-0.159	1.546
-0.027	-0.220	1.650			-0.029	-0.177	1.691			-0.028	0.077	1.699			-0.005	0.265	1.688			-0.174	0.004	1.710			-0.244	-0.228	1.717			-0.258	-0.412	1.678			-0.248	-0.484	1.651			0.108	-0.023	1.717			0.205	-0.158	1.546
-0.027	-0.220	1.650			-0.029	-0.177	1.691			-0.028	0.077	1.699			-0.005	0.265	1.688			-0.174	0.004	1.711			-0.244	-0.228	1.717			-0.258	-0.411	1.678			-0.248	-0.484	1.652			0.107	-0.023	1.717			0.205	-0.157	1.546
-0.027	-0.220	1.650			-0.028	-0.177	1.692			-0.028	0.077	1.700			-0.005	0.265	1.688			-0.174	0.004	1.711			-0.244	-0.228	1.717			-0.258	-0.411	1.679			-0.248	-0.484	1.652			0.105	-0.021	1.718			0.206	-0.156	1.546
-0.027	-0.220	1.650			-0.028	-0.177	1.692			-0.027	0.077	1.700			-0.006	0.265	1.689			-0.174	0.004	1.711			-0.244	-0.228	1.718			-0.258	-0.410	1.679			-0.248	-0.483	1.653			0.103	-0.020	1.718			0.206	-0.155	1.546
-0.027	-0.220	1.650			-0.028	-0.178	1.692			-0.027	0.076	1.700			-0.006	0.265	1.689			-0.174	0.004	1.712			-0.245	-0.228	1.718			-0.258	-0.410	1.679			-0.248	-0.483	1.653			0.101	-0.018	1.720			0.206	-0.154	1.546
-0.027	-0.220	1.650			-0.028	-0.178	1.692			-0.027	0.076	1.700			-0.007	0.266	1.690			-0.174	0.003	1.712			-0.245	-0.228	1.718			-0.258	-0.410	1.680			-0.248	-0.483	1.653			0.099	-0.016	1.721			0.206	-0.153	1.547
-0.027	-0.220	1.651			-0.028	-0.178	1.692			-0.027	0.076	1.700			-0.007	0.266	1.690			-0.174	0.003	1.713			-0.245	-0.228	1.719			-0.258	-0.410	1.680			-0.248	-0.483	1.654			0.098	-0.016	1.721			0.206	-0.152	1.547
-0.027	-0.220	1.651			-0.028	-0.178	1.692			-0.027	0.076	1.701			-0.007	0.266	1.690			-0.174	0.003	1.713			-0.245	-0.228	1.719			-0.258	-0.410	1.680			-0.248	-0.482	1.654			0.097	-0.016	1.721			0.207	-0.151	1.547
-0.027	-0.220	1.651			-0.028	-0.178	1.692			-0.027	0.076	1.701			-0.008	0.266	1.691			-0.174	0.003	1.713			-0.245	-0.228	1.719			-0.258	-0.409	1.681			-0.248	-0.482	1.654			0.096	-0.016	1.721			0.207	-0.151	1.547
-0.027	-0.220	1.651			-0.028	-0.178	1.693			-0.026	0.076	1.701			-0.008	0.266	1.691			-0.174	0.003	1.714			-0.245	-0.228	1.720			-0.258	-0.409	1.681			-0.248	-0.482	1.655			0.095	-0.016	1.721			0.207	-0.150	1.547
-0.027	-0.221	1.651			-0.028	-0.178	1.693			-0.026	0.076	1.701			-0.008	0.266	1.691			-0.174	0.003	1.714			-0.245	-0.229	1.720			-0.258	-0.409	1.681			-0.248	-0.482	1.655			0.095	-0.017	1.721			0.207	-0.149	1.547
-0.027	-0.221	1.652			-0.028	-0.178	1.693			-0.026	0.076	1.701			-0.009	0.266	1.692			-0.174	0.003	1.715			-0.245	-0.229	1.720			-0.258	-0.409	1.682			-0.248	-0.482	1.655			0.094	-0.018	1.720			0.207	-0.148	1.547
-0.027	-0.221	1.652			-0.028	-0.178	1.693			-0.026	0.076	1.702			-0.009	0.266	1.692			-0.174	0.003	1.715			-0.245	-0.229	1.721			-0.258	-0.409	1.682			-0.249	-0.482	1.655			0.094	-0.019	1.720			0.206	-0.146	1.550
-0.027	-0.221	1.652			-0.028	-0.178	1.693			-0.026	0.076	1.702			-0.009	0.266	1.693			-0.174	0.003	1.716			-0.244	-0.229	1.721			-0.258	-0.409	1.682			-0.249	-0.482	1.656			0.093	-0.020	1.720			0.204	-0.145	1.552
-0.027	-0.221	1.652			-0.028	-0.178	1.694			-0.025	0.076	1.702			-0.010	0.267	1.693			-0.174	0.003	1.717			-0.244	-0.229	1.722			-0.258	-0.409	1.682			-0.249	-0.482	1.656			0.093	-0.021	1.719			0.204	-0.144	1.553
-0.027	-0.221	1.652			-0.028	-0.178	1.694			-0.025	0.076	1.702			-0.010	0.267	1.693			-0.174	0.003	1.717			-0.244	-0.229	1.722			-0.258	-0.409	1.683			-0.249	-0.482	1.656			0.092	-0.022	1.719			0.204	-0.144	1.554
-0.027	-0.221	1.653			-0.028	-0.178	1.694			-0.025	0.076	1.703			-0.010	0.267	1.694			-0.174	0.003	1.718			-0.244	-0.229	1.723			-0.258	-0.409	1.683			-0.249	-0.482	1.656			0.092	-0.022	1.719			0.203	-0.142	1.555
-0.027	-0.221	1.653			-0.028	-0.178	1.694			-0.025	0.077	1.703			-0.010	0.267	1.694			-0.174	0.003	1.718			-0.244	-0.229	1.723			-0.258	-0.409	1.683			-0.249	-0.482	1.657			0.092	-0.023	1.719			0.202	-0.141	1.557
-0.027	-0.221	1.653			-0.027	-0.178	1.695			-0.025	0.077	1.703			-0.011	0.267	1.695			-0.174	0.003	1.719			-0.244	-0.229	1.724			-0.258	-0.409	1.683			-0.249	-0.482	1.657			0.092	-0.024	1.718			0.201	-0.140	1.557
-0.027	-0.221	1.653			-0.027	-0.178	1.695			-0.024	0.077	1.704			-0.011	0.267	1.695			-0.174	0.003	1.719			-0.244	-0.229	1.724			-0.258	-0.409	1.684			-0.248	-0.482	1.657			0.091	-0.024	1.718			0.201	-0.139	1.558
-0.027	-0.221	1.654			-0.027	-0.178	1.695			-0.024	0.077	1.704			-0.011	0.267	1.695			-0.174	0.003	1.720			-0.244	-0.229	1.724			-0.258	-0.409	1.684			-0.248	-0.482	1.657			0.091	-0.025	1.718			0.200	-0.139	1.559
-0.027	-0.221	1.654			-0.027	-0.178	1.696			-0.024	0.078	1.704			-0.011	0.267	1.696			-0.174	0.003	1.720			-0.244	-0.229	1.725			-0.258	-0.410	1.684			-0.248	-0.483	1.658			0.091	-0.026	1.718			0.200	-0.138	1.560
-0.027	-0.221	1.654			-0.027	-0.178	1.696			-0.024	0.078	1.705			-0.011	0.267	1.696			-0.174	0.003	1.721			-0.244	-0.229	1.725			-0.258	-0.410	1.685			-0.248	-0.483	1.658			0.091	-0.026	1.718			0.200	-0.138	1.560
-0.027	-0.221	1.655			-0.027	-0.178	1.696			-0.023	0.078	1.705			-0.012	0.267	1.697			-0.174	0.003	1.721			-0.244	-0.229	1.726			-0.257	-0.411	1.685			-0.248	-0.484	1.658			0.091	-0.027	1.718			0.200	-0.137	1.560
-0.027	-0.221	1.655			-0.027	-0.178	1.696			-0.023	0.078	1.705			-0.012	0.267	1.697			-0.174	0.003	1.722			-0.244	-0.229	1.726			-0.257	-0.412	1.685			-0.248	-0.484	1.658			0.091	-0.027	1.718			0.200	-0.137	1.561
-0.027	-0.221	1.655			-0.027	-0.178	1.697			-0.023	0.078	1.706			-0.012	0.267	1.698			-0.174	0.003	1.722			-0.244	-0.229	1.727			-0.257	-0.412	1.685			-0.248	-0.485	1.659			0.090	-0.027	1.717			0.199	-0.137	1.561
-0.027	-0.221	1.655			-0.027	-0.178	1.697			-0.023	0.079	1.706			-0.012	0.267	1.698			-0.174	0.003	1.723			-0.244	-0.229	1.727			-0.257	-0.413	1.686			-0.248	-0.486	1.659			0.090	-0.027	1.717			0.199	-0.136	1.562
-0.027	-0.221	1.656			-0.027	-0.178	1.697			-0.023	0.079	1.706			-0.012	0.267	1.698			-0.174	0.003	1.723			-0.244	-0.229	1.727			-0.257	-0.414	1.686			-0.248	-0.487	1.659			0.090	-0.027	1.717			0.199	-0.136	1.562
-0.027	-0.221	1.656			-0.026	-0.178	1.698			-0.022	0.079	1.707			-0.012	0.267	1.699			-0.174	0.003	1.723			-0.244	-0.229	1.728			-0.257	-0.415	1.686			-0.248	-0.488	1.659			0.090	-0.028	1.717			0.199	-0.135	1.562
-0.027	-0.221	1.656			-0.026	-0.178	1.698			-0.022	0.079	1.707			-0.012	0.268	1.699			-0.174	0.003	1.724			-0.244	-0.229	1.728			-0.256	-0.417	1.686			-0.247	-0.490	1.659			0.090	-0.028	1.717			0.198	-0.135	1.563
-0.027	-0.221	1.657			-0.026	-0.178	1.698			-0.022	0.079	1.707			-0.012	0.268	1.700			-0.174	0.003	1.724			-0.244	-0.229	1.729			-0.256	-0.418	1.686			-0.247	-0.491	1.659			0.090	-0.028	1.717			0.198	-0.134	1.563
-0.027	-0.221	1.657			-0.026	-0.178	1.699			-0.022	0.080	1.708			-0.012	0.268	1.700			-0.174	0.003	1.725			-0.243	-0.229	1.729			-0.256	-0.419	1.686			-0.247	-0.492	1.660			0.090	-0.028	1.717			0.197	-0.134	1.564
-0.027	-0.221	1.657			-0.026	-0.178	1.699			-0.022	0.080	1.708			-0.012	0.268	1.700			-0.174	0.003	1.725			-0.243	-0.229	1.729			-0.256	-0.419	1.686			-0.247	-0.493	1.660			0.090	-0.028	1.717			0.196	-0.133	1.565
-0.027	-0.220	1.658			-0.026	-0.177	1.699			-0.022	0.080	1.708			-0.012	0.268	1.701			-0.174	0.003	1.725			-0.243	-0.229	1.730			-0.256	-0.420	1.686			-0.247	-0.493	1.660			0.090	-0.029	1.717			0.196	-0.133	1.565
-0.027	-0.220	1.658			-0.026	-0.177	1.700			-0.021	0.080	1.709			-0.012	0.268	1.701			-0.174	0.003	1.726			-0.243	-0.229	1.730			-0.256	-0.420	1.687			-0.247	-0.493	1.660			0.090	-0.029	1.717			0.196	-0.133	1.565
-0.027	-0.220	1.658			-0.026	-0.177	1.700			-0.021	0.080	1.709			-0.012	0.268	1.702			-0.174	0.003	1.726			-0.243	-0.229	1.730			-0.256	-0.420	1.687			-0.247	-0.493	1.661			0.091	-0.030	1.717			0.196	-0.133	1.566
-0.027	-0.220	1.659			-0.026	-0.177	1.701			-0.021	0.080	1.709			-0.012	0.268	1.702			-0.174	0.003	1.727			-0.243	-0.229	1.731			-0.256	-0.420	1.687			-0.247	-0.493	1.661			0.091	-0.031	1.716			0.196	-0.132	1.566
-0.027	-0.220	1.659			-0.025	-0.177	1.701			-0.021	0.080	1.710			-0.012	0.268	1.702			-0.174	0.003	1.727			-0.243	-0.229	1.731			-0.256	-0.420	1.688			-0.247	-0.493	1.662			0.092	-0.032	1.716			0.195	-0.132	1.566
-0.026	-0.220	1.660			-0.025	-0.177	1.701			-0.021	0.080	1.710			-0.011	0.268	1.703			-0.173	0.003	1.727			-0.243	-0.229	1.732			-0.256	-0.420	1.689			-0.247	-0.493	1.662			0.092	-0.033	1.716			0.195	-0.132	1.566
-0.026	-0.220	1.660			-0.025	-0.177	1.702			-0.020	0.080	1.710			-0.011	0.268	1.703			-0.173	0.003	1.728			-0.243	-0.229	1.732			-0.256	-0.420	1.689			-0.246	-0.493	1.663			0.093	-0.034	1.716			0.195	-0.132	1.565
-0.026	-0.220	1.660			-0.025	-0.177	1.702			-0.020	0.080	1.711			-0.011	0.268	1.703			-0.173	0.003	1.728			-0.243	-0.229	1.733			-0.255	-0.420	1.690			-0.246	-0.493	1.664			0.093	-0.032	1.717			0.195	-0.132	1.565
-0.026	-0.220	1.661			-0.025	-0.177	1.702			-0.020	0.080	1.711			-0.011	0.268	1.704			-0.173	0.004	1.728			-0.243	-0.229	1.733			-0.255	-0.420	1.690			-0.246	-0.493	1.664			0.093	-0.031	1.718			0.195	-0.132	1.564
-0.026	-0.220	1.661			-0.025	-0.177	1.703			-0.020	0.080	1.712			-0.011	0.268	1.704			-0.173	0.004	1.729			-0.242	-0.229	1.734			-0.255	-0.419	1.691			-0.246	-0.493	1.665			0.093	-0.031	1.718			0.195	-0.133	1.563
-0.026	-0.220	1.662			-0.024	-0.177	1.703			-0.019	0.080	1.712			-0.011	0.268	1.704			-0.173	0.004	1.729			-0.242	-0.229	1.734			-0.255	-0.419	1.692			-0.246	-0.492	1.665			0.093	-0.028	1.720			0.196	-0.133	1.562
-0.026	-0.220	1.662			-0.024	-0.177	1.704			-0.019	0.080	1.713			-0.011	0.269	1.705			-0.173	0.004	1.729			-0.242	-0.229	1.735			-0.255	-0.419	1.692			-0.246	-0.492	1.666			0.093	-0.025	1.722			0.196	-0.133	1.561
-0.026	-0.220	1.663			-0.024	-0.178	1.704			-0.019	0.080	1.713			-0.010	0.269	1.705			-0.172	0.004	1.730			-0.242	-0.229	1.735			-0.255	-0.419	1.693			-0.245	-0.492	1.667			0.093	-0.023	1.723			0.196	-0.134	1.561
-0.025	-0.221	1.663			-0.024	-0.178	1.705			-0.018	0.079	1.714			-0.010	0.269	1.705			-0.172	0.004	1.730			-0.241	-0.229	1.736			-0.254	-0.418	1.694			-0.245	-0.492	1.667			0.093	-0.022	1.724			0.197	-0.135	1.560
-0.025	-0.221	1.663			-0.024	-0.178	1.705			-0.018	0.079	1.714			-0.010	0.269	1.706			-0.172	0.004	1.731			-0.241	-0.229	1.736			-0.254	-0.418	1.695			-0.245	-0.491	1.668			0.094	-0.022	1.724			0.197	-0.135	1.559
-0.025	-0.221	1.664			-0.023	-0.178	1.705			-0.018	0.079	1.714			-0.010	0.269	1.706			-0.172	0.004	1.731			-0.241	-0.229	1.737			-0.254	-0.418	1.695			-0.245	-0.491	1.669			0.094	-0.022	1.724			0.198	-0.136	1.558
-0.025	-0.221	1.664			-0.023	-0.178	1.706			-0.018	0.079	1.715			-0.010	0.269	1.706			-0.171	0.004	1.731			-0.241	-0.229	1.737			-0.254	-0.417	1.696			-0.245	-0.490	1.670			0.095	-0.023	1.724			0.198	-0.137	1.557
-0.025	-0.221	1.665			-0.023	-0.178	1.706			-0.017	0.079	1.715			-0.009	0.269	1.707			-0.171	0.004	1.732			-0.240	-0.229	1.738			-0.254	-0.417	1.697			-0.245	-0.490	1.670			0.095	-0.023	1.724			0.199	-0.138	1.556
-0.024	-0.221	1.665			-0.023	-0.178	1.707			-0.017	0.079	1.716			-0.009	0.269	1.707			-0.171	0.004	1.732			-0.240	-0.229	1.738			-0.254	-0.417	1.698			-0.244	-0.490	1.671			0.096	-0.023	1.724			0.199	-0.139	1.554
-0.024	-0.221	1.665			-0.022	-0.178	1.707			-0.017	0.079	1.716			-0.009	0.268	1.707			-0.171	0.004	1.732			-0.240	-0.229	1.739			-0.253	-0.416	1.698			-0.244	-0.489	1.672			0.095	-0.021	1.725			0.200	-0.139	1.554
-0.024	-0.221	1.666			-0.022	-0.178	1.707			-0.017	0.079	1.716			-0.008	0.268	1.708			-0.171	0.004	1.733			-0.240	-0.228	1.739			-0.253	-0.416	1.699			-0.244	-0.489	1.672			0.095	-0.022	1.725			0.200	-0.140	1.552
-0.024	-0.221	1.666			-0.022	-0.178	1.708			-0.017	0.079	1.717			-0.008	0.268	1.708			-0.170	0.004	1.733			-0.240	-0.228	1.740			-0.253	-0.416	1.700			-0.244	-0.489	1.673			0.095	-0.020	1.726			0.200	-0.140	1.552
-0.023	-0.221	1.666			-0.022	-0.178	1.708			-0.017	0.079	1.717			-0.008	0.268	1.708			-0.170	0.004	1.734			-0.239	-0.228	1.740			-0.253	-0.415	1.701			-0.244	-0.488	1.674			0.095	-0.019	1.726			0.201	-0.140	1.551
-0.023	-0.221	1.667			-0.021	-0.178	1.708			-0.016	0.079	1.717			-0.007	0.268	1.708			-0.170	0.004	1.734			-0.239	-0.228	1.741			-0.252	-0.415	1.701			-0.243	-0.488	1.674			0.095	-0.017	1.727			0.201	-0.141	1.550
-0.023	-0.221	1.667			-0.021	-0.178	1.709			-0.016	0.078	1.717			-0.007	0.268	1.709			-0.170	0.004	1.734			-0.239	-0.228	1.741			-0.252	-0.415	1.702			-0.243	-0.488	1.675			0.096	-0.018	1.726			0.201	-0.141	1.548
-0.023	-0.221	1.668			-0.021	-0.178	1.709			-0.016	0.078	1.718			-0.007	0.268	1.709			-0.170	0.004	1.735			-0.239	-0.228	1.742			-0.252	-0.415	1.703			-0.243	-0.488	1.676			0.097	-0.020	1.726			0.202	-0.142	1.547
-0.022	-0.221	1.668			-0.021	-0.178	1.709			-0.016	0.078	1.718			-0.006	0.268	1.709			-0.169	0.004	1.735			-0.238	-0.229	1.742			-0.251	-0.414	1.703			-0.243	-0.487	1.676			0.097	-0.021	1.725			0.202	-0.142	1.545
-0.022	-0.221	1.668			-0.020	-0.178	1.710			-0.016	0.078	1.718			-0.006	0.268	1.709			-0.169	0.004	1.735			-0.238	-0.229	1.743			-0.251	-0.414	1.704			-0.242	-0.487	1.677			0.097	-0.020	1.725			0.202	-0.142	1.544
-0.022	-0.221	1.668			-0.020	-0.178	1.710			-0.016	0.078	1.718			-0.006	0.268	1.709			-0.169	0.004	1.735			-0.238	-0.229	1.743			-0.251	-0.414	1.705			-0.242	-0.487	1.678			0.097	-0.019	1.725			0.202	-0.143	1.542
-0.022	-0.221	1.669			-0.020	-0.179	1.710			-0.016	0.078	1.718			-0.006	0.268	1.710			-0.169	0.004	1.736			-0.237	-0.229	1.744			-0.250	-0.413	1.705			-0.242	-0.486	1.678			0.097	-0.019	1.725			0.202	-0.143	1.541
-0.022	-0.222	1.669			-0.020	-0.179	1.710			-0.016	0.078	1.719			-0.005	0.268	1.710			-0.169	0.004	1.736			-0.237	-0.229	1.744			-0.250	-0.413	1.706			-0.242	-0.486	1.679			0.097	-0.018	1.725			0.202	-0.143	1.539
-0.021	-0.222	1.669			-0.019	-0.179	1.711			-0.016	0.078	1.719			-0.005	0.268	1.710			-0.168	0.004	1.736			-0.237	-0.229	1.745			-0.250	-0.412	1.707			-0.241	-0.486	1.680			0.097	-0.018	1.724			0.202	-0.142	1.536
-0.021	-0.222	1.669			-0.019	-0.179	1.711			-0.016	0.078	1.719			-0.005	0.268	1.710			-0.168	0.004	1.737			-0.236	-0.229	1.745			-0.249	-0.412	1.707			-0.241	-0.485	1.680			0.097	-0.018	1.723			0.201	-0.142	1.534
-0.021	-0.222	1.670			-0.019	-0.179	1.711			-0.016	0.079	1.719			-0.005	0.268	1.710			-0.168	0.004	1.737			-0.236	-0.229	1.746			-0.249	-0.412	1.708			-0.241	-0.485	1.681			0.097	-0.018	1.723			0.201	-0.144	1.532
-0.021	-0.222	1.670			-0.019	-0.179	1.711			-0.016	0.079	1.719			-0.004	0.267	1.710			-0.168	0.004	1.737			-0.235	-0.229	1.746			-0.249	-0.411	1.708			-0.241	-0.485	1.681			0.096	-0.019	1.722			0.200	-0.145	1.531
-0.021	-0.222	1.670			-0.018	-0.179	1.711			-0.016	0.079	1.719			-0.004	0.267	1.710			-0.168	0.004	1.737			-0.235	-0.229	1.746			-0.248	-0.411	1.708			-0.240	-0.484	1.682			0.096	-0.019	1.721			0.199	-0.146	1.529
-0.021	-0.222	1.670			-0.018	-0.179	1.712			-0.016	0.079	1.719			-0.004	0.267	1.710			-0.167	0.003	1.737			-0.235	-0.229	1.747			-0.248	-0.411	1.709			-0.240	-0.484	1.682			0.096	-0.019	1.721			0.199	-0.147	1.528
-0.020	-0.222	1.670			-0.018	-0.179	1.712			-0.015	0.079	1.719			-0.004	0.267	1.710			-0.167	0.003	1.738			-0.234	-0.229	1.747			-0.248	-0.410	1.709			-0.240	-0.484	1.682			0.096	-0.020	1.720			0.198	-0.149	1.527
-0.020	-0.222	1.670			-0.018	-0.179	1.712			-0.015	0.079	1.718			-0.004	0.267	1.710			-0.166	0.003	1.738			-0.234	-0.229	1.747			-0.243	-0.428	1.702			-0.238	-0.492	1.680			0.096	-0.020	1.719			0.198	-0.150	1.525
-0.020	-0.222	1.670			-0.017	-0.179	1.712			-0.015	0.080	1.718			-0.003	0.267	1.710			-0.166	0.003	1.738			-0.233	-0.229	1.747			-0.243	-0.428	1.702			-0.237	-0.492	1.680			0.096	-0.020	1.718			0.197	-0.151	1.524
-0.020	-0.222	1.671			-0.017	-0.179	1.712			-0.015	0.080	1.718			-0.003	0.267	1.710			-0.165	0.003	1.738			-0.233	-0.229	1.748			-0.242	-0.427	1.703			-0.237	-0.492	1.680			0.096	-0.021	1.718			0.196	-0.151	1.522
-0.020	-0.222	1.671			-0.017	-0.179	1.712			-0.015	0.080	1.718			-0.003	0.267	1.710			-0.165	0.003	1.738			-0.232	-0.229	1.748			-0.242	-0.426	1.703			-0.237	-0.492	1.680			0.096	-0.021	1.717			0.196	-0.150	1.520
-0.020	-0.223	1.671			-0.017	-0.179	1.712			-0.015	0.080	1.718			-0.003	0.267	1.710			-0.164	0.004	1.738			-0.232	-0.229	1.748			-0.241	-0.426	1.703			-0.236	-0.492	1.680			0.096	-0.022	1.716			0.195	-0.150	1.518
-0.019	-0.223	1.671			-0.016	-0.179	1.712			-0.015	0.081	1.718			-0.002	0.267	1.710			-0.164	0.004	1.738			-0.231	-0.229	1.748			-0.241	-0.426	1.704			-0.236	-0.492	1.681			0.096	-0.022	1.716			0.195	-0.149	1.516
-0.019	-0.223	1.671			-0.016	-0.179	1.712			-0.015	0.081	1.717			-0.002	0.267	1.710			-0.163	0.004	1.738			-0.231	-0.229	1.749			-0.240	-0.426	1.704			-0.236	-0.492	1.681			0.096	-0.022	1.715			0.194	-0.149	1.514
-0.019	-0.223	1.671			-0.016	-0.179	1.712			-0.015	0.081	1.717			-0.002	0.267	1.710			-0.163	0.004	1.738			-0.230	-0.229	1.749			-0.240	-0.427	1.704			-0.235	-0.494	1.680			0.096	-0.023	1.714			0.194	-0.148	1.512
-0.019	-0.223	1.671			-0.016	-0.179	1.712			-0.015	0.082	1.717			-0.002	0.267	1.709			-0.162	0.004	1.738			-0.229	-0.229	1.749			-0.240	-0.427	1.704			-0.235	-0.494	1.680			0.096	-0.023	1.714			0.194	-0.148	1.510
-0.019	-0.223	1.671			-0.015	-0.179	1.712			-0.014	0.082	1.716			-0.002	0.267	1.709			-0.162	0.004	1.738			-0.229	-0.229	1.749			-0.239	-0.427	1.704			-0.235	-0.495	1.680			0.096	-0.023	1.713			0.193	-0.147	1.508
-0.018	-0.223	1.671			-0.015	-0.179	1.712			-0.014	0.082	1.716			-0.001	0.267	1.709			-0.161	0.004	1.739			-0.228	-0.228	1.749			-0.239	-0.428	1.704			-0.234	-0.495	1.681			0.096	-0.024	1.713			0.193	-0.148	1.507
-0.018	-0.223	1.670			-0.015	-0.179	1.711			-0.014	0.083	1.716			-0.001	0.267	1.709			-0.161	0.004	1.739			-0.228	-0.228	1.749			-0.239	-0.428	1.704			-0.234	-0.495	1.681			0.096	-0.024	1.712			0.192	-0.148	1.505
-0.018	-0.223	1.670			-0.014	-0.179	1.711			-0.014	0.083	1.715			-0.001	0.267	1.709			-0.161	0.004	1.739			-0.227	-0.228	1.749			-0.239	-0.428	1.705			-0.234	-0.496	1.681			0.096	-0.024	1.712			0.192	-0.148	1.504
-0.018	-0.224	1.670			-0.014	-0.179	1.711			-0.014	0.083	1.715			-0.001	0.268	1.709			-0.160	0.004	1.739			-0.226	-0.228	1.749			-0.239	-0.428	1.705			-0.234	-0.496	1.681			0.096	-0.025	1.711			0.191	-0.148	1.502
-0.018	-0.224	1.670			-0.014	-0.179	1.711			-0.014	0.083	1.715			-0.001	0.268	1.709			-0.160	0.004	1.739			-0.226	-0.228	1.749			-0.238	-0.428	1.705			-0.234	-0.496	1.681			0.096	-0.025	1.711			0.191	-0.148	1.500
-0.017	-0.224	1.670			-0.014	-0.179	1.711			-0.014	0.084	1.714			-0.000	0.268	1.708			-0.159	0.005	1.739			-0.225	-0.228	1.749			-0.238	-0.427	1.706			-0.233	-0.496	1.681			0.096	-0.025	1.710			0.190	-0.148	1.499
-0.017	-0.224	1.670			-0.013	-0.179	1.710			-0.014	0.084	1.714			-0.000	0.268	1.708			-0.158	0.005	1.739			-0.224	-0.228	1.749			-0.238	-0.427	1.706			-0.233	-0.496	1.681			0.096	-0.025	1.710			0.190	-0.148	1.497
-0.017	-0.224	1.669			-0.013	-0.179	1.710			-0.013	0.084	1.714			-0.000	0.268	1.708			-0.158	0.005	1.739			-0.224	-0.228	1.749			-0.238	-0.426	1.706			-0.233	-0.496	1.681			0.096	-0.026	1.709			0.189	-0.148	1.496
-0.017	-0.224	1.669			-0.013	-0.179	1.710			-0.013	0.085	1.713			0.000	0.268	1.708			-0.157	0.005	1.739			-0.223	-0.227	1.749			-0.237	-0.426	1.707			-0.233	-0.496	1.681			0.096	-0.026	1.709			0.189	-0.148	1.495
-0.016	-0.224	1.669			-0.012	-0.179	1.710			-0.013	0.085	1.713			0.000	0.269	1.708			-0.157	0.005	1.739			-0.222	-0.227	1.749			-0.237	-0.425	1.707			-0.232	-0.495	1.681			0.096	-0.026	1.708			0.188	-0.146	1.492
-0.016	-0.224	1.669			-0.012	-0.179	1.709			-0.013	0.085	1.713			0.000	0.269	1.708			-0.156	0.005	1.738			-0.222	-0.227	1.749			-0.237	-0.425	1.707			-0.232	-0.495	1.681			0.096	-0.026	1.708			0.187	-0.143	1.488
-0.016	-0.224	1.668			-0.012	-0.179	1.709			-0.012	0.086	1.712			0.001	0.269	1.708			-0.155	0.006	1.738			-0.221	-0.227	1.749			-0.236	-0.424	1.708			-0.232	-0.495	1.681			0.097	-0.026	1.707			0.186	-0.141	1.486
-0.016	-0.224	1.668			-0.011	-0.179	1.709			-0.012	0.086	1.712			0.001	0.269	1.707			-0.155	0.006	1.738			-0.220	-0.227	1.749			-0.236	-0.424	1.708			-0.232	-0.495	1.681			0.097	-0.026	1.707			0.186	-0.139	1.484
-0.015	-0.224	1.668			-0.011	-0.179	1.708			-0.012	0.087	1.711			0.001	0.270	1.707			-0.154	0.006	1.738			-0.220	-0.227	1.749			-0.236	-0.424	1.708			-0.231	-0.495	1.681			0.097	-0.026	1.706			0.185	-0.138	1.482
-0.015	-0.224	1.667			-0.010	-0.179	1.708			-0.011	0.088	1.710			0.001	0.270	1.707			-0.154	0.006	1.738			-0.219	-0.227	1.749			-0.236	-0.423	1.708			-0.231	-0.495	1.681			0.097	-0.026	1.706			0.185	-0.136	1.480
-0.015	-0.224	1.667			-0.010	-0.179	1.707			-0.011	0.088	1.710			0.002	0.270	1.707			-0.153	0.006	1.738			-0.219	-0.226	1.749			-0.236	-0.423	1.708			-0.231	-0.494	1.681			0.097	-0.026	1.705			0.185	-0.136	1.479
-0.014	-0.224	1.667			-0.010	-0.178	1.707			-0.010	0.089	1.709			0.002	0.270	1.707			-0.153	0.006	1.738			-0.218	-0.226	1.750			-0.235	-0.423	1.708			-0.230	-0.495	1.681			0.097	-0.026	1.705			0.184	-0.136	1.478
-0.014	-0.224	1.666			-0.009	-0.178	1.707			-0.010	0.089	1.709			0.002	0.270	1.707			-0.152	0.006	1.738			-0.217	-0.226	1.750			-0.235	-0.424	1.708			-0.230	-0.496	1.681			0.098	-0.026	1.705			0.184	-0.137	1.478
-0.014	-0.224	1.666			-0.009	-0.178	1.706			-0.010	0.090	1.708			0.003	0.270	1.707			-0.152	0.006	1.738			-0.217	-0.226	1.750			-0.235	-0.424	1.708			-0.230	-0.496	1.681			0.098	-0.026	1.704			0.184	-0.137	1.478
-0.013	-0.224	1.665			-0.008	-0.178	1.706			-0.009	0.090	1.708			0.003	0.271	1.706			-0.151	0.007	1.738			-0.216	-0.226	1.750			-0.234	-0.424	1.708			-0.229	-0.496	1.680			0.098	-0.026	1.704			0.184	-0.137	1.477
-0.013	-0.224	1.665			-0.008	-0.177	1.705			-0.008	0.091	1.707			0.004	0.271	1.706			-0.151	0.007	1.738			-0.216	-0.226	1.750			-0.234	-0.425	1.707			-0.229	-0.497	1.680			0.099	-0.026	1.703			0.183	-0.137	1.476
-0.012	-0.223	1.664			-0.007	-0.177	1.704			-0.007	0.092	1.706			0.004	0.271	1.706			-0.150	0.007	1.738			-0.215	-0.226	1.749			-0.234	-0.425	1.707			-0.229	-0.497	1.680			0.099	-0.025	1.702			0.183	-0.136	1.475
-0.012	-0.223	1.663			-0.006	-0.177	1.704			-0.006	0.093	1.706			0.005	0.271	1.706			-0.149	0.007	1.737			-0.215	-0.225	1.749			-0.233	-0.425	1.707			-0.228	-0.497	1.679			0.100	-0.025	1.702			0.183	-0.135	1.474
-0.011	-0.223	1.663			-0.006	-0.176	1.703			-0.005	0.094	1.705			0.006	0.271	1.706			-0.148	0.007	1.737			-0.214	-0.225	1.749			-0.233	-0.425	1.707			-0.228	-0.497	1.679			0.101	-0.025	1.701			0.183	-0.135	1.474
-0.011	-0.222	1.662			-0.005	-0.176	1.702			-0.004	0.095	1.705			0.006	0.271	1.706			-0.147	0.008	1.737			-0.213	-0.225	1.749			-0.233	-0.425	1.707			-0.228	-0.497	1.679			0.102	-0.024	1.700			0.183	-0.134	1.473
-0.010	-0.222	1.662			-0.004	-0.175	1.702			-0.003	0.095	1.704			0.007	0.272	1.706			-0.146	0.008	1.737			-0.213	-0.225	1.749			-0.233	-0.425	1.707			-0.228	-0.498	1.679			0.102	-0.024	1.700			0.184	-0.134	1.472
-0.010	-0.222	1.661			-0.004	-0.175	1.701			-0.002	0.096	1.704			0.008	0.272	1.705			-0.145	0.008	1.736			-0.212	-0.224	1.749			-0.232	-0.424	1.706			-0.227	-0.498	1.679			0.103	-0.024	1.699			0.184	-0.133	1.471
-0.009	-0.221	1.660			-0.003	-0.175	1.701			-0.002	0.096	1.703			0.009	0.272	1.705			-0.144	0.008	1.736			-0.212	-0.224	1.749			-0.232	-0.424	1.706			-0.227	-0.497	1.679			0.103	-0.024	1.699			0.184	-0.132	1.471
-0.009	-0.221	1.660			-0.003	-0.175	1.700			-0.001	0.097	1.703			0.010	0.272	1.705			-0.143	0.009	1.736			-0.211	-0.224	1.749			-0.232	-0.424	1.706			-0.227	-0.497	1.679			0.104	-0.023	1.698			0.184	-0.131	1.470
-0.008	-0.221	1.659			-0.002	-0.174	1.699			-0.001	0.097	1.702			0.011	0.272	1.705			-0.142	0.009	1.735			-0.210	-0.224	1.749			-0.232	-0.425	1.706			-0.226	-0.498	1.678			0.104	-0.023	1.698			0.184	-0.130	1.469
-0.008	-0.221	1.659			-0.002	-0.174	1.699			-0.000	0.098	1.702			0.012	0.271	1.705			-0.141	0.009	1.735			-0.210	-0.223	1.749			-0.231	-0.425	1.705			-0.226	-0.498	1.678			0.105	-0.023	1.697			0.184	-0.130	1.468
-0.007	-0.221	1.658			-0.001	-0.174	1.698			0.001	0.098	1.701			0.012	0.271	1.705			-0.141	0.009	1.735			-0.209	-0.223	1.749			-0.231	-0.425	1.705			-0.226	-0.498	1.678			0.106	-0.022	1.697			0.185	-0.129	1.468
-0.007	-0.220	1.657			-0.000	-0.174	1.698			0.001	0.099	1.701			0.013	0.271	1.704			-0.140	0.009	1.734			-0.209	-0.223	1.748			-0.231	-0.426	1.705			-0.226	-0.499	1.677			0.106	-0.022	1.696			0.185	-0.128	1.467
-0.006	-0.220	1.657			0.000	-0.173	1.697			0.002	0.099	1.700			0.014	0.271	1.704			-0.139	0.009	1.734			-0.208	-0.223	1.748			-0.230	-0.427	1.704			-0.225	-0.500	1.677			0.107	-0.022	1.696			0.185	-0.128	1.466
-0.006	-0.220	1.656			0.001	-0.173	1.697			0.003	0.100	1.700			0.015	0.271	1.704			-0.138	0.009	1.734			-0.208	-0.222	1.748			-0.229	-0.428	1.703			-0.224	-0.502	1.676			0.108	-0.021	1.695			0.185	-0.127	1.466
-0.005	-0.220	1.656			0.001	-0.173	1.696			0.004	0.100	1.699			0.015	0.271	1.704			-0.137	0.010	1.733			-0.207	-0.222	1.748			-0.229	-0.430	1.702			-0.224	-0.503	1.675			0.108	-0.021	1.695			0.185	-0.127	1.465
-0.005	-0.220	1.655			0.002	-0.172	1.696			0.004	0.101	1.699			0.016	0.271	1.704			-0.137	0.010	1.733			-0.207	-0.222	1.748			-0.228	-0.431	1.702			-0.223	-0.505	1.674			0.109	-0.020	1.694			0.185	-0.127	1.465
-0.004	-0.219	1.655			0.002	-0.172	1.695			0.005	0.101	1.698			0.017	0.271	1.704			-0.136	0.010	1.733			-0.206	-0.222	1.748			-0.228	-0.431	1.702			-0.223	-0.505	1.674			0.110	-0.020	1.694			0.185	-0.126	1.464
-0.004	-0.219	1.654			0.003	-0.172	1.695			0.005	0.101	1.698			0.017	0.271	1.703			-0.136	0.010	1.733			-0.206	-0.222	1.748			-0.228	-0.432	1.701			-0.223	-0.505	1.674			0.110	-0.020	1.693			0.186	-0.126	1.464
-0.003	-0.219	1.654			0.003	-0.172	1.694			0.006	0.102	1.698			0.018	0.271	1.703			-0.135	0.010	1.733			-0.206	-0.222	1.748			-0.227	-0.432	1.701			-0.222	-0.506	1.674			0.111	-0.019	1.693			0.186	-0.125	1.463
-0.003	-0.219	1.654			0.004	-0.172	1.694			0.006	0.102	1.697			0.018	0.271	1.703			-0.135	0.010	1.732			-0.205	-0.221	1.747			-0.227	-0.433	1.701			-0.222	-0.506	1.673			0.111	-0.019	1.692			0.186	-0.125	1.463
-0.003	-0.219	1.653			0.004	-0.171	1.694			0.007	0.102	1.697			0.019	0.271	1.703			-0.134	0.010	1.732			-0.205	-0.221	1.747			-0.227	-0.433	1.701			-0.222	-0.507	1.673			0.112	-0.019	1.692			0.186	-0.125	1.463
-0.003	-0.219	1.653			0.004	-0.171	1.693			0.007	0.103	1.697			0.019	0.271	1.703			-0.134	0.010	1.732			-0.205	-0.221	1.747			-0.227	-0.433	1.700			-0.222	-0.507	1.673			0.112	-0.019	1.691			0.186	-0.125	1.462
-0.002	-0.219	1.653			0.005	-0.171	1.693			0.008	0.103	1.696			0.020	0.271	1.703			-0.133	0.010	1.732			-0.204	-0.221	1.747			-0.226	-0.434	1.700			-0.222	-0.507	1.673			0.113	-0.018	1.691			0.186	-0.124	1.462
-0.002	-0.219	1.652			0.005	-0.171	1.693			0.008	0.103	1.696			0.020	0.270	1.702			-0.133	0.010	1.732			-0.204	-0.221	1.747			-0.226	-0.434	1.700			-0.221	-0.508	1.672			0.113	-0.018	1.691			0.186	-0.124	1.462
-0.002	-0.218	1.652			0.005	-0.171	1.692			0.008	0.103	1.696			0.021	0.270	1.702			-0.133	0.010	1.732			-0.204	-0.221	1.747			-0.226	-0.434	1.700			-0.221	-0.508	1.672			0.114	-0.018	1.690			0.187	-0.124	1.462
-0.002	-0.218	1.652			0.005	-0.171	1.692			0.009	0.103	1.696			0.021	0.270	1.702			-0.132	0.010	1.731			-0.204	-0.221	1.747			-0.226	-0.435	1.700			-0.221	-0.508	1.672			0.114	-0.018	1.690			0.187	-0.124	1.461
-0.001	-0.218	1.652			0.006	-0.171	1.692			0.009	0.103	1.695			0.021	0.270	1.702			-0.132	0.010	1.731			-0.203	-0.221	1.747			-0.226	-0.435	1.700			-0.221	-0.508	1.672			0.114	-0.018	1.690			0.187	-0.124	1.461
-0.001	-0.218	1.651			0.006	-0.171	1.692			0.009	0.104	1.695			0.022	0.270	1.702			-0.132	0.011	1.731			-0.203	-0.221	1.747			-0.226	-0.435	1.700			-0.221	-0.508	1.672			0.115	-0.017	1.690			0.187	-0.124	1.461
-0.001	-0.218	1.651			0.006	-0.170	1.692			0.009	0.104	1.695			0.022	0.270	1.702			-0.131	0.011	1.731			-0.203	-0.221	1.747			-0.226	-0.435	1.699			-0.221	-0.509	1.672			0.115	-0.017	1.689			0.187	-0.124	1.461
-0.001	-0.218	1.651			0.006	-0.170	1.691			0.010	0.104	1.695			0.022	0.270	1.702			-0.131	0.011	1.731			-0.203	-0.220	1.747			-0.226	-0.434	1.700			-0.221	-0.508	1.672			0.115	-0.017	1.689			0.187	-0.124	1.461
-0.001	-0.218	1.651			0.006	-0.170	1.691			0.010	0.104	1.695			0.023	0.270	1.702			-0.131	0.011	1.731			-0.203	-0.220	1.746			-0.225	-0.434	1.700			-0.221	-0.508	1.672			0.116	-0.017	1.689			0.187	-0.123	1.460
-0.001	-0.218	1.651			0.007	-0.170	1.691			0.010	0.104	1.694			0.023	0.270	1.702			-0.131	0.011	1.731			-0.202	-0.220	1.746			-0.225	-0.434	1.700			-0.221	-0.508	1.672			0.116	-0.017	1.689			0.187	-0.123	1.460
-0.000	-0.218	1.650			0.007	-0.170	1.691			0.010	0.104	1.694			0.023	0.270	1.702			-0.131	0.011	1.731			-0.202	-0.220	1.746			-0.225	-0.434	1.700			-0.220	-0.508	1.672			0.116	-0.017	1.688			0.187	-0.123	1.460
-0.000	-0.218	1.650			0.007	-0.170	1.691			0.010	0.104	1.694			0.023	0.270	1.702			-0.130	0.011	1.731			-0.202	-0.220	1.746			-0.225	-0.434	1.700			-0.220	-0.508	1.672			0.116	-0.017	1.688			0.187	-0.123	1.460
-0.000	-0.218	1.650			0.007	-0.170	1.691			0.011	0.104	1.694			0.023	0.270	1.702			-0.130	0.011	1.731			-0.202	-0.220	1.746			-0.225	-0.435	1.700			-0.220	-0.508	1.672			0.116	-0.016	1.688			0.188	-0.123	1.460
-0.000	-0.218	1.650			0.007	-0.170	1.690			0.011	0.105	1.694			0.023	0.270	1.702			-0.130	0.011	1.731			-0.202	-0.220	1.746			-0.225	-0.435	1.700			-0.220	-0.508	1.672			0.117	-0.016	1.688			0.188	-0.123	1.460
0.000	-0.218	1.650			0.007	-0.170	1.690			0.011	0.105	1.694			0.024	0.270	1.702			-0.130	0.011	1.731			-0.202	-0.220	1.746			-0.225	-0.435	1.700			-0.220	-0.508	1.672			0.117	-0.016	1.688			0.188	-0.123	1.460
0.000	-0.218	1.650			0.007	-0.170	1.690			0.011	0.105	1.694			0.024	0.270	1.701			-0.130	0.011	1.731			-0.202	-0.220	1.746			-0.225	-0.435	1.700			-0.220	-0.508	1.672			0.117	-0.016	1.688			0.188	-0.123	1.460
0.000	-0.218	1.650			0.008	-0.170	1.690			0.011	0.105	1.694			0.024	0.270	1.701			-0.130	0.011	1.731			-0.201	-0.220	1.746			-0.225	-0.434	1.700			-0.220	-0.508	1.672			0.117	-0.016	1.688			0.188	-0.123	1.460
0.000	-0.217	1.650			0.008	-0.170	1.690			0.011	0.105	1.694			0.024	0.270	1.701			-0.130	0.011	1.731			-0.201	-0.220	1.746			-0.225	-0.434	1.700			-0.221	-0.507	1.672			0.117	-0.016	1.687			0.188	-0.123	1.460
0.000	-0.217	1.650			0.008	-0.170	1.690			0.011	0.105	1.693			0.024	0.270	1.701			-0.130	0.011	1.731			-0.201	-0.220	1.746			-0.225	-0.433	1.701			-0.221	-0.507	1.673			0.117	-0.016	1.687			0.188	-0.123	1.460
0.000	-0.217	1.650			0.008	-0.170	1.690			0.011	0.105	1.693			0.024	0.270	1.702			-0.130	0.011	1.731			-0.201	-0.220	1.746			-0.225	-0.433	1.701			-0.221	-0.506	1.673			0.118	-0.016	1.687			0.188	-0.123	1.460
0.000	-0.217	1.649			0.008	-0.170	1.690			0.011	0.105	1.693			0.024	0.270	1.702			-0.130	0.011	1.731			-0.201	-0.220	1.746			-0.225	-0.433	1.701			-0.221	-0.506	1.673			0.118	-0.016	1.687			0.187	-0.123	1.460
0.000	-0.217	1.649			0.008	-0.169	1.690			0.012	0.105	1.693			0.024	0.270	1.702			-0.130	0.011	1.731			-0.201	-0.220	1.746			-0.225	-0.432	1.701			-0.221	-0.506	1.673			0.118	-0.015	1.687			0.187	-0.123	1.460
0.000	-0.217	1.649			0.008	-0.169	1.690			0.012	0.106	1.693			0.024	0.270	1.702			-0.130	0.011	1.731			-0.201	-0.220	1.746			-0.225	-0.432	1.702			-0.221	-0.505	1.674			0.118	-0.015	1.687			0.187	-0.123	1.461
0.000	-0.216	1.649			0.008	-0.169	1.690			0.012	0.107	1.693			0.024	0.271	1.702			-0.130	0.011	1.731			-0.201	-0.220	1.746			-0.225	-0.431	1.702			-0.221	-0.505	1.674			0.119	-0.014	1.687			0.187	-0.124	1.461
0.000	-0.216	1.649			0.008	-0.168	1.690			0.013	0.107	1.693			0.024	0.271	1.702			-0.130	0.011	1.731			-0.201	-0.220	1.746			-0.225	-0.430	1.702			-0.221	-0.504	1.674			0.119	-0.014	1.687			0.187	-0.124	1.462
0.000	-0.215	1.649			0.008	-0.168	1.690			0.013	0.108	1.693			0.024	0.271	1.702			-0.130	0.011	1.731			-0.201	-0.220	1.746			-0.226	-0.428	1.703			-0.221	-0.502	1.675			0.120	-0.013	1.687			0.187	-0.124	1.462
0.000	-0.215	1.649			0.008	-0.167	1.690			0.014	0.109	1.693			0.023	0.272	1.702			-0.130	0.011	1.731			-0.201	-0.220	1.746			-0.226	-0.427	1.704			-0.222	-0.500	1.676			0.120	-0.012	1.686			0.187	-0.124	1.462
0.000	-0.215	1.650			0.008	-0.167	1.690			0.014	0.109	1.693			0.023	0.272	1.702			-0.130	0.011	1.731			-0.201	-0.220	1.746			-0.226	-0.425	1.704			-0.222	-0.499	1.676			0.120	-0.012	1.686			0.187	-0.125	1.462
0.000	-0.214	1.650			0.008	-0.166	1.690			0.014	0.110	1.693			0.023	0.272	1.702			-0.130	0.011	1.731			-0.201	-0.220	1.746			-0.226	-0.424	1.705			-0.222	-0.497	1.677			0.121	-0.011	1.686			0.187	-0.125	1.463
0.000	-0.214	1.650			0.008	-0.166	1.690			0.015	0.110	1.693			0.022	0.273	1.703			-0.130	0.011	1.731			-0.201	-0.220	1.746			-0.226	-0.422	1.705			-0.222	-0.495	1.677			0.121	-0.011	1.686			0.187	-0.125	1.463
0.000	-0.213	1.650			0.008	-0.166	1.690			0.015	0.111	1.692			0.022	0.273	1.703			-0.130	0.011	1.731			-0.201	-0.220	1.746			-0.226	-0.421	1.705			-0.222	-0.494	1.677			0.121	-0.010	1.686			0.187	-0.125	1.463
0.000	-0.213	1.650			0.008	-0.165	1.690			0.015	0.111	1.692			0.021	0.273	1.703			-0.130	0.011	1.731			-0.200	-0.220	1.746			-0.226	-0.420	1.706			-0.222	-0.493	1.678			0.122	-0.010	1.686			0.187	-0.125	1.463
-0.000	-0.213	1.650			0.008	-0.165	1.690			0.016	0.112	1.692			0.021	0.274	1.703			-0.131	0.011	1.731			-0.200	-0.220	1.746			-0.226	-0.419	1.706			-0.222	-0.492	1.678			0.122	-0.009	1.685			0.187	-0.126	1.463
-0.000	-0.212	1.650			0.008	-0.164	1.690			0.016	0.112	1.692			0.020	0.274	1.703			-0.131	0.011	1.732			-0.200	-0.220	1.746			-0.227	-0.418	1.707			-0.222	-0.491	1.678			0.122	-0.009	1.685			0.188	-0.127	1.464
-0.000	-0.212	1.650			0.008	-0.164	1.690			0.016	0.113	1.692			0.020	0.274	1.704			-0.131	0.011	1.732			-0.200	-0.220	1.746			-0.227	-0.417	1.707			-0.223	-0.490	1.679			0.123	-0.008	1.685			0.188	-0.127	1.465
-0.000	-0.211	1.650			0.008	-0.163	1.690			0.016	0.113	1.691			0.019	0.274	1.704			-0.131	0.011	1.732			-0.201	-0.220	1.746			-0.227	-0.416	1.707			-0.223	-0.489	1.679			0.123	-0.008	1.685			0.188	-0.128	1.466
-0.000	-0.211	1.650			0.008	-0.163	1.690			0.017	0.114	1.691			0.019	0.274	1.704			-0.131	0.011	1.732			-0.201	-0.220	1.746			-0.227	-0.415	1.708			-0.219	-0.481	1.685			0.123	-0.007	1.685			0.189	-0.129	1.467
-0.000	-0.211	1.650			0.008	-0.163	1.690			0.017	0.114	1.691			0.018	0.274	1.704			-0.132	0.011	1.732			-0.201	-0.220	1.746			-0.227	-0.414	1.708			-0.210	-0.469	1.699			0.123	-0.007	1.684			0.189	-0.130	1.468
-0.001	-0.210	1.650			0.008	-0.162	1.690			0.017	0.115	1.691			0.018	0.275	1.704			-0.132	0.011	1.732			-0.201	-0.220	1.746			-0.227	-0.413	1.708			-0.207	-0.465	1.704			0.124	-0.006	1.684			0.190	-0.131	1.469
-0.001	-0.210	1.650			0.008	-0.162	1.690			0.017	0.115	1.690			0.017	0.275	1.705			-0.132	0.011	1.732			-0.201	-0.220	1.746			-0.227	-0.412	1.709			-0.202	-0.456	1.714			0.124	-0.006	1.684			0.190	-0.132	1.470
-0.001	-0.210	1.650			0.008	-0.161	1.690			0.017	0.116	1.690			0.017	0.275	1.705			-0.132	0.011	1.732			-0.201	-0.220	1.746			-0.227	-0.411	1.709			-0.199	-0.451	1.720			0.124	-0.005	1.684			0.191	-0.133	1.471
-0.001	-0.209	1.650			0.008	-0.161	1.690			0.017	0.116	1.690			0.016	0.275	1.705			-0.133	0.011	1.732			-0.201	-0.220	1.746			-0.228	-0.409	1.709			-0.206	-0.454	1.712			0.124	-0.005	1.684			0.191	-0.133	1.472
-0.001	-0.209	1.650			0.008	-0.161	1.690			0.017	0.116	1.690			0.016	0.275	1.705			-0.133	0.011	1.732			-0.201	-0.220	1.746			-0.228	-0.408	1.710			-0.207	-0.456	1.709			0.124	-0.005	1.683			0.191	-0.134	1.473
-0.001	-0.209	1.650			0.008	-0.161	1.690			0.017	0.117	1.690			0.015	0.275	1.705			-0.133	0.011	1.733			-0.201	-0.220	1.746			-0.228	-0.408	1.710			-0.207	-0.455	1.709			0.124	-0.004	1.683			0.191	-0.134	1.473
-0.001	-0.209	1.650			0.008	-0.160	1.690			0.017	0.117	1.689			0.015	0.275	1.705			-0.134	0.010	1.733			-0.202	-0.221	1.746			-0.228	-0.407	1.710			-0.211	-0.457	1.705			0.124	-0.004	1.683			0.191	-0.135	1.474
-0.001	-0.208	1.650			0.008	-0.160	1.690			0.016	0.117	1.689			0.015	0.275	1.705			-0.134	0.010	1.733			-0.202	-0.221	1.746			-0.228	-0.406	1.710			-0.213	-0.459	1.701			0.124	-0.004	1.683			0.191	-0.135	1.474
-0.002	-0.208	1.650			0.008	-0.160	1.690			0.015	0.116	1.690			0.014	0.275	1.705			-0.134	0.010	1.733			-0.202	-0.221	1.746			-0.228	-0.406	1.710			-0.215	-0.461	1.698			0.124	-0.004	1.683			0.191	-0.135	1.475
-0.002	-0.208	1.650			0.007	-0.160	1.690			0.014	0.115	1.690			0.014	0.275	1.705			-0.135	0.010	1.733			-0.202	-0.221	1.746			-0.229	-0.405	1.710			-0.216	-0.462	1.696			0.123	-0.004	1.683			0.191	-0.135	1.475
-0.002	-0.208	1.650			0.007	-0.160	1.690			0.012	0.113	1.691			0.014	0.275	1.705			-0.135	0.010	1.733			-0.202	-0.221	1.746			-0.229	-0.405	1.711			-0.218	-0.463	1.695			0.122	-0.005	1.684			0.191	-0.136	1.475
-0.002	-0.209	1.650			0.007	-0.161	1.690			0.011	0.111	1.692			0.013	0.274	1.706			-0.135	0.010	1.733			-0.202	-0.221	1.746			-0.229	-0.404	1.711			-0.219	-0.465	1.693			0.116	-0.012	1.682			0.191	-0.136	1.476
-0.003	-0.210	1.650			0.006	-0.163	1.690			0.010	0.110	1.692			0.013	0.274	1.706			-0.136	0.010	1.733			-0.203	-0.221	1.746			-0.229	-0.404	1.711			-0.220	-0.466	1.691			0.112	-0.019	1.679			0.190	-0.136	1.476
-0.003	-0.211	1.650			0.006	-0.164	1.690			0.008	0.108	1.693			0.013	0.274	1.706			-0.136	0.010	1.733			-0.203	-0.221	1.746			-0.229	-0.404	1.711			-0.221	-0.467	1.690			0.109	-0.019	1.680			0.190	-0.137	1.477
-0.004	-0.212	1.650			0.005	-0.165	1.690			0.007	0.107	1.694			0.012	0.274	1.706			-0.136	0.009	1.733			-0.203	-0.222	1.746			-0.229	-0.404	1.711			-0.221	-0.468	1.689			0.107	-0.019	1.681			0.190	-0.138	1.477
-0.004	-0.213	1.650			0.005	-0.166	1.690			0.007	0.105	1.694			0.012	0.274	1.705			-0.136	0.009	1.733			-0.203	-0.222	1.746			-0.229	-0.404	1.711			-0.222	-0.470	1.687			0.105	-0.020	1.681			0.189	-0.138	1.478
-0.004	-0.214	1.650			0.004	-0.167	1.690			0.006	0.104	1.695			0.012	0.273	1.705			-0.137	0.009	1.733			-0.204	-0.222	1.746			-0.229	-0.404	1.711			-0.223	-0.472	1.686			0.104	-0.020	1.682			0.189	-0.138	1.479
-0.005	-0.215	1.650			0.004	-0.168	1.691			0.005	0.103	1.695			0.012	0.273	1.705			-0.137	0.009	1.733			-0.204	-0.222	1.746			-0.230	-0.404	1.710			-0.224	-0.474	1.684			0.102	-0.020	1.682			0.189	-0.139	1.480
-0.005	-0.216	1.650			0.003	-0.170	1.691			0.004	0.101	1.696			0.012	0.273	1.705			-0.137	0.009	1.733			-0.204	-0.222	1.746			-0.230	-0.405	1.710			-0.224	-0.475	1.683			0.102	-0.021	1.682			0.188	-0.140	1.480
-0.005	-0.217	1.650			0.003	-0.171	1.691			0.004	0.100	1.697			0.012	0.273	1.705			-0.138	0.009	1.733			-0.204	-0.222	1.746			-0.230	-0.406	1.709			-0.225	-0.477	1.682			0.101	-0.021	1.682			0.188	-0.140	1.481
-0.005	-0.218	1.650			0.003	-0.172	1.691			0.003	0.099	1.697			0.012	0.272	1.705			-0.138	0.009	1.733			-0.205	-0.223	1.746			-0.230	-0.406	1.709			-0.225	-0.478	1.681			0.100	-0.019	1.685			0.187	-0.140	1.483
-0.005	-0.219	1.650			0.002	-0.173	1.691			0.003	0.098	1.697			0.012	0.272	1.705			-0.138	0.008	1.732			-0.205	-0.223	1.746			-0.230	-0.407	1.709			-0.226	-0.479	1.680			0.099	-0.018	1.687			0.186	-0.140	1.486
-0.006	-0.220	1.650			0.002	-0.174	1.691			0.003	0.097	1.698			0.012	0.272	1.705			-0.138	0.008	1.732			-0.205	-0.223	1.746			-0.231	-0.407	1.708			-0.226	-0.480	1.680			0.099	-0.018	1.687			0.186	-0.141	1.486
-0.006	-0.221	1.650			0.002	-0.174	1.691			0.002	0.096	1.698			0.012	0.271	1.704			-0.138	0.008	1.732			-0.205	-0.223	1.746			-0.231	-0.408	1.708			-0.226	-0.481	1.679			0.099	-0.018	1.688			0.186	-0.141	1.487
-0.006	-0.221	1.650			0.001	-0.175	1.691			0.002	0.095	1.699			0.012	0.271	1.704			-0.139	0.008	1.732			-0.206	-0.223	1.746			-0.231	-0.408	1.708			-0.227	-0.482	1.678			0.099	-0.016	1.690			0.186	-0.142	1.488
-0.006	-0.222	1.650			0.001	-0.176	1.691			0.002	0.094	1.699			0.012	0.271	1.704			-0.139	0.008	1.732			-0.206	-0.223	1.746			-0.231	-0.409	1.708			-0.227	-0.483	1.678			0.099	-0.014	1.692			0.185	-0.142	1.490
-0.006	-0.222	1.651			0.001	-0.176	1.691			0.002	0.093	1.699			0.012	0.270	1.704			-0.139	0.008	1.732			-0.206	-0.224	1.746			-0.231	-0.409	1.707			-0.227	-0.483	1.677			0.100	-0.012	1.695			0.185	-0.141	1.492
-0.006	-0.223	1.651			0.001	-0.177	1.692			0.001	0.093	1.699			0.012	0.270	1.704			-0.139	0.007	1.732			-0.206	-0.224	1.746			-0.231	-0.410	1.707			-0.227	-0.484	1.677			0.100	-0.012	1.695			0.185	-0.142	1.492
-0.006	-0.223	1.651			0.001	-0.177	1.692			0.001	0.092	1.700			0.012	0.270	1.704			-0.139	0.007	1.732			-0.206	-0.224	1.746			-0.231	-0.410	1.707			-0.228	-0.485	1.676			0.100	-0.012	1.696			0.185	-0.142	1.493
-0.006	-0.224	1.651			0.000	-0.178	1.692			0.001	0.091	1.700			0.012	0.270	1.704			-0.140	0.007	1.731			-0.207	-0.224	1.746			-0.231	-0.411	1.706			-0.228	-0.485	1.676			0.100	-0.011	1.697			0.184	-0.142	1.494
-0.006	-0.224	1.651			0.000	-0.178	1.692			0.001	0.091	1.700			0.012	0.270	1.703			-0.140	0.007	1.731			-0.207	-0.224	1.746			-0.232	-0.411	1.706			-0.228	-0.486	1.675			0.101	-0.010	1.699			0.184	-0.142	1.495
-0.006	-0.225	1.651			0.000	-0.179	1.692			0.001	0.090	1.700			0.013	0.269	1.703			-0.140	0.007	1.731			-0.207	-0.224	1.746			-0.232	-0.411	1.706			-0.228	-0.486	1.675			0.102	-0.008	1.700			0.184	-0.142	1.496
-0.006	-0.225	1.651			-0.000	-0.179	1.692			0.001	0.089	1.701			0.013	0.269	1.703			-0.140	0.007	1.731			-0.207	-0.224	1.745			-0.232	-0.412	1.706			-0.228	-0.487	1.675			0.102	-0.007	1.701			0.184	-0.142	1.497
-0.006	-0.225	1.651			-0.000	-0.180	1.692			0.000	0.089	1.701			0.013	0.269	1.703			-0.140	0.006	1.731			-0.207	-0.225	1.745			-0.232	-0.412	1.705			-0.228	-0.487	1.674			0.103	-0.006	1.702			0.184	-0.142	1.498
-0.006	-0.225	1.651			-0.000	-0.180	1.692			0.000	0.089	1.701			0.013	0.269	1.703			-0.140	0.006	1.731			-0.207	-0.225	1.745			-0.232	-0.413	1.705			-0.228	-0.488	1.674			0.103	-0.005	1.703			0.184	-0.142	1.498
-0.006	-0.226	1.651			-0.000	-0.180	1.692			0.000	0.088	1.701			0.013	0.268	1.703			-0.140	0.006	1.731			-0.208	-0.225	1.745			-0.232	-0.413	1.705			-0.229	-0.488	1.674			0.104	-0.005	1.704			0.184	-0.142	1.499
-0.006	-0.226	1.651			-0.000	-0.180	1.692			0.000	0.088	1.701			0.013	0.268	1.702			-0.140	0.006	1.730			-0.208	-0.225	1.745			-0.232	-0.414	1.705			-0.229	-0.488	1.673			0.104	-0.004	1.705			0.183	-0.142	1.499
-0.006	-0.226	1.651			-0.000	-0.181	1.692			-0.000	0.087	1.702			0.013	0.268	1.702			-0.140	0.006	1.730			-0.208	-0.225	1.745			-0.232	-0.414	1.705			-0.229	-0.489	1.673			0.105	-0.004	1.705			0.183	-0.142	1.500
-0.006	-0.226	1.651			-0.001	-0.181	1.692			-0.000	0.087	1.702			0.014	0.268	1.702			-0.141	0.006	1.730			-0.208	-0.225	1.745			-0.232	-0.414	1.704			-0.229	-0.489	1.673			0.106	-0.003	1.706			0.184	-0.142	1.500
-0.006	-0.227	1.651			-0.001	-0.181	1.692			-0.000	0.087	1.702			0.014	0.268	1.702			-0.141	0.006	1.730			-0.208	-0.225	1.745			-0.232	-0.415	1.704			-0.229	-0.490	1.673			0.106	-0.003	1.706			0.184	-0.142	1.501
-0.006	-0.227	1.651			-0.001	-0.181	1.692			-0.000	0.086	1.702			0.014	0.268	1.702			-0.141	0.006	1.730			-0.208	-0.225	1.745			-0.232	-0.415	1.704			-0.229	-0.490	1.672			0.107	-0.003	1.706			0.184	-0.142	1.501
-0.006	-0.227	1.651			-0.001	-0.182	1.692			-0.001	0.086	1.702			0.014	0.267	1.702			-0.141	0.006	1.730			-0.208	-0.225	1.745			-0.232	-0.416	1.704			-0.229	-0.490	1.672			0.108	-0.003	1.707			0.184	-0.142	1.501
-0.006	-0.227	1.651			-0.001	-0.182	1.692			-0.001	0.086	1.702			0.014	0.267	1.702			-0.141	0.005	1.730			-0.208	-0.225	1.745			-0.232	-0.416	1.704			-0.229	-0.491	1.672			0.108	-0.003	1.707			0.185	-0.142	1.502
-0.006	-0.227	1.651			-0.001	-0.182	1.692			-0.001	0.086	1.702			0.014	0.267	1.701			-0.141	0.005	1.730			-0.208	-0.226	1.745			-0.232	-0.417	1.703			-0.229	-0.491	1.672			0.109	-0.003	1.707			0.186	-0.143	1.502
-0.005	-0.227	1.651			-0.001	-0.182	1.692			-0.001	0.085	1.703			0.015	0.267	1.701			-0.141	0.005	1.729			-0.208	-0.226	1.745			-0.232	-0.417	1.703			-0.229	-0.491	1.672			0.110	-0.003	1.707			0.187	-0.144	1.503
-0.005	-0.228	1.651			-0.001	-0.182	1.692			-0.001	0.085	1.703			0.015	0.267	1.701			-0.141	0.005	1.729			-0.209	-0.226	1.744			-0.232	-0.417	1.703			-0.229	-0.492	1.671			0.111	-0.003	1.707			0.187	-0.145	1.503
-0.005	-0.228	1.651			-0.001	-0.182	1.693			-0.001	0.085	1.703			0.015	0.267	1.701			-0.141	0.005	1.729			-0.209	-0.226	1.744			-0.232	-0.418	1.703			-0.229	-0.492	1.671			0.111	-0.003	1.707			0.188	-0.145	1.504
-0.005	-0.228	1.651			-0.001	-0.183	1.693			-0.001	0.085	1.703			0.015	0.267	1.701			-0.141	0.005	1.729			-0.209	-0.226	1.744			-0.232	-0.418	1.703			-0.229	-0.492	1.671			0.112	-0.003	1.708			0.188	-0.145	1.504
-0.005	-0.228	1.651			-0.001	-0.183	1.693			-0.001	0.084	1.703			0.015	0.267	1.701			-0.141	0.005	1.729			-0.209	-0.226	1.744			-0.232	-0.418	1.703			-0.229	-0.493	1.671			0.113	-0.002	1.708			0.189	-0.147	1.506
-0.005	-0.228	1.651			-0.001	-0.183	1.693			-0.001	0.084	1.703			0.015	0.267	1.700			-0.141	0.005	1.729			-0.209	-0.226	1.744			-0.232	-0.418	1.703			-0.229	-0.493	1.671			0.113	-0.002	1.708			0.189	-0.147	1.507
-0.005	-0.228	1.651			-0.001	-0.183	1.693			-0.001	0.084	1.703			0.016	0.266	1.700			-0.141	0.005	1.729			-0.209	-0.226	1.744			-0.232	-0.419	1.702			-0.229	-0.493	1.671			0.114	-0.002	1.708			0.190	-0.148	1.508
-0.005	-0.228	1.651			-0.001	-0.183	1.693			-0.001	0.084	1.703			0.016	0.266	1.700			-0.141	0.004	1.728			-0.209	-0.226	1.744			-0.232	-0.419	1.702			-0.229	-0.493	1.671			0.114	-0.002	1.709			0.190	-0.148	1.509
-0.005	-0.228	1.651			-0.001	-0.183	1.693			-0.001	0.084	1.703			0.016	0.266	1.700			-0.141	0.004	1.728			-0.209	-0.226	1.744			-0.232	-0.419	1.702			-0.229	-0.493	1.671			0.115	-0.001	1.709			0.190	-0.149	1.510
-0.005	-0.228	1.651			-0.001	-0.183	1.693			-0.001	0.084	1.703			0.016	0.266	1.700			-0.141	0.004	1.728			-0.209	-0.226	1.744			-0.232	-0.419	1.702			-0.229	-0.493	1.671			0.115	-0.001	1.709			0.191	-0.149	1.511
-0.005	-0.228	1.651			-0.001	-0.183	1.693			-0.001	0.083	1.703			0.016	0.266	1.700			-0.141	0.004	1.728			-0.209	-0.226	1.744			-0.232	-0.419	1.702			-0.229	-0.494	1.670			0.115	-0.001	1.710			0.191	-0.149	1.512
-0.005	-0.228	1.651			-0.001	-0.183	1.693			-0.001	0.083	1.703			0.016	0.266	1.700			-0.141	0.004	1.728			-0.209	-0.226	1.744			-0.232	-0.420	1.702			-0.229	-0.494	1.670			0.116	-0.000	1.710			0.191	-0.150	1.513
-0.004	-0.228	1.651			-0.001	-0.183	1.693			-0.001	0.083	1.704			0.017	0.266	1.700			-0.141	0.004	1.728			-0.209	-0.226	1.744			-0.232	-0.420	1.702			-0.229	-0.494	1.670			0.116	0.000	1.710			0.191	-0.150	1.515
-0.004	-0.228	1.651			-0.001	-0.183	1.693			-0.001	0.083	1.704			0.017	0.266	1.699			-0.141	0.004	1.728			-0.209	-0.226	1.744			-0.232	-0.420	1.702			-0.229	-0.494	1.670			0.116	0.001	1.711			0.191	-0.150	1.516
-0.004	-0.228	1.651			-0.001	-0.183	1.693			-0.001	0.083	1.704			0.017	0.266	1.699			-0.141	0.004	1.728			-0.209	-0.227	1.743			-0.232	-0.420	1.702			-0.229	-0.494	1.670			0.117	0.001	1.711			0.192	-0.151	1.517
-0.004	-0.228	1.652			-0.001	-0.183	1.693			-0.001	0.083	1.704			0.017	0.266	1.699			-0.141	0.004	1.728			-0.209	-0.227	1.743			-0.233	-0.420	1.701			-0.229	-0.494	1.670			0.117	0.001	1.712			0.192	-0.151	1.518
-0.004	-0.228	1.652			-0.001	-0.183	1.693			-0.001	0.083	1.704			0.017	0.266	1.699			-0.141	0.004	1.728			-0.209	-0.227	1.743			-0.233	-0.420	1.701			-0.229	-0.494	1.670			0.117	0.001	1.712			0.192	-0.151	1.519
-0.004	-0.228	1.652			-0.001	-0.183	1.693			-0.001	0.083	1.704			0.017	0.266	1.699			-0.141	0.004	1.727			-0.210	-0.227	1.743			-0.233	-0.420	1.701			-0.229	-0.494	1.670			0.117	0.001	1.712			0.193	-0.155	1.524
-0.004	-0.228	1.652			-0.001	-0.183	1.693			-0.001	0.082	1.704			0.017	0.266	1.699			-0.141	0.004	1.727			-0.210	-0.227	1.743			-0.233	-0.420	1.701			-0.229	-0.495	1.670			0.117	0.001	1.712			0.193	-0.159	1.527
-0.004	-0.228	1.652			-0.001	-0.183	1.693			-0.001	0.082	1.704			0.017	0.266	1.699			-0.141	0.004	1.727			-0.210	-0.227	1.743			-0.233	-0.421	1.701			-0.229	-0.495	1.670			0.118	0.001	1.712			0.194	-0.162	1.530
-0.004	-0.228	1.652			-0.001	-0.183	1.693			-0.001	0.082	1.704			0.017	0.266	1.699			-0.141	0.004	1.727			-0.210	-0.227	1.742			-0.233	-0.421	1.701			-0.229	-0.495	1.670			0.118	0.001	1.712			0.195	-0.165	1.532
-0.004	-0.228	1.652			-0.001	-0.183	1.693			-0.001	0.082	1.704			0.017	0.266	1.699			-0.141	0.004	1.727			-0.210	-0.227	1.742			-0.233	-0.421	1.701			-0.229	-0.495	1.670			0.118	0.001	1.712			0.196	-0.168	1.534
-0.004	-0.228	1.652			-0.001	-0.183	1.693			-0.001	0.082	1.704			0.018	0.266	1.699			-0.141	0.004	1.727			-0.210	-0.227	1.742			-0.233	-0.422	1.700			-0.229	-0.496	1.669			0.118	-0.000	1.712			0.195	-0.173	1.538
-0.003	-0.228	1.652			-0.001	-0.183	1.693			-0.001	0.082	1.704			0.018	0.266	1.698			-0.141	0.003	1.727			-0.210	-0.227	1.742			-0.233	-0.423	1.699			-0.229	-0.496	1.669			0.119	-0.001	1.712			0.193	-0.180	1.542
-0.003	-0.228	1.652			-0.001	-0.183	1.693			-0.001	0.082	1.704			0.018	0.266	1.698			-0.141	0.003	1.727			-0.210	-0.227	1.741			-0.234	-0.423	1.699			-0.229	-0.497	1.669			0.119	-0.002	1.712			0.191	-0.186	1.545
-0.003	-0.228	1.652			-0.001	-0.183	1.693			-0.001	0.082	1.704			0.018	0.266	1.698			-0.142	0.003	1.727			-0.210	-0.227	1.741			-0.234	-0.424	1.699			-0.229	-0.497	1.669			0.120	-0.003	1.712			0.189	-0.191	1.548
-0.003	-0.228	1.652			-0.001	-0.183	1.693			-0.001	0.082	1.704			0.018	0.266	1.698			-0.142	0.003	1.727			-0.211	-0.227	1.741			-0.234	-0.424	1.698			-0.229	-0.497	1.668			0.120	-0.004	1.711			0.187	-0.195	1.551
-0.003	-0.228	1.652			-0.001	-0.183	1.693			-0.001	0.082	1.704			0.018	0.266	1.698			-0.142	0.003	1.726			-0.211	-0.227	1.741			-0.234	-0.424	1.698			-0.229	-0.497	1.668			0.121	-0.005	1.711			0.186	-0.200	1.553
-0.003	-0.228	1.652			-0.001	-0.183	1.693			-0.001	0.082	1.704			0.018	0.265	1.698			-0.142	0.003	1.726			-0.211	-0.227	1.740			-0.234	-0.425	1.698			-0.229	-0.498	1.668			0.122	-0.006	1.711			0.185	-0.203	1.555
-0.003	-0.228	1.652			-0.001	-0.183	1.693			-0.002	0.082	1.704			0.018	0.265	1.698			-0.142	0.003	1.726			-0.211	-0.227	1.740			-0.234	-0.425	1.697			-0.230	-0.498	1.668			0.122	-0.006	1.711			0.184	-0.206	1.557
-0.003	-0.227	1.652			-0.001	-0.183	1.693			-0.002	0.082	1.703			0.018	0.265	1.698			-0.142	0.003	1.726			-0.211	-0.227	1.740			-0.235	-0.425	1.697			-0.230	-0.498	1.668			0.123	-0.007	1.711			0.185	-0.208	1.558
-0.003	-0.227	1.652			-0.001	-0.183	1.693			-0.002	0.082	1.703			0.018	0.265	1.698			-0.142	0.003	1.726			-0.211	-0.227	1.740			-0.235	-0.425	1.697			-0.230	-0.498	1.668			0.124	-0.008	1.711			0.185	-0.209	1.559
-0.003	-0.227	1.652			-0.001	-0.183	1.693			-0.002	0.082	1.703			0.018	0.265	1.698			-0.142	0.003	1.726			-0.212	-0.227	1.739			-0.235	-0.425	1.697			-0.230	-0.498	1.668			0.124	-0.009	1.711			0.184	-0.211	1.560
-0.003	-0.227	1.652			-0.001	-0.183	1.693			-0.002	0.082	1.703			0.018	0.265	1.698			-0.142	0.003	1.726			-0.212	-0.227	1.739			-0.235	-0.425	1.697			-0.230	-0.497	1.667			0.125	-0.009	1.711			0.184	-0.212	1.561
-0.003	-0.227	1.652			-0.001	-0.183	1.693			-0.002	0.082	1.703			0.018	0.265	1.698			-0.142	0.003	1.726			-0.212	-0.227	1.739			-0.235	-0.424	1.696			-0.230	-0.497	1.667			0.125	-0.010	1.711			0.184	-0.213	1.562
-0.003	-0.227	1.652			-0.001	-0.183	1.693			-0.002	0.082	1.703			0.018	0.265	1.698			-0.142	0.003	1.725			-0.212	-0.227	1.739			-0.235	-0.424	1.696			-0.230	-0.497	1.667			0.126	-0.011	1.711			0.185	-0.214	1.562
-0.003	-0.227	1.652			-0.001	-0.183	1.693			-0.002	0.082	1.703			0.018	0.265	1.697			-0.142	0.003	1.725			-0.212	-0.227	1.738			-0.235	-0.424	1.696			-0.230	-0.497	1.667			0.126	-0.011	1.710			0.186	-0.214	1.562
-0.003	-0.227	1.652			-0.001	-0.183	1.693			-0.002	0.082	1.703			0.018	0.265	1.697			-0.142	0.003	1.725			-0.212	-0.227	1.738			-0.236	-0.423	1.696			-0.230	-0.496	1.667			0.127	-0.012	1.710			0.187	-0.214	1.562
-0.003	-0.227	1.652			-0.001	-0.183	1.693			-0.002	0.082	1.703			0.018	0.265	1.697			-0.142	0.003	1.725			-0.213	-0.227	1.738			-0.236	-0.422	1.695			-0.231	-0.495	1.667			0.127	-0.012	1.710			0.190	-0.213	1.560
-0.003	-0.227	1.651			-0.001	-0.182	1.693			-0.002	0.082	1.702			0.018	0.265	1.697			-0.142	0.003	1.725			-0.213	-0.227	1.738			-0.236	-0.421	1.695			-0.231	-0.494	1.667			0.128	-0.013	1.710			0.192	-0.212	1.559
-0.003	-0.227	1.651			-0.001	-0.182	1.693			-0.002	0.082	1.702			0.018	0.265	1.697			-0.143	0.003	1.724			-0.213	-0.227	1.737			-0.236	-0.421	1.695			-0.231	-0.494	1.666			0.128	-0.013	1.710			0.194	-0.211	1.558
-0.003	-0.227	1.651			-0.001	-0.182	1.693			-0.002	0.082	1.702			0.018	0.265	1.697			-0.143	0.003	1.724			-0.213	-0.227	1.737			-0.236	-0.421	1.695			-0.231	-0.494	1.666			0.129	-0.014	1.710			0.196	-0.210	1.556
-0.003	-0.226	1.651			-0.001	-0.182	1.693			-0.002	0.082	1.702			0.018	0.265	1.697			-0.143	0.003	1.724			-0.213	-0.227	1.737			-0.236	-0.421	1.695			-0.231	-0.494	1.666			0.129	-0.014	1.710			0.197	-0.209	1.555
-0.003	-0.226	1.651			-0.001	-0.182	1.693			-0.002	0.082	1.702			0.018	0.265	1.697			-0.143	0.003	1.724			-0.214	-0.227	1.737			-0.237	-0.421	1.694			-0.231	-0.494	1.666			0.130	-0.015	1.710			0.197	-0.209	1.554
-0.003	-0.226	1.651			-0.002	-0.182	1.693			-0.002	0.082	1.701			0.019	0.265	1.697			-0.143	0.003	1.724			-0.214	-0.227	1.736			-0.237	-0.421	1.694			-0.231	-0.494	1.666			0.130	-0.015	1.710			0.197	-0.210	1.554
-0.003	-0.226	1.651			-0.002	-0.182	1.693			-0.002	0.082	1.701			0.019	0.265	1.697			-0.143	0.003	1.723			-0.214	-0.227	1.736			-0.237	-0.421	1.694			-0.231	-0.493	1.666			0.130	-0.015	1.710			0.197	-0.210	1.554
-0.003	-0.226	1.651			-0.002	-0.182	1.693			-0.002	0.082	1.701			0.019	0.265	1.696			-0.143	0.003	1.723			-0.214	-0.227	1.736			-0.237	-0.421	1.694			-0.231	-0.493	1.665			0.131	-0.016	1.710			0.196	-0.211	1.554
-0.003	-0.226	1.651			-0.002	-0.182	1.693			-0.002	0.082	1.701			0.019	0.265	1.696			-0.143	0.003	1.723			-0.214	-0.227	1.736			-0.237	-0.420	1.693			-0.231	-0.493	1.665			0.131	-0.016	1.710			0.196	-0.211	1.554
-0.003	-0.226	1.651			-0.002	-0.182	1.692			-0.002	0.082	1.701			0.019	0.265	1.696			-0.143	0.003	1.723			-0.214	-0.227	1.735			-0.237	-0.420	1.693			-0.231	-0.493	1.665			0.131	-0.016	1.710			0.196	-0.212	1.555
-0.003	-0.226	1.651			-0.002	-0.181	1.692			-0.003	0.082	1.700			0.019	0.265	1.696			-0.143	0.003	1.722			-0.215	-0.227	1.735			-0.237	-0.420	1.693			-0.231	-0.493	1.665			0.131	-0.017	1.710			0.195	-0.212	1.555
-0.003	-0.226	1.651			-0.002	-0.181	1.692			-0.003	0.082	1.700			0.019	0.265	1.696			-0.143	0.003	1.722			-0.215	-0.227	1.735			-0.237	-0.420	1.693			-0.232	-0.493	1.665			0.132	-0.017	1.710			0.195	-0.213	1.555
-0.003	-0.226	1.651			-0.002	-0.181	1.692			-0.003	0.082	1.700			0.019	0.265	1.696			-0.144	0.003	1.722			-0.215	-0.227	1.735			-0.237	-0.420	1.693			-0.232	-0.492	1.665			0.132	-0.017	1.710			0.194	-0.214	1.555
-0.003	-0.225	1.651			-0.002	-0.181	1.692			-0.003	0.082	1.700			0.019	0.265	1.696			-0.144	0.003	1.722			-0.215	-0.227	1.734			-0.237	-0.420	1.693			-0.232	-0.492	1.665			0.132	-0.017	1.710			0.194	-0.214	1.555
-0.004	-0.225	1.651			-0.002	-0.181	1.692			-0.003	0.083	1.699			0.018	0.265	1.695			-0.144	0.003	1.721			-0.215	-0.227	1.734			-0.237	-0.420	1.693			-0.232	-0.492	1.664			0.132	-0.018	1.709			0.194	-0.214	1.555
-0.004	-0.225	1.650			-0.003	-0.181	1.692			-0.003	0.083	1.699			0.018	0.265	1.695			-0.144	0.003	1.721			-0.215	-0.227	1.734			-0.237	-0.419	1.692			-0.232	-0.492	1.664			0.132	-0.018	1.709			0.193	-0.215	1.555
-0.004	-0.225	1.650			-0.003	-0.181	1.692			-0.003	0.083	1.699			0.018	0.265	1.695			-0.144	0.003	1.721			-0.216	-0.227	1.734			-0.238	-0.419	1.692			-0.232	-0.491	1.664			0.133	-0.018	1.709			0.192	-0.215	1.555
-0.004	-0.225	1.650			-0.003	-0.180	1.692			-0.003	0.083	1.699			0.018	0.265	1.695			-0.144	0.003	1.721			-0.216	-0.227	1.734			-0.238	-0.418	1.692			-0.232	-0.491	1.664			0.133	-0.018	1.709			0.192	-0.215	1.555
-0.004	-0.225	1.650			-0.003	-0.180	1.691			-0.004	0.083	1.698			0.018	0.265	1.694			-0.144	0.003	1.720			-0.216	-0.227	1.733			-0.238	-0.418	1.692			-0.232	-0.491	1.664			0.133	-0.018	1.709			0.191	-0.216	1.555
-0.004	-0.225	1.650			-0.003	-0.180	1.691			-0.004	0.083	1.698			0.018	0.265	1.694			-0.145	0.003	1.720			-0.216	-0.227	1.733			-0.238	-0.418	1.692			-0.232	-0.490	1.663			0.133	-0.019	1.709			0.190	-0.216	1.555
-0.004	-0.225	1.650			-0.003	-0.180	1.691			-0.004	0.083	1.698			0.018	0.265	1.694			-0.145	0.004	1.720			-0.216	-0.226	1.733			-0.237	-0.429	1.685			-0.231	-0.494	1.660			0.133	-0.019	1.709			0.190	-0.216	1.554
-0.004	-0.224	1.650			-0.004	-0.180	1.691			-0.004	0.083	1.698			0.017	0.265	1.694			-0.145	0.004	1.720			-0.216	-0.226	1.733			-0.237	-0.430	1.685			-0.231	-0.495	1.660			0.133	-0.019	1.709			0.189	-0.216	1.554
-0.005	-0.224	1.650			-0.004	-0.180	1.691			-0.004	0.083	1.697			0.017	0.265	1.693			-0.145	0.004	1.720			-0.216	-0.226	1.733			-0.237	-0.436	1.681			-0.230	-0.497	1.657			0.133	-0.019	1.709			0.189	-0.216	1.554
-0.005	-0.224	1.649			-0.004	-0.180	1.691			-0.005	0.083	1.697			0.017	0.265	1.693			-0.145	0.004	1.719			-0.217	-0.226	1.732			-0.237	-0.441	1.679			-0.230	-0.499	1.656			0.134	-0.019	1.709			0.188	-0.216	1.554
-0.005	-0.224	1.649			-0.004	-0.179	1.691			-0.005	0.083	1.697			0.017	0.265	1.693			-0.146	0.004	1.719			-0.217	-0.226	1.732			-0.237	-0.445	1.677			-0.229	-0.501	1.654			0.134	-0.019	1.709			0.188	-0.216	1.554
-0.005	-0.224	1.649			-0.004	-0.179	1.690			-0.005	0.083	1.697			0.017	0.265	1.693			-0.146	0.004	1.719			-0.217	-0.226	1.732			-0.238	-0.440	1.678			-0.230	-0.500	1.654			0.134	-0.019	1.709			0.187	-0.217	1.554
-0.005	-0.224	1.649			-0.004	-0.179	1.690			-0.005	0.083	1.697			0.017	0.265	1.693			-0.146	0.004	1.719			-0.217	-0.226	1.732			-0.238	-0.444	1.677			-0.229	-0.501	1.653			0.134	-0.020	1.709			0.187	-0.217	1.554
-0.005	-0.223	1.649			-0.005	-0.179	1.690			-0.005	0.084	1.696			0.016	0.265	1.693			-0.146	0.004	1.719			-0.218	-0.226	1.732			-0.238	-0.443	1.677			-0.229	-0.502	1.653			0.134	-0.020	1.709			0.186	-0.217	1.555
-0.006	-0.223	1.649			-0.005	-0.179	1.690			-0.006	0.084	1.696			0.016	0.265	1.692			-0.146	0.004	1.719			-0.218	-0.226	1.731			-0.239	-0.442	1.678			-0.230	-0.502	1.653			0.134	-0.020	1.709			0.185	-0.217	1.555
-0.006	-0.223	1.649			-0.005	-0.179	1.690			-0.006	0.084	1.696			0.016	0.265	1.692			-0.147	0.004	1.718			-0.218	-0.226	1.731			-0.239	-0.445	1.677			-0.231	-0.513	1.650			0.134	-0.020	1.709			0.185	-0.218	1.556
-0.006	-0.223	1.649			-0.005	-0.178	1.690			-0.006	0.084	1.696			0.016	0.265	1.692			-0.147	0.004	1.718			-0.219	-0.226	1.731			-0.240	-0.443	1.678			-0.232	-0.513	1.651			0.134	-0.020	1.709			0.184	-0.218	1.557
-0.006	-0.223	1.649			-0.005	-0.178	1.690			-0.006	0.084	1.696			0.016	0.265	1.692			-0.147	0.004	1.718			-0.219	-0.226	1.731			-0.240	-0.446	1.677			-0.232	-0.514	1.650			0.134	-0.020	1.709			0.184	-0.219	1.558
-0.006	-0.223	1.649			-0.006	-0.178	1.690			-0.006	0.084	1.696			0.016	0.265	1.692			-0.147	0.004	1.718			-0.219	-0.226	1.731			-0.240	-0.445	1.678			-0.232	-0.514	1.651			0.134	-0.020	1.709			0.183	-0.219	1.560
-0.006	-0.222	1.649			-0.006	-0.178	1.690			-0.007	0.084	1.696			0.015	0.265	1.692			-0.148	0.004	1.718			-0.219	-0.226	1.731			-0.241	-0.444	1.678			-0.232	-0.513	1.651			0.135	-0.020	1.709			0.183	-0.220	1.561
-0.007	-0.222	1.649			-0.006	-0.178	1.690			-0.007	0.084	1.696			0.015	0.265	1.692			-0.148	0.004	1.718			-0.220	-0.226	1.731			-0.241	-0.443	1.679			-0.233	-0.513	1.651			0.135	-0.020	1.709			0.182	-0.221	1.562
-0.007	-0.222	1.649			-0.006	-0.178	1.690			-0.007	0.084	1.696			0.015	0.265	1.692			-0.148	0.004	1.718			-0.220	-0.226	1.730			-0.241	-0.443	1.679			-0.233	-0.513	1.652			0.135	-0.020	1.710			0.182	-0.221	1.564
-0.007	-0.222	1.649			-0.007	-0.178	1.690			-0.007	0.084	1.696			0.015	0.265	1.692			-0.149	0.004	1.718			-0.220	-0.226	1.730			-0.242	-0.442	1.680			-0.234	-0.513	1.652			0.135	-0.020	1.710			0.181	-0.222	1.565
-0.007	-0.222	1.649			-0.007	-0.177	1.690			-0.007	0.084	1.696			0.015	0.265	1.692			-0.149	0.004	1.718			-0.221	-0.225	1.730			-0.242	-0.441	1.680			-0.234	-0.512	1.652			0.135	-0.020	1.710			0.181	-0.222	1.566
-0.007	-0.222	1.649			-0.007	-0.177	1.690			-0.008	0.084	1.696			0.014	0.265	1.692			-0.149	0.005	1.718			-0.221	-0.225	1.730			-0.242	-0.440	1.681			-0.234	-0.512	1.653			0.135	-0.020	1.710			0.180	-0.223	1.567
-0.008	-0.221	1.649			-0.007	-0.177	1.690			-0.008	0.084	1.696			0.014	0.265	1.692			-0.150	0.005	1.718			-0.221	-0.225	1.730			-0.243	-0.440	1.681			-0.235	-0.512	1.653			0.135	-0.020	1.711			0.180	-0.223	1.568
-0.008	-0.221	1.649			-0.008	-0.177	1.690			-0.008	0.084	1.696			0.014	0.265	1.692			-0.150	0.005	1.718			-0.221	-0.225	1.730			-0.243	-0.439	1.682			-0.235	-0.511	1.654			0.135	-0.020	1.711			0.179	-0.223	1.569
-0.008	-0.221	1.649			-0.008	-0.177	1.690			-0.008	0.084	1.696			0.014	0.265	1.692			-0.150	0.005	1.719			-0.222	-0.225	1.730			-0.243	-0.438	1.682			-0.235	-0.511	1.654			0.135	-0.020	1.712			0.179	-0.224	1.570
-0.008	-0.221	1.649			-0.008	-0.176	1.691			-0.009	0.084	1.696			0.014	0.265	1.692			-0.151	0.005	1.719			-0.222	-0.225	1.730			-0.244	-0.438	1.683			-0.236	-0.510	1.655			0.135	-0.020	1.713			0.179	-0.223	1.570
-0.008	-0.220	1.650			-0.008	-0.176	1.691			-0.009	0.084	1.696			0.013	0.265	1.692			-0.151	0.005	1.719			-0.222	-0.225	1.730			-0.244	-0.437	1.683			-0.236	-0.510	1.655			0.135	-0.020	1.713			0.179	-0.223	1.571
-0.009	-0.220	1.650			-0.009	-0.176	1.691			-0.009	0.084	1.696			0.013	0.265	1.692			-0.151	0.005	1.719			-0.222	-0.225	1.730			-0.244	-0.436	1.683			-0.236	-0.510	1.656			0.135	-0.020	1.714			0.178	-0.223	1.571
-0.009	-0.220	1.650			-0.009	-0.176	1.691			-0.009	0.085	1.697			0.013	0.265	1.692			-0.152	0.005	1.719			-0.223	-0.225	1.730			-0.244	-0.436	1.684			-0.236	-0.509	1.656			0.135	-0.020	1.715			0.178	-0.222	1.571
-0.009	-0.220	1.650			-0.009	-0.176	1.692			-0.010	0.085	1.697			0.013	0.265	1.692			-0.152	0.005	1.719			-0.223	-0.225	1.730			-0.245	-0.435	1.684			-0.237	-0.508	1.656			0.135	-0.020	1.716			0.178	-0.222	1.571
-0.009	-0.220	1.651			-0.009	-0.175	1.692			-0.010	0.085	1.697			0.012	0.265	1.692			-0.152	0.005	1.720			-0.223	-0.225	1.730			-0.245	-0.434	1.685			-0.237	-0.508	1.657			0.135	-0.019	1.716			0.178	-0.221	1.571
-0.010	-0.219	1.651			-0.010	-0.175	1.692			-0.010	0.085	1.697			0.012	0.265	1.692			-0.153	0.005	1.720			-0.223	-0.225	1.730			-0.245	-0.434	1.685			-0.237	-0.507	1.658			0.135	-0.019	1.717			0.177	-0.221	1.571
-0.010	-0.219	1.651			-0.010	-0.175	1.692			-0.011	0.085	1.697			0.012	0.266	1.692			-0.153	0.005	1.720			-0.224	-0.225	1.730			-0.245	-0.433	1.686			-0.238	-0.507	1.658			0.135	-0.019	1.717			0.177	-0.220	1.570
-0.010	-0.219	1.652			-0.010	-0.175	1.693			-0.011	0.085	1.697			0.012	0.266	1.692			-0.153	0.005	1.720			-0.224	-0.225	1.730			-0.245	-0.438	1.685			-0.237	-0.507	1.658			0.135	-0.019	1.717			0.177	-0.220	1.570
-0.010	-0.219	1.652			-0.011	-0.175	1.693			-0.011	0.085	1.698			0.012	0.266	1.692			-0.153	0.005	1.720			-0.224	-0.225	1.730			-0.245	-0.436	1.686			-0.237	-0.506	1.659			0.135	-0.019	1.718			0.177	-0.219	1.570
-0.010	-0.219	1.652			-0.011	-0.175	1.693			-0.011	0.085	1.698			0.011	0.266	1.693			-0.154	0.005	1.721			-0.224	-0.225	1.730			-0.246	-0.435	1.687			-0.238	-0.505	1.659			0.135	-0.019	1.718			0.177	-0.218	1.570
-0.011	-0.219	1.652			-0.011	-0.175	1.694			-0.012	0.085	1.698			0.011	0.266	1.693			-0.154	0.006	1.721			-0.224	-0.225	1.730			-0.246	-0.434	1.688			-0.238	-0.505	1.660			0.135	-0.019	1.718			0.177	-0.218	1.569
-0.011	-0.219	1.653			-0.011	-0.175	1.694			-0.012	0.085	1.698			0.011	0.266	1.693			-0.154	0.005	1.721			-0.225	-0.225	1.731			-0.246	-0.434	1.688			-0.238	-0.504	1.660			0.135	-0.019	1.719			0.177	-0.218	1.569
-0.011	-0.219	1.653			-0.011	-0.175	1.694			-0.012	0.085	1.698			0.010	0.266	1.693			-0.155	0.005	1.721			-0.225	-0.225	1.731			-0.246	-0.433	1.689			-0.238	-0.504	1.661			0.135	-0.019	1.719			0.177	-0.217	1.569
-0.011	-0.219	1.653			-0.012	-0.174	1.694			-0.013	0.085	1.699			0.010	0.266	1.693			-0.155	0.005	1.722			-0.225	-0.225	1.731			-0.247	-0.433	1.689			-0.239	-0.503	1.661			0.135	-0.019	1.719			0.176	-0.217	1.569
-0.011	-0.218	1.653			-0.012	-0.174	1.694			-0.013	0.085	1.699			0.010	0.266	1.693			-0.156	0.005	1.722			-0.226	-0.225	1.731			-0.247	-0.433	1.689			-0.239	-0.503	1.662			0.135	-0.019	1.720			0.176	-0.217	1.569
-0.012	-0.218	1.654			-0.012	-0.174	1.695			-0.013	0.085	1.699			0.009	0.266	1.694			-0.156	0.005	1.722			-0.226	-0.225	1.731			-0.247	-0.432	1.690			-0.239	-0.503	1.662			0.135	-0.019	1.720			0.176	-0.217	1.569
-0.012	-0.218	1.654			-0.012	-0.174	1.695			-0.014	0.085	1.699			0.009	0.266	1.694			-0.156	0.005	1.722			-0.226	-0.226	1.731			-0.247	-0.432	1.690			-0.239	-0.503	1.662			0.135	-0.019	1.720			0.176	-0.216	1.568
-0.012	-0.218	1.654			-0.013	-0.174	1.695			-0.014	0.085	1.699			0.008	0.266	1.694			-0.157	0.005	1.723			-0.226	-0.226	1.732			-0.247	-0.432	1.690			-0.239	-0.503	1.662			0.134	-0.019	1.720			0.176	-0.216	1.568
-0.012	-0.218	1.654			-0.013	-0.174	1.695			-0.015	0.085	1.700			0.008	0.266	1.694			-0.157	0.005	1.723			-0.227	-0.226	1.732			-0.247	-0.432	1.691			-0.239	-0.503	1.662			0.134	-0.019	1.721			0.176	-0.216	1.568
-0.012	-0.218	1.654			-0.013	-0.174	1.695			-0.015	0.085	1.700			0.008	0.266	1.694			-0.157	0.004	1.723			-0.227	-0.226	1.732			-0.247	-0.432	1.691			-0.239	-0.503	1.663			0.134	-0.019	1.721			0.176	-0.216	1.568
-0.013	-0.218	1.655			-0.013	-0.174	1.696			-0.015	0.085	1.700			0.007	0.267	1.695			-0.158	0.004	1.723			-0.227	-0.226	1.732			-0.246	-0.438	1.688			-0.239	-0.504	1.662			0.134	-0.019	1.721			0.176	-0.216	1.568
-0.013	-0.218	1.655			-0.013	-0.174	1.696			-0.016	0.085	1.700			0.007	0.267	1.695			-0.158	0.004	1.723			-0.227	-0.226	1.732			-0.246	-0.438	1.688			-0.239	-0.504	1.662			0.134	-0.020	1.721			0.176	-0.216	1.568
-0.013	-0.218	1.655			-0.014	-0.174	1.696			-0.016	0.085	1.700			0.007	0.267	1.695			-0.158	0.004	1.723			-0.227	-0.226	1.732			-0.246	-0.438	1.688			-0.239	-0.504	1.662			0.134	-0.020	1.721			0.176	-0.216	1.568
-0.013	-0.218	1.655			-0.014	-0.174	1.696			-0.016	0.085	1.701			0.006	0.267	1.695			-0.159	0.004	1.724			-0.228	-0.226	1.732			-0.247	-0.438	1.688			-0.239	-0.504	1.662			0.134	-0.020	1.722			0.178	-0.214	1.567
-0.013	-0.218	1.655			-0.014	-0.174	1.696			-0.017	0.085	1.701			0.006	0.267	1.695			-0.159	0.004	1.724			-0.228	-0.227	1.732			-0.247	-0.437	1.688			-0.239	-0.504	1.662			0.134	-0.020	1.722			0.187	-0.203	1.558
-0.013	-0.218	1.656			-0.014	-0.174	1.697			-0.017	0.085	1.701			0.006	0.267	1.695			-0.159	0.004	1.724			-0.228	-0.227	1.732			-0.247	-0.436	1.688			-0.240	-0.504	1.662			0.134	-0.020	1.722			0.190	-0.201	1.556
-0.014	-0.218	1.656			-0.014	-0.174	1.697			-0.017	0.085	1.701			0.005	0.267	1.695			-0.159	0.004	1.724			-0.228	-0.227	1.733			-0.247	-0.436	1.689			-0.240	-0.503	1.663			0.134	-0.020	1.722			0.178	-0.189	1.576
-0.014	-0.218	1.656			-0.014	-0.174	1.697			-0.018	0.085	1.701			0.005	0.267	1.695			-0.160	0.004	1.724			-0.228	-0.227	1.733			-0.247	-0.435	1.689			-0.240	-0.503	1.663			0.134	-0.020	1.722			0.163	-0.189	1.601
-0.014	-0.217	1.656			-0.015	-0.174	1.697			-0.018	0.085	1.701			0.005	0.267	1.696			-0.160	0.004	1.724			-0.228	-0.227	1.733			-0.247	-0.435	1.689			-0.240	-0.503	1.663			0.134	-0.020	1.722			0.159	-0.187	1.608
-0.014	-0.217	1.656			-0.015	-0.174	1.697			-0.018	0.085	1.702			0.004	0.267	1.696			-0.160	0.004	1.724			-0.229	-0.227	1.733			-0.247	-0.440	1.687			-0.239	-0.514	1.658			0.134	-0.020	1.722			0.157	-0.185	1.613
-0.014	-0.217	1.656			-0.015	-0.173	1.697			-0.019	0.085	1.702			0.004	0.267	1.696			-0.160	0.004	1.724			-0.229	-0.227	1.733			-0.246	-0.444	1.685			-0.239	-0.515	1.658			0.133	-0.020	1.722			0.155	-0.184	1.617
-0.014	-0.217	1.656			-0.015	-0.173	1.697			-0.019	0.085	1.702			0.004	0.267	1.696			-0.160	0.004	1.725			-0.229	-0.227	1.733			-0.246	-0.443	1.686			-0.238	-0.510	1.662			0.133	-0.020	1.722			0.154	-0.183	1.620
-0.014	-0.217	1.656			-0.015	-0.173	1.697			-0.019	0.085	1.702			0.004	0.267	1.696			-0.160	0.004	1.725			-0.229	-0.227	1.733			-0.246	-0.443	1.686			-0.238	-0.510	1.662			0.133	-0.020	1.723			0.153	-0.182	1.622
-0.014	-0.217	1.656			-0.015	-0.173	1.697			-0.020	0.085	1.702			0.003	0.267	1.696			-0.160	0.004	1.725			-0.229	-0.227	1.733			-0.247	-0.442	1.686			-0.238	-0.510	1.662			0.133	-0.020	1.723			0.152	-0.181	1.625
-0.014	-0.217	1.657			-0.015	-0.173	1.698			-0.020	0.085	1.702			0.003	0.267	1.696			-0.161	0.004	1.725			-0.229	-0.227	1.733			-0.247	-0.441	1.686			-0.238	-0.510	1.662			0.133	-0.020	1.723			0.175	-0.187	1.594
-0.015	-0.217	1.657			-0.016	-0.173	1.698			-0.020	0.085	1.702			0.003	0.267	1.696			-0.161	0.004	1.725			-0.229	-0.227	1.733			-0.247	-0.441	1.686			-0.238	-0.510	1.662			0.133	-0.020	1.723			0.184	-0.189	1.583
-0.015	-0.217	1.657			-0.016	-0.173	1.698			-0.020	0.085	1.702			0.003	0.267	1.696			-0.161	0.004	1.725			-0.229	-0.227	1.733			-0.247	-0.444	1.684			-0.238	-0.510	1.662			0.133	-0.020	1.723			0.188	-0.192	1.580
-0.015	-0.217	1.657			-0.016	-0.173	1.698			-0.021	0.085	1.703			0.003	0.267	1.696			-0.161	0.004	1.725			-0.229	-0.227	1.733			-0.247	-0.442	1.685			-0.238	-0.509	1.662			0.133	-0.020	1.723			0.190	-0.194	1.577
-0.015	-0.217	1.657			-0.016	-0.173	1.698			-0.021	0.085	1.703			0.003	0.267	1.696			-0.161	0.004	1.725			-0.229	-0.227	1.733			-0.247	-0.440	1.685			-0.238	-0.508	1.662			0.133	-0.020	1.723			0.192	-0.196	1.575
-0.015	-0.217	1.657			-0.016	-0.173	1.698			-0.021	0.085	1.703			0.003	0.267	1.696			-0.161	0.004	1.725			-0.230	-0.227	1.733			-0.247	-0.438	1.686			-0.238	-0.507	1.662			0.133	-0.020	1.723			0.193	-0.199	1.575
-0.015	-0.217	1.657			-0.016	-0.173	1.698			-0.021	0.085	1.703			0.002	0.267	1.696			-0.161	0.004	1.725			-0.230	-0.227	1.733			-0.247	-0.437	1.686			-0.238	-0.507	1.662			0.133	-0.020	1.723			0.179	-0.193	1.593
-0.015	-0.217	1.657			-0.016	-0.173	1.698			-0.021	0.085	1.703			0.002	0.267	1.696			-0.161	0.004	1.725			-0.230	-0.227	1.733			-0.247	-0.436	1.686			-0.238	-0.506	1.662			0.133	-0.020	1.723			0.170	-0.191	1.603
-0.015	-0.217	1.657			-0.016	-0.173	1.698			-0.021	0.085	1.703			0.002	0.267	1.696			-0.161	0.003	1.725			-0.230	-0.227	1.733			-0.247	-0.435	1.686			-0.239	-0.506	1.662			0.132	-0.020	1.723			0.165	-0.189	1.609
-0.015	-0.217	1.657			-0.016	-0.173	1.698			-0.022	0.085	1.703			0.002	0.267	1.696			-0.161	0.003	1.725			-0.230	-0.227	1.733			-0.247	-0.434	1.686			-0.239	-0.505	1.662			0.132	-0.020	1.723			0.162	-0.188	1.613
-0.015	-0.217	1.657			-0.016	-0.173	1.698			-0.022	0.085	1.703			0.002	0.267	1.696			-0.162	0.003	1.725			-0.230	-0.227	1.733			-0.247	-0.435	1.686			-0.239	-0.507	1.662			0.132	-0.020	1.723			0.160	-0.188	1.617
-0.015	-0.217	1.657			-0.017	-0.173	1.698			-0.022	0.085	1.703			0.002	0.267	1.696			-0.162	0.003	1.725			-0.230	-0.227	1.733			-0.247	-0.434	1.686			-0.239	-0.506	1.662			0.132	-0.020	1.723			0.159	-0.187	1.618
-0.015	-0.217	1.657			-0.017	-0.173	1.698			-0.022	0.085	1.703			0.002	0.267	1.696			-0.162	0.003	1.725			-0.230	-0.227	1.733			-0.248	-0.434	1.686			-0.239	-0.506	1.662			0.132	-0.020	1.723			0.157	-0.186	1.620
-0.015	-0.217	1.657			-0.017	-0.173	1.698			-0.022	0.085	1.703			0.002	0.267	1.696			-0.162	0.003	1.725			-0.230	-0.227	1.733			-0.248	-0.433	1.686			-0.239	-0.506	1.662			0.132	-0.020	1.723			0.162	-0.194	1.599
-0.016	-0.217	1.657			-0.017	-0.173	1.698			-0.022	0.085	1.703			0.002	0.267	1.696			-0.162	0.003	1.725			-0.230	-0.227	1.733			-0.247	-0.439	1.684			-0.239	-0.507	1.661			0.132	-0.020	1.723			0.168	-0.189	1.571
-0.016	-0.217	1.657			-0.017	-0.173	1.698			-0.022	0.085	1.703			0.002	0.267	1.696			-0.162	0.003	1.725			-0.230	-0.227	1.733			-0.247	-0.438	1.684			-0.239	-0.506	1.661			0.132	-0.020	1.723			0.170	-0.195	1.570
-0.016	-0.217	1.657			-0.017	-0.173	1.698			-0.023	0.085	1.703			0.002	0.267	1.696			-0.162	0.003	1.725			-0.230	-0.227	1.733			-0.247	-0.437	1.684			-0.239	-0.506	1.661			0.132	-0.020	1.723			0.172	-0.196	1.568
-0.016	-0.217	1.657			-0.017	-0.173	1.698			-0.023	0.085	1.703			0.001	0.267	1.696			-0.162	0.003	1.725			-0.230	-0.228	1.733			-0.247	-0.436	1.684			-0.239	-0.506	1.661			0.132	-0.020	1.723			0.173	-0.199	1.566
-0.016	-0.217	1.657			-0.017	-0.173	1.698			-0.023	0.085	1.703			0.001	0.267	1.697			-0.162	0.003	1.725			-0.230	-0.228	1.733			-0.247	-0.441	1.683			-0.239	-0.506	1.660			0.131	-0.020	1.723			0.174	-0.200	1.565
-0.016	-0.217	1.657			-0.017	-0.173	1.698			-0.023	0.085	1.703			0.001	0.267	1.697			-0.163	0.003	1.725			-0.231	-0.228	1.733			-0.248	-0.438	1.684			-0.239	-0.505	1.660			0.131	-0.020	1.723			0.180	-0.197	1.558
-0.016	-0.217	1.657			-0.017	-0.173	1.698			-0.023	0.085	1.703			0.001	0.267	1.697			-0.163	0.003	1.725			-0.231	-0.228	1.733			-0.249	-0.436	1.685			-0.240	-0.504	1.661			0.131	-0.020	1.722			0.185	-0.195	1.552
-0.016	-0.217	1.657			-0.017	-0.173	1.698			-0.023	0.085	1.703			0.001	0.267	1.697			-0.163	0.003	1.725			-0.231	-0.228	1.734			-0.249	-0.434	1.685			-0.240	-0.503	1.661			0.131	-0.020	1.722			0.189	-0.192	1.548
-0.016	-0.217	1.657			-0.017	-0.173	1.699			-0.023	0.085	1.703			0.001	0.267	1.697			-0.163	0.003	1.725			-0.231	-0.228	1.734			-0.249	-0.433	1.686			-0.240	-0.502	1.661			0.130	-0.020	1.722			0.192	-0.190	1.544
-0.016	-0.217	1.657			-0.017	-0.173	1.699			-0.023	0.085	1.703			0.001	0.267	1.697			-0.163	0.003	1.725			-0.231	-0.228	1.734			-0.249	-0.432	1.686			-0.240	-0.502	1.661			0.130	-0.020	1.722			0.194	-0.189	1.541
-0.016	-0.217	1.657			-0.017	-0.173	1.699			-0.024	0.085	1.703			0.001	0.267	1.697			-0.163	0.003	1.725			-0.231	-0.228	1.734			-0.249	-0.432	1.686			-0.241	-0.502	1.661			0.130	-0.020	1.722			0.195	-0.187	1.538
-0.016	-0.217	1.658			-0.017	-0.173	1.699			-0.024	0.085	1.703			0.001	0.267	1.697			-0.163	0.003	1.725			-0.231	-0.228	1.734			-0.250	-0.431	1.687			-0.241	-0.501	1.661			0.129	-0.020	1.721			0.197	-0.185	1.535
-0.016	-0.217	1.658			-0.018	-0.173	1.699			-0.024	0.085	1.703			0.000	0.267	1.697			-0.164	0.003	1.725			-0.231	-0.228	1.734			-0.250	-0.431	1.687			-0.241	-0.501	1.662			0.129	-0.019	1.721			0.198	-0.180	1.530
-0.016	-0.217	1.658			-0.018	-0.173	1.699			-0.024	0.085	1.703			0.000	0.267	1.697			-0.164	0.003	1.725			-0.231	-0.228	1.734			-0.250	-0.430	1.687			-0.241	-0.501	1.662			0.128	-0.019	1.720			0.199	-0.177	1.526
-0.016	-0.217	1.658			-0.018	-0.173	1.699			-0.024	0.085	1.703			0.000	0.267	1.697			-0.164	0.003	1.725			-0.231	-0.228	1.734			-0.250	-0.430	1.688			-0.241	-0.501	1.662			0.128	-0.019	1.720			0.199	-0.175	1.523
-0.016	-0.217	1.658			-0.018	-0.173	1.699			-0.024	0.085	1.703			-0.000	0.267	1.697			-0.164	0.003	1.725			-0.231	-0.228	1.734			-0.250	-0.429	1.688			-0.241	-0.500	1.662			0.127	-0.019	1.719			0.200	-0.173	1.520
-0.017	-0.217	1.658			-0.018	-0.173	1.699			-0.024	0.085	1.703			-0.000	0.267	1.697			-0.164	0.003	1.725			-0.231	-0.228	1.734			-0.250	-0.429	1.688			-0.241	-0.500	1.662			0.127	-0.019	1.719			0.200	-0.171	1.518
-0.017	-0.217	1.658			-0.018	-0.173	1.699			-0.025	0.085	1.703			-0.000	0.267	1.697			-0.164	0.003	1.725			-0.231	-0.228	1.734			-0.250	-0.429	1.689			-0.241	-0.500	1.663			0.126	-0.019	1.719			0.201	-0.167	1.514
-0.017	-0.217	1.658			-0.018	-0.173	1.699			-0.025	0.085	1.703			-0.001	0.267	1.697			-0.164	0.003	1.725			-0.231	-0.228	1.734			-0.250	-0.428	1.689			-0.241	-0.500	1.663			0.126	-0.018	1.718			0.201	-0.164	1.512
-0.017	-0.217	1.658			-0.018	-0.173	1.699			-0.025	0.085	1.703			-0.001	0.267	1.697			-0.165	0.003	1.725			-0.231	-0.228	1.734			-0.250	-0.428	1.689			-0.241	-0.500	1.663			0.125	-0.018	1.718			0.201	-0.162	1.510
-0.017	-0.217	1.658			-0.018	-0.173	1.699			-0.025	0.085	1.703			-0.001	0.267	1.697			-0.165	0.003	1.725			-0.232	-0.228	1.734			-0.250	-0.428	1.690			-0.241	-0.500	1.663			0.125	-0.018	1.717			0.202	-0.161	1.508
-0.017	-0.217	1.658			-0.018	-0.173	1.699			-0.025	0.085	1.703			-0.001	0.267	1.697			-0.165	0.003	1.725			-0.232	-0.228	1.734			-0.250	-0.428	1.690			-0.241	-0.499	1.663			0.125	-0.018	1.717			0.202	-0.160	1.507
-0.017	-0.217	1.658			-0.018	-0.173	1.699			-0.025	0.085	1.703			-0.001	0.267	1.697			-0.165	0.003	1.725			-0.232	-0.228	1.734			-0.250	-0.428	1.690			-0.241	-0.500	1.663			0.124	-0.018	1.716			0.202	-0.159	1.506
-0.017	-0.217	1.658			-0.018	-0.173	1.699			-0.025	0.085	1.703			-0.001	0.267	1.697			-0.165	0.003	1.725			-0.232	-0.229	1.734			-0.250	-0.428	1.690			-0.241	-0.500	1.663			0.124	-0.018	1.716			0.203	-0.158	1.504
-0.017	-0.217	1.658			-0.018	-0.173	1.699			-0.025	0.086	1.703			-0.001	0.267	1.697			-0.165	0.003	1.725			-0.232	-0.229	1.735			-0.250	-0.429	1.690			-0.241	-0.501	1.663			0.124	-0.018	1.715			0.203	-0.158	1.503
-0.017	-0.217	1.658			-0.018	-0.173	1.699			-0.025	0.086	1.703			-0.001	0.267	1.697			-0.165	0.003	1.725			-0.232	-0.229	1.735			-0.250	-0.429	1.691			-0.240	-0.499	1.666			0.123	-0.017	1.715			0.202	-0.157	1.503
-0.017	-0.217	1.658			-0.018	-0.173	1.699			-0.025	0.086	1.703			-0.002	0.268	1.697			-0.165	0.003	1.725			-0.232	-0.229	1.735			-0.250	-0.429	1.691			-0.240	-0.500	1.666			0.123	-0.017	1.715			0.202	-0.157	1.502
-0.017	-0.217	1.658			-0.018	-0.173	1.699			-0.025	0.086	1.703			-0.002	0.268	1.696			-0.165	0.003	1.725			-0.232	-0.229	1.735			-0.250	-0.429	1.691			-0.239	-0.498	1.668			0.123	-0.017	1.714			0.202	-0.157	1.502
-0.017	-0.217	1.658			-0.018	-0.173	1.699			-0.025	0.086	1.703			-0.002	0.268	1.696			-0.165	0.003	1.725			-0.232	-0.229	1.735			-0.250	-0.429	1.691			-0.239	-0.497	1.669			0.122	-0.017	1.714			0.202	-0.157	1.502
-0.017	-0.217	1.658			-0.018	-0.173	1.699			-0.025	0.086	1.703			-0.002	0.268	1.696			-0.165	0.003	1.725			-0.232	-0.229	1.735			-0.250	-0.429	1.691			-0.239	-0.498	1.668			0.122	-0.017	1.713			0.201	-0.157	1.501
-0.017	-0.217	1.658			-0.018	-0.173	1.699			-0.026	0.086	1.703			-0.002	0.268	1.696			-0.165	0.003	1.725			-0.232	-0.229	1.735			-0.250	-0.429	1.691			-0.239	-0.499	1.668			0.122	-0.017	1.713			0.201	-0.157	1.501
-0.017	-0.217	1.658			-0.018	-0.173	1.699			-0.026	0.086	1.703			-0.002	0.268	1.696			-0.166	0.003	1.725			-0.232	-0.229	1.735			-0.249	-0.430	1.692			-0.239	-0.499	1.668			0.122	-0.017	1.713			0.201	-0.157	1.501
-0.017	-0.217	1.658			-0.018	-0.173	1.699			-0.026	0.086	1.703			-0.002	0.268	1.696			-0.166	0.002	1.725			-0.232	-0.229	1.735			-0.249	-0.430	1.692			-0.239	-0.500	1.667			0.121	-0.017	1.712			0.201	-0.157	1.501
-0.017	-0.218	1.657			-0.018	-0.173	1.699			-0.026	0.086	1.703			-0.002	0.268	1.696			-0.166	0.002	1.725			-0.232	-0.229	1.735			-0.249	-0.430	1.692			-0.239	-0.500	1.667			0.121	-0.017	1.712			0.201	-0.157	1.501
-0.017	-0.218	1.657			-0.018	-0.173	1.699			-0.026	0.086	1.703			-0.002	0.268	1.696			-0.166	0.002	1.725			-0.232	-0.229	1.735			-0.249	-0.430	1.692			-0.239	-0.500	1.667			0.121	-0.017	1.712			0.200	-0.157	1.501
-0.017	-0.218	1.657			-0.018	-0.173	1.699			-0.026	0.086	1.703			-0.002	0.268	1.696			-0.166	0.002	1.725			-0.232	-0.229	1.735			-0.249	-0.430	1.692			-0.239	-0.500	1.667			0.121	-0.017	1.711			0.200	-0.156	1.500
-0.017	-0.218	1.657			-0.018	-0.173	1.699			-0.026	0.086	1.703			-0.002	0.268	1.696			-0.166	0.002	1.725			-0.232	-0.229	1.735			-0.249	-0.430	1.692			-0.239	-0.500	1.667			0.121	-0.017	1.711			0.200	-0.156	1.500
-0.018	-0.218	1.657			-0.018	-0.173	1.699			-0.026	0.086	1.703			-0.003	0.268	1.696			-0.166	0.002	1.725			-0.232	-0.229	1.735			-0.249	-0.430	1.692			-0.239	-0.500	1.667			0.121	-0.017	1.711			0.200	-0.156	1.500
-0.018	-0.218	1.657			-0.018	-0.173	1.698			-0.026	0.086	1.703			-0.003	0.268	1.695			-0.166	0.002	1.725			-0.232	-0.229	1.735			-0.249	-0.430	1.692			-0.239	-0.501	1.667			0.120	-0.017	1.710			0.200	-0.155	1.499
-0.018	-0.218	1.657			-0.018	-0.173	1.698			-0.026	0.086	1.702			-0.003	0.268	1.695			-0.166	0.002	1.725			-0.232	-0.229	1.735			-0.249	-0.430	1.692			-0.239	-0.501	1.667			0.120	-0.017	1.710			0.200	-0.155	1.499
-0.018	-0.218	1.657			-0.018	-0.173	1.698			-0.026	0.086	1.702			-0.003	0.268	1.695			-0.166	0.002	1.725			-0.232	-0.229	1.735			-0.249	-0.430	1.692			-0.239	-0.501	1.667			0.120	-0.017	1.710			0.199	-0.155	1.499
-0.018	-0.218	1.657			-0.018	-0.173	1.698			-0.026	0.086	1.702			-0.003	0.268	1.695			-0.166	0.002	1.725			-0.232	-0.229	1.735			-0.249	-0.430	1.692			-0.239	-0.500	1.667			0.120	-0.017	1.710			0.199	-0.155	1.499
-0.018	-0.218	1.657			-0.018	-0.174	1.698			-0.026	0.086	1.702			-0.003	0.269	1.695			-0.166	0.002	1.725			-0.232	-0.230	1.735			-0.249	-0.430	1.693			-0.239	-0.500	1.667			0.120	-0.016	1.709			0.199	-0.155	1.499
-0.018	-0.218	1.657			-0.018	-0.174	1.698			-0.026	0.086	1.702			-0.003	0.269	1.695			-0.166	0.002	1.725			-0.232	-0.230	1.735			-0.249	-0.429	1.693			-0.239	-0.500	1.667			0.120	-0.016	1.709			0.198	-0.156	1.499
-0.018	-0.218	1.657			-0.018	-0.174	1.698			-0.026	0.086	1.702			-0.003	0.269	1.694			-0.166	0.002	1.725			-0.232	-0.230	1.735			-0.249	-0.429	1.693			-0.239	-0.500	1.667			0.120	-0.016	1.709			0.198	-0.156	1.499
-0.018	-0.218	1.657			-0.018	-0.174	1.698			-0.026	0.086	1.701			-0.003	0.269	1.694			-0.166	0.002	1.725			-0.232	-0.230	1.735			-0.249	-0.429	1.693			-0.239	-0.500	1.667			0.120	-0.016	1.708			0.198	-0.156	1.499
-0.018	-0.218	1.657			-0.018	-0.174	1.698			-0.026	0.086	1.701			-0.003	0.269	1.694			-0.166	0.001	1.724			-0.232	-0.230	1.735			-0.249	-0.429	1.693			-0.239	-0.500	1.667			0.120	-0.016	1.708			0.198	-0.156	1.499
-0.018	-0.218	1.657			-0.018	-0.174	1.698			-0.026	0.086	1.701			-0.003	0.269	1.694			-0.166	0.001	1.724			-0.232	-0.230	1.735			-0.249	-0.428	1.693			-0.239	-0.499	1.667			0.119	-0.016	1.708			0.197	-0.156	1.499
-0.018	-0.218	1.656			-0.018	-0.174	1.698			-0.026	0.086	1.701			-0.003	0.269	1.694			-0.166	0.001	1.724			-0.232	-0.230	1.735			-0.249	-0.427	1.694			-0.239	-0.498	1.667			0.119	-0.016	1.708			0.197	-0.156	1.499
-0.018	-0.218	1.656			-0.018	-0.174	1.697			-0.026	0.087	1.700			-0.003	0.269	1.693			-0.166	0.001	1.724			-0.232	-0.230	1.735			-0.249	-0.426	1.694			-0.239	-0.498	1.667			0.119	-0.016	1.707			0.197	-0.156	1.499
-0.018	-0.219	1.656			-0.018	-0.174	1.697			-0.026	0.087	1.700			-0.003	0.269	1.693			-0.166	0.001	1.724			-0.232	-0.230	1.735			-0.248	-0.425	1.694			-0.240	-0.497	1.667			0.119	-0.016	1.707			0.197	-0.157	1.500
-0.018	-0.219	1.656			-0.018	-0.174	1.697			-0.026	0.087	1.700			-0.003	0.269	1.693			-0.166	0.001	1.724			-0.232	-0.230	1.735			-0.248	-0.424	1.694			-0.240	-0.496	1.667			0.119	-0.016	1.707			0.197	-0.157	1.500
-0.018	-0.219	1.656			-0.018	-0.174	1.697			-0.027	0.087	1.700			-0.003	0.269	1.693			-0.166	0.001	1.724			-0.232	-0.230	1.735			-0.248	-0.423	1.695			-0.240	-0.495	1.667			0.119	-0.016	1.707			0.196	-0.158	1.500
-0.018	-0.219	1.656			-0.018	-0.174	1.697			-0.027	0.087	1.699			-0.003	0.270	1.692			-0.166	0.001	1.724			-0.232	-0.231	1.735			-0.248	-0.422	1.695			-0.240	-0.494	1.667			0.119	-0.016	1.706			0.196	-0.158	1.500
-0.018	-0.219	1.656			-0.018	-0.174	1.697			-0.027	0.087	1.699			-0.003	0.270	1.692			-0.166	0.000	1.723			-0.232	-0.231	1.735			-0.248	-0.421	1.695			-0.240	-0.493	1.667			0.119	-0.016	1.706			0.196	-0.159	1.501
-0.018	-0.219	1.655			-0.018	-0.174	1.696			-0.027	0.087	1.699			-0.003	0.270	1.692			-0.166	0.000	1.723			-0.232	-0.231	1.735			-0.248	-0.420	1.695			-0.240	-0.493	1.667			0.119	-0.016	1.706			0.195	-0.160	1.501
-0.018	-0.219	1.655			-0.018	-0.174	1.696			-0.027	0.087	1.699			-0.003	0.270	1.692			-0.166	0.000	1.723			-0.232	-0.231	1.735			-0.248	-0.420	1.695			-0.240	-0.492	1.667			0.119	-0.016	1.706			0.195	-0.160	1.502
-0.018	-0.219	1.655			-0.018	-0.174	1.696			-0.027	0.087	1.698			-0.003	0.270	1.692			-0.166	0.000	1.723			-0.232	-0.231	1.735			-0.248	-0.419	1.695			-0.240	-0.492	1.667			0.120	-0.016	1.705			0.195	-0.161	1.502
-0.018	-0.219	1.655			-0.018	-0.174	1.696			-0.027	0.087	1.698			-0.003	0.270	1.691			-0.166	0.000	1.723			-0.232	-0.231	1.735			-0.248	-0.419	1.695			-0.240	-0.492	1.667			0.120	-0.016	1.705			0.195	-0.161	1.502
-0.018	-0.219	1.655			-0.018	-0.174	1.696			-0.027	0.087	1.698			-0.003	0.270	1.691			-0.166	0.000	1.722			-0.232	-0.231	1.735			-0.248	-0.419	1.695			-0.240	-0.491	1.667			0.120	-0.016	1.705			0.192	-0.166	1.505
-0.018	-0.219	1.654			-0.018	-0.174	1.695			-0.027	0.087	1.698			-0.003	0.270	1.691			-0.166	0.000	1.722			-0.232	-0.231	1.735			-0.248	-0.418	1.695			-0.240	-0.491	1.666			0.120	-0.016	1.705			0.190	-0.170	1.508
-0.018	-0.219	1.654			-0.018	-0.174	1.695			-0.027	0.087	1.697			-0.003	0.270	1.691			-0.166	0.000	1.722			-0.232	-0.231	1.735			-0.248	-0.418	1.695			-0.240	-0.491	1.666			0.120	-0.016	1.705			0.188	-0.173	1.511
-0.018	-0.219	1.654			-0.018	-0.174	1.695			-0.027	0.087	1.697			-0.003	0.270	1.691			-0.166	0.000	1.721			-0.232	-0.231	1.735			-0.248	-0.418	1.695			-0.240	-0.490	1.666			0.120	-0.016	1.705			0.186	-0.176	1.513
-0.018	-0.219	1.654			-0.018	-0.174	1.695			-0.027	0.087	1.697			-0.003	0.270	1.690			-0.166	0.000	1.721			-0.232	-0.231	1.735			-0.248	-0.418	1.694			-0.240	-0.490	1.666			0.120	-0.016	1.704			0.184	-0.179	1.515
-0.018	-0.219	1.654			-0.018	-0.174	1.695			-0.027	0.087	1.697			-0.003	0.270	1.690			-0.166	0.000	1.721			-0.232	-0.231	1.734			-0.248	-0.417	1.694			-0.240	-0.490	1.665			0.120	-0.016	1.704			0.183	-0.181	1.516
-0.018	-0.219	1.654			-0.018	-0.174	1.695			-0.027	0.087	1.697			-0.003	0.270	1.690			-0.166	0.000	1.721			-0.232	-0.231	1.734			-0.248	-0.417	1.694			-0.240	-0.490	1.665			0.120	-0.016	1.704			0.182	-0.183	1.518
-0.018	-0.219	1.654			-0.018	-0.174	1.694			-0.027	0.087	1.697			-0.003	0.270	1.690			-0.166	0.000	1.720			-0.232	-0.231	1.734			-0.248	-0.417	1.694			-0.240	-0.490	1.665			0.120	-0.016	1.704			0.180	-0.185	1.519
-0.018	-0.219	1.653			-0.018	-0.174	1.694			-0.027	0.087	1.696			-0.003	0.270	1.690			-0.165	0.000	1.720			-0.232	-0.231	1.734			-0.248	-0.417	1.694			-0.240	-0.490	1.665			0.121	-0.016	1.704			0.180	-0.186	1.521
-0.018	-0.219	1.653			-0.018	-0.174	1.694			-0.027	0.087	1.696			-0.003	0.270	1.690			-0.165	0.000	1.720			-0.232	-0.230	1.734			-0.248	-0.417	1.693			-0.240	-0.490	1.664			0.121	-0.016	1.704			0.179	-0.188	1.522
-0.018	-0.219	1.653			-0.018	-0.174	1.694			-0.027	0.087	1.696			-0.003	0.270	1.690			-0.165	0.000	1.720			-0.232	-0.230	1.734			-0.248	-0.417	1.693			-0.240	-0.490	1.664			0.121	-0.016	1.704			0.178	-0.189	1.522
-0.018	-0.219	1.653			-0.018	-0.174	1.694			-0.027	0.087	1.696			-0.003	0.270	1.689			-0.165	0.001	1.719			-0.232	-0.230	1.733			-0.248	-0.417	1.692			-0.241	-0.490	1.663			0.121	-0.016	1.704			0.177	-0.190	1.523
-0.018	-0.219	1.653			-0.018	-0.174	1.694			-0.027	0.087	1.696			-0.003	0.270	1.689			-0.165	0.001	1.719			-0.232	-0.230	1.733			-0.248	-0.418	1.692			-0.241	-0.490	1.663			0.121	-0.016	1.704			0.177	-0.191	1.524
-0.018	-0.219	1.653			-0.018	-0.174	1.694			-0.027	0.087	1.696			-0.003	0.270	1.689			-0.165	0.001	1.719			-0.232	-0.230	1.733			-0.248	-0.418	1.691			-0.241	-0.491	1.662			0.121	-0.016	1.704			0.176	-0.191	1.525
-0.018	-0.219	1.653			-0.018	-0.174	1.693			-0.027	0.087	1.696			-0.003	0.270	1.689			-0.165	0.001	1.719			-0.232	-0.230	1.733			-0.248	-0.418	1.691			-0.241	-0.491	1.662			0.121	-0.016	1.704			0.176	-0.192	1.525
-0.018	-0.219	1.652			-0.018	-0.174	1.693			-0.027	0.087	1.695			-0.003	0.270	1.689			-0.165	0.001	1.719			-0.232	-0.230	1.733			-0.248	-0.419	1.690			-0.241	-0.491	1.661			0.121	-0.016	1.704			0.175	-0.193	1.526
-0.018	-0.219	1.652			-0.018	-0.174	1.693			-0.027	0.087	1.695			-0.003	0.270	1.689			-0.165	0.001	1.718			-0.232	-0.230	1.733			-0.249	-0.419	1.690			-0.241	-0.492	1.661			0.121	-0.016	1.704			0.175	-0.193	1.526
-0.018	-0.219	1.652			-0.018	-0.174	1.693			-0.027	0.087	1.695			-0.003	0.270	1.689			-0.165	0.001	1.718			-0.232	-0.230	1.733			-0.249	-0.420	1.689			-0.241	-0.493	1.660			0.122	-0.016	1.704			0.174	-0.194	1.527
-0.018	-0.219	1.652			-0.018	-0.174	1.693			-0.027	0.087	1.695			-0.003	0.270	1.689			-0.165	0.001	1.718			-0.232	-0.230	1.732			-0.249	-0.421	1.688			-0.241	-0.494	1.660			0.122	-0.016	1.704			0.174	-0.195	1.527
-0.018	-0.219	1.652			-0.018	-0.174	1.693			-0.027	0.087	1.695			-0.003	0.270	1.689			-0.165	0.001	1.718			-0.232	-0.230	1.732			-0.249	-0.423	1.688			-0.241	-0.495	1.659			0.122	-0.016	1.704			0.173	-0.195	1.528
-0.018	-0.219	1.652			-0.018	-0.174	1.693			-0.027	0.087	1.695			-0.003	0.270	1.689			-0.165	0.001	1.718			-0.232	-0.230	1.732			-0.249	-0.423	1.687			-0.241	-0.496	1.658			0.122	-0.016	1.704			0.173	-0.196	1.528
-0.018	-0.219	1.652			-0.018	-0.174	1.693			-0.027	0.087	1.695			-0.003	0.270	1.689			-0.165	0.001	1.718			-0.232	-0.230	1.732			-0.249	-0.424	1.687			-0.241	-0.496	1.658			0.122	-0.016	1.704			0.173	-0.196	1.529
-0.018	-0.219	1.652			-0.018	-0.174	1.693			-0.027	0.087	1.695			-0.003	0.270	1.688			-0.165	0.001	1.718			-0.232	-0.230	1.732			-0.249	-0.424	1.686			-0.241	-0.496	1.658			0.122	-0.016	1.704			0.173	-0.198	1.531
-0.018	-0.219	1.652			-0.018	-0.174	1.693			-0.027	0.087	1.695			-0.003	0.270	1.688			-0.165	0.001	1.718			-0.232	-0.230	1.732			-0.249	-0.424	1.686			-0.241	-0.497	1.657			0.123	-0.016	1.704			0.172	-0.199	1.533
-0.018	-0.219	1.652			-0.018	-0.174	1.692			-0.027	0.087	1.695			-0.003	0.270	1.688			-0.165	0.001	1.718			-0.232	-0.230	1.732			-0.250	-0.424	1.686			-0.241	-0.497	1.657			0.123	-0.016	1.704			0.172	-0.200	1.534
-0.018	-0.219	1.652			-0.018	-0.174	1.692			-0.027	0.087	1.695			-0.003	0.270	1.688			-0.165	0.001	1.718			-0.232	-0.230	1.732			-0.250	-0.425	1.686			-0.241	-0.497	1.657			0.123	-0.016	1.704			0.172	-0.201	1.535
-0.018	-0.219	1.652			-0.018	-0.174	1.692			-0.027	0.087	1.695			-0.003	0.270	1.688			-0.165	0.001	1.717			-0.232	-0.230	1.731			-0.250	-0.425	1.686			-0.242	-0.497	1.657			0.123	-0.016	1.704			0.172	-0.201	1.536
-0.018	-0.219	1.651			-0.018	-0.174	1.692			-0.027	0.087	1.695			-0.002	0.270	1.688			-0.165	0.001	1.717			-0.232	-0.229	1.731			-0.250	-0.425	1.686			-0.242	-0.497	1.657			0.123	-0.016	1.705			0.172	-0.201	1.536
-0.018	-0.219	1.651			-0.018	-0.174	1.692			-0.027	0.087	1.695			-0.002	0.269	1.688			-0.165	0.001	1.717			-0.232	-0.229	1.731			-0.250	-0.425	1.685			-0.242	-0.497	1.657			0.123	-0.016	1.705			0.171	-0.202	1.537
-0.018	-0.219	1.651			-0.018	-0.174	1.692			-0.027	0.087	1.695			-0.002	0.269	1.688			-0.165	0.001	1.717			-0.232	-0.229	1.731			-0.250	-0.425	1.685			-0.242	-0.497	1.657			0.124	-0.016	1.705			0.171	-0.202	1.537
-0.018	-0.219	1.651			-0.018	-0.174	1.692			-0.027	0.087	1.695			-0.002	0.269	1.688			-0.165	0.001	1.717			-0.232	-0.229	1.731			-0.250	-0.425	1.685			-0.242	-0.497	1.657			0.124	-0.016	1.705			0.171	-0.203	1.538
-0.018	-0.219	1.651			-0.018	-0.174	1.692			-0.027	0.087	1.695			-0.002	0.269	1.688			-0.165	0.001	1.717			-0.232	-0.229	1.731			-0.250	-0.425	1.685			-0.242	-0.497	1.657			0.124	-0.016	1.705			0.171	-0.203	1.539
-0.018	-0.219	1.651			-0.018	-0.174	1.692			-0.027	0.087	1.695			-0.002	0.269	1.688			-0.165	0.001	1.717			-0.232	-0.229	1.731			-0.250	-0.425	1.685			-0.242	-0.497	1.657			0.124	-0.016	1.705			0.171	-0.203	1.539
-0.018	-0.219	1.651			-0.018	-0.174	1.692			-0.027	0.087	1.695			-0.002	0.269	1.688			-0.165	0.001	1.717			-0.232	-0.229	1.731			-0.250	-0.425	1.685			-0.242	-0.497	1.657			0.124	-0.016	1.705			0.171	-0.204	1.540
-0.018	-0.219	1.651			-0.018	-0.174	1.692			-0.027	0.087	1.695			-0.002	0.269	1.688			-0.165	0.002	1.717			-0.232	-0.229	1.731			-0.250	-0.425	1.685			-0.242	-0.497	1.657			0.124	-0.016	1.706			0.171	-0.204	1.540
-0.018	-0.218	1.651			-0.018	-0.174	1.692			-0.027	0.087	1.695			-0.002	0.269	1.688			-0.165	0.002	1.717			-0.232	-0.229	1.731			-0.249	-0.434	1.682			-0.240	-0.499	1.655			0.125	-0.016	1.706			0.170	-0.204	1.540
-0.018	-0.218	1.651			-0.018	-0.174	1.692			-0.027	0.087	1.695			-0.002	0.269	1.688			-0.165	0.002	1.717			-0.232	-0.229	1.731			-0.249	-0.433	1.683			-0.240	-0.499	1.656			0.125	-0.016	1.706			0.170	-0.204	1.540
-0.018	-0.218	1.651			-0.018	-0.174	1.692			-0.027	0.087	1.695			-0.002	0.269	1.688			-0.165	0.002	1.717			-0.232	-0.229	1.731			-0.249	-0.432	1.684			-0.240	-0.499	1.656			0.125	-0.016	1.706			0.170	-0.204	1.541
-0.018	-0.218	1.651			-0.018	-0.174	1.692			-0.027	0.087	1.695			-0.002	0.269	1.688			-0.165	0.002	1.717			-0.232	-0.229	1.731			-0.249	-0.432	1.685			-0.240	-0.499	1.657			0.125	-0.016	1.706			0.170	-0.204	1.541
-0.018	-0.218	1.651			-0.018	-0.174	1.692			-0.027	0.087	1.695			-0.002	0.269	1.688			-0.165	0.002	1.717			-0.232	-0.229	1.731			-0.249	-0.432	1.685			-0.240	-0.499	1.657			0.125	-0.016	1.706			0.170	-0.204	1.541
-0.018	-0.218	1.651			-0.018	-0.174	1.692			-0.027	0.087	1.695			-0.002	0.269	1.688			-0.166	0.002	1.718			-0.232	-0.229	1.731			-0.249	-0.431	1.685			-0.240	-0.499	1.657			0.125	-0.016	1.706			0.170	-0.204	1.541
-0.018	-0.218	1.651			-0.018	-0.174	1.692			-0.027	0.087	1.695			-0.002	0.269	1.688			-0.166	0.002	1.718			-0.232	-0.229	1.731			-0.249	-0.431	1.686			-0.240	-0.499	1.658			0.125	-0.016	1.707			0.170	-0.204	1.541
-0.018	-0.218	1.651			-0.018	-0.174	1.692			-0.027	0.087	1.695			-0.002	0.268	1.688			-0.166	0.002	1.718			-0.232	-0.229	1.731			-0.249	-0.431	1.686			-0.240	-0.499	1.658			0.125	-0.016	1.707			0.170	-0.204	1.541
-0.018	-0.218	1.651			-0.018	-0.174	1.692			-0.027	0.087	1.695			-0.002	0.268	1.688			-0.166	0.002	1.718			-0.232	-0.229	1.731			-0.249	-0.430	1.687			-0.240	-0.498	1.658			0.126	-0.016	1.707			0.170	-0.204	1.541
-0.018	-0.218	1.651			-0.018	-0.174	1.692			-0.027	0.087	1.695			-0.002	0.268	1.689			-0.166	0.002	1.718			-0.232	-0.229	1.731			-0.249	-0.430	1.687			-0.240	-0.498	1.659			0.126	-0.016	1.707			0.170	-0.204	1.541
-0.018	-0.218	1.651			-0.018	-0.173	1.692			-0.027	0.087	1.695			-0.002	0.268	1.689			-0.166	0.002	1.718			-0.232	-0.229	1.731			-0.249	-0.429	1.688			-0.240	-0.498	1.659			0.126	-0.016	1.707			0.170	-0.203	1.541
-0.018	-0.218	1.652			-0.018	-0.173	1.692			-0.027	0.087	1.695			-0.002	0.268	1.689			-0.166	0.002	1.718			-0.232	-0.229	1.731			-0.249	-0.429	1.688			-0.240	-0.498	1.659			0.126	-0.016	1.707			0.170	-0.203	1.541
-0.018	-0.218	1.652			-0.018	-0.173	1.692			-0.027	0.087	1.695			-0.002	0.268	1.689			-0.166	0.002	1.718			-0.232	-0.229	1.731			-0.249	-0.429	1.689			-0.240	-0.498	1.660			0.126	-0.016	1.707			0.170	-0.203	1.541
-0.018	-0.218	1.652			-0.018	-0.173	1.692			-0.027	0.087	1.695			-0.002	0.268	1.689			-0.166	0.002	1.719			-0.232	-0.228	1.731			-0.249	-0.428	1.689			-0.240	-0.498	1.660			0.126	-0.016	1.707			0.170	-0.203	1.542
-0.018	-0.218	1.652			-0.018	-0.173	1.693			-0.027	0.087	1.696			-0.002	0.268	1.689			-0.166	0.002	1.719			-0.232	-0.228	1.731			-0.249	-0.428	1.689			-0.240	-0.498	1.660			0.126	-0.016	1.708			0.170	-0.203	1.542
-0.018	-0.218	1.652			-0.018	-0.173	1.693			-0.027	0.087	1.696			-0.002	0.268	1.689			-0.166	0.003	1.719			-0.232	-0.228	1.731			-0.249	-0.428	1.690			-0.240	-0.497	1.660			0.126	-0.016	1.708			0.170	-0.204	1.543
-0.018	-0.218	1.652			-0.018	-0.173	1.693			-0.027	0.087	1.696			-0.002	0.268	1.689			-0.166	0.003	1.719			-0.232	-0.228	1.732			-0.249	-0.428	1.690			-0.241	-0.497	1.661			0.126	-0.016	1.708			0.170	-0.204	1.543
-0.018	-0.218	1.652			-0.018	-0.173	1.693			-0.027	0.087	1.696			-0.002	0.268	1.689			-0.166	0.003	1.719			-0.232	-0.228	1.732			-0.249	-0.427	1.690			-0.241	-0.497	1.661			0.126	-0.016	1.708			0.170	-0.204	1.543
-0.018	-0.218	1.652			-0.018	-0.173	1.693			-0.027	0.087	1.696			-0.002	0.268	1.689			-0.166	0.003	1.720			-0.232	-0.228	1.732			-0.249	-0.427	1.690			-0.241	-0.497	1.661			0.126	-0.016	1.708			0.170	-0.204	1.544
-0.018	-0.218	1.652			-0.018	-0.173	1.693			-0.027	0.087	1.696			-0.002	0.268	1.689			-0.166	0.003	1.720			-0.232	-0.228	1.732			-0.249	-0.426	1.691			-0.241	-0.497	1.661			0.126	-0.016	1.708			0.170	-0.204	1.544
-0.018	-0.218	1.652			-0.018	-0.173	1.693			-0.027	0.087	1.696			-0.002	0.268	1.689			-0.166	0.003	1.720			-0.232	-0.228	1.732			-0.249	-0.426	1.691			-0.241	-0.496	1.662			0.127	-0.016	1.708			0.170	-0.205	1.545
-0.018	-0.218	1.652			-0.018	-0.173	1.693			-0.027	0.087	1.696			-0.002	0.268	1.689			-0.166	0.003	1.720			-0.232	-0.228	1.732			-0.249	-0.425	1.691			-0.241	-0.496	1.662			0.127	-0.016	1.709			0.170	-0.205	1.545
-0.018	-0.218	1.652			-0.018	-0.173	1.693			-0.027	0.087	1.696			-0.002	0.268	1.689			-0.166	0.003	1.720			-0.233	-0.228	1.732			-0.250	-0.425	1.692			-0.241	-0.495	1.662			0.127	-0.016	1.709			0.170	-0.205	1.546
-0.018	-0.218	1.652			-0.018	-0.173	1.693			-0.027	0.087	1.696			-0.002	0.268	1.689			-0.166	0.003	1.720			-0.233	-0.228	1.732			-0.250	-0.424	1.692			-0.242	-0.495	1.663			0.127	-0.016	1.709			0.170	-0.205	1.546
-0.018	-0.218	1.652			-0.018	-0.173	1.693			-0.027	0.087	1.696			-0.002	0.267	1.689			-0.166	0.003	1.720			-0.233	-0.228	1.732			-0.250	-0.423	1.692			-0.242	-0.495	1.663			0.127	-0.016	1.709			0.170	-0.206	1.546
-0.018	-0.218	1.652			-0.018	-0.173	1.693			-0.027	0.087	1.697			-0.002	0.267	1.689			-0.166	0.003	1.721			-0.233	-0.228	1.732			-0.250	-0.423	1.693			-0.242	-0.494	1.663			0.127	-0.016	1.709			0.170	-0.206	1.547
-0.018	-0.218	1.653			-0.019	-0.173	1.693			-0.027	0.087	1.697			-0.002	0.267	1.689			-0.166	0.003	1.721			-0.233	-0.228	1.732			-0.250	-0.423	1.693			-0.242	-0.494	1.663			0.127	-0.016	1.709			0.170	-0.206	1.547
-0.018	-0.218	1.653			-0.019	-0.173	1.693			-0.027	0.087	1.697			-0.002	0.267	1.689			-0.166	0.003	1.721			-0.233	-0.228	1.732			-0.250	-0.423	1.693			-0.242	-0.494	1.663			0.127	-0.016	1.709			0.170	-0.206	1.548
-0.018	-0.217	1.653			-0.019	-0.173	1.694			-0.027	0.087	1.697			-0.002	0.267	1.689			-0.166	0.003	1.721			-0.233	-0.228	1.732			-0.250	-0.422	1.693			-0.242	-0.494	1.664			0.127	-0.016	1.710			0.170	-0.206	1.548
-0.018	-0.217	1.653			-0.019	-0.173	1.694			-0.027	0.087	1.697			-0.002	0.267	1.689			-0.166	0.003	1.721			-0.233	-0.228	1.733			-0.250	-0.422	1.693			-0.242	-0.494	1.664			0.127	-0.016	1.710			0.170	-0.206	1.548
-0.018	-0.217	1.653			-0.019	-0.173	1.694			-0.027	0.087	1.697			-0.002	0.267	1.689			-0.166	0.003	1.721			-0.233	-0.228	1.733			-0.250	-0.422	1.693			-0.242	-0.494	1.664			0.127	-0.016	1.710			0.170	-0.206	1.548
-0.018	-0.217	1.653			-0.019	-0.173	1.694			-0.027	0.087	1.697			-0.002	0.267	1.690			-0.166	0.003	1.721			-0.233	-0.228	1.733			-0.250	-0.422	1.693			-0.242	-0.494	1.664			0.127	-0.016	1.710			0.170	-0.206	1.548
-0.018	-0.217	1.653			-0.019	-0.173	1.694			-0.027	0.087	1.697			-0.002	0.267	1.690			-0.166	0.003	1.721			-0.233	-0.228	1.733			-0.250	-0.422	1.693			-0.242	-0.493	1.664			0.127	-0.016	1.710			0.170	-0.206	1.548
-0.018	-0.217	1.653			-0.019	-0.173	1.694			-0.027	0.087	1.697			-0.002	0.267	1.690			-0.166	0.003	1.722			-0.233	-0.228	1.733			-0.250	-0.421	1.694			-0.242	-0.493	1.664			0.127	-0.016	1.710			0.170	-0.206	1.549
-0.018	-0.217	1.653			-0.019	-0.173	1.694			-0.027	0.087	1.697			-0.002	0.267	1.690			-0.166	0.003	1.722			-0.233	-0.228	1.733			-0.250	-0.421	1.694			-0.242	-0.493	1.664			0.127	-0.016	1.710			0.170	-0.206	1.549
-0.018	-0.217	1.653			-0.019	-0.173	1.694			-0.027	0.087	1.697			-0.002	0.267	1.690			-0.166	0.004	1.722			-0.233	-0.228	1.733			-0.250	-0.421	1.694			-0.243	-0.493	1.664			0.126	-0.016	1.710			0.170	-0.206	1.549
-0.019	-0.217	1.653			-0.019	-0.173	1.694			-0.027	0.087	1.698			-0.002	0.267	1.690			-0.166	0.004	1.722			-0.233	-0.228	1.733			-0.250	-0.421	1.694			-0.243	-0.493	1.664			0.126	-0.016	1.710			0.171	-0.206	1.549
-0.019	-0.217	1.653			-0.019	-0.173	1.694			-0.027	0.087	1.698			-0.002	0.267	1.690			-0.166	0.004	1.722			-0.233	-0.228	1.733			-0.250	-0.421	1.694			-0.243	-0.493	1.665			0.125	-0.016	1.710			0.171	-0.206	1.549
-0.019	-0.217	1.654			-0.019	-0.173	1.694			-0.027	0.087	1.698			-0.002	0.267	1.690			-0.166	0.004	1.722			-0.233	-0.227	1.733			-0.250	-0.421	1.694			-0.243	-0.493	1.665			0.124	-0.016	1.710			0.172	-0.206	1.549
-0.019	-0.218	1.654			-0.019	-0.173	1.694			-0.027	0.087	1.698			-0.002	0.267	1.690			-0.166	0.004	1.722			-0.233	-0.227	1.733			-0.250	-0.421	1.694			-0.243	-0.493	1.665			0.122	-0.016	1.710			0.173	-0.206	1.549
-0.019	-0.218	1.654			-0.019	-0.173	1.695			-0.026	0.087	1.698			-0.002	0.267	1.690			-0.166	0.004	1.722			-0.233	-0.227	1.733			-0.250	-0.421	1.694			-0.243	-0.493	1.665			0.121	-0.017	1.710			0.174	-0.205	1.550
-0.019	-0.218	1.654			-0.019	-0.173	1.695			-0.026	0.087	1.698			-0.002	0.267	1.690			-0.166	0.004	1.722			-0.233	-0.227	1.733			-0.250	-0.421	1.694			-0.243	-0.493	1.665			0.120	-0.016	1.710			0.175	-0.205	1.550
-0.019	-0.218	1.654			-0.019	-0.173	1.695			-0.026	0.086	1.699			-0.002	0.267	1.690			-0.166	0.004	1.722			-0.233	-0.227	1.733			-0.250	-0.420	1.694			-0.243	-0.493	1.665			0.119	-0.016	1.710			0.176	-0.204	1.551
-0.019	-0.218	1.654			-0.019	-0.173	1.695			-0.026	0.086	1.699			-0.002	0.267	1.691			-0.166	0.004	1.722			-0.233	-0.227	1.734			-0.250	-0.420	1.694			-0.243	-0.493	1.665			0.118	-0.016	1.710			0.177	-0.203	1.551
-0.019	-0.218	1.654			-0.019	-0.173	1.695			-0.025	0.086	1.699			-0.002	0.267	1.691			-0.166	0.004	1.722			-0.233	-0.227	1.734			-0.249	-0.431	1.691			-0.242	-0.496	1.664			0.117	-0.016	1.711			0.178	-0.202	1.551
-0.019	-0.218	1.654			-0.019	-0.174	1.695			-0.025	0.086	1.699			-0.002	0.267	1.691			-0.166	0.004	1.723			-0.233	-0.227	1.734			-0.249	-0.431	1.691			-0.241	-0.496	1.664			0.116	-0.016	1.711			0.179	-0.202	1.552
-0.019	-0.218	1.654			-0.019	-0.174	1.695			-0.025	0.085	1.700			-0.002	0.267	1.691			-0.166	0.004	1.723			-0.233	-0.227	1.734			-0.248	-0.438	1.688			-0.240	-0.514	1.658			0.115	-0.016	1.711			0.181	-0.201	1.552
-0.019	-0.218	1.654			-0.019	-0.174	1.695			-0.025	0.085	1.700			-0.002	0.267	1.691			-0.166	0.004	1.723			-0.233	-0.227	1.734			-0.248	-0.438	1.688			-0.240	-0.514	1.658			0.115	-0.016	1.711			0.181	-0.201	1.552
-0.019	-0.218	1.654			-0.019	-0.174	1.695			-0.024	0.085	1.700			-0.002	0.267	1.691			-0.166	0.004	1.723			-0.233	-0.227	1.734			-0.248	-0.438	1.688			-0.240	-0.514	1.658			0.113	-0.014	1.712			0.182	-0.199	1.553
-0.019	-0.218	1.654			-0.019	-0.174	1.695			-0.024	0.085	1.700			-0.002	0.267	1.691			-0.166	0.004	1.723			-0.233	-0.227	1.734			-0.247	-0.446	1.684			-0.239	-0.522	1.655			0.109	-0.015	1.711			0.184	-0.197	1.554
-0.019	-0.218	1.654			-0.019	-0.174	1.695			-0.024	0.085	1.700			-0.002	0.267	1.691			-0.166	0.004	1.723			-0.233	-0.227	1.734			-0.247	-0.446	1.684			-0.239	-0.522	1.655			0.109	-0.015	1.711			0.184	-0.197	1.554
-0.019	-0.219	1.654			-0.019	-0.174	1.695			-0.024	0.085	1.700			-0.002	0.267	1.691			-0.166	0.004	1.723			-0.233	-0.227	1.734			-0.247	-0.444	1.685			-0.238	-0.512	1.664			0.107	-0.014	1.712			0.184	-0.196	1.554
-0.019	-0.219	1.654			-0.019	-0.174	1.695			-0.024	0.085	1.700			-0.002	0.266	1.692			-0.166	0.004	1.723			-0.233	-0.227	1.734			-0.247	-0.442	1.685			-0.238	-0.511	1.665			0.105	-0.013	1.712			0.185	-0.193	1.554
-0.019	-0.219	1.654			-0.019	-0.175	1.695			-0.024	0.085	1.700			-0.002	0.266	1.692			-0.166	0.004	1.723			-0.233	-0.227	1.734			-0.247	-0.441	1.686			-0.239	-0.510	1.665			0.102	-0.011	1.712			0.192	-0.168	1.542
-0.019	-0.219	1.655			-0.019	-0.175	1.696			-0.023	0.085	1.701			-0.002	0.266	1.692			-0.166	0.004	1.723			-0.233	-0.227	1.734			-0.247	-0.440	1.687			-0.239	-0.509	1.665			0.100	-0.010	1.713			0.195	-0.157	1.538
-0.019	-0.219	1.655			-0.019	-0.175	1.696			-0.023	0.085	1.701			-0.002	0.267	1.692			-0.165	0.004	1.723			-0.233	-0.227	1.734			-0.247	-0.438	1.688			-0.239	-0.508	1.666			0.097	-0.009	1.713			0.199	-0.145	1.533
-0.019	-0.219	1.655			-0.019	-0.175	1.696			-0.023	0.085	1.701			-0.002	0.267	1.692			-0.165	0.004	1.723			-0.233	-0.227	1.734			-0.247	-0.438	1.688			-0.239	-0.508	1.666			0.097	-0.009	1.713			0.199	-0.145	1.533
-0.019	-0.219	1.655			-0.018	-0.175	1.696			-0.023	0.085	1.701			-0.002	0.267	1.693			-0.165	0.004	1.723			-0.233	-0.227	1.734			-0.247	-0.436	1.688			-0.239	-0.508	1.666			0.095	-0.008	1.713			0.200	-0.142	1.532
-0.019	-0.220	1.655			-0.018	-0.175	1.696			-0.023	0.085	1.701			-0.002	0.267	1.693			-0.165	0.004	1.723			-0.233	-0.227	1.734			-0.247	-0.436	1.689			-0.239	-0.507	1.666			0.093	-0.007	1.713			0.201	-0.139	1.531
-0.019	-0.220	1.655			-0.018	-0.175	1.696			-0.023	0.085	1.702			-0.001	0.267	1.694			-0.165	0.004	1.723			-0.233	-0.227	1.734			-0.248	-0.435	1.689			-0.239	-0.506	1.666			0.092	-0.006	1.713			0.202	-0.136	1.530
-0.019	-0.220	1.655			-0.018	-0.175	1.696			-0.023	0.085	1.702			-0.001	0.268	1.694			-0.165	0.004	1.724			-0.233	-0.227	1.734			-0.248	-0.433	1.690			-0.239	-0.505	1.667			0.090	-0.005	1.713			0.203	-0.134	1.529
-0.018	-0.218	1.655			-0.014	-0.173	1.695			-0.023	0.085	1.702			-0.001	0.268	1.695			-0.165	0.004	1.724			-0.232	-0.227	1.735			-0.248	-0.432	1.691			-0.239	-0.504	1.667			0.113	0.039	1.581			0.204	-0.132	1.529
-0.017	-0.216	1.655			-0.010	-0.170	1.694			-0.023	0.086	1.702			-0.001	0.268	1.695			-0.165	0.004	1.724			-0.232	-0.226	1.735			-0.248	-0.431	1.691			-0.239	-0.503	1.668			0.122	0.055	1.530			0.205	-0.131	1.528
-0.016	-0.214	1.656			-0.006	-0.167	1.694			-0.023	0.086	1.702			-0.001	0.268	1.696			-0.164	0.004	1.724			-0.232	-0.226	1.735			-0.248	-0.430	1.692			-0.240	-0.503	1.668			0.125	0.063	1.508			0.206	-0.129	1.527
-0.016	-0.212	1.656			-0.003	-0.165	1.693			-0.022	0.087	1.702			-0.001	0.269	1.697			-0.164	0.005	1.724			-0.232	-0.226	1.735			-0.248	-0.428	1.693			-0.240	-0.501	1.669			0.126	0.067	1.496			0.207	-0.128	1.527
-0.015	-0.210	1.656			-0.001	-0.163	1.693			-0.021	0.088	1.702			-0.001	0.269	1.698			-0.164	0.005	1.725			-0.232	-0.226	1.736			-0.248	-0.427	1.694			-0.240	-0.500	1.669			0.127	0.070	1.487			0.207	-0.127	1.526
[truncated: 2,920 more rows]
[truncated: 30 more columns]
