# Supplementary material for: A natural user interface to integrate citizen science and physical exercise
Source: PLoS One. 2017 Feb 23;12(2):e0172587. doi: 10.1371/journal.pone.0172587 (PMC5322974; doi:10.1371/journal.pone.0172587)
Supplement: S1 Folder — Kinect raw data of each participant in the two kinect groups (KC and KNC). Data of each participant are saved in a binary file. Trajectories of points have been extracted form the binary file and saved in a text file. (ZIP) [file pone.0172587.s002.zip › Raw_data/Par9/Par9_Left_C_points.txt]

-0.024	-0.169	1.734			-0.017	-0.113	1.777			-0.012	0.196	1.768			-0.042	0.364	1.756			-0.171	0.101	1.802			-0.214	-0.072	1.658			-0.107	-0.032	1.454			-0.104	-0.005	1.444			0.123	0.079	1.761			0.162	-0.158	1.765
-0.024	-0.169	1.734			-0.017	-0.113	1.777			-0.012	0.196	1.768			-0.042	0.364	1.756			-0.171	0.101	1.802			-0.216	-0.072	1.667			-0.104	-0.028	1.462			-0.100	0.000	1.454			0.123	0.079	1.761			0.161	-0.158	1.766
-0.025	-0.169	1.735			-0.017	-0.113	1.777			-0.012	0.196	1.768			-0.042	0.364	1.756			-0.172	0.101	1.802			-0.217	-0.074	1.671			-0.103	-0.022	1.473			-0.099	0.005	1.465			0.123	0.079	1.762			0.161	-0.158	1.766
-0.025	-0.169	1.735			-0.017	-0.113	1.778			-0.012	0.196	1.768			-0.042	0.364	1.756			-0.172	0.101	1.803			-0.218	-0.076	1.673			-0.103	-0.012	1.485			-0.099	0.009	1.476			0.124	0.079	1.762			0.161	-0.158	1.767
-0.025	-0.169	1.735			-0.017	-0.113	1.778			-0.012	0.195	1.768			-0.042	0.364	1.756			-0.173	0.102	1.803			-0.219	-0.077	1.676			-0.103	-0.006	1.495			-0.099	0.013	1.488			0.124	0.079	1.763			0.161	-0.158	1.767
-0.025	-0.170	1.735			-0.017	-0.114	1.778			-0.013	0.195	1.768			-0.042	0.364	1.755			-0.173	0.102	1.804			-0.220	-0.079	1.678			-0.104	0.001	1.505			-0.099	0.013	1.502			0.124	0.079	1.763			0.160	-0.158	1.767
-0.025	-0.170	1.735			-0.018	-0.114	1.778			-0.013	0.195	1.768			-0.042	0.364	1.755			-0.174	0.103	1.805			-0.222	-0.081	1.681			-0.105	0.007	1.514			-0.099	0.012	1.513			0.124	0.078	1.764			0.160	-0.158	1.768
-0.025	-0.170	1.735			-0.018	-0.114	1.778			-0.013	0.195	1.768			-0.042	0.364	1.755			-0.174	0.103	1.806			-0.223	-0.083	1.684			-0.106	0.011	1.522			-0.099	0.012	1.521			0.124	0.078	1.764			0.160	-0.158	1.768
-0.025	-0.170	1.735			-0.018	-0.114	1.778			-0.013	0.195	1.768			-0.042	0.364	1.754			-0.175	0.104	1.807			-0.224	-0.084	1.686			-0.107	0.015	1.528			-0.099	0.012	1.529			0.124	0.078	1.764			0.160	-0.159	1.768
-0.025	-0.170	1.735			-0.018	-0.114	1.778			-0.013	0.195	1.768			-0.041	0.364	1.754			-0.176	0.105	1.808			-0.225	-0.086	1.688			-0.109	0.013	1.537			-0.099	0.012	1.535			0.124	0.078	1.765			0.160	-0.159	1.769
-0.025	-0.170	1.735			-0.018	-0.114	1.778			-0.013	0.195	1.769			-0.041	0.364	1.754			-0.176	0.105	1.810			-0.226	-0.087	1.690			-0.110	0.012	1.544			-0.099	0.012	1.540			0.124	0.078	1.765			0.160	-0.159	1.769
-0.025	-0.170	1.735			-0.018	-0.114	1.778			-0.013	0.195	1.769			-0.041	0.364	1.753			-0.177	0.106	1.811			-0.230	-0.091	1.696			-0.115	0.008	1.555			-0.099	0.011	1.545			0.124	0.078	1.765			0.159	-0.159	1.769
-0.025	-0.170	1.735			-0.018	-0.114	1.778			-0.013	0.194	1.769			-0.041	0.364	1.753			-0.177	0.106	1.813			-0.236	-0.095	1.705			-0.116	0.010	1.558			-0.095	0.021	1.541			0.124	0.078	1.765			0.159	-0.159	1.769
-0.025	-0.170	1.736			-0.018	-0.114	1.778			-0.013	0.194	1.769			-0.040	0.364	1.753			-0.178	0.107	1.814			-0.236	-0.096	1.705			-0.116	0.011	1.561			-0.097	0.019	1.546			0.124	0.078	1.766			0.159	-0.159	1.770
-0.025	-0.170	1.736			-0.018	-0.114	1.779			-0.013	0.194	1.769			-0.040	0.364	1.752			-0.178	0.107	1.815			-0.237	-0.097	1.707			-0.117	0.013	1.563			-0.098	0.018	1.550			0.124	0.078	1.766			0.159	-0.159	1.770
-0.025	-0.170	1.736			-0.018	-0.114	1.779			-0.013	0.194	1.769			-0.040	0.364	1.752			-0.179	0.108	1.816			-0.238	-0.098	1.708			-0.117	0.015	1.565			-0.098	0.017	1.553			0.124	0.078	1.766			0.159	-0.159	1.770
-0.025	-0.170	1.736			-0.018	-0.114	1.779			-0.013	0.194	1.769			-0.039	0.364	1.752			-0.179	0.108	1.818			-0.238	-0.098	1.709			-0.118	0.016	1.567			-0.099	0.017	1.556			0.125	0.077	1.766			0.159	-0.160	1.770
-0.025	-0.170	1.736			-0.018	-0.114	1.779			-0.013	0.194	1.769			-0.039	0.364	1.751			-0.179	0.109	1.819			-0.239	-0.099	1.710			-0.118	0.018	1.569			-0.095	0.025	1.550			0.125	0.077	1.766			0.159	-0.160	1.770
-0.025	-0.170	1.736			-0.018	-0.114	1.779			-0.013	0.194	1.769			-0.039	0.364	1.751			-0.180	0.109	1.820			-0.239	-0.099	1.710			-0.118	0.019	1.570			-0.097	0.023	1.552			0.125	0.077	1.766			0.159	-0.160	1.770
-0.025	-0.170	1.736			-0.018	-0.114	1.779			-0.013	0.194	1.769			-0.038	0.364	1.751			-0.180	0.110	1.820			-0.239	-0.100	1.711			-0.118	0.020	1.571			-0.094	0.030	1.547			0.125	0.077	1.767			0.160	-0.160	1.770
-0.025	-0.170	1.736			-0.018	-0.114	1.779			-0.013	0.194	1.769			-0.038	0.364	1.750			-0.180	0.110	1.821			-0.239	-0.100	1.710			-0.119	0.021	1.571			-0.096	0.027	1.550			0.125	0.077	1.767			0.160	-0.160	1.770
-0.026	-0.169	1.736			-0.018	-0.114	1.779			-0.013	0.194	1.769			-0.038	0.364	1.750			-0.181	0.110	1.822			-0.240	-0.100	1.711			-0.119	0.022	1.572			-0.093	0.033	1.545			0.125	0.077	1.767			0.160	-0.160	1.770
-0.026	-0.169	1.736			-0.018	-0.114	1.779			-0.014	0.193	1.769			-0.037	0.364	1.750			-0.181	0.110	1.823			-0.240	-0.100	1.711			-0.120	0.020	1.573			-0.093	0.032	1.546			0.125	0.077	1.767			0.160	-0.160	1.769
-0.026	-0.169	1.736			-0.018	-0.114	1.779			-0.014	0.193	1.769			-0.037	0.364	1.750			-0.181	0.111	1.823			-0.240	-0.100	1.710			-0.121	0.018	1.575			-0.093	0.031	1.546			0.125	0.077	1.767			0.160	-0.161	1.769
-0.026	-0.169	1.736			-0.018	-0.114	1.779			-0.014	0.193	1.769			-0.037	0.364	1.749			-0.181	0.111	1.824			-0.239	-0.100	1.710			-0.121	0.016	1.576			-0.095	0.027	1.549			0.125	0.077	1.767			0.160	-0.161	1.769
-0.026	-0.169	1.737			-0.018	-0.114	1.779			-0.014	0.193	1.769			-0.036	0.364	1.749			-0.181	0.111	1.824			-0.239	-0.100	1.709			-0.122	0.016	1.577			-0.095	0.027	1.549			0.125	0.077	1.767			0.160	-0.161	1.769
-0.026	-0.169	1.737			-0.018	-0.114	1.779			-0.014	0.193	1.769			-0.036	0.364	1.749			-0.182	0.111	1.825			-0.239	-0.100	1.708			-0.122	0.015	1.578			-0.095	0.028	1.549			0.125	0.077	1.767			0.160	-0.161	1.769
-0.026	-0.169	1.737			-0.018	-0.114	1.779			-0.014	0.193	1.769			-0.036	0.364	1.749			-0.182	0.112	1.825			-0.238	-0.099	1.707			-0.123	0.014	1.579			-0.095	0.028	1.549			0.125	0.076	1.767			0.160	-0.161	1.769
-0.026	-0.169	1.737			-0.018	-0.114	1.779			-0.014	0.193	1.769			-0.036	0.364	1.749			-0.182	0.112	1.826			-0.238	-0.099	1.706			-0.123	0.014	1.579			-0.095	0.028	1.549			0.125	0.076	1.767			0.160	-0.161	1.769
-0.026	-0.169	1.737			-0.018	-0.114	1.779			-0.014	0.193	1.769			-0.035	0.364	1.748			-0.182	0.112	1.826			-0.237	-0.099	1.705			-0.124	0.013	1.580			-0.095	0.028	1.548			0.125	0.076	1.767			0.160	-0.161	1.769
-0.026	-0.169	1.737			-0.018	-0.114	1.780			-0.014	0.193	1.769			-0.035	0.364	1.748			-0.182	0.112	1.826			-0.237	-0.099	1.704			-0.124	0.012	1.580			-0.095	0.027	1.548			0.126	0.076	1.767			0.160	-0.161	1.769
-0.026	-0.169	1.737			-0.018	-0.114	1.780			-0.014	0.193	1.769			-0.035	0.364	1.748			-0.182	0.112	1.826			-0.237	-0.098	1.703			-0.124	0.011	1.580			-0.095	0.027	1.547			0.126	0.076	1.767			0.161	-0.162	1.768
-0.026	-0.169	1.737			-0.018	-0.114	1.780			-0.014	0.193	1.769			-0.035	0.363	1.748			-0.182	0.112	1.827			-0.236	-0.098	1.703			-0.125	0.010	1.581			-0.095	0.027	1.546			0.126	0.076	1.767			0.161	-0.162	1.768
-0.026	-0.169	1.737			-0.018	-0.114	1.780			-0.014	0.193	1.769			-0.035	0.363	1.748			-0.182	0.113	1.827			-0.236	-0.098	1.702			-0.125	0.009	1.581			-0.097	0.024	1.547			0.126	0.076	1.767			0.161	-0.162	1.768
-0.026	-0.169	1.737			-0.018	-0.114	1.780			-0.014	0.193	1.769			-0.034	0.363	1.748			-0.182	0.113	1.827			-0.237	-0.098	1.702			-0.124	0.011	1.575			-0.099	0.021	1.548			0.126	0.076	1.767			0.161	-0.162	1.768
-0.026	-0.169	1.737			-0.018	-0.114	1.780			-0.014	0.192	1.769			-0.034	0.363	1.748			-0.183	0.113	1.827			-0.237	-0.098	1.702			-0.124	0.013	1.571			-0.100	0.019	1.549			0.126	0.076	1.767			0.161	-0.162	1.768
-0.026	-0.169	1.737			-0.018	-0.114	1.780			-0.014	0.192	1.769			-0.034	0.363	1.747			-0.183	0.113	1.828			-0.237	-0.097	1.701			-0.123	0.014	1.568			-0.097	0.026	1.542			0.126	0.076	1.767			0.161	-0.162	1.768
-0.026	-0.169	1.737			-0.018	-0.114	1.780			-0.014	0.192	1.769			-0.034	0.363	1.747			-0.183	0.113	1.828			-0.237	-0.097	1.700			-0.123	0.015	1.565			-0.095	0.031	1.536			0.126	0.076	1.767			0.161	-0.162	1.768
-0.026	-0.169	1.737			-0.018	-0.114	1.780			-0.014	0.192	1.769			-0.034	0.363	1.747			-0.183	0.113	1.828			-0.237	-0.097	1.700			-0.122	0.016	1.563			-0.093	0.035	1.532			0.126	0.075	1.767			0.161	-0.162	1.768
-0.026	-0.169	1.737			-0.018	-0.114	1.780			-0.014	0.192	1.769			-0.033	0.363	1.747			-0.183	0.113	1.828			-0.237	-0.097	1.699			-0.122	0.017	1.561			-0.092	0.038	1.528			0.126	0.075	1.767			0.161	-0.162	1.768
-0.026	-0.169	1.737			-0.018	-0.114	1.780			-0.014	0.192	1.769			-0.033	0.363	1.747			-0.183	0.113	1.828			-0.236	-0.096	1.698			-0.122	0.017	1.560			-0.091	0.041	1.525			0.126	0.075	1.767			0.161	-0.162	1.768
-0.026	-0.169	1.737			-0.018	-0.114	1.780			-0.014	0.192	1.769			-0.033	0.363	1.747			-0.183	0.114	1.828			-0.236	-0.096	1.697			-0.122	0.018	1.558			-0.090	0.043	1.523			0.126	0.075	1.766			0.161	-0.162	1.767
-0.026	-0.169	1.737			-0.018	-0.114	1.780			-0.014	0.192	1.768			-0.033	0.363	1.746			-0.183	0.114	1.828			-0.235	-0.096	1.696			-0.122	0.018	1.557			-0.089	0.045	1.520			0.126	0.075	1.766			0.161	-0.163	1.767
-0.026	-0.169	1.737			-0.018	-0.114	1.780			-0.014	0.192	1.768			-0.033	0.363	1.746			-0.183	0.114	1.827			-0.235	-0.095	1.695			-0.121	0.019	1.556			-0.088	0.046	1.519			0.126	0.075	1.766			0.161	-0.163	1.767
-0.026	-0.169	1.737			-0.018	-0.114	1.780			-0.014	0.192	1.768			-0.033	0.363	1.746			-0.183	0.114	1.827			-0.234	-0.095	1.693			-0.121	0.019	1.555			-0.088	0.048	1.517			0.126	0.075	1.766			0.161	-0.163	1.767
-0.026	-0.169	1.737			-0.018	-0.114	1.780			-0.014	0.192	1.768			-0.032	0.363	1.746			-0.183	0.114	1.827			-0.234	-0.094	1.692			-0.121	0.019	1.554			-0.095	0.034	1.526			0.127	0.075	1.766			0.161	-0.163	1.767
-0.026	-0.169	1.737			-0.018	-0.114	1.780			-0.014	0.192	1.768			-0.032	0.364	1.746			-0.183	0.114	1.827			-0.233	-0.094	1.691			-0.121	0.020	1.553			-0.094	0.037	1.523			0.127	0.075	1.766			0.161	-0.163	1.767
-0.026	-0.169	1.737			-0.018	-0.114	1.780			-0.014	0.192	1.768			-0.032	0.363	1.745			-0.183	0.114	1.827			-0.233	-0.094	1.690			-0.121	0.020	1.552			-0.093	0.039	1.521			0.127	0.075	1.766			0.161	-0.163	1.767
-0.026	-0.169	1.738			-0.018	-0.114	1.780			-0.013	0.191	1.768			-0.032	0.363	1.745			-0.183	0.114	1.827			-0.232	-0.093	1.689			-0.121	0.020	1.551			-0.093	0.041	1.519			0.127	0.075	1.765			0.161	-0.163	1.767
-0.026	-0.169	1.738			-0.018	-0.114	1.780			-0.013	0.191	1.768			-0.032	0.364	1.745			-0.182	0.114	1.826			-0.232	-0.093	1.688			-0.121	0.021	1.550			-0.092	0.042	1.517			0.127	0.075	1.765			0.161	-0.163	1.767
-0.026	-0.169	1.738			-0.018	-0.113	1.780			-0.013	0.191	1.767			-0.032	0.364	1.744			-0.182	0.114	1.826			-0.224	-0.089	1.679			-0.121	0.022	1.548			-0.092	0.045	1.515			0.127	0.075	1.765			0.161	-0.163	1.766
-0.026	-0.169	1.738			-0.018	-0.113	1.779			-0.013	0.191	1.767			-0.032	0.364	1.744			-0.182	0.115	1.826			-0.223	-0.089	1.678			-0.121	0.022	1.547			-0.092	0.046	1.514			0.127	0.074	1.765			0.161	-0.163	1.766
-0.026	-0.169	1.738			-0.018	-0.113	1.779			-0.013	0.191	1.767			-0.032	0.364	1.744			-0.182	0.115	1.826			-0.223	-0.088	1.677			-0.121	0.023	1.547			-0.098	0.032	1.523			0.127	0.074	1.765			0.161	-0.163	1.766
-0.026	-0.169	1.737			-0.018	-0.113	1.779			-0.013	0.191	1.767			-0.032	0.364	1.744			-0.182	0.115	1.825			-0.223	-0.088	1.678			-0.121	0.023	1.546			-0.096	0.035	1.520			0.127	0.074	1.765			0.161	-0.163	1.766
-0.026	-0.169	1.737			-0.018	-0.113	1.779			-0.013	0.191	1.767			-0.032	0.364	1.743			-0.182	0.115	1.825			-0.223	-0.088	1.677			-0.121	0.023	1.545			-0.096	0.037	1.518			0.127	0.074	1.764			0.161	-0.163	1.766
-0.026	-0.169	1.737			-0.018	-0.113	1.779			-0.013	0.191	1.767			-0.032	0.364	1.743			-0.182	0.115	1.825			-0.221	-0.087	1.674			-0.121	0.024	1.544			-0.095	0.040	1.516			0.127	0.074	1.764			0.161	-0.163	1.766
-0.026	-0.168	1.737			-0.018	-0.113	1.779			-0.013	0.191	1.766			-0.032	0.364	1.743			-0.182	0.115	1.824			-0.220	-0.086	1.673			-0.121	0.024	1.544			-0.095	0.041	1.515			0.127	0.074	1.764			0.161	-0.163	1.765
-0.026	-0.168	1.737			-0.018	-0.113	1.779			-0.013	0.191	1.766			-0.032	0.364	1.742			-0.182	0.115	1.824			-0.207	-0.080	1.661			-0.117	0.030	1.537			-0.093	0.049	1.508			0.127	0.074	1.764			0.161	-0.164	1.765
-0.026	-0.168	1.737			-0.018	-0.113	1.779			-0.013	0.191	1.766			-0.032	0.364	1.742			-0.182	0.115	1.824			-0.210	-0.081	1.663			-0.117	0.030	1.536			-0.093	0.050	1.507			0.127	0.074	1.763			0.161	-0.164	1.765
-0.026	-0.168	1.737			-0.018	-0.113	1.778			-0.013	0.191	1.766			-0.032	0.364	1.742			-0.182	0.115	1.823			-0.209	-0.081	1.662			-0.117	0.030	1.535			-0.092	0.051	1.506			0.127	0.074	1.763			0.161	-0.164	1.765
-0.026	-0.168	1.737			-0.018	-0.113	1.778			-0.013	0.191	1.766			-0.032	0.364	1.742			-0.181	0.115	1.823			-0.208	-0.080	1.661			-0.117	0.030	1.535			-0.092	0.052	1.505			0.127	0.074	1.763			0.161	-0.164	1.765
-0.026	-0.168	1.737			-0.018	-0.113	1.778			-0.013	0.191	1.766			-0.032	0.364	1.741			-0.181	0.115	1.823			-0.208	-0.080	1.660			-0.117	0.031	1.534			-0.092	0.052	1.504			0.127	0.074	1.763			0.161	-0.164	1.765
-0.026	-0.168	1.737			-0.018	-0.113	1.778			-0.013	0.191	1.765			-0.032	0.364	1.741			-0.181	0.115	1.823			-0.207	-0.079	1.659			-0.117	0.031	1.534			-0.092	0.053	1.503			0.127	0.074	1.763			0.161	-0.164	1.765
-0.026	-0.168	1.737			-0.018	-0.113	1.778			-0.013	0.191	1.765			-0.032	0.364	1.741			-0.181	0.115	1.822			-0.207	-0.079	1.659			-0.117	0.031	1.534			-0.092	0.054	1.503			0.127	0.074	1.762			0.161	-0.164	1.764
-0.026	-0.168	1.737			-0.018	-0.113	1.778			-0.013	0.191	1.765			-0.032	0.364	1.741			-0.181	0.115	1.822			-0.207	-0.079	1.658			-0.118	0.030	1.533			-0.092	0.054	1.502			0.127	0.074	1.762			0.161	-0.164	1.764
-0.026	-0.168	1.737			-0.018	-0.113	1.778			-0.013	0.191	1.765			-0.032	0.364	1.740			-0.181	0.115	1.822			-0.207	-0.079	1.658			-0.118	0.030	1.533			-0.092	0.055	1.502			0.127	0.074	1.762			0.161	-0.164	1.764
-0.026	-0.168	1.737			-0.018	-0.113	1.777			-0.013	0.190	1.765			-0.032	0.364	1.740			-0.181	0.115	1.821			-0.207	-0.080	1.658			-0.118	0.030	1.533			-0.092	0.055	1.501			0.127	0.074	1.762			0.161	-0.164	1.764
-0.027	-0.168	1.737			-0.018	-0.113	1.777			-0.013	0.190	1.764			-0.032	0.364	1.740			-0.181	0.115	1.821			-0.207	-0.080	1.658			-0.119	0.029	1.533			-0.092	0.056	1.501			0.127	0.074	1.762			0.161	-0.164	1.764
-0.027	-0.168	1.737			-0.018	-0.113	1.777			-0.013	0.190	1.764			-0.032	0.364	1.740			-0.181	0.115	1.821			-0.208	-0.080	1.659			-0.119	0.029	1.533			-0.092	0.056	1.500			0.127	0.074	1.761			0.161	-0.164	1.764
-0.027	-0.168	1.737			-0.018	-0.113	1.777			-0.013	0.190	1.764			-0.032	0.364	1.739			-0.181	0.115	1.821			-0.208	-0.080	1.658			-0.119	0.029	1.533			-0.092	0.056	1.500			0.127	0.073	1.761			0.161	-0.164	1.764
-0.027	-0.168	1.737			-0.018	-0.113	1.777			-0.013	0.190	1.764			-0.032	0.365	1.739			-0.180	0.115	1.820			-0.208	-0.080	1.658			-0.119	0.029	1.533			-0.101	0.036	1.515			0.127	0.073	1.761			0.161	-0.164	1.764
-0.027	-0.168	1.737			-0.018	-0.113	1.777			-0.013	0.190	1.764			-0.032	0.365	1.739			-0.180	0.115	1.820			-0.208	-0.081	1.659			-0.119	0.029	1.533			-0.101	0.037	1.514			0.127	0.073	1.761			0.161	-0.164	1.764
-0.027	-0.168	1.737			-0.018	-0.112	1.776			-0.013	0.190	1.764			-0.032	0.365	1.739			-0.180	0.115	1.820			-0.210	-0.082	1.660			-0.120	0.029	1.533			-0.100	0.038	1.513			0.127	0.073	1.761			0.161	-0.164	1.763
-0.027	-0.168	1.737			-0.018	-0.112	1.776			-0.013	0.190	1.763			-0.032	0.365	1.738			-0.180	0.115	1.819			-0.212	-0.083	1.662			-0.120	0.028	1.533			-0.100	0.039	1.512			0.127	0.073	1.761			0.161	-0.164	1.763
-0.027	-0.168	1.737			-0.018	-0.112	1.776			-0.013	0.190	1.763			-0.032	0.365	1.738			-0.180	0.115	1.819			-0.213	-0.083	1.663			-0.120	0.028	1.533			-0.099	0.040	1.511			0.127	0.073	1.760			0.161	-0.164	1.763
-0.027	-0.168	1.737			-0.018	-0.112	1.776			-0.013	0.190	1.763			-0.032	0.365	1.738			-0.180	0.115	1.819			-0.214	-0.084	1.664			-0.120	0.028	1.533			-0.099	0.041	1.510			0.127	0.073	1.760			0.161	-0.164	1.763
-0.027	-0.168	1.737			-0.018	-0.112	1.776			-0.013	0.190	1.763			-0.032	0.365	1.738			-0.180	0.115	1.819			-0.215	-0.084	1.664			-0.121	0.028	1.533			-0.099	0.042	1.510			0.127	0.073	1.760			0.161	-0.164	1.763
-0.027	-0.168	1.736			-0.018	-0.112	1.776			-0.013	0.190	1.763			-0.032	0.365	1.738			-0.180	0.116	1.818			-0.214	-0.084	1.664			-0.121	0.027	1.533			-0.103	0.030	1.519			0.127	0.073	1.760			0.161	-0.164	1.763
-0.027	-0.168	1.736			-0.018	-0.112	1.776			-0.013	0.190	1.763			-0.032	0.365	1.738			-0.180	0.116	1.818			-0.214	-0.084	1.664			-0.121	0.027	1.533			-0.102	0.032	1.517			0.127	0.073	1.760			0.161	-0.164	1.763
-0.027	-0.168	1.736			-0.018	-0.112	1.776			-0.013	0.190	1.763			-0.032	0.365	1.737			-0.180	0.116	1.818			-0.214	-0.084	1.664			-0.121	0.027	1.533			-0.102	0.034	1.515			0.127	0.073	1.760			0.161	-0.164	1.763
-0.027	-0.168	1.736			-0.018	-0.112	1.775			-0.013	0.190	1.763			-0.032	0.365	1.737			-0.180	0.116	1.818			-0.214	-0.084	1.663			-0.121	0.027	1.532			-0.101	0.036	1.514			0.127	0.073	1.760			0.161	-0.164	1.763
-0.027	-0.168	1.736			-0.018	-0.112	1.775			-0.013	0.190	1.762			-0.032	0.365	1.737			-0.180	0.116	1.818			-0.214	-0.084	1.663			-0.121	0.027	1.532			-0.100	0.038	1.513			0.127	0.073	1.760			0.161	-0.164	1.763
-0.027	-0.168	1.736			-0.018	-0.112	1.775			-0.013	0.190	1.762			-0.032	0.365	1.737			-0.179	0.116	1.817			-0.214	-0.084	1.663			-0.121	0.027	1.532			-0.100	0.040	1.511			0.127	0.073	1.760			0.161	-0.164	1.763
-0.027	-0.168	1.736			-0.018	-0.112	1.775			-0.013	0.190	1.762			-0.032	0.365	1.737			-0.179	0.116	1.817			-0.213	-0.084	1.662			-0.121	0.027	1.532			-0.099	0.041	1.510			0.127	0.073	1.759			0.161	-0.164	1.763
-0.027	-0.168	1.736			-0.018	-0.112	1.775			-0.013	0.190	1.762			-0.032	0.365	1.737			-0.179	0.116	1.817			-0.214	-0.084	1.662			-0.121	0.027	1.532			-0.099	0.042	1.509			0.127	0.073	1.759			0.161	-0.164	1.763
-0.027	-0.168	1.736			-0.018	-0.112	1.775			-0.013	0.190	1.762			-0.032	0.365	1.737			-0.179	0.116	1.817			-0.214	-0.084	1.663			-0.121	0.027	1.532			-0.099	0.043	1.509			0.127	0.073	1.759			0.161	-0.164	1.763
-0.027	-0.168	1.736			-0.018	-0.112	1.775			-0.013	0.190	1.762			-0.032	0.365	1.737			-0.179	0.116	1.817			-0.215	-0.085	1.663			-0.121	0.026	1.533			-0.098	0.044	1.508			0.127	0.073	1.759			0.161	-0.164	1.762
-0.027	-0.168	1.736			-0.018	-0.112	1.775			-0.013	0.190	1.762			-0.033	0.365	1.737			-0.179	0.115	1.816			-0.215	-0.085	1.663			-0.122	0.026	1.533			-0.098	0.045	1.507			0.127	0.073	1.759			0.161	-0.164	1.762
-0.027	-0.168	1.736			-0.018	-0.112	1.775			-0.013	0.190	1.762			-0.033	0.365	1.736			-0.179	0.115	1.816			-0.214	-0.085	1.662			-0.122	0.026	1.532			-0.097	0.046	1.506			0.127	0.073	1.759			0.161	-0.164	1.762
-0.027	-0.168	1.736			-0.018	-0.112	1.774			-0.013	0.190	1.762			-0.033	0.365	1.736			-0.179	0.115	1.816			-0.214	-0.085	1.662			-0.122	0.026	1.532			-0.097	0.047	1.505			0.127	0.073	1.759			0.161	-0.164	1.762
-0.027	-0.168	1.736			-0.018	-0.112	1.774			-0.013	0.190	1.762			-0.033	0.366	1.736			-0.179	0.115	1.816			-0.214	-0.084	1.662			-0.122	0.026	1.532			-0.096	0.048	1.505			0.127	0.073	1.759			0.161	-0.164	1.762
-0.027	-0.168	1.736			-0.018	-0.112	1.774			-0.013	0.190	1.761			-0.033	0.366	1.736			-0.179	0.115	1.816			-0.213	-0.084	1.661			-0.122	0.026	1.532			-0.096	0.049	1.504			0.127	0.073	1.759			0.161	-0.164	1.762
-0.027	-0.168	1.736			-0.018	-0.112	1.774			-0.013	0.190	1.761			-0.033	0.366	1.736			-0.179	0.115	1.816			-0.217	-0.082	1.671			-0.122	0.026	1.532			-0.096	0.050	1.503			0.127	0.073	1.759			0.161	-0.164	1.762
-0.027	-0.168	1.736			-0.018	-0.112	1.774			-0.013	0.190	1.761			-0.033	0.366	1.736			-0.179	0.115	1.816			-0.215	-0.082	1.669			-0.122	0.026	1.532			-0.095	0.051	1.502			0.127	0.073	1.759			0.161	-0.164	1.762
-0.027	-0.168	1.736			-0.018	-0.112	1.774			-0.013	0.190	1.761			-0.033	0.366	1.736			-0.179	0.115	1.815			-0.219	-0.079	1.679			-0.122	0.026	1.532			-0.095	0.051	1.500			0.127	0.073	1.759			0.161	-0.164	1.762
-0.027	-0.168	1.736			-0.018	-0.112	1.774			-0.013	0.190	1.761			-0.033	0.366	1.736			-0.179	0.115	1.815			-0.217	-0.078	1.676			-0.122	0.026	1.532			-0.094	0.052	1.500			0.127	0.073	1.759			0.161	-0.165	1.762
-0.027	-0.168	1.736			-0.018	-0.112	1.774			-0.013	0.190	1.761			-0.033	0.366	1.736			-0.179	0.115	1.815			-0.218	-0.078	1.680			-0.122	0.026	1.532			-0.094	0.053	1.499			0.127	0.073	1.759			0.161	-0.165	1.762
-0.027	-0.168	1.736			-0.018	-0.112	1.774			-0.013	0.190	1.761			-0.033	0.366	1.736			-0.178	0.115	1.815			-0.217	-0.078	1.678			-0.122	0.026	1.532			-0.094	0.053	1.498			0.127	0.073	1.759			0.161	-0.165	1.762
-0.027	-0.168	1.736			-0.018	-0.112	1.774			-0.013	0.190	1.761			-0.033	0.366	1.736			-0.178	0.115	1.815			-0.216	-0.078	1.676			-0.122	0.026	1.532			-0.093	0.054	1.498			0.127	0.073	1.759			0.161	-0.165	1.762
-0.027	-0.168	1.735			-0.018	-0.112	1.774			-0.013	0.190	1.761			-0.033	0.366	1.736			-0.178	0.115	1.815			-0.215	-0.079	1.674			-0.122	0.026	1.532			-0.093	0.054	1.497			0.127	0.073	1.759			0.161	-0.165	1.762
-0.027	-0.168	1.735			-0.018	-0.112	1.774			-0.013	0.190	1.761			-0.033	0.366	1.736			-0.178	0.115	1.815			-0.214	-0.079	1.672			-0.122	0.026	1.532			-0.093	0.055	1.497			0.127	0.073	1.758			0.161	-0.165	1.762
-0.027	-0.168	1.735			-0.018	-0.112	1.774			-0.013	0.190	1.761			-0.033	0.366	1.735			-0.178	0.115	1.815			-0.214	-0.079	1.672			-0.122	0.025	1.532			-0.093	0.055	1.497			0.127	0.073	1.758			0.161	-0.165	1.762
-0.027	-0.168	1.735			-0.018	-0.112	1.774			-0.013	0.190	1.761			-0.033	0.366	1.735			-0.178	0.115	1.815			-0.214	-0.080	1.672			-0.122	0.025	1.533			-0.093	0.055	1.496			0.127	0.073	1.758			0.161	-0.165	1.762
-0.027	-0.168	1.735			-0.018	-0.112	1.774			-0.013	0.190	1.761			-0.033	0.366	1.735			-0.178	0.115	1.815			-0.214	-0.080	1.670			-0.122	0.025	1.533			-0.093	0.055	1.496			0.127	0.073	1.758			0.161	-0.165	1.762
-0.027	-0.168	1.735			-0.018	-0.112	1.773			-0.013	0.190	1.761			-0.033	0.367	1.735			-0.178	0.115	1.815			-0.214	-0.080	1.670			-0.122	0.025	1.533			-0.093	0.056	1.496			0.127	0.073	1.758			0.161	-0.165	1.762
-0.027	-0.168	1.735			-0.018	-0.112	1.773			-0.013	0.190	1.761			-0.033	0.367	1.735			-0.178	0.115	1.815			-0.214	-0.081	1.670			-0.122	0.025	1.533			-0.092	0.056	1.496			0.127	0.073	1.758			0.161	-0.165	1.762
-0.027	-0.168	1.735			-0.018	-0.112	1.773			-0.013	0.190	1.761			-0.033	0.367	1.735			-0.178	0.115	1.815			-0.215	-0.081	1.670			-0.122	0.025	1.533			-0.092	0.056	1.496			0.127	0.073	1.758			0.161	-0.165	1.762
-0.027	-0.168	1.735			-0.018	-0.112	1.773			-0.013	0.190	1.761			-0.033	0.367	1.735			-0.178	0.115	1.814			-0.215	-0.082	1.670			-0.122	0.024	1.533			-0.092	0.056	1.495			0.127	0.073	1.758			0.161	-0.165	1.762
-0.027	-0.168	1.735			-0.018	-0.112	1.773			-0.013	0.190	1.761			-0.033	0.367	1.735			-0.178	0.115	1.814			-0.215	-0.082	1.670			-0.122	0.024	1.533			-0.092	0.057	1.495			0.127	0.073	1.758			0.161	-0.165	1.762
-0.027	-0.168	1.735			-0.018	-0.112	1.773			-0.013	0.190	1.761			-0.033	0.367	1.735			-0.178	0.115	1.814			-0.215	-0.083	1.670			-0.122	0.024	1.533			-0.092	0.057	1.495			0.127	0.073	1.758			0.161	-0.165	1.762
-0.027	-0.168	1.735			-0.018	-0.112	1.773			-0.013	0.190	1.761			-0.033	0.367	1.735			-0.178	0.115	1.814			-0.215	-0.083	1.669			-0.122	0.024	1.533			-0.092	0.057	1.495			0.127	0.073	1.758			0.161	-0.165	1.762
-0.027	-0.168	1.735			-0.018	-0.112	1.773			-0.013	0.190	1.761			-0.033	0.367	1.735			-0.178	0.115	1.814			-0.215	-0.083	1.668			-0.122	0.024	1.533			-0.092	0.057	1.495			0.127	0.073	1.758			0.161	-0.165	1.762
-0.027	-0.168	1.735			-0.018	-0.112	1.773			-0.013	0.190	1.761			-0.033	0.367	1.735			-0.178	0.115	1.814			-0.214	-0.083	1.667			-0.122	0.024	1.533			-0.092	0.057	1.494			0.127	0.073	1.758			0.161	-0.165	1.762
-0.027	-0.168	1.735			-0.018	-0.112	1.773			-0.013	0.190	1.760			-0.033	0.367	1.735			-0.178	0.115	1.814			-0.214	-0.083	1.666			-0.122	0.024	1.533			-0.101	0.033	1.514			0.127	0.073	1.758			0.161	-0.165	1.762
-0.027	-0.168	1.735			-0.018	-0.112	1.773			-0.013	0.190	1.760			-0.033	0.367	1.735			-0.178	0.115	1.814			-0.213	-0.083	1.665			-0.122	0.024	1.533			-0.100	0.035	1.512			0.127	0.073	1.758			0.161	-0.165	1.762
-0.027	-0.168	1.735			-0.018	-0.112	1.773			-0.013	0.190	1.760			-0.033	0.367	1.735			-0.178	0.115	1.814			-0.212	-0.083	1.664			-0.122	0.024	1.533			-0.100	0.036	1.511			0.127	0.073	1.758			0.161	-0.165	1.762
-0.027	-0.168	1.735			-0.018	-0.112	1.773			-0.013	0.190	1.760			-0.033	0.367	1.735			-0.178	0.115	1.814			-0.211	-0.083	1.663			-0.122	0.024	1.533			-0.104	0.024	1.520			0.127	0.073	1.758			0.161	-0.165	1.762
-0.027	-0.168	1.735			-0.018	-0.112	1.773			-0.013	0.190	1.760			-0.033	0.367	1.735			-0.178	0.115	1.814			-0.216	-0.079	1.675			-0.122	0.024	1.533			-0.103	0.026	1.517			0.127	0.073	1.758			0.161	-0.165	1.762
-0.027	-0.168	1.735			-0.018	-0.112	1.773			-0.013	0.190	1.760			-0.033	0.367	1.735			-0.178	0.115	1.814			-0.213	-0.079	1.673			-0.121	0.024	1.533			-0.101	0.029	1.514			0.127	0.073	1.758			0.161	-0.165	1.762
-0.027	-0.168	1.735			-0.018	-0.112	1.773			-0.013	0.190	1.760			-0.033	0.367	1.735			-0.178	0.115	1.814			-0.211	-0.079	1.670			-0.121	0.024	1.533			-0.100	0.033	1.512			0.127	0.073	1.758			0.161	-0.165	1.762
-0.027	-0.168	1.735			-0.018	-0.112	1.773			-0.013	0.190	1.760			-0.033	0.367	1.735			-0.178	0.115	1.814			-0.212	-0.080	1.670			-0.121	0.024	1.533			-0.099	0.034	1.511			0.127	0.073	1.758			0.161	-0.165	1.762
-0.027	-0.168	1.735			-0.018	-0.112	1.773			-0.013	0.190	1.760			-0.033	0.367	1.735			-0.178	0.115	1.814			-0.212	-0.081	1.671			-0.121	0.024	1.533			-0.099	0.035	1.511			0.127	0.073	1.758			0.161	-0.165	1.762
-0.027	-0.168	1.735			-0.018	-0.112	1.773			-0.013	0.190	1.760			-0.033	0.367	1.735			-0.178	0.115	1.814			-0.213	-0.081	1.671			-0.121	0.024	1.533			-0.098	0.036	1.510			0.127	0.073	1.758			0.161	-0.165	1.762
-0.027	-0.168	1.735			-0.018	-0.112	1.773			-0.013	0.190	1.760			-0.033	0.367	1.735			-0.178	0.115	1.814			-0.212	-0.081	1.670			-0.121	0.023	1.533			-0.098	0.037	1.509			0.127	0.073	1.758			0.161	-0.165	1.762
-0.027	-0.168	1.735			-0.018	-0.112	1.773			-0.013	0.190	1.760			-0.033	0.367	1.736			-0.178	0.115	1.814			-0.212	-0.082	1.669			-0.121	0.023	1.533			-0.102	0.025	1.519			0.127	0.073	1.758			0.161	-0.165	1.762
-0.027	-0.168	1.735			-0.018	-0.112	1.773			-0.013	0.190	1.760			-0.033	0.367	1.736			-0.178	0.115	1.814			-0.211	-0.082	1.668			-0.121	0.023	1.533			-0.101	0.028	1.517			0.127	0.073	1.758			0.161	-0.165	1.762
-0.027	-0.168	1.735			-0.018	-0.112	1.773			-0.013	0.190	1.760			-0.033	0.367	1.736			-0.178	0.115	1.814			-0.211	-0.082	1.667			-0.121	0.023	1.533			-0.100	0.031	1.515			0.127	0.073	1.758			0.160	-0.165	1.762
-0.027	-0.168	1.735			-0.018	-0.112	1.773			-0.013	0.190	1.760			-0.033	0.366	1.736			-0.178	0.115	1.814			-0.210	-0.082	1.667			-0.121	0.023	1.533			-0.099	0.034	1.513			0.127	0.073	1.759			0.160	-0.165	1.762
-0.027	-0.168	1.735			-0.018	-0.112	1.773			-0.013	0.190	1.761			-0.033	0.366	1.736			-0.178	0.115	1.814			-0.210	-0.082	1.666			-0.121	0.023	1.533			-0.098	0.036	1.511			0.127	0.073	1.759			0.160	-0.165	1.762
-0.027	-0.168	1.735			-0.018	-0.112	1.773			-0.013	0.190	1.761			-0.033	0.366	1.736			-0.178	0.115	1.814			-0.209	-0.082	1.665			-0.121	0.023	1.533			-0.097	0.038	1.510			0.127	0.073	1.759			0.160	-0.165	1.762
-0.027	-0.168	1.735			-0.018	-0.112	1.773			-0.013	0.190	1.761			-0.033	0.366	1.737			-0.178	0.115	1.814			-0.209	-0.082	1.664			-0.120	0.024	1.533			-0.096	0.040	1.509			0.127	0.073	1.759			0.160	-0.165	1.762
-0.027	-0.168	1.735			-0.018	-0.112	1.773			-0.013	0.190	1.761			-0.033	0.366	1.737			-0.178	0.115	1.815			-0.209	-0.082	1.664			-0.121	0.023	1.533			-0.096	0.041	1.508			0.127	0.073	1.759			0.160	-0.165	1.762
-0.027	-0.168	1.735			-0.018	-0.112	1.773			-0.013	0.190	1.761			-0.033	0.366	1.737			-0.178	0.115	1.815			-0.209	-0.083	1.664			-0.120	0.023	1.534			-0.095	0.042	1.508			0.127	0.073	1.759			0.160	-0.165	1.762
-0.027	-0.168	1.735			-0.018	-0.112	1.773			-0.013	0.190	1.761			-0.033	0.366	1.737			-0.178	0.115	1.815			-0.209	-0.083	1.664			-0.120	0.023	1.534			-0.095	0.044	1.507			0.127	0.073	1.759			0.160	-0.165	1.762
-0.027	-0.168	1.735			-0.018	-0.112	1.773			-0.013	0.190	1.761			-0.033	0.366	1.738			-0.178	0.115	1.815			-0.209	-0.083	1.663			-0.120	0.023	1.534			-0.094	0.045	1.506			0.127	0.073	1.759			0.160	-0.165	1.762
-0.027	-0.168	1.735			-0.018	-0.112	1.773			-0.013	0.190	1.761			-0.033	0.366	1.738			-0.178	0.115	1.815			-0.208	-0.083	1.662			-0.120	0.023	1.533			-0.093	0.046	1.505			0.127	0.073	1.759			0.160	-0.165	1.762
-0.027	-0.168	1.735			-0.018	-0.112	1.773			-0.013	0.190	1.761			-0.033	0.366	1.738			-0.178	0.114	1.815			-0.208	-0.082	1.662			-0.120	0.024	1.533			-0.093	0.048	1.504			0.127	0.073	1.759			0.160	-0.165	1.762
-0.027	-0.168	1.735			-0.018	-0.112	1.773			-0.013	0.190	1.761			-0.033	0.366	1.739			-0.179	0.114	1.815			-0.207	-0.082	1.661			-0.119	0.024	1.533			-0.092	0.049	1.503			0.127	0.074	1.760			0.160	-0.165	1.762
-0.027	-0.168	1.735			-0.018	-0.112	1.774			-0.013	0.190	1.762			-0.032	0.366	1.739			-0.179	0.114	1.816			-0.208	-0.083	1.662			-0.119	0.024	1.534			-0.092	0.050	1.503			0.127	0.074	1.760			0.160	-0.165	1.762
-0.027	-0.168	1.735			-0.018	-0.112	1.774			-0.013	0.190	1.762			-0.032	0.366	1.740			-0.179	0.114	1.816			-0.210	-0.084	1.663			-0.119	0.023	1.534			-0.091	0.050	1.503			0.127	0.074	1.760			0.160	-0.164	1.762
-0.027	-0.168	1.735			-0.018	-0.112	1.774			-0.013	0.190	1.762			-0.032	0.366	1.740			-0.179	0.114	1.816			-0.210	-0.084	1.663			-0.119	0.023	1.534			-0.091	0.051	1.502			0.127	0.074	1.760			0.160	-0.164	1.763
-0.027	-0.168	1.735			-0.018	-0.112	1.774			-0.013	0.190	1.762			-0.032	0.366	1.740			-0.179	0.114	1.816			-0.210	-0.084	1.663			-0.119	0.023	1.534			-0.091	0.051	1.502			0.127	0.074	1.760			0.160	-0.164	1.763
-0.027	-0.167	1.735			-0.018	-0.112	1.774			-0.013	0.190	1.762			-0.032	0.366	1.741			-0.179	0.114	1.817			-0.210	-0.084	1.662			-0.119	0.023	1.534			-0.091	0.052	1.502			0.127	0.074	1.761			0.160	-0.164	1.763
-0.027	-0.167	1.736			-0.018	-0.112	1.774			-0.013	0.190	1.762			-0.032	0.366	1.741			-0.179	0.114	1.817			-0.210	-0.084	1.663			-0.119	0.023	1.535			-0.091	0.052	1.502			0.127	0.074	1.761			0.160	-0.164	1.763
-0.027	-0.167	1.736			-0.018	-0.112	1.774			-0.013	0.190	1.763			-0.032	0.366	1.742			-0.179	0.114	1.817			-0.210	-0.084	1.662			-0.119	0.023	1.535			-0.090	0.052	1.502			0.127	0.074	1.761			0.160	-0.164	1.763
-0.027	-0.167	1.736			-0.018	-0.112	1.775			-0.013	0.190	1.763			-0.032	0.366	1.742			-0.179	0.114	1.817			-0.210	-0.084	1.662			-0.119	0.023	1.535			-0.098	0.034	1.517			0.128	0.074	1.761			0.160	-0.164	1.763
-0.027	-0.167	1.736			-0.018	-0.112	1.775			-0.013	0.190	1.763			-0.032	0.366	1.742			-0.179	0.114	1.818			-0.210	-0.084	1.663			-0.119	0.023	1.535			-0.097	0.035	1.517			0.128	0.074	1.762			0.160	-0.164	1.763
-0.027	-0.167	1.736			-0.018	-0.112	1.775			-0.013	0.190	1.763			-0.032	0.366	1.743			-0.179	0.114	1.818			-0.210	-0.085	1.663			-0.119	0.023	1.535			-0.097	0.036	1.516			0.128	0.074	1.762			0.160	-0.164	1.763
-0.027	-0.167	1.736			-0.018	-0.112	1.775			-0.013	0.190	1.764			-0.032	0.365	1.743			-0.180	0.114	1.818			-0.210	-0.085	1.662			-0.119	0.023	1.536			-0.097	0.037	1.516			0.128	0.074	1.762			0.160	-0.164	1.763
-0.027	-0.167	1.736			-0.018	-0.112	1.776			-0.013	0.190	1.764			-0.032	0.365	1.744			-0.180	0.113	1.818			-0.210	-0.085	1.662			-0.119	0.023	1.536			-0.096	0.038	1.515			0.128	0.074	1.762			0.160	-0.164	1.764
-0.027	-0.167	1.736			-0.018	-0.112	1.776			-0.013	0.190	1.764			-0.032	0.365	1.744			-0.180	0.113	1.819			-0.210	-0.085	1.662			-0.119	0.023	1.536			-0.100	0.027	1.524			0.128	0.074	1.763			0.160	-0.164	1.764
-0.027	-0.167	1.736			-0.018	-0.112	1.776			-0.013	0.190	1.764			-0.031	0.365	1.744			-0.180	0.113	1.819			-0.210	-0.085	1.662			-0.119	0.023	1.536			-0.099	0.030	1.522			0.128	0.074	1.763			0.160	-0.164	1.764
-0.027	-0.167	1.736			-0.018	-0.112	1.776			-0.013	0.190	1.764			-0.031	0.365	1.745			-0.180	0.113	1.819			-0.210	-0.085	1.662			-0.119	0.023	1.536			-0.098	0.033	1.520			0.128	0.074	1.763			0.160	-0.164	1.764
-0.027	-0.167	1.736			-0.018	-0.112	1.776			-0.013	0.190	1.765			-0.031	0.365	1.745			-0.180	0.113	1.819			-0.210	-0.085	1.662			-0.119	0.023	1.536			-0.097	0.035	1.519			0.128	0.074	1.764			0.160	-0.164	1.764
-0.027	-0.167	1.737			-0.018	-0.112	1.777			-0.013	0.190	1.765			-0.031	0.365	1.745			-0.180	0.113	1.819			-0.210	-0.085	1.662			-0.119	0.023	1.536			-0.096	0.037	1.517			0.128	0.074	1.764			0.160	-0.164	1.764
-0.027	-0.167	1.737			-0.018	-0.112	1.777			-0.013	0.190	1.765			-0.031	0.365	1.746			-0.180	0.113	1.820			-0.210	-0.085	1.662			-0.119	0.023	1.536			-0.095	0.039	1.516			0.128	0.074	1.764			0.160	-0.164	1.765
-0.027	-0.167	1.737			-0.018	-0.112	1.777			-0.013	0.190	1.765			-0.031	0.365	1.746			-0.180	0.113	1.820			-0.210	-0.085	1.663			-0.119	0.023	1.537			-0.095	0.040	1.516			0.128	0.075	1.764			0.160	-0.164	1.765
-0.027	-0.167	1.737			-0.018	-0.112	1.777			-0.013	0.190	1.766			-0.031	0.365	1.747			-0.180	0.113	1.820			-0.210	-0.085	1.663			-0.119	0.023	1.537			-0.094	0.041	1.515			0.128	0.075	1.765			0.160	-0.164	1.765
-0.027	-0.167	1.737			-0.018	-0.112	1.778			-0.013	0.191	1.766			-0.031	0.365	1.747			-0.180	0.113	1.820			-0.211	-0.085	1.664			-0.119	0.022	1.537			-0.094	0.042	1.514			0.128	0.075	1.765			0.160	-0.164	1.765
-0.027	-0.167	1.737			-0.018	-0.112	1.778			-0.013	0.191	1.766			-0.031	0.365	1.747			-0.180	0.113	1.820			-0.211	-0.085	1.664			-0.119	0.022	1.537			-0.093	0.042	1.514			0.128	0.075	1.765			0.160	-0.164	1.765
-0.027	-0.167	1.737			-0.018	-0.112	1.778			-0.013	0.191	1.766			-0.031	0.365	1.747			-0.180	0.113	1.821			-0.211	-0.085	1.664			-0.119	0.022	1.537			-0.093	0.043	1.513			0.128	0.075	1.765			0.160	-0.164	1.766
-0.026	-0.167	1.737			-0.018	-0.112	1.778			-0.013	0.191	1.767			-0.031	0.365	1.748			-0.180	0.113	1.821			-0.211	-0.085	1.664			-0.119	0.022	1.537			-0.093	0.044	1.513			0.128	0.075	1.766			0.160	-0.164	1.766
-0.026	-0.167	1.738			-0.018	-0.112	1.779			-0.013	0.191	1.767			-0.031	0.365	1.748			-0.180	0.113	1.821			-0.210	-0.085	1.664			-0.119	0.022	1.538			-0.092	0.045	1.512			0.128	0.075	1.766			0.160	-0.164	1.766
-0.026	-0.167	1.738			-0.018	-0.112	1.779			-0.013	0.191	1.767			-0.031	0.365	1.748			-0.180	0.113	1.821			-0.210	-0.085	1.664			-0.119	0.022	1.538			-0.092	0.046	1.511			0.128	0.075	1.766			0.160	-0.164	1.766
-0.026	-0.167	1.738			-0.018	-0.112	1.779			-0.013	0.191	1.767			-0.031	0.365	1.749			-0.180	0.113	1.821			-0.210	-0.085	1.664			-0.118	0.022	1.538			-0.091	0.047	1.510			0.128	0.075	1.766			0.160	-0.164	1.767
-0.026	-0.167	1.738			-0.018	-0.112	1.779			-0.013	0.191	1.767			-0.031	0.365	1.749			-0.180	0.113	1.822			-0.209	-0.085	1.663			-0.118	0.023	1.537			-0.090	0.049	1.509			0.128	0.075	1.767			0.160	-0.164	1.767
-0.026	-0.167	1.738			-0.018	-0.112	1.780			-0.013	0.191	1.768			-0.031	0.365	1.749			-0.180	0.113	1.822			-0.208	-0.084	1.663			-0.118	0.023	1.537			-0.090	0.050	1.508			0.128	0.075	1.767			0.160	-0.164	1.767
-0.026	-0.167	1.738			-0.018	-0.112	1.780			-0.013	0.191	1.768			-0.031	0.365	1.749			-0.181	0.113	1.822			-0.208	-0.084	1.662			-0.117	0.023	1.537			-0.089	0.051	1.507			0.128	0.075	1.767			0.160	-0.164	1.767
-0.026	-0.167	1.738			-0.018	-0.112	1.780			-0.013	0.191	1.768			-0.031	0.365	1.750			-0.181	0.113	1.822			-0.207	-0.084	1.662			-0.117	0.024	1.537			-0.089	0.052	1.507			0.128	0.075	1.767			0.160	-0.164	1.767
-0.026	-0.167	1.738			-0.018	-0.112	1.780			-0.013	0.191	1.768			-0.031	0.364	1.750			-0.181	0.113	1.822			-0.207	-0.084	1.662			-0.117	0.024	1.537			-0.088	0.053	1.506			0.128	0.075	1.767			0.160	-0.164	1.768
-0.026	-0.167	1.739			-0.018	-0.112	1.780			-0.013	0.191	1.768			-0.031	0.364	1.750			-0.181	0.113	1.822			-0.207	-0.083	1.662			-0.116	0.024	1.537			-0.088	0.054	1.505			0.128	0.075	1.768			0.160	-0.164	1.768
-0.026	-0.167	1.739			-0.018	-0.112	1.781			-0.013	0.191	1.769			-0.031	0.364	1.750			-0.181	0.113	1.823			-0.206	-0.083	1.661			-0.116	0.024	1.537			-0.087	0.055	1.505			0.128	0.075	1.768			0.160	-0.164	1.768
-0.026	-0.167	1.739			-0.018	-0.112	1.781			-0.013	0.191	1.769			-0.031	0.364	1.750			-0.181	0.113	1.823			-0.206	-0.083	1.661			-0.116	0.024	1.537			-0.087	0.055	1.504			0.128	0.075	1.768			0.160	-0.164	1.768
-0.026	-0.167	1.739			-0.018	-0.112	1.781			-0.013	0.191	1.769			-0.031	0.364	1.751			-0.181	0.113	1.823			-0.206	-0.083	1.662			-0.116	0.024	1.537			-0.087	0.056	1.504			0.128	0.075	1.768			0.160	-0.164	1.768
-0.026	-0.167	1.739			-0.018	-0.112	1.781			-0.013	0.191	1.769			-0.031	0.364	1.751			-0.181	0.113	1.823			-0.206	-0.083	1.661			-0.116	0.024	1.537			-0.086	0.056	1.504			0.128	0.075	1.768			0.160	-0.164	1.768
-0.026	-0.167	1.739			-0.018	-0.112	1.781			-0.013	0.191	1.769			-0.032	0.364	1.751			-0.181	0.113	1.823			-0.205	-0.082	1.661			-0.115	0.025	1.537			-0.086	0.057	1.503			0.128	0.075	1.768			0.160	-0.164	1.769
-0.026	-0.167	1.739			-0.018	-0.112	1.781			-0.013	0.191	1.769			-0.032	0.364	1.751			-0.181	0.113	1.823			-0.205	-0.082	1.661			-0.115	0.025	1.537			-0.095	0.040	1.519			0.128	0.075	1.768			0.160	-0.164	1.769
-0.026	-0.167	1.739			-0.018	-0.112	1.781			-0.013	0.191	1.769			-0.032	0.364	1.751			-0.181	0.113	1.823			-0.206	-0.083	1.662			-0.116	0.024	1.537			-0.100	0.033	1.525			0.128	0.075	1.769			0.160	-0.164	1.769
-0.026	-0.167	1.739			-0.018	-0.112	1.782			-0.013	0.191	1.770			-0.032	0.364	1.752			-0.181	0.113	1.824			-0.206	-0.083	1.662			-0.115	0.024	1.537			-0.103	0.029	1.529			0.128	0.075	1.769			0.160	-0.164	1.769
-0.026	-0.167	1.739			-0.018	-0.112	1.782			-0.013	0.191	1.770			-0.032	0.364	1.752			-0.181	0.113	1.824			-0.206	-0.083	1.662			-0.115	0.024	1.537			-0.105	0.027	1.532			0.128	0.075	1.769			0.160	-0.164	1.769
-0.026	-0.167	1.740			-0.017	-0.112	1.782			-0.013	0.191	1.770			-0.032	0.364	1.752			-0.181	0.113	1.824			-0.207	-0.083	1.662			-0.116	0.024	1.538			-0.107	0.025	1.535			0.128	0.075	1.769			0.160	-0.164	1.769
-0.026	-0.167	1.740			-0.017	-0.112	1.782			-0.013	0.191	1.770			-0.032	0.364	1.752			-0.181	0.113	1.824			-0.216	-0.086	1.672			-0.116	0.024	1.538			-0.108	0.023	1.536			0.128	0.075	1.769			0.160	-0.164	1.769
-0.026	-0.167	1.740			-0.017	-0.112	1.782			-0.013	0.191	1.770			-0.032	0.364	1.752			-0.181	0.113	1.824			-0.221	-0.089	1.678			-0.116	0.024	1.538			-0.109	0.022	1.538			0.128	0.075	1.769			0.160	-0.164	1.769
-0.026	-0.167	1.740			-0.017	-0.112	1.782			-0.013	0.191	1.770			-0.032	0.364	1.752			-0.181	0.113	1.824			-0.225	-0.090	1.683			-0.116	0.023	1.539			-0.110	0.021	1.539			0.128	0.075	1.769			0.160	-0.164	1.770
-0.026	-0.167	1.740			-0.017	-0.112	1.782			-0.013	0.191	1.770			-0.032	0.364	1.752			-0.181	0.113	1.824			-0.228	-0.091	1.686			-0.116	0.023	1.539			-0.111	0.020	1.540			0.128	0.075	1.769			0.160	-0.164	1.770
-0.026	-0.167	1.740			-0.017	-0.112	1.782			-0.013	0.191	1.770			-0.033	0.364	1.753			-0.181	0.113	1.824			-0.230	-0.092	1.688			-0.116	0.023	1.539			-0.112	0.020	1.541			0.128	0.075	1.769			0.160	-0.164	1.770
-0.026	-0.167	1.740			-0.017	-0.112	1.782			-0.013	0.191	1.770			-0.033	0.364	1.753			-0.181	0.113	1.824			-0.224	-0.089	1.681			-0.116	0.024	1.539			-0.112	0.019	1.542			0.128	0.075	1.769			0.160	-0.164	1.770
-0.026	-0.167	1.740			-0.017	-0.112	1.783			-0.013	0.191	1.770			-0.033	0.364	1.753			-0.181	0.113	1.824			-0.219	-0.087	1.677			-0.115	0.024	1.538			-0.113	0.018	1.543			0.128	0.075	1.770			0.160	-0.164	1.770
-0.026	-0.167	1.740			-0.017	-0.112	1.783			-0.013	0.191	1.771			-0.033	0.364	1.753			-0.181	0.113	1.825			-0.219	-0.087	1.677			-0.116	0.024	1.539			-0.110	0.022	1.543			0.128	0.075	1.770			0.160	-0.164	1.770
-0.026	-0.167	1.740			-0.017	-0.112	1.783			-0.013	0.191	1.771			-0.033	0.364	1.753			-0.181	0.113	1.825			-0.220	-0.087	1.677			-0.116	0.023	1.539			-0.111	0.022	1.544			0.128	0.075	1.770			0.160	-0.164	1.770
-0.026	-0.167	1.740			-0.017	-0.112	1.783			-0.013	0.191	1.771			-0.033	0.364	1.753			-0.181	0.113	1.825			-0.220	-0.087	1.678			-0.117	0.022	1.539			-0.112	0.021	1.544			0.128	0.075	1.770			0.160	-0.164	1.770
-0.026	-0.167	1.740			-0.017	-0.112	1.783			-0.013	0.191	1.771			-0.033	0.364	1.753			-0.181	0.113	1.825			-0.221	-0.087	1.678			-0.119	0.021	1.539			-0.114	0.021	1.544			0.128	0.075	1.770			0.160	-0.164	1.770
-0.026	-0.167	1.740			-0.017	-0.112	1.783			-0.013	0.191	1.771			-0.033	0.364	1.753			-0.180	0.113	1.825			-0.221	-0.087	1.678			-0.121	0.019	1.539			-0.117	0.021	1.543			0.128	0.075	1.770			0.160	-0.164	1.770
-0.026	-0.167	1.741			-0.017	-0.112	1.783			-0.013	0.191	1.771			-0.033	0.364	1.753			-0.179	0.113	1.824			-0.221	-0.086	1.677			-0.123	0.018	1.537			-0.121	0.020	1.542			0.128	0.075	1.770			0.160	-0.164	1.770
-0.026	-0.167	1.741			-0.017	-0.112	1.783			-0.013	0.191	1.771			-0.033	0.364	1.753			-0.178	0.113	1.823			-0.221	-0.084	1.673			-0.125	0.017	1.532			-0.126	0.020	1.540			0.128	0.075	1.770			0.160	-0.164	1.770
-0.026	-0.167	1.741			-0.017	-0.112	1.783			-0.013	0.191	1.771			-0.033	0.364	1.753			-0.176	0.114	1.822			-0.219	-0.078	1.664			-0.127	0.017	1.520			-0.133	0.018	1.538			0.128	0.075	1.770			0.160	-0.164	1.771
-0.026	-0.167	1.741			-0.017	-0.112	1.783			-0.013	0.191	1.771			-0.033	0.364	1.753			-0.175	0.114	1.821			-0.218	-0.075	1.657			-0.130	0.017	1.509			-0.140	0.016	1.536			0.128	0.075	1.770			0.160	-0.164	1.771
-0.026	-0.167	1.741			-0.017	-0.112	1.783			-0.013	0.191	1.771			-0.033	0.364	1.753			-0.174	0.114	1.820			-0.216	-0.072	1.651			-0.134	0.016	1.497			-0.148	0.013	1.534			0.128	0.075	1.770			0.160	-0.164	1.771
-0.026	-0.167	1.741			-0.017	-0.112	1.783			-0.013	0.191	1.771			-0.033	0.364	1.753			-0.172	0.114	1.819			-0.213	-0.066	1.641			-0.140	0.015	1.480			-0.156	0.010	1.531			0.128	0.075	1.770			0.160	-0.164	1.771
-0.026	-0.167	1.741			-0.017	-0.112	1.783			-0.013	0.191	1.771			-0.033	0.364	1.753			-0.171	0.113	1.818			-0.211	-0.061	1.632			-0.147	0.011	1.462			-0.163	0.006	1.529			0.128	0.075	1.770			0.160	-0.164	1.771
-0.026	-0.167	1.741			-0.018	-0.112	1.783			-0.013	0.191	1.771			-0.033	0.364	1.753			-0.170	0.113	1.818			-0.209	-0.058	1.626			-0.153	0.006	1.449			-0.169	0.002	1.527			0.128	0.075	1.770			0.160	-0.164	1.771
-0.026	-0.167	1.741			-0.018	-0.112	1.783			-0.013	0.191	1.771			-0.033	0.364	1.753			-0.169	0.113	1.817			-0.208	-0.056	1.623			-0.160	0.000	1.438			-0.175	-0.001	1.525			0.128	0.075	1.770			0.160	-0.164	1.771
-0.026	-0.168	1.741			-0.018	-0.112	1.784			-0.013	0.191	1.771			-0.033	0.364	1.753			-0.168	0.112	1.816			-0.208	-0.052	1.617			-0.167	-0.009	1.427			-0.181	-0.005	1.522			0.128	0.075	1.770			0.160	-0.164	1.771
-0.026	-0.168	1.741			-0.018	-0.112	1.784			-0.013	0.191	1.771			-0.033	0.364	1.753			-0.168	0.112	1.815			-0.208	-0.049	1.613			-0.174	-0.019	1.418			-0.186	-0.009	1.519			0.128	0.075	1.770			0.160	-0.164	1.771
-0.026	-0.168	1.741			-0.018	-0.112	1.784			-0.013	0.191	1.771			-0.033	0.364	1.753			-0.167	0.111	1.815			-0.207	-0.048	1.610			-0.179	-0.026	1.412			-0.191	-0.013	1.516			0.128	0.075	1.770			0.160	-0.164	1.771
-0.026	-0.168	1.741			-0.018	-0.113	1.784			-0.013	0.191	1.771			-0.033	0.364	1.753			-0.167	0.111	1.814			-0.207	-0.046	1.608			-0.186	-0.035	1.407			-0.196	-0.018	1.511			0.128	0.075	1.770			0.160	-0.164	1.771
-0.026	-0.168	1.741			-0.018	-0.113	1.784			-0.013	0.191	1.771			-0.034	0.364	1.753			-0.166	0.110	1.813			-0.207	-0.045	1.605			-0.191	-0.042	1.403			-0.201	-0.023	1.506			0.128	0.075	1.770			0.160	-0.164	1.771
-0.026	-0.168	1.741			-0.018	-0.113	1.784			-0.013	0.191	1.771			-0.034	0.364	1.753			-0.166	0.110	1.813			-0.207	-0.044	1.603			-0.195	-0.048	1.400			-0.205	-0.028	1.501			0.128	0.075	1.770			0.160	-0.164	1.771
-0.026	-0.168	1.741			-0.018	-0.113	1.784			-0.013	0.191	1.771			-0.034	0.364	1.752			-0.165	0.109	1.812			-0.207	-0.043	1.602			-0.199	-0.053	1.398			-0.208	-0.032	1.495			0.128	0.075	1.770			0.160	-0.164	1.771
-0.026	-0.169	1.741			-0.018	-0.113	1.784			-0.013	0.191	1.771			-0.034	0.364	1.752			-0.165	0.109	1.812			-0.207	-0.042	1.600			-0.201	-0.057	1.396			-0.211	-0.036	1.490			0.128	0.075	1.770			0.160	-0.164	1.771
-0.026	-0.169	1.741			-0.018	-0.113	1.784			-0.013	0.191	1.771			-0.034	0.364	1.752			-0.165	0.108	1.811			-0.207	-0.041	1.598			-0.204	-0.061	1.394			-0.213	-0.039	1.485			0.128	0.075	1.770			0.160	-0.164	1.771
-0.026	-0.169	1.741			-0.018	-0.113	1.784			-0.013	0.191	1.771			-0.035	0.363	1.752			-0.165	0.108	1.810			-0.207	-0.040	1.597			-0.206	-0.064	1.392			-0.215	-0.042	1.480			0.128	0.075	1.771			0.160	-0.164	1.771
-0.026	-0.169	1.741			-0.018	-0.113	1.784			-0.013	0.191	1.771			-0.035	0.363	1.752			-0.165	0.107	1.810			-0.207	-0.040	1.595			-0.208	-0.067	1.391			-0.217	-0.045	1.475			0.128	0.075	1.771			0.160	-0.164	1.771
-0.026	-0.169	1.741			-0.018	-0.113	1.784			-0.013	0.191	1.772			-0.035	0.363	1.751			-0.165	0.106	1.809			-0.207	-0.039	1.594			-0.210	-0.069	1.389			-0.218	-0.047	1.471			0.128	0.075	1.771			0.160	-0.164	1.771
-0.026	-0.169	1.741			-0.018	-0.114	1.784			-0.013	0.191	1.772			-0.036	0.363	1.751			-0.165	0.106	1.808			-0.207	-0.039	1.593			-0.211	-0.072	1.388			-0.219	-0.048	1.468			0.127	0.075	1.771			0.160	-0.164	1.771
-0.026	-0.169	1.741			-0.018	-0.114	1.784			-0.013	0.191	1.772			-0.036	0.363	1.751			-0.165	0.105	1.808			-0.208	-0.038	1.591			-0.212	-0.073	1.387			-0.220	-0.050	1.465			0.127	0.075	1.771			0.160	-0.164	1.771
-0.026	-0.170	1.741			-0.018	-0.114	1.784			-0.013	0.191	1.772			-0.036	0.363	1.751			-0.165	0.104	1.807			-0.208	-0.038	1.590			-0.212	-0.075	1.387			-0.221	-0.051	1.462			0.127	0.075	1.771			0.160	-0.164	1.771
-0.026	-0.170	1.741			-0.018	-0.114	1.784			-0.013	0.191	1.772			-0.036	0.363	1.751			-0.165	0.104	1.806			-0.208	-0.037	1.589			-0.213	-0.076	1.386			-0.221	-0.052	1.459			0.127	0.075	1.771			0.160	-0.164	1.771
-0.026	-0.170	1.741			-0.018	-0.114	1.784			-0.013	0.191	1.772			-0.037	0.363	1.751			-0.165	0.103	1.806			-0.208	-0.037	1.588			-0.213	-0.077	1.386			-0.221	-0.053	1.456			0.127	0.075	1.771			0.160	-0.164	1.771
-0.026	-0.170	1.741			-0.018	-0.114	1.784			-0.013	0.191	1.772			-0.037	0.363	1.751			-0.165	0.103	1.805			-0.208	-0.037	1.587			-0.212	-0.078	1.386			-0.221	-0.054	1.454			0.127	0.075	1.771			0.160	-0.164	1.771
-0.026	-0.170	1.741			-0.018	-0.114	1.784			-0.013	0.191	1.772			-0.037	0.363	1.751			-0.165	0.102	1.805			-0.209	-0.037	1.587			-0.212	-0.079	1.387			-0.221	-0.055	1.452			0.127	0.075	1.771			0.160	-0.164	1.771
-0.026	-0.170	1.741			-0.019	-0.114	1.784			-0.013	0.191	1.772			-0.037	0.363	1.750			-0.165	0.102	1.804			-0.209	-0.037	1.586			-0.211	-0.080	1.387			-0.221	-0.055	1.449			0.127	0.075	1.771			0.160	-0.164	1.771
-0.026	-0.170	1.741			-0.019	-0.114	1.784			-0.013	0.191	1.772			-0.037	0.363	1.750			-0.165	0.101	1.804			-0.209	-0.037	1.585			-0.211	-0.080	1.388			-0.220	-0.055	1.447			0.127	0.075	1.771			0.160	-0.163	1.772
-0.026	-0.170	1.741			-0.019	-0.115	1.784			-0.013	0.191	1.772			-0.037	0.363	1.750			-0.165	0.101	1.803			-0.209	-0.037	1.584			-0.210	-0.081	1.388			-0.219	-0.056	1.446			0.127	0.075	1.771			0.160	-0.163	1.772
-0.026	-0.171	1.741			-0.019	-0.115	1.784			-0.013	0.191	1.772			-0.038	0.363	1.750			-0.165	0.100	1.803			-0.209	-0.037	1.584			-0.209	-0.081	1.389			-0.219	-0.056	1.444			0.127	0.075	1.771			0.160	-0.163	1.772
-0.026	-0.171	1.741			-0.019	-0.115	1.784			-0.013	0.191	1.772			-0.038	0.363	1.750			-0.165	0.100	1.803			-0.209	-0.037	1.583			-0.208	-0.081	1.389			-0.218	-0.056	1.443			0.127	0.075	1.771			0.160	-0.163	1.772
-0.026	-0.171	1.741			-0.019	-0.115	1.784			-0.013	0.191	1.772			-0.038	0.363	1.750			-0.165	0.100	1.802			-0.209	-0.037	1.583			-0.207	-0.081	1.390			-0.217	-0.056	1.441			0.127	0.076	1.771			0.160	-0.163	1.772
-0.026	-0.171	1.741			-0.019	-0.115	1.784			-0.013	0.191	1.772			-0.038	0.363	1.750			-0.165	0.100	1.802			-0.210	-0.037	1.582			-0.207	-0.081	1.390			-0.217	-0.056	1.440			0.127	0.076	1.771			0.160	-0.163	1.772
-0.026	-0.171	1.741			-0.019	-0.115	1.784			-0.013	0.191	1.772			-0.038	0.364	1.751			-0.166	0.099	1.802			-0.210	-0.037	1.582			-0.207	-0.081	1.390			-0.217	-0.056	1.439			0.127	0.076	1.771			0.160	-0.163	1.772
-0.026	-0.171	1.741			-0.019	-0.115	1.784			-0.013	0.191	1.772			-0.038	0.364	1.751			-0.166	0.099	1.801			-0.211	-0.036	1.581			-0.209	-0.082	1.391			-0.222	-0.083	1.385			0.127	0.076	1.771			0.160	-0.163	1.772
-0.026	-0.171	1.741			-0.019	-0.115	1.784			-0.013	0.191	1.772			-0.038	0.364	1.751			-0.166	0.099	1.801			-0.227	-0.049	1.658			-0.224	-0.078	1.431			-0.229	-0.075	1.393			0.127	0.076	1.771			0.160	-0.162	1.772
-0.026	-0.171	1.741			-0.019	-0.115	1.784			-0.013	0.191	1.772			-0.039	0.364	1.751			-0.166	0.098	1.801			-0.235	-0.051	1.684			-0.233	-0.078	1.442			-0.238	-0.070	1.398			0.127	0.076	1.771			0.160	-0.162	1.772
-0.026	-0.171	1.741			-0.019	-0.115	1.784			-0.014	0.191	1.772			-0.039	0.364	1.751			-0.166	0.098	1.801			-0.239	-0.053	1.697			-0.243	-0.078	1.451			-0.248	-0.068	1.401			0.127	0.076	1.771			0.160	-0.162	1.772
-0.026	-0.171	1.741			-0.019	-0.115	1.784			-0.014	0.191	1.772			-0.039	0.364	1.751			-0.166	0.098	1.800			-0.242	-0.053	1.705			-0.255	-0.079	1.458			-0.263	-0.067	1.403			0.127	0.076	1.771			0.160	-0.162	1.772
-0.026	-0.171	1.741			-0.019	-0.115	1.784			-0.014	0.192	1.772			-0.039	0.364	1.751			-0.166	0.098	1.800			-0.247	-0.055	1.711			-0.267	-0.080	1.462			-0.279	-0.067	1.404			0.127	0.076	1.771			0.160	-0.162	1.772
-0.026	-0.171	1.741			-0.019	-0.116	1.784			-0.014	0.192	1.772			-0.039	0.364	1.751			-0.166	0.097	1.800			-0.251	-0.057	1.716			-0.281	-0.082	1.465			-0.295	-0.068	1.406			0.127	0.076	1.771			0.160	-0.162	1.772
-0.026	-0.172	1.741			-0.019	-0.116	1.784			-0.014	0.192	1.772			-0.039	0.364	1.751			-0.167	0.097	1.799			-0.255	-0.060	1.719			-0.294	-0.086	1.468			-0.310	-0.070	1.407			0.127	0.076	1.771			0.160	-0.162	1.773
-0.026	-0.172	1.741			-0.019	-0.116	1.784			-0.014	0.192	1.772			-0.039	0.364	1.751			-0.167	0.097	1.799			-0.259	-0.063	1.722			-0.308	-0.091	1.470			-0.324	-0.072	1.408			0.127	0.076	1.771			0.160	-0.162	1.773
-0.026	-0.172	1.741			-0.020	-0.116	1.784			-0.014	0.192	1.772			-0.039	0.364	1.751			-0.167	0.096	1.799			-0.262	-0.063	1.725			-0.319	-0.094	1.474			-0.338	-0.075	1.408			0.127	0.076	1.771			0.160	-0.162	1.773
-0.026	-0.172	1.741			-0.020	-0.116	1.784			-0.014	0.192	1.772			-0.039	0.364	1.752			-0.167	0.096	1.799			-0.265	-0.065	1.727			-0.328	-0.097	1.475			-0.352	-0.080	1.410			0.127	0.076	1.771			0.160	-0.162	1.773
-0.026	-0.172	1.741			-0.020	-0.116	1.784			-0.014	0.192	1.772			-0.039	0.364	1.752			-0.168	0.096	1.798			-0.268	-0.065	1.730			-0.335	-0.099	1.478			-0.365	-0.085	1.412			0.127	0.076	1.771			0.160	-0.161	1.773
-0.026	-0.172	1.741			-0.020	-0.116	1.784			-0.014	0.192	1.772			-0.039	0.364	1.752			-0.168	0.095	1.798			-0.272	-0.067	1.730			-0.344	-0.102	1.479			-0.378	-0.089	1.413			0.127	0.076	1.771			0.160	-0.161	1.773
-0.026	-0.172	1.741			-0.020	-0.116	1.784			-0.014	0.192	1.772			-0.039	0.364	1.752			-0.168	0.095	1.797			-0.277	-0.069	1.730			-0.352	-0.105	1.479			-0.390	-0.093	1.414			0.127	0.076	1.771			0.160	-0.161	1.773
-0.026	-0.172	1.741			-0.020	-0.116	1.784			-0.014	0.192	1.772			-0.039	0.365	1.752			-0.169	0.094	1.797			-0.278	-0.068	1.731			-0.358	-0.107	1.483			-0.401	-0.098	1.415			0.127	0.076	1.771			0.160	-0.161	1.773
-0.026	-0.172	1.741			-0.020	-0.116	1.784			-0.014	0.192	1.772			-0.039	0.365	1.752			-0.169	0.094	1.797			-0.279	-0.068	1.733			-0.363	-0.110	1.486			-0.412	-0.102	1.416			0.127	0.076	1.771			0.160	-0.161	1.773
-0.026	-0.172	1.741			-0.020	-0.116	1.784			-0.014	0.192	1.772			-0.039	0.365	1.752			-0.170	0.093	1.796			-0.280	-0.067	1.734			-0.368	-0.112	1.489			-0.421	-0.105	1.416			0.127	0.076	1.771			0.160	-0.161	1.773
-0.026	-0.172	1.741			-0.020	-0.116	1.784			-0.014	0.192	1.772			-0.039	0.365	1.752			-0.170	0.093	1.796			-0.281	-0.066	1.734			-0.372	-0.115	1.492			-0.429	-0.109	1.416			0.127	0.077	1.771			0.160	-0.160	1.773
-0.026	-0.172	1.741			-0.020	-0.116	1.784			-0.014	0.192	1.772			-0.039	0.365	1.752			-0.170	0.092	1.795			-0.282	-0.065	1.734			-0.377	-0.119	1.495			-0.436	-0.113	1.417			0.127	0.077	1.771			0.160	-0.160	1.773
-0.026	-0.172	1.741			-0.020	-0.116	1.784			-0.014	0.192	1.772			-0.039	0.365	1.752			-0.171	0.092	1.795			-0.282	-0.064	1.734			-0.380	-0.122	1.498			-0.443	-0.117	1.417			0.127	0.077	1.771			0.161	-0.159	1.774
-0.026	-0.172	1.741			-0.020	-0.116	1.784			-0.014	0.192	1.772			-0.039	0.365	1.752			-0.171	0.091	1.794			-0.283	-0.063	1.734			-0.383	-0.125	1.500			-0.448	-0.120	1.418			0.127	0.077	1.772			0.161	-0.159	1.774
-0.026	-0.172	1.741			-0.020	-0.116	1.784			-0.015	0.192	1.772			-0.039	0.365	1.752			-0.172	0.091	1.794			-0.283	-0.062	1.733			-0.387	-0.127	1.502			-0.454	-0.123	1.418			0.127	0.077	1.772			0.161	-0.158	1.774
-0.026	-0.172	1.741			-0.020	-0.116	1.784			-0.015	0.192	1.772			-0.040	0.365	1.752			-0.172	0.090	1.793			-0.283	-0.061	1.731			-0.390	-0.130	1.503			-0.458	-0.126	1.419			0.126	0.077	1.772			0.161	-0.158	1.774
-0.026	-0.172	1.741			-0.020	-0.116	1.784			-0.015	0.192	1.772			-0.040	0.365	1.752			-0.173	0.090	1.793			-0.283	-0.060	1.730			-0.392	-0.132	1.505			-0.463	-0.129	1.419			0.126	0.077	1.772			0.161	-0.158	1.774
-0.026	-0.172	1.741			-0.021	-0.116	1.784			-0.015	0.193	1.772			-0.040	0.365	1.752			-0.173	0.089	1.792			-0.283	-0.059	1.728			-0.395	-0.136	1.506			-0.466	-0.135	1.420			0.126	0.077	1.772			0.161	-0.157	1.774
-0.026	-0.172	1.741			-0.021	-0.116	1.784			-0.015	0.193	1.772			-0.040	0.366	1.752			-0.173	0.089	1.791			-0.283	-0.058	1.727			-0.397	-0.139	1.508			-0.468	-0.141	1.424			0.126	0.077	1.772			0.162	-0.157	1.774
-0.026	-0.172	1.741			-0.021	-0.116	1.784			-0.015	0.193	1.772			-0.040	0.366	1.752			-0.174	0.088	1.791			-0.284	-0.058	1.725			-0.399	-0.143	1.509			-0.469	-0.146	1.427			0.126	0.077	1.772			0.162	-0.157	1.774
-0.026	-0.173	1.741			-0.021	-0.116	1.784			-0.015	0.193	1.772			-0.040	0.366	1.752			-0.174	0.088	1.790			-0.284	-0.057	1.724			-0.400	-0.145	1.510			-0.469	-0.150	1.429			0.126	0.077	1.772			0.162	-0.156	1.774
-0.026	-0.173	1.741			-0.021	-0.117	1.783			-0.016	0.193	1.772			-0.040	0.366	1.752			-0.175	0.088	1.790			-0.284	-0.057	1.723			-0.402	-0.147	1.511			-0.471	-0.153	1.430			0.126	0.077	1.772			0.162	-0.156	1.774
-0.026	-0.173	1.741			-0.021	-0.117	1.783			-0.016	0.193	1.772			-0.040	0.366	1.752			-0.175	0.087	1.789			-0.284	-0.057	1.721			-0.404	-0.149	1.512			-0.473	-0.155	1.431			0.126	0.078	1.772			0.162	-0.155	1.774
-0.026	-0.173	1.741			-0.021	-0.117	1.783			-0.016	0.193	1.771			-0.040	0.366	1.752			-0.175	0.087	1.789			-0.284	-0.056	1.720			-0.405	-0.150	1.513			-0.475	-0.156	1.431			0.126	0.078	1.772			0.162	-0.155	1.774
-0.026	-0.173	1.740			-0.021	-0.117	1.783			-0.016	0.193	1.771			-0.040	0.366	1.752			-0.176	0.086	1.788			-0.284	-0.056	1.719			-0.406	-0.151	1.513			-0.477	-0.157	1.431			0.126	0.078	1.772			0.162	-0.155	1.773
-0.026	-0.173	1.740			-0.021	-0.117	1.783			-0.016	0.193	1.771			-0.040	0.366	1.752			-0.176	0.086	1.788			-0.283	-0.056	1.718			-0.407	-0.152	1.514			-0.478	-0.158	1.431			0.126	0.078	1.772			0.162	-0.155	1.773
-0.026	-0.173	1.740			-0.021	-0.117	1.783			-0.017	0.194	1.771			-0.040	0.366	1.752			-0.176	0.086	1.787			-0.283	-0.056	1.717			-0.408	-0.153	1.514			-0.479	-0.158	1.431			0.126	0.078	1.772			0.162	-0.154	1.773
-0.026	-0.173	1.740			-0.022	-0.117	1.783			-0.017	0.194	1.771			-0.040	0.367	1.752			-0.176	0.085	1.787			-0.283	-0.056	1.717			-0.408	-0.154	1.514			-0.480	-0.158	1.430			0.126	0.078	1.772			0.162	-0.154	1.773
-0.026	-0.173	1.740			-0.022	-0.117	1.783			-0.017	0.194	1.771			-0.040	0.367	1.752			-0.177	0.085	1.786			-0.283	-0.056	1.716			-0.408	-0.154	1.514			-0.481	-0.158	1.430			0.126	0.078	1.772			0.163	-0.154	1.773
-0.026	-0.173	1.740			-0.022	-0.117	1.783			-0.017	0.194	1.771			-0.040	0.367	1.752			-0.177	0.085	1.786			-0.283	-0.055	1.715			-0.409	-0.154	1.513			-0.481	-0.158	1.429			0.126	0.078	1.772			0.163	-0.154	1.773
-0.026	-0.173	1.740			-0.022	-0.117	1.783			-0.017	0.194	1.770			-0.040	0.367	1.751			-0.177	0.085	1.785			-0.283	-0.055	1.714			-0.409	-0.155	1.513			-0.481	-0.157	1.429			0.126	0.078	1.772			0.163	-0.154	1.773
-0.026	-0.173	1.740			-0.022	-0.117	1.783			-0.018	0.194	1.770			-0.040	0.367	1.751			-0.177	0.084	1.785			-0.283	-0.055	1.714			-0.408	-0.155	1.513			-0.481	-0.156	1.428			0.126	0.078	1.772			0.163	-0.154	1.773
-0.026	-0.173	1.740			-0.022	-0.117	1.782			-0.018	0.194	1.770			-0.040	0.367	1.751			-0.177	0.084	1.785			-0.283	-0.055	1.713			-0.408	-0.155	1.512			-0.481	-0.156	1.428			0.125	0.078	1.772			0.163	-0.154	1.773
-0.026	-0.173	1.739			-0.022	-0.117	1.782			-0.018	0.194	1.770			-0.040	0.367	1.751			-0.177	0.084	1.784			-0.283	-0.055	1.712			-0.408	-0.155	1.512			-0.481	-0.155	1.428			0.125	0.078	1.772			0.163	-0.154	1.773
-0.026	-0.173	1.739			-0.022	-0.117	1.782			-0.018	0.195	1.770			-0.040	0.368	1.750			-0.178	0.084	1.784			-0.283	-0.055	1.712			-0.408	-0.155	1.511			-0.481	-0.154	1.427			0.125	0.079	1.772			0.163	-0.154	1.773
-0.026	-0.173	1.739			-0.022	-0.117	1.782			-0.018	0.195	1.769			-0.041	0.368	1.750			-0.178	0.084	1.784			-0.282	-0.055	1.711			-0.407	-0.155	1.511			-0.480	-0.154	1.427			0.125	0.079	1.772			0.163	-0.154	1.773
-0.026	-0.173	1.739			-0.022	-0.117	1.782			-0.018	0.195	1.769			-0.041	0.368	1.750			-0.178	0.083	1.783			-0.282	-0.055	1.711			-0.407	-0.155	1.511			-0.473	-0.155	1.431			0.125	0.079	1.771			0.163	-0.154	1.772
-0.026	-0.173	1.739			-0.022	-0.117	1.782			-0.018	0.195	1.769			-0.041	0.368	1.750			-0.178	0.083	1.783			-0.282	-0.055	1.710			-0.407	-0.155	1.510			-0.474	-0.154	1.431			0.125	0.079	1.771			0.163	-0.154	1.772
-0.026	-0.173	1.739			-0.023	-0.117	1.781			-0.018	0.195	1.769			-0.041	0.368	1.750			-0.178	0.083	1.783			-0.282	-0.055	1.710			-0.407	-0.155	1.510			-0.475	-0.154	1.430			0.125	0.079	1.771			0.163	-0.154	1.772
-0.026	-0.173	1.738			-0.023	-0.117	1.781			-0.019	0.195	1.769			-0.041	0.368	1.749			-0.178	0.083	1.783			-0.282	-0.055	1.709			-0.407	-0.156	1.510			-0.473	-0.155	1.432			0.125	0.079	1.771			0.164	-0.154	1.772
-0.026	-0.173	1.738			-0.023	-0.117	1.781			-0.019	0.195	1.768			-0.041	0.368	1.749			-0.178	0.083	1.782			-0.282	-0.055	1.709			-0.407	-0.157	1.510			-0.470	-0.155	1.435			0.125	0.079	1.771			0.164	-0.154	1.772
-0.026	-0.173	1.738			-0.023	-0.117	1.781			-0.019	0.195	1.768			-0.041	0.368	1.749			-0.178	0.083	1.782			-0.282	-0.055	1.708			-0.407	-0.157	1.510			-0.470	-0.155	1.435			0.125	0.079	1.771			0.164	-0.154	1.772
-0.026	-0.173	1.738			-0.023	-0.117	1.781			-0.019	0.195	1.768			-0.041	0.368	1.749			-0.178	0.083	1.782			-0.282	-0.055	1.708			-0.407	-0.157	1.510			-0.471	-0.155	1.435			0.125	0.079	1.771			0.164	-0.154	1.772
-0.026	-0.173	1.738			-0.023	-0.117	1.781			-0.019	0.195	1.768			-0.041	0.368	1.749			-0.179	0.083	1.782			-0.282	-0.055	1.708			-0.407	-0.157	1.510			-0.469	-0.156	1.437			0.125	0.079	1.771			0.164	-0.154	1.772
-0.026	-0.174	1.738			-0.023	-0.117	1.781			-0.019	0.196	1.768			-0.041	0.368	1.748			-0.179	0.082	1.781			-0.282	-0.055	1.707			-0.407	-0.158	1.510			-0.468	-0.156	1.437			0.124	0.079	1.771			0.164	-0.154	1.771
-0.026	-0.174	1.738			-0.023	-0.117	1.780			-0.019	0.196	1.767			-0.041	0.368	1.748			-0.179	0.082	1.781			-0.282	-0.055	1.707			-0.407	-0.158	1.510			-0.470	-0.156	1.437			0.124	0.079	1.771			0.164	-0.154	1.771
-0.026	-0.174	1.738			-0.023	-0.117	1.780			-0.019	0.196	1.767			-0.041	0.369	1.748			-0.179	0.082	1.781			-0.282	-0.055	1.706			-0.406	-0.158	1.513			-0.471	-0.156	1.436			0.124	0.079	1.770			0.164	-0.154	1.771
-0.026	-0.174	1.737			-0.023	-0.117	1.780			-0.020	0.196	1.767			-0.041	0.369	1.748			-0.179	0.082	1.781			-0.281	-0.055	1.706			-0.398	-0.157	1.523			-0.471	-0.156	1.436			0.124	0.080	1.770			0.164	-0.154	1.771
-0.026	-0.174	1.737			-0.023	-0.117	1.780			-0.020	0.196	1.766			-0.041	0.369	1.748			-0.179	0.082	1.780			-0.281	-0.055	1.706			-0.399	-0.158	1.524			-0.472	-0.157	1.436			0.124	0.080	1.770			0.164	-0.154	1.771
-0.026	-0.174	1.737			-0.023	-0.117	1.780			-0.020	0.196	1.766			-0.041	0.369	1.748			-0.179	0.082	1.780			-0.281	-0.055	1.705			-0.399	-0.158	1.524			-0.473	-0.157	1.436			0.124	0.080	1.770			0.164	-0.154	1.771
-0.026	-0.174	1.737			-0.023	-0.117	1.780			-0.020	0.197	1.766			-0.041	0.369	1.747			-0.179	0.082	1.780			-0.281	-0.055	1.705			-0.399	-0.159	1.524			-0.474	-0.158	1.435			0.123	0.080	1.770			0.164	-0.154	1.771
-0.026	-0.174	1.737			-0.023	-0.117	1.779			-0.020	0.197	1.765			-0.042	0.369	1.747			-0.179	0.082	1.780			-0.281	-0.055	1.705			-0.398	-0.160	1.528			-0.475	-0.159	1.436			0.123	0.080	1.769			0.164	-0.153	1.771
-0.026	-0.174	1.737			-0.024	-0.117	1.779			-0.021	0.197	1.765			-0.042	0.370	1.747			-0.179	0.082	1.780			-0.281	-0.055	1.705			-0.397	-0.161	1.531			-0.476	-0.160	1.436			0.123	0.081	1.769			0.164	-0.153	1.771
-0.026	-0.174	1.737			-0.024	-0.117	1.779			-0.021	0.198	1.765			-0.042	0.370	1.747			-0.179	0.082	1.779			-0.281	-0.055	1.704			-0.398	-0.162	1.534			-0.481	-0.162	1.438			0.122	0.081	1.769			0.164	-0.153	1.770
-0.027	-0.174	1.737			-0.024	-0.117	1.779			-0.021	0.198	1.764			-0.042	0.370	1.747			-0.180	0.082	1.779			-0.281	-0.055	1.704			-0.398	-0.163	1.536			-0.485	-0.164	1.440			0.122	0.081	1.769			0.164	-0.153	1.770
-0.027	-0.174	1.736			-0.024	-0.116	1.778			-0.021	0.198	1.764			-0.042	0.370	1.747			-0.180	0.082	1.779			-0.281	-0.056	1.704			-0.399	-0.164	1.538			-0.489	-0.166	1.442			0.122	0.082	1.768			0.164	-0.153	1.770
-0.027	-0.174	1.736			-0.024	-0.116	1.778			-0.022	0.199	1.763			-0.042	0.371	1.747			-0.180	0.082	1.779			-0.282	-0.056	1.704			-0.401	-0.166	1.540			-0.494	-0.168	1.445			0.121	0.082	1.768			0.164	-0.152	1.770
-0.027	-0.174	1.736			-0.024	-0.116	1.778			-0.022	0.199	1.763			-0.042	0.371	1.746			-0.180	0.082	1.778			-0.282	-0.057	1.704			-0.403	-0.168	1.542			-0.498	-0.170	1.448			0.121	0.082	1.768			0.164	-0.152	1.770
-0.027	-0.174	1.736			-0.024	-0.116	1.777			-0.023	0.200	1.762			-0.043	0.372	1.746			-0.180	0.082	1.778			-0.282	-0.058	1.704			-0.405	-0.169	1.543			-0.501	-0.172	1.450			0.121	0.083	1.767			0.164	-0.151	1.770
-0.027	-0.174	1.736			-0.025	-0.116	1.777			-0.023	0.200	1.761			-0.043	0.372	1.746			-0.180	0.082	1.777			-0.283	-0.059	1.704			-0.401	-0.171	1.556			-0.499	-0.179	1.456			0.120	0.083	1.767			0.163	-0.151	1.769
-0.027	-0.174	1.736			-0.025	-0.116	1.776			-0.024	0.201	1.760			-0.043	0.373	1.746			-0.181	0.082	1.777			-0.284	-0.060	1.704			-0.400	-0.173	1.563			-0.498	-0.185	1.462			0.119	0.084	1.766			0.163	-0.151	1.769
-0.027	-0.174	1.735			-0.025	-0.115	1.776			-0.025	0.201	1.759			-0.044	0.373	1.746			-0.181	0.082	1.777			-0.284	-0.061	1.704			-0.399	-0.174	1.568			-0.498	-0.189	1.466			0.119	0.084	1.765			0.163	-0.150	1.769
-0.027	-0.174	1.735			-0.025	-0.115	1.775			-0.025	0.202	1.758			-0.044	0.374	1.745			-0.181	0.083	1.776			-0.285	-0.062	1.704			-0.399	-0.176	1.571			-0.498	-0.192	1.469			0.118	0.084	1.764			0.163	-0.150	1.768
-0.027	-0.173	1.735			-0.026	-0.115	1.774			-0.026	0.202	1.757			-0.044	0.374	1.745			-0.182	0.083	1.776			-0.285	-0.063	1.704			-0.399	-0.177	1.573			-0.498	-0.194	1.471			0.118	0.085	1.763			0.163	-0.150	1.768
-0.027	-0.173	1.735			-0.026	-0.115	1.773			-0.027	0.203	1.756			-0.045	0.375	1.745			-0.182	0.083	1.775			-0.286	-0.064	1.704			-0.399	-0.177	1.575			-0.499	-0.196	1.474			0.117	0.085	1.763			0.163	-0.150	1.768
-0.028	-0.173	1.734			-0.026	-0.114	1.772			-0.027	0.203	1.755			-0.045	0.376	1.744			-0.182	0.083	1.774			-0.286	-0.065	1.704			-0.399	-0.178	1.577			-0.500	-0.197	1.476			0.116	0.086	1.762			0.163	-0.149	1.767
-0.028	-0.173	1.734			-0.027	-0.114	1.771			-0.028	0.203	1.754			-0.046	0.376	1.744			-0.182	0.083	1.774			-0.287	-0.066	1.705			-0.400	-0.179	1.578			-0.500	-0.198	1.478			0.116	0.086	1.761			0.162	-0.149	1.767
-0.028	-0.173	1.734			-0.027	-0.114	1.771			-0.028	0.204	1.753			-0.046	0.377	1.744			-0.183	0.084	1.774			-0.287	-0.066	1.705			-0.400	-0.180	1.580			-0.501	-0.199	1.479			0.115	0.086	1.760			0.162	-0.149	1.766
-0.028	-0.173	1.733			-0.027	-0.113	1.770			-0.029	0.204	1.753			-0.046	0.377	1.743			-0.183	0.084	1.773			-0.288	-0.067	1.705			-0.401	-0.181	1.581			-0.502	-0.200	1.481			0.115	0.087	1.760			0.162	-0.149	1.766
-0.028	-0.173	1.733			-0.027	-0.113	1.769			-0.029	0.205	1.752			-0.046	0.378	1.743			-0.183	0.084	1.773			-0.288	-0.068	1.706			-0.403	-0.182	1.581			-0.503	-0.201	1.482			0.114	0.087	1.759			0.162	-0.149	1.765
-0.028	-0.173	1.733			-0.028	-0.113	1.768			-0.029	0.205	1.751			-0.047	0.378	1.743			-0.183	0.084	1.772			-0.288	-0.069	1.706			-0.405	-0.183	1.581			-0.504	-0.201	1.484			0.114	0.087	1.758			0.162	-0.148	1.765
-0.029	-0.173	1.732			-0.028	-0.113	1.767			-0.030	0.205	1.751			-0.047	0.378	1.743			-0.184	0.084	1.772			-0.289	-0.070	1.707			-0.407	-0.184	1.581			-0.506	-0.201	1.486			0.114	0.088	1.758			0.161	-0.148	1.764
-0.029	-0.173	1.732			-0.028	-0.113	1.766			-0.030	0.205	1.750			-0.047	0.379	1.743			-0.184	0.084	1.771			-0.289	-0.071	1.708			-0.409	-0.185	1.581			-0.507	-0.201	1.487			0.113	0.088	1.757			0.161	-0.148	1.764
-0.029	-0.173	1.732			-0.028	-0.112	1.766			-0.030	0.206	1.749			-0.047	0.379	1.742			-0.184	0.085	1.771			-0.290	-0.072	1.708			-0.411	-0.185	1.581			-0.508	-0.201	1.489			0.113	0.088	1.757			0.161	-0.148	1.763
-0.029	-0.173	1.732			-0.028	-0.112	1.765			-0.031	0.206	1.749			-0.047	0.379	1.742			-0.184	0.085	1.771			-0.290	-0.073	1.709			-0.412	-0.186	1.581			-0.510	-0.200	1.490			0.112	0.088	1.756			0.161	-0.148	1.763
-0.029	-0.173	1.731			-0.029	-0.112	1.764			-0.031	0.206	1.749			-0.048	0.380	1.742			-0.184	0.085	1.771			-0.290	-0.074	1.709			-0.413	-0.186	1.581			-0.511	-0.199	1.491			0.112	0.088	1.755			0.161	-0.147	1.763
-0.029	-0.173	1.731			-0.029	-0.112	1.764			-0.031	0.206	1.748			-0.048	0.380	1.742			-0.185	0.085	1.770			-0.290	-0.075	1.710			-0.414	-0.187	1.582			-0.513	-0.197	1.494			0.112	0.089	1.755			0.160	-0.147	1.762
-0.029	-0.172	1.731			-0.029	-0.112	1.763			-0.031	0.206	1.748			-0.048	0.380	1.742			-0.185	0.085	1.770			-0.290	-0.076	1.712			-0.414	-0.187	1.583			-0.515	-0.192	1.497			0.112	0.089	1.755			0.160	-0.147	1.762
-0.030	-0.172	1.731			-0.029	-0.112	1.763			-0.032	0.207	1.747			-0.048	0.381	1.742			-0.185	0.085	1.770			-0.289	-0.077	1.714			-0.414	-0.185	1.585			-0.516	-0.185	1.503			0.111	0.089	1.754			0.160	-0.147	1.761
-0.030	-0.172	1.730			-0.029	-0.111	1.762			-0.032	0.207	1.747			-0.048	0.381	1.742			-0.185	0.085	1.770			-0.288	-0.078	1.717			-0.413	-0.184	1.588			-0.515	-0.176	1.511			0.111	0.089	1.754			0.160	-0.147	1.761
-0.030	-0.172	1.730			-0.029	-0.111	1.761			-0.032	0.207	1.747			-0.048	0.381	1.742			-0.185	0.086	1.769			-0.286	-0.080	1.722			-0.408	-0.180	1.596			-0.513	-0.165	1.521			0.111	0.089	1.753			0.160	-0.147	1.760
-0.030	-0.172	1.730			-0.030	-0.111	1.761			-0.032	0.207	1.746			-0.048	0.381	1.741			-0.185	0.086	1.769			-0.284	-0.081	1.727			-0.404	-0.176	1.604			-0.510	-0.154	1.532			0.111	0.089	1.753			0.160	-0.147	1.760
-0.030	-0.172	1.729			-0.030	-0.111	1.761			-0.032	0.207	1.746			-0.048	0.382	1.741			-0.186	0.086	1.769			-0.281	-0.083	1.734			-0.408	-0.172	1.603			-0.507	-0.146	1.540			0.110	0.089	1.753			0.159	-0.147	1.760
-0.030	-0.172	1.729			-0.030	-0.111	1.760			-0.032	0.207	1.746			-0.048	0.382	1.741			-0.186	0.086	1.769			-0.278	-0.084	1.740			-0.404	-0.168	1.613			-0.502	-0.138	1.551			0.110	0.090	1.752			0.159	-0.147	1.759
-0.030	-0.172	1.729			-0.030	-0.111	1.760			-0.033	0.207	1.746			-0.048	0.382	1.741			-0.186	0.087	1.769			-0.276	-0.085	1.745			-0.410	-0.163	1.613			-0.497	-0.131	1.562			0.110	0.090	1.752			0.159	-0.147	1.759
-0.030	-0.172	1.729			-0.030	-0.111	1.759			-0.033	0.208	1.745			-0.048	0.382	1.741			-0.186	0.087	1.769			-0.275	-0.087	1.750			-0.413	-0.159	1.613			-0.493	-0.126	1.571			0.110	0.090	1.752			0.159	-0.147	1.759
-0.031	-0.172	1.729			-0.030	-0.111	1.759			-0.033	0.208	1.745			-0.047	0.383	1.741			-0.186	0.087	1.769			-0.273	-0.089	1.756			-0.416	-0.156	1.615			-0.489	-0.122	1.581			0.110	0.090	1.751			0.159	-0.147	1.759
-0.031	-0.172	1.728			-0.030	-0.110	1.759			-0.033	0.208	1.745			-0.047	0.383	1.741			-0.186	0.088	1.769			-0.271	-0.091	1.762			-0.411	-0.154	1.630			-0.485	-0.118	1.590			0.110	0.090	1.751			0.159	-0.147	1.758
-0.031	-0.172	1.728			-0.030	-0.110	1.758			-0.033	0.208	1.745			-0.047	0.383	1.741			-0.187	0.088	1.769			-0.269	-0.092	1.767			-0.407	-0.152	1.640			-0.482	-0.116	1.598			0.110	0.090	1.751			0.158	-0.147	1.758
-0.031	-0.172	1.728			-0.030	-0.110	1.758			-0.033	0.208	1.745			-0.046	0.383	1.741			-0.187	0.088	1.770			-0.267	-0.094	1.773			-0.404	-0.151	1.649			-0.478	-0.113	1.605			0.110	0.090	1.751			0.158	-0.147	1.758
-0.031	-0.171	1.728			-0.030	-0.110	1.758			-0.033	0.208	1.744			-0.045	0.383	1.741			-0.187	0.089	1.770			-0.265	-0.095	1.778			-0.402	-0.150	1.656			-0.476	-0.110	1.614			0.110	0.090	1.750			0.158	-0.147	1.758
-0.031	-0.171	1.728			-0.030	-0.110	1.757			-0.033	0.208	1.744			-0.045	0.384	1.741			-0.187	0.089	1.771			-0.263	-0.096	1.783			-0.399	-0.151	1.664			-0.472	-0.109	1.622			0.110	0.090	1.750			0.158	-0.147	1.757
-0.031	-0.171	1.727			-0.030	-0.110	1.757			-0.033	0.208	1.744			-0.045	0.384	1.741			-0.188	0.089	1.771			-0.261	-0.097	1.789			-0.396	-0.152	1.672			-0.468	-0.108	1.630			0.110	0.090	1.750			0.158	-0.147	1.757
-0.031	-0.171	1.727			-0.030	-0.110	1.757			-0.033	0.208	1.744			-0.044	0.384	1.741			-0.188	0.090	1.772			-0.259	-0.098	1.793			-0.394	-0.152	1.678			-0.465	-0.107	1.636			0.109	0.089	1.749			0.158	-0.147	1.757
-0.031	-0.171	1.727			-0.030	-0.110	1.757			-0.033	0.209	1.744			-0.044	0.384	1.741			-0.188	0.090	1.773			-0.257	-0.099	1.797			-0.392	-0.153	1.683			-0.462	-0.107	1.643			0.109	0.089	1.749			0.157	-0.147	1.756
-0.031	-0.171	1.727			-0.030	-0.110	1.757			-0.033	0.209	1.744			-0.043	0.384	1.741			-0.188	0.090	1.773			-0.255	-0.100	1.801			-0.390	-0.153	1.688			-0.459	-0.107	1.650			0.109	0.089	1.748			0.157	-0.147	1.756
-0.031	-0.171	1.727			-0.030	-0.110	1.756			-0.033	0.209	1.743			-0.043	0.384	1.741			-0.189	0.091	1.774			-0.253	-0.101	1.805			-0.388	-0.155	1.694			-0.451	-0.110	1.658			0.109	0.089	1.748			0.157	-0.148	1.755
-0.032	-0.171	1.727			-0.030	-0.110	1.756			-0.033	0.209	1.743			-0.042	0.385	1.741			-0.189	0.091	1.775			-0.251	-0.102	1.808			-0.386	-0.158	1.700			-0.445	-0.111	1.664			0.109	0.089	1.748			0.157	-0.148	1.755
-0.032	-0.171	1.726			-0.030	-0.110	1.756			-0.033	0.209	1.743			-0.042	0.385	1.741			-0.189	0.091	1.776			-0.250	-0.103	1.812			-0.384	-0.159	1.704			-0.439	-0.114	1.671			0.109	0.089	1.747			0.157	-0.148	1.754
-0.032	-0.171	1.726			-0.030	-0.109	1.756			-0.033	0.209	1.743			-0.042	0.385	1.741			-0.189	0.091	1.776			-0.248	-0.105	1.815			-0.383	-0.161	1.708			-0.434	-0.115	1.676			0.109	0.089	1.747			0.157	-0.148	1.754
-0.032	-0.171	1.726			-0.030	-0.109	1.756			-0.033	0.209	1.743			-0.041	0.385	1.741			-0.190	0.091	1.777			-0.247	-0.105	1.817			-0.382	-0.162	1.711			-0.431	-0.116	1.680			0.109	0.089	1.746			0.157	-0.148	1.753
-0.032	-0.171	1.726			-0.030	-0.109	1.755			-0.033	0.209	1.743			-0.041	0.385	1.741			-0.190	0.091	1.778			-0.245	-0.106	1.820			-0.381	-0.162	1.714			-0.428	-0.117	1.683			0.109	0.089	1.746			0.157	-0.148	1.753
-0.032	-0.171	1.726			-0.030	-0.109	1.755			-0.032	0.209	1.743			-0.041	0.385	1.741			-0.190	0.092	1.779			-0.245	-0.107	1.821			-0.380	-0.163	1.717			-0.427	-0.117	1.686			0.109	0.088	1.746			0.156	-0.149	1.752
-0.032	-0.171	1.726			-0.030	-0.109	1.755			-0.032	0.209	1.743			-0.040	0.385	1.741			-0.190	0.092	1.780			-0.244	-0.107	1.823			-0.380	-0.163	1.719			-0.427	-0.116	1.688			0.109	0.088	1.745			0.156	-0.149	1.751
-0.032	-0.170	1.726			-0.030	-0.109	1.755			-0.032	0.209	1.743			-0.040	0.385	1.741			-0.191	0.092	1.780			-0.243	-0.108	1.825			-0.379	-0.163	1.720			-0.429	-0.116	1.688			0.109	0.088	1.745			0.156	-0.149	1.751
-0.032	-0.170	1.726			-0.030	-0.109	1.755			-0.032	0.210	1.743			-0.040	0.385	1.741			-0.191	0.092	1.781			-0.243	-0.108	1.826			-0.378	-0.163	1.719			-0.433	-0.115	1.677			0.109	0.088	1.745			0.156	-0.149	1.750
-0.032	-0.170	1.725			-0.030	-0.109	1.755			-0.032	0.210	1.742			-0.040	0.385	1.741			-0.191	0.092	1.782			-0.243	-0.108	1.825			-0.376	-0.160	1.711			-0.437	-0.114	1.665			0.109	0.088	1.744			0.156	-0.149	1.750
-0.032	-0.170	1.725			-0.030	-0.109	1.755			-0.032	0.210	1.742			-0.040	0.386	1.741			-0.191	0.092	1.782			-0.245	-0.107	1.820			-0.376	-0.158	1.703			-0.434	-0.116	1.653			0.109	0.088	1.744			0.156	-0.149	1.749
-0.032	-0.170	1.725			-0.030	-0.109	1.755			-0.032	0.210	1.742			-0.040	0.386	1.741			-0.191	0.092	1.783			-0.246	-0.104	1.813			-0.390	-0.146	1.643			-0.440	-0.113	1.617			0.109	0.088	1.744			0.156	-0.149	1.749
-0.032	-0.170	1.725			-0.030	-0.109	1.755			-0.032	0.210	1.742			-0.040	0.386	1.741			-0.191	0.092	1.783			-0.248	-0.100	1.802			-0.386	-0.143	1.634			-0.447	-0.109	1.587			0.109	0.088	1.744			0.156	-0.149	1.749
-0.033	-0.170	1.725			-0.030	-0.109	1.755			-0.032	0.210	1.742			-0.040	0.386	1.742			-0.191	0.092	1.784			-0.250	-0.096	1.791			-0.383	-0.140	1.625			-0.454	-0.102	1.559			0.109	0.088	1.743			0.156	-0.149	1.748
-0.033	-0.170	1.725			-0.030	-0.109	1.755			-0.032	0.210	1.742			-0.040	0.386	1.742			-0.191	0.092	1.784			-0.251	-0.091	1.782			-0.380	-0.138	1.614			-0.457	-0.098	1.542			0.108	0.088	1.743			0.156	-0.149	1.748
-0.033	-0.170	1.725			-0.030	-0.109	1.755			-0.032	0.210	1.743			-0.040	0.386	1.742			-0.192	0.092	1.785			-0.253	-0.088	1.773			-0.377	-0.136	1.605			-0.454	-0.099	1.521			0.108	0.088	1.743			0.156	-0.149	1.748
-0.033	-0.170	1.725			-0.030	-0.109	1.755			-0.032	0.210	1.743			-0.040	0.386	1.742			-0.192	0.092	1.785			-0.253	-0.084	1.765			-0.375	-0.135	1.595			-0.453	-0.098	1.507			0.108	0.088	1.743			0.156	-0.149	1.747
-0.033	-0.170	1.725			-0.030	-0.109	1.755			-0.032	0.210	1.743			-0.040	0.386	1.742			-0.192	0.092	1.785			-0.254	-0.082	1.758			-0.372	-0.134	1.586			-0.454	-0.096	1.495			0.108	0.088	1.743			0.156	-0.149	1.747
-0.033	-0.170	1.726			-0.030	-0.109	1.755			-0.032	0.210	1.743			-0.040	0.386	1.743			-0.192	0.092	1.785			-0.255	-0.080	1.752			-0.370	-0.132	1.578			-0.454	-0.094	1.485			0.108	0.088	1.743			0.156	-0.149	1.747
-0.033	-0.170	1.726			-0.030	-0.109	1.755			-0.031	0.210	1.743			-0.041	0.386	1.743			-0.191	0.092	1.785			-0.255	-0.078	1.747			-0.368	-0.131	1.572			-0.454	-0.093	1.477			0.108	0.088	1.743			0.156	-0.150	1.747
-0.033	-0.170	1.726			-0.030	-0.109	1.755			-0.031	0.210	1.744			-0.041	0.386	1.743			-0.191	0.092	1.786			-0.255	-0.076	1.743			-0.367	-0.130	1.567			-0.454	-0.092	1.471			0.108	0.088	1.743			0.156	-0.150	1.747
-0.033	-0.170	1.726			-0.030	-0.109	1.756			-0.031	0.210	1.744			-0.041	0.386	1.743			-0.191	0.092	1.786			-0.256	-0.075	1.739			-0.366	-0.130	1.562			-0.454	-0.091	1.466			0.108	0.088	1.743			0.156	-0.150	1.747
-0.033	-0.170	1.726			-0.030	-0.109	1.756			-0.031	0.210	1.745			-0.041	0.386	1.743			-0.191	0.092	1.785			-0.256	-0.074	1.736			-0.365	-0.129	1.559			-0.454	-0.090	1.461			0.108	0.087	1.743			0.156	-0.150	1.747
-0.033	-0.170	1.727			-0.030	-0.109	1.756			-0.031	0.210	1.745			-0.040	0.386	1.744			-0.190	0.092	1.785			-0.256	-0.073	1.733			-0.364	-0.128	1.555			-0.454	-0.090	1.456			0.108	0.087	1.743			0.155	-0.150	1.747
-0.033	-0.171	1.727			-0.030	-0.109	1.757			-0.030	0.210	1.745			-0.040	0.386	1.744			-0.190	0.092	1.785			-0.256	-0.072	1.731			-0.363	-0.128	1.552			-0.455	-0.089	1.452			0.109	0.087	1.744			0.155	-0.150	1.748
-0.033	-0.171	1.727			-0.030	-0.109	1.757			-0.030	0.210	1.746			-0.040	0.386	1.744			-0.190	0.092	1.785			-0.256	-0.071	1.729			-0.362	-0.128	1.549			-0.454	-0.089	1.449			0.109	0.087	1.744			0.155	-0.150	1.749
-0.033	-0.171	1.728			-0.030	-0.109	1.757			-0.030	0.210	1.746			-0.040	0.386	1.744			-0.189	0.092	1.784			-0.256	-0.071	1.727			-0.361	-0.127	1.546			-0.454	-0.088	1.445			0.109	0.087	1.745			0.155	-0.150	1.750
-0.033	-0.171	1.728			-0.030	-0.109	1.758			-0.030	0.210	1.747			-0.040	0.386	1.744			-0.189	0.092	1.784			-0.256	-0.070	1.725			-0.361	-0.127	1.543			-0.454	-0.088	1.442			0.109	0.087	1.746			0.155	-0.150	1.751
-0.033	-0.171	1.728			-0.030	-0.109	1.758			-0.029	0.210	1.747			-0.040	0.386	1.744			-0.188	0.092	1.784			-0.256	-0.069	1.724			-0.360	-0.127	1.541			-0.454	-0.088	1.440			0.110	0.087	1.747			0.155	-0.150	1.752
-0.033	-0.171	1.728			-0.030	-0.109	1.759			-0.029	0.210	1.748			-0.040	0.386	1.745			-0.188	0.092	1.783			-0.257	-0.069	1.722			-0.360	-0.126	1.539			-0.454	-0.088	1.438			0.110	0.087	1.747			0.155	-0.150	1.753
-0.033	-0.171	1.729			-0.030	-0.110	1.759			-0.029	0.210	1.748			-0.040	0.386	1.745			-0.187	0.091	1.783			-0.257	-0.068	1.721			-0.359	-0.126	1.537			-0.453	-0.088	1.436			0.110	0.087	1.748			0.155	-0.150	1.754
-0.033	-0.171	1.729			-0.030	-0.110	1.759			-0.029	0.210	1.748			-0.040	0.386	1.745			-0.187	0.091	1.783			-0.257	-0.068	1.720			-0.359	-0.126	1.535			-0.453	-0.089	1.435			0.110	0.087	1.749			0.155	-0.150	1.755
-0.033	-0.171	1.729			-0.029	-0.110	1.760			-0.028	0.210	1.749			-0.040	0.386	1.745			-0.187	0.091	1.782			-0.257	-0.067	1.719			-0.358	-0.126	1.534			-0.452	-0.089	1.434			0.111	0.087	1.749			0.155	-0.150	1.756
-0.033	-0.171	1.730			-0.029	-0.110	1.760			-0.028	0.210	1.749			-0.040	0.386	1.745			-0.186	0.091	1.782			-0.257	-0.067	1.717			-0.358	-0.126	1.533			-0.452	-0.090	1.433			0.111	0.087	1.750			0.155	-0.150	1.757
-0.033	-0.171	1.730			-0.029	-0.110	1.760			-0.028	0.210	1.749			-0.040	0.386	1.745			-0.186	0.091	1.781			-0.257	-0.067	1.716			-0.357	-0.126	1.532			-0.452	-0.090	1.433			0.111	0.087	1.751			0.155	-0.150	1.758
-0.033	-0.171	1.730			-0.029	-0.110	1.761			-0.028	0.210	1.750			-0.040	0.386	1.745			-0.186	0.091	1.781			-0.257	-0.066	1.715			-0.357	-0.127	1.531			-0.451	-0.091	1.433			0.111	0.087	1.752			0.155	-0.150	1.759
-0.033	-0.171	1.730			-0.029	-0.110	1.761			-0.028	0.210	1.750			-0.040	0.386	1.745			-0.185	0.091	1.781			-0.257	-0.066	1.715			-0.357	-0.127	1.531			-0.451	-0.091	1.433			0.111	0.087	1.752			0.155	-0.150	1.759
-0.033	-0.171	1.731			-0.029	-0.110	1.761			-0.027	0.210	1.750			-0.040	0.386	1.745			-0.185	0.091	1.780			-0.257	-0.066	1.714			-0.356	-0.127	1.530			-0.451	-0.092	1.433			0.112	0.087	1.753			0.155	-0.150	1.760
-0.033	-0.171	1.731			-0.029	-0.110	1.761			-0.027	0.210	1.751			-0.040	0.386	1.745			-0.185	0.091	1.780			-0.257	-0.066	1.713			-0.356	-0.128	1.530			-0.451	-0.093	1.433			0.112	0.087	1.754			0.155	-0.150	1.761
-0.033	-0.171	1.731			-0.029	-0.110	1.762			-0.027	0.210	1.751			-0.041	0.385	1.745			-0.185	0.091	1.780			-0.257	-0.066	1.713			-0.356	-0.128	1.530			-0.451	-0.093	1.434			0.112	0.087	1.754			0.155	-0.150	1.761
-0.032	-0.171	1.731			-0.029	-0.110	1.762			-0.027	0.209	1.751			-0.041	0.385	1.746			-0.184	0.091	1.780			-0.257	-0.066	1.712			-0.356	-0.128	1.529			-0.451	-0.094	1.434			0.112	0.087	1.755			0.155	-0.150	1.762
-0.032	-0.171	1.731			-0.029	-0.110	1.762			-0.027	0.209	1.752			-0.041	0.385	1.746			-0.184	0.091	1.779			-0.257	-0.065	1.712			-0.356	-0.128	1.528			-0.451	-0.094	1.435			0.112	0.087	1.755			0.155	-0.150	1.762
-0.032	-0.171	1.732			-0.029	-0.110	1.763			-0.027	0.209	1.752			-0.041	0.385	1.746			-0.184	0.090	1.779			-0.257	-0.065	1.711			-0.356	-0.129	1.528			-0.451	-0.095	1.435			0.112	0.087	1.756			0.155	-0.150	1.762
-0.032	-0.171	1.732			-0.029	-0.110	1.763			-0.027	0.209	1.752			-0.042	0.385	1.746			-0.184	0.090	1.779			-0.257	-0.066	1.711			-0.356	-0.129	1.527			-0.450	-0.095	1.436			0.112	0.087	1.756			0.155	-0.150	1.763
-0.032	-0.171	1.732			-0.029	-0.110	1.763			-0.027	0.209	1.753			-0.042	0.384	1.746			-0.184	0.090	1.779			-0.257	-0.066	1.711			-0.357	-0.129	1.527			-0.450	-0.096	1.436			0.113	0.087	1.756			0.155	-0.150	1.763
-0.032	-0.171	1.732			-0.029	-0.110	1.763			-0.027	0.209	1.753			-0.042	0.384	1.746			-0.184	0.090	1.778			-0.257	-0.066	1.710			-0.357	-0.130	1.527			-0.450	-0.096	1.437			0.113	0.087	1.757			0.155	-0.150	1.764
-0.032	-0.171	1.732			-0.029	-0.110	1.764			-0.026	0.209	1.753			-0.042	0.384	1.746			-0.183	0.090	1.778			-0.257	-0.066	1.710			-0.357	-0.130	1.527			-0.450	-0.097	1.437			0.113	0.087	1.757			0.155	-0.150	1.764
-0.032	-0.171	1.733			-0.029	-0.110	1.764			-0.026	0.209	1.753			-0.042	0.384	1.746			-0.183	0.090	1.778			-0.257	-0.066	1.710			-0.361	-0.125	1.526			-0.450	-0.097	1.437			0.113	0.087	1.758			0.155	-0.150	1.764
-0.032	-0.171	1.733			-0.029	-0.110	1.764			-0.026	0.209	1.754			-0.043	0.384	1.747			-0.183	0.090	1.778			-0.257	-0.066	1.710			-0.361	-0.126	1.526			-0.450	-0.098	1.437			0.113	0.087	1.758			0.155	-0.150	1.764
-0.032	-0.171	1.733			-0.029	-0.110	1.764			-0.026	0.209	1.754			-0.043	0.384	1.747			-0.183	0.090	1.778			-0.257	-0.066	1.710			-0.361	-0.127	1.526			-0.450	-0.098	1.437			0.113	0.087	1.758			0.155	-0.150	1.765
-0.032	-0.171	1.733			-0.029	-0.110	1.765			-0.026	0.209	1.754			-0.043	0.383	1.747			-0.183	0.090	1.777			-0.257	-0.066	1.710			-0.361	-0.127	1.526			-0.450	-0.099	1.437			0.113	0.087	1.759			0.155	-0.150	1.765
-0.032	-0.171	1.733			-0.029	-0.110	1.765			-0.026	0.209	1.754			-0.043	0.383	1.747			-0.183	0.090	1.777			-0.257	-0.066	1.710			-0.362	-0.125	1.525			-0.450	-0.100	1.436			0.113	0.087	1.759			0.155	-0.150	1.765
-0.032	-0.171	1.733			-0.029	-0.110	1.765			-0.026	0.209	1.755			-0.043	0.383	1.747			-0.183	0.090	1.777			-0.257	-0.066	1.709			-0.363	-0.122	1.524			-0.449	-0.101	1.436			0.113	0.087	1.759			0.155	-0.150	1.765
-0.032	-0.171	1.733			-0.029	-0.110	1.765			-0.026	0.209	1.755			-0.043	0.383	1.748			-0.183	0.090	1.777			-0.257	-0.066	1.709			-0.364	-0.120	1.523			-0.448	-0.103	1.435			0.113	0.087	1.759			0.155	-0.150	1.766
-0.032	-0.171	1.734			-0.029	-0.110	1.766			-0.026	0.209	1.755			-0.043	0.383	1.748			-0.183	0.090	1.777			-0.256	-0.066	1.709			-0.364	-0.122	1.516			-0.447	-0.104	1.433			0.113	0.087	1.760			0.155	-0.150	1.766
-0.032	-0.171	1.734			-0.029	-0.110	1.766			-0.026	0.209	1.755			-0.043	0.383	1.748			-0.182	0.090	1.777			-0.256	-0.066	1.708			-0.365	-0.120	1.515			-0.445	-0.106	1.432			0.113	0.087	1.760			0.155	-0.150	1.766
-0.032	-0.171	1.734			-0.029	-0.110	1.766			-0.026	0.208	1.755			-0.044	0.383	1.748			-0.182	0.090	1.776			-0.256	-0.066	1.708			-0.365	-0.119	1.513			-0.444	-0.108	1.430			0.113	0.087	1.760			0.155	-0.150	1.766
-0.032	-0.171	1.734			-0.029	-0.110	1.766			-0.026	0.208	1.756			-0.044	0.383	1.749			-0.182	0.090	1.776			-0.256	-0.066	1.707			-0.366	-0.117	1.512			-0.442	-0.110	1.428			0.113	0.088	1.760			0.155	-0.150	1.766
-0.032	-0.171	1.734			-0.029	-0.110	1.767			-0.026	0.208	1.756			-0.044	0.383	1.749			-0.182	0.090	1.776			-0.256	-0.067	1.707			-0.366	-0.116	1.511			-0.441	-0.111	1.426			0.114	0.088	1.761			0.155	-0.150	1.767
-0.032	-0.171	1.734			-0.029	-0.110	1.767			-0.026	0.208	1.756			-0.044	0.383	1.749			-0.182	0.089	1.776			-0.256	-0.067	1.706			-0.364	-0.122	1.505			-0.439	-0.113	1.424			0.114	0.088	1.761			0.155	-0.150	1.767
-0.032	-0.171	1.734			-0.029	-0.110	1.767			-0.026	0.208	1.756			-0.044	0.383	1.749			-0.182	0.089	1.776			-0.256	-0.067	1.706			-0.363	-0.124	1.499			-0.438	-0.114	1.421			0.114	0.088	1.761			0.155	-0.150	1.767
-0.032	-0.171	1.734			-0.029	-0.110	1.767			-0.026	0.208	1.757			-0.044	0.383	1.750			-0.182	0.089	1.775			-0.255	-0.067	1.705			-0.362	-0.125	1.495			-0.436	-0.116	1.418			0.114	0.088	1.761			0.155	-0.150	1.767
-0.032	-0.171	1.734			-0.029	-0.110	1.768			-0.026	0.208	1.757			-0.044	0.383	1.750			-0.182	0.089	1.775			-0.255	-0.067	1.704			-0.361	-0.126	1.491			-0.435	-0.117	1.416			0.114	0.088	1.762			0.155	-0.150	1.767
-0.032	-0.171	1.735			-0.029	-0.110	1.768			-0.026	0.208	1.757			-0.044	0.383	1.751			-0.182	0.089	1.775			-0.255	-0.067	1.703			-0.361	-0.127	1.488			-0.433	-0.118	1.413			0.114	0.088	1.762			0.156	-0.150	1.767
-0.032	-0.171	1.735			-0.029	-0.111	1.768			-0.026	0.208	1.757			-0.044	0.383	1.751			-0.182	0.089	1.775			-0.254	-0.067	1.702			-0.360	-0.128	1.485			-0.432	-0.119	1.411			0.114	0.088	1.762			0.156	-0.150	1.768
-0.032	-0.171	1.735			-0.029	-0.111	1.768			-0.026	0.208	1.757			-0.044	0.383	1.752			-0.182	0.089	1.775			-0.254	-0.067	1.701			-0.360	-0.129	1.483			-0.430	-0.120	1.409			0.114	0.088	1.762			0.156	-0.150	1.768
-0.032	-0.171	1.735			-0.029	-0.111	1.769			-0.026	0.208	1.758			-0.044	0.383	1.752			-0.182	0.089	1.774			-0.254	-0.067	1.700			-0.359	-0.130	1.481			-0.429	-0.121	1.407			0.114	0.088	1.763			0.156	-0.150	1.768
-0.032	-0.171	1.735			-0.029	-0.111	1.769			-0.027	0.208	1.758			-0.044	0.383	1.752			-0.181	0.089	1.774			-0.253	-0.067	1.699			-0.359	-0.130	1.479			-0.428	-0.122	1.405			0.114	0.088	1.763			0.156	-0.150	1.768
-0.032	-0.171	1.735			-0.030	-0.111	1.769			-0.027	0.208	1.758			-0.045	0.383	1.753			-0.181	0.089	1.774			-0.253	-0.067	1.698			-0.358	-0.131	1.477			-0.427	-0.123	1.404			0.114	0.088	1.763			0.156	-0.150	1.769
-0.032	-0.171	1.735			-0.030	-0.111	1.769			-0.027	0.208	1.759			-0.045	0.383	1.753			-0.181	0.089	1.774			-0.253	-0.067	1.697			-0.358	-0.131	1.476			-0.426	-0.124	1.402			0.114	0.088	1.763			0.156	-0.150	1.769
-0.032	-0.171	1.735			-0.030	-0.111	1.770			-0.027	0.208	1.759			-0.045	0.383	1.753			-0.181	0.089	1.774			-0.253	-0.067	1.697			-0.358	-0.131	1.474			-0.425	-0.124	1.401			0.114	0.088	1.764			0.156	-0.150	1.769
-0.032	-0.171	1.736			-0.030	-0.111	1.770			-0.027	0.208	1.759			-0.045	0.383	1.754			-0.181	0.089	1.774			-0.253	-0.067	1.696			-0.358	-0.132	1.473			-0.424	-0.125	1.400			0.114	0.088	1.764			0.156	-0.150	1.770
-0.032	-0.171	1.736			-0.030	-0.111	1.770			-0.027	0.208	1.759			-0.045	0.383	1.754			-0.181	0.089	1.773			-0.252	-0.067	1.695			-0.357	-0.132	1.472			-0.423	-0.125	1.399			0.114	0.088	1.764			0.156	-0.150	1.770
-0.032	-0.171	1.736			-0.030	-0.111	1.771			-0.027	0.208	1.760			-0.045	0.382	1.754			-0.181	0.089	1.773			-0.252	-0.067	1.695			-0.357	-0.132	1.471			-0.423	-0.126	1.399			0.114	0.088	1.765			0.156	-0.149	1.770
-0.032	-0.171	1.736			-0.030	-0.111	1.771			-0.027	0.208	1.760			-0.046	0.382	1.754			-0.181	0.089	1.773			-0.252	-0.067	1.694			-0.356	-0.134	1.471			-0.422	-0.126	1.398			0.114	0.088	1.765			0.156	-0.149	1.771
-0.032	-0.171	1.736			-0.030	-0.111	1.771			-0.027	0.208	1.760			-0.046	0.382	1.755			-0.181	0.089	1.773			-0.252	-0.067	1.694			-0.355	-0.135	1.471			-0.422	-0.126	1.397			0.114	0.088	1.766			0.156	-0.149	1.771
-0.032	-0.171	1.736			-0.030	-0.111	1.772			-0.027	0.208	1.761			-0.046	0.382	1.755			-0.181	0.089	1.773			-0.252	-0.067	1.694			-0.355	-0.135	1.470			-0.421	-0.127	1.397			0.114	0.088	1.766			0.156	-0.149	1.771
-0.032	-0.171	1.736			-0.030	-0.111	1.772			-0.027	0.208	1.761			-0.046	0.382	1.755			-0.181	0.088	1.773			-0.252	-0.067	1.693			-0.355	-0.136	1.469			-0.421	-0.127	1.396			0.114	0.088	1.766			0.156	-0.149	1.772
-0.032	-0.171	1.737			-0.030	-0.111	1.772			-0.027	0.208	1.761			-0.046	0.382	1.756			-0.181	0.088	1.773			-0.252	-0.067	1.693			-0.355	-0.136	1.469			-0.420	-0.127	1.396			0.114	0.088	1.767			0.156	-0.149	1.772
-0.031	-0.171	1.737			-0.030	-0.111	1.773			-0.027	0.208	1.761			-0.046	0.382	1.756			-0.181	0.088	1.773			-0.251	-0.067	1.692			-0.355	-0.136	1.468			-0.420	-0.128	1.395			0.114	0.088	1.767			0.156	-0.149	1.773
-0.031	-0.171	1.737			-0.030	-0.111	1.773			-0.027	0.208	1.762			-0.046	0.382	1.756			-0.181	0.088	1.772			-0.251	-0.067	1.692			-0.354	-0.136	1.468			-0.419	-0.128	1.395			0.114	0.088	1.767			0.156	-0.149	1.773
-0.031	-0.171	1.737			-0.030	-0.111	1.773			-0.027	0.208	1.762			-0.046	0.382	1.756			-0.180	0.088	1.772			-0.251	-0.067	1.692			-0.354	-0.137	1.467			-0.419	-0.128	1.394			0.114	0.088	1.768			0.156	-0.149	1.773
-0.031	-0.171	1.737			-0.030	-0.111	1.774			-0.027	0.208	1.762			-0.046	0.382	1.757			-0.180	0.088	1.772			-0.251	-0.067	1.692			-0.354	-0.137	1.467			-0.419	-0.128	1.394			0.114	0.088	1.768			0.156	-0.149	1.774
-0.031	-0.171	1.737			-0.030	-0.111	1.774			-0.027	0.208	1.763			-0.046	0.382	1.757			-0.180	0.088	1.772			-0.251	-0.067	1.691			-0.354	-0.137	1.466			-0.418	-0.128	1.394			0.114	0.088	1.769			0.156	-0.149	1.774
-0.031	-0.171	1.738			-0.030	-0.111	1.774			-0.027	0.208	1.763			-0.046	0.382	1.757			-0.180	0.088	1.772			-0.251	-0.067	1.691			-0.354	-0.137	1.466			-0.418	-0.129	1.393			0.114	0.088	1.769			0.156	-0.149	1.775
-0.031	-0.171	1.738			-0.030	-0.111	1.775			-0.027	0.208	1.763			-0.046	0.382	1.758			-0.180	0.088	1.772			-0.251	-0.067	1.691			-0.354	-0.137	1.465			-0.418	-0.129	1.393			0.114	0.088	1.769			0.157	-0.149	1.775
-0.031	-0.172	1.738			-0.030	-0.112	1.775			-0.027	0.208	1.763			-0.046	0.381	1.758			-0.180	0.088	1.772			-0.251	-0.067	1.691			-0.354	-0.137	1.465			-0.417	-0.129	1.393			0.115	0.088	1.770			0.157	-0.149	1.775
-0.031	-0.172	1.738			-0.030	-0.112	1.775			-0.027	0.208	1.764			-0.046	0.381	1.759			-0.180	0.088	1.772			-0.251	-0.067	1.690			-0.354	-0.138	1.465			-0.417	-0.129	1.393			0.115	0.089	1.770			0.157	-0.149	1.776
-0.031	-0.172	1.738			-0.030	-0.112	1.776			-0.027	0.208	1.764			-0.046	0.381	1.759			-0.180	0.088	1.772			-0.251	-0.067	1.690			-0.353	-0.138	1.465			-0.417	-0.129	1.393			0.115	0.089	1.770			0.157	-0.149	1.776
-0.031	-0.172	1.738			-0.030	-0.112	1.776			-0.027	0.208	1.764			-0.046	0.381	1.759			-0.180	0.088	1.772			-0.251	-0.067	1.690			-0.353	-0.138	1.464			-0.416	-0.129	1.393			0.115	0.089	1.771			0.157	-0.149	1.777
-0.031	-0.172	1.739			-0.029	-0.112	1.776			-0.027	0.208	1.764			-0.046	0.381	1.759			-0.180	0.088	1.772			-0.251	-0.067	1.690			-0.353	-0.138	1.464			-0.415	-0.129	1.394			0.115	0.089	1.771			0.157	-0.149	1.777
-0.030	-0.172	1.739			-0.029	-0.112	1.777			-0.027	0.208	1.765			-0.046	0.381	1.760			-0.180	0.088	1.772			-0.251	-0.067	1.690			-0.353	-0.138	1.464			-0.415	-0.130	1.394			0.115	0.089	1.771			0.157	-0.149	1.777
-0.030	-0.172	1.739			-0.029	-0.112	1.777			-0.027	0.208	1.765			-0.046	0.381	1.760			-0.180	0.087	1.772			-0.251	-0.067	1.690			-0.353	-0.138	1.464			-0.414	-0.130	1.394			0.115	0.089	1.772			0.157	-0.149	1.778
-0.030	-0.172	1.739			-0.029	-0.112	1.777			-0.027	0.208	1.765			-0.046	0.381	1.760			-0.179	0.087	1.772			-0.250	-0.067	1.689			-0.353	-0.138	1.464			-0.413	-0.130	1.395			0.115	0.089	1.772			0.157	-0.149	1.778
-0.030	-0.172	1.739			-0.029	-0.112	1.778			-0.027	0.208	1.765			-0.046	0.381	1.761			-0.179	0.087	1.772			-0.250	-0.067	1.689			-0.353	-0.138	1.464			-0.413	-0.130	1.395			0.115	0.089	1.772			0.157	-0.149	1.778
-0.030	-0.172	1.740			-0.029	-0.112	1.778			-0.027	0.208	1.766			-0.046	0.380	1.761			-0.179	0.087	1.772			-0.250	-0.067	1.689			-0.353	-0.138	1.464			-0.412	-0.130	1.395			0.115	0.089	1.773			0.157	-0.149	1.779
-0.030	-0.172	1.740			-0.029	-0.112	1.778			-0.027	0.208	1.766			-0.046	0.380	1.761			-0.179	0.087	1.771			-0.250	-0.067	1.689			-0.353	-0.138	1.464			-0.412	-0.130	1.396			0.115	0.089	1.773			0.157	-0.149	1.779
-0.030	-0.172	1.740			-0.029	-0.112	1.778			-0.027	0.208	1.766			-0.046	0.380	1.761			-0.179	0.087	1.771			-0.250	-0.067	1.689			-0.353	-0.138	1.464			-0.411	-0.130	1.396			0.115	0.089	1.773			0.157	-0.149	1.779
-0.030	-0.172	1.740			-0.029	-0.112	1.779			-0.027	0.208	1.766			-0.046	0.380	1.762			-0.179	0.087	1.771			-0.250	-0.067	1.689			-0.353	-0.138	1.464			-0.411	-0.130	1.396			0.115	0.089	1.773			0.157	-0.149	1.780
-0.030	-0.172	1.740			-0.029	-0.112	1.779			-0.027	0.208	1.767			-0.046	0.380	1.762			-0.179	0.087	1.771			-0.250	-0.067	1.689			-0.353	-0.138	1.464			-0.411	-0.130	1.396			0.115	0.089	1.774			0.157	-0.149	1.780
-0.030	-0.172	1.740			-0.029	-0.112	1.779			-0.027	0.208	1.767			-0.046	0.379	1.762			-0.179	0.087	1.771			-0.250	-0.067	1.689			-0.353	-0.138	1.464			-0.411	-0.130	1.396			0.115	0.089	1.774			0.157	-0.149	1.780
-0.030	-0.172	1.740			-0.029	-0.112	1.779			-0.027	0.208	1.767			-0.046	0.379	1.762			-0.179	0.087	1.771			-0.250	-0.067	1.689			-0.353	-0.138	1.464			-0.410	-0.130	1.397			0.115	0.089	1.774			0.157	-0.149	1.780
-0.029	-0.172	1.741			-0.029	-0.112	1.780			-0.027	0.208	1.767			-0.046	0.379	1.762			-0.179	0.087	1.771			-0.250	-0.067	1.688			-0.353	-0.137	1.464			-0.410	-0.130	1.397			0.115	0.089	1.774			0.157	-0.149	1.781
-0.029	-0.172	1.741			-0.029	-0.112	1.780			-0.027	0.208	1.767			-0.046	0.379	1.763			-0.179	0.087	1.771			-0.250	-0.067	1.688			-0.353	-0.137	1.464			-0.410	-0.130	1.397			0.115	0.089	1.775			0.157	-0.149	1.781
-0.029	-0.172	1.741			-0.029	-0.112	1.780			-0.027	0.208	1.767			-0.046	0.379	1.763			-0.179	0.087	1.771			-0.250	-0.067	1.688			-0.353	-0.137	1.465			-0.410	-0.130	1.397			0.115	0.089	1.775			0.157	-0.149	1.781
-0.029	-0.172	1.741			-0.029	-0.112	1.780			-0.027	0.208	1.768			-0.046	0.379	1.763			-0.179	0.087	1.771			-0.250	-0.067	1.688			-0.353	-0.137	1.465			-0.410	-0.130	1.398			0.115	0.089	1.775			0.157	-0.149	1.781
-0.029	-0.172	1.741			-0.029	-0.112	1.780			-0.027	0.208	1.768			-0.046	0.379	1.763			-0.179	0.087	1.771			-0.250	-0.067	1.688			-0.353	-0.137	1.465			-0.410	-0.130	1.398			0.115	0.089	1.775			0.157	-0.149	1.782
-0.029	-0.172	1.741			-0.029	-0.112	1.780			-0.027	0.208	1.768			-0.046	0.379	1.763			-0.179	0.087	1.771			-0.250	-0.067	1.688			-0.353	-0.137	1.465			-0.410	-0.130	1.398			0.115	0.089	1.775			0.157	-0.149	1.782
-0.029	-0.172	1.741			-0.029	-0.113	1.781			-0.027	0.208	1.768			-0.046	0.379	1.764			-0.178	0.087	1.771			-0.250	-0.067	1.688			-0.353	-0.137	1.465			-0.410	-0.130	1.398			0.115	0.089	1.775			0.157	-0.149	1.782
-0.029	-0.172	1.741			-0.029	-0.113	1.781			-0.027	0.208	1.768			-0.046	0.379	1.764			-0.178	0.086	1.771			-0.250	-0.067	1.688			-0.353	-0.137	1.466			-0.409	-0.130	1.398			0.115	0.089	1.776			0.157	-0.149	1.782
-0.029	-0.172	1.741			-0.029	-0.113	1.781			-0.027	0.208	1.768			-0.046	0.379	1.764			-0.178	0.086	1.771			-0.250	-0.067	1.688			-0.353	-0.137	1.466			-0.409	-0.130	1.399			0.115	0.088	1.776			0.158	-0.149	1.782
-0.029	-0.172	1.742			-0.029	-0.113	1.781			-0.027	0.208	1.768			-0.046	0.379	1.764			-0.178	0.086	1.771			-0.250	-0.067	1.688			-0.353	-0.137	1.466			-0.409	-0.130	1.399			0.115	0.088	1.776			0.158	-0.149	1.782
-0.029	-0.172	1.742			-0.029	-0.113	1.781			-0.027	0.208	1.769			-0.046	0.379	1.764			-0.178	0.086	1.771			-0.250	-0.067	1.688			-0.353	-0.137	1.466			-0.409	-0.130	1.399			0.115	0.088	1.776			0.158	-0.149	1.783
-0.029	-0.172	1.742			-0.029	-0.113	1.781			-0.027	0.208	1.769			-0.046	0.379	1.764			-0.178	0.086	1.771			-0.250	-0.067	1.688			-0.353	-0.137	1.466			-0.409	-0.130	1.399			0.115	0.088	1.776			0.158	-0.149	1.783
-0.029	-0.172	1.742			-0.029	-0.113	1.781			-0.027	0.208	1.769			-0.046	0.379	1.764			-0.178	0.086	1.771			-0.250	-0.067	1.688			-0.353	-0.137	1.467			-0.409	-0.130	1.399			0.115	0.088	1.776			0.158	-0.149	1.783
-0.029	-0.172	1.742			-0.029	-0.113	1.782			-0.027	0.208	1.769			-0.046	0.379	1.764			-0.178	0.086	1.771			-0.250	-0.067	1.689			-0.352	-0.136	1.467			-0.408	-0.129	1.400			0.115	0.088	1.776			0.158	-0.149	1.783
-0.029	-0.172	1.742			-0.029	-0.113	1.782			-0.027	0.208	1.769			-0.046	0.379	1.765			-0.178	0.086	1.772			-0.250	-0.067	1.689			-0.348	-0.135	1.470			-0.406	-0.127	1.401			0.115	0.088	1.776			0.158	-0.149	1.783
-0.029	-0.172	1.742			-0.029	-0.113	1.782			-0.027	0.208	1.769			-0.046	0.379	1.765			-0.178	0.086	1.772			-0.250	-0.067	1.689			-0.320	-0.148	1.502			-0.397	-0.123	1.402			0.115	0.088	1.777			0.158	-0.149	1.783
-0.029	-0.172	1.742			-0.029	-0.113	1.782			-0.027	0.208	1.769			-0.046	0.379	1.765			-0.178	0.086	1.772			-0.249	-0.071	1.689			-0.317	-0.143	1.499			-0.387	-0.118	1.403			0.115	0.088	1.777			0.158	-0.149	1.783
-0.029	-0.172	1.742			-0.029	-0.113	1.782			-0.027	0.208	1.769			-0.046	0.379	1.765			-0.178	0.086	1.772			-0.248	-0.075	1.690			-0.313	-0.132	1.484			-0.373	-0.110	1.404			0.115	0.088	1.777			0.158	-0.149	1.783
-0.029	-0.172	1.742			-0.029	-0.113	1.782			-0.027	0.208	1.769			-0.046	0.379	1.765			-0.178	0.086	1.772			-0.248	-0.078	1.690			-0.310	-0.125	1.475			-0.359	-0.101	1.405			0.115	0.088	1.777			0.158	-0.149	1.783
-0.029	-0.172	1.742			-0.029	-0.113	1.782			-0.027	0.208	1.769			-0.046	0.379	1.765			-0.178	0.086	1.772			-0.247	-0.080	1.690			-0.307	-0.120	1.469			-0.346	-0.095	1.406			0.115	0.088	1.777			0.158	-0.149	1.783
-0.029	-0.172	1.742			-0.029	-0.113	1.782			-0.027	0.208	1.769			-0.046	0.379	1.765			-0.178	0.086	1.772			-0.246	-0.081	1.691			-0.302	-0.114	1.467			-0.332	-0.088	1.407			0.115	0.088	1.777			0.158	-0.149	1.783
-0.029	-0.172	1.742			-0.029	-0.113	1.782			-0.027	0.208	1.769			-0.046	0.379	1.765			-0.178	0.086	1.772			-0.245	-0.081	1.692			-0.297	-0.109	1.464			-0.320	-0.084	1.408			0.115	0.088	1.777			0.158	-0.149	1.783
-0.028	-0.172	1.742			-0.029	-0.113	1.782			-0.027	0.208	1.769			-0.046	0.379	1.765			-0.178	0.086	1.772			-0.244	-0.081	1.693			-0.291	-0.106	1.461			-0.308	-0.080	1.410			0.115	0.088	1.777			0.158	-0.149	1.783
-0.028	-0.173	1.742			-0.029	-0.113	1.782			-0.027	0.208	1.770			-0.046	0.380	1.765			-0.178	0.086	1.772			-0.242	-0.082	1.695			-0.284	-0.103	1.460			-0.297	-0.077	1.411			0.115	0.088	1.777			0.158	-0.149	1.783
-0.028	-0.173	1.743			-0.029	-0.113	1.782			-0.027	0.208	1.770			-0.046	0.380	1.765			-0.178	0.086	1.772			-0.240	-0.082	1.696			-0.277	-0.101	1.458			-0.286	-0.075	1.412			0.115	0.088	1.777			0.158	-0.149	1.783
-0.028	-0.173	1.743			-0.029	-0.113	1.783			-0.027	0.208	1.770			-0.045	0.380	1.765			-0.178	0.086	1.772			-0.239	-0.082	1.697			-0.271	-0.099	1.457			-0.276	-0.073	1.414			0.115	0.088	1.777			0.158	-0.149	1.783
-0.028	-0.173	1.743			-0.029	-0.113	1.783			-0.027	0.208	1.770			-0.045	0.380	1.765			-0.178	0.086	1.772			-0.238	-0.082	1.697			-0.262	-0.095	1.455			-0.265	-0.070	1.415			0.115	0.088	1.777			0.157	-0.149	1.783
-0.028	-0.173	1.743			-0.029	-0.113	1.783			-0.027	0.208	1.770			-0.045	0.380	1.765			-0.178	0.086	1.772			-0.237	-0.082	1.698			-0.254	-0.092	1.454			-0.254	-0.068	1.416			0.115	0.088	1.777			0.157	-0.149	1.783
-0.028	-0.173	1.743			-0.029	-0.113	1.783			-0.027	0.208	1.770			-0.044	0.381	1.764			-0.177	0.086	1.772			-0.236	-0.083	1.699			-0.247	-0.089	1.454			-0.245	-0.066	1.418			0.115	0.088	1.777			0.157	-0.149	1.783
-0.028	-0.173	1.743			-0.029	-0.113	1.783			-0.027	0.208	1.770			-0.044	0.381	1.764			-0.177	0.086	1.772			-0.235	-0.083	1.700			-0.238	-0.085	1.453			-0.235	-0.063	1.419			0.115	0.088	1.777			0.157	-0.149	1.783
-0.028	-0.173	1.743			-0.028	-0.113	1.783			-0.027	0.208	1.770			-0.044	0.381	1.764			-0.177	0.086	1.772			-0.234	-0.083	1.700			-0.228	-0.081	1.453			-0.224	-0.059	1.421			0.115	0.088	1.777			0.157	-0.149	1.783
-0.028	-0.173	1.743			-0.028	-0.113	1.783			-0.027	0.208	1.770			-0.043	0.381	1.764			-0.177	0.086	1.772			-0.232	-0.083	1.701			-0.218	-0.076	1.452			-0.213	-0.054	1.424			0.115	0.088	1.777			0.157	-0.149	1.783
-0.028	-0.173	1.743			-0.028	-0.113	1.783			-0.027	0.208	1.770			-0.043	0.382	1.764			-0.177	0.086	1.772			-0.230	-0.083	1.701			-0.208	-0.071	1.451			-0.201	-0.050	1.426			0.115	0.088	1.777			0.157	-0.149	1.783
-0.028	-0.173	1.743			-0.028	-0.113	1.783			-0.027	0.208	1.770			-0.043	0.382	1.764			-0.176	0.086	1.772			-0.227	-0.082	1.701			-0.199	-0.067	1.449			-0.192	-0.046	1.428			0.115	0.088	1.777			0.157	-0.149	1.783
-0.028	-0.173	1.743			-0.028	-0.113	1.783			-0.027	0.208	1.770			-0.042	0.382	1.764			-0.175	0.087	1.772			-0.225	-0.082	1.701			-0.192	-0.063	1.448			-0.185	-0.043	1.429			0.115	0.088	1.777			0.157	-0.149	1.783
-0.028	-0.173	1.743			-0.028	-0.113	1.783			-0.027	0.208	1.770			-0.042	0.382	1.763			-0.175	0.088	1.772			-0.222	-0.081	1.701			-0.185	-0.060	1.447			-0.178	-0.040	1.431			0.115	0.088	1.777			0.157	-0.149	1.782
-0.028	-0.173	1.743			-0.028	-0.113	1.783			-0.027	0.208	1.770			-0.042	0.382	1.763			-0.174	0.088	1.772			-0.219	-0.080	1.700			-0.180	-0.057	1.446			-0.173	-0.038	1.432			0.115	0.088	1.777			0.157	-0.149	1.782
-0.028	-0.173	1.743			-0.028	-0.113	1.783			-0.027	0.208	1.770			-0.042	0.383	1.763			-0.173	0.089	1.772			-0.217	-0.079	1.700			-0.176	-0.055	1.445			-0.168	-0.036	1.433			0.115	0.088	1.777			0.157	-0.149	1.782
-0.028	-0.173	1.743			-0.028	-0.113	1.783			-0.027	0.208	1.770			-0.041	0.383	1.763			-0.172	0.090	1.772			-0.212	-0.078	1.699			-0.171	-0.052	1.444			-0.164	-0.034	1.434			0.115	0.088	1.777			0.157	-0.149	1.782
-0.028	-0.173	1.743			-0.028	-0.113	1.783			-0.027	0.208	1.770			-0.041	0.383	1.763			-0.171	0.091	1.772			-0.207	-0.077	1.697			-0.167	-0.050	1.443			-0.160	-0.032	1.435			0.116	0.088	1.777			0.157	-0.149	1.782
-0.028	-0.173	1.743			-0.028	-0.113	1.783			-0.027	0.208	1.770			-0.041	0.383	1.763			-0.171	0.092	1.772			-0.202	-0.075	1.696			-0.164	-0.048	1.442			-0.156	-0.031	1.435			0.116	0.088	1.777			0.157	-0.150	1.782
-0.027	-0.173	1.743			-0.028	-0.113	1.783			-0.027	0.208	1.769			-0.041	0.383	1.762			-0.170	0.093	1.773			-0.199	-0.074	1.695			-0.161	-0.046	1.441			-0.153	-0.029	1.436			0.116	0.088	1.777			0.157	-0.150	1.782
-0.027	-0.173	1.743			-0.028	-0.113	1.782			-0.026	0.208	1.769			-0.040	0.383	1.762			-0.169	0.094	1.773			-0.196	-0.073	1.694			-0.158	-0.045	1.441			-0.150	-0.028	1.437			0.116	0.088	1.777			0.157	-0.150	1.781
-0.027	-0.173	1.743			-0.028	-0.113	1.782			-0.026	0.208	1.769			-0.040	0.383	1.762			-0.168	0.095	1.773			-0.194	-0.072	1.693			-0.155	-0.043	1.440			-0.147	-0.027	1.437			0.116	0.088	1.777			0.157	-0.150	1.781
-0.027	-0.173	1.743			-0.027	-0.113	1.782			-0.026	0.208	1.769			-0.040	0.384	1.762			-0.168	0.096	1.773			-0.205	-0.072	1.696			-0.154	-0.042	1.443			-0.144	-0.026	1.438			0.116	0.088	1.777			0.157	-0.150	1.781
-0.027	-0.173	1.743			-0.027	-0.113	1.782			-0.026	0.208	1.769			-0.040	0.384	1.762			-0.167	0.097	1.773			-0.212	-0.072	1.697			-0.152	-0.041	1.445			-0.141	-0.025	1.438			0.116	0.088	1.777			0.157	-0.150	1.781
-0.027	-0.173	1.742			-0.027	-0.113	1.782			-0.026	0.208	1.769			-0.039	0.384	1.762			-0.167	0.098	1.773			-0.214	-0.077	1.657			-0.150	-0.039	1.445			-0.139	-0.024	1.439			0.116	0.088	1.777			0.157	-0.150	1.781
-0.027	-0.173	1.742			-0.027	-0.113	1.782			-0.026	0.208	1.769			-0.039	0.384	1.761			-0.166	0.098	1.773			-0.220	-0.070	1.670			-0.148	-0.038	1.447			-0.137	-0.023	1.439			0.116	0.088	1.777			0.157	-0.150	1.781
-0.027	-0.173	1.742			-0.027	-0.113	1.782			-0.026	0.208	1.769			-0.039	0.384	1.761			-0.166	0.099	1.773			-0.224	-0.069	1.674			-0.147	-0.037	1.449			-0.135	-0.022	1.439			0.116	0.088	1.777			0.157	-0.150	1.781
-0.027	-0.173	1.742			-0.027	-0.113	1.782			-0.026	0.208	1.769			-0.039	0.384	1.761			-0.166	0.099	1.773			-0.224	-0.070	1.667			-0.145	-0.036	1.448			-0.133	-0.022	1.440			0.116	0.088	1.777			0.157	-0.150	1.780
-0.027	-0.173	1.742			-0.027	-0.113	1.782			-0.026	0.208	1.769			-0.039	0.384	1.761			-0.166	0.100	1.773			-0.224	-0.075	1.659			-0.143	-0.035	1.448			-0.131	-0.021	1.440			0.116	0.088	1.777			0.157	-0.150	1.780
-0.027	-0.173	1.742			-0.027	-0.113	1.782			-0.026	0.208	1.769			-0.039	0.385	1.761			-0.166	0.100	1.773			-0.229	-0.069	1.670			-0.142	-0.035	1.451			-0.130	-0.021	1.440			0.116	0.088	1.777			0.157	-0.150	1.780
-0.026	-0.172	1.742			-0.027	-0.113	1.782			-0.026	0.208	1.769			-0.038	0.385	1.761			-0.166	0.101	1.773			-0.229	-0.070	1.668			-0.140	-0.034	1.450			-0.128	-0.021	1.441			0.116	0.088	1.777			0.157	-0.150	1.780
-0.026	-0.172	1.742			-0.026	-0.113	1.782			-0.025	0.208	1.768			-0.038	0.385	1.761			-0.166	0.101	1.773			-0.228	-0.077	1.655			-0.137	-0.034	1.450			-0.126	-0.021	1.441			0.116	0.088	1.777			0.157	-0.150	1.780
-0.026	-0.172	1.742			-0.026	-0.113	1.781			-0.025	0.208	1.768			-0.038	0.385	1.761			-0.166	0.101	1.774			-0.228	-0.079	1.651			-0.135	-0.033	1.449			-0.125	-0.021	1.441			0.117	0.088	1.777			0.157	-0.150	1.780
-0.026	-0.172	1.742			-0.026	-0.113	1.781			-0.025	0.208	1.768			-0.038	0.385	1.761			-0.166	0.102	1.774			-0.228	-0.079	1.650			-0.133	-0.033	1.449			-0.123	-0.021	1.442			0.117	0.088	1.776			0.157	-0.150	1.780
-0.026	-0.172	1.742			-0.026	-0.113	1.781			-0.025	0.208	1.768			-0.038	0.385	1.760			-0.166	0.102	1.774			-0.228	-0.079	1.649			-0.131	-0.032	1.449			-0.121	-0.021	1.442			0.117	0.088	1.776			0.157	-0.150	1.780
-0.026	-0.172	1.742			-0.026	-0.112	1.781			-0.025	0.208	1.768			-0.038	0.385	1.760			-0.166	0.102	1.774			-0.228	-0.079	1.648			-0.129	-0.032	1.448			-0.120	-0.022	1.442			0.117	0.088	1.776			0.157	-0.150	1.779
-0.026	-0.172	1.742			-0.026	-0.112	1.781			-0.025	0.208	1.768			-0.038	0.385	1.760			-0.167	0.103	1.774			-0.228	-0.079	1.647			-0.127	-0.032	1.448			-0.119	-0.022	1.442			0.117	0.088	1.776			0.157	-0.150	1.779
-0.026	-0.172	1.742			-0.026	-0.112	1.781			-0.025	0.208	1.768			-0.037	0.385	1.760			-0.167	0.103	1.774			-0.229	-0.079	1.646			-0.125	-0.032	1.447			-0.117	-0.022	1.443			0.117	0.088	1.776			0.157	-0.150	1.779
-0.025	-0.172	1.742			-0.026	-0.112	1.781			-0.025	0.208	1.768			-0.037	0.385	1.760			-0.167	0.103	1.774			-0.229	-0.080	1.646			-0.123	-0.031	1.447			-0.116	-0.023	1.443			0.117	0.088	1.776			0.157	-0.150	1.779
-0.025	-0.172	1.742			-0.025	-0.112	1.781			-0.025	0.208	1.768			-0.037	0.385	1.760			-0.167	0.104	1.774			-0.229	-0.080	1.644			-0.121	-0.031	1.447			-0.115	-0.023	1.443			0.117	0.088	1.776			0.157	-0.151	1.779
-0.025	-0.172	1.742			-0.025	-0.112	1.781			-0.025	0.208	1.768			-0.037	0.385	1.760			-0.168	0.104	1.774			-0.229	-0.081	1.644			-0.119	-0.031	1.447			-0.114	-0.024	1.443			0.117	0.088	1.776			0.157	-0.151	1.779
-0.025	-0.172	1.742			-0.025	-0.112	1.781			-0.024	0.208	1.768			-0.037	0.386	1.760			-0.168	0.104	1.774			-0.229	-0.080	1.644			-0.118	-0.031	1.446			-0.113	-0.024	1.443			0.117	0.088	1.776			0.157	-0.151	1.779
-0.025	-0.171	1.742			-0.025	-0.112	1.781			-0.024	0.208	1.768			-0.037	0.386	1.760			-0.168	0.104	1.775			-0.229	-0.080	1.644			-0.116	-0.031	1.446			-0.112	-0.025	1.443			0.117	0.088	1.776			0.157	-0.151	1.779
-0.025	-0.171	1.742			-0.025	-0.112	1.780			-0.024	0.208	1.768			-0.036	0.386	1.760			-0.168	0.104	1.775			-0.228	-0.080	1.645			-0.115	-0.031	1.446			-0.111	-0.025	1.444			0.117	0.088	1.776			0.157	-0.151	1.779
-0.025	-0.171	1.742			-0.025	-0.112	1.780			-0.024	0.208	1.767			-0.036	0.385	1.760			-0.168	0.104	1.775			-0.228	-0.079	1.646			-0.114	-0.032	1.446			-0.110	-0.026	1.444			0.118	0.088	1.776			0.157	-0.151	1.779
-0.024	-0.171	1.742			-0.024	-0.112	1.780			-0.023	0.208	1.767			-0.036	0.385	1.760			-0.169	0.104	1.775			-0.228	-0.079	1.646			-0.112	-0.032	1.445			-0.109	-0.027	1.444			0.118	0.088	1.775			0.157	-0.151	1.779
-0.024	-0.171	1.742			-0.024	-0.111	1.780			-0.023	0.208	1.767			-0.036	0.385	1.760			-0.169	0.104	1.775			-0.228	-0.078	1.647			-0.111	-0.032	1.445			-0.109	-0.027	1.444			0.118	0.087	1.775			0.157	-0.151	1.778
-0.024	-0.171	1.742			-0.024	-0.111	1.780			-0.023	0.208	1.767			-0.035	0.385	1.760			-0.169	0.104	1.775			-0.228	-0.078	1.648			-0.110	-0.033	1.445			-0.108	-0.028	1.444			0.118	0.087	1.775			0.157	-0.151	1.778
-0.024	-0.171	1.742			-0.024	-0.111	1.780			-0.022	0.208	1.767			-0.035	0.385	1.760			-0.169	0.104	1.775			-0.227	-0.077	1.649			-0.108	-0.034	1.445			-0.107	-0.029	1.444			0.119	0.087	1.775			0.158	-0.151	1.778
-0.024	-0.171	1.742			-0.023	-0.111	1.780			-0.022	0.207	1.768			-0.035	0.385	1.760			-0.169	0.104	1.776			-0.226	-0.077	1.651			-0.107	-0.034	1.445			-0.106	-0.030	1.444			0.119	0.087	1.775			0.158	-0.151	1.778
-0.023	-0.171	1.742			-0.023	-0.111	1.780			-0.022	0.207	1.768			-0.034	0.385	1.760			-0.169	0.104	1.776			-0.226	-0.077	1.652			-0.106	-0.035	1.445			-0.106	-0.030	1.444			0.119	0.087	1.775			0.158	-0.151	1.778
-0.023	-0.171	1.742			-0.023	-0.111	1.780			-0.021	0.207	1.768			-0.034	0.384	1.760			-0.169	0.103	1.776			-0.225	-0.082	1.649			-0.105	-0.036	1.445			-0.105	-0.031	1.444			0.120	0.087	1.775			0.158	-0.151	1.778
-0.023	-0.171	1.742			-0.022	-0.111	1.780			-0.021	0.207	1.768			-0.034	0.384	1.761			-0.169	0.103	1.776			-0.224	-0.085	1.648			-0.104	-0.037	1.445			-0.104	-0.032	1.444			0.120	0.087	1.775			0.159	-0.152	1.778
-0.023	-0.171	1.742			-0.022	-0.111	1.781			-0.020	0.206	1.768			-0.033	0.384	1.761			-0.169	0.102	1.776			-0.224	-0.088	1.647			-0.104	-0.038	1.445			-0.104	-0.033	1.444			0.120	0.086	1.775			0.159	-0.152	1.778
-0.022	-0.171	1.742			-0.022	-0.111	1.781			-0.020	0.206	1.768			-0.033	0.383	1.761			-0.169	0.102	1.777			-0.224	-0.090	1.646			-0.103	-0.039	1.445			-0.104	-0.033	1.444			0.121	0.086	1.776			0.159	-0.152	1.779
-0.022	-0.171	1.742			-0.021	-0.112	1.781			-0.019	0.206	1.769			-0.032	0.382	1.762			-0.169	0.101	1.777			-0.224	-0.091	1.649			-0.103	-0.040	1.445			-0.103	-0.034	1.444			0.121	0.086	1.776			0.160	-0.153	1.779
-0.022	-0.171	1.742			-0.021	-0.112	1.781			-0.019	0.205	1.769			-0.031	0.382	1.763			-0.169	0.100	1.778			-0.223	-0.091	1.651			-0.102	-0.041	1.445			-0.103	-0.035	1.444			0.122	0.085	1.776			0.160	-0.153	1.779
-0.021	-0.171	1.743			-0.021	-0.112	1.782			-0.018	0.204	1.770			-0.031	0.381	1.763			-0.169	0.099	1.778			-0.223	-0.092	1.652			-0.102	-0.042	1.446			-0.103	-0.036	1.444			0.122	0.084	1.776			0.161	-0.154	1.779
-0.021	-0.172	1.743			-0.020	-0.113	1.782			-0.018	0.204	1.770			-0.030	0.380	1.764			-0.169	0.098	1.779			-0.223	-0.094	1.653			-0.102	-0.043	1.446			-0.103	-0.037	1.445			0.123	0.083	1.777			0.161	-0.155	1.780
-0.020	-0.172	1.744			-0.020	-0.114	1.783			-0.017	0.203	1.771			-0.030	0.378	1.765			-0.170	0.096	1.780			-0.223	-0.095	1.654			-0.102	-0.045	1.447			-0.104	-0.039	1.445			0.123	0.082	1.777			0.162	-0.156	1.780
-0.020	-0.173	1.744			-0.019	-0.115	1.784			-0.017	0.201	1.772			-0.029	0.376	1.767			-0.170	0.094	1.781			-0.223	-0.097	1.655			-0.102	-0.046	1.448			-0.104	-0.041	1.446			0.124	0.081	1.778			0.162	-0.158	1.781
-0.020	-0.174	1.745			-0.019	-0.116	1.785			-0.017	0.200	1.773			-0.029	0.374	1.768			-0.170	0.092	1.782			-0.222	-0.099	1.656			-0.103	-0.048	1.448			-0.104	-0.043	1.447			0.124	0.079	1.779			0.163	-0.159	1.782
-0.020	-0.176	1.746			-0.019	-0.118	1.786			-0.016	0.197	1.775			-0.029	0.372	1.770			-0.170	0.090	1.784			-0.222	-0.102	1.656			-0.103	-0.050	1.449			-0.105	-0.045	1.448			0.124	0.078	1.780			0.163	-0.161	1.782
-0.019	-0.178	1.747			-0.018	-0.120	1.788			-0.016	0.195	1.776			-0.028	0.369	1.772			-0.170	0.087	1.785			-0.224	-0.098	1.679			-0.109	-0.055	1.461			-0.106	-0.047	1.449			0.125	0.076	1.781			0.163	-0.163	1.783
-0.019	-0.180	1.748			-0.018	-0.122	1.789			-0.016	0.192	1.778			-0.028	0.366	1.774			-0.170	0.085	1.787			-0.225	-0.102	1.679			-0.109	-0.057	1.461			-0.106	-0.050	1.451			0.125	0.074	1.782			0.163	-0.165	1.784
-0.019	-0.182	1.749			-0.018	-0.124	1.790			-0.016	0.190	1.779			-0.029	0.363	1.775			-0.170	0.083	1.788			-0.224	-0.105	1.679			-0.109	-0.058	1.462			-0.107	-0.052	1.452			0.125	0.072	1.784			0.164	-0.166	1.785
-0.019	-0.183	1.750			-0.018	-0.126	1.791			-0.016	0.188	1.781			-0.028	0.361	1.776			-0.170	0.081	1.789			-0.224	-0.108	1.677			-0.109	-0.059	1.462			-0.107	-0.054	1.452			0.125	0.070	1.784			0.164	-0.168	1.786
-0.019	-0.185	1.751			-0.018	-0.127	1.792			-0.016	0.187	1.782			-0.028	0.360	1.777			-0.171	0.079	1.790			-0.224	-0.110	1.676			-0.110	-0.060	1.463			-0.108	-0.055	1.453			0.125	0.068	1.785			0.164	-0.170	1.786
-0.018	-0.186	1.751			-0.018	-0.128	1.793			-0.016	0.186	1.782			-0.028	0.358	1.778			-0.171	0.078	1.790			-0.223	-0.112	1.675			-0.110	-0.061	1.463			-0.108	-0.056	1.454			0.125	0.067	1.786			0.164	-0.171	1.787
-0.018	-0.186	1.752			-0.017	-0.129	1.793			-0.015	0.185	1.783			-0.028	0.357	1.778			-0.171	0.077	1.791			-0.223	-0.113	1.674			-0.110	-0.062	1.463			-0.108	-0.057	1.454			0.125	0.066	1.786			0.164	-0.172	1.787
-0.018	-0.187	1.752			-0.017	-0.130	1.794			-0.015	0.184	1.783			-0.028	0.357	1.779			-0.171	0.076	1.791			-0.222	-0.114	1.671			-0.110	-0.063	1.463			-0.108	-0.058	1.454			0.125	0.066	1.786			0.164	-0.172	1.787
-0.018	-0.187	1.752			-0.017	-0.130	1.794			-0.015	0.184	1.783			-0.027	0.357	1.779			-0.171	0.076	1.791			-0.222	-0.115	1.667			-0.110	-0.063	1.463			-0.109	-0.058	1.454			0.125	0.065	1.787			0.164	-0.173	1.788
-0.018	-0.184	1.752			-0.017	-0.127	1.793			-0.015	0.187	1.781			-0.027	0.360	1.776			-0.171	0.080	1.789			-0.222	-0.102	1.664			-0.110	-0.061	1.460			-0.109	-0.056	1.452			0.126	0.070	1.785			0.165	-0.166	1.786
-0.018	-0.175	1.750			-0.017	-0.117	1.791			-0.015	0.197	1.777			-0.026	0.373	1.771			-0.171	0.090	1.786			-0.222	-0.093	1.662			-0.110	-0.057	1.457			-0.110	-0.053	1.450			0.127	0.077	1.783			0.166	-0.156	1.784
-0.018	-0.169	1.749			-0.017	-0.111	1.790			-0.015	0.203	1.774			-0.025	0.381	1.767			-0.172	0.096	1.785			-0.222	-0.087	1.661			-0.110	-0.054	1.455			-0.111	-0.050	1.449			0.128	0.083	1.781			0.165	-0.152	1.783
-0.018	-0.172	1.748			-0.017	-0.113	1.788			-0.015	0.201	1.773			-0.024	0.380	1.766			-0.172	0.094	1.784			-0.222	-0.092	1.658			-0.111	-0.055	1.453			-0.111	-0.051	1.448			0.128	0.081	1.780			0.165	-0.154	1.782
-0.017	-0.177	1.746			-0.017	-0.118	1.786			-0.015	0.196	1.772			-0.023	0.374	1.765			-0.171	0.090	1.783			-0.222	-0.096	1.656			-0.111	-0.058	1.451			-0.111	-0.053	1.447			0.128	0.075	1.779			0.165	-0.161	1.779
-0.017	-0.181	1.745			-0.016	-0.123	1.785			-0.015	0.192	1.771			-0.021	0.368	1.764			-0.171	0.085	1.782			-0.222	-0.100	1.654			-0.111	-0.060	1.450			-0.112	-0.055	1.446			0.129	0.071	1.777			0.166	-0.167	1.777
-0.017	-0.184	1.744			-0.016	-0.126	1.783			-0.015	0.188	1.770			-0.020	0.364	1.764			-0.170	0.082	1.781			-0.222	-0.103	1.652			-0.111	-0.062	1.449			-0.112	-0.057	1.445			0.129	0.067	1.776			0.166	-0.171	1.775
-0.017	-0.175	1.743			-0.016	-0.117	1.782			-0.015	0.193	1.767			-0.019	0.367	1.761			-0.172	0.089	1.780			-0.222	-0.095	1.650			-0.112	-0.058	1.447			-0.113	-0.052	1.444			0.130	0.076	1.774			0.167	-0.156	1.774
-0.017	-0.169	1.743			-0.016	-0.111	1.782			-0.016	0.199	1.765			-0.018	0.376	1.757			-0.173	0.095	1.778			-0.222	-0.089	1.649			-0.112	-0.054	1.445			-0.113	-0.049	1.442			0.131	0.083	1.773			0.167	-0.141	1.767
-0.017	-0.170	1.742			-0.017	-0.112	1.780			-0.017	0.199	1.764			-0.018	0.375	1.756			-0.173	0.094	1.778			-0.222	-0.093	1.648			-0.113	-0.058	1.444			-0.114	-0.053	1.441			0.131	0.081	1.772			0.165	-0.146	1.766
-0.016	-0.183	1.739			-0.015	-0.126	1.777			-0.014	0.186	1.763			-0.017	0.359	1.755			-0.170	0.081	1.776			-0.223	-0.098	1.648			-0.113	-0.065	1.442			-0.115	-0.057	1.440			0.132	0.064	1.769			0.167	-0.171	1.762
-0.015	-0.189	1.737			-0.014	-0.132	1.775			-0.013	0.179	1.762			-0.016	0.354	1.755			-0.169	0.076	1.776			-0.223	-0.101	1.647			-0.113	-0.068	1.441			-0.115	-0.059	1.440			0.133	0.058	1.767			0.167	-0.175	1.762
-0.016	-0.185	1.738			-0.015	-0.127	1.775			-0.014	0.183	1.761			-0.016	0.357	1.753			-0.171	0.080	1.775			-0.223	-0.100	1.642			-0.115	-0.064	1.440			-0.117	-0.057	1.439			0.132	0.062	1.766			0.165	-0.172	1.762
-0.017	-0.182	1.738			-0.016	-0.124	1.775			-0.014	0.186	1.760			-0.016	0.360	1.751			-0.172	0.083	1.775			-0.223	-0.099	1.639			-0.116	-0.061	1.439			-0.118	-0.054	1.438			0.131	0.066	1.766			0.164	-0.170	1.762
-0.017	-0.181	1.737			-0.016	-0.123	1.774			-0.015	0.187	1.759			-0.017	0.363	1.749			-0.172	0.084	1.774			-0.224	-0.099	1.635			-0.117	-0.060	1.439			-0.119	-0.053	1.438			0.131	0.067	1.765			0.164	-0.169	1.762
-0.017	-0.180	1.737			-0.016	-0.122	1.774			-0.015	0.188	1.759			-0.017	0.365	1.748			-0.172	0.085	1.774			-0.224	-0.099	1.633			-0.118	-0.059	1.438			-0.120	-0.052	1.437			0.131	0.068	1.765			0.164	-0.169	1.762
-0.018	-0.180	1.737			-0.016	-0.121	1.773			-0.015	0.189	1.758			-0.017	0.366	1.747			-0.172	0.086	1.774			-0.223	-0.098	1.628			-0.120	-0.058	1.438			-0.122	-0.051	1.436			0.131	0.069	1.764			0.163	-0.168	1.762
-0.018	-0.179	1.737			-0.016	-0.121	1.773			-0.015	0.190	1.758			-0.017	0.368	1.746			-0.172	0.086	1.773			-0.223	-0.098	1.625			-0.123	-0.057	1.437			-0.125	-0.049	1.436			0.131	0.070	1.764			0.163	-0.168	1.762
-0.018	-0.179	1.737			-0.016	-0.120	1.773			-0.015	0.191	1.757			-0.018	0.369	1.746			-0.172	0.087	1.773			-0.212	-0.086	1.621			-0.128	-0.057	1.434			-0.129	-0.048	1.435			0.130	0.070	1.764			0.163	-0.167	1.762
-0.018	-0.178	1.736			-0.016	-0.120	1.772			-0.015	0.191	1.757			-0.018	0.370	1.745			-0.172	0.088	1.773			-0.204	-0.078	1.617			-0.134	-0.057	1.430			-0.135	-0.046	1.434			0.130	0.071	1.763			0.163	-0.167	1.762
-0.018	-0.178	1.736			-0.017	-0.119	1.772			-0.015	0.192	1.757			-0.018	0.370	1.744			-0.171	0.089	1.772			-0.199	-0.073	1.615			-0.142	-0.058	1.428			-0.143	-0.045	1.434			0.130	0.072	1.763			0.162	-0.166	1.762
-0.018	-0.178	1.736			-0.017	-0.119	1.772			-0.015	0.192	1.756			-0.018	0.371	1.744			-0.171	0.089	1.772			-0.196	-0.069	1.614			-0.149	-0.058	1.426			-0.150	-0.044	1.433			0.130	0.073	1.763			0.162	-0.166	1.762
-0.018	-0.178	1.736			-0.017	-0.119	1.771			-0.015	0.193	1.756			-0.018	0.372	1.743			-0.171	0.090	1.771			-0.193	-0.067	1.612			-0.157	-0.058	1.425			-0.158	-0.044	1.433			0.130	0.073	1.763			0.162	-0.165	1.763
-0.018	-0.177	1.736			-0.017	-0.118	1.771			-0.015	0.193	1.756			-0.018	0.372	1.743			-0.171	0.090	1.771			-0.192	-0.065	1.612			-0.165	-0.058	1.424			-0.167	-0.044	1.433			0.130	0.074	1.763			0.162	-0.164	1.763
-0.018	-0.177	1.736			-0.017	-0.118	1.771			-0.015	0.194	1.756			-0.019	0.373	1.742			-0.170	0.090	1.771			-0.190	-0.064	1.611			-0.174	-0.059	1.424			-0.176	-0.045	1.434			0.130	0.074	1.763			0.162	-0.164	1.763
-0.018	-0.177	1.736			-0.017	-0.118	1.770			-0.015	0.194	1.755			-0.019	0.373	1.742			-0.170	0.091	1.771			-0.189	-0.063	1.610			-0.183	-0.060	1.424			-0.184	-0.046	1.434			0.130	0.075	1.762			0.162	-0.163	1.764
-0.018	-0.177	1.736			-0.017	-0.117	1.770			-0.015	0.195	1.755			-0.019	0.373	1.741			-0.170	0.091	1.770			-0.188	-0.062	1.609			-0.192	-0.062	1.425			-0.192	-0.047	1.435			0.130	0.075	1.762			0.162	-0.162	1.764
-0.018	-0.177	1.735			-0.017	-0.117	1.770			-0.015	0.195	1.755			-0.019	0.374	1.741			-0.170	0.091	1.770			-0.187	-0.061	1.609			-0.201	-0.064	1.426			-0.201	-0.049	1.437			0.130	0.076	1.762			0.162	-0.161	1.764
-0.018	-0.176	1.735			-0.017	-0.117	1.770			-0.015	0.195	1.755			-0.019	0.374	1.741			-0.170	0.091	1.770			-0.187	-0.060	1.609			-0.210	-0.067	1.427			-0.209	-0.051	1.439			0.129	0.076	1.762			0.162	-0.161	1.765
-0.018	-0.176	1.735			-0.017	-0.117	1.770			-0.015	0.196	1.755			-0.020	0.375	1.740			-0.169	0.091	1.770			-0.187	-0.059	1.608			-0.220	-0.069	1.429			-0.218	-0.053	1.441			0.129	0.077	1.762			0.162	-0.160	1.765
-0.018	-0.176	1.735			-0.017	-0.117	1.769			-0.015	0.196	1.755			-0.020	0.375	1.740			-0.169	0.091	1.770			-0.187	-0.059	1.609			-0.228	-0.072	1.431			-0.226	-0.055	1.443			0.129	0.077	1.762			0.162	-0.160	1.765
-0.018	-0.176	1.735			-0.017	-0.116	1.769			-0.015	0.196	1.755			-0.020	0.375	1.740			-0.169	0.091	1.770			-0.187	-0.059	1.609			-0.239	-0.074	1.433			-0.236	-0.057	1.446			0.129	0.078	1.762			0.162	-0.160	1.765
-0.018	-0.176	1.735			-0.017	-0.116	1.769			-0.015	0.197	1.754			-0.020	0.375	1.740			-0.169	0.092	1.770			-0.222	-0.063	1.678			-0.251	-0.075	1.451			-0.245	-0.059	1.449			0.129	0.078	1.762			0.162	-0.159	1.766
-0.018	-0.176	1.735			-0.017	-0.116	1.769			-0.015	0.197	1.754			-0.021	0.376	1.739			-0.169	0.092	1.769			-0.239	-0.076	1.715			-0.263	-0.077	1.466			-0.257	-0.060	1.453			0.129	0.078	1.762			0.162	-0.159	1.766
-0.018	-0.176	1.735			-0.017	-0.116	1.769			-0.015	0.197	1.754			-0.021	0.376	1.739			-0.169	0.092	1.769			-0.245	-0.080	1.728			-0.273	-0.078	1.475			-0.271	-0.062	1.459			0.129	0.079	1.762			0.162	-0.158	1.766
-0.018	-0.176	1.735			-0.017	-0.116	1.769			-0.015	0.197	1.754			-0.021	0.376	1.739			-0.169	0.092	1.769			-0.250	-0.082	1.737			-0.283	-0.079	1.482			-0.283	-0.063	1.463			0.129	0.079	1.762			0.162	-0.158	1.766
-0.018	-0.175	1.735			-0.017	-0.116	1.769			-0.015	0.198	1.754			-0.021	0.376	1.739			-0.169	0.091	1.769			-0.253	-0.084	1.744			-0.292	-0.080	1.488			-0.295	-0.064	1.467			0.129	0.079	1.762			0.162	-0.157	1.767
-0.018	-0.175	1.735			-0.017	-0.116	1.768			-0.015	0.198	1.754			-0.022	0.377	1.739			-0.169	0.091	1.769			-0.256	-0.084	1.749			-0.302	-0.081	1.493			-0.305	-0.065	1.470			0.129	0.080	1.762			0.162	-0.157	1.767
-0.018	-0.175	1.735			-0.017	-0.116	1.768			-0.015	0.198	1.754			-0.022	0.377	1.739			-0.169	0.091	1.769			-0.258	-0.083	1.753			-0.310	-0.083	1.497			-0.315	-0.065	1.473			0.129	0.080	1.762			0.162	-0.157	1.767
-0.018	-0.175	1.735			-0.017	-0.115	1.768			-0.015	0.198	1.754			-0.022	0.377	1.739			-0.169	0.091	1.769			-0.261	-0.082	1.757			-0.317	-0.084	1.501			-0.323	-0.065	1.476			0.129	0.080	1.762			0.162	-0.156	1.767
-0.019	-0.175	1.735			-0.017	-0.115	1.768			-0.015	0.198	1.754			-0.022	0.377	1.739			-0.169	0.091	1.770			-0.262	-0.081	1.761			-0.324	-0.085	1.505			-0.332	-0.065	1.479			0.129	0.080	1.762			0.162	-0.156	1.767
-0.019	-0.175	1.735			-0.017	-0.115	1.768			-0.015	0.199	1.754			-0.023	0.377	1.739			-0.169	0.091	1.770			-0.264	-0.080	1.764			-0.331	-0.086	1.509			-0.342	-0.066	1.482			0.128	0.081	1.762			0.162	-0.156	1.767
-0.019	-0.175	1.735			-0.017	-0.115	1.768			-0.015	0.199	1.754			-0.023	0.378	1.739			-0.169	0.091	1.770			-0.266	-0.079	1.767			-0.338	-0.086	1.513			-0.351	-0.065	1.485			0.128	0.081	1.762			0.162	-0.156	1.767
-0.019	-0.175	1.735			-0.017	-0.115	1.768			-0.015	0.199	1.754			-0.023	0.378	1.739			-0.169	0.091	1.770			-0.267	-0.078	1.770			-0.343	-0.098	1.545			-0.358	-0.065	1.487			0.128	0.081	1.762			0.162	-0.156	1.768
-0.019	-0.175	1.735			-0.017	-0.115	1.768			-0.015	0.199	1.754			-0.023	0.378	1.739			-0.169	0.091	1.770			-0.268	-0.077	1.772			-0.346	-0.103	1.558			-0.364	-0.066	1.489			0.128	0.081	1.762			0.162	-0.155	1.768
-0.019	-0.175	1.735			-0.017	-0.115	1.768			-0.015	0.199	1.754			-0.024	0.378	1.739			-0.169	0.091	1.771			-0.269	-0.077	1.774			-0.348	-0.105	1.565			-0.369	-0.066	1.491			0.128	0.082	1.762			0.162	-0.155	1.768
-0.019	-0.175	1.735			-0.017	-0.115	1.768			-0.015	0.199	1.754			-0.024	0.378	1.739			-0.169	0.091	1.771			-0.270	-0.076	1.776			-0.351	-0.107	1.571			-0.374	-0.066	1.493			0.128	0.082	1.762			0.162	-0.155	1.768
-0.019	-0.175	1.735			-0.017	-0.115	1.768			-0.015	0.200	1.754			-0.024	0.378	1.739			-0.169	0.091	1.771			-0.271	-0.075	1.777			-0.354	-0.103	1.562			-0.378	-0.065	1.494			0.128	0.082	1.762			0.162	-0.155	1.768
-0.019	-0.175	1.735			-0.017	-0.115	1.767			-0.015	0.200	1.754			-0.024	0.378	1.739			-0.169	0.090	1.772			-0.271	-0.074	1.778			-0.353	-0.098	1.554			-0.378	-0.063	1.495			0.128	0.082	1.762			0.162	-0.155	1.768
-0.019	-0.175	1.735			-0.017	-0.115	1.767			-0.015	0.200	1.754			-0.024	0.379	1.739			-0.170	0.090	1.772			-0.272	-0.073	1.778			-0.343	-0.088	1.542			-0.363	-0.056	1.494			0.127	0.082	1.762			0.162	-0.155	1.768
-0.019	-0.175	1.735			-0.017	-0.115	1.767			-0.015	0.200	1.754			-0.025	0.379	1.740			-0.170	0.090	1.773			-0.271	-0.073	1.778			-0.318	-0.075	1.529			-0.326	-0.048	1.489			0.127	0.082	1.762			0.162	-0.155	1.768
-0.019	-0.174	1.735			-0.017	-0.115	1.767			-0.016	0.200	1.754			-0.025	0.379	1.740			-0.170	0.090	1.773			-0.271	-0.073	1.779			-0.286	-0.062	1.521			-0.287	-0.039	1.480			0.127	0.083	1.762			0.162	-0.155	1.768
-0.019	-0.174	1.735			-0.017	-0.115	1.767			-0.016	0.200	1.754			-0.025	0.379	1.740			-0.170	0.090	1.774			-0.261	-0.074	1.772			-0.232	-0.047	1.501			-0.230	-0.025	1.467			0.126	0.083	1.762			0.162	-0.154	1.767
-0.019	-0.174	1.735			-0.017	-0.115	1.767			-0.016	0.200	1.755			-0.026	0.379	1.740			-0.171	0.091	1.775			-0.243	-0.077	1.686			-0.176	-0.028	1.473			-0.180	-0.018	1.459			0.126	0.083	1.761			0.162	-0.154	1.767
-0.019	-0.174	1.735			-0.018	-0.114	1.767			-0.016	0.201	1.755			-0.026	0.379	1.740			-0.171	0.091	1.776			-0.240	-0.074	1.678			-0.134	-0.033	1.469			-0.118	-0.019	1.456			0.125	0.083	1.761			0.162	-0.154	1.766
-0.020	-0.174	1.735			-0.018	-0.114	1.767			-0.016	0.201	1.755			-0.027	0.379	1.741			-0.172	0.092	1.777			-0.238	-0.072	1.672			-0.121	-0.055	1.482			-0.091	-0.054	1.462			0.124	0.083	1.760			0.162	-0.154	1.766
-0.020	-0.174	1.735			-0.018	-0.114	1.767			-0.016	0.201	1.755			-0.027	0.379	1.741			-0.172	0.092	1.777			-0.237	-0.071	1.668			-0.103	-0.066	1.500			-0.100	-0.074	1.510			0.124	0.084	1.760			0.162	-0.153	1.765
-0.020	-0.174	1.735			-0.018	-0.114	1.767			-0.016	0.201	1.755			-0.028	0.379	1.741			-0.172	0.092	1.778			-0.234	-0.070	1.664			-0.087	-0.072	1.511			-0.100	-0.082	1.535			0.123	0.084	1.759			0.162	-0.153	1.764
-0.020	-0.174	1.735			-0.018	-0.114	1.768			-0.016	0.201	1.755			-0.028	0.380	1.742			-0.173	0.093	1.779			-0.229	-0.069	1.660			-0.069	-0.080	1.524			-0.106	-0.085	1.562			0.123	0.084	1.759			0.161	-0.153	1.764
-0.021	-0.174	1.735			-0.018	-0.114	1.768			-0.017	0.201	1.755			-0.028	0.380	1.742			-0.173	0.093	1.779			-0.224	-0.069	1.657			-0.055	-0.087	1.535			-0.107	-0.087	1.577			0.122	0.084	1.759			0.161	-0.153	1.764
-0.021	-0.173	1.735			-0.018	-0.114	1.768			-0.017	0.201	1.756			-0.029	0.380	1.742			-0.173	0.093	1.780			-0.209	-0.073	1.651			-0.021	-0.085	1.560			-0.013	-0.085	1.582			0.122	0.084	1.759			0.161	-0.153	1.763
-0.021	-0.173	1.735			-0.019	-0.114	1.768			-0.017	0.202	1.756			-0.029	0.380	1.743			-0.173	0.093	1.780			-0.200	-0.073	1.650			-0.012	-0.087	1.564			0.016	-0.093	1.571			0.121	0.084	1.758			0.161	-0.152	1.763
-0.022	-0.173	1.735			-0.019	-0.114	1.768			-0.017	0.202	1.756			-0.030	0.380	1.743			-0.173	0.093	1.780			-0.194	-0.073	1.650			-0.001	-0.087	1.572			0.037	-0.093	1.576			0.121	0.084	1.758			0.161	-0.152	1.763
-0.022	-0.173	1.735			-0.019	-0.113	1.768			-0.017	0.202	1.757			-0.030	0.380	1.744			-0.173	0.094	1.781			-0.189	-0.073	1.649			0.006	-0.087	1.576			0.050	-0.094	1.579			0.121	0.085	1.758			0.161	-0.152	1.763
-0.022	-0.173	1.735			-0.019	-0.113	1.768			-0.017	0.202	1.758			-0.030	0.380	1.744			-0.173	0.094	1.781			-0.183	-0.074	1.648			0.014	-0.088	1.580			0.062	-0.097	1.581			0.121	0.085	1.758			0.161	-0.152	1.763
-0.022	-0.173	1.735			-0.019	-0.114	1.768			-0.018	0.202	1.759			-0.031	0.380	1.745			-0.173	0.094	1.781			-0.180	-0.074	1.647			0.020	-0.089	1.583			0.071	-0.098	1.584			0.120	0.085	1.758			0.160	-0.152	1.763
-0.023	-0.173	1.735			-0.019	-0.114	1.769			-0.018	0.201	1.760			-0.031	0.380	1.746			-0.173	0.094	1.782			-0.177	-0.074	1.646			0.025	-0.090	1.587			0.079	-0.100	1.586			0.120	0.085	1.758			0.160	-0.153	1.764
-0.023	-0.173	1.735			-0.020	-0.114	1.769			-0.018	0.201	1.762			-0.031	0.380	1.747			-0.173	0.094	1.782			-0.175	-0.073	1.645			0.029	-0.091	1.591			0.085	-0.101	1.589			0.120	0.084	1.758			0.160	-0.153	1.765
-0.023	-0.173	1.735			-0.020	-0.114	1.769			-0.018	0.201	1.763			-0.031	0.379	1.748			-0.172	0.093	1.782			-0.173	-0.072	1.645			0.032	-0.091	1.595			0.090	-0.101	1.592			0.120	0.084	1.758			0.160	-0.154	1.766
-0.023	-0.173	1.735			-0.020	-0.115	1.770			-0.017	0.201	1.765			-0.031	0.379	1.749			-0.172	0.093	1.783			-0.171	-0.071	1.646			0.035	-0.091	1.599			0.092	-0.102	1.595			0.119	0.084	1.759			0.160	-0.154	1.768
-0.024	-0.174	1.735			-0.020	-0.115	1.770			-0.017	0.200	1.767			-0.032	0.378	1.750			-0.172	0.093	1.783			-0.170	-0.070	1.647			0.035	-0.091	1.602			0.091	-0.101	1.597			0.119	0.083	1.760			0.160	-0.155	1.769
-0.024	-0.174	1.735			-0.021	-0.115	1.771			-0.017	0.200	1.768			-0.032	0.378	1.751			-0.171	0.093	1.783			-0.170	-0.069	1.648			0.025	-0.094	1.600			0.080	-0.107	1.589			0.119	0.082	1.760			0.159	-0.155	1.771
-0.024	-0.174	1.735			-0.021	-0.116	1.771			-0.017	0.200	1.770			-0.032	0.377	1.753			-0.171	0.092	1.784			-0.170	-0.068	1.649			0.019	-0.096	1.599			0.074	-0.110	1.584			0.119	0.082	1.761			0.159	-0.156	1.773
-0.024	-0.174	1.735			-0.021	-0.116	1.772			-0.017	0.199	1.772			-0.032	0.377	1.754			-0.170	0.092	1.784			-0.169	-0.067	1.649			0.015	-0.098	1.598			0.070	-0.112	1.580			0.119	0.081	1.762			0.159	-0.156	1.775
-0.024	-0.174	1.735			-0.021	-0.117	1.772			-0.017	0.199	1.773			-0.031	0.376	1.756			-0.169	0.092	1.785			-0.169	-0.066	1.650			0.012	-0.099	1.597			0.067	-0.114	1.577			0.119	0.081	1.763			0.159	-0.157	1.776
-0.025	-0.175	1.735			-0.022	-0.118	1.773			-0.016	0.199	1.775			-0.031	0.375	1.757			-0.169	0.091	1.785			-0.168	-0.065	1.651			0.010	-0.100	1.597			0.066	-0.116	1.576			0.119	0.080	1.765			0.159	-0.158	1.778
-0.025	-0.175	1.735			-0.022	-0.118	1.774			-0.016	0.198	1.776			-0.031	0.375	1.759			-0.168	0.091	1.786			-0.168	-0.064	1.651			0.010	-0.101	1.597			0.066	-0.116	1.575			0.119	0.080	1.768			0.159	-0.158	1.780
-0.025	-0.175	1.735			-0.022	-0.119	1.775			-0.016	0.198	1.778			-0.031	0.374	1.760			-0.168	0.091	1.786			-0.167	-0.063	1.652			0.009	-0.101	1.597			0.066	-0.117	1.574			0.119	0.080	1.771			0.159	-0.158	1.782
-0.025	-0.176	1.735			-0.022	-0.119	1.776			-0.016	0.197	1.779			-0.030	0.374	1.761			-0.167	0.091	1.787			-0.166	-0.062	1.652			0.009	-0.101	1.597			0.066	-0.117	1.573			0.119	0.080	1.773			0.159	-0.158	1.783
-0.025	-0.176	1.736			-0.023	-0.120	1.777			-0.016	0.197	1.781			-0.030	0.373	1.763			-0.166	0.090	1.787			-0.166	-0.062	1.653			0.008	-0.102	1.597			0.065	-0.118	1.573			0.119	0.080	1.776			0.159	-0.158	1.785
-0.025	-0.176	1.736			-0.023	-0.120	1.778			-0.015	0.197	1.782			-0.030	0.373	1.764			-0.166	0.090	1.788			-0.166	-0.061	1.653			0.007	-0.102	1.596			0.064	-0.118	1.572			0.119	0.080	1.777			0.159	-0.158	1.787
-0.026	-0.176	1.736			-0.023	-0.121	1.778			-0.015	0.197	1.783			-0.030	0.372	1.765			-0.165	0.090	1.788			-0.166	-0.060	1.655			0.005	-0.102	1.597			0.063	-0.119	1.572			0.119	0.080	1.779			0.159	-0.159	1.789
-0.026	-0.177	1.736			-0.023	-0.121	1.779			-0.015	0.196	1.784			-0.029	0.372	1.766			-0.165	0.090	1.789			-0.167	-0.059	1.656			0.003	-0.102	1.597			0.060	-0.118	1.572			0.120	0.079	1.781			0.159	-0.159	1.790
-0.026	-0.177	1.737			-0.023	-0.121	1.780			-0.015	0.196	1.785			-0.029	0.371	1.767			-0.164	0.090	1.789			-0.169	-0.059	1.658			0.000	-0.102	1.598			0.057	-0.118	1.573			0.120	0.079	1.782			0.159	-0.159	1.792
-0.026	-0.177	1.737			-0.023	-0.122	1.781			-0.015	0.196	1.786			-0.029	0.371	1.768			-0.164	0.089	1.790			-0.171	-0.058	1.660			-0.002	-0.101	1.598			0.054	-0.117	1.574			0.120	0.079	1.783			0.159	-0.159	1.794
-0.026	-0.177	1.737			-0.023	-0.122	1.781			-0.014	0.195	1.787			-0.028	0.371	1.769			-0.163	0.089	1.791			-0.173	-0.058	1.661			-0.005	-0.101	1.599			0.052	-0.117	1.575			0.120	0.079	1.785			0.159	-0.160	1.795
-0.026	-0.178	1.738			-0.023	-0.122	1.782			-0.014	0.195	1.788			-0.028	0.370	1.770			-0.163	0.089	1.791			-0.174	-0.057	1.663			-0.007	-0.101	1.600			0.049	-0.117	1.575			0.120	0.079	1.786			0.159	-0.160	1.796
-0.026	-0.178	1.738			-0.024	-0.123	1.783			-0.014	0.195	1.789			-0.028	0.370	1.770			-0.162	0.089	1.792			-0.176	-0.057	1.664			-0.009	-0.101	1.600			0.047	-0.116	1.576			0.120	0.078	1.787			0.159	-0.159	1.798
-0.026	-0.178	1.738			-0.024	-0.123	1.783			-0.014	0.195	1.790			-0.028	0.370	1.771			-0.162	0.089	1.793			-0.177	-0.056	1.666			-0.011	-0.101	1.601			0.045	-0.116	1.577			0.120	0.078	1.788			0.159	-0.157	1.800
-0.026	-0.178	1.739			-0.024	-0.123	1.784			-0.014	0.194	1.791			-0.027	0.369	1.772			-0.162	0.088	1.793			-0.179	-0.056	1.667			-0.013	-0.101	1.602			0.043	-0.116	1.578			0.120	0.078	1.789			0.159	-0.157	1.801
-0.026	-0.178	1.739			-0.024	-0.124	1.785			-0.014	0.194	1.791			-0.027	0.369	1.773			-0.161	0.088	1.794			-0.180	-0.056	1.668			-0.015	-0.101	1.607			0.041	-0.115	1.587			0.120	0.078	1.790			0.159	-0.157	1.803
-0.026	-0.179	1.739			-0.024	-0.124	1.785			-0.014	0.194	1.792			-0.027	0.369	1.774			-0.161	0.088	1.795			-0.182	-0.056	1.670			-0.016	-0.101	1.609			0.039	-0.117	1.590			0.120	0.078	1.791			0.159	-0.157	1.804
-0.026	-0.179	1.740			-0.024	-0.124	1.786			-0.014	0.194	1.793			-0.027	0.368	1.775			-0.161	0.088	1.795			-0.183	-0.056	1.671			-0.018	-0.102	1.610			-0.054	-0.094	1.617			0.120	0.078	1.792			0.159	-0.157	1.805
-0.027	-0.179	1.740			-0.024	-0.124	1.786			-0.014	0.193	1.794			-0.027	0.368	1.775			-0.161	0.088	1.796			-0.184	-0.056	1.672			-0.020	-0.103	1.611			-0.028	-0.106	1.609			0.120	0.078	1.792			0.159	-0.157	1.805
-0.027	-0.179	1.740			-0.024	-0.125	1.787			-0.014	0.193	1.795			-0.027	0.367	1.776			-0.161	0.088	1.796			-0.186	-0.056	1.673			-0.021	-0.104	1.611			-0.090	-0.089	1.628			0.120	0.078	1.793			0.159	-0.158	1.806
-0.027	-0.179	1.741			-0.024	-0.125	1.787			-0.014	0.193	1.795			-0.027	0.367	1.777			-0.161	0.087	1.797			-0.187	-0.057	1.674			-0.022	-0.104	1.612			-0.040	-0.106	1.609			0.120	0.077	1.794			0.159	-0.156	1.807
-0.027	-0.180	1.741			-0.024	-0.125	1.788			-0.014	0.193	1.796			-0.027	0.367	1.778			-0.161	0.087	1.797			-0.188	-0.057	1.674			-0.024	-0.105	1.612			-0.033	-0.109	1.606			0.120	0.077	1.794			0.159	-0.156	1.808
-0.027	-0.180	1.741			-0.024	-0.125	1.788			-0.014	0.192	1.797			-0.027	0.366	1.778			-0.160	0.087	1.798			-0.188	-0.057	1.675			-0.025	-0.105	1.612			-0.090	-0.094	1.627			0.120	0.077	1.795			0.159	-0.156	1.808
-0.027	-0.180	1.742			-0.025	-0.126	1.789			-0.014	0.192	1.797			-0.027	0.366	1.779			-0.160	0.087	1.798			-0.189	-0.057	1.676			-0.025	-0.105	1.613			-0.038	-0.107	1.609			0.120	0.077	1.795			0.159	-0.156	1.809
-0.027	-0.180	1.742			-0.025	-0.126	1.789			-0.014	0.192	1.798			-0.026	0.366	1.780			-0.160	0.086	1.799			-0.190	-0.057	1.676			-0.026	-0.106	1.613			-0.021	-0.112	1.603			0.120	0.077	1.796			0.159	-0.156	1.810
-0.027	-0.181	1.742			-0.025	-0.126	1.790			-0.014	0.192	1.798			-0.026	0.365	1.781			-0.160	0.086	1.800			-0.191	-0.058	1.677			-0.027	-0.106	1.613			-0.013	-0.114	1.600			0.120	0.077	1.796			0.159	-0.156	1.810
-0.027	-0.181	1.742			-0.025	-0.126	1.790			-0.015	0.191	1.799			-0.026	0.365	1.782			-0.160	0.086	1.800			-0.192	-0.058	1.678			-0.028	-0.106	1.613			-0.077	-0.095	1.623			0.120	0.077	1.797			0.159	-0.157	1.811
-0.027	-0.181	1.743			-0.025	-0.127	1.790			-0.015	0.191	1.800			-0.026	0.365	1.783			-0.160	0.086	1.801			-0.192	-0.058	1.679			-0.029	-0.106	1.613			-0.033	-0.106	1.606			0.120	0.077	1.797			0.159	-0.157	1.811
-0.027	-0.181	1.743			-0.025	-0.127	1.791			-0.015	0.191	1.800			-0.025	0.365	1.784			-0.160	0.086	1.801			-0.193	-0.058	1.679			-0.030	-0.106	1.613			-0.021	-0.109	1.601			0.120	0.077	1.798			0.159	-0.157	1.812
-0.027	-0.181	1.744			-0.025	-0.127	1.791			-0.015	0.191	1.801			-0.025	0.365	1.786			-0.160	0.085	1.802			-0.194	-0.058	1.680			-0.031	-0.106	1.613			-0.081	-0.089	1.624			0.120	0.076	1.798			0.159	-0.157	1.812
-0.027	-0.182	1.744			-0.025	-0.127	1.792			-0.015	0.191	1.801			-0.025	0.364	1.787			-0.160	0.085	1.803			-0.195	-0.059	1.681			-0.032	-0.105	1.613			-0.103	-0.082	1.633			0.120	0.076	1.799			0.159	-0.158	1.813
-0.028	-0.182	1.744			-0.025	-0.127	1.792			-0.015	0.190	1.802			-0.025	0.364	1.788			-0.160	0.085	1.803			-0.196	-0.059	1.682			-0.033	-0.104	1.614			-0.115	-0.078	1.637			0.120	0.076	1.799			0.159	-0.158	1.813
-0.028	-0.182	1.745			-0.025	-0.128	1.793			-0.015	0.190	1.802			-0.024	0.364	1.789			-0.160	0.085	1.804			-0.198	-0.059	1.683			-0.035	-0.103	1.614			-0.122	-0.076	1.640			0.120	0.076	1.799			0.159	-0.158	1.814
-0.028	-0.182	1.745			-0.025	-0.128	1.793			-0.015	0.190	1.803			-0.024	0.364	1.789			-0.160	0.084	1.805			-0.199	-0.059	1.684			-0.036	-0.102	1.615			-0.128	-0.074	1.642			0.120	0.076	1.800			0.159	-0.158	1.814
-0.028	-0.183	1.746			-0.025	-0.128	1.794			-0.015	0.190	1.804			-0.024	0.364	1.790			-0.160	0.084	1.805			-0.200	-0.059	1.684			-0.037	-0.100	1.615			-0.133	-0.072	1.644			0.120	0.076	1.800			0.159	-0.159	1.815
-0.028	-0.183	1.747			-0.025	-0.128	1.795			-0.015	0.190	1.804			-0.024	0.364	1.791			-0.160	0.084	1.806			-0.200	-0.059	1.685			-0.037	-0.099	1.615			-0.137	-0.070	1.646			0.120	0.076	1.801			0.159	-0.159	1.815
-0.028	-0.183	1.748			-0.025	-0.128	1.795			-0.015	0.190	1.805			-0.024	0.363	1.791			-0.160	0.084	1.806			-0.201	-0.059	1.685			-0.036	-0.090	1.618			-0.054	-0.063	1.630			0.120	0.076	1.801			0.158	-0.159	1.815
-0.028	-0.183	1.748			-0.025	-0.128	1.796			-0.015	0.190	1.806			-0.024	0.363	1.792			-0.160	0.084	1.807			-0.201	-0.058	1.685			-0.034	-0.086	1.619			-0.011	-0.064	1.618			0.120	0.076	1.802			0.158	-0.159	1.816
-0.028	-0.183	1.750			-0.025	-0.128	1.797			-0.015	0.190	1.807			-0.023	0.363	1.793			-0.159	0.084	1.808			-0.201	-0.058	1.685			-0.033	-0.083	1.619			0.006	-0.066	1.614			0.121	0.075	1.802			0.158	-0.159	1.816
-0.028	-0.183	1.751			-0.025	-0.128	1.798			-0.015	0.190	1.807			-0.023	0.363	1.793			-0.159	0.083	1.808			-0.200	-0.057	1.684			-0.031	-0.081	1.620			0.018	-0.068	1.611			0.121	0.075	1.803			0.158	-0.160	1.817
-0.028	-0.183	1.752			-0.025	-0.128	1.799			-0.015	0.190	1.808			-0.023	0.363	1.794			-0.159	0.083	1.808			-0.198	-0.056	1.683			0.004	-0.077	1.618			0.081	-0.074	1.605			0.121	0.075	1.804			0.158	-0.160	1.817
-0.027	-0.183	1.753			-0.025	-0.128	1.800			-0.015	0.190	1.809			-0.023	0.363	1.794			-0.159	0.083	1.809			-0.193	-0.055	1.681			0.019	-0.076	1.618			0.102	-0.077	1.604			0.121	0.075	1.805			0.158	-0.160	1.817
-0.027	-0.183	1.754			-0.025	-0.128	1.801			-0.015	0.190	1.809			-0.023	0.363	1.795			-0.159	0.083	1.809			-0.189	-0.054	1.679			0.020	-0.077	1.619			0.100	-0.085	1.604			0.121	0.075	1.805			0.158	-0.160	1.818
-0.027	-0.183	1.755			-0.025	-0.128	1.802			-0.015	0.190	1.810			-0.023	0.363	1.795			-0.159	0.083	1.809			-0.179	-0.055	1.676			0.023	-0.079	1.620			0.104	-0.089	1.605			0.122	0.075	1.806			0.158	-0.160	1.818
-0.027	-0.183	1.756			-0.025	-0.128	1.803			-0.015	0.190	1.811			-0.023	0.363	1.795			-0.159	0.083	1.809			-0.169	-0.056	1.673			0.026	-0.081	1.621			0.108	-0.093	1.606			0.122	0.075	1.807			0.158	-0.161	1.818
-0.027	-0.183	1.757			-0.025	-0.128	1.804			-0.015	0.190	1.811			-0.023	0.363	1.796			-0.159	0.083	1.810			-0.162	-0.056	1.670			0.043	-0.087	1.623			0.125	-0.101	1.609			0.122	0.075	1.808			0.157	-0.161	1.819
-0.027	-0.183	1.758			-0.025	-0.128	1.805			-0.015	0.190	1.812			-0.023	0.363	1.796			-0.158	0.083	1.810			-0.155	-0.056	1.668			0.052	-0.090	1.624			0.134	-0.105	1.610			0.122	0.075	1.809			0.157	-0.161	1.819
-0.027	-0.183	1.758			-0.025	-0.128	1.805			-0.014	0.190	1.812			-0.022	0.363	1.797			-0.158	0.083	1.810			-0.150	-0.056	1.667			0.054	-0.091	1.623			0.134	-0.107	1.607			0.122	0.075	1.810			0.157	-0.161	1.819
-0.027	-0.182	1.759			-0.025	-0.128	1.806			-0.014	0.191	1.813			-0.022	0.363	1.797			-0.158	0.083	1.810			-0.143	-0.056	1.664			0.056	-0.091	1.621			0.135	-0.108	1.605			0.123	0.076	1.811			0.157	-0.161	1.820
-0.027	-0.182	1.760			-0.025	-0.127	1.807			-0.014	0.191	1.814			-0.022	0.363	1.797			-0.158	0.083	1.810			-0.136	-0.054	1.660			0.059	-0.092	1.619			0.137	-0.109	1.602			0.123	0.076	1.812			0.157	-0.161	1.820
-0.027	-0.182	1.761			-0.025	-0.127	1.808			-0.014	0.191	1.814			-0.022	0.363	1.798			-0.157	0.084	1.809			-0.127	-0.052	1.655			0.062	-0.092	1.615			0.139	-0.110	1.599			0.123	0.076	1.814			0.157	-0.162	1.820
-0.027	-0.181	1.762			-0.026	-0.126	1.809			-0.014	0.191	1.815			-0.022	0.363	1.798			-0.157	0.084	1.809			-0.117	-0.050	1.649			0.067	-0.092	1.609			0.142	-0.110	1.594			0.124	0.076	1.815			0.157	-0.162	1.821
-0.027	-0.181	1.763			-0.026	-0.126	1.809			-0.013	0.191	1.815			-0.022	0.363	1.799			-0.157	0.085	1.808			-0.101	-0.048	1.641			0.077	-0.094	1.601			0.148	-0.112	1.588			0.124	0.076	1.816			0.157	-0.162	1.821
-0.027	-0.180	1.763			-0.026	-0.125	1.810			-0.013	0.192	1.816			-0.021	0.364	1.799			-0.156	0.086	1.807			-0.090	-0.047	1.636			0.084	-0.095	1.595			0.152	-0.113	1.585			0.125	0.076	1.818			0.157	-0.162	1.822
-0.026	-0.180	1.764			-0.026	-0.125	1.811			-0.013	0.192	1.816			-0.021	0.364	1.799			-0.156	0.087	1.806			-0.082	-0.046	1.633			0.090	-0.096	1.589			0.156	-0.114	1.581			0.125	0.077	1.819			0.157	-0.162	1.822
-0.026	-0.179	1.765			-0.026	-0.124	1.812			-0.013	0.192	1.817			-0.021	0.364	1.800			-0.156	0.088	1.805			-0.075	-0.045	1.630			0.095	-0.097	1.585			0.160	-0.116	1.578			0.125	0.077	1.821			0.157	-0.162	1.823
-0.026	-0.178	1.766			-0.026	-0.124	1.812			-0.013	0.192	1.817			-0.021	0.365	1.801			-0.155	0.088	1.804			-0.069	-0.045	1.627			0.100	-0.098	1.581			0.163	-0.117	1.574			0.126	0.077	1.823			0.157	-0.162	1.824
-0.026	-0.178	1.767			-0.027	-0.123	1.813			-0.013	0.192	1.818			-0.020	0.365	1.801			-0.155	0.089	1.803			-0.064	-0.045	1.626			0.104	-0.100	1.578			0.166	-0.119	1.571			0.126	0.078	1.825			0.157	-0.162	1.826
-0.026	-0.177	1.767			-0.027	-0.123	1.814			-0.013	0.193	1.818			-0.020	0.365	1.802			-0.155	0.089	1.802			-0.059	-0.044	1.624			0.107	-0.102	1.575			0.169	-0.121	1.568			0.127	0.078	1.826			0.157	-0.162	1.827
-0.026	-0.177	1.768			-0.027	-0.122	1.814			-0.013	0.193	1.819			-0.020	0.366	1.803			-0.155	0.090	1.801			-0.054	-0.045	1.623			0.111	-0.105	1.572			0.172	-0.126	1.563			0.127	0.078	1.828			0.157	-0.162	1.829
-0.026	-0.176	1.769			-0.027	-0.121	1.815			-0.013	0.193	1.819			-0.019	0.366	1.803			-0.154	0.090	1.799			-0.050	-0.045	1.621			0.114	-0.108	1.569			0.174	-0.131	1.559			0.128	0.078	1.830			0.157	-0.161	1.831
-0.026	-0.176	1.769			-0.027	-0.121	1.815			-0.013	0.193	1.819			-0.019	0.366	1.804			-0.154	0.091	1.798			-0.046	-0.045	1.620			0.117	-0.111	1.567			0.176	-0.134	1.557			0.128	0.079	1.832			0.157	-0.161	1.833
-0.025	-0.174	1.770			-0.028	-0.120	1.816			-0.013	0.193	1.820			-0.018	0.366	1.805			-0.154	0.092	1.795			-0.039	-0.046	1.619			0.121	-0.118	1.564			0.179	-0.141	1.552			0.128	0.079	1.836			0.157	-0.160	1.838
-0.025	-0.174	1.770			-0.028	-0.120	1.816			-0.013	0.193	1.820			-0.018	0.366	1.805			-0.154	0.092	1.795			-0.039	-0.046	1.619			0.121	-0.118	1.564			0.179	-0.141	1.552			0.128	0.079	1.836			0.157	-0.160	1.838
-0.025	-0.174	1.771			-0.028	-0.119	1.817			-0.013	0.193	1.820			-0.018	0.367	1.806			-0.153	0.092	1.794			-0.036	-0.047	1.618			0.123	-0.121	1.562			0.180	-0.144	1.551			0.129	0.079	1.837			0.156	-0.159	1.840
-0.025	-0.174	1.771			-0.029	-0.119	1.817			-0.013	0.193	1.821			-0.018	0.367	1.806			-0.153	0.093	1.792			-0.033	-0.047	1.617			0.125	-0.124	1.561			0.184	-0.149	1.548			0.129	0.080	1.839			0.156	-0.158	1.843
-0.025	-0.173	1.772			-0.029	-0.119	1.818			-0.013	0.194	1.821			-0.017	0.367	1.807			-0.153	0.093	1.791			-0.030	-0.048	1.617			0.126	-0.127	1.560			0.186	-0.153	1.546			0.129	0.080	1.841			0.156	-0.157	1.845
-0.025	-0.173	1.772			-0.029	-0.118	1.818			-0.013	0.194	1.821			-0.017	0.367	1.807			-0.153	0.093	1.789			-0.027	-0.049	1.616			0.128	-0.130	1.559			0.188	-0.157	1.544			0.129	0.080	1.842			0.156	-0.156	1.847
-0.025	-0.172	1.773			-0.030	-0.118	1.818			-0.013	0.194	1.821			-0.017	0.367	1.808			-0.153	0.094	1.788			-0.025	-0.049	1.616			0.129	-0.132	1.558			0.190	-0.160	1.543			0.129	0.081	1.844			0.156	-0.154	1.850
-0.025	-0.172	1.773			-0.030	-0.117	1.819			-0.013	0.194	1.821			-0.017	0.368	1.808			-0.152	0.094	1.787			-0.022	-0.050	1.616			0.130	-0.135	1.557			0.192	-0.163	1.541			0.129	0.081	1.845			0.155	-0.152	1.852
-0.025	-0.171	1.774			-0.030	-0.117	1.819			-0.013	0.194	1.822			-0.016	0.368	1.809			-0.152	0.094	1.785			-0.020	-0.051	1.616			0.131	-0.137	1.556			0.194	-0.165	1.540			0.129	0.082	1.847			0.155	-0.151	1.854
-0.025	-0.171	1.774			-0.030	-0.116	1.819			-0.013	0.194	1.822			-0.016	0.368	1.809			-0.152	0.095	1.784			-0.019	-0.051	1.615			0.132	-0.139	1.555			0.195	-0.168	1.539			0.128	0.082	1.848			0.155	-0.150	1.856
-0.025	-0.171	1.774			-0.031	-0.116	1.820			-0.013	0.194	1.822			-0.016	0.368	1.809			-0.152	0.095	1.783			-0.017	-0.052	1.615			0.133	-0.141	1.555			0.196	-0.170	1.539			0.128	0.083	1.849			0.154	-0.148	1.858
-0.025	-0.170	1.775			-0.031	-0.116	1.820			-0.013	0.195	1.822			-0.016	0.368	1.810			-0.152	0.095	1.782			-0.015	-0.053	1.615			0.133	-0.143	1.555			0.197	-0.173	1.538			0.128	0.083	1.851			0.155	-0.126	1.864
-0.025	-0.170	1.775			-0.031	-0.115	1.820			-0.013	0.195	1.822			-0.015	0.369	1.810			-0.152	0.095	1.781			-0.014	-0.053	1.615			0.133	-0.145	1.555			0.197	-0.175	1.538			0.128	0.084	1.852			0.154	-0.125	1.866
-0.025	-0.170	1.775			-0.032	-0.115	1.821			-0.013	0.195	1.822			-0.015	0.369	1.811			-0.151	0.095	1.780			-0.013	-0.054	1.616			0.134	-0.147	1.555			0.198	-0.178	1.538			0.127	0.084	1.853			0.154	-0.122	1.867
-0.025	-0.170	1.776			-0.032	-0.115	1.821			-0.014	0.195	1.823			-0.015	0.369	1.811			-0.151	0.096	1.779			-0.012	-0.055	1.616			0.134	-0.149	1.555			0.198	-0.180	1.538			0.127	0.084	1.854			0.154	-0.120	1.869
-0.025	-0.169	1.776			-0.032	-0.114	1.821			-0.014	0.195	1.823			-0.015	0.369	1.812			-0.151	0.096	1.779			-0.012	-0.056	1.616			0.134	-0.151	1.555			0.198	-0.182	1.538			0.127	0.085	1.855			0.154	-0.119	1.870
-0.025	-0.169	1.776			-0.032	-0.114	1.821			-0.014	0.195	1.823			-0.014	0.370	1.812			-0.151	0.096	1.778			-0.011	-0.056	1.617			0.134	-0.152	1.555			0.198	-0.184	1.538			0.127	0.085	1.856			0.154	-0.112	1.871
-0.025	-0.169	1.777			-0.032	-0.114	1.821			-0.014	0.195	1.823			-0.014	0.370	1.813			-0.151	0.096	1.777			-0.011	-0.057	1.617			0.133	-0.153	1.555			0.199	-0.185	1.538			0.126	0.085	1.857			0.153	-0.111	1.872
-0.025	-0.169	1.777			-0.033	-0.114	1.822			-0.014	0.196	1.823			-0.014	0.370	1.813			-0.151	0.096	1.777			-0.010	-0.058	1.617			0.134	-0.155	1.555			0.199	-0.187	1.538			0.126	0.086	1.858			0.153	-0.107	1.873
-0.024	-0.168	1.777			-0.033	-0.113	1.822			-0.014	0.196	1.823			-0.014	0.370	1.814			-0.151	0.096	1.776			-0.010	-0.058	1.618			0.134	-0.156	1.555			0.199	-0.188	1.538			0.126	0.086	1.858			0.153	-0.107	1.874
-0.024	-0.168	1.777			-0.033	-0.113	1.822			-0.014	0.196	1.823			-0.014	0.371	1.814			-0.151	0.096	1.776			-0.009	-0.059	1.618			0.133	-0.157	1.555			0.199	-0.189	1.538			0.126	0.086	1.859			0.153	-0.103	1.875
-0.024	-0.168	1.777			-0.033	-0.113	1.822			-0.015	0.196	1.823			-0.013	0.371	1.814			-0.151	0.096	1.775			-0.009	-0.060	1.618			0.133	-0.158	1.555			0.199	-0.190	1.538			0.126	0.086	1.860			0.154	-0.101	1.876
-0.024	-0.168	1.778			-0.033	-0.113	1.822			-0.015	0.196	1.823			-0.013	0.371	1.815			-0.150	0.097	1.775			-0.009	-0.060	1.619			0.133	-0.159	1.555			0.199	-0.191	1.538			0.126	0.086	1.860			0.154	-0.099	1.877
-0.024	-0.168	1.778			-0.034	-0.113	1.822			-0.015	0.196	1.823			-0.013	0.372	1.815			-0.150	0.097	1.774			-0.009	-0.061	1.619			0.133	-0.159	1.555			0.199	-0.192	1.538			0.126	0.086	1.861			0.154	-0.097	1.877
-0.024	-0.168	1.778			-0.034	-0.112	1.822			-0.015	0.196	1.824			-0.013	0.372	1.816			-0.150	0.097	1.774			-0.009	-0.061	1.619			0.133	-0.160	1.555			0.199	-0.193	1.538			0.125	0.087	1.861			0.153	-0.095	1.878
-0.024	-0.167	1.778			-0.034	-0.112	1.823			-0.015	0.197	1.824			-0.013	0.372	1.816			-0.150	0.097	1.774			-0.009	-0.062	1.619			0.133	-0.161	1.555			0.199	-0.194	1.537			0.125	0.087	1.862			0.153	-0.101	1.878
-0.024	-0.167	1.778			-0.034	-0.112	1.823			-0.015	0.197	1.824			-0.013	0.372	1.816			-0.150	0.097	1.773			-0.009	-0.062	1.620			0.133	-0.161	1.555			0.199	-0.195	1.537			0.125	0.087	1.862			0.152	-0.106	1.878
-0.024	-0.167	1.778			-0.034	-0.112	1.823			-0.015	0.197	1.824			-0.012	0.372	1.817			-0.150	0.097	1.773			-0.009	-0.063	1.620			0.133	-0.162	1.555			0.198	-0.195	1.537			0.125	0.087	1.863			0.152	-0.106	1.879
-0.024	-0.167	1.778			-0.034	-0.112	1.823			-0.016	0.197	1.824			-0.012	0.373	1.817			-0.150	0.097	1.773			-0.009	-0.063	1.620			0.133	-0.163	1.555			0.198	-0.196	1.537			0.125	0.087	1.863			0.152	-0.107	1.879
-0.024	-0.167	1.779			-0.034	-0.112	1.823			-0.016	0.197	1.824			-0.012	0.373	1.817			-0.150	0.097	1.772			-0.009	-0.063	1.620			0.133	-0.163	1.555			0.198	-0.197	1.537			0.125	0.087	1.864			0.152	-0.106	1.879
-0.024	-0.167	1.779			-0.035	-0.112	1.823			-0.016	0.197	1.824			-0.012	0.373	1.818			-0.150	0.097	1.772			-0.009	-0.064	1.620			0.132	-0.163	1.555			0.198	-0.197	1.537			0.125	0.087	1.864			0.152	-0.105	1.879
-0.024	-0.167	1.779			-0.035	-0.112	1.823			-0.016	0.197	1.824			-0.012	0.373	1.818			-0.150	0.097	1.772			-0.009	-0.064	1.621			0.132	-0.164	1.555			0.197	-0.197	1.537			0.125	0.087	1.864			0.152	-0.105	1.879
-0.024	-0.167	1.779			-0.035	-0.111	1.823			-0.016	0.197	1.824			-0.012	0.373	1.818			-0.150	0.097	1.771			-0.010	-0.065	1.621			0.132	-0.164	1.555			0.197	-0.198	1.537			0.125	0.087	1.865			0.152	-0.103	1.879
-0.024	-0.167	1.779			-0.035	-0.111	1.823			-0.016	0.197	1.824			-0.012	0.373	1.818			-0.150	0.097	1.771			-0.010	-0.065	1.621			0.132	-0.164	1.555			0.197	-0.198	1.537			0.125	0.087	1.865			0.151	-0.107	1.879
-0.024	-0.167	1.779			-0.035	-0.111	1.823			-0.016	0.197	1.824			-0.012	0.374	1.819			-0.150	0.097	1.771			-0.010	-0.065	1.621			0.131	-0.165	1.555			0.197	-0.198	1.537			0.125	0.087	1.865			0.151	-0.106	1.878
-0.024	-0.166	1.779			-0.035	-0.111	1.823			-0.016	0.198	1.824			-0.012	0.374	1.819			-0.150	0.097	1.771			-0.010	-0.065	1.621			0.131	-0.165	1.555			0.196	-0.199	1.537			0.124	0.087	1.866			0.151	-0.108	1.878
-0.024	-0.166	1.779			-0.035	-0.111	1.823			-0.017	0.198	1.824			-0.012	0.374	1.819			-0.150	0.097	1.771			-0.010	-0.066	1.621			0.131	-0.165	1.555			0.196	-0.199	1.537			0.124	0.087	1.866			0.150	-0.111	1.878
-0.024	-0.166	1.779			-0.035	-0.111	1.823			-0.017	0.198	1.824			-0.012	0.374	1.819			-0.150	0.097	1.770			-0.011	-0.066	1.621			0.131	-0.165	1.555			0.196	-0.199	1.537			0.124	0.087	1.866			0.150	-0.111	1.878
-0.024	-0.166	1.779			-0.035	-0.111	1.823			-0.017	0.198	1.824			-0.012	0.374	1.819			-0.149	0.097	1.770			-0.011	-0.066	1.621			0.131	-0.165	1.555			0.195	-0.199	1.537			0.124	0.087	1.866			0.150	-0.112	1.877
-0.024	-0.166	1.779			-0.035	-0.111	1.823			-0.017	0.198	1.824			-0.011	0.374	1.819			-0.149	0.097	1.770			-0.011	-0.066	1.622			0.130	-0.165	1.555			0.195	-0.199	1.537			0.124	0.087	1.867			0.150	-0.113	1.877
-0.024	-0.166	1.779			-0.036	-0.111	1.823			-0.017	0.198	1.824			-0.011	0.374	1.820			-0.149	0.097	1.770			-0.011	-0.067	1.622			0.130	-0.166	1.555			0.195	-0.199	1.537			0.124	0.087	1.867			0.150	-0.112	1.877
-0.024	-0.166	1.780			-0.036	-0.111	1.823			-0.017	0.198	1.824			-0.011	0.374	1.820			-0.149	0.097	1.770			-0.012	-0.067	1.622			0.130	-0.166	1.555			0.194	-0.200	1.537			0.124	0.086	1.867			0.149	-0.112	1.877
-0.024	-0.166	1.780			-0.036	-0.111	1.823			-0.017	0.198	1.824			-0.011	0.374	1.820			-0.149	0.097	1.770			-0.012	-0.067	1.622			0.130	-0.166	1.555			0.194	-0.200	1.537			0.124	0.086	1.867			0.149	-0.112	1.877
-0.024	-0.166	1.780			-0.036	-0.111	1.823			-0.017	0.198	1.824			-0.011	0.374	1.820			-0.149	0.097	1.769			-0.012	-0.067	1.622			0.129	-0.166	1.555			0.194	-0.200	1.537			0.124	0.086	1.867			0.149	-0.112	1.877
-0.024	-0.166	1.780			-0.036	-0.111	1.823			-0.018	0.198	1.824			-0.011	0.375	1.820			-0.149	0.097	1.769			-0.013	-0.067	1.622			0.129	-0.166	1.555			0.193	-0.200	1.537			0.124	0.086	1.867			0.149	-0.112	1.877
-0.024	-0.166	1.780			-0.036	-0.111	1.823			-0.018	0.198	1.824			-0.011	0.375	1.820			-0.149	0.097	1.769			-0.013	-0.068	1.622			0.129	-0.166	1.555			0.193	-0.200	1.538			0.124	0.086	1.867			0.149	-0.112	1.877
-0.024	-0.166	1.780			-0.036	-0.111	1.823			-0.018	0.198	1.824			-0.011	0.375	1.820			-0.149	0.097	1.769			-0.013	-0.068	1.622			0.128	-0.166	1.555			0.192	-0.200	1.538			0.124	0.086	1.868			0.149	-0.112	1.877
-0.024	-0.166	1.780			-0.036	-0.111	1.823			-0.018	0.198	1.824			-0.011	0.375	1.820			-0.149	0.097	1.769			-0.014	-0.068	1.622			0.128	-0.166	1.555			0.192	-0.200	1.538			0.124	0.085	1.868			0.149	-0.112	1.877
-0.024	-0.166	1.780			-0.036	-0.111	1.823			-0.018	0.199	1.824			-0.011	0.375	1.821			-0.149	0.097	1.768			-0.014	-0.068	1.622			0.127	-0.166	1.555			0.191	-0.200	1.538			0.124	0.085	1.868			0.149	-0.112	1.877
-0.024	-0.166	1.780			-0.036	-0.111	1.823			-0.018	0.199	1.824			-0.011	0.375	1.821			-0.149	0.097	1.768			-0.014	-0.068	1.622			0.127	-0.167	1.556			0.191	-0.201	1.538			0.124	0.085	1.868			0.149	-0.112	1.877
-0.024	-0.166	1.780			-0.036	-0.111	1.823			-0.018	0.199	1.823			-0.011	0.375	1.821			-0.148	0.097	1.768			-0.015	-0.068	1.622			0.127	-0.167	1.556			0.191	-0.201	1.539			0.124	0.085	1.868			0.149	-0.112	1.877
-0.024	-0.166	1.780			-0.036	-0.111	1.823			-0.018	0.199	1.823			-0.010	0.375	1.821			-0.148	0.097	1.768			-0.015	-0.068	1.622			0.126	-0.167	1.556			0.190	-0.201	1.539			0.124	0.085	1.868			0.149	-0.112	1.877
-0.024	-0.166	1.780			-0.036	-0.111	1.823			-0.018	0.199	1.823			-0.010	0.375	1.821			-0.148	0.097	1.768			-0.015	-0.069	1.622			0.126	-0.167	1.556			0.190	-0.201	1.539			0.124	0.084	1.868			0.148	-0.112	1.877
-0.024	-0.166	1.780			-0.036	-0.111	1.823			-0.019	0.199	1.823			-0.010	0.375	1.821			-0.148	0.097	1.767			-0.015	-0.069	1.622			0.126	-0.167	1.556			0.190	-0.201	1.539			0.124	0.084	1.868			0.148	-0.112	1.877
-0.024	-0.166	1.779			-0.037	-0.111	1.823			-0.019	0.199	1.823			-0.010	0.376	1.821			-0.148	0.097	1.767			-0.015	-0.069	1.622			0.125	-0.167	1.556			0.189	-0.201	1.539			0.124	0.084	1.868			0.148	-0.112	1.877
-0.024	-0.166	1.779			-0.037	-0.111	1.823			-0.019	0.199	1.823			-0.010	0.376	1.821			-0.148	0.097	1.767			-0.016	-0.069	1.622			0.125	-0.168	1.556			0.189	-0.202	1.540			0.124	0.084	1.868			0.148	-0.112	1.877
-0.024	-0.166	1.779			-0.037	-0.111	1.823			-0.019	0.199	1.823			-0.010	0.376	1.821			-0.148	0.097	1.767			-0.016	-0.069	1.622			0.125	-0.168	1.556			0.189	-0.202	1.540			0.124	0.084	1.868			0.148	-0.112	1.877
-0.024	-0.166	1.779			-0.037	-0.111	1.822			-0.019	0.199	1.822			-0.010	0.376	1.821			-0.148	0.097	1.766			-0.016	-0.069	1.622			0.124	-0.168	1.556			0.188	-0.202	1.540			0.124	0.083	1.868			0.148	-0.113	1.877
-0.024	-0.166	1.779			-0.037	-0.111	1.822			-0.019	0.198	1.822			-0.010	0.376	1.821			-0.147	0.097	1.766			-0.016	-0.069	1.622			0.124	-0.168	1.557			0.188	-0.202	1.540			0.124	0.083	1.868			0.148	-0.113	1.877
-0.024	-0.166	1.779			-0.037	-0.111	1.822			-0.019	0.198	1.822			-0.011	0.376	1.821			-0.147	0.097	1.766			-0.016	-0.069	1.622			0.124	-0.168	1.557			0.188	-0.202	1.540			0.124	0.083	1.867			0.148	-0.113	1.877
-0.024	-0.166	1.779			-0.037	-0.111	1.822			-0.020	0.198	1.822			-0.011	0.376	1.821			-0.147	0.097	1.765			-0.016	-0.070	1.622			0.124	-0.169	1.557			0.188	-0.203	1.540			0.124	0.083	1.867			0.148	-0.113	1.877
-0.024	-0.166	1.779			-0.037	-0.111	1.822			-0.020	0.198	1.822			-0.011	0.376	1.820			-0.147	0.096	1.765			-0.016	-0.070	1.622			0.124	-0.169	1.557			0.188	-0.203	1.541			0.124	0.083	1.867			0.148	-0.113	1.877
-0.024	-0.167	1.779			-0.037	-0.111	1.822			-0.020	0.198	1.821			-0.011	0.376	1.820			-0.147	0.096	1.765			-0.017	-0.070	1.622			0.124	-0.169	1.557			0.188	-0.203	1.541			0.124	0.083	1.867			0.148	-0.113	1.877
-0.024	-0.167	1.779			-0.037	-0.111	1.822			-0.020	0.198	1.821			-0.011	0.376	1.820			-0.147	0.096	1.764			-0.017	-0.070	1.623			0.123	-0.169	1.557			0.187	-0.203	1.541			0.123	0.082	1.867			0.148	-0.113	1.877
-0.024	-0.167	1.779			-0.037	-0.111	1.822			-0.020	0.198	1.821			-0.011	0.376	1.820			-0.147	0.096	1.764			-0.018	-0.070	1.623			0.122	-0.169	1.558			0.186	-0.203	1.542			0.123	0.082	1.867			0.148	-0.113	1.877
-0.024	-0.167	1.779			-0.037	-0.111	1.821			-0.021	0.198	1.820			-0.012	0.376	1.820			-0.147	0.096	1.764			-0.018	-0.070	1.623			0.122	-0.170	1.558			0.186	-0.204	1.542			0.123	0.082	1.867			0.148	-0.113	1.877
-0.024	-0.167	1.779			-0.037	-0.111	1.821			-0.021	0.197	1.820			-0.012	0.376	1.819			-0.146	0.096	1.763			-0.018	-0.070	1.623			0.121	-0.170	1.558			0.185	-0.204	1.542			0.123	0.082	1.867			0.147	-0.113	1.877
-0.024	-0.167	1.778			-0.037	-0.112	1.821			-0.021	0.197	1.820			-0.012	0.376	1.819			-0.146	0.096	1.763			-0.018	-0.070	1.623			0.121	-0.170	1.558			0.185	-0.204	1.543			0.123	0.082	1.867			0.147	-0.113	1.877
-0.024	-0.167	1.778			-0.037	-0.112	1.821			-0.021	0.197	1.819			-0.012	0.376	1.819			-0.146	0.096	1.762			-0.018	-0.070	1.623			0.121	-0.170	1.558			0.185	-0.204	1.543			0.123	0.082	1.867			0.147	-0.113	1.877
-0.023	-0.167	1.778			-0.037	-0.112	1.821			-0.021	0.197	1.819			-0.012	0.376	1.818			-0.146	0.096	1.762			-0.019	-0.070	1.623			0.120	-0.170	1.559			0.184	-0.204	1.543			0.123	0.082	1.867			0.147	-0.113	1.877
-0.023	-0.167	1.778			-0.037	-0.112	1.821			-0.022	0.197	1.819			-0.012	0.376	1.818			-0.146	0.095	1.762			-0.019	-0.070	1.622			0.120	-0.170	1.559			0.184	-0.205	1.543			0.123	0.082	1.867			0.147	-0.111	1.876
-0.023	-0.167	1.778			-0.038	-0.112	1.820			-0.022	0.197	1.818			-0.013	0.376	1.818			-0.146	0.095	1.761			-0.019	-0.070	1.622			0.120	-0.171	1.559			0.184	-0.205	1.543			0.123	0.082	1.867			0.147	-0.110	1.876
-0.023	-0.167	1.778			-0.038	-0.112	1.820			-0.022	0.197	1.818			-0.013	0.376	1.817			-0.146	0.095	1.761			-0.020	-0.070	1.622			0.120	-0.171	1.559			0.184	-0.205	1.544			0.123	0.082	1.866			0.148	-0.109	1.876
-0.023	-0.168	1.778			-0.038	-0.112	1.820			-0.022	0.197	1.817			-0.013	0.376	1.817			-0.146	0.095	1.760			-0.020	-0.070	1.622			0.119	-0.171	1.559			0.183	-0.205	1.544			0.123	0.082	1.866			0.148	-0.108	1.875
-0.023	-0.168	1.777			-0.038	-0.112	1.820			-0.022	0.196	1.817			-0.013	0.376	1.816			-0.146	0.095	1.760			-0.020	-0.070	1.622			0.119	-0.171	1.559			0.183	-0.205	1.544			0.123	0.082	1.866			0.148	-0.107	1.875
-0.023	-0.168	1.777			-0.038	-0.112	1.820			-0.023	0.196	1.817			-0.014	0.376	1.816			-0.146	0.095	1.760			-0.021	-0.070	1.622			0.118	-0.171	1.559			0.182	-0.205	1.544			0.123	0.082	1.866			0.148	-0.107	1.875
-0.023	-0.168	1.777			-0.038	-0.112	1.819			-0.023	0.196	1.816			-0.014	0.376	1.815			-0.146	0.095	1.759			-0.021	-0.070	1.622			0.118	-0.171	1.559			0.182	-0.205	1.544			0.122	0.082	1.866			0.148	-0.107	1.875
-0.023	-0.168	1.777			-0.038	-0.113	1.819			-0.023	0.196	1.816			-0.014	0.376	1.815			-0.146	0.095	1.759			-0.021	-0.070	1.622			0.118	-0.171	1.559			0.182	-0.205	1.544			0.122	0.082	1.865			0.148	-0.107	1.875
-0.023	-0.168	1.777			-0.038	-0.113	1.819			-0.023	0.196	1.815			-0.014	0.376	1.814			-0.146	0.095	1.758			-0.021	-0.070	1.621			0.118	-0.171	1.559			0.182	-0.206	1.544			0.122	0.082	1.865			0.148	-0.107	1.875
-0.023	-0.168	1.776			-0.038	-0.113	1.818			-0.023	0.196	1.815			-0.015	0.376	1.814			-0.146	0.095	1.758			-0.021	-0.071	1.621			0.118	-0.172	1.559			0.182	-0.206	1.544			0.122	0.082	1.865			0.148	-0.107	1.874
-0.023	-0.168	1.776			-0.038	-0.113	1.818			-0.024	0.196	1.815			-0.015	0.375	1.813			-0.146	0.094	1.758			-0.021	-0.071	1.620			0.118	-0.172	1.559			0.182	-0.206	1.544			0.122	0.082	1.865			0.148	-0.108	1.874
-0.023	-0.168	1.776			-0.038	-0.113	1.818			-0.024	0.196	1.814			-0.015	0.375	1.813			-0.146	0.094	1.757			-0.021	-0.071	1.620			0.118	-0.173	1.558			0.183	-0.207	1.544			0.122	0.082	1.864			0.148	-0.109	1.874
-0.023	-0.168	1.776			-0.038	-0.113	1.817			-0.024	0.196	1.814			-0.016	0.375	1.812			-0.146	0.094	1.756			-0.021	-0.072	1.619			0.119	-0.173	1.558			0.183	-0.207	1.544			0.121	0.082	1.864			0.148	-0.109	1.874
-0.023	-0.169	1.775			-0.038	-0.113	1.817			-0.024	0.196	1.813			-0.016	0.375	1.812			-0.146	0.094	1.756			-0.021	-0.072	1.619			0.119	-0.174	1.558			0.183	-0.208	1.543			0.121	0.082	1.864			0.148	-0.110	1.874
-0.023	-0.169	1.775			-0.038	-0.113	1.817			-0.024	0.196	1.813			-0.016	0.375	1.811			-0.146	0.094	1.755			-0.020	-0.073	1.618			0.119	-0.174	1.558			0.183	-0.208	1.543			0.121	0.082	1.864			0.148	-0.111	1.873
-0.023	-0.169	1.775			-0.038	-0.113	1.816			-0.024	0.196	1.812			-0.016	0.375	1.810			-0.146	0.094	1.755			-0.020	-0.073	1.618			0.119	-0.175	1.557			0.183	-0.209	1.543			0.121	0.082	1.863			0.148	-0.112	1.873
-0.023	-0.169	1.774			-0.038	-0.113	1.816			-0.025	0.196	1.812			-0.017	0.375	1.810			-0.145	0.094	1.754			-0.020	-0.074	1.617			0.120	-0.175	1.557			0.184	-0.210	1.543			0.121	0.082	1.863			0.147	-0.112	1.873
-0.023	-0.169	1.774			-0.038	-0.113	1.816			-0.025	0.196	1.811			-0.017	0.375	1.809			-0.145	0.094	1.753			-0.020	-0.074	1.616			0.120	-0.176	1.557			0.184	-0.210	1.543			0.121	0.083	1.863			0.147	-0.113	1.873
-0.023	-0.169	1.774			-0.039	-0.114	1.815			-0.025	0.196	1.811			-0.017	0.374	1.808			-0.145	0.094	1.752			-0.019	-0.074	1.616			0.120	-0.176	1.557			0.184	-0.211	1.543			0.121	0.083	1.863			0.147	-0.114	1.873
-0.023	-0.169	1.773			-0.039	-0.114	1.815			-0.025	0.196	1.810			-0.018	0.374	1.807			-0.145	0.093	1.751			-0.019	-0.075	1.615			0.121	-0.177	1.556			0.185	-0.212	1.543			0.120	0.083	1.862			0.147	-0.114	1.873
-0.023	-0.169	1.773			-0.039	-0.114	1.814			-0.025	0.196	1.810			-0.018	0.374	1.806			-0.145	0.093	1.750			-0.019	-0.075	1.615			0.121	-0.177	1.556			0.185	-0.212	1.542			0.120	0.083	1.862			0.147	-0.115	1.873
-0.023	-0.170	1.773			-0.039	-0.114	1.814			-0.025	0.195	1.809			-0.018	0.374	1.805			-0.145	0.093	1.749			-0.018	-0.076	1.615			0.121	-0.178	1.556			0.185	-0.213	1.542			0.120	0.083	1.862			0.147	-0.115	1.873
-0.023	-0.170	1.772			-0.039	-0.114	1.813			-0.025	0.195	1.809			-0.018	0.373	1.804			-0.144	0.093	1.748			-0.018	-0.076	1.614			0.122	-0.178	1.556			0.186	-0.213	1.542			0.120	0.083	1.862			0.147	-0.116	1.872
-0.023	-0.170	1.772			-0.039	-0.114	1.813			-0.025	0.195	1.808			-0.018	0.373	1.803			-0.144	0.093	1.747			-0.018	-0.076	1.614			0.122	-0.178	1.555			0.186	-0.214	1.541			0.120	0.083	1.861			0.147	-0.116	1.872
-0.023	-0.170	1.772			-0.039	-0.114	1.813			-0.025	0.195	1.808			-0.017	0.373	1.802			-0.144	0.093	1.746			-0.018	-0.076	1.613			0.122	-0.179	1.555			0.186	-0.214	1.541			0.120	0.083	1.861			0.147	-0.116	1.872
-0.023	-0.170	1.771			-0.039	-0.114	1.812			-0.025	0.195	1.807			-0.017	0.373	1.802			-0.144	0.092	1.746			-0.018	-0.077	1.613			0.122	-0.179	1.555			0.186	-0.214	1.540			0.120	0.083	1.861			0.147	-0.117	1.872
-0.023	-0.170	1.771			-0.039	-0.114	1.812			-0.025	0.195	1.807			-0.017	0.373	1.801			-0.143	0.092	1.745			-0.018	-0.077	1.613			0.122	-0.179	1.554			0.186	-0.215	1.540			0.120	0.083	1.861			0.147	-0.117	1.872
-0.023	-0.170	1.771			-0.039	-0.114	1.812			-0.025	0.195	1.806			-0.017	0.372	1.800			-0.143	0.092	1.744			-0.017	-0.077	1.613			0.122	-0.179	1.554			0.186	-0.215	1.540			0.120	0.083	1.860			0.147	-0.117	1.872
-0.023	-0.170	1.770			-0.039	-0.114	1.811			-0.025	0.195	1.805			-0.017	0.372	1.799			-0.143	0.092	1.743			-0.017	-0.077	1.612			0.122	-0.179	1.554			0.186	-0.215	1.539			0.120	0.083	1.860			0.147	-0.118	1.872
-0.023	-0.170	1.770			-0.039	-0.115	1.811			-0.025	0.195	1.805			-0.016	0.372	1.799			-0.142	0.092	1.742			-0.017	-0.077	1.612			0.122	-0.179	1.554			0.186	-0.215	1.539			0.119	0.083	1.860			0.147	-0.118	1.872
-0.023	-0.171	1.770			-0.039	-0.115	1.811			-0.025	0.195	1.804			-0.016	0.372	1.798			-0.142	0.092	1.742			-0.017	-0.077	1.612			0.122	-0.180	1.553			0.186	-0.215	1.539			0.119	0.083	1.860			0.147	-0.118	1.872
-0.023	-0.171	1.770			-0.039	-0.115	1.810			-0.025	0.195	1.804			-0.016	0.372	1.797			-0.142	0.092	1.741			-0.017	-0.076	1.612			0.122	-0.180	1.553			0.185	-0.215	1.538			0.119	0.083	1.860			0.147	-0.118	1.872
-0.023	-0.171	1.769			-0.039	-0.115	1.810			-0.025	0.195	1.804			-0.016	0.372	1.797			-0.142	0.092	1.740			-0.029	-0.066	1.615			0.111	-0.172	1.555			0.175	-0.208	1.540			0.119	0.083	1.859			0.147	-0.118	1.872
-0.023	-0.171	1.769			-0.039	-0.115	1.810			-0.025	0.195	1.803			-0.015	0.372	1.796			-0.142	0.092	1.740			-0.036	-0.061	1.616			0.105	-0.168	1.556			0.169	-0.204	1.541			0.119	0.083	1.859			0.147	-0.118	1.872
-0.023	-0.171	1.769			-0.040	-0.115	1.809			-0.025	0.195	1.803			-0.015	0.372	1.796			-0.141	0.092	1.739			-0.035	-0.061	1.615			0.106	-0.169	1.555			0.169	-0.205	1.540			0.119	0.083	1.859			0.147	-0.118	1.872
-0.023	-0.171	1.769			-0.040	-0.115	1.809			-0.025	0.195	1.802			-0.015	0.372	1.795			-0.141	0.092	1.739			-0.034	-0.062	1.614			0.106	-0.170	1.553			0.169	-0.206	1.538			0.119	0.084	1.859			0.147	-0.118	1.872
-0.023	-0.171	1.768			-0.040	-0.115	1.809			-0.025	0.195	1.802			-0.015	0.372	1.795			-0.141	0.092	1.738			-0.033	-0.063	1.612			0.107	-0.171	1.551			0.170	-0.207	1.535			0.119	0.084	1.859			0.147	-0.119	1.872
-0.022	-0.171	1.768			-0.040	-0.115	1.809			-0.025	0.195	1.802			-0.015	0.372	1.795			-0.141	0.092	1.738			-0.032	-0.064	1.611			0.107	-0.171	1.548			0.171	-0.207	1.531			0.119	0.084	1.858			0.147	-0.119	1.872
-0.022	-0.171	1.768			-0.040	-0.115	1.808			-0.025	0.195	1.801			-0.015	0.372	1.794			-0.141	0.092	1.738			-0.031	-0.065	1.610			0.108	-0.172	1.545			0.172	-0.205	1.527			0.119	0.084	1.858			0.147	-0.119	1.872
-0.022	-0.171	1.768			-0.040	-0.115	1.808			-0.025	0.195	1.801			-0.014	0.372	1.794			-0.141	0.091	1.737			-0.031	-0.065	1.609			0.108	-0.172	1.541			0.175	-0.202	1.518			0.120	0.084	1.858			0.147	-0.119	1.872
-0.022	-0.171	1.768			-0.040	-0.115	1.808			-0.025	0.195	1.801			-0.014	0.372	1.794			-0.141	0.091	1.737			-0.032	-0.066	1.606			0.106	-0.171	1.536			0.174	-0.199	1.513			0.120	0.084	1.858			0.147	-0.119	1.872
-0.022	-0.171	1.768			-0.039	-0.115	1.808			-0.025	0.195	1.800			-0.014	0.372	1.793			-0.140	0.091	1.737			-0.032	-0.067	1.603			0.105	-0.170	1.529			0.173	-0.198	1.507			0.120	0.084	1.857			0.147	-0.120	1.871
-0.022	-0.171	1.767			-0.039	-0.115	1.808			-0.025	0.195	1.800			-0.014	0.372	1.793			-0.140	0.091	1.737			-0.032	-0.068	1.601			0.105	-0.170	1.522			0.173	-0.197	1.502			0.120	0.084	1.857			0.147	-0.120	1.871
-0.022	-0.171	1.767			-0.039	-0.115	1.807			-0.025	0.195	1.800			-0.014	0.372	1.793			-0.140	0.091	1.736			-0.031	-0.069	1.599			0.104	-0.171	1.515			0.172	-0.196	1.495			0.120	0.084	1.857			0.147	-0.120	1.871
-0.022	-0.171	1.767			-0.039	-0.115	1.807			-0.025	0.195	1.800			-0.014	0.372	1.793			-0.140	0.091	1.736			-0.032	-0.070	1.597			0.103	-0.171	1.511			0.174	-0.195	1.491			0.120	0.084	1.856			0.147	-0.121	1.871
-0.022	-0.172	1.767			-0.039	-0.115	1.807			-0.025	0.195	1.799			-0.014	0.372	1.792			-0.140	0.091	1.736			-0.034	-0.072	1.594			0.102	-0.170	1.507			0.175	-0.193	1.486			0.120	0.084	1.856			0.147	-0.122	1.870
-0.022	-0.172	1.767			-0.039	-0.115	1.807			-0.025	0.195	1.799			-0.014	0.372	1.792			-0.140	0.091	1.736			-0.035	-0.073	1.592			0.101	-0.170	1.504			0.176	-0.191	1.481			0.121	0.084	1.855			0.148	-0.123	1.869
-0.022	-0.172	1.767			-0.039	-0.115	1.807			-0.024	0.195	1.799			-0.013	0.372	1.792			-0.140	0.091	1.736			-0.037	-0.074	1.589			0.099	-0.169	1.501			0.176	-0.188	1.476			0.121	0.084	1.855			0.148	-0.124	1.868
-0.022	-0.172	1.767			-0.039	-0.115	1.807			-0.024	0.195	1.799			-0.013	0.372	1.792			-0.140	0.091	1.736			-0.047	-0.071	1.590			0.086	-0.164	1.499			0.175	-0.184	1.467			0.122	0.084	1.854			0.148	-0.126	1.867
-0.022	-0.172	1.766			-0.039	-0.115	1.807			-0.024	0.195	1.799			-0.013	0.372	1.791			-0.140	0.092	1.737			-0.054	-0.070	1.590			0.076	-0.160	1.495			0.171	-0.179	1.458			0.122	0.084	1.854			0.148	-0.127	1.865
-0.022	-0.172	1.766			-0.039	-0.115	1.807			-0.024	0.195	1.799			-0.013	0.372	1.791			-0.140	0.092	1.737			-0.062	-0.068	1.590			0.066	-0.156	1.492			0.162	-0.169	1.447			0.123	0.084	1.853			0.149	-0.126	1.863
-0.022	-0.172	1.766			-0.038	-0.115	1.807			-0.023	0.195	1.799			-0.013	0.372	1.791			-0.141	0.092	1.738			-0.078	-0.067	1.593			0.064	-0.151	1.479			0.148	-0.153	1.438			0.123	0.084	1.852			0.149	-0.124	1.860
-0.022	-0.172	1.766			-0.038	-0.115	1.806			-0.023	0.196	1.798			-0.013	0.372	1.791			-0.141	0.092	1.740			-0.098	-0.066	1.598			0.060	-0.144	1.471			0.130	-0.132	1.433			0.124	0.084	1.851			0.148	-0.121	1.856
-0.021	-0.172	1.766			-0.037	-0.115	1.806			-0.022	0.196	1.798			-0.012	0.372	1.791			-0.143	0.093	1.743			-0.133	-0.062	1.616			0.040	-0.111	1.470			0.105	-0.100	1.434			0.125	0.084	1.850			0.150	-0.129	1.853
-0.021	-0.171	1.766			-0.036	-0.115	1.806			-0.022	0.196	1.798			-0.012	0.372	1.790			-0.144	0.094	1.747			-0.150	-0.061	1.624			0.026	-0.087	1.468			0.077	-0.064	1.437			0.126	0.084	1.849			0.151	-0.134	1.851
-0.021	-0.171	1.765			-0.035	-0.115	1.806			-0.021	0.196	1.798			-0.012	0.372	1.790			-0.145	0.095	1.751			-0.167	-0.059	1.633			-0.034	-0.089	1.484			0.046	-0.045	1.442			0.127	0.084	1.848			0.152	-0.138	1.849
-0.020	-0.171	1.765			-0.034	-0.114	1.806			-0.020	0.196	1.798			-0.012	0.372	1.790			-0.146	0.096	1.756			-0.184	-0.057	1.645			-0.065	-0.086	1.496			0.022	-0.031	1.447			0.128	0.083	1.846			0.153	-0.142	1.847
-0.020	-0.171	1.765			-0.033	-0.114	1.806			-0.019	0.196	1.797			-0.011	0.372	1.790			-0.147	0.097	1.759			-0.196	-0.054	1.654			-0.075	-0.085	1.498			-0.001	-0.016	1.452			0.129	0.083	1.844			0.154	-0.145	1.846
-0.020	-0.171	1.764			-0.032	-0.114	1.805			-0.019	0.196	1.797			-0.010	0.372	1.789			-0.147	0.098	1.763			-0.206	-0.053	1.661			-0.092	-0.082	1.502			-0.021	-0.001	1.458			0.131	0.082	1.842			0.154	-0.148	1.844
-0.019	-0.171	1.764			-0.030	-0.114	1.805			-0.018	0.196	1.797			-0.010	0.372	1.789			-0.148	0.099	1.767			-0.214	-0.051	1.668			-0.102	-0.079	1.504			-0.037	0.013	1.463			0.132	0.082	1.840			0.155	-0.150	1.842
-0.019	-0.171	1.764			-0.029	-0.114	1.805			-0.017	0.196	1.796			-0.009	0.372	1.788			-0.148	0.100	1.772			-0.221	-0.050	1.673			-0.105	-0.050	1.502			-0.052	0.023	1.468			0.133	0.081	1.837			0.156	-0.152	1.841
-0.018	-0.171	1.763			-0.028	-0.114	1.804			-0.016	0.196	1.796			-0.007	0.373	1.787			-0.149	0.103	1.777			-0.226	-0.050	1.676			-0.114	-0.048	1.503			-0.067	0.030	1.474			0.135	0.081	1.835			0.156	-0.154	1.839
-0.018	-0.170	1.763			-0.026	-0.114	1.804			-0.015	0.196	1.795			-0.006	0.373	1.786			-0.150	0.105	1.782			-0.232	-0.054	1.672			-0.119	-0.030	1.505			-0.079	0.036	1.479			0.136	0.080	1.832			0.157	-0.156	1.838
-0.018	-0.170	1.762			-0.025	-0.114	1.804			-0.014	0.196	1.795			-0.006	0.373	1.785			-0.151	0.107	1.786			-0.236	-0.057	1.669			-0.124	-0.023	1.506			-0.090	0.041	1.484			0.137	0.080	1.830			0.157	-0.158	1.836
-0.017	-0.170	1.762			-0.024	-0.114	1.803			-0.013	0.196	1.794			-0.005	0.373	1.784			-0.152	0.109	1.791			-0.237	-0.059	1.665			-0.125	-0.007	1.508			-0.100	0.046	1.489			0.138	0.079	1.827			0.158	-0.159	1.834
-0.017	-0.170	1.762			-0.022	-0.113	1.803			-0.012	0.196	1.794			-0.004	0.373	1.783			-0.153	0.111	1.796			-0.239	-0.060	1.664			-0.129	0.002	1.510			-0.109	0.051	1.495			0.139	0.078	1.825			0.158	-0.161	1.832
-0.017	-0.170	1.761			-0.021	-0.113	1.803			-0.012	0.196	1.793			-0.003	0.373	1.782			-0.154	0.112	1.800			-0.241	-0.060	1.663			-0.132	0.010	1.512			-0.116	0.055	1.500			0.140	0.078	1.822			0.159	-0.162	1.829
-0.016	-0.170	1.761			-0.020	-0.113	1.802			-0.011	0.196	1.793			-0.002	0.373	1.781			-0.155	0.114	1.803			-0.243	-0.061	1.664			-0.136	0.017	1.515			-0.123	0.059	1.506			0.141	0.078	1.820			0.160	-0.162	1.826
-0.016	-0.170	1.761			-0.019	-0.113	1.802			-0.010	0.196	1.792			-0.001	0.373	1.780			-0.155	0.115	1.806			-0.245	-0.062	1.664			-0.141	0.028	1.521			-0.130	0.068	1.514			0.142	0.077	1.818			0.160	-0.163	1.824
-0.016	-0.170	1.760			-0.018	-0.113	1.802			-0.010	0.196	1.792			-0.001	0.373	1.779			-0.156	0.117	1.809			-0.246	-0.062	1.665			-0.145	0.036	1.525			-0.136	0.074	1.519			0.142	0.077	1.816			0.161	-0.163	1.822
-0.016	-0.170	1.760			-0.018	-0.113	1.802			-0.009	0.196	1.791			-0.000	0.373	1.778			-0.156	0.117	1.811			-0.247	-0.064	1.664			-0.148	0.041	1.528			-0.140	0.078	1.523			0.143	0.076	1.814			0.162	-0.163	1.820
-0.016	-0.170	1.760			-0.017	-0.113	1.801			-0.009	0.195	1.791			0.000	0.373	1.777			-0.156	0.117	1.813			-0.248	-0.065	1.664			-0.151	0.045	1.530			-0.140	0.083	1.524			0.144	0.076	1.812			0.162	-0.163	1.818
-0.015	-0.170	1.759			-0.016	-0.113	1.801			-0.008	0.195	1.790			0.001	0.373	1.776			-0.156	0.118	1.815			-0.248	-0.066	1.664			-0.151	0.048	1.532			-0.143	0.084	1.528			0.144	0.076	1.810			0.163	-0.164	1.816
-0.015	-0.170	1.759			-0.015	-0.113	1.801			-0.008	0.195	1.790			0.001	0.373	1.775			-0.156	0.118	1.817			-0.247	-0.066	1.664			-0.151	0.050	1.533			-0.145	0.087	1.530			0.144	0.075	1.809			0.164	-0.164	1.814
-0.015	-0.170	1.759			-0.015	-0.113	1.801			-0.007	0.195	1.789			0.002	0.373	1.775			-0.156	0.119	1.818			-0.247	-0.067	1.664			-0.150	0.051	1.534			-0.146	0.087	1.532			0.145	0.075	1.808			0.164	-0.164	1.812
-0.015	-0.170	1.759			-0.014	-0.113	1.800			-0.007	0.195	1.789			0.002	0.373	1.774			-0.156	0.118	1.819			-0.247	-0.068	1.663			-0.150	0.052	1.535			-0.147	0.087	1.534			0.145	0.075	1.807			0.165	-0.164	1.811
-0.015	-0.170	1.758			-0.014	-0.113	1.800			-0.006	0.195	1.789			0.002	0.373	1.773			-0.155	0.119	1.820			-0.246	-0.068	1.663			-0.148	0.052	1.536			-0.146	0.085	1.536			0.146	0.075	1.805			0.165	-0.164	1.810
-0.014	-0.170	1.758			-0.013	-0.113	1.800			-0.006	0.195	1.788			0.003	0.374	1.773			-0.155	0.119	1.821			-0.245	-0.067	1.664			-0.147	0.052	1.537			-0.145	0.083	1.537			0.146	0.074	1.804			0.166	-0.165	1.809
-0.014	-0.169	1.758			-0.013	-0.113	1.800			-0.005	0.195	1.788			0.003	0.374	1.772			-0.154	0.120	1.822			-0.243	-0.067	1.664			-0.146	0.052	1.537			-0.144	0.081	1.538			0.146	0.074	1.804			0.166	-0.165	1.808
-0.014	-0.169	1.758			-0.012	-0.113	1.800			-0.005	0.195	1.788			0.003	0.374	1.772			-0.154	0.120	1.823			-0.240	-0.067	1.662			-0.140	0.044	1.529			-0.143	0.078	1.538			0.146	0.074	1.803			0.167	-0.165	1.807
-0.014	-0.169	1.758			-0.012	-0.113	1.800			-0.005	0.195	1.787			0.003	0.374	1.771			-0.154	0.120	1.823			-0.238	-0.066	1.660			-0.137	0.038	1.524			-0.141	0.075	1.537			0.147	0.074	1.802			0.167	-0.165	1.806
-0.014	-0.169	1.757			-0.011	-0.113	1.799			-0.004	0.195	1.787			0.004	0.374	1.771			-0.154	0.121	1.824			-0.237	-0.066	1.660			-0.135	0.034	1.522			-0.140	0.072	1.536			0.147	0.074	1.801			0.167	-0.164	1.805
-0.014	-0.169	1.757			-0.011	-0.113	1.799			-0.004	0.195	1.787			0.004	0.374	1.770			-0.153	0.121	1.824			-0.235	-0.066	1.658			-0.133	0.031	1.518			-0.138	0.069	1.534			0.147	0.074	1.801			0.167	-0.164	1.804
-0.014	-0.169	1.757			-0.011	-0.113	1.799			-0.004	0.195	1.786			0.004	0.374	1.770			-0.153	0.121	1.825			-0.233	-0.065	1.657			-0.132	0.030	1.516			-0.136	0.066	1.531			0.147	0.074	1.800			0.168	-0.164	1.804
-0.014	-0.169	1.757			-0.010	-0.113	1.799			-0.003	0.195	1.786			0.004	0.374	1.770			-0.153	0.122	1.825			-0.233	-0.065	1.657			-0.130	0.022	1.512			-0.133	0.062	1.524			0.148	0.074	1.799			0.168	-0.164	1.803
-0.013	-0.169	1.757			-0.010	-0.113	1.799			-0.003	0.195	1.786			0.004	0.374	1.769			-0.153	0.122	1.825			-0.232	-0.065	1.656			-0.129	0.018	1.510			-0.128	0.064	1.511			0.148	0.074	1.799			0.168	-0.163	1.803
-0.013	-0.169	1.756			-0.010	-0.113	1.799			-0.003	0.195	1.786			0.004	0.374	1.769			-0.153	0.122	1.825			-0.231	-0.066	1.656			-0.124	-0.014	1.497			-0.123	0.060	1.497			0.148	0.073	1.798			0.168	-0.163	1.802
-0.013	-0.169	1.756			-0.010	-0.113	1.799			-0.003	0.195	1.786			0.004	0.374	1.769			-0.153	0.122	1.824			-0.230	-0.066	1.655			-0.115	-0.004	1.479			-0.118	0.055	1.485			0.148	0.073	1.798			0.168	-0.163	1.802
-0.013	-0.169	1.756			-0.009	-0.113	1.799			-0.003	0.195	1.785			0.005	0.374	1.768			-0.153	0.122	1.824			-0.209	-0.054	1.632			-0.111	0.001	1.471			-0.091	0.059	1.434			0.148	0.073	1.798			0.169	-0.162	1.802
-0.013	-0.169	1.756			-0.009	-0.113	1.799			-0.002	0.195	1.785			0.005	0.374	1.768			-0.153	0.122	1.822			-0.195	-0.047	1.618			-0.102	0.000	1.456			-0.089	0.053	1.429			0.148	0.073	1.797			0.169	-0.162	1.802
-0.013	-0.169	1.756			-0.009	-0.113	1.798			-0.002	0.195	1.785			0.004	0.374	1.768			-0.153	0.121	1.820			-0.186	-0.043	1.609			-0.097	-0.001	1.445			-0.086	0.048	1.424			0.148	0.073	1.797			0.169	-0.161	1.801
-0.013	-0.169	1.756			-0.009	-0.113	1.798			-0.002	0.195	1.785			0.004	0.374	1.767			-0.153	0.121	1.818			-0.180	-0.041	1.602			-0.093	-0.002	1.437			-0.082	0.038	1.417			0.149	0.073	1.796			0.169	-0.161	1.801
-0.013	-0.169	1.756			-0.009	-0.113	1.798			-0.002	0.195	1.785			0.004	0.374	1.767			-0.153	0.120	1.816			-0.174	-0.038	1.596			-0.088	-0.004	1.428			-0.078	0.030	1.411			0.149	0.073	1.796			0.169	-0.160	1.801
-0.013	-0.169	1.756			-0.009	-0.113	1.798			-0.002	0.195	1.785			0.004	0.374	1.767			-0.153	0.118	1.813			-0.175	-0.040	1.595			-0.084	-0.006	1.419			-0.075	0.022	1.404			0.148	0.073	1.796			0.169	-0.160	1.801
-0.013	-0.169	1.756			-0.009	-0.113	1.798			-0.002	0.195	1.784			0.003	0.374	1.767			-0.153	0.117	1.811			-0.170	-0.039	1.589			-0.080	-0.010	1.409			-0.071	0.015	1.397			0.148	0.073	1.796			0.169	-0.159	1.801
-0.013	-0.169	1.755			-0.009	-0.113	1.798			-0.001	0.195	1.784			0.003	0.374	1.767			-0.153	0.116	1.808			-0.176	-0.044	1.591			-0.077	-0.014	1.403			-0.067	0.007	1.390			0.148	0.073	1.796			0.169	-0.159	1.801
-0.013	-0.169	1.755			-0.009	-0.113	1.798			-0.001	0.195	1.784			0.003	0.374	1.766			-0.152	0.114	1.805			-0.180	-0.048	1.591			-0.075	-0.018	1.398			-0.063	-0.000	1.382			0.148	0.073	1.796			0.169	-0.158	1.801
-0.013	-0.169	1.755			-0.009	-0.113	1.798			-0.001	0.195	1.784			0.002	0.374	1.766			-0.152	0.113	1.802			-0.180	-0.043	1.605			-0.074	-0.021	1.396			-0.059	-0.007	1.376			0.148	0.074	1.796			0.169	-0.158	1.802
-0.013	-0.169	1.755			-0.009	-0.112	1.798			-0.001	0.195	1.784			0.002	0.374	1.766			-0.151	0.111	1.798			-0.180	-0.040	1.613			-0.073	-0.025	1.395			-0.055	-0.013	1.370			0.148	0.074	1.796			0.169	-0.157	1.802
-0.013	-0.169	1.755			-0.009	-0.112	1.798			-0.001	0.195	1.784			0.002	0.374	1.766			-0.151	0.110	1.795			-0.179	-0.039	1.618			-0.072	-0.028	1.395			-0.052	-0.017	1.364			0.148	0.074	1.796			0.169	-0.157	1.802
-0.013	-0.169	1.755			-0.009	-0.112	1.798			-0.001	0.195	1.784			0.001	0.374	1.766			-0.150	0.108	1.792			-0.179	-0.038	1.622			-0.072	-0.031	1.395			-0.049	-0.021	1.359			0.147	0.074	1.796			0.169	-0.156	1.802
-0.013	-0.169	1.755			-0.009	-0.112	1.797			-0.001	0.195	1.784			0.001	0.374	1.766			-0.150	0.107	1.790			-0.179	-0.037	1.625			-0.071	-0.034	1.395			-0.046	-0.025	1.355			0.147	0.074	1.797			0.169	-0.156	1.802
-0.012	-0.168	1.755			-0.009	-0.112	1.797			-0.001	0.195	1.784			0.001	0.374	1.766			-0.149	0.106	1.787			-0.179	-0.036	1.626			-0.070	-0.036	1.394			-0.044	-0.028	1.351			0.147	0.074	1.797			0.168	-0.156	1.803
-0.012	-0.168	1.755			-0.009	-0.112	1.797			-0.001	0.195	1.784			0.000	0.374	1.766			-0.148	0.105	1.785			-0.179	-0.036	1.627			-0.069	-0.038	1.394			-0.041	-0.031	1.347			0.146	0.075	1.797			0.168	-0.155	1.803
-0.012	-0.168	1.755			-0.010	-0.112	1.797			-0.001	0.195	1.783			0.000	0.373	1.766			-0.147	0.104	1.782			-0.178	-0.035	1.628			-0.068	-0.040	1.393			-0.039	-0.034	1.344			0.146	0.075	1.798			0.168	-0.155	1.803
-0.012	-0.168	1.755			-0.010	-0.111	1.797			-0.001	0.195	1.783			-0.000	0.373	1.766			-0.146	0.103	1.780			-0.177	-0.035	1.628			-0.067	-0.041	1.392			-0.037	-0.036	1.340			0.146	0.075	1.798			0.168	-0.155	1.804
-0.012	-0.168	1.755			-0.010	-0.111	1.797			-0.000	0.195	1.783			-0.000	0.373	1.766			-0.146	0.102	1.778			-0.176	-0.034	1.628			-0.065	-0.043	1.390			-0.034	-0.039	1.337			0.145	0.076	1.798			0.168	-0.154	1.804
-0.012	-0.168	1.755			-0.010	-0.111	1.797			-0.000	0.195	1.783			-0.001	0.373	1.766			-0.145	0.101	1.776			-0.171	-0.032	1.623			-0.061	-0.046	1.386			-0.032	-0.041	1.334			0.145	0.076	1.799			0.168	-0.154	1.805
-0.012	-0.168	1.755			-0.010	-0.111	1.797			-0.000	0.195	1.783			-0.001	0.373	1.766			-0.144	0.100	1.774			-0.170	-0.031	1.622			-0.059	-0.048	1.384			-0.030	-0.044	1.331			0.145	0.076	1.799			0.168	-0.154	1.805
-0.012	-0.168	1.755			-0.011	-0.111	1.797			-0.000	0.195	1.783			-0.001	0.373	1.766			-0.144	0.099	1.773			-0.169	-0.031	1.622			-0.058	-0.049	1.383			-0.028	-0.046	1.329			0.144	0.077	1.800			0.168	-0.154	1.806
-0.012	-0.168	1.755			-0.011	-0.111	1.797			-0.000	0.195	1.783			-0.001	0.373	1.766			-0.143	0.098	1.771			-0.166	-0.031	1.622			-0.056	-0.050	1.382			-0.026	-0.048	1.327			0.144	0.077	1.800			0.167	-0.153	1.806
-0.012	-0.168	1.755			-0.011	-0.111	1.797			-0.000	0.195	1.783			-0.002	0.373	1.767			-0.143	0.098	1.770			-0.164	-0.030	1.621			-0.054	-0.052	1.381			-0.025	-0.049	1.325			0.143	0.077	1.800			0.167	-0.153	1.807
-0.012	-0.167	1.755			-0.011	-0.111	1.797			-0.000	0.195	1.783			-0.002	0.373	1.767			-0.143	0.097	1.769			-0.163	-0.030	1.621			-0.053	-0.053	1.381			-0.023	-0.051	1.323			0.143	0.078	1.801			0.167	-0.153	1.807
-0.012	-0.167	1.755			-0.011	-0.111	1.797			-0.000	0.195	1.783			-0.002	0.373	1.767			-0.142	0.097	1.768			-0.162	-0.030	1.621			-0.052	-0.054	1.380			-0.021	-0.052	1.322			0.143	0.078	1.801			0.167	-0.153	1.808
-0.012	-0.167	1.755			-0.012	-0.111	1.797			-0.000	0.195	1.783			-0.002	0.373	1.767			-0.142	0.096	1.767			-0.162	-0.030	1.621			-0.051	-0.055	1.380			-0.020	-0.054	1.320			0.142	0.078	1.802			0.167	-0.153	1.808
-0.012	-0.167	1.755			-0.012	-0.110	1.797			-0.000	0.195	1.783			-0.003	0.373	1.767			-0.142	0.096	1.766			-0.161	-0.029	1.620			-0.050	-0.056	1.380			-0.018	-0.055	1.319			0.142	0.079	1.802			0.167	-0.153	1.809
-0.012	-0.167	1.755			-0.012	-0.110	1.797			-0.000	0.195	1.783			-0.003	0.373	1.767			-0.141	0.096	1.765			-0.160	-0.030	1.620			-0.048	-0.057	1.380			-0.017	-0.056	1.318			0.142	0.079	1.802			0.167	-0.152	1.809
-0.012	-0.167	1.755			-0.012	-0.110	1.797			-0.000	0.195	1.783			-0.003	0.373	1.767			-0.141	0.095	1.765			-0.159	-0.030	1.620			-0.047	-0.057	1.380			-0.015	-0.057	1.318			0.141	0.079	1.803			0.166	-0.152	1.810
-0.012	-0.167	1.755			-0.012	-0.110	1.797			-0.000	0.195	1.783			-0.003	0.373	1.767			-0.141	0.095	1.764			-0.158	-0.030	1.620			-0.047	-0.058	1.380			-0.014	-0.057	1.317			0.141	0.079	1.803			0.166	-0.152	1.810
-0.012	-0.167	1.755			-0.012	-0.110	1.797			-0.000	0.195	1.783			-0.003	0.373	1.768			-0.141	0.095	1.763			-0.158	-0.030	1.620			-0.046	-0.059	1.380			-0.013	-0.058	1.317			0.141	0.079	1.803			0.166	-0.152	1.811
-0.012	-0.167	1.755			-0.012	-0.110	1.797			-0.000	0.195	1.783			-0.004	0.373	1.768			-0.140	0.094	1.763			-0.157	-0.029	1.620			-0.045	-0.059	1.380			-0.012	-0.059	1.317			0.141	0.080	1.804			0.166	-0.152	1.811
-0.012	-0.167	1.755			-0.013	-0.110	1.797			-0.000	0.196	1.783			-0.004	0.373	1.768			-0.140	0.094	1.762			-0.157	-0.030	1.620			-0.045	-0.060	1.381			-0.011	-0.059	1.317			0.141	0.080	1.804			0.166	-0.152	1.812
-0.012	-0.167	1.755			-0.013	-0.110	1.797			-0.000	0.196	1.784			-0.004	0.373	1.768			-0.140	0.094	1.762			-0.157	-0.030	1.620			-0.044	-0.060	1.382			-0.011	-0.059	1.317			0.140	0.080	1.804			0.166	-0.152	1.812
-0.012	-0.167	1.755			-0.013	-0.110	1.797			-0.000	0.196	1.784			-0.004	0.373	1.768			-0.140	0.094	1.761			-0.157	-0.030	1.620			-0.044	-0.060	1.382			-0.010	-0.059	1.317			0.140	0.080	1.804			0.166	-0.152	1.812
-0.012	-0.167	1.755			-0.013	-0.110	1.797			-0.000	0.196	1.784			-0.004	0.373	1.769			-0.140	0.093	1.761			-0.156	-0.030	1.619			-0.044	-0.061	1.382			-0.010	-0.060	1.318			0.140	0.080	1.804			0.166	-0.152	1.813
-0.012	-0.167	1.755			-0.013	-0.110	1.797			-0.000	0.196	1.784			-0.005	0.373	1.769			-0.140	0.093	1.760			-0.155	-0.030	1.619			-0.043	-0.061	1.382			-0.009	-0.060	1.318			0.140	0.080	1.805			0.166	-0.152	1.813
-0.012	-0.167	1.755			-0.013	-0.110	1.798			-0.000	0.196	1.784			-0.005	0.373	1.769			-0.139	0.093	1.760			-0.155	-0.030	1.619			-0.043	-0.061	1.383			-0.009	-0.060	1.319			0.140	0.080	1.805			0.165	-0.152	1.813
-0.011	-0.167	1.755			-0.013	-0.110	1.798			-0.000	0.196	1.784			-0.005	0.373	1.769			-0.139	0.093	1.760			-0.156	-0.030	1.620			-0.044	-0.061	1.385			-0.009	-0.059	1.320			0.140	0.080	1.805			0.165	-0.152	1.814
-0.011	-0.166	1.755			-0.013	-0.110	1.798			-0.001	0.196	1.784			-0.005	0.373	1.769			-0.139	0.093	1.759			-0.161	-0.032	1.623			-0.048	-0.058	1.391			-0.013	-0.055	1.328			0.139	0.080	1.805			0.165	-0.152	1.814
-0.011	-0.166	1.755			-0.013	-0.110	1.798			-0.001	0.196	1.784			-0.005	0.373	1.770			-0.139	0.093	1.760			-0.169	-0.034	1.628			-0.055	-0.055	1.399			-0.021	-0.047	1.341			0.139	0.080	1.806			0.165	-0.152	1.814
-0.011	-0.166	1.755			-0.013	-0.110	1.798			-0.001	0.196	1.784			-0.005	0.373	1.770			-0.139	0.094	1.760			-0.180	-0.036	1.638			-0.065	-0.051	1.410			-0.033	-0.038	1.359			0.139	0.080	1.806			0.165	-0.152	1.815
-0.011	-0.166	1.755			-0.013	-0.110	1.798			-0.001	0.196	1.784			-0.005	0.373	1.770			-0.140	0.095	1.762			-0.192	-0.037	1.648			-0.076	-0.044	1.423			-0.051	-0.017	1.383			0.139	0.080	1.806			0.165	-0.152	1.815
-0.011	-0.166	1.755			-0.014	-0.110	1.798			-0.001	0.196	1.784			-0.005	0.373	1.770			-0.140	0.096	1.763			-0.203	-0.038	1.660			-0.088	-0.038	1.436			-0.071	-0.010	1.404			0.140	0.080	1.806			0.165	-0.152	1.816
-0.011	-0.166	1.756			-0.014	-0.110	1.798			-0.001	0.196	1.784			-0.005	0.373	1.770			-0.141	0.098	1.767			-0.211	-0.038	1.673			-0.101	-0.029	1.449			-0.089	-0.001	1.423			0.140	0.080	1.807			0.165	-0.152	1.816
-0.011	-0.166	1.756			-0.014	-0.110	1.798			-0.001	0.196	1.784			-0.005	0.373	1.771			-0.142	0.102	1.771			-0.214	-0.044	1.657			-0.109	-0.020	1.454			-0.110	0.014	1.446			0.140	0.080	1.807			0.165	-0.152	1.816
-0.011	-0.166	1.755			-0.014	-0.110	1.798			-0.001	0.196	1.784			-0.005	0.373	1.771			-0.140	0.105	1.774			-0.215	-0.047	1.650			-0.119	-0.003	1.461			-0.125	0.024	1.464			0.140	0.080	1.807			0.165	-0.152	1.817
-0.011	-0.167	1.755			-0.014	-0.110	1.798			-0.001	0.196	1.784			-0.004	0.373	1.771			-0.139	0.107	1.776			-0.218	-0.050	1.649			-0.128	0.008	1.473			-0.137	0.033	1.480			0.140	0.080	1.807			0.165	-0.153	1.817
-0.011	-0.167	1.755			-0.014	-0.110	1.798			-0.001	0.196	1.784			-0.004	0.373	1.771			-0.138	0.109	1.778			-0.220	-0.052	1.648			-0.134	0.019	1.485			-0.146	0.040	1.497			0.140	0.080	1.808			0.164	-0.153	1.817
-0.011	-0.167	1.755			-0.014	-0.110	1.797			-0.001	0.196	1.784			-0.004	0.373	1.771			-0.136	0.111	1.780			-0.222	-0.054	1.648			-0.138	0.030	1.497			-0.153	0.045	1.514			0.141	0.080	1.808			0.164	-0.153	1.817
-0.011	-0.167	1.755			-0.014	-0.110	1.797			-0.001	0.196	1.784			-0.004	0.374	1.771			-0.135	0.112	1.781			-0.231	-0.058	1.665			-0.146	0.034	1.518			-0.158	0.048	1.528			0.141	0.080	1.807			0.164	-0.154	1.818
-0.011	-0.168	1.755			-0.014	-0.111	1.797			-0.001	0.196	1.784			-0.003	0.374	1.771			-0.133	0.113	1.782			-0.236	-0.060	1.674			-0.151	0.037	1.536			-0.161	0.050	1.544			0.141	0.079	1.807			0.164	-0.154	1.817
-0.011	-0.168	1.754			-0.013	-0.111	1.797			-0.001	0.196	1.784			-0.003	0.374	1.771			-0.132	0.114	1.783			-0.238	-0.062	1.678			-0.154	0.040	1.548			-0.162	0.052	1.557			0.141	0.079	1.807			0.164	-0.155	1.817
-0.011	-0.169	1.754			-0.013	-0.112	1.796			-0.001	0.196	1.784			-0.003	0.374	1.771			-0.131	0.115	1.784			-0.240	-0.064	1.681			-0.156	0.043	1.557			-0.164	0.052	1.568			0.141	0.079	1.806			0.164	-0.156	1.816
-0.011	-0.169	1.753			-0.013	-0.112	1.796			-0.001	0.196	1.784			-0.003	0.374	1.771			-0.130	0.116	1.785			-0.236	-0.059	1.677			-0.150	0.060	1.562			-0.166	0.051	1.579			0.141	0.079	1.805			0.164	-0.156	1.816
-0.011	-0.170	1.753			-0.013	-0.112	1.796			-0.001	0.196	1.784			-0.003	0.374	1.770			-0.129	0.117	1.786			-0.234	-0.056	1.674			-0.148	0.071	1.566			-0.151	0.081	1.571			0.142	0.078	1.805			0.164	-0.157	1.815
-0.011	-0.170	1.753			-0.013	-0.113	1.796			-0.001	0.197	1.783			-0.002	0.374	1.770			-0.129	0.117	1.787			-0.235	-0.056	1.675			-0.150	0.075	1.570			-0.149	0.092	1.571			0.142	0.078	1.804			0.164	-0.157	1.814
-0.011	-0.171	1.752			-0.013	-0.113	1.795			-0.001	0.197	1.783			-0.002	0.374	1.770			-0.129	0.117	1.788			-0.236	-0.055	1.674			-0.185	0.100	1.593			-0.173	0.068	1.594			0.142	0.078	1.803			0.164	-0.158	1.813
-0.011	-0.171	1.752			-0.013	-0.113	1.795			-0.001	0.197	1.783			-0.002	0.374	1.770			-0.129	0.117	1.790			-0.237	-0.055	1.674			-0.204	0.113	1.606			-0.188	0.059	1.605			0.142	0.078	1.802			0.164	-0.158	1.811
-0.011	-0.171	1.752			-0.013	-0.114	1.795			-0.001	0.197	1.783			-0.002	0.374	1.769			-0.130	0.117	1.792			-0.238	-0.055	1.674			-0.218	0.117	1.601			-0.206	0.051	1.614			0.142	0.077	1.801			0.164	-0.159	1.809
-0.011	-0.172	1.752			-0.013	-0.114	1.795			-0.001	0.197	1.782			-0.002	0.374	1.769			-0.131	0.117	1.794			-0.251	-0.061	1.684			-0.228	0.103	1.601			-0.221	0.045	1.620			0.142	0.077	1.800			0.165	-0.159	1.808
-0.011	-0.172	1.751			-0.012	-0.114	1.794			-0.001	0.197	1.782			-0.002	0.374	1.769			-0.132	0.116	1.796			-0.261	-0.058	1.680			-0.238	0.104	1.592			-0.236	0.041	1.625			0.142	0.077	1.799			0.165	-0.159	1.806
-0.011	-0.172	1.751			-0.012	-0.114	1.794			-0.001	0.197	1.782			-0.001	0.374	1.768			-0.133	0.116	1.798			-0.265	-0.057	1.679			-0.246	0.105	1.586			-0.250	0.038	1.629			0.142	0.077	1.798			0.165	-0.159	1.805
-0.011	-0.172	1.751			-0.012	-0.114	1.794			-0.001	0.197	1.781			-0.001	0.374	1.768			-0.134	0.116	1.799			-0.269	-0.056	1.678			-0.252	0.105	1.581			-0.262	0.036	1.633			0.142	0.077	1.797			0.165	-0.159	1.803
-0.012	-0.172	1.751			-0.012	-0.115	1.794			-0.002	0.197	1.781			-0.001	0.374	1.767			-0.135	0.115	1.801			-0.267	-0.046	1.763			-0.288	0.053	1.623			-0.276	0.034	1.636			0.142	0.077	1.796			0.165	-0.160	1.802
-0.012	-0.172	1.750			-0.012	-0.115	1.793			-0.002	0.197	1.780			-0.001	0.375	1.767			-0.136	0.115	1.802			-0.266	-0.041	1.801			-0.304	0.030	1.642			-0.289	0.033	1.639			0.142	0.077	1.795			0.166	-0.160	1.801
-0.012	-0.173	1.750			-0.012	-0.115	1.793			-0.002	0.197	1.780			-0.001	0.375	1.766			-0.137	0.114	1.803			-0.267	-0.040	1.817			-0.316	0.019	1.651			-0.302	0.031	1.642			0.141	0.077	1.794			0.166	-0.160	1.800
-0.012	-0.173	1.750			-0.012	-0.115	1.793			-0.002	0.197	1.779			-0.002	0.375	1.765			-0.138	0.114	1.805			-0.268	-0.038	1.828			-0.327	0.011	1.660			-0.315	0.030	1.644			0.141	0.077	1.793			0.166	-0.160	1.799
-0.012	-0.173	1.750			-0.011	-0.115	1.792			-0.002	0.197	1.778			-0.002	0.376	1.764			-0.140	0.113	1.806			-0.269	-0.038	1.835			-0.335	0.006	1.666			-0.327	0.029	1.646			0.141	0.077	1.792			0.166	-0.160	1.798
-0.012	-0.173	1.749			-0.011	-0.115	1.792			-0.002	0.198	1.778			-0.002	0.376	1.764			-0.141	0.113	1.807			-0.270	-0.037	1.842			-0.341	0.002	1.671			-0.339	0.030	1.648			0.141	0.077	1.791			0.166	-0.160	1.797
-0.012	-0.173	1.749			-0.011	-0.115	1.791			-0.002	0.198	1.777			-0.002	0.376	1.763			-0.142	0.112	1.808			-0.272	-0.037	1.847			-0.355	0.003	1.668			-0.352	0.031	1.649			0.141	0.077	1.790			0.167	-0.160	1.796
-0.012	-0.173	1.749			-0.011	-0.115	1.791			-0.002	0.198	1.776			-0.002	0.376	1.762			-0.143	0.112	1.809			-0.273	-0.036	1.852			-0.364	0.003	1.667			-0.364	0.032	1.650			0.141	0.077	1.790			0.167	-0.160	1.795
-0.013	-0.173	1.749			-0.011	-0.115	1.790			-0.003	0.198	1.776			-0.003	0.376	1.762			-0.144	0.111	1.809			-0.275	-0.036	1.856			-0.373	0.002	1.668			-0.378	0.033	1.651			0.141	0.078	1.789			0.167	-0.160	1.795
-0.013	-0.173	1.748			-0.011	-0.115	1.790			-0.003	0.198	1.775			-0.003	0.377	1.761			-0.145	0.111	1.810			-0.277	-0.036	1.860			-0.382	0.002	1.667			-0.391	0.035	1.652			0.140	0.078	1.788			0.167	-0.160	1.794
-0.013	-0.173	1.748			-0.011	-0.115	1.789			-0.003	0.198	1.775			-0.003	0.377	1.760			-0.146	0.111	1.811			-0.279	-0.036	1.862			-0.391	0.002	1.667			-0.402	0.035	1.653			0.140	0.078	1.787			0.167	-0.160	1.794
-0.013	-0.173	1.748			-0.011	-0.115	1.789			-0.003	0.198	1.774			-0.004	0.377	1.760			-0.147	0.110	1.811			-0.280	-0.036	1.865			-0.399	0.001	1.667			-0.411	0.035	1.653			0.140	0.078	1.787			0.167	-0.160	1.793
-0.013	-0.173	1.748			-0.011	-0.115	1.788			-0.003	0.198	1.774			-0.004	0.377	1.759			-0.148	0.110	1.812			-0.282	-0.035	1.866			-0.406	0.001	1.667			-0.419	0.035	1.654			0.140	0.078	1.786			0.167	-0.160	1.793
-0.014	-0.173	1.747			-0.011	-0.115	1.788			-0.003	0.198	1.773			-0.005	0.377	1.758			-0.149	0.110	1.812			-0.284	-0.035	1.867			-0.412	0.000	1.667			-0.426	0.035	1.655			0.140	0.078	1.786			0.167	-0.160	1.792
-0.014	-0.173	1.747			-0.011	-0.115	1.788			-0.004	0.198	1.773			-0.006	0.377	1.757			-0.150	0.109	1.812			-0.286	-0.034	1.868			-0.418	0.000	1.668			-0.432	0.034	1.656			0.139	0.078	1.785			0.167	-0.159	1.792
-0.014	-0.173	1.747			-0.011	-0.115	1.787			-0.004	0.198	1.772			-0.006	0.377	1.757			-0.151	0.109	1.813			-0.287	-0.034	1.869			-0.423	-0.000	1.669			-0.438	0.034	1.657			0.139	0.078	1.785			0.167	-0.159	1.791
-0.014	-0.173	1.747			-0.011	-0.114	1.787			-0.004	0.198	1.772			-0.007	0.377	1.756			-0.152	0.108	1.813			-0.289	-0.034	1.869			-0.430	0.001	1.668			-0.444	0.034	1.658			0.139	0.079	1.784			0.167	-0.159	1.791
-0.014	-0.173	1.746			-0.011	-0.114	1.786			-0.005	0.198	1.771			-0.007	0.377	1.756			-0.153	0.108	1.813			-0.290	-0.033	1.869			-0.435	0.002	1.669			-0.448	0.034	1.659			0.138	0.079	1.783			0.167	-0.159	1.790
-0.015	-0.173	1.746			-0.012	-0.114	1.786			-0.005	0.198	1.771			-0.008	0.377	1.755			-0.154	0.107	1.813			-0.292	-0.033	1.870			-0.439	0.002	1.670			-0.453	0.034	1.660			0.138	0.079	1.783			0.167	-0.158	1.790
-0.015	-0.172	1.746			-0.012	-0.114	1.785			-0.005	0.198	1.770			-0.008	0.377	1.754			-0.155	0.107	1.813			-0.293	-0.033	1.870			-0.443	0.001	1.671			-0.457	0.033	1.660			0.138	0.079	1.783			0.167	-0.158	1.790
-0.015	-0.172	1.746			-0.012	-0.114	1.785			-0.005	0.198	1.770			-0.009	0.377	1.754			-0.155	0.107	1.813			-0.294	-0.032	1.870			-0.439	-0.035	1.702			-0.461	0.033	1.661			0.137	0.079	1.782			0.167	-0.158	1.789
-0.015	-0.172	1.746			-0.012	-0.114	1.785			-0.006	0.198	1.769			-0.009	0.378	1.754			-0.156	0.106	1.813			-0.295	-0.031	1.871			-0.441	-0.042	1.708			-0.465	0.033	1.662			0.137	0.080	1.782			0.167	-0.158	1.789
-0.016	-0.172	1.746			-0.012	-0.114	1.784			-0.006	0.198	1.769			-0.010	0.378	1.753			-0.157	0.106	1.813			-0.295	-0.030	1.871			-0.441	-0.050	1.715			-0.468	0.033	1.663			0.136	0.080	1.781			0.167	-0.158	1.789
-0.016	-0.172	1.745			-0.012	-0.114	1.784			-0.006	0.199	1.769			-0.011	0.378	1.753			-0.158	0.106	1.813			-0.296	-0.030	1.871			-0.442	-0.054	1.719			-0.471	0.032	1.664			0.135	0.080	1.781			0.167	-0.157	1.789
-0.016	-0.172	1.745			-0.013	-0.114	1.783			-0.007	0.199	1.768			-0.011	0.378	1.752			-0.158	0.105	1.813			-0.296	-0.029	1.872			-0.443	-0.057	1.722			-0.474	0.032	1.665			0.135	0.081	1.780			0.167	-0.157	1.788
-0.017	-0.172	1.745			-0.013	-0.114	1.783			-0.007	0.199	1.768			-0.012	0.378	1.751			-0.159	0.105	1.813			-0.297	-0.029	1.872			-0.445	-0.061	1.726			-0.477	0.031	1.666			0.134	0.081	1.780			0.166	-0.157	1.788
-0.017	-0.172	1.745			-0.013	-0.113	1.783			-0.007	0.199	1.767			-0.013	0.379	1.751			-0.159	0.105	1.813			-0.297	-0.028	1.873			-0.446	-0.063	1.729			-0.479	0.031	1.667			0.133	0.082	1.779			0.166	-0.157	1.788
-0.017	-0.172	1.745			-0.013	-0.113	1.782			-0.008	0.199	1.767			-0.014	0.379	1.750			-0.160	0.104	1.813			-0.298	-0.028	1.873			-0.447	-0.066	1.731			-0.482	0.030	1.669			0.133	0.082	1.779			0.166	-0.157	1.788
-0.017	-0.172	1.745			-0.013	-0.113	1.782			-0.008	0.199	1.767			-0.014	0.379	1.750			-0.160	0.104	1.813			-0.298	-0.027	1.874			-0.447	-0.068	1.734			-0.484	0.029	1.671			0.132	0.082	1.779			0.166	-0.157	1.788
-0.018	-0.172	1.745			-0.013	-0.113	1.781			-0.008	0.199	1.766			-0.015	0.379	1.749			-0.161	0.104	1.813			-0.299	-0.028	1.875			-0.448	-0.070	1.736			-0.486	0.028	1.673			0.132	0.082	1.778			0.166	-0.156	1.787
-0.018	-0.172	1.745			-0.014	-0.113	1.781			-0.009	0.199	1.766			-0.016	0.379	1.749			-0.161	0.104	1.813			-0.299	-0.028	1.876			-0.449	-0.072	1.739			-0.487	0.027	1.675			0.131	0.083	1.778			0.166	-0.156	1.787
-0.018	-0.172	1.744			-0.014	-0.113	1.781			-0.009	0.199	1.766			-0.016	0.380	1.749			-0.162	0.103	1.813			-0.300	-0.028	1.876			-0.450	-0.073	1.741			-0.489	0.026	1.678			0.131	0.083	1.778			0.165	-0.156	1.787
-0.018	-0.172	1.744			-0.014	-0.113	1.780			-0.009	0.199	1.766			-0.017	0.380	1.748			-0.162	0.103	1.813			-0.300	-0.028	1.877			-0.450	-0.075	1.743			-0.490	0.025	1.681			0.130	0.083	1.777			0.165	-0.156	1.787
-0.018	-0.172	1.744			-0.014	-0.113	1.780			-0.009	0.199	1.765			-0.017	0.380	1.748			-0.162	0.103	1.813			-0.301	-0.028	1.878			-0.450	-0.076	1.745			-0.491	0.024	1.685			0.130	0.083	1.777			0.165	-0.156	1.787
-0.019	-0.172	1.744			-0.014	-0.113	1.780			-0.010	0.199	1.765			-0.018	0.380	1.747			-0.163	0.103	1.812			-0.301	-0.028	1.879			-0.451	-0.077	1.747			-0.493	0.023	1.689			0.129	0.083	1.777			0.165	-0.156	1.786
-0.019	-0.172	1.744			-0.014	-0.113	1.779			-0.010	0.199	1.765			-0.018	0.380	1.747			-0.163	0.103	1.812			-0.301	-0.028	1.880			-0.451	-0.078	1.749			-0.494	0.022	1.693			0.129	0.084	1.776			0.165	-0.156	1.786
-0.019	-0.172	1.744			-0.015	-0.113	1.779			-0.010	0.199	1.764			-0.019	0.380	1.747			-0.163	0.102	1.812			-0.302	-0.028	1.880			-0.451	-0.079	1.752			-0.495	0.021	1.697			0.128	0.084	1.776			0.165	-0.155	1.786
-0.019	-0.172	1.744			-0.015	-0.113	1.779			-0.010	0.199	1.764			-0.019	0.380	1.746			-0.164	0.102	1.812			-0.302	-0.029	1.881			-0.451	-0.080	1.754			-0.496	0.021	1.702			0.128	0.084	1.776			0.165	-0.155	1.786
-0.019	-0.172	1.744			-0.015	-0.113	1.779			-0.011	0.199	1.764			-0.019	0.380	1.746			-0.164	0.102	1.812			-0.302	-0.029	1.882			-0.457	-0.074	1.782			-0.497	0.019	1.707			0.127	0.084	1.775			0.165	-0.155	1.785
-0.019	-0.172	1.744			-0.015	-0.113	1.778			-0.011	0.199	1.764			-0.020	0.380	1.745			-0.164	0.102	1.812			-0.302	-0.029	1.883			-0.460	-0.073	1.795			-0.497	0.016	1.714			0.127	0.084	1.775			0.164	-0.155	1.785
-0.020	-0.172	1.744			-0.015	-0.113	1.778			-0.011	0.199	1.764			-0.020	0.380	1.745			-0.164	0.102	1.812			-0.302	-0.029	1.885			-0.462	-0.073	1.800			-0.499	0.015	1.724			0.126	0.084	1.774			0.164	-0.154	1.784
-0.020	-0.172	1.744			-0.015	-0.113	1.778			-0.011	0.199	1.763			-0.020	0.380	1.745			-0.164	0.102	1.812			-0.301	-0.030	1.887			-0.463	-0.081	1.830			-0.511	-0.058	1.819			0.126	0.084	1.774			0.164	-0.154	1.783
-0.020	-0.172	1.744			-0.015	-0.113	1.778			-0.011	0.199	1.763			-0.020	0.380	1.744			-0.165	0.102	1.812			-0.301	-0.030	1.888			-0.465	-0.080	1.835			-0.509	-0.035	1.801			0.126	0.084	1.773			0.164	-0.154	1.782
-0.020	-0.172	1.744			-0.015	-0.113	1.777			-0.011	0.199	1.763			-0.021	0.380	1.744			-0.165	0.102	1.812			-0.301	-0.031	1.891			-0.466	-0.080	1.840			-0.512	-0.047	1.811			0.125	0.084	1.773			0.164	-0.154	1.782
-0.020	-0.172	1.743			-0.016	-0.113	1.777			-0.011	0.199	1.763			-0.021	0.380	1.743			-0.165	0.102	1.812			-0.300	-0.032	1.894			-0.466	-0.080	1.844			-0.509	-0.040	1.809			0.125	0.085	1.772			0.164	-0.153	1.780
-0.020	-0.172	1.743			-0.016	-0.113	1.777			-0.012	0.199	1.763			-0.021	0.380	1.743			-0.165	0.101	1.812			-0.299	-0.032	1.897			-0.467	-0.080	1.850			-0.508	-0.036	1.808			0.124	0.085	1.771			0.164	-0.153	1.779
-0.021	-0.172	1.743			-0.016	-0.113	1.777			-0.012	0.199	1.763			-0.021	0.380	1.743			-0.165	0.101	1.813			-0.298	-0.033	1.900			-0.467	-0.081	1.861			-0.506	-0.033	1.808			0.123	0.085	1.770			0.164	-0.153	1.778
-0.021	-0.172	1.743			-0.016	-0.113	1.776			-0.012	0.199	1.762			-0.021	0.380	1.742			-0.165	0.101	1.813			-0.297	-0.033	1.902			-0.467	-0.082	1.868			-0.509	-0.048	1.827			0.123	0.085	1.769			0.164	-0.153	1.776
-0.021	-0.172	1.743			-0.016	-0.113	1.776			-0.012	0.199	1.762			-0.022	0.380	1.742			-0.165	0.101	1.813			-0.296	-0.034	1.904			-0.466	-0.085	1.882			-0.511	-0.063	1.853			0.122	0.085	1.768			0.164	-0.153	1.774
-0.021	-0.172	1.743			-0.016	-0.113	1.776			-0.012	0.199	1.762			-0.022	0.380	1.741			-0.165	0.101	1.813			-0.295	-0.034	1.906			-0.466	-0.085	1.887			-0.501	-0.057	1.842			0.122	0.085	1.767			0.165	-0.153	1.772
-0.021	-0.172	1.743			-0.016	-0.113	1.776			-0.012	0.200	1.762			-0.022	0.380	1.741			-0.165	0.101	1.813			-0.294	-0.035	1.909			-0.466	-0.086	1.891			-0.501	-0.061	1.849			0.121	0.085	1.766			0.165	-0.153	1.770
-0.022	-0.172	1.743			-0.016	-0.113	1.775			-0.012	0.200	1.762			-0.022	0.380	1.741			-0.165	0.101	1.814			-0.292	-0.035	1.911			-0.466	-0.086	1.894			-0.495	-0.057	1.842			0.120	0.085	1.765			0.165	-0.153	1.768
-0.022	-0.172	1.743			-0.016	-0.113	1.775			-0.012	0.200	1.762			-0.022	0.380	1.740			-0.165	0.101	1.814			-0.291	-0.036	1.913			-0.466	-0.086	1.898			-0.491	-0.054	1.839			0.120	0.085	1.764			0.165	-0.153	1.767
-0.022	-0.172	1.743			-0.016	-0.113	1.775			-0.013	0.200	1.762			-0.022	0.380	1.740			-0.165	0.101	1.815			-0.290	-0.036	1.915			-0.466	-0.086	1.900			-0.489	-0.050	1.834			0.120	0.085	1.762			0.165	-0.153	1.765
-0.022	-0.172	1.743			-0.016	-0.113	1.775			-0.013	0.200	1.762			-0.022	0.380	1.740			-0.165	0.101	1.815			-0.289	-0.036	1.917			-0.454	-0.096	1.933			-0.488	-0.089	1.908			0.119	0.085	1.761			0.165	-0.153	1.763
-0.022	-0.172	1.743			-0.016	-0.113	1.774			-0.013	0.200	1.762			-0.023	0.380	1.739			-0.165	0.101	1.816			-0.288	-0.037	1.919			-0.452	-0.093	1.928			-0.489	-0.089	1.909			0.119	0.085	1.760			0.165	-0.153	1.762
-0.022	-0.172	1.743			-0.016	-0.113	1.774			-0.013	0.200	1.761			-0.023	0.380	1.739			-0.165	0.101	1.816			-0.286	-0.037	1.920			-0.451	-0.091	1.925			-0.490	-0.090	1.909			0.118	0.084	1.759			0.165	-0.153	1.760
-0.023	-0.172	1.742			-0.016	-0.113	1.774			-0.013	0.200	1.761			-0.023	0.380	1.739			-0.165	0.101	1.817			-0.286	-0.037	1.922			-0.451	-0.089	1.921			-0.491	-0.090	1.908			0.118	0.084	1.759			0.165	-0.154	1.759
-0.023	-0.172	1.742			-0.016	-0.113	1.774			-0.013	0.200	1.761			-0.023	0.380	1.738			-0.165	0.101	1.818			-0.285	-0.037	1.923			-0.452	-0.087	1.917			-0.493	-0.089	1.906			0.118	0.084	1.758			0.165	-0.154	1.757
-0.023	-0.172	1.742			-0.016	-0.113	1.774			-0.013	0.200	1.761			-0.023	0.380	1.738			-0.165	0.101	1.818			-0.285	-0.038	1.924			-0.453	-0.086	1.914			-0.491	-0.062	1.862			0.117	0.084	1.757			0.165	-0.154	1.756
-0.023	-0.172	1.742			-0.016	-0.113	1.774			-0.013	0.200	1.761			-0.023	0.380	1.738			-0.165	0.101	1.819			-0.285	-0.038	1.925			-0.454	-0.084	1.911			-0.491	-0.053	1.848			0.117	0.084	1.756			0.165	-0.154	1.755
-0.023	-0.172	1.742			-0.017	-0.113	1.773			-0.013	0.200	1.761			-0.023	0.380	1.737			-0.165	0.101	1.819			-0.284	-0.038	1.926			-0.455	-0.083	1.908			-0.491	-0.047	1.840			0.117	0.084	1.756			0.165	-0.154	1.754
-0.024	-0.173	1.742			-0.017	-0.113	1.773			-0.013	0.200	1.761			-0.024	0.379	1.737			-0.165	0.101	1.819			-0.284	-0.039	1.927			-0.456	-0.082	1.906			-0.491	-0.043	1.835			0.117	0.084	1.755			0.165	-0.154	1.754
-0.024	-0.173	1.742			-0.017	-0.113	1.773			-0.013	0.200	1.761			-0.024	0.379	1.737			-0.165	0.102	1.820			-0.284	-0.039	1.928			-0.457	-0.081	1.903			-0.491	-0.041	1.831			0.116	0.084	1.754			0.165	-0.154	1.753
-0.024	-0.173	1.742			-0.017	-0.113	1.773			-0.013	0.200	1.761			-0.024	0.379	1.737			-0.165	0.102	1.820			-0.284	-0.039	1.929			-0.457	-0.080	1.901			-0.491	-0.039	1.828			0.116	0.084	1.754			0.165	-0.154	1.752
-0.024	-0.173	1.742			-0.017	-0.113	1.773			-0.013	0.200	1.761			-0.024	0.379	1.736			-0.165	0.102	1.821			-0.284	-0.040	1.930			-0.457	-0.079	1.900			-0.493	-0.044	1.832			0.116	0.084	1.753			0.165	-0.154	1.752
-0.024	-0.173	1.742			-0.017	-0.113	1.773			-0.013	0.200	1.761			-0.024	0.379	1.736			-0.165	0.102	1.821			-0.283	-0.040	1.930			-0.457	-0.079	1.900			-0.495	-0.047	1.835			0.116	0.084	1.753			0.165	-0.154	1.751
-0.025	-0.173	1.742			-0.017	-0.113	1.773			-0.013	0.200	1.761			-0.024	0.379	1.736			-0.165	0.102	1.822			-0.283	-0.040	1.931			-0.457	-0.078	1.899			-0.496	-0.050	1.838			0.115	0.084	1.752			0.165	-0.154	1.750
-0.025	-0.173	1.741			-0.017	-0.113	1.772			-0.013	0.200	1.761			-0.024	0.379	1.736			-0.165	0.102	1.822			-0.283	-0.040	1.931			-0.457	-0.078	1.898			-0.497	-0.053	1.840			0.115	0.084	1.752			0.165	-0.154	1.750
-0.025	-0.173	1.741			-0.017	-0.113	1.772			-0.013	0.200	1.761			-0.024	0.379	1.736			-0.165	0.102	1.822			-0.283	-0.040	1.932			-0.457	-0.077	1.897			-0.498	-0.055	1.842			0.115	0.084	1.751			0.165	-0.154	1.749
-0.025	-0.173	1.741			-0.017	-0.113	1.772			-0.014	0.200	1.761			-0.024	0.379	1.735			-0.165	0.102	1.823			-0.282	-0.040	1.932			-0.457	-0.077	1.897			-0.499	-0.058	1.844			0.115	0.084	1.751			0.165	-0.154	1.749
-0.025	-0.173	1.741			-0.017	-0.113	1.772			-0.014	0.199	1.760			-0.024	0.379	1.735			-0.165	0.102	1.823			-0.282	-0.040	1.933			-0.457	-0.076	1.896			-0.497	-0.055	1.841			0.115	0.084	1.751			0.165	-0.154	1.749
-0.025	-0.173	1.741			-0.017	-0.113	1.772			-0.014	0.199	1.760			-0.025	0.379	1.735			-0.164	0.102	1.823			-0.282	-0.040	1.933			-0.457	-0.076	1.896			-0.496	-0.053	1.840			0.115	0.084	1.750			0.165	-0.154	1.748
-0.026	-0.173	1.741			-0.017	-0.113	1.772			-0.014	0.199	1.760			-0.025	0.378	1.735			-0.164	0.102	1.823			-0.282	-0.041	1.933			-0.457	-0.076	1.897			-0.502	-0.057	1.845			0.115	0.084	1.750			0.165	-0.154	1.748
-0.026	-0.173	1.741			-0.017	-0.113	1.772			-0.014	0.199	1.760			-0.025	0.378	1.735			-0.164	0.102	1.823			-0.282	-0.041	1.934			-0.457	-0.075	1.897			-0.499	-0.056	1.845			0.114	0.084	1.750			0.165	-0.154	1.748
-0.026	-0.173	1.741			-0.017	-0.114	1.772			-0.014	0.199	1.760			-0.025	0.378	1.735			-0.164	0.102	1.824			-0.282	-0.041	1.934			-0.457	-0.075	1.897			-0.497	-0.055	1.844			0.114	0.084	1.750			0.165	-0.154	1.747
-0.026	-0.173	1.741			-0.017	-0.114	1.772			-0.014	0.199	1.760			-0.025	0.378	1.735			-0.164	0.102	1.824			-0.282	-0.041	1.934			-0.458	-0.075	1.897			-0.496	-0.054	1.844			0.114	0.084	1.749			0.165	-0.154	1.747
-0.026	-0.173	1.741			-0.017	-0.114	1.772			-0.014	0.199	1.760			-0.025	0.378	1.735			-0.164	0.102	1.824			-0.282	-0.041	1.934			-0.458	-0.075	1.897			-0.495	-0.053	1.844			0.114	0.083	1.749			0.165	-0.154	1.747
-0.026	-0.173	1.741			-0.017	-0.114	1.772			-0.014	0.199	1.760			-0.025	0.378	1.734			-0.164	0.102	1.824			-0.282	-0.041	1.934			-0.458	-0.075	1.897			-0.495	-0.052	1.843			0.114	0.083	1.749			0.165	-0.154	1.746
-0.026	-0.173	1.741			-0.017	-0.114	1.772			-0.014	0.199	1.760			-0.025	0.378	1.734			-0.164	0.102	1.824			-0.282	-0.041	1.934			-0.458	-0.075	1.898			-0.494	-0.051	1.842			0.114	0.083	1.749			0.165	-0.154	1.746
-0.026	-0.174	1.741			-0.017	-0.114	1.771			-0.014	0.199	1.760			-0.025	0.378	1.734			-0.164	0.102	1.824			-0.282	-0.041	1.934			-0.458	-0.076	1.900			-0.498	-0.057	1.848			0.114	0.083	1.748			0.165	-0.154	1.746
-0.027	-0.174	1.741			-0.017	-0.114	1.771			-0.014	0.199	1.760			-0.025	0.378	1.734			-0.164	0.102	1.825			-0.282	-0.040	1.934			-0.457	-0.079	1.905			-0.501	-0.063	1.855			0.114	0.083	1.748			0.165	-0.154	1.746
-0.027	-0.174	1.741			-0.017	-0.114	1.771			-0.014	0.199	1.760			-0.025	0.378	1.734			-0.164	0.102	1.825			-0.282	-0.040	1.935			-0.457	-0.079	1.905			-0.502	-0.067	1.860			0.114	0.083	1.748			0.165	-0.154	1.745
-0.027	-0.174	1.741			-0.017	-0.114	1.771			-0.014	0.199	1.760			-0.025	0.378	1.734			-0.164	0.102	1.825			-0.282	-0.040	1.935			-0.457	-0.078	1.905			-0.503	-0.068	1.862			0.114	0.083	1.748			0.165	-0.154	1.745
-0.027	-0.174	1.740			-0.017	-0.114	1.771			-0.014	0.199	1.760			-0.025	0.378	1.734			-0.164	0.101	1.825			-0.282	-0.040	1.935			-0.457	-0.078	1.905			-0.505	-0.069	1.863			0.114	0.083	1.748			0.165	-0.154	1.745
-0.027	-0.174	1.740			-0.017	-0.114	1.771			-0.014	0.199	1.760			-0.025	0.378	1.734			-0.164	0.101	1.825			-0.282	-0.040	1.935			-0.453	-0.087	1.920			-0.507	-0.076	1.874			0.114	0.083	1.747			0.165	-0.154	1.745
-0.027	-0.174	1.740			-0.017	-0.114	1.771			-0.014	0.199	1.760			-0.025	0.378	1.734			-0.164	0.101	1.825			-0.282	-0.040	1.935			-0.453	-0.087	1.920			-0.508	-0.077	1.875			0.114	0.083	1.747			0.165	-0.154	1.745
-0.027	-0.174	1.740			-0.017	-0.114	1.771			-0.014	0.199	1.760			-0.025	0.377	1.734			-0.164	0.101	1.825			-0.282	-0.040	1.935			-0.453	-0.088	1.921			-0.509	-0.078	1.876			0.113	0.083	1.747			0.165	-0.154	1.745
-0.027	-0.174	1.740			-0.017	-0.114	1.771			-0.014	0.199	1.760			-0.025	0.377	1.734			-0.164	0.101	1.825			-0.282	-0.041	1.935			-0.453	-0.088	1.921			-0.510	-0.079	1.877			0.113	0.083	1.747			0.165	-0.154	1.745
-0.027	-0.174	1.740			-0.017	-0.114	1.771			-0.014	0.199	1.760			-0.025	0.377	1.734			-0.164	0.101	1.826			-0.282	-0.041	1.935			-0.453	-0.088	1.921			-0.511	-0.080	1.878			0.113	0.083	1.747			0.165	-0.154	1.745
-0.027	-0.174	1.740			-0.017	-0.114	1.771			-0.014	0.199	1.760			-0.025	0.377	1.734			-0.164	0.101	1.826			-0.282	-0.041	1.936			-0.454	-0.088	1.920			-0.513	-0.080	1.877			0.113	0.083	1.747			0.165	-0.155	1.745
-0.027	-0.174	1.740			-0.017	-0.114	1.771			-0.014	0.199	1.760			-0.025	0.377	1.734			-0.164	0.101	1.826			-0.282	-0.041	1.936			-0.455	-0.087	1.919			-0.506	-0.073	1.870			0.113	0.083	1.747			0.165	-0.155	1.745
-0.028	-0.174	1.740			-0.017	-0.114	1.771			-0.014	0.199	1.760			-0.025	0.377	1.734			-0.164	0.101	1.826			-0.282	-0.041	1.936			-0.455	-0.087	1.918			-0.507	-0.073	1.870			0.113	0.083	1.747			0.165	-0.155	1.745
-0.028	-0.174	1.740			-0.018	-0.114	1.771			-0.014	0.199	1.760			-0.025	0.377	1.734			-0.164	0.101	1.826			-0.282	-0.041	1.936			-0.456	-0.086	1.917			-0.509	-0.073	1.869			0.113	0.083	1.747			0.165	-0.155	1.745
-0.028	-0.174	1.740			-0.018	-0.114	1.771			-0.014	0.199	1.760			-0.025	0.376	1.734			-0.164	0.101	1.826			-0.282	-0.041	1.936			-0.457	-0.085	1.914			-0.506	-0.066	1.863			0.113	0.083	1.747			0.165	-0.155	1.746
-0.028	-0.174	1.740			-0.018	-0.114	1.771			-0.014	0.199	1.760			-0.025	0.376	1.734			-0.164	0.101	1.826			-0.282	-0.041	1.936			-0.456	-0.087	1.917			-0.507	-0.070	1.866			0.113	0.083	1.747			0.165	-0.155	1.746
-0.028	-0.174	1.741			-0.018	-0.114	1.771			-0.015	0.199	1.760			-0.025	0.376	1.734			-0.164	0.101	1.826			-0.282	-0.041	1.935			-0.457	-0.087	1.915			-0.499	-0.066	1.862			0.113	0.083	1.747			0.165	-0.155	1.746
-0.028	-0.174	1.741			-0.018	-0.114	1.771			-0.015	0.199	1.760			-0.025	0.376	1.734			-0.164	0.101	1.826			-0.282	-0.040	1.935			-0.457	-0.086	1.913			-0.499	-0.067	1.862			0.113	0.083	1.747			0.165	-0.155	1.747
-0.028	-0.174	1.741			-0.018	-0.114	1.771			-0.015	0.199	1.760			-0.025	0.376	1.735			-0.164	0.101	1.826			-0.282	-0.040	1.935			-0.457	-0.085	1.911			-0.499	-0.068	1.863			0.113	0.083	1.747			0.165	-0.154	1.747
-0.028	-0.174	1.741			-0.018	-0.114	1.771			-0.015	0.199	1.761			-0.025	0.376	1.735			-0.164	0.101	1.827			-0.282	-0.040	1.935			-0.458	-0.084	1.909			-0.502	-0.067	1.861			0.113	0.083	1.747			0.165	-0.154	1.748
-0.028	-0.174	1.741			-0.018	-0.114	1.772			-0.015	0.199	1.761			-0.025	0.376	1.735			-0.164	0.101	1.827			-0.283	-0.040	1.935			-0.458	-0.083	1.908			-0.502	-0.069	1.863			0.113	0.083	1.747			0.165	-0.154	1.748
-0.028	-0.174	1.741			-0.018	-0.115	1.772			-0.015	0.199	1.761			-0.025	0.375	1.735			-0.164	0.101	1.827			-0.283	-0.040	1.935			-0.458	-0.083	1.907			-0.501	-0.064	1.858			0.113	0.083	1.747			0.165	-0.154	1.749
-0.028	-0.174	1.741			-0.018	-0.115	1.772			-0.015	0.199	1.761			-0.025	0.375	1.735			-0.164	0.101	1.827			-0.283	-0.040	1.935			-0.456	-0.089	1.917			-0.504	-0.072	1.869			0.113	0.083	1.747			0.165	-0.154	1.749
-0.028	-0.174	1.741			-0.018	-0.115	1.772			-0.015	0.199	1.761			-0.025	0.375	1.735			-0.164	0.101	1.827			-0.283	-0.040	1.935			-0.456	-0.088	1.915			-0.506	-0.071	1.868			0.113	0.083	1.747			0.165	-0.154	1.750
-0.028	-0.174	1.741			-0.018	-0.115	1.772			-0.015	0.199	1.761			-0.025	0.375	1.735			-0.164	0.101	1.827			-0.283	-0.040	1.935			-0.456	-0.087	1.915			-0.508	-0.071	1.868			0.113	0.083	1.747			0.165	-0.154	1.750
-0.028	-0.175	1.741			-0.018	-0.115	1.772			-0.015	0.199	1.761			-0.025	0.375	1.735			-0.164	0.101	1.827			-0.283	-0.040	1.935			-0.457	-0.087	1.914			-0.510	-0.071	1.868			0.113	0.083	1.747			0.165	-0.154	1.750
-0.028	-0.175	1.741			-0.018	-0.115	1.772			-0.015	0.199	1.761			-0.025	0.375	1.735			-0.164	0.101	1.827			-0.283	-0.040	1.935			-0.457	-0.087	1.914			-0.512	-0.071	1.869			0.113	0.083	1.747			0.165	-0.154	1.750
-0.028	-0.175	1.741			-0.018	-0.115	1.772			-0.015	0.199	1.761			-0.025	0.375	1.736			-0.164	0.101	1.827			-0.283	-0.040	1.935			-0.458	-0.088	1.916			-0.515	-0.087	1.896			0.113	0.083	1.747			0.165	-0.154	1.751
-0.028	-0.175	1.741			-0.018	-0.115	1.772			-0.015	0.199	1.761			-0.026	0.375	1.736			-0.164	0.101	1.828			-0.284	-0.040	1.935			-0.458	-0.088	1.917			-0.517	-0.088	1.898			0.113	0.083	1.748			0.165	-0.154	1.751
-0.028	-0.175	1.741			-0.018	-0.115	1.772			-0.015	0.199	1.761			-0.026	0.375	1.736			-0.164	0.101	1.828			-0.284	-0.040	1.935			-0.459	-0.088	1.918			-0.519	-0.089	1.899			0.113	0.083	1.748			0.165	-0.154	1.751
-0.029	-0.175	1.742			-0.018	-0.115	1.772			-0.015	0.199	1.761			-0.026	0.375	1.736			-0.164	0.101	1.828			-0.284	-0.040	1.935			-0.459	-0.088	1.919			-0.521	-0.090	1.900			0.113	0.083	1.748			0.165	-0.154	1.751
-0.029	-0.175	1.742			-0.018	-0.115	1.772			-0.015	0.199	1.761			-0.026	0.375	1.736			-0.164	0.101	1.828			-0.285	-0.041	1.935			-0.460	-0.089	1.919			-0.523	-0.091	1.901			0.113	0.083	1.748			0.165	-0.154	1.751
-0.029	-0.175	1.742			-0.018	-0.115	1.772			-0.015	0.199	1.761			-0.026	0.375	1.736			-0.164	0.101	1.828			-0.286	-0.041	1.935			-0.461	-0.089	1.920			-0.525	-0.092	1.902			0.113	0.083	1.748			0.165	-0.154	1.751
-0.029	-0.175	1.742			-0.018	-0.115	1.772			-0.016	0.199	1.762			-0.026	0.375	1.737			-0.164	0.101	1.828			-0.287	-0.041	1.935			-0.462	-0.090	1.921			-0.527	-0.093	1.903			0.113	0.083	1.748			0.165	-0.154	1.751
-0.029	-0.175	1.742			-0.018	-0.115	1.772			-0.016	0.200	1.762			-0.026	0.375	1.737			-0.164	0.101	1.829			-0.288	-0.041	1.936			-0.462	-0.092	1.923			-0.529	-0.095	1.904			0.113	0.083	1.748			0.164	-0.154	1.752
-0.029	-0.175	1.742			-0.018	-0.115	1.773			-0.016	0.200	1.762			-0.027	0.375	1.737			-0.164	0.101	1.829			-0.288	-0.042	1.936			-0.463	-0.095	1.925			-0.530	-0.099	1.907			0.113	0.083	1.748			0.164	-0.154	1.752
-0.029	-0.175	1.742			-0.018	-0.115	1.773			-0.016	0.200	1.762			-0.027	0.376	1.737			-0.164	0.101	1.829			-0.289	-0.042	1.936			-0.463	-0.098	1.927			-0.531	-0.103	1.909			0.113	0.083	1.748			0.164	-0.154	1.752
-0.029	-0.175	1.742			-0.018	-0.115	1.773			-0.016	0.200	1.762			-0.027	0.376	1.738			-0.164	0.101	1.829			-0.289	-0.042	1.936			-0.463	-0.100	1.930			-0.532	-0.106	1.911			0.113	0.083	1.748			0.164	-0.154	1.752
-0.029	-0.175	1.742			-0.018	-0.115	1.773			-0.016	0.200	1.762			-0.028	0.376	1.738			-0.164	0.101	1.829			-0.289	-0.042	1.936			-0.462	-0.104	1.932			-0.532	-0.110	1.915			0.113	0.083	1.748			0.164	-0.154	1.752
-0.029	-0.175	1.742			-0.018	-0.115	1.773			-0.016	0.200	1.762			-0.028	0.376	1.738			-0.164	0.101	1.830			-0.289	-0.043	1.936			-0.461	-0.107	1.935			-0.532	-0.114	1.917			0.113	0.083	1.749			0.164	-0.154	1.752
-0.029	-0.175	1.742			-0.018	-0.115	1.773			-0.016	0.200	1.762			-0.028	0.376	1.738			-0.165	0.101	1.830			-0.290	-0.043	1.937			-0.460	-0.109	1.937			-0.532	-0.117	1.919			0.113	0.083	1.749			0.164	-0.154	1.752
-0.029	-0.175	1.742			-0.018	-0.115	1.773			-0.016	0.200	1.762			-0.028	0.376	1.739			-0.165	0.101	1.830			-0.290	-0.044	1.937			-0.460	-0.111	1.939			-0.532	-0.120	1.922			0.113	0.083	1.749			0.164	-0.154	1.752
-0.029	-0.175	1.743			-0.018	-0.115	1.773			-0.016	0.200	1.762			-0.028	0.376	1.739			-0.165	0.101	1.830			-0.290	-0.044	1.937			-0.460	-0.113	1.940			-0.532	-0.123	1.923			0.113	0.083	1.749			0.164	-0.154	1.752
-0.029	-0.175	1.743			-0.018	-0.115	1.773			-0.016	0.200	1.762			-0.028	0.376	1.739			-0.165	0.101	1.830			-0.290	-0.045	1.937			-0.459	-0.114	1.941			-0.532	-0.124	1.925			0.113	0.083	1.749			0.164	-0.154	1.752
-0.029	-0.175	1.743			-0.018	-0.115	1.773			-0.016	0.200	1.763			-0.029	0.376	1.739			-0.165	0.101	1.830			-0.290	-0.046	1.937			-0.459	-0.116	1.942			-0.532	-0.126	1.926			0.113	0.083	1.749			0.164	-0.154	1.752
-0.029	-0.175	1.743			-0.018	-0.115	1.773			-0.016	0.200	1.763			-0.029	0.377	1.739			-0.165	0.101	1.831			-0.291	-0.047	1.938			-0.459	-0.117	1.943			-0.533	-0.128	1.927			0.112	0.083	1.749			0.164	-0.154	1.752
-0.029	-0.175	1.743			-0.018	-0.115	1.773			-0.017	0.200	1.763			-0.029	0.377	1.740			-0.165	0.101	1.831			-0.291	-0.047	1.938			-0.459	-0.118	1.944			-0.533	-0.130	1.928			0.112	0.083	1.749			0.164	-0.154	1.752
-0.029	-0.175	1.743			-0.018	-0.115	1.773			-0.017	0.200	1.763			-0.029	0.377	1.740			-0.165	0.100	1.831			-0.291	-0.048	1.938			-0.459	-0.119	1.945			-0.533	-0.131	1.929			0.112	0.083	1.749			0.164	-0.154	1.752
-0.029	-0.175	1.743			-0.018	-0.115	1.773			-0.017	0.200	1.763			-0.029	0.377	1.740			-0.165	0.100	1.831			-0.292	-0.049	1.938			-0.459	-0.120	1.946			-0.533	-0.132	1.930			0.112	0.084	1.749			0.165	-0.154	1.752
-0.029	-0.175	1.743			-0.018	-0.115	1.773			-0.017	0.200	1.763			-0.030	0.377	1.740			-0.165	0.100	1.831			-0.292	-0.050	1.938			-0.459	-0.121	1.946			-0.534	-0.133	1.930			0.112	0.084	1.749			0.165	-0.154	1.752
-0.029	-0.175	1.743			-0.018	-0.115	1.773			-0.017	0.200	1.763			-0.030	0.377	1.740			-0.165	0.100	1.831			-0.292	-0.051	1.939			-0.459	-0.122	1.947			-0.534	-0.134	1.931			0.112	0.084	1.749			0.165	-0.154	1.752
-0.029	-0.175	1.743			-0.018	-0.115	1.774			-0.017	0.200	1.763			-0.030	0.377	1.740			-0.166	0.100	1.831			-0.292	-0.051	1.939			-0.459	-0.122	1.947			-0.534	-0.135	1.931			0.112	0.084	1.749			0.165	-0.154	1.752
-0.029	-0.175	1.743			-0.018	-0.115	1.774			-0.017	0.200	1.763			-0.030	0.377	1.741			-0.166	0.100	1.831			-0.292	-0.052	1.939			-0.459	-0.123	1.947			-0.534	-0.136	1.930			0.112	0.084	1.749			0.165	-0.154	1.752
-0.029	-0.175	1.743			-0.018	-0.115	1.774			-0.017	0.200	1.763			-0.031	0.377	1.741			-0.166	0.100	1.832			-0.293	-0.053	1.938			-0.461	-0.125	1.930			-0.534	-0.137	1.906			0.112	0.084	1.749			0.165	-0.154	1.753
-0.029	-0.175	1.743			-0.018	-0.115	1.774			-0.017	0.200	1.763			-0.031	0.377	1.741			-0.166	0.100	1.832			-0.295	-0.054	1.934			-0.463	-0.127	1.912			-0.535	-0.139	1.885			0.112	0.084	1.750			0.165	-0.154	1.753
-0.029	-0.175	1.743			-0.018	-0.115	1.774			-0.018	0.200	1.764			-0.031	0.377	1.741			-0.166	0.099	1.832			-0.298	-0.055	1.926			-0.466	-0.129	1.882			-0.530	-0.139	1.855			0.112	0.084	1.750			0.165	-0.154	1.753
-0.029	-0.175	1.743			-0.018	-0.115	1.774			-0.018	0.200	1.764			-0.031	0.377	1.741			-0.167	0.099	1.832			-0.301	-0.055	1.912			-0.466	-0.129	1.852			-0.518	-0.139	1.822			0.111	0.084	1.750			0.165	-0.154	1.753
-0.029	-0.175	1.744			-0.019	-0.115	1.774			-0.018	0.200	1.764			-0.032	0.378	1.741			-0.167	0.099	1.833			-0.305	-0.054	1.894			-0.465	-0.127	1.813			-0.509	-0.139	1.797			0.111	0.084	1.749			0.165	-0.153	1.753
-0.029	-0.175	1.744			-0.019	-0.115	1.774			-0.018	0.200	1.764			-0.032	0.378	1.742			-0.168	0.098	1.833			-0.307	-0.053	1.876			-0.463	-0.126	1.789			-0.499	-0.139	1.768			0.111	0.084	1.749			0.165	-0.153	1.752
-0.029	-0.175	1.745			-0.019	-0.115	1.775			-0.018	0.200	1.764			-0.033	0.378	1.742			-0.168	0.098	1.833			-0.309	-0.051	1.860			-0.461	-0.125	1.765			-0.498	-0.140	1.752			0.111	0.084	1.749			0.165	-0.153	1.752
-0.029	-0.175	1.746			-0.019	-0.115	1.775			-0.018	0.200	1.764			-0.034	0.378	1.742			-0.169	0.097	1.833			-0.311	-0.050	1.846			-0.459	-0.124	1.746			-0.489	-0.139	1.728			0.111	0.084	1.749			0.165	-0.153	1.752
-0.029	-0.175	1.746			-0.019	-0.115	1.775			-0.019	0.201	1.764			-0.034	0.377	1.742			-0.170	0.097	1.832			-0.312	-0.049	1.831			-0.457	-0.123	1.727			-0.482	-0.137	1.705			0.110	0.084	1.749			0.165	-0.153	1.752
-0.029	-0.175	1.747			-0.019	-0.115	1.776			-0.019	0.201	1.764			-0.035	0.378	1.742			-0.171	0.096	1.831			-0.315	-0.049	1.816			-0.468	-0.124	1.674			-0.496	-0.140	1.640			0.110	0.084	1.749			0.165	-0.153	1.752
-0.029	-0.175	1.748			-0.019	-0.115	1.776			-0.019	0.201	1.764			-0.036	0.377	1.742			-0.173	0.095	1.830			-0.316	-0.049	1.804			-0.470	-0.125	1.655			-0.529	-0.127	1.573			0.110	0.085	1.749			0.166	-0.152	1.752
-0.029	-0.175	1.749			-0.019	-0.115	1.776			-0.020	0.201	1.765			-0.037	0.377	1.742			-0.175	0.094	1.828			-0.318	-0.049	1.794			-0.471	-0.125	1.641			-0.541	-0.123	1.546			0.110	0.085	1.749			0.166	-0.151	1.753
-0.029	-0.175	1.750			-0.019	-0.115	1.777			-0.021	0.201	1.765			-0.038	0.377	1.741			-0.176	0.093	1.826			-0.319	-0.050	1.784			-0.472	-0.125	1.629			-0.547	-0.120	1.530			0.109	0.085	1.750			0.167	-0.150	1.753
-0.029	-0.175	1.750			-0.020	-0.115	1.777			-0.022	0.201	1.765			-0.040	0.377	1.741			-0.178	0.091	1.824			-0.321	-0.050	1.775			-0.473	-0.126	1.618			-0.551	-0.118	1.517			0.109	0.085	1.750			0.168	-0.149	1.754
-0.029	-0.175	1.751			-0.020	-0.115	1.777			-0.023	0.201	1.765			-0.041	0.377	1.741			-0.180	0.090	1.821			-0.322	-0.050	1.768			-0.474	-0.126	1.608			-0.553	-0.117	1.506			0.108	0.086	1.751			0.168	-0.148	1.756
-0.029	-0.175	1.752			-0.020	-0.115	1.777			-0.024	0.201	1.765			-0.043	0.376	1.740			-0.181	0.089	1.819			-0.323	-0.051	1.761			-0.474	-0.126	1.598			-0.555	-0.116	1.495			0.108	0.086	1.751			0.169	-0.147	1.758
-0.029	-0.175	1.752			-0.020	-0.115	1.778			-0.025	0.201	1.765			-0.044	0.376	1.740			-0.183	0.089	1.816			-0.324	-0.052	1.754			-0.475	-0.126	1.587			-0.557	-0.116	1.486			0.108	0.086	1.752			0.169	-0.146	1.760
-0.029	-0.175	1.753			-0.021	-0.114	1.778			-0.026	0.201	1.765			-0.045	0.375	1.740			-0.184	0.088	1.814			-0.325	-0.052	1.748			-0.475	-0.127	1.579			-0.558	-0.115	1.477			0.107	0.087	1.753			0.170	-0.145	1.762
-0.029	-0.175	1.753			-0.021	-0.114	1.778			-0.027	0.201	1.766			-0.046	0.375	1.739			-0.186	0.087	1.811			-0.326	-0.052	1.743			-0.476	-0.127	1.572			-0.559	-0.114	1.468			0.107	0.087	1.754			0.170	-0.145	1.765
-0.029	-0.175	1.754			-0.022	-0.114	1.778			-0.028	0.200	1.766			-0.047	0.375	1.739			-0.187	0.086	1.809			-0.327	-0.053	1.739			-0.476	-0.127	1.565			-0.560	-0.113	1.461			0.107	0.088	1.755			0.170	-0.144	1.767
-0.029	-0.175	1.754			-0.022	-0.114	1.778			-0.030	0.200	1.766			-0.048	0.374	1.739			-0.188	0.085	1.806			-0.327	-0.053	1.735			-0.476	-0.127	1.559			-0.561	-0.113	1.455			0.106	0.088	1.756			0.170	-0.143	1.770
-0.029	-0.175	1.754			-0.023	-0.114	1.778			-0.031	0.200	1.766			-0.049	0.374	1.738			-0.189	0.085	1.804			-0.328	-0.053	1.731			-0.477	-0.127	1.553			-0.561	-0.112	1.450			0.106	0.088	1.756			0.170	-0.143	1.772
-0.029	-0.175	1.755			-0.023	-0.114	1.778			-0.032	0.200	1.766			-0.050	0.374	1.738			-0.190	0.084	1.802			-0.328	-0.053	1.727			-0.477	-0.127	1.548			-0.561	-0.111	1.447			0.106	0.089	1.757			0.170	-0.142	1.774
-0.029	-0.175	1.755			-0.024	-0.114	1.778			-0.033	0.200	1.766			-0.051	0.373	1.738			-0.191	0.084	1.800			-0.329	-0.053	1.724			-0.477	-0.128	1.543			-0.562	-0.110	1.444			0.106	0.089	1.758			0.170	-0.142	1.776
-0.029	-0.175	1.755			-0.024	-0.113	1.778			-0.033	0.200	1.766			-0.052	0.373	1.737			-0.192	0.083	1.799			-0.329	-0.053	1.721			-0.477	-0.128	1.539			-0.562	-0.109	1.442			0.106	0.089	1.758			0.170	-0.141	1.778
-0.029	-0.175	1.756			-0.025	-0.113	1.778			-0.034	0.200	1.765			-0.052	0.373	1.737			-0.192	0.083	1.797			-0.330	-0.054	1.718			-0.477	-0.128	1.535			-0.561	-0.108	1.441			0.105	0.089	1.759			0.170	-0.141	1.779
-0.029	-0.175	1.756			-0.025	-0.113	1.778			-0.035	0.200	1.765			-0.053	0.373	1.737			-0.193	0.082	1.796			-0.330	-0.054	1.716			-0.477	-0.128	1.531			-0.561	-0.107	1.441			0.105	0.090	1.760			0.170	-0.140	1.780
-0.029	-0.175	1.756			-0.026	-0.113	1.778			-0.036	0.200	1.765			-0.054	0.373	1.736			-0.193	0.082	1.795			-0.331	-0.054	1.713			-0.477	-0.128	1.528			-0.560	-0.107	1.440			0.105	0.090	1.760			0.170	-0.140	1.781
-0.030	-0.175	1.756			-0.026	-0.113	1.778			-0.037	0.200	1.765			-0.054	0.372	1.736			-0.194	0.082	1.793			-0.331	-0.054	1.711			-0.476	-0.128	1.526			-0.559	-0.106	1.439			0.105	0.090	1.761			0.170	-0.140	1.783
-0.030	-0.174	1.756			-0.027	-0.113	1.778			-0.037	0.200	1.765			-0.055	0.372	1.736			-0.194	0.081	1.792			-0.331	-0.054	1.709			-0.476	-0.128	1.524			-0.559	-0.106	1.439			0.105	0.090	1.761			0.170	-0.140	1.783
-0.030	-0.174	1.757			-0.027	-0.113	1.777			-0.038	0.200	1.765			-0.055	0.372	1.735			-0.195	0.081	1.791			-0.331	-0.054	1.707			-0.475	-0.128	1.523			-0.558	-0.105	1.438			0.105	0.090	1.761			0.170	-0.139	1.784
-0.030	-0.174	1.757			-0.028	-0.112	1.777			-0.038	0.200	1.765			-0.056	0.372	1.735			-0.195	0.081	1.790			-0.331	-0.055	1.706			-0.475	-0.128	1.522			-0.558	-0.105	1.438			0.105	0.091	1.762			0.170	-0.139	1.785
-0.030	-0.174	1.757			-0.028	-0.112	1.777			-0.039	0.200	1.765			-0.056	0.372	1.735			-0.196	0.081	1.789			-0.331	-0.055	1.705			-0.474	-0.128	1.521			-0.557	-0.104	1.438			0.104	0.091	1.762			0.170	-0.139	1.785
-0.030	-0.174	1.757			-0.028	-0.112	1.777			-0.039	0.200	1.764			-0.057	0.372	1.734			-0.196	0.080	1.789			-0.331	-0.055	1.704			-0.474	-0.128	1.520			-0.557	-0.104	1.438			0.104	0.091	1.762			0.170	-0.139	1.786
-0.030	-0.174	1.757			-0.029	-0.112	1.777			-0.040	0.200	1.764			-0.057	0.371	1.734			-0.196	0.080	1.788			-0.331	-0.055	1.703			-0.473	-0.128	1.519			-0.557	-0.103	1.437			0.104	0.091	1.763			0.170	-0.139	1.787
-0.030	-0.174	1.757			-0.029	-0.112	1.776			-0.040	0.200	1.764			-0.057	0.371	1.734			-0.196	0.080	1.787			-0.331	-0.055	1.702			-0.473	-0.128	1.518			-0.556	-0.103	1.437			0.104	0.091	1.763			0.170	-0.139	1.787
-0.030	-0.174	1.757			-0.030	-0.112	1.776			-0.041	0.200	1.764			-0.058	0.371	1.734			-0.197	0.080	1.787			-0.331	-0.055	1.701			-0.473	-0.128	1.517			-0.555	-0.103	1.437			0.104	0.091	1.763			0.170	-0.139	1.787
-0.030	-0.174	1.757			-0.030	-0.112	1.776			-0.041	0.200	1.764			-0.058	0.371	1.733			-0.197	0.080	1.786			-0.330	-0.056	1.700			-0.472	-0.128	1.516			-0.554	-0.103	1.436			0.104	0.091	1.764			0.170	-0.138	1.788
-0.030	-0.174	1.757			-0.030	-0.112	1.776			-0.042	0.200	1.764			-0.058	0.371	1.733			-0.197	0.079	1.785			-0.330	-0.056	1.700			-0.472	-0.128	1.515			-0.553	-0.103	1.436			0.104	0.091	1.764			0.170	-0.138	1.788
-0.030	-0.174	1.757			-0.031	-0.112	1.776			-0.042	0.200	1.764			-0.058	0.371	1.733			-0.197	0.079	1.785			-0.330	-0.056	1.699			-0.471	-0.128	1.514			-0.552	-0.103	1.435			0.104	0.091	1.764			0.170	-0.138	1.789
-0.031	-0.174	1.757			-0.031	-0.112	1.775			-0.042	0.200	1.764			-0.059	0.371	1.733			-0.198	0.079	1.784			-0.330	-0.056	1.699			-0.471	-0.128	1.512			-0.551	-0.102	1.434			0.104	0.092	1.764			0.170	-0.138	1.789
-0.031	-0.174	1.757			-0.031	-0.112	1.775			-0.043	0.200	1.764			-0.059	0.371	1.733			-0.198	0.079	1.784			-0.329	-0.056	1.698			-0.471	-0.128	1.510			-0.550	-0.102	1.433			0.104	0.092	1.764			0.170	-0.138	1.789
-0.031	-0.174	1.757			-0.031	-0.111	1.775			-0.043	0.200	1.764			-0.059	0.371	1.732			-0.198	0.079	1.784			-0.329	-0.056	1.697			-0.470	-0.128	1.508			-0.549	-0.102	1.432			0.104	0.092	1.765			0.170	-0.138	1.789
-0.031	-0.174	1.757			-0.032	-0.111	1.775			-0.043	0.200	1.763			-0.059	0.371	1.732			-0.198	0.079	1.783			-0.329	-0.056	1.696			-0.469	-0.127	1.506			-0.547	-0.102	1.430			0.104	0.092	1.765			0.170	-0.138	1.789
-0.031	-0.174	1.757			-0.032	-0.111	1.775			-0.043	0.200	1.763			-0.060	0.371	1.732			-0.198	0.079	1.783			-0.328	-0.056	1.695			-0.467	-0.127	1.503			-0.545	-0.101	1.427			0.104	0.092	1.765			0.170	-0.138	1.789
-0.031	-0.173	1.757			-0.032	-0.111	1.775			-0.044	0.199	1.763			-0.060	0.371	1.732			-0.198	0.079	1.782			-0.328	-0.057	1.694			-0.465	-0.127	1.499			-0.541	-0.101	1.424			0.104	0.092	1.765			0.170	-0.138	1.790
-0.031	-0.173	1.757			-0.032	-0.111	1.774			-0.044	0.199	1.763			-0.060	0.371	1.732			-0.198	0.079	1.782			-0.327	-0.057	1.693			-0.463	-0.126	1.496			-0.537	-0.101	1.421			0.104	0.092	1.765			0.170	-0.138	1.790
-0.031	-0.173	1.757			-0.033	-0.111	1.774			-0.044	0.199	1.763			-0.060	0.371	1.732			-0.198	0.078	1.782			-0.326	-0.057	1.691			-0.460	-0.125	1.492			-0.534	-0.100	1.417			0.104	0.092	1.765			0.170	-0.138	1.790
-0.031	-0.173	1.757			-0.033	-0.111	1.774			-0.044	0.199	1.763			-0.060	0.371	1.732			-0.198	0.078	1.781			-0.325	-0.057	1.690			-0.458	-0.124	1.488			-0.531	-0.100	1.414			0.103	0.092	1.766			0.170	-0.138	1.790
-0.031	-0.173	1.757			-0.033	-0.111	1.774			-0.044	0.199	1.763			-0.060	0.371	1.731			-0.198	0.078	1.781			-0.324	-0.057	1.688			-0.456	-0.123	1.484			-0.528	-0.099	1.412			0.103	0.092	1.766			0.170	-0.138	1.790
-0.031	-0.173	1.757			-0.033	-0.111	1.774			-0.045	0.199	1.763			-0.060	0.371	1.731			-0.198	0.078	1.781			-0.323	-0.057	1.687			-0.454	-0.122	1.481			-0.526	-0.099	1.409			0.103	0.092	1.766			0.170	-0.138	1.790
-0.032	-0.173	1.757			-0.033	-0.111	1.774			-0.045	0.199	1.763			-0.061	0.371	1.731			-0.198	0.078	1.780			-0.322	-0.057	1.685			-0.453	-0.121	1.478			-0.524	-0.099	1.406			0.103	0.092	1.766			0.170	-0.138	1.790
-0.032	-0.173	1.757			-0.033	-0.111	1.774			-0.045	0.199	1.763			-0.061	0.371	1.731			-0.198	0.078	1.780			-0.321	-0.057	1.684			-0.451	-0.121	1.475			-0.521	-0.098	1.404			0.103	0.092	1.766			0.170	-0.138	1.790
-0.032	-0.173	1.757			-0.034	-0.111	1.773			-0.045	0.199	1.763			-0.061	0.371	1.731			-0.198	0.078	1.780			-0.320	-0.057	1.682			-0.449	-0.120	1.472			-0.518	-0.098	1.401			0.103	0.092	1.767			0.170	-0.138	1.790
-0.032	-0.173	1.757			-0.034	-0.111	1.773			-0.045	0.199	1.763			-0.061	0.371	1.731			-0.198	0.078	1.779			-0.319	-0.056	1.680			-0.447	-0.119	1.469			-0.516	-0.098	1.398			0.103	0.092	1.767			0.169	-0.138	1.791
-0.032	-0.173	1.757			-0.034	-0.111	1.773			-0.045	0.199	1.763			-0.061	0.371	1.731			-0.198	0.078	1.779			-0.318	-0.056	1.679			-0.445	-0.118	1.466			-0.513	-0.097	1.395			0.103	0.092	1.767			0.169	-0.138	1.791
-0.032	-0.173	1.757			-0.034	-0.111	1.773			-0.046	0.199	1.763			-0.061	0.371	1.731			-0.198	0.078	1.779			-0.317	-0.056	1.677			-0.443	-0.117	1.464			-0.510	-0.097	1.392			0.103	0.092	1.767			0.169	-0.138	1.791
-0.032	-0.173	1.757			-0.034	-0.111	1.773			-0.046	0.199	1.763			-0.061	0.371	1.731			-0.198	0.078	1.778			-0.315	-0.056	1.675			-0.441	-0.117	1.461			-0.508	-0.097	1.389			0.103	0.092	1.768			0.169	-0.138	1.791
-0.032	-0.173	1.757			-0.034	-0.111	1.773			-0.046	0.199	1.763			-0.061	0.371	1.731			-0.198	0.077	1.778			-0.314	-0.056	1.674			-0.439	-0.116	1.459			-0.506	-0.096	1.387			0.103	0.092	1.768			0.169	-0.138	1.791
-0.032	-0.173	1.757			-0.034	-0.111	1.773			-0.046	0.199	1.763			-0.061	0.371	1.731			-0.197	0.077	1.778			-0.313	-0.055	1.673			-0.438	-0.115	1.457			-0.504	-0.096	1.385			0.103	0.092	1.768			0.169	-0.138	1.791
-0.032	-0.173	1.757			-0.034	-0.111	1.773			-0.046	0.199	1.763			-0.061	0.371	1.731			-0.197	0.077	1.777			-0.313	-0.055	1.671			-0.437	-0.115	1.455			-0.502	-0.096	1.383			0.103	0.092	1.769			0.169	-0.138	1.791
-0.032	-0.173	1.757			-0.034	-0.111	1.773			-0.046	0.199	1.763			-0.061	0.371	1.731			-0.197	0.077	1.777			-0.312	-0.055	1.670			-0.435	-0.114	1.454			-0.501	-0.096	1.382			0.103	0.092	1.769			0.169	-0.139	1.792
-0.032	-0.173	1.757			-0.035	-0.111	1.773			-0.046	0.199	1.763			-0.061	0.371	1.731			-0.197	0.077	1.777			-0.311	-0.055	1.669			-0.434	-0.114	1.452			-0.500	-0.096	1.380			0.102	0.092	1.769			0.169	-0.139	1.792
-0.032	-0.173	1.757			-0.035	-0.111	1.773			-0.046	0.199	1.763			-0.061	0.371	1.731			-0.197	0.077	1.776			-0.310	-0.055	1.668			-0.433	-0.114	1.451			-0.498	-0.096	1.378			0.102	0.092	1.770			0.168	-0.139	1.792
-0.032	-0.173	1.757			-0.035	-0.111	1.773			-0.046	0.199	1.763			-0.061	0.371	1.731			-0.197	0.077	1.776			-0.310	-0.055	1.667			-0.431	-0.114	1.449			-0.497	-0.096	1.377			0.102	0.092	1.770			0.168	-0.139	1.792
-0.032	-0.173	1.757			-0.035	-0.111	1.773			-0.047	0.199	1.763			-0.061	0.371	1.731			-0.196	0.077	1.776			-0.309	-0.055	1.666			-0.430	-0.113	1.447			-0.496	-0.096	1.375			0.102	0.092	1.770			0.168	-0.139	1.792
-0.032	-0.173	1.757			-0.035	-0.111	1.773			-0.047	0.199	1.763			-0.061	0.371	1.731			-0.196	0.077	1.775			-0.307	-0.054	1.666			-0.427	-0.113	1.446			-0.494	-0.096	1.373			0.102	0.092	1.771			0.168	-0.139	1.793
-0.032	-0.173	1.757			-0.035	-0.111	1.773			-0.047	0.199	1.763			-0.061	0.371	1.731			-0.196	0.076	1.775			-0.305	-0.053	1.665			-0.424	-0.112	1.445			-0.492	-0.096	1.371			0.102	0.092	1.771			0.168	-0.139	1.793
-0.032	-0.173	1.757			-0.035	-0.111	1.773			-0.047	0.199	1.763			-0.061	0.371	1.731			-0.196	0.076	1.775			-0.304	-0.053	1.664			-0.421	-0.112	1.445			-0.490	-0.097	1.369			0.102	0.092	1.771			0.168	-0.139	1.793
-0.032	-0.173	1.757			-0.035	-0.111	1.773			-0.047	0.199	1.763			-0.061	0.371	1.731			-0.196	0.076	1.775			-0.302	-0.052	1.664			-0.418	-0.112	1.444			-0.488	-0.097	1.366			0.102	0.092	1.772			0.168	-0.139	1.793
-0.032	-0.173	1.757			-0.035	-0.111	1.773			-0.047	0.199	1.763			-0.061	0.371	1.731			-0.195	0.076	1.774			-0.301	-0.052	1.663			-0.415	-0.112	1.443			-0.486	-0.098	1.364			0.102	0.092	1.772			0.167	-0.139	1.793
-0.032	-0.173	1.757			-0.035	-0.111	1.773			-0.047	0.199	1.763			-0.061	0.371	1.731			-0.195	0.076	1.774			-0.299	-0.052	1.663			-0.413	-0.113	1.442			-0.484	-0.099	1.362			0.102	0.092	1.773			0.167	-0.139	1.794
-0.032	-0.173	1.757			-0.035	-0.111	1.773			-0.047	0.199	1.763			-0.061	0.371	1.731			-0.195	0.076	1.774			-0.298	-0.052	1.662			-0.411	-0.113	1.442			-0.482	-0.100	1.360			0.102	0.092	1.773			0.167	-0.139	1.794
-0.033	-0.173	1.757			-0.035	-0.111	1.773			-0.047	0.198	1.763			-0.061	0.371	1.731			-0.195	0.076	1.773			-0.297	-0.051	1.662			-0.409	-0.113	1.441			-0.480	-0.101	1.358			0.102	0.093	1.773			0.167	-0.139	1.794
-0.033	-0.173	1.757			-0.035	-0.112	1.773			-0.047	0.198	1.763			-0.061	0.371	1.731			-0.194	0.076	1.773			-0.295	-0.051	1.661			-0.407	-0.113	1.440			-0.479	-0.101	1.357			0.102	0.093	1.774			0.167	-0.139	1.794
-0.033	-0.173	1.757			-0.035	-0.112	1.773			-0.047	0.198	1.763			-0.061	0.371	1.731			-0.194	0.076	1.773			-0.294	-0.051	1.661			-0.406	-0.113	1.440			-0.477	-0.102	1.355			0.102	0.093	1.774			0.167	-0.139	1.795
-0.033	-0.173	1.757			-0.035	-0.112	1.773			-0.047	0.198	1.763			-0.061	0.371	1.731			-0.194	0.076	1.772			-0.293	-0.051	1.660			-0.404	-0.114	1.439			-0.476	-0.103	1.354			0.102	0.093	1.775			0.166	-0.139	1.795
-0.033	-0.173	1.757			-0.035	-0.112	1.773			-0.047	0.198	1.763			-0.061	0.371	1.731			-0.193	0.076	1.772			-0.292	-0.051	1.660			-0.403	-0.114	1.439			-0.475	-0.104	1.353			0.102	0.093	1.775			0.166	-0.139	1.795
-0.033	-0.173	1.757			-0.035	-0.112	1.773			-0.047	0.198	1.763			-0.061	0.371	1.731			-0.193	0.076	1.772			-0.291	-0.050	1.659			-0.402	-0.114	1.439			-0.474	-0.104	1.351			0.102	0.093	1.776			0.166	-0.139	1.796
-0.033	-0.173	1.757			-0.036	-0.112	1.773			-0.047	0.198	1.763			-0.061	0.371	1.731			-0.193	0.076	1.772			-0.290	-0.050	1.659			-0.400	-0.114	1.438			-0.472	-0.105	1.350			0.102	0.093	1.776			0.166	-0.139	1.796
-0.033	-0.173	1.757			-0.036	-0.112	1.773			-0.047	0.198	1.763			-0.061	0.371	1.731			-0.192	0.076	1.771			-0.289	-0.050	1.659			-0.399	-0.114	1.438			-0.471	-0.106	1.349			0.102	0.093	1.776			0.166	-0.139	1.797
-0.033	-0.173	1.757			-0.036	-0.112	1.773			-0.047	0.198	1.763			-0.061	0.371	1.731			-0.192	0.076	1.771			-0.289	-0.050	1.659			-0.398	-0.115	1.438			-0.470	-0.106	1.348			0.102	0.093	1.777			0.165	-0.139	1.797
-0.033	-0.173	1.757			-0.036	-0.112	1.773			-0.047	0.198	1.763			-0.060	0.371	1.731			-0.192	0.076	1.771			-0.288	-0.050	1.658			-0.397	-0.115	1.437			-0.469	-0.107	1.347			0.102	0.093	1.777			0.165	-0.139	1.798
-0.033	-0.173	1.757			-0.036	-0.112	1.773			-0.047	0.198	1.763			-0.060	0.371	1.731			-0.191	0.076	1.770			-0.287	-0.050	1.658			-0.396	-0.115	1.437			-0.469	-0.108	1.346			0.102	0.093	1.777			0.165	-0.139	1.798
-0.033	-0.173	1.757			-0.036	-0.112	1.773			-0.047	0.198	1.763			-0.060	0.371	1.731			-0.191	0.076	1.770			-0.287	-0.050	1.658			-0.395	-0.115	1.437			-0.468	-0.108	1.345			0.102	0.093	1.778			0.165	-0.139	1.799
-0.033	-0.173	1.757			-0.036	-0.112	1.773			-0.047	0.198	1.763			-0.060	0.371	1.731			-0.191	0.076	1.770			-0.286	-0.050	1.658			-0.394	-0.115	1.437			-0.467	-0.109	1.345			0.102	0.093	1.778			0.164	-0.139	1.799
-0.033	-0.173	1.757			-0.036	-0.112	1.773			-0.047	0.198	1.763			-0.060	0.371	1.731			-0.191	0.076	1.770			-0.285	-0.050	1.658			-0.393	-0.116	1.436			-0.466	-0.110	1.344			0.102	0.093	1.778			0.164	-0.139	1.799
-0.032	-0.173	1.757			-0.036	-0.112	1.773			-0.047	0.198	1.763			-0.060	0.371	1.731			-0.190	0.076	1.769			-0.285	-0.050	1.657			-0.392	-0.116	1.436			-0.465	-0.110	1.343			0.102	0.093	1.779			0.164	-0.139	1.800
-0.032	-0.173	1.757			-0.036	-0.112	1.773			-0.047	0.198	1.764			-0.060	0.371	1.732			-0.190	0.076	1.769			-0.284	-0.050	1.657			-0.391	-0.116	1.436			-0.464	-0.111	1.342			0.102	0.093	1.779			0.164	-0.139	1.800
-0.032	-0.174	1.757			-0.036	-0.112	1.773			-0.047	0.198	1.764			-0.060	0.371	1.732			-0.190	0.076	1.769			-0.284	-0.050	1.657			-0.390	-0.116	1.436			-0.464	-0.111	1.342			0.102	0.093	1.779			0.164	-0.139	1.800
-0.032	-0.174	1.757			-0.036	-0.112	1.773			-0.047	0.198	1.764			-0.060	0.371	1.732			-0.190	0.076	1.769			-0.284	-0.050	1.657			-0.390	-0.116	1.436			-0.463	-0.112	1.341			0.102	0.093	1.779			0.164	-0.139	1.801
-0.032	-0.174	1.757			-0.036	-0.112	1.774			-0.047	0.198	1.764			-0.060	0.371	1.732			-0.189	0.076	1.768			-0.283	-0.050	1.657			-0.389	-0.117	1.435			-0.462	-0.112	1.341			0.102	0.093	1.780			0.164	-0.139	1.801
-0.032	-0.174	1.757			-0.036	-0.113	1.774			-0.047	0.198	1.764			-0.060	0.371	1.732			-0.189	0.076	1.768			-0.283	-0.050	1.656			-0.388	-0.117	1.435			-0.462	-0.113	1.340			0.102	0.093	1.780			0.164	-0.139	1.801
-0.032	-0.174	1.757			-0.036	-0.113	1.774			-0.047	0.197	1.764			-0.060	0.371	1.732			-0.189	0.076	1.768			-0.283	-0.050	1.656			-0.388	-0.117	1.435			-0.461	-0.113	1.340			0.102	0.093	1.780			0.164	-0.139	1.801
-0.032	-0.174	1.757			-0.036	-0.113	1.774			-0.047	0.197	1.764			-0.059	0.371	1.732			-0.189	0.076	1.768			-0.282	-0.050	1.656			-0.387	-0.117	1.435			-0.461	-0.114	1.339			0.102	0.093	1.780			0.163	-0.139	1.801
-0.032	-0.174	1.757			-0.036	-0.113	1.774			-0.047	0.197	1.764			-0.059	0.371	1.732			-0.189	0.076	1.767			-0.282	-0.050	1.656			-0.387	-0.117	1.435			-0.460	-0.114	1.339			0.102	0.093	1.780			0.163	-0.139	1.801
-0.032	-0.174	1.757			-0.036	-0.113	1.774			-0.048	0.197	1.764			-0.059	0.371	1.732			-0.189	0.076	1.767			-0.282	-0.050	1.656			-0.386	-0.117	1.435			-0.460	-0.114	1.339			0.102	0.093	1.781			0.163	-0.139	1.802
-0.032	-0.174	1.757			-0.036	-0.113	1.774			-0.048	0.197	1.764			-0.059	0.371	1.732			-0.188	0.076	1.767			-0.281	-0.050	1.656			-0.386	-0.118	1.434			-0.459	-0.115	1.338			0.102	0.094	1.781			0.163	-0.139	1.802
-0.032	-0.174	1.757			-0.036	-0.113	1.774			-0.048	0.197	1.764			-0.059	0.371	1.732			-0.188	0.076	1.767			-0.281	-0.050	1.656			-0.385	-0.118	1.434			-0.459	-0.115	1.338			0.102	0.094	1.781			0.163	-0.139	1.802
-0.032	-0.174	1.758			-0.036	-0.113	1.774			-0.048	0.197	1.764			-0.059	0.371	1.732			-0.188	0.076	1.767			-0.281	-0.050	1.656			-0.385	-0.118	1.434			-0.459	-0.115	1.338			0.102	0.094	1.781			0.163	-0.139	1.802
-0.032	-0.174	1.758			-0.036	-0.113	1.774			-0.048	0.197	1.764			-0.059	0.371	1.732			-0.188	0.076	1.767			-0.281	-0.050	1.656			-0.385	-0.118	1.434			-0.458	-0.115	1.338			0.102	0.094	1.781			0.163	-0.139	1.802
-0.032	-0.174	1.758			-0.036	-0.113	1.774			-0.048	0.197	1.764			-0.059	0.371	1.732			-0.188	0.076	1.767			-0.280	-0.050	1.656			-0.384	-0.118	1.434			-0.458	-0.116	1.337			0.102	0.094	1.781			0.163	-0.139	1.802
-0.032	-0.174	1.758			-0.036	-0.113	1.774			-0.048	0.197	1.764			-0.059	0.371	1.732			-0.188	0.076	1.766			-0.280	-0.050	1.656			-0.384	-0.118	1.434			-0.458	-0.116	1.337			0.102	0.094	1.781			0.163	-0.139	1.802
-0.032	-0.174	1.758			-0.036	-0.113	1.774			-0.048	0.197	1.764			-0.059	0.371	1.732			-0.188	0.076	1.766			-0.280	-0.050	1.656			-0.384	-0.119	1.434			-0.458	-0.116	1.337			0.102	0.094	1.781			0.163	-0.139	1.802
-0.032	-0.174	1.758			-0.036	-0.113	1.774			-0.048	0.197	1.764			-0.059	0.371	1.732			-0.188	0.076	1.766			-0.280	-0.050	1.655			-0.384	-0.119	1.434			-0.457	-0.117	1.337			0.102	0.094	1.782			0.163	-0.139	1.802
-0.032	-0.174	1.758			-0.036	-0.113	1.774			-0.048	0.197	1.764			-0.059	0.371	1.732			-0.188	0.076	1.766			-0.280	-0.050	1.655			-0.383	-0.119	1.434			-0.457	-0.117	1.337			0.102	0.094	1.782			0.163	-0.139	1.802
-0.032	-0.174	1.758			-0.035	-0.113	1.774			-0.048	0.197	1.764			-0.059	0.371	1.732			-0.188	0.076	1.766			-0.280	-0.050	1.655			-0.383	-0.119	1.434			-0.457	-0.117	1.337			0.102	0.094	1.782			0.163	-0.139	1.802
-0.032	-0.174	1.758			-0.035	-0.113	1.774			-0.048	0.197	1.764			-0.059	0.371	1.732			-0.187	0.076	1.766			-0.280	-0.050	1.655			-0.383	-0.119	1.434			-0.457	-0.117	1.337			0.102	0.094	1.782			0.163	-0.139	1.803
-0.032	-0.174	1.758			-0.035	-0.113	1.774			-0.048	0.197	1.764			-0.059	0.371	1.733			-0.187	0.076	1.766			-0.280	-0.050	1.655			-0.383	-0.119	1.434			-0.457	-0.117	1.337			0.102	0.094	1.782			0.163	-0.139	1.803
-0.032	-0.174	1.758			-0.035	-0.113	1.774			-0.048	0.197	1.764			-0.059	0.371	1.733			-0.187	0.076	1.766			-0.279	-0.050	1.655			-0.383	-0.120	1.434			-0.457	-0.118	1.336			0.102	0.094	1.782			0.163	-0.139	1.803
-0.032	-0.174	1.758			-0.035	-0.113	1.774			-0.048	0.197	1.764			-0.059	0.371	1.733			-0.187	0.076	1.766			-0.279	-0.050	1.655			-0.383	-0.120	1.434			-0.457	-0.118	1.336			0.102	0.094	1.782			0.163	-0.139	1.803
-0.032	-0.174	1.758			-0.035	-0.113	1.774			-0.048	0.197	1.764			-0.059	0.371	1.733			-0.187	0.076	1.766			-0.279	-0.050	1.655			-0.382	-0.120	1.434			-0.456	-0.118	1.336			0.102	0.094	1.782			0.163	-0.139	1.803
-0.032	-0.174	1.758			-0.035	-0.113	1.774			-0.048	0.197	1.764			-0.059	0.371	1.733			-0.187	0.076	1.765			-0.279	-0.050	1.655			-0.382	-0.120	1.434			-0.456	-0.118	1.337			0.102	0.094	1.782			0.163	-0.139	1.803
-0.032	-0.174	1.758			-0.035	-0.114	1.774			-0.048	0.197	1.764			-0.059	0.371	1.733			-0.187	0.076	1.765			-0.279	-0.050	1.656			-0.382	-0.120	1.434			-0.454	-0.116	1.339			0.102	0.094	1.782			0.163	-0.139	1.803
-0.032	-0.174	1.757			-0.035	-0.114	1.774			-0.048	0.197	1.764			-0.059	0.371	1.733			-0.187	0.076	1.765			-0.280	-0.052	1.660			-0.380	-0.119	1.435			-0.445	-0.106	1.345			0.102	0.094	1.782			0.163	-0.139	1.803
-0.032	-0.174	1.757			-0.035	-0.114	1.774			-0.048	0.197	1.764			-0.059	0.371	1.733			-0.187	0.076	1.765			-0.280	-0.054	1.663			-0.372	-0.118	1.438			-0.419	-0.094	1.362			0.102	0.094	1.782			0.163	-0.139	1.803
-0.032	-0.174	1.757			-0.035	-0.114	1.774			-0.048	0.197	1.764			-0.059	0.371	1.733			-0.187	0.076	1.765			-0.278	-0.063	1.672			-0.362	-0.115	1.440			-0.390	-0.084	1.379			0.102	0.094	1.783			0.163	-0.139	1.803
-0.032	-0.175	1.757			-0.035	-0.114	1.774			-0.048	0.197	1.765			-0.059	0.371	1.733			-0.187	0.077	1.766			-0.275	-0.069	1.687			-0.347	-0.108	1.451			-0.363	-0.077	1.397			0.102	0.094	1.783			0.163	-0.139	1.803
-0.032	-0.175	1.757			-0.035	-0.114	1.774			-0.048	0.197	1.765			-0.059	0.371	1.733			-0.187	0.077	1.766			-0.272	-0.072	1.698			-0.334	-0.103	1.458			-0.343	-0.072	1.413			0.102	0.094	1.783			0.163	-0.139	1.803
-0.032	-0.175	1.757			-0.035	-0.114	1.774			-0.048	0.197	1.765			-0.058	0.371	1.733			-0.187	0.078	1.767			-0.269	-0.075	1.707			-0.321	-0.098	1.465			-0.325	-0.069	1.428			0.102	0.094	1.783			0.163	-0.139	1.803
-0.032	-0.174	1.757			-0.035	-0.114	1.774			-0.047	0.197	1.765			-0.058	0.371	1.734			-0.187	0.078	1.769			-0.264	-0.077	1.718			-0.308	-0.094	1.473			-0.309	-0.066	1.445			0.102	0.094	1.783			0.163	-0.139	1.803
-0.032	-0.174	1.757			-0.035	-0.114	1.774			-0.047	0.197	1.765			-0.058	0.371	1.734			-0.186	0.080	1.771			-0.260	-0.079	1.727			-0.296	-0.092	1.480			-0.294	-0.064	1.461			0.102	0.094	1.783			0.163	-0.140	1.803
-0.031	-0.174	1.757			-0.035	-0.114	1.774			-0.046	0.197	1.765			-0.057	0.371	1.734			-0.186	0.081	1.774			-0.255	-0.081	1.738			-0.285	-0.088	1.489			-0.281	-0.062	1.476			0.103	0.094	1.783			0.163	-0.140	1.803
-0.031	-0.174	1.757			-0.035	-0.114	1.774			-0.045	0.197	1.765			-0.056	0.371	1.735			-0.185	0.082	1.777			-0.251	-0.082	1.747			-0.276	-0.086	1.497			-0.271	-0.059	1.487			0.103	0.094	1.783			0.163	-0.140	1.803
-0.031	-0.174	1.756			-0.034	-0.114	1.775			-0.044	0.197	1.766			-0.054	0.371	1.735			-0.184	0.083	1.780			-0.247	-0.083	1.755			-0.269	-0.083	1.506			-0.263	-0.056	1.498			0.103	0.093	1.783			0.163	-0.140	1.803
-0.031	-0.174	1.756			-0.034	-0.114	1.775			-0.042	0.197	1.767			-0.053	0.372	1.736			-0.182	0.084	1.782			-0.244	-0.083	1.762			-0.262	-0.079	1.517			-0.256	-0.052	1.510			0.104	0.093	1.783			0.163	-0.140	1.802
-0.030	-0.174	1.756			-0.033	-0.114	1.775			-0.040	0.197	1.767			-0.051	0.372	1.737			-0.181	0.086	1.785			-0.240	-0.083	1.769			-0.256	-0.073	1.533			-0.251	-0.046	1.525			0.105	0.093	1.783			0.163	-0.141	1.802
-0.030	-0.174	1.755			-0.032	-0.114	1.775			-0.038	0.197	1.768			-0.050	0.372	1.738			-0.179	0.087	1.788			-0.237	-0.083	1.777			-0.251	-0.065	1.549			-0.246	-0.039	1.543			0.106	0.093	1.783			0.164	-0.141	1.801
-0.029	-0.174	1.755			-0.032	-0.114	1.775			-0.037	0.197	1.768			-0.048	0.372	1.739			-0.178	0.088	1.790			-0.232	-0.083	1.789			-0.247	-0.055	1.564			-0.242	-0.032	1.559			0.107	0.093	1.783			0.165	-0.142	1.800
-0.029	-0.174	1.754			-0.031	-0.114	1.775			-0.035	0.197	1.768			-0.047	0.372	1.739			-0.176	0.089	1.792			-0.230	-0.081	1.800			-0.245	-0.047	1.578			-0.239	-0.027	1.575			0.109	0.092	1.783			0.165	-0.142	1.799
-0.028	-0.174	1.754			-0.030	-0.114	1.775			-0.034	0.197	1.769			-0.045	0.372	1.740			-0.175	0.090	1.794			-0.228	-0.080	1.809			-0.244	-0.042	1.589			-0.238	-0.023	1.588			0.110	0.092	1.783			0.166	-0.143	1.798
-0.028	-0.174	1.753			-0.029	-0.114	1.775			-0.033	0.197	1.769			-0.044	0.372	1.741			-0.174	0.091	1.796			-0.226	-0.079	1.817			-0.244	-0.037	1.599			-0.238	-0.019	1.598			0.111	0.092	1.783			0.167	-0.144	1.796
-0.027	-0.174	1.753			-0.028	-0.114	1.776			-0.031	0.197	1.770			-0.042	0.373	1.742			-0.173	0.091	1.798			-0.225	-0.077	1.823			-0.244	-0.034	1.607			-0.238	-0.017	1.608			0.113	0.091	1.783			0.168	-0.144	1.795
-0.027	-0.174	1.752			-0.027	-0.114	1.776			-0.030	0.197	1.770			-0.040	0.373	1.742			-0.172	0.092	1.799			-0.225	-0.077	1.828			-0.245	-0.032	1.615			-0.239	-0.014	1.616			0.114	0.091	1.783			0.169	-0.145	1.794
-0.026	-0.174	1.752			-0.026	-0.114	1.776			-0.029	0.197	1.770			-0.039	0.373	1.743			-0.171	0.093	1.801			-0.225	-0.076	1.831			-0.246	-0.030	1.621			-0.240	-0.012	1.622			0.115	0.091	1.783			0.170	-0.146	1.793
-0.026	-0.174	1.752			-0.026	-0.114	1.777			-0.027	0.197	1.771			-0.038	0.373	1.743			-0.170	0.093	1.802			-0.225	-0.075	1.835			-0.248	-0.028	1.627			-0.242	-0.011	1.628			0.117	0.090	1.783			0.170	-0.146	1.792
-0.025	-0.174	1.751			-0.025	-0.114	1.777			-0.026	0.197	1.771			-0.037	0.373	1.744			-0.169	0.094	1.804			-0.225	-0.074	1.838			-0.249	-0.028	1.634			-0.243	-0.009	1.632			0.118	0.090	1.783			0.171	-0.147	1.791
-0.025	-0.174	1.751			-0.024	-0.114	1.777			-0.025	0.197	1.771			-0.035	0.373	1.744			-0.168	0.094	1.805			-0.225	-0.072	1.841			-0.250	-0.026	1.638			-0.245	-0.008	1.636			0.119	0.090	1.783			0.172	-0.147	1.791
-0.025	-0.174	1.751			-0.023	-0.114	1.778			-0.024	0.197	1.772			-0.034	0.373	1.745			-0.167	0.095	1.806			-0.225	-0.072	1.844			-0.250	-0.025	1.641			-0.246	-0.008	1.638			0.120	0.090	1.783			0.172	-0.147	1.790
-0.024	-0.173	1.750			-0.022	-0.114	1.778			-0.023	0.197	1.772			-0.033	0.373	1.745			-0.167	0.095	1.807			-0.225	-0.071	1.846			-0.247	-0.024	1.639			-0.244	-0.007	1.637			0.121	0.089	1.782			0.173	-0.148	1.789
-0.024	-0.173	1.750			-0.022	-0.114	1.779			-0.023	0.197	1.772			-0.032	0.373	1.746			-0.166	0.096	1.808			-0.224	-0.071	1.848			-0.232	-0.021	1.622			-0.231	-0.006	1.623			0.122	0.089	1.782			0.173	-0.148	1.788
-0.023	-0.173	1.750			-0.021	-0.114	1.779			-0.022	0.197	1.772			-0.031	0.373	1.746			-0.165	0.097	1.809			-0.225	-0.085	1.767			-0.188	-0.004	1.586			-0.191	0.008	1.591			0.123	0.089	1.782			0.174	-0.149	1.788
-0.023	-0.173	1.750			-0.020	-0.114	1.779			-0.021	0.197	1.773			-0.030	0.373	1.747			-0.164	0.098	1.811			-0.224	-0.091	1.738			-0.144	0.009	1.567			-0.164	0.029	1.577			0.123	0.089	1.782			0.174	-0.149	1.787
-0.023	-0.173	1.750			-0.019	-0.114	1.780			-0.020	0.197	1.773			-0.030	0.373	1.747			-0.163	0.099	1.812			-0.223	-0.089	1.736			-0.122	-0.039	1.574			-0.103	0.019	1.563			0.124	0.089	1.782			0.175	-0.149	1.787
-0.023	-0.173	1.750			-0.019	-0.114	1.780			-0.020	0.197	1.773			-0.029	0.373	1.747			-0.162	0.100	1.814			-0.223	-0.088	1.733			-0.113	-0.052	1.575			-0.073	-0.007	1.558			0.124	0.088	1.781			0.175	-0.149	1.786
-0.022	-0.173	1.749			-0.018	-0.114	1.781			-0.019	0.197	1.773			-0.028	0.373	1.748			-0.162	0.100	1.815			-0.221	-0.087	1.730			-0.103	-0.061	1.576			-0.053	-0.036	1.556			0.125	0.088	1.781			0.175	-0.149	1.786
-0.022	-0.173	1.749			-0.018	-0.114	1.781			-0.019	0.197	1.773			-0.028	0.373	1.748			-0.161	0.100	1.816			-0.220	-0.087	1.727			-0.095	-0.068	1.576			-0.044	-0.043	1.555			0.125	0.088	1.781			0.175	-0.149	1.785
-0.022	-0.173	1.749			-0.017	-0.114	1.782			-0.018	0.197	1.774			-0.027	0.373	1.748			-0.161	0.101	1.816			-0.218	-0.086	1.725			-0.088	-0.072	1.577			-0.036	-0.047	1.553			0.126	0.088	1.781			0.176	-0.149	1.785
-0.022	-0.173	1.749			-0.017	-0.114	1.782			-0.018	0.197	1.774			-0.027	0.373	1.748			-0.160	0.101	1.817			-0.217	-0.085	1.723			-0.083	-0.074	1.577			-0.029	-0.051	1.552			0.126	0.088	1.780			0.176	-0.149	1.784
-0.022	-0.173	1.749			-0.017	-0.114	1.782			-0.017	0.197	1.774			-0.027	0.373	1.749			-0.160	0.101	1.817			-0.216	-0.085	1.721			-0.078	-0.077	1.578			-0.024	-0.055	1.551			0.126	0.088	1.780			0.176	-0.149	1.784
-0.022	-0.173	1.749			-0.016	-0.114	1.783			-0.017	0.197	1.774			-0.026	0.373	1.749			-0.159	0.101	1.818			-0.215	-0.084	1.719			-0.074	-0.079	1.578			-0.019	-0.057	1.550			0.126	0.088	1.780			0.176	-0.148	1.783
-0.021	-0.173	1.749			-0.016	-0.114	1.783			-0.017	0.197	1.774			-0.026	0.373	1.749			-0.159	0.102	1.819			-0.214	-0.084	1.718			-0.070	-0.080	1.579			-0.015	-0.059	1.549			0.127	0.088	1.780			0.176	-0.148	1.783
-0.021	-0.173	1.749			-0.016	-0.114	1.783			-0.016	0.197	1.774			-0.025	0.373	1.749			-0.159	0.102	1.819			-0.214	-0.083	1.717			-0.067	-0.082	1.579			-0.012	-0.061	1.549			0.127	0.088	1.780			0.176	-0.148	1.783
-0.021	-0.173	1.749			-0.015	-0.114	1.784			-0.016	0.197	1.775			-0.025	0.373	1.749			-0.158	0.102	1.819			-0.213	-0.082	1.716			-0.065	-0.083	1.579			-0.010	-0.063	1.548			0.127	0.088	1.780			0.176	-0.148	1.782
-0.021	-0.173	1.749			-0.015	-0.114	1.784			-0.015	0.197	1.775			-0.025	0.373	1.750			-0.158	0.102	1.820			-0.212	-0.081	1.714			-0.064	-0.084	1.579			-0.009	-0.064	1.546			0.127	0.088	1.779			0.176	-0.148	1.782
-0.021	-0.173	1.749			-0.015	-0.114	1.784			-0.015	0.197	1.775			-0.024	0.373	1.750			-0.157	0.102	1.820			-0.204	-0.084	1.694			-0.052	-0.078	1.575			-0.003	-0.062	1.543			0.128	0.088	1.779			0.176	-0.148	1.782
-0.021	-0.173	1.749			-0.015	-0.114	1.785			-0.015	0.197	1.775			-0.024	0.373	1.750			-0.157	0.102	1.820			-0.199	-0.079	1.688			-0.054	-0.078	1.559			-0.005	-0.062	1.532			0.128	0.088	1.779			0.176	-0.148	1.782
-0.021	-0.173	1.749			-0.014	-0.114	1.785			-0.014	0.197	1.775			-0.024	0.373	1.750			-0.156	0.101	1.820			-0.193	-0.082	1.682			-0.056	-0.074	1.546			-0.007	-0.059	1.521			0.128	0.088	1.779			0.176	-0.148	1.781
-0.021	-0.173	1.749			-0.014	-0.114	1.785			-0.014	0.198	1.776			-0.024	0.373	1.751			-0.156	0.101	1.819			-0.177	-0.070	1.665			-0.049	-0.074	1.519			0.004	-0.048	1.482			0.128	0.087	1.779			0.176	-0.149	1.781
-0.021	-0.173	1.749			-0.014	-0.114	1.786			-0.013	0.198	1.776			-0.023	0.374	1.751			-0.155	0.100	1.816			-0.170	-0.062	1.658			-0.025	-0.053	1.475			0.025	-0.031	1.440			0.129	0.087	1.779			0.176	-0.149	1.781
-0.020	-0.172	1.750			-0.014	-0.114	1.787			-0.013	0.198	1.777			-0.023	0.374	1.752			-0.154	0.099	1.813			-0.163	-0.054	1.650			-0.023	-0.058	1.461			0.035	-0.026	1.413			0.129	0.087	1.779			0.176	-0.148	1.781
-0.020	-0.172	1.750			-0.014	-0.114	1.788			-0.013	0.198	1.777			-0.023	0.374	1.752			-0.154	0.098	1.810			-0.158	-0.049	1.643			-0.022	-0.060	1.450			0.041	-0.023	1.395			0.129	0.087	1.779			0.176	-0.148	1.781
-0.020	-0.171	1.751			-0.014	-0.113	1.788			-0.012	0.198	1.777			-0.023	0.374	1.753			-0.152	0.097	1.806			-0.153	-0.044	1.637			-0.015	-0.052	1.433			0.045	-0.022	1.379			0.129	0.087	1.779			0.176	-0.148	1.781
-0.020	-0.170	1.751			-0.014	-0.113	1.789			-0.012	0.198	1.778			-0.022	0.374	1.753			-0.151	0.096	1.802			-0.149	-0.041	1.632			-0.011	-0.048	1.422			0.048	-0.022	1.367			0.129	0.087	1.779			0.176	-0.147	1.781
-0.020	-0.169	1.752			-0.014	-0.112	1.790			-0.012	0.198	1.778			-0.022	0.374	1.754			-0.150	0.095	1.799			-0.145	-0.037	1.627			-0.007	-0.045	1.413			0.050	-0.023	1.356			0.130	0.088	1.780			0.176	-0.147	1.782
-0.019	-0.168	1.753			-0.015	-0.111	1.791			-0.011	0.198	1.779			-0.022	0.374	1.754			-0.150	0.095	1.796			-0.142	-0.034	1.623			-0.005	-0.043	1.406			0.051	-0.024	1.346			0.130	0.088	1.781			0.175	-0.147	1.782
-0.019	-0.168	1.753			-0.015	-0.111	1.792			-0.011	0.198	1.779			-0.021	0.374	1.755			-0.148	0.094	1.792			-0.129	-0.024	1.592			0.007	-0.042	1.375			0.052	-0.025	1.338			0.130	0.088	1.781			0.175	-0.145	1.784
-0.019	-0.167	1.754			-0.015	-0.110	1.792			-0.011	0.198	1.779			-0.021	0.374	1.756			-0.148	0.094	1.789			-0.126	-0.021	1.588			0.010	-0.041	1.369			0.052	-0.026	1.331			0.130	0.088	1.782			0.175	-0.144	1.785
-0.019	-0.166	1.754			-0.015	-0.110	1.793			-0.011	0.198	1.780			-0.021	0.374	1.756			-0.147	0.093	1.786			-0.124	-0.018	1.585			0.011	-0.040	1.364			0.052	-0.028	1.325			0.131	0.089	1.783			0.175	-0.143	1.786
-0.019	-0.166	1.754			-0.015	-0.109	1.793			-0.010	0.198	1.780			-0.021	0.374	1.757			-0.146	0.093	1.784			-0.123	-0.016	1.584			0.011	-0.039	1.361			0.052	-0.029	1.320			0.131	0.089	1.784			0.174	-0.143	1.788
-0.019	-0.165	1.755			-0.016	-0.109	1.794			-0.010	0.198	1.781			-0.020	0.374	1.757			-0.145	0.093	1.782			-0.121	-0.014	1.582			0.012	-0.039	1.358			0.052	-0.030	1.315			0.131	0.089	1.785			0.174	-0.141	1.790
-0.019	-0.165	1.755			-0.016	-0.109	1.794			-0.010	0.198	1.781			-0.020	0.374	1.758			-0.145	0.093	1.780			-0.123	-0.015	1.584			0.007	-0.039	1.360			0.052	-0.031	1.312			0.131	0.089	1.786			0.174	-0.140	1.792
-0.018	-0.164	1.755			-0.016	-0.108	1.795			-0.010	0.197	1.781			-0.020	0.374	1.759			-0.144	0.093	1.778			-0.124	-0.014	1.585			0.005	-0.039	1.360			0.051	-0.033	1.309			0.131	0.090	1.787			0.174	-0.137	1.795
-0.018	-0.164	1.756			-0.016	-0.108	1.795			-0.010	0.197	1.782			-0.019	0.375	1.759			-0.144	0.092	1.777			-0.124	-0.014	1.585			0.003	-0.040	1.360			0.050	-0.034	1.307			0.131	0.090	1.788			0.173	-0.135	1.797
-0.018	-0.163	1.756			-0.016	-0.108	1.796			-0.010	0.197	1.782			-0.019	0.375	1.760			-0.144	0.092	1.776			-0.126	-0.015	1.587			0.001	-0.040	1.362			0.048	-0.036	1.306			0.131	0.090	1.789			0.173	-0.135	1.798
-0.018	-0.163	1.756			-0.017	-0.107	1.796			-0.009	0.197	1.782			-0.019	0.375	1.760			-0.143	0.092	1.774			-0.129	-0.016	1.589			-0.002	-0.041	1.364			0.047	-0.037	1.305			0.132	0.090	1.790			0.173	-0.134	1.800
-0.018	-0.162	1.757			-0.017	-0.107	1.796			-0.009	0.197	1.783			-0.019	0.375	1.760			-0.143	0.092	1.773			-0.130	-0.017	1.590			-0.004	-0.041	1.365			0.045	-0.038	1.305			0.132	0.090	1.791			0.173	-0.134	1.801
-0.018	-0.162	1.757			-0.017	-0.107	1.797			-0.009	0.197	1.783			-0.019	0.375	1.761			-0.143	0.092	1.772			-0.128	-0.015	1.589			-0.004	-0.041	1.363			0.044	-0.039	1.304			0.132	0.091	1.792			0.173	-0.134	1.802
-0.018	-0.162	1.757			-0.017	-0.106	1.797			-0.009	0.197	1.783			-0.018	0.375	1.761			-0.143	0.092	1.772			-0.125	-0.015	1.576			-0.000	-0.043	1.354			0.042	-0.040	1.304			0.132	0.091	1.792			0.173	-0.133	1.804
-0.018	-0.161	1.757			-0.017	-0.106	1.797			-0.009	0.197	1.784			-0.018	0.375	1.761			-0.143	0.092	1.771			-0.128	-0.016	1.581			-0.004	-0.044	1.358			0.040	-0.041	1.305			0.132	0.091	1.793			0.172	-0.131	1.805
-0.018	-0.161	1.757			-0.018	-0.106	1.798			-0.009	0.197	1.784			-0.018	0.375	1.762			-0.142	0.091	1.770			-0.130	-0.018	1.585			-0.007	-0.044	1.362			0.039	-0.042	1.305			0.132	0.091	1.794			0.172	-0.130	1.806
-0.018	-0.161	1.758			-0.018	-0.105	1.798			-0.009	0.197	1.784			-0.018	0.375	1.762			-0.142	0.091	1.769			-0.131	-0.019	1.589			-0.009	-0.045	1.365			0.037	-0.043	1.305			0.132	0.091	1.794			0.171	-0.129	1.807
-0.018	-0.160	1.758			-0.018	-0.105	1.798			-0.009	0.197	1.784			-0.018	0.375	1.762			-0.142	0.091	1.769			-0.133	-0.020	1.592			-0.011	-0.045	1.367			0.036	-0.043	1.306			0.132	0.091	1.795			0.171	-0.129	1.807
-0.018	-0.160	1.758			-0.018	-0.105	1.799			-0.009	0.197	1.785			-0.018	0.375	1.763			-0.142	0.091	1.768			-0.134	-0.020	1.594			-0.013	-0.045	1.369			0.034	-0.044	1.306			0.132	0.091	1.795			0.171	-0.129	1.808
-0.018	-0.160	1.758			-0.018	-0.105	1.799			-0.009	0.197	1.785			-0.018	0.375	1.763			-0.142	0.091	1.768			-0.135	-0.021	1.595			-0.014	-0.045	1.370			0.033	-0.044	1.307			0.132	0.091	1.796			0.171	-0.129	1.809
-0.018	-0.160	1.758			-0.018	-0.105	1.799			-0.009	0.197	1.785			-0.018	0.375	1.763			-0.142	0.091	1.767			-0.134	-0.020	1.595			-0.015	-0.045	1.369			0.031	-0.044	1.307			0.132	0.091	1.796			0.171	-0.129	1.809
-0.018	-0.159	1.759			-0.019	-0.104	1.799			-0.009	0.197	1.786			-0.018	0.375	1.764			-0.141	0.091	1.767			-0.135	-0.020	1.596			-0.016	-0.045	1.370			0.029	-0.045	1.308			0.132	0.091	1.796			0.170	-0.129	1.809
-0.018	-0.159	1.759			-0.019	-0.104	1.800			-0.009	0.197	1.786			-0.018	0.374	1.764			-0.141	0.091	1.766			-0.135	-0.020	1.596			-0.017	-0.046	1.370			0.028	-0.045	1.308			0.132	0.092	1.797			0.170	-0.129	1.810
-0.018	-0.159	1.759			-0.019	-0.104	1.800			-0.009	0.197	1.786			-0.018	0.374	1.764			-0.141	0.091	1.766			-0.136	-0.020	1.597			-0.018	-0.046	1.371			0.026	-0.045	1.309			0.132	0.092	1.797			0.170	-0.129	1.810
-0.018	-0.159	1.759			-0.019	-0.104	1.800			-0.009	0.197	1.786			-0.018	0.374	1.764			-0.141	0.091	1.765			-0.136	-0.020	1.598			-0.019	-0.046	1.371			0.025	-0.045	1.310			0.132	0.092	1.797			0.170	-0.128	1.811
-0.018	-0.159	1.759			-0.019	-0.104	1.800			-0.009	0.197	1.787			-0.018	0.374	1.765			-0.141	0.091	1.765			-0.136	-0.020	1.598			-0.020	-0.046	1.372			0.023	-0.045	1.310			0.132	0.092	1.798			0.170	-0.129	1.811
-0.018	-0.158	1.759			-0.019	-0.104	1.801			-0.009	0.197	1.787			-0.018	0.374	1.765			-0.141	0.091	1.765			-0.137	-0.020	1.599			-0.020	-0.046	1.372			0.022	-0.045	1.311			0.132	0.092	1.798			0.170	-0.129	1.811
-0.018	-0.158	1.759			-0.019	-0.104	1.801			-0.009	0.197	1.787			-0.018	0.374	1.765			-0.141	0.091	1.765			-0.137	-0.020	1.600			-0.021	-0.046	1.373			0.021	-0.045	1.311			0.132	0.092	1.798			0.170	-0.130	1.811
-0.018	-0.158	1.760			-0.019	-0.104	1.801			-0.009	0.197	1.788			-0.018	0.374	1.766			-0.141	0.091	1.765			-0.137	-0.020	1.600			-0.022	-0.046	1.373			0.020	-0.046	1.312			0.132	0.092	1.798			0.170	-0.130	1.811
-0.018	-0.158	1.760			-0.020	-0.103	1.801			-0.009	0.197	1.788			-0.018	0.374	1.766			-0.141	0.091	1.764			-0.138	-0.020	1.601			-0.023	-0.046	1.374			0.018	-0.046	1.312			0.132	0.092	1.799			0.170	-0.131	1.811
-0.018	-0.158	1.760			-0.020	-0.103	1.801			-0.009	0.197	1.788			-0.019	0.374	1.766			-0.141	0.091	1.764			-0.139	-0.020	1.602			-0.024	-0.046	1.375			0.017	-0.046	1.313			0.132	0.092	1.799			0.170	-0.132	1.811
-0.018	-0.158	1.760			-0.020	-0.103	1.802			-0.009	0.197	1.788			-0.019	0.374	1.767			-0.141	0.091	1.764			-0.139	-0.020	1.602			-0.025	-0.047	1.375			0.016	-0.046	1.313			0.132	0.092	1.799			0.170	-0.133	1.811
-0.018	-0.158	1.760			-0.020	-0.103	1.802			-0.009	0.197	1.789			-0.019	0.374	1.767			-0.141	0.091	1.764			-0.140	-0.021	1.603			-0.025	-0.047	1.376			0.016	-0.046	1.313			0.132	0.092	1.799			0.170	-0.134	1.811
-0.018	-0.158	1.760			-0.020	-0.103	1.802			-0.009	0.197	1.789			-0.019	0.374	1.767			-0.141	0.091	1.764			-0.140	-0.021	1.604			-0.026	-0.047	1.376			0.015	-0.046	1.314			0.132	0.092	1.800			0.170	-0.134	1.811
-0.018	-0.158	1.760			-0.020	-0.103	1.802			-0.009	0.197	1.789			-0.019	0.373	1.768			-0.141	0.091	1.764			-0.141	-0.021	1.604			-0.027	-0.047	1.377			0.014	-0.046	1.314			0.132	0.092	1.800			0.170	-0.135	1.811
-0.018	-0.158	1.760			-0.020	-0.103	1.802			-0.009	0.197	1.789			-0.019	0.373	1.768			-0.141	0.091	1.765			-0.141	-0.021	1.605			-0.028	-0.047	1.377			0.013	-0.046	1.314			0.132	0.092	1.800			0.170	-0.135	1.811
-0.018	-0.158	1.760			-0.020	-0.103	1.803			-0.009	0.197	1.790			-0.019	0.373	1.768			-0.141	0.091	1.765			-0.141	-0.021	1.605			-0.028	-0.047	1.378			0.013	-0.046	1.314			0.132	0.092	1.800			0.170	-0.136	1.811
-0.018	-0.158	1.760			-0.020	-0.103	1.803			-0.009	0.197	1.790			-0.019	0.373	1.768			-0.141	0.091	1.765			-0.141	-0.020	1.605			-0.028	-0.047	1.377			0.012	-0.046	1.315			0.131	0.092	1.800			0.170	-0.136	1.811
-0.018	-0.158	1.761			-0.020	-0.103	1.803			-0.009	0.197	1.790			-0.019	0.373	1.768			-0.141	0.091	1.765			-0.141	-0.020	1.605			-0.029	-0.047	1.378			0.011	-0.046	1.315			0.131	0.092	1.800			0.170	-0.137	1.811
-0.018	-0.158	1.761			-0.020	-0.103	1.803			-0.009	0.197	1.790			-0.020	0.373	1.769			-0.141	0.091	1.765			-0.141	-0.020	1.605			-0.029	-0.047	1.378			0.011	-0.046	1.315			0.131	0.092	1.801			0.170	-0.137	1.811
-0.018	-0.158	1.761			-0.020	-0.103	1.803			-0.009	0.197	1.791			-0.020	0.373	1.769			-0.141	0.091	1.765			-0.143	-0.021	1.606			-0.030	-0.047	1.379			0.010	-0.046	1.315			0.131	0.092	1.801			0.170	-0.137	1.811
-0.018	-0.158	1.761			-0.020	-0.103	1.803			-0.009	0.197	1.791			-0.020	0.373	1.769			-0.141	0.091	1.765			-0.145	-0.022	1.607			-0.031	-0.047	1.380			0.010	-0.046	1.316			0.131	0.092	1.801			0.170	-0.137	1.811
-0.018	-0.158	1.761			-0.020	-0.103	1.803			-0.009	0.197	1.791			-0.020	0.373	1.769			-0.141	0.091	1.765			-0.145	-0.021	1.607			-0.031	-0.047	1.380			0.009	-0.045	1.317			0.131	0.092	1.801			0.170	-0.137	1.811
-0.018	-0.158	1.761			-0.021	-0.103	1.804			-0.009	0.197	1.791			-0.020	0.373	1.769			-0.141	0.091	1.765			-0.147	-0.022	1.608			-0.034	-0.045	1.381			0.001	-0.038	1.325			0.131	0.092	1.801			0.170	-0.138	1.811
-0.018	-0.158	1.761			-0.021	-0.103	1.804			-0.009	0.197	1.791			-0.020	0.373	1.770			-0.142	0.091	1.766			-0.155	-0.026	1.616			-0.046	-0.040	1.388			-0.019	-0.026	1.342			0.131	0.092	1.801			0.170	-0.138	1.811
-0.018	-0.158	1.761			-0.020	-0.103	1.804			-0.009	0.198	1.791			-0.020	0.373	1.770			-0.145	0.094	1.771			-0.179	-0.034	1.644			-0.075	-0.031	1.415			-0.057	-0.013	1.370			0.131	0.092	1.801			0.170	-0.138	1.811
-0.017	-0.158	1.761			-0.020	-0.103	1.804			-0.009	0.198	1.792			-0.020	0.373	1.770			-0.144	0.102	1.780			-0.182	-0.032	1.652			-0.095	-0.023	1.427			-0.091	-0.002	1.398			0.131	0.092	1.801			0.170	-0.139	1.811
-0.017	-0.158	1.761			-0.020	-0.104	1.804			-0.009	0.198	1.792			-0.020	0.373	1.770			-0.144	0.107	1.786			-0.185	-0.032	1.659			-0.109	-0.017	1.434			-0.118	0.012	1.422			0.131	0.092	1.801			0.170	-0.139	1.811
-0.017	-0.159	1.761			-0.020	-0.104	1.804			-0.009	0.198	1.792			-0.020	0.373	1.770			-0.143	0.110	1.790			-0.187	-0.031	1.664			-0.125	-0.012	1.445			-0.133	0.017	1.437			0.131	0.091	1.801			0.171	-0.139	1.811
-0.017	-0.160	1.760			-0.020	-0.105	1.803			-0.009	0.198	1.792			-0.020	0.373	1.770			-0.143	0.112	1.793			-0.188	-0.031	1.668			-0.135	-0.009	1.452			-0.145	0.020	1.447			0.131	0.091	1.801			0.171	-0.140	1.811
-0.017	-0.160	1.760			-0.019	-0.105	1.803			-0.009	0.198	1.792			-0.020	0.373	1.770			-0.142	0.113	1.796			-0.188	-0.032	1.673			-0.144	-0.007	1.458			-0.153	0.021	1.455			0.131	0.091	1.801			0.171	-0.140	1.811
-0.017	-0.162	1.759			-0.019	-0.106	1.803			-0.009	0.198	1.792			-0.020	0.373	1.770			-0.142	0.114	1.798			-0.188	-0.033	1.677			-0.150	-0.006	1.463			-0.160	0.023	1.462			0.131	0.091	1.800			0.172	-0.142	1.809
-0.018	-0.163	1.759			-0.019	-0.107	1.803			-0.009	0.198	1.792			-0.020	0.373	1.771			-0.141	0.115	1.801			-0.187	-0.034	1.681			-0.156	-0.005	1.467			-0.166	0.024	1.467			0.131	0.090	1.799			0.172	-0.143	1.808
-0.018	-0.164	1.759			-0.018	-0.108	1.803			-0.009	0.198	1.792			-0.020	0.373	1.771			-0.141	0.115	1.803			-0.186	-0.034	1.685			-0.160	-0.004	1.470			-0.171	0.025	1.471			0.131	0.090	1.798			0.173	-0.144	1.806
-0.018	-0.165	1.758			-0.018	-0.108	1.802			-0.009	0.198	1.792			-0.020	0.373	1.771			-0.141	0.116	1.805			-0.185	-0.035	1.688			-0.164	-0.003	1.473			-0.175	0.026	1.475			0.131	0.089	1.797			0.174	-0.146	1.803
-0.018	-0.166	1.758			-0.018	-0.109	1.802			-0.009	0.198	1.792			-0.020	0.373	1.771			-0.141	0.116	1.806			-0.184	-0.037	1.692			-0.169	-0.002	1.475			-0.180	0.027	1.478			0.131	0.089	1.796			0.175	-0.147	1.801
-0.018	-0.167	1.757			-0.017	-0.110	1.802			-0.009	0.198	1.792			-0.020	0.373	1.771			-0.141	0.115	1.808			-0.185	-0.039	1.696			-0.174	-0.002	1.476			-0.185	0.027	1.479			0.131	0.088	1.795			0.176	-0.148	1.799
-0.018	-0.167	1.757			-0.017	-0.111	1.802			-0.009	0.198	1.792			-0.020	0.373	1.771			-0.141	0.115	1.810			-0.185	-0.041	1.700			-0.179	-0.003	1.477			-0.190	0.025	1.478			0.131	0.088	1.794			0.177	-0.149	1.797
-0.018	-0.168	1.757			-0.017	-0.111	1.801			-0.009	0.198	1.792			-0.020	0.374	1.771			-0.141	0.114	1.811			-0.185	-0.042	1.703			-0.185	-0.004	1.478			-0.195	0.023	1.477			0.130	0.087	1.794			0.177	-0.150	1.796
-0.018	-0.169	1.757			-0.016	-0.112	1.801			-0.009	0.198	1.792			-0.020	0.374	1.771			-0.141	0.113	1.813			-0.186	-0.044	1.707			-0.189	-0.005	1.478			-0.200	0.021	1.474			0.130	0.087	1.793			0.178	-0.150	1.794
-0.018	-0.170	1.756			-0.016	-0.112	1.801			-0.009	0.198	1.792			-0.020	0.374	1.771			-0.141	0.113	1.814			-0.186	-0.046	1.710			-0.193	-0.007	1.479			-0.204	0.018	1.472			0.130	0.087	1.792			0.178	-0.151	1.793
-0.018	-0.170	1.756			-0.016	-0.113	1.801			-0.009	0.198	1.792			-0.020	0.374	1.771			-0.142	0.112	1.815			-0.187	-0.047	1.712			-0.197	-0.008	1.480			-0.208	0.016	1.469			0.130	0.087	1.792			0.179	-0.151	1.792
-0.018	-0.171	1.756			-0.015	-0.113	1.801			-0.009	0.198	1.793			-0.020	0.374	1.771			-0.142	0.111	1.816			-0.187	-0.048	1.715			-0.200	-0.010	1.480			-0.211	0.014	1.467			0.130	0.086	1.791			0.179	-0.152	1.791
-0.018	-0.171	1.756			-0.015	-0.114	1.801			-0.009	0.198	1.793			-0.020	0.374	1.771			-0.142	0.110	1.817			-0.188	-0.050	1.717			-0.204	-0.012	1.480			-0.214	0.011	1.465			0.130	0.086	1.791			0.179	-0.152	1.790
-0.018	-0.172	1.756			-0.015	-0.114	1.801			-0.009	0.198	1.793			-0.020	0.374	1.771			-0.143	0.109	1.818			-0.193	-0.052	1.722			-0.210	-0.015	1.481			-0.219	0.008	1.463			0.130	0.086	1.791			0.180	-0.153	1.789
-0.018	-0.172	1.756			-0.015	-0.114	1.800			-0.009	0.198	1.793			-0.020	0.374	1.771			-0.143	0.108	1.819			-0.200	-0.053	1.726			-0.220	-0.020	1.483			-0.229	0.004	1.460			0.130	0.086	1.790			0.180	-0.153	1.789
-0.018	-0.172	1.755			-0.015	-0.115	1.800			-0.009	0.198	1.793			-0.020	0.374	1.772			-0.143	0.107	1.820			-0.205	-0.055	1.730			-0.235	-0.026	1.485			-0.247	-0.003	1.458			0.130	0.086	1.790			0.180	-0.153	1.788
-0.018	-0.173	1.755			-0.015	-0.115	1.800			-0.009	0.198	1.793			-0.020	0.374	1.772			-0.144	0.106	1.820			-0.210	-0.055	1.733			-0.250	-0.030	1.487			-0.266	-0.009	1.457			0.130	0.086	1.790			0.180	-0.154	1.788
-0.018	-0.173	1.755			-0.014	-0.115	1.800			-0.009	0.198	1.793			-0.020	0.374	1.772			-0.144	0.105	1.821			-0.215	-0.056	1.737			-0.263	-0.034	1.489			-0.283	-0.013	1.457			0.130	0.086	1.790			0.180	-0.153	1.787
-0.018	-0.173	1.755			-0.014	-0.116	1.800			-0.009	0.199	1.793			-0.021	0.374	1.772			-0.145	0.104	1.821			-0.220	-0.056	1.739			-0.274	-0.037	1.491			-0.295	-0.016	1.458			0.130	0.086	1.789			0.181	-0.153	1.787
-0.018	-0.174	1.755			-0.014	-0.116	1.800			-0.009	0.199	1.793			-0.021	0.374	1.772			-0.145	0.103	1.821			-0.223	-0.057	1.741			-0.283	-0.040	1.493			-0.304	-0.019	1.459			0.130	0.085	1.789			0.181	-0.153	1.787
-0.018	-0.174	1.755			-0.014	-0.116	1.800			-0.009	0.199	1.793			-0.021	0.374	1.772			-0.146	0.102	1.822			-0.227	-0.057	1.743			-0.290	-0.041	1.494			-0.312	-0.020	1.460			0.130	0.085	1.789			0.181	-0.153	1.787
-0.018	-0.174	1.755			-0.014	-0.116	1.800			-0.009	0.199	1.793			-0.021	0.374	1.772			-0.147	0.101	1.822			-0.230	-0.057	1.744			-0.296	-0.043	1.495			-0.319	-0.022	1.460			0.130	0.085	1.789			0.181	-0.153	1.787
-0.018	-0.175	1.755			-0.014	-0.117	1.800			-0.009	0.199	1.793			-0.021	0.374	1.772			-0.147	0.100	1.822			-0.232	-0.058	1.746			-0.301	-0.044	1.496			-0.324	-0.023	1.460			0.130	0.085	1.789			0.181	-0.153	1.787
-0.018	-0.175	1.755			-0.014	-0.117	1.800			-0.009	0.199	1.793			-0.021	0.374	1.772			-0.148	0.099	1.822			-0.235	-0.058	1.747			-0.305	-0.045	1.497			-0.329	-0.024	1.461			0.130	0.085	1.789			0.181	-0.153	1.786
-0.018	-0.175	1.755			-0.013	-0.117	1.800			-0.009	0.199	1.793			-0.021	0.374	1.772			-0.149	0.098	1.823			-0.237	-0.058	1.748			-0.309	-0.046	1.497			-0.333	-0.024	1.461			0.130	0.085	1.788			0.181	-0.153	1.786
-0.018	-0.175	1.754			-0.013	-0.117	1.800			-0.009	0.199	1.793			-0.021	0.374	1.772			-0.149	0.097	1.823			-0.239	-0.059	1.749			-0.313	-0.047	1.498			-0.337	-0.025	1.461			0.130	0.085	1.788			0.181	-0.153	1.786
-0.018	-0.175	1.754			-0.013	-0.117	1.800			-0.010	0.199	1.793			-0.021	0.375	1.772			-0.150	0.097	1.823			-0.241	-0.059	1.750			-0.316	-0.047	1.499			-0.340	-0.026	1.462			0.130	0.085	1.788			0.181	-0.153	1.787
-0.018	-0.176	1.754			-0.013	-0.118	1.800			-0.010	0.199	1.793			-0.022	0.375	1.772			-0.150	0.096	1.823			-0.243	-0.059	1.751			-0.319	-0.048	1.500			-0.343	-0.027	1.462			0.130	0.085	1.788			0.181	-0.153	1.787
-0.018	-0.176	1.754			-0.013	-0.118	1.800			-0.010	0.199	1.793			-0.022	0.375	1.772			-0.151	0.095	1.823			-0.244	-0.059	1.752			-0.321	-0.049	1.500			-0.346	-0.027	1.462			0.129	0.085	1.788			0.181	-0.153	1.787
-0.018	-0.176	1.754			-0.013	-0.118	1.800			-0.010	0.199	1.793			-0.022	0.375	1.772			-0.151	0.095	1.823			-0.246	-0.059	1.753			-0.324	-0.050	1.501			-0.349	-0.028	1.462			0.129	0.085	1.788			0.181	-0.153	1.787
-0.018	-0.176	1.754			-0.013	-0.118	1.799			-0.010	0.199	1.793			-0.022	0.375	1.772			-0.152	0.094	1.823			-0.247	-0.059	1.753			-0.326	-0.050	1.501			-0.351	-0.029	1.462			0.129	0.085	1.788			0.181	-0.153	1.787
-0.018	-0.176	1.754			-0.013	-0.118	1.799			-0.010	0.199	1.793			-0.022	0.375	1.772			-0.152	0.094	1.823			-0.248	-0.059	1.754			-0.327	-0.051	1.501			-0.352	-0.029	1.461			0.129	0.085	1.788			0.181	-0.153	1.787
-0.018	-0.176	1.754			-0.013	-0.118	1.799			-0.010	0.199	1.793			-0.023	0.375	1.772			-0.152	0.093	1.823			-0.249	-0.059	1.753			-0.329	-0.052	1.501			-0.353	-0.030	1.460			0.129	0.085	1.788			0.181	-0.152	1.787
-0.018	-0.176	1.754			-0.013	-0.118	1.799			-0.010	0.199	1.793			-0.023	0.375	1.772			-0.153	0.093	1.823			-0.251	-0.059	1.752			-0.329	-0.053	1.500			-0.354	-0.031	1.458			0.129	0.085	1.787			0.181	-0.152	1.787
-0.018	-0.177	1.754			-0.013	-0.118	1.799			-0.011	0.199	1.793			-0.023	0.375	1.772			-0.154	0.092	1.823			-0.252	-0.058	1.748			-0.328	-0.053	1.496			-0.352	-0.031	1.452			0.129	0.085	1.787			0.181	-0.152	1.787
-0.018	-0.177	1.754			-0.013	-0.119	1.799			-0.011	0.199	1.793			-0.023	0.375	1.772			-0.154	0.092	1.823			-0.252	-0.057	1.743			-0.325	-0.054	1.491			-0.350	-0.032	1.445			0.129	0.085	1.787			0.181	-0.152	1.787
-0.018	-0.177	1.754			-0.013	-0.119	1.799			-0.011	0.199	1.792			-0.023	0.375	1.772			-0.155	0.091	1.822			-0.252	-0.055	1.736			-0.321	-0.054	1.483			-0.345	-0.033	1.435			0.128	0.085	1.787			0.181	-0.152	1.787
-0.018	-0.177	1.754			-0.013	-0.119	1.799			-0.011	0.199	1.792			-0.024	0.375	1.772			-0.155	0.090	1.821			-0.251	-0.054	1.725			-0.316	-0.055	1.472			-0.340	-0.034	1.423			0.128	0.085	1.787			0.181	-0.152	1.787
-0.018	-0.177	1.754			-0.013	-0.119	1.799			-0.011	0.199	1.792			-0.024	0.375	1.772			-0.156	0.089	1.821			-0.246	-0.052	1.706			-0.311	-0.055	1.455			-0.335	-0.035	1.412			0.128	0.085	1.787			0.181	-0.152	1.787
-0.018	-0.177	1.754			-0.013	-0.119	1.799			-0.011	0.199	1.792			-0.024	0.375	1.772			-0.157	0.089	1.820			-0.243	-0.052	1.690			-0.306	-0.057	1.440			-0.330	-0.037	1.401			0.128	0.085	1.787			0.181	-0.152	1.787
-0.018	-0.177	1.754			-0.013	-0.119	1.799			-0.011	0.199	1.792			-0.024	0.375	1.772			-0.157	0.088	1.819			-0.241	-0.052	1.680			-0.301	-0.057	1.429			-0.325	-0.038	1.389			0.128	0.085	1.787			0.181	-0.152	1.787
-0.019	-0.177	1.754			-0.013	-0.119	1.800			-0.012	0.199	1.792			-0.024	0.376	1.772			-0.158	0.087	1.817			-0.239	-0.051	1.671			-0.298	-0.058	1.420			-0.320	-0.040	1.379			0.128	0.086	1.787			0.181	-0.152	1.787
-0.019	-0.177	1.754			-0.013	-0.119	1.800			-0.012	0.200	1.792			-0.025	0.376	1.772			-0.159	0.087	1.815			-0.238	-0.050	1.663			-0.295	-0.059	1.412			-0.316	-0.041	1.370			0.127	0.086	1.787			0.181	-0.152	1.787
-0.019	-0.178	1.755			-0.013	-0.119	1.800			-0.012	0.200	1.792			-0.025	0.376	1.772			-0.159	0.086	1.813			-0.236	-0.049	1.656			-0.292	-0.059	1.405			-0.312	-0.043	1.361			0.127	0.086	1.787			0.181	-0.152	1.787
-0.019	-0.178	1.755			-0.014	-0.119	1.800			-0.012	0.200	1.792			-0.025	0.376	1.772			-0.159	0.085	1.811			-0.235	-0.048	1.650			-0.289	-0.059	1.399			-0.309	-0.044	1.354			0.127	0.086	1.787			0.181	-0.152	1.788
-0.019	-0.178	1.755			-0.014	-0.119	1.800			-0.012	0.200	1.792			-0.025	0.377	1.772			-0.160	0.085	1.808			-0.234	-0.047	1.644			-0.287	-0.060	1.393			-0.306	-0.045	1.347			0.127	0.086	1.787			0.180	-0.151	1.788
-0.019	-0.178	1.755			-0.014	-0.119	1.800			-0.012	0.200	1.792			-0.025	0.377	1.772			-0.160	0.085	1.806			-0.234	-0.045	1.642			-0.286	-0.060	1.391			-0.304	-0.046	1.342			0.127	0.086	1.787			0.180	-0.151	1.789
-0.019	-0.178	1.755			-0.014	-0.119	1.800			-0.013	0.200	1.792			-0.025	0.377	1.773			-0.160	0.084	1.804			-0.232	-0.046	1.633			-0.284	-0.061	1.383			-0.302	-0.048	1.337			0.127	0.086	1.787			0.180	-0.151	1.789
-0.019	-0.178	1.755			-0.015	-0.119	1.800			-0.013	0.200	1.791			-0.025	0.378	1.773			-0.160	0.084	1.800			-0.230	-0.046	1.624			-0.281	-0.062	1.374			-0.299	-0.050	1.330			0.127	0.086	1.787			0.179	-0.150	1.792
-0.019	-0.178	1.755			-0.015	-0.119	1.800			-0.013	0.200	1.791			-0.025	0.378	1.773			-0.160	0.084	1.800			-0.230	-0.046	1.624			-0.281	-0.062	1.374			-0.299	-0.050	1.330			0.127	0.086	1.787			0.179	-0.150	1.792
-0.019	-0.178	1.756			-0.015	-0.119	1.801			-0.013	0.200	1.791			-0.025	0.378	1.773			-0.160	0.084	1.798			-0.230	-0.043	1.624			-0.280	-0.063	1.373			-0.298	-0.051	1.327			0.127	0.086	1.787			0.179	-0.150	1.793
-0.019	-0.178	1.756			-0.015	-0.119	1.801			-0.014	0.200	1.791			-0.025	0.379	1.773			-0.161	0.083	1.797			-0.230	-0.041	1.624			-0.279	-0.063	1.373			-0.297	-0.051	1.324			0.127	0.087	1.788			0.179	-0.150	1.794
-0.019	-0.178	1.756			-0.015	-0.119	1.801			-0.014	0.200	1.791			-0.025	0.379	1.773			-0.161	0.083	1.795			-0.230	-0.039	1.624			-0.278	-0.063	1.373			-0.297	-0.052	1.322			0.127	0.087	1.788			0.179	-0.149	1.795
-0.019	-0.178	1.756			-0.016	-0.119	1.801			-0.014	0.200	1.791			-0.025	0.379	1.773			-0.161	0.083	1.794			-0.230	-0.038	1.624			-0.278	-0.063	1.374			-0.296	-0.053	1.319			0.127	0.087	1.788			0.178	-0.149	1.796
-0.019	-0.178	1.756			-0.016	-0.119	1.801			-0.014	0.200	1.791			-0.025	0.380	1.773			-0.161	0.083	1.793			-0.230	-0.036	1.625			-0.277	-0.063	1.374			-0.296	-0.053	1.317			0.127	0.087	1.789			0.178	-0.149	1.798
-0.019	-0.178	1.756			-0.016	-0.119	1.801			-0.015	0.201	1.791			-0.025	0.380	1.773			-0.161	0.083	1.792			-0.230	-0.035	1.625			-0.277	-0.063	1.375			-0.296	-0.054	1.315			0.127	0.087	1.789			0.178	-0.149	1.799
-0.019	-0.178	1.756			-0.016	-0.119	1.801			-0.015	0.201	1.791			-0.025	0.380	1.773			-0.161	0.083	1.791			-0.230	-0.034	1.626			-0.277	-0.063	1.376			-0.296	-0.054	1.314			0.127	0.088	1.789			0.178	-0.148	1.800
-0.019	-0.178	1.757			-0.017	-0.119	1.801			-0.015	0.201	1.790			-0.025	0.381	1.773			-0.161	0.083	1.790			-0.231	-0.032	1.628			-0.276	-0.063	1.378			-0.296	-0.055	1.311			0.127	0.088	1.790			0.177	-0.148	1.801
-0.019	-0.178	1.757			-0.017	-0.119	1.801			-0.015	0.201	1.790			-0.025	0.381	1.773			-0.161	0.083	1.790			-0.231	-0.032	1.628			-0.276	-0.063	1.378			-0.296	-0.055	1.311			0.127	0.088	1.790			0.177	-0.148	1.801
-0.019	-0.178	1.757			-0.017	-0.119	1.801			-0.015	0.201	1.790			-0.025	0.381	1.773			-0.161	0.083	1.789			-0.231	-0.031	1.629			-0.275	-0.063	1.379			-0.295	-0.055	1.311			0.127	0.088	1.790			0.177	-0.148	1.802
-0.019	-0.177	1.757			-0.017	-0.119	1.801			-0.016	0.201	1.790			-0.025	0.381	1.773			-0.161	0.083	1.788			-0.231	-0.031	1.631			-0.273	-0.062	1.381			-0.291	-0.052	1.314			0.127	0.088	1.791			0.177	-0.147	1.803
-0.019	-0.177	1.757			-0.017	-0.119	1.801			-0.016	0.201	1.790			-0.025	0.382	1.773			-0.161	0.083	1.788			-0.232	-0.031	1.634			-0.266	-0.058	1.385			-0.275	-0.042	1.323			0.127	0.089	1.791			0.177	-0.147	1.804
-0.019	-0.177	1.757			-0.017	-0.119	1.801			-0.016	0.201	1.790			-0.025	0.382	1.773			-0.161	0.083	1.787			-0.232	-0.032	1.637			-0.256	-0.054	1.393			-0.258	-0.035	1.332			0.127	0.089	1.791			0.177	-0.147	1.804
-0.019	-0.177	1.757			-0.018	-0.118	1.801			-0.016	0.202	1.790			-0.025	0.382	1.773			-0.161	0.083	1.787			-0.232	-0.033	1.641			-0.240	-0.049	1.401			-0.236	-0.027	1.342			0.127	0.089	1.792			0.176	-0.147	1.805
-0.019	-0.177	1.757			-0.018	-0.118	1.801			-0.016	0.202	1.790			-0.025	0.382	1.773			-0.161	0.084	1.787			-0.227	-0.036	1.646			-0.216	-0.045	1.408			-0.212	-0.020	1.352			0.126	0.089	1.792			0.176	-0.147	1.805
-0.019	-0.177	1.758			-0.018	-0.118	1.801			-0.017	0.202	1.790			-0.025	0.383	1.774			-0.160	0.086	1.787			-0.220	-0.036	1.648			-0.195	-0.041	1.410			-0.190	-0.017	1.360			0.126	0.089	1.792			0.176	-0.147	1.805
-0.019	-0.177	1.758			-0.018	-0.118	1.801			-0.017	0.202	1.789			-0.025	0.383	1.774			-0.160	0.089	1.789			-0.219	-0.035	1.649			-0.179	-0.036	1.411			-0.170	-0.014	1.367			0.126	0.089	1.792			0.176	-0.146	1.806
-0.019	-0.177	1.758			-0.018	-0.118	1.801			-0.017	0.202	1.789			-0.025	0.383	1.774			-0.160	0.091	1.790			-0.219	-0.035	1.658			-0.165	-0.033	1.422			-0.158	-0.012	1.372			0.126	0.090	1.792			0.176	-0.146	1.806
-0.019	-0.177	1.758			-0.018	-0.118	1.801			-0.017	0.202	1.789			-0.025	0.383	1.774			-0.160	0.093	1.791			-0.220	-0.035	1.665			-0.152	-0.031	1.431			-0.155	-0.006	1.387			0.126	0.090	1.792			0.176	-0.146	1.806
-0.020	-0.177	1.758			-0.018	-0.118	1.802			-0.017	0.202	1.789			-0.025	0.384	1.774			-0.160	0.094	1.792			-0.219	-0.036	1.670			-0.141	-0.029	1.438			-0.139	-0.008	1.388			0.126	0.090	1.793			0.176	-0.146	1.806
-0.020	-0.177	1.758			-0.018	-0.118	1.802			-0.017	0.202	1.789			-0.024	0.384	1.774			-0.160	0.095	1.793			-0.219	-0.037	1.674			-0.132	-0.028	1.444			-0.111	-0.009	1.395			0.126	0.090	1.793			0.175	-0.146	1.806
-0.020	-0.177	1.758			-0.018	-0.118	1.802			-0.017	0.202	1.789			-0.024	0.384	1.774			-0.160	0.096	1.793			-0.219	-0.037	1.677			-0.125	-0.028	1.448			-0.096	-0.010	1.399			0.126	0.090	1.793			0.175	-0.146	1.806
-0.020	-0.176	1.758			-0.018	-0.118	1.802			-0.018	0.203	1.789			-0.024	0.384	1.774			-0.160	0.097	1.794			-0.218	-0.038	1.679			-0.118	-0.027	1.452			-0.084	-0.010	1.401			0.126	0.090	1.793			0.175	-0.145	1.806
-0.020	-0.176	1.758			-0.018	-0.117	1.802			-0.018	0.203	1.789			-0.024	0.384	1.775			-0.160	0.098	1.794			-0.218	-0.038	1.681			-0.111	-0.027	1.454			-0.074	-0.011	1.402			0.126	0.090	1.793			0.175	-0.145	1.806
-0.020	-0.175	1.758			-0.018	-0.117	1.802			-0.018	0.203	1.789			-0.024	0.385	1.775			-0.160	0.098	1.794			-0.217	-0.038	1.682			-0.105	-0.028	1.456			-0.064	-0.011	1.402			0.125	0.090	1.793			0.175	-0.145	1.805
-0.020	-0.175	1.758			-0.018	-0.117	1.802			-0.018	0.203	1.789			-0.024	0.385	1.775			-0.160	0.099	1.794			-0.217	-0.038	1.683			-0.099	-0.029	1.458			-0.054	-0.011	1.402			0.125	0.090	1.793			0.175	-0.145	1.805
-0.020	-0.174	1.758			-0.018	-0.116	1.802			-0.018	0.203	1.789			-0.024	0.385	1.775			-0.160	0.099	1.794			-0.199	-0.035	1.671			-0.081	-0.040	1.445			-0.046	-0.011	1.402			0.125	0.090	1.793			0.175	-0.145	1.804
-0.019	-0.174	1.758			-0.018	-0.116	1.802			-0.018	0.203	1.789			-0.024	0.385	1.775			-0.159	0.100	1.795			-0.194	-0.034	1.669			-0.069	-0.036	1.439			-0.039	-0.011	1.401			0.125	0.090	1.793			0.174	-0.145	1.804
-0.019	-0.173	1.758			-0.018	-0.115	1.802			-0.018	0.203	1.789			-0.023	0.385	1.776			-0.159	0.100	1.795			-0.193	-0.034	1.669			-0.065	-0.035	1.440			-0.033	-0.010	1.400			0.125	0.090	1.793			0.174	-0.145	1.803
-0.019	-0.173	1.758			-0.018	-0.115	1.802			-0.018	0.203	1.789			-0.023	0.386	1.776			-0.159	0.100	1.795			-0.192	-0.034	1.669			-0.061	-0.034	1.441			-0.027	-0.010	1.400			0.125	0.090	1.793			0.174	-0.145	1.803
-0.019	-0.172	1.758			-0.018	-0.115	1.802			-0.018	0.203	1.789			-0.022	0.386	1.777			-0.158	0.100	1.795			-0.191	-0.034	1.669			-0.057	-0.034	1.441			-0.022	-0.010	1.399			0.125	0.090	1.793			0.174	-0.145	1.803
-0.019	-0.172	1.759			-0.018	-0.114	1.802			-0.018	0.204	1.789			-0.022	0.386	1.777			-0.158	0.101	1.795			-0.190	-0.034	1.669			-0.054	-0.033	1.442			-0.018	-0.010	1.398			0.125	0.090	1.793			0.174	-0.145	1.802
-0.019	-0.171	1.759			-0.018	-0.114	1.802			-0.018	0.204	1.789			-0.021	0.386	1.778			-0.158	0.101	1.795			-0.189	-0.034	1.668			-0.051	-0.032	1.442			-0.014	-0.010	1.397			0.125	0.090	1.793			0.174	-0.145	1.802
-0.019	-0.171	1.758			-0.018	-0.114	1.802			-0.018	0.204	1.789			-0.021	0.386	1.778			-0.157	0.101	1.795			-0.188	-0.035	1.668			-0.048	-0.032	1.442			-0.010	-0.010	1.396			0.125	0.090	1.793			0.174	-0.144	1.801
-0.019	-0.171	1.758			-0.018	-0.113	1.802			-0.018	0.204	1.789			-0.021	0.386	1.778			-0.157	0.101	1.794			-0.187	-0.035	1.668			-0.045	-0.031	1.443			-0.006	-0.011	1.395			0.125	0.090	1.793			0.174	-0.144	1.801
-0.019	-0.170	1.758			-0.018	-0.113	1.802			-0.018	0.204	1.789			-0.021	0.386	1.779			-0.156	0.101	1.794			-0.187	-0.035	1.667			-0.042	-0.031	1.443			-0.001	-0.012	1.394			0.125	0.090	1.793			0.174	-0.144	1.801
-0.019	-0.170	1.758			-0.018	-0.113	1.802			-0.018	0.204	1.789			-0.020	0.386	1.779			-0.156	0.101	1.794			-0.185	-0.035	1.666			-0.039	-0.031	1.443			0.003	-0.014	1.393			0.125	0.090	1.793			0.174	-0.144	1.800
-0.019	-0.170	1.758			-0.018	-0.112	1.802			-0.018	0.204	1.789			-0.020	0.387	1.779			-0.156	0.101	1.794			-0.184	-0.036	1.665			-0.036	-0.031	1.444			0.009	-0.017	1.392			0.125	0.090	1.793			0.174	-0.144	1.800
-0.019	-0.169	1.758			-0.018	-0.112	1.801			-0.018	0.204	1.789			-0.020	0.387	1.779			-0.155	0.101	1.794			-0.183	-0.036	1.664			-0.033	-0.032	1.445			0.014	-0.020	1.392			0.125	0.090	1.793			0.174	-0.144	1.800
-0.019	-0.169	1.758			-0.018	-0.112	1.801			-0.017	0.204	1.789			-0.020	0.387	1.779			-0.155	0.101	1.793			-0.182	-0.036	1.663			-0.030	-0.032	1.445			0.019	-0.023	1.391			0.125	0.090	1.793			0.174	-0.143	1.799
-0.019	-0.169	1.758			-0.018	-0.112	1.801			-0.017	0.204	1.789			-0.020	0.387	1.780			-0.155	0.101	1.793			-0.180	-0.037	1.662			-0.027	-0.032	1.446			0.024	-0.025	1.391			0.125	0.090	1.793			0.174	-0.143	1.799
-0.018	-0.168	1.758			-0.018	-0.111	1.801			-0.017	0.204	1.788			-0.019	0.387	1.780			-0.154	0.101	1.792			-0.179	-0.038	1.661			-0.024	-0.033	1.446			0.029	-0.027	1.391			0.125	0.090	1.793			0.174	-0.142	1.798
-0.018	-0.168	1.758			-0.018	-0.111	1.801			-0.017	0.204	1.788			-0.019	0.387	1.780			-0.154	0.100	1.792			-0.166	-0.035	1.652			-0.014	-0.035	1.442			0.034	-0.029	1.391			0.125	0.091	1.793			0.174	-0.141	1.797
-0.018	-0.168	1.758			-0.018	-0.111	1.801			-0.017	0.205	1.788			-0.019	0.387	1.780			-0.153	0.100	1.791			-0.165	-0.035	1.651			-0.012	-0.036	1.442			0.038	-0.031	1.391			0.125	0.091	1.793			0.174	-0.139	1.797
-0.018	-0.167	1.758			-0.018	-0.111	1.801			-0.017	0.205	1.788			-0.019	0.387	1.780			-0.153	0.100	1.790			-0.162	-0.038	1.643			-0.006	-0.038	1.439			0.042	-0.032	1.391			0.125	0.091	1.793			0.174	-0.138	1.796
-0.018	-0.167	1.758			-0.018	-0.110	1.801			-0.017	0.205	1.788			-0.019	0.387	1.780			-0.153	0.100	1.789			-0.162	-0.039	1.641			-0.004	-0.039	1.439			0.045	-0.033	1.391			0.125	0.091	1.792			0.173	-0.137	1.796
-0.018	-0.167	1.758			-0.018	-0.110	1.801			-0.017	0.205	1.788			-0.019	0.387	1.780			-0.153	0.099	1.789			-0.160	-0.040	1.637			-0.001	-0.041	1.437			0.049	-0.034	1.391			0.125	0.091	1.792			0.173	-0.136	1.795
-0.018	-0.167	1.757			-0.018	-0.110	1.801			-0.017	0.205	1.788			-0.018	0.387	1.780			-0.152	0.099	1.788			-0.160	-0.040	1.637			0.000	-0.042	1.438			0.052	-0.035	1.391			0.125	0.091	1.792			0.173	-0.135	1.795
-0.018	-0.167	1.757			-0.018	-0.110	1.801			-0.017	0.205	1.788			-0.018	0.387	1.780			-0.152	0.099	1.787			-0.154	-0.039	1.634			0.005	-0.044	1.436			0.054	-0.035	1.391			0.125	0.091	1.792			0.173	-0.135	1.795
-0.018	-0.166	1.757			-0.018	-0.110	1.801			-0.017	0.205	1.787			-0.018	0.387	1.780			-0.152	0.098	1.786			-0.155	-0.040	1.634			0.005	-0.045	1.437			0.057	-0.036	1.391			0.125	0.091	1.792			0.173	-0.136	1.794
-0.018	-0.166	1.757			-0.018	-0.110	1.801			-0.016	0.205	1.787			-0.018	0.387	1.780			-0.152	0.098	1.786			-0.153	-0.041	1.630			0.009	-0.047	1.435			0.060	-0.036	1.391			0.125	0.091	1.792			0.173	-0.136	1.794
-0.018	-0.166	1.757			-0.018	-0.109	1.800			-0.016	0.205	1.787			-0.018	0.387	1.780			-0.152	0.098	1.785			-0.152	-0.043	1.626			0.012	-0.048	1.434			0.063	-0.037	1.391			0.125	0.091	1.792			0.173	-0.136	1.794
-0.018	-0.166	1.757			-0.018	-0.109	1.800			-0.016	0.205	1.787			-0.018	0.387	1.780			-0.152	0.097	1.784			-0.151	-0.043	1.624			0.015	-0.050	1.433			0.066	-0.038	1.391			0.124	0.091	1.791			0.172	-0.136	1.794
-0.018	-0.166	1.757			-0.018	-0.109	1.800			-0.016	0.205	1.787			-0.018	0.387	1.780			-0.152	0.097	1.784			-0.150	-0.044	1.622			0.018	-0.052	1.433			0.070	-0.040	1.392			0.124	0.091	1.791			0.172	-0.136	1.793
-0.018	-0.166	1.757			-0.018	-0.109	1.800			-0.016	0.205	1.787			-0.018	0.387	1.780			-0.152	0.097	1.783			-0.149	-0.044	1.621			0.021	-0.054	1.433			0.073	-0.041	1.393			0.124	0.091	1.791			0.172	-0.137	1.793
-0.018	-0.166	1.756			-0.018	-0.109	1.800			-0.016	0.205	1.786			-0.017	0.387	1.780			-0.152	0.096	1.782			-0.148	-0.045	1.620			0.023	-0.056	1.433			0.077	-0.043	1.394			0.124	0.091	1.791			0.172	-0.137	1.793
-0.018	-0.166	1.756			-0.018	-0.109	1.800			-0.016	0.205	1.786			-0.017	0.387	1.780			-0.152	0.096	1.782			-0.147	-0.045	1.619			0.025	-0.057	1.434			0.080	-0.044	1.394			0.124	0.092	1.791			0.171	-0.137	1.792
-0.018	-0.166	1.756			-0.018	-0.109	1.800			-0.016	0.205	1.786			-0.017	0.387	1.780			-0.152	0.096	1.781			-0.146	-0.045	1.618			0.027	-0.060	1.434			0.083	-0.045	1.395			0.124	0.092	1.790			0.171	-0.138	1.792
-0.018	-0.166	1.756			-0.018	-0.109	1.800			-0.016	0.205	1.786			-0.017	0.387	1.780			-0.152	0.096	1.781			-0.146	-0.046	1.617			0.028	-0.062	1.434			0.085	-0.046	1.395			0.124	0.092	1.790			0.171	-0.138	1.792
-0.018	-0.166	1.756			-0.018	-0.109	1.799			-0.016	0.205	1.786			-0.017	0.387	1.780			-0.152	0.096	1.780			-0.145	-0.046	1.616			0.030	-0.064	1.434			0.087	-0.046	1.396			0.124	0.092	1.790			0.171	-0.138	1.792
-0.018	-0.166	1.756			-0.018	-0.109	1.799			-0.016	0.205	1.786			-0.017	0.387	1.780			-0.152	0.096	1.780			-0.148	-0.045	1.618			0.027	-0.066	1.438			0.089	-0.047	1.396			0.124	0.092	1.790			0.171	-0.138	1.792
-0.018	-0.166	1.756			-0.018	-0.109	1.799			-0.015	0.205	1.786			-0.017	0.387	1.780			-0.152	0.095	1.779			-0.148	-0.045	1.617			0.028	-0.068	1.438			0.090	-0.048	1.396			0.124	0.092	1.790			0.171	-0.139	1.791
-0.018	-0.166	1.755			-0.019	-0.109	1.799			-0.015	0.205	1.785			-0.017	0.387	1.780			-0.152	0.095	1.779			-0.147	-0.046	1.617			0.029	-0.069	1.438			0.092	-0.049	1.397			0.123	0.092	1.790			0.170	-0.139	1.791
-0.018	-0.166	1.755			-0.019	-0.109	1.799			-0.015	0.205	1.785			-0.017	0.387	1.779			-0.152	0.095	1.779			-0.147	-0.046	1.616			0.030	-0.071	1.438			0.093	-0.049	1.397			0.123	0.092	1.789			0.170	-0.139	1.791
-0.018	-0.166	1.755			-0.019	-0.109	1.799			-0.015	0.205	1.785			-0.017	0.387	1.779			-0.152	0.095	1.778			-0.146	-0.046	1.616			0.031	-0.072	1.438			0.095	-0.050	1.397			0.123	0.092	1.789			0.170	-0.139	1.791
-0.018	-0.166	1.755			-0.019	-0.109	1.799			-0.015	0.205	1.785			-0.016	0.387	1.779			-0.152	0.095	1.778			-0.146	-0.046	1.615			0.032	-0.073	1.438			0.096	-0.051	1.398			0.123	0.092	1.789			0.170	-0.139	1.791
-0.018	-0.166	1.755			-0.019	-0.109	1.799			-0.015	0.205	1.785			-0.016	0.387	1.779			-0.152	0.095	1.778			-0.146	-0.046	1.614			0.033	-0.074	1.438			0.097	-0.052	1.398			0.123	0.092	1.789			0.170	-0.140	1.791
-0.018	-0.166	1.755			-0.019	-0.109	1.798			-0.015	0.204	1.784			-0.016	0.387	1.779			-0.152	0.095	1.777			-0.145	-0.047	1.614			0.034	-0.075	1.438			0.098	-0.053	1.398			0.123	0.092	1.789			0.170	-0.140	1.791
-0.018	-0.166	1.755			-0.019	-0.109	1.798			-0.015	0.204	1.784			-0.016	0.387	1.779			-0.152	0.095	1.777			-0.145	-0.047	1.613			0.035	-0.076	1.438			0.099	-0.053	1.399			0.123	0.092	1.789			0.170	-0.140	1.791
-0.018	-0.166	1.754			-0.019	-0.109	1.798			-0.015	0.204	1.784			-0.016	0.387	1.779			-0.153	0.095	1.777			-0.144	-0.047	1.613			0.036	-0.076	1.438			0.100	-0.054	1.399			0.123	0.092	1.789			0.169	-0.140	1.791
-0.018	-0.166	1.754			-0.019	-0.109	1.798			-0.014	0.204	1.784			-0.016	0.387	1.778			-0.153	0.095	1.777			-0.144	-0.048	1.612			0.036	-0.077	1.438			0.100	-0.055	1.399			0.123	0.092	1.789			0.169	-0.140	1.791
-0.018	-0.166	1.754			-0.019	-0.109	1.798			-0.014	0.204	1.784			-0.016	0.386	1.778			-0.153	0.095	1.776			-0.144	-0.048	1.612			0.037	-0.078	1.438			0.101	-0.055	1.399			0.123	0.092	1.789			0.169	-0.141	1.791
-0.018	-0.166	1.754			-0.019	-0.109	1.798			-0.014	0.204	1.784			-0.016	0.387	1.778			-0.153	0.095	1.776			-0.143	-0.048	1.611			0.038	-0.078	1.438			0.101	-0.056	1.400			0.123	0.092	1.789			0.169	-0.141	1.791
-0.018	-0.166	1.754			-0.019	-0.109	1.798			-0.014	0.204	1.783			-0.016	0.387	1.778			-0.153	0.094	1.776			-0.143	-0.048	1.611			0.038	-0.079	1.437			0.102	-0.056	1.400			0.123	0.093	1.788			0.169	-0.141	1.791
-0.018	-0.166	1.754			-0.019	-0.109	1.797			-0.014	0.204	1.783			-0.016	0.387	1.778			-0.153	0.094	1.776			-0.143	-0.049	1.611			0.038	-0.079	1.437			0.102	-0.057	1.400			0.123	0.093	1.788			0.169	-0.141	1.791
-0.018	-0.166	1.754			-0.019	-0.109	1.797			-0.014	0.204	1.783			-0.015	0.387	1.778			-0.153	0.094	1.776			-0.143	-0.049	1.610			0.038	-0.079	1.437			0.101	-0.057	1.399			0.123	0.093	1.788			0.169	-0.141	1.791
-0.018	-0.166	1.754			-0.019	-0.109	1.797			-0.014	0.204	1.783			-0.015	0.387	1.778			-0.153	0.094	1.775			-0.143	-0.049	1.610			0.038	-0.079	1.436			0.100	-0.057	1.399			0.123	0.093	1.788			0.169	-0.142	1.791
-0.018	-0.166	1.754			-0.019	-0.109	1.797			-0.014	0.204	1.783			-0.015	0.387	1.778			-0.153	0.094	1.775			-0.143	-0.049	1.610			0.037	-0.079	1.436			0.100	-0.057	1.398			0.123	0.093	1.788			0.169	-0.142	1.791
-0.018	-0.166	1.753			-0.019	-0.109	1.797			-0.014	0.204	1.783			-0.015	0.387	1.778			-0.153	0.094	1.775			-0.143	-0.049	1.610			0.036	-0.079	1.436			0.098	-0.057	1.398			0.123	0.093	1.788			0.169	-0.142	1.791
-0.018	-0.166	1.753			-0.019	-0.109	1.797			-0.013	0.204	1.783			-0.015	0.387	1.778			-0.153	0.094	1.775			-0.143	-0.049	1.610			0.035	-0.078	1.435			0.097	-0.057	1.397			0.123	0.093	1.788			0.169	-0.142	1.791
-0.018	-0.166	1.753			-0.019	-0.109	1.797			-0.013	0.204	1.783			-0.015	0.387	1.777			-0.153	0.094	1.775			-0.143	-0.049	1.610			0.034	-0.078	1.435			0.095	-0.057	1.396			0.123	0.093	1.788			0.169	-0.142	1.792
-0.018	-0.166	1.753			-0.019	-0.109	1.797			-0.013	0.204	1.782			-0.015	0.387	1.777			-0.153	0.094	1.775			-0.144	-0.049	1.610			0.033	-0.077	1.434			0.093	-0.056	1.395			0.123	0.093	1.788			0.169	-0.142	1.792
-0.018	-0.166	1.753			-0.019	-0.109	1.797			-0.013	0.204	1.782			-0.015	0.387	1.777			-0.153	0.094	1.775			-0.144	-0.049	1.610			0.031	-0.075	1.433			0.090	-0.055	1.393			0.123	0.093	1.788			0.169	-0.143	1.792
-0.018	-0.166	1.753			-0.019	-0.109	1.797			-0.013	0.204	1.782			-0.015	0.387	1.777			-0.153	0.094	1.774			-0.146	-0.047	1.612			0.019	-0.073	1.429			0.084	-0.053	1.388			0.122	0.093	1.788			0.169	-0.143	1.792
-0.018	-0.166	1.753			-0.019	-0.109	1.797			-0.013	0.204	1.782			-0.015	0.387	1.777			-0.153	0.094	1.774			-0.146	-0.045	1.613			0.012	-0.071	1.425			0.071	-0.051	1.382			0.123	0.093	1.788			0.169	-0.143	1.792
-0.018	-0.166	1.753			-0.019	-0.109	1.796			-0.013	0.204	1.782			-0.015	0.387	1.777			-0.153	0.094	1.774			-0.149	-0.043	1.615			-0.003	-0.065	1.420			0.049	-0.047	1.371			0.123	0.093	1.788			0.168	-0.143	1.793
-0.018	-0.166	1.753			-0.019	-0.109	1.796			-0.013	0.204	1.782			-0.014	0.387	1.777			-0.153	0.094	1.774			-0.153	-0.041	1.617			-0.017	-0.059	1.416			0.029	-0.044	1.361			0.123	0.093	1.788			0.168	-0.143	1.793
-0.018	-0.166	1.753			-0.019	-0.109	1.796			-0.013	0.204	1.782			-0.014	0.387	1.777			-0.153	0.094	1.774			-0.156	-0.039	1.619			-0.042	-0.055	1.407			0.003	-0.040	1.352			0.123	0.093	1.788			0.168	-0.142	1.793
-0.018	-0.166	1.753			-0.019	-0.109	1.796			-0.013	0.204	1.782			-0.014	0.387	1.777			-0.153	0.094	1.774			-0.163	-0.035	1.620			-0.058	-0.051	1.400			-0.023	-0.039	1.344			0.123	0.093	1.788			0.168	-0.142	1.794
-0.018	-0.166	1.753			-0.019	-0.109	1.796			-0.013	0.204	1.782			-0.014	0.387	1.777			-0.153	0.095	1.774			-0.173	-0.038	1.599			-0.069	-0.049	1.378			-0.047	-0.037	1.337			0.123	0.092	1.788			0.168	-0.142	1.794
-0.018	-0.166	1.753			-0.019	-0.109	1.796			-0.012	0.204	1.782			-0.014	0.387	1.777			-0.153	0.095	1.774			-0.178	-0.034	1.600			-0.081	-0.046	1.375			-0.065	-0.034	1.332			0.123	0.092	1.789			0.168	-0.142	1.794
-0.018	-0.166	1.753			-0.019	-0.109	1.796			-0.012	0.204	1.782			-0.014	0.387	1.777			-0.154	0.095	1.775			-0.180	-0.033	1.600			-0.094	-0.044	1.372			-0.082	-0.031	1.329			0.124	0.092	1.789			0.168	-0.142	1.795
-0.018	-0.166	1.753			-0.019	-0.109	1.796			-0.012	0.204	1.782			-0.014	0.387	1.777			-0.154	0.096	1.775			-0.181	-0.031	1.601			-0.105	-0.042	1.370			-0.098	-0.029	1.326			0.124	0.092	1.789			0.168	-0.142	1.795
-0.018	-0.166	1.753			-0.019	-0.109	1.796			-0.012	0.204	1.782			-0.014	0.388	1.777			-0.154	0.097	1.776			-0.182	-0.030	1.603			-0.115	-0.041	1.368			-0.111	-0.028	1.324			0.124	0.092	1.789			0.168	-0.143	1.796
-0.018	-0.166	1.753			-0.019	-0.109	1.796			-0.012	0.204	1.782			-0.014	0.388	1.777			-0.154	0.097	1.776			-0.183	-0.028	1.604			-0.123	-0.040	1.367			-0.121	-0.027	1.323			0.124	0.092	1.789			0.168	-0.143	1.796
-0.018	-0.167	1.753			-0.019	-0.109	1.796			-0.012	0.204	1.782			-0.014	0.388	1.777			-0.154	0.098	1.777			-0.183	-0.027	1.606			-0.131	-0.039	1.366			-0.130	-0.025	1.322			0.125	0.092	1.789			0.168	-0.143	1.796
-0.018	-0.167	1.753			-0.019	-0.109	1.796			-0.012	0.204	1.782			-0.014	0.388	1.777			-0.154	0.098	1.778			-0.183	-0.025	1.608			-0.137	-0.039	1.366			-0.138	-0.025	1.321			0.125	0.092	1.789			0.168	-0.143	1.797
-0.018	-0.167	1.753			-0.019	-0.109	1.796			-0.012	0.204	1.781			-0.014	0.388	1.777			-0.154	0.099	1.778			-0.183	-0.024	1.609			-0.142	-0.039	1.366			-0.144	-0.024	1.320			0.125	0.091	1.789			0.168	-0.143	1.797
-0.018	-0.167	1.752			-0.019	-0.109	1.796			-0.012	0.204	1.781			-0.014	0.388	1.777			-0.153	0.100	1.779			-0.183	-0.023	1.611			-0.148	-0.039	1.366			-0.150	-0.024	1.320			0.125	0.091	1.789			0.168	-0.143	1.797
-0.018	-0.167	1.752			-0.019	-0.109	1.796			-0.012	0.204	1.781			-0.014	0.388	1.777			-0.153	0.100	1.780			-0.183	-0.023	1.612			-0.152	-0.039	1.366			-0.156	-0.023	1.319			0.125	0.091	1.789			0.168	-0.144	1.797
-0.018	-0.167	1.752			-0.019	-0.109	1.796			-0.012	0.204	1.781			-0.014	0.388	1.777			-0.153	0.101	1.780			-0.183	-0.022	1.614			-0.157	-0.039	1.366			-0.161	-0.023	1.319			0.125	0.091	1.789			0.168	-0.144	1.798
-0.018	-0.167	1.752			-0.019	-0.110	1.795			-0.012	0.204	1.781			-0.014	0.388	1.777			-0.153	0.101	1.781			-0.184	-0.022	1.615			-0.161	-0.039	1.366			-0.166	-0.023	1.319			0.126	0.091	1.789			0.168	-0.144	1.798
-0.018	-0.167	1.752			-0.018	-0.110	1.795			-0.012	0.204	1.781			-0.014	0.388	1.777			-0.153	0.102	1.782			-0.184	-0.021	1.617			-0.165	-0.040	1.367			-0.171	-0.023	1.319			0.126	0.091	1.790			0.168	-0.144	1.798
-0.018	-0.168	1.752			-0.018	-0.110	1.795			-0.012	0.204	1.781			-0.014	0.388	1.777			-0.153	0.102	1.782			-0.184	-0.021	1.618			-0.169	-0.040	1.367			-0.175	-0.024	1.320			0.126	0.090	1.790			0.168	-0.144	1.798
-0.018	-0.168	1.752			-0.018	-0.110	1.795			-0.012	0.204	1.781			-0.014	0.388	1.777			-0.153	0.102	1.782			-0.184	-0.022	1.619			-0.174	-0.041	1.367			-0.180	-0.024	1.320			0.126	0.090	1.790			0.168	-0.144	1.798
-0.018	-0.168	1.752			-0.018	-0.110	1.795			-0.012	0.205	1.782			-0.014	0.388	1.777			-0.153	0.102	1.783			-0.184	-0.022	1.620			-0.178	-0.042	1.368			-0.185	-0.025	1.321			0.126	0.090	1.790			0.168	-0.144	1.798
-0.018	-0.168	1.752			-0.018	-0.110	1.795			-0.012	0.205	1.782			-0.014	0.388	1.777			-0.153	0.102	1.783			-0.185	-0.023	1.621			-0.183	-0.044	1.368			-0.190	-0.025	1.322			0.126	0.090	1.790			0.168	-0.144	1.798
-0.018	-0.168	1.752			-0.018	-0.110	1.795			-0.012	0.205	1.782			-0.014	0.388	1.777			-0.153	0.102	1.784			-0.186	-0.024	1.622			-0.188	-0.045	1.368			-0.196	-0.026	1.323			0.126	0.090	1.790			0.168	-0.144	1.798
-0.018	-0.169	1.752			-0.018	-0.110	1.795			-0.012	0.205	1.782			-0.014	0.388	1.777			-0.153	0.102	1.784			-0.202	-0.026	1.636			-0.199	-0.047	1.379			-0.202	-0.027	1.324			0.126	0.090	1.790			0.168	-0.144	1.798
-0.018	-0.169	1.752			-0.018	-0.111	1.795			-0.012	0.205	1.782			-0.014	0.388	1.777			-0.153	0.102	1.784			-0.211	-0.027	1.643			-0.207	-0.049	1.385			-0.207	-0.028	1.325			0.126	0.090	1.790			0.168	-0.144	1.798
-0.018	-0.169	1.752			-0.018	-0.111	1.795			-0.012	0.205	1.782			-0.014	0.388	1.777			-0.153	0.101	1.785			-0.216	-0.027	1.648			-0.213	-0.051	1.389			-0.213	-0.030	1.326			0.126	0.090	1.790			0.168	-0.144	1.799
-0.017	-0.169	1.752			-0.018	-0.111	1.795			-0.012	0.205	1.782			-0.014	0.388	1.777			-0.153	0.101	1.785			-0.221	-0.028	1.651			-0.219	-0.052	1.393			-0.218	-0.031	1.327			0.126	0.090	1.790			0.168	-0.144	1.799
-0.017	-0.169	1.752			-0.018	-0.111	1.795			-0.012	0.205	1.782			-0.014	0.387	1.777			-0.153	0.101	1.786			-0.224	-0.028	1.653			-0.224	-0.054	1.395			-0.223	-0.032	1.328			0.127	0.090	1.790			0.168	-0.145	1.799
-0.017	-0.169	1.752			-0.018	-0.111	1.795			-0.012	0.205	1.782			-0.014	0.387	1.777			-0.154	0.100	1.786			-0.226	-0.028	1.655			-0.228	-0.056	1.397			-0.229	-0.034	1.329			0.127	0.090	1.790			0.168	-0.145	1.799
-0.017	-0.170	1.752			-0.018	-0.111	1.795			-0.012	0.205	1.782			-0.014	0.387	1.777			-0.154	0.100	1.786			-0.229	-0.028	1.657			-0.233	-0.057	1.399			-0.234	-0.036	1.330			0.127	0.089	1.790			0.168	-0.145	1.799
-0.017	-0.170	1.752			-0.018	-0.111	1.795			-0.012	0.205	1.782			-0.014	0.387	1.777			-0.154	0.100	1.787			-0.231	-0.028	1.658			-0.237	-0.059	1.401			-0.238	-0.038	1.331			0.127	0.089	1.790			0.168	-0.145	1.799
-0.017	-0.170	1.752			-0.018	-0.112	1.795			-0.012	0.205	1.782			-0.014	0.387	1.778			-0.154	0.099	1.787			-0.232	-0.028	1.660			-0.240	-0.060	1.402			-0.243	-0.040	1.332			0.127	0.089	1.790			0.168	-0.145	1.799
-0.017	-0.170	1.752			-0.018	-0.112	1.795			-0.012	0.205	1.782			-0.014	0.387	1.778			-0.155	0.099	1.787			-0.233	-0.029	1.661			-0.244	-0.061	1.403			-0.247	-0.042	1.332			0.127	0.089	1.790			0.168	-0.145	1.799
-0.017	-0.170	1.752			-0.018	-0.112	1.795			-0.012	0.205	1.782			-0.014	0.387	1.778			-0.155	0.099	1.788			-0.235	-0.029	1.662			-0.247	-0.063	1.405			-0.251	-0.044	1.333			0.127	0.089	1.790			0.169	-0.145	1.799
-0.018	-0.170	1.752			-0.018	-0.112	1.795			-0.012	0.205	1.782			-0.014	0.387	1.778			-0.155	0.098	1.788			-0.236	-0.029	1.663			-0.251	-0.064	1.406			-0.255	-0.046	1.334			0.127	0.089	1.790			0.169	-0.145	1.799
-0.018	-0.170	1.752			-0.018	-0.112	1.796			-0.012	0.205	1.782			-0.014	0.387	1.778			-0.155	0.098	1.788			-0.237	-0.029	1.664			-0.254	-0.065	1.407			-0.259	-0.048	1.335			0.127	0.089	1.790			0.169	-0.146	1.799
-0.018	-0.171	1.752			-0.018	-0.112	1.796			-0.012	0.205	1.782			-0.014	0.387	1.778			-0.155	0.098	1.788			-0.239	-0.030	1.664			-0.257	-0.066	1.408			-0.263	-0.050	1.336			0.127	0.089	1.790			0.169	-0.146	1.799
-0.018	-0.171	1.752			-0.018	-0.112	1.796			-0.012	0.205	1.783			-0.014	0.387	1.778			-0.156	0.097	1.789			-0.240	-0.030	1.666			-0.260	-0.068	1.410			-0.266	-0.052	1.337			0.127	0.089	1.790			0.169	-0.146	1.799
-0.018	-0.171	1.752			-0.018	-0.112	1.796			-0.012	0.205	1.783			-0.015	0.387	1.778			-0.156	0.097	1.789			-0.242	-0.031	1.666			-0.263	-0.069	1.410			-0.269	-0.053	1.337			0.127	0.089	1.790			0.169	-0.146	1.799
-0.018	-0.171	1.752			-0.018	-0.112	1.796			-0.012	0.205	1.783			-0.015	0.387	1.778			-0.156	0.097	1.789			-0.243	-0.031	1.667			-0.265	-0.070	1.412			-0.272	-0.055	1.338			0.127	0.089	1.790			0.169	-0.146	1.799
-0.018	-0.171	1.752			-0.018	-0.113	1.796			-0.012	0.205	1.783			-0.015	0.387	1.778			-0.156	0.096	1.789			-0.244	-0.032	1.667			-0.268	-0.070	1.412			-0.274	-0.056	1.339			0.127	0.089	1.790			0.169	-0.146	1.799
-0.018	-0.171	1.752			-0.018	-0.113	1.796			-0.012	0.205	1.783			-0.015	0.387	1.778			-0.156	0.096	1.789			-0.245	-0.032	1.668			-0.270	-0.071	1.413			-0.277	-0.057	1.339			0.127	0.089	1.790			0.169	-0.146	1.799
-0.018	-0.171	1.752			-0.018	-0.113	1.796			-0.012	0.205	1.783			-0.015	0.387	1.778			-0.157	0.096	1.789			-0.246	-0.032	1.668			-0.272	-0.072	1.414			-0.279	-0.058	1.340			0.127	0.089	1.790			0.169	-0.147	1.799
-0.018	-0.171	1.752			-0.018	-0.113	1.796			-0.012	0.205	1.783			-0.015	0.387	1.778			-0.157	0.096	1.790			-0.247	-0.033	1.669			-0.274	-0.072	1.414			-0.281	-0.059	1.340			0.127	0.089	1.790			0.169	-0.147	1.799
-0.018	-0.172	1.752			-0.018	-0.113	1.796			-0.012	0.205	1.783			-0.015	0.387	1.778			-0.157	0.095	1.790			-0.248	-0.033	1.669			-0.275	-0.073	1.415			-0.283	-0.060	1.341			0.127	0.089	1.790			0.169	-0.147	1.799
-0.018	-0.172	1.752			-0.018	-0.113	1.796			-0.012	0.205	1.783			-0.015	0.386	1.778			-0.157	0.095	1.790			-0.248	-0.034	1.668			-0.277	-0.074	1.414			-0.285	-0.061	1.341			0.127	0.089	1.790			0.169	-0.147	1.799
-0.018	-0.172	1.752			-0.018	-0.113	1.796			-0.012	0.205	1.783			-0.015	0.386	1.778			-0.157	0.095	1.790			-0.249	-0.034	1.669			-0.278	-0.074	1.415			-0.286	-0.062	1.342			0.127	0.089	1.790			0.169	-0.147	1.799
-0.018	-0.172	1.752			-0.018	-0.113	1.796			-0.012	0.205	1.783			-0.015	0.386	1.778			-0.157	0.095	1.790			-0.249	-0.034	1.669			-0.280	-0.074	1.416			-0.288	-0.062	1.342			0.127	0.089	1.790			0.169	-0.147	1.799
-0.018	-0.172	1.752			-0.018	-0.113	1.796			-0.013	0.205	1.783			-0.015	0.386	1.778			-0.157	0.095	1.790			-0.250	-0.034	1.669			-0.281	-0.075	1.416			-0.289	-0.063	1.342			0.127	0.088	1.790			0.169	-0.147	1.799
-0.018	-0.172	1.752			-0.018	-0.113	1.796			-0.013	0.205	1.783			-0.015	0.386	1.778			-0.157	0.094	1.790			-0.250	-0.034	1.669			-0.282	-0.075	1.416			-0.291	-0.063	1.343			0.127	0.088	1.790			0.169	-0.147	1.799
-0.018	-0.172	1.752			-0.018	-0.113	1.796			-0.013	0.205	1.783			-0.015	0.386	1.778			-0.158	0.094	1.790			-0.250	-0.034	1.669			-0.283	-0.075	1.417			-0.291	-0.064	1.343			0.127	0.088	1.790			0.169	-0.147	1.799
-0.018	-0.172	1.752			-0.018	-0.114	1.796			-0.013	0.205	1.784			-0.015	0.386	1.779			-0.158	0.094	1.790			-0.251	-0.034	1.669			-0.282	-0.075	1.417			-0.291	-0.064	1.343			0.127	0.088	1.790			0.169	-0.147	1.799
-0.018	-0.172	1.752			-0.018	-0.114	1.796			-0.013	0.205	1.784			-0.015	0.386	1.779			-0.158	0.094	1.790			-0.250	-0.034	1.668			-0.279	-0.075	1.416			-0.288	-0.064	1.344			0.127	0.088	1.790			0.169	-0.147	1.799
-0.018	-0.172	1.752			-0.018	-0.114	1.796			-0.013	0.205	1.784			-0.015	0.386	1.779			-0.158	0.094	1.791			-0.249	-0.034	1.668			-0.275	-0.075	1.415			-0.282	-0.063	1.343			0.127	0.088	1.790			0.169	-0.147	1.799
-0.018	-0.172	1.752			-0.018	-0.114	1.796			-0.013	0.205	1.784			-0.015	0.386	1.779			-0.158	0.094	1.791			-0.248	-0.034	1.668			-0.269	-0.075	1.414			-0.275	-0.062	1.342			0.127	0.088	1.790			0.169	-0.147	1.799
-0.018	-0.172	1.752			-0.018	-0.114	1.796			-0.013	0.205	1.784			-0.015	0.386	1.779			-0.158	0.093	1.791			-0.246	-0.033	1.666			-0.262	-0.075	1.412			-0.267	-0.061	1.342			0.127	0.088	1.790			0.169	-0.147	1.799
-0.018	-0.173	1.752			-0.018	-0.114	1.796			-0.013	0.205	1.784			-0.015	0.386	1.779			-0.158	0.093	1.791			-0.244	-0.033	1.665			-0.255	-0.074	1.410			-0.259	-0.060	1.340			0.127	0.088	1.790			0.169	-0.147	1.799
-0.018	-0.173	1.752			-0.018	-0.114	1.796			-0.013	0.205	1.784			-0.015	0.386	1.779			-0.158	0.093	1.791			-0.242	-0.033	1.664			-0.247	-0.074	1.408			-0.250	-0.059	1.339			0.127	0.088	1.790			0.169	-0.147	1.799
-0.018	-0.173	1.752			-0.018	-0.114	1.796			-0.013	0.205	1.785			-0.015	0.386	1.779			-0.158	0.093	1.791			-0.240	-0.033	1.662			-0.239	-0.073	1.407			-0.240	-0.058	1.337			0.127	0.088	1.791			0.169	-0.148	1.799
-0.018	-0.173	1.752			-0.018	-0.114	1.796			-0.014	0.205	1.785			-0.015	0.386	1.779			-0.158	0.093	1.791			-0.239	-0.033	1.662			-0.231	-0.073	1.405			-0.231	-0.058	1.336			0.127	0.088	1.791			0.169	-0.148	1.799
-0.018	-0.173	1.752			-0.018	-0.114	1.796			-0.014	0.205	1.785			-0.015	0.386	1.779			-0.158	0.093	1.791			-0.238	-0.033	1.661			-0.223	-0.072	1.404			-0.221	-0.057	1.334			0.127	0.088	1.791			0.169	-0.148	1.799
-0.018	-0.173	1.752			-0.018	-0.115	1.796			-0.014	0.204	1.785			-0.015	0.385	1.779			-0.158	0.093	1.791			-0.237	-0.033	1.661			-0.216	-0.072	1.404			-0.213	-0.057	1.333			0.127	0.088	1.791			0.169	-0.148	1.799
-0.018	-0.173	1.752			-0.018	-0.115	1.796			-0.014	0.204	1.786			-0.015	0.385	1.779			-0.158	0.093	1.791			-0.235	-0.033	1.660			-0.210	-0.071	1.403			-0.205	-0.057	1.332			0.127	0.088	1.791			0.169	-0.148	1.800
-0.018	-0.173	1.752			-0.018	-0.115	1.796			-0.015	0.204	1.786			-0.015	0.385	1.779			-0.158	0.092	1.790			-0.234	-0.033	1.659			-0.205	-0.071	1.403			-0.198	-0.057	1.331			0.127	0.088	1.791			0.169	-0.148	1.800
-0.018	-0.173	1.752			-0.018	-0.115	1.796			-0.015	0.204	1.786			-0.015	0.385	1.779			-0.158	0.092	1.790			-0.233	-0.033	1.659			-0.201	-0.071	1.402			-0.193	-0.058	1.330			0.127	0.088	1.792			0.169	-0.148	1.800
-0.018	-0.173	1.752			-0.018	-0.115	1.796			-0.015	0.204	1.787			-0.015	0.385	1.779			-0.158	0.092	1.790			-0.232	-0.034	1.659			-0.198	-0.071	1.402			-0.189	-0.058	1.329			0.127	0.088	1.792			0.169	-0.148	1.800
-0.018	-0.173	1.752			-0.018	-0.115	1.796			-0.015	0.204	1.787			-0.015	0.385	1.779			-0.157	0.092	1.790			-0.231	-0.034	1.658			-0.195	-0.071	1.402			-0.186	-0.058	1.329			0.127	0.088	1.792			0.169	-0.148	1.800
-0.018	-0.173	1.752			-0.018	-0.115	1.796			-0.015	0.203	1.787			-0.015	0.385	1.779			-0.157	0.092	1.790			-0.231	-0.034	1.658			-0.192	-0.071	1.402			-0.183	-0.058	1.328			0.127	0.088	1.793			0.169	-0.148	1.800
-0.018	-0.174	1.752			-0.018	-0.115	1.796			-0.016	0.203	1.787			-0.015	0.385	1.779			-0.157	0.092	1.790			-0.230	-0.034	1.657			-0.190	-0.071	1.402			-0.180	-0.058	1.328			0.127	0.088	1.793			0.169	-0.147	1.801
-0.018	-0.174	1.752			-0.018	-0.116	1.796			-0.016	0.203	1.788			-0.015	0.385	1.779			-0.157	0.092	1.790			-0.229	-0.034	1.657			-0.188	-0.071	1.401			-0.178	-0.058	1.328			0.127	0.088	1.793			0.169	-0.147	1.801
-0.018	-0.174	1.752			-0.018	-0.116	1.796			-0.016	0.203	1.788			-0.015	0.385	1.779			-0.157	0.092	1.789			-0.228	-0.034	1.657			-0.186	-0.071	1.401			-0.176	-0.058	1.327			0.127	0.088	1.794			0.169	-0.147	1.801
-0.018	-0.174	1.752			-0.018	-0.116	1.796			-0.016	0.203	1.788			-0.015	0.384	1.780			-0.156	0.092	1.789			-0.228	-0.034	1.657			-0.184	-0.071	1.401			-0.174	-0.058	1.327			0.127	0.088	1.794			0.169	-0.147	1.801
-0.018	-0.174	1.752			-0.018	-0.116	1.796			-0.016	0.203	1.788			-0.015	0.384	1.780			-0.156	0.092	1.789			-0.227	-0.034	1.656			-0.183	-0.071	1.401			-0.173	-0.058	1.327			0.127	0.088	1.794			0.169	-0.147	1.802
-0.018	-0.174	1.752			-0.018	-0.116	1.797			-0.016	0.202	1.788			-0.015	0.384	1.780			-0.156	0.092	1.789			-0.227	-0.034	1.656			-0.182	-0.071	1.401			-0.171	-0.059	1.327			0.127	0.088	1.795			0.169	-0.147	1.802
-0.018	-0.174	1.752			-0.018	-0.116	1.797			-0.017	0.202	1.788			-0.015	0.384	1.780			-0.156	0.092	1.789			-0.226	-0.034	1.656			-0.180	-0.071	1.401			-0.170	-0.059	1.327			0.127	0.088	1.795			0.169	-0.147	1.802
-0.018	-0.174	1.752			-0.018	-0.116	1.797			-0.017	0.202	1.789			-0.015	0.384	1.780			-0.156	0.092	1.789			-0.229	-0.032	1.657			-0.181	-0.071	1.404			-0.168	-0.059	1.326			0.127	0.088	1.795			0.169	-0.147	1.802
-0.018	-0.174	1.752			-0.018	-0.116	1.797			-0.017	0.202	1.789			-0.015	0.384	1.780			-0.156	0.092	1.789			-0.232	-0.031	1.660			-0.182	-0.070	1.407			-0.167	-0.059	1.326			0.127	0.088	1.796			0.169	-0.147	1.802
-0.018	-0.174	1.752			-0.018	-0.116	1.797			-0.017	0.202	1.789			-0.015	0.384	1.780			-0.156	0.092	1.789			-0.234	-0.031	1.660			-0.183	-0.070	1.410			-0.166	-0.059	1.326			0.127	0.088	1.796			0.169	-0.147	1.803
-0.018	-0.174	1.752			-0.018	-0.117	1.797			-0.017	0.202	1.789			-0.015	0.384	1.780			-0.156	0.092	1.789			-0.235	-0.030	1.661			-0.183	-0.070	1.413			-0.165	-0.059	1.326			0.127	0.088	1.796			0.169	-0.147	1.803
-0.018	-0.174	1.752			-0.018	-0.117	1.797			-0.017	0.202	1.789			-0.015	0.383	1.780			-0.155	0.092	1.789			-0.237	-0.029	1.662			-0.183	-0.069	1.415			-0.164	-0.060	1.326			0.127	0.088	1.796			0.169	-0.147	1.803
-0.018	-0.175	1.752			-0.018	-0.117	1.797			-0.017	0.202	1.789			-0.015	0.383	1.780			-0.155	0.092	1.788			-0.238	-0.028	1.663			-0.182	-0.069	1.416			-0.162	-0.060	1.326			0.127	0.088	1.796			0.169	-0.147	1.803
-0.018	-0.175	1.752			-0.018	-0.117	1.797			-0.017	0.202	1.789			-0.015	0.383	1.780			-0.155	0.092	1.788			-0.239	-0.028	1.663			-0.182	-0.069	1.418			-0.161	-0.060	1.326			0.127	0.088	1.797			0.169	-0.146	1.803
-0.018	-0.175	1.752			-0.018	-0.117	1.797			-0.017	0.202	1.789			-0.015	0.383	1.780			-0.155	0.092	1.788			-0.240	-0.027	1.663			-0.181	-0.068	1.419			-0.159	-0.060	1.326			0.127	0.088	1.797			0.169	-0.146	1.803
-0.018	-0.175	1.752			-0.018	-0.117	1.797			-0.017	0.202	1.789			-0.015	0.383	1.780			-0.155	0.092	1.788			-0.241	-0.026	1.664			-0.180	-0.068	1.420			-0.157	-0.060	1.326			0.127	0.088	1.797			0.169	-0.146	1.803
-0.017	-0.175	1.752			-0.018	-0.117	1.797			-0.017	0.202	1.790			-0.015	0.383	1.780			-0.155	0.092	1.788			-0.242	-0.025	1.664			-0.179	-0.067	1.421			-0.155	-0.060	1.327			0.127	0.088	1.797			0.169	-0.146	1.803
-0.017	-0.175	1.752			-0.018	-0.117	1.797			-0.017	0.202	1.790			-0.015	0.383	1.780			-0.155	0.092	1.788			-0.242	-0.025	1.664			-0.178	-0.067	1.421			-0.152	-0.060	1.327			0.127	0.088	1.797			0.169	-0.146	1.803
-0.017	-0.175	1.752			-0.018	-0.117	1.797			-0.017	0.201	1.790			-0.015	0.382	1.780			-0.155	0.093	1.788			-0.243	-0.024	1.664			-0.176	-0.066	1.422			-0.149	-0.060	1.327			0.127	0.088	1.797			0.169	-0.146	1.803
-0.017	-0.175	1.752			-0.018	-0.117	1.797			-0.017	0.201	1.790			-0.015	0.382	1.780			-0.155	0.093	1.788			-0.244	-0.023	1.664			-0.175	-0.065	1.422			-0.147	-0.060	1.327			0.127	0.088	1.797			0.169	-0.146	1.803
-0.017	-0.175	1.752			-0.018	-0.117	1.797			-0.017	0.201	1.790			-0.015	0.382	1.780			-0.155	0.093	1.788			-0.244	-0.022	1.663			-0.174	-0.065	1.423			-0.145	-0.060	1.327			0.127	0.088	1.798			0.169	-0.146	1.803
-0.017	-0.175	1.752			-0.018	-0.117	1.797			-0.017	0.201	1.790			-0.015	0.382	1.780			-0.154	0.093	1.788			-0.244	-0.022	1.663			-0.172	-0.064	1.423			-0.142	-0.060	1.327			0.127	0.088	1.798			0.169	-0.146	1.803
-0.017	-0.175	1.752			-0.018	-0.117	1.797			-0.017	0.201	1.790			-0.015	0.382	1.780			-0.154	0.093	1.788			-0.243	-0.022	1.663			-0.170	-0.064	1.423			-0.140	-0.060	1.327			0.127	0.087	1.798			0.169	-0.146	1.803
-0.017	-0.175	1.752			-0.018	-0.117	1.797			-0.017	0.201	1.790			-0.015	0.382	1.780			-0.154	0.093	1.788			-0.243	-0.022	1.663			-0.169	-0.064	1.424			-0.139	-0.060	1.327			0.127	0.087	1.798			0.169	-0.146	1.804
-0.017	-0.175	1.752			-0.018	-0.117	1.797			-0.017	0.201	1.790			-0.015	0.382	1.780			-0.154	0.094	1.787			-0.242	-0.023	1.664			-0.167	-0.064	1.424			-0.137	-0.060	1.327			0.127	0.087	1.798			0.169	-0.146	1.804
-0.017	-0.175	1.752			-0.018	-0.117	1.797			-0.017	0.201	1.790			-0.015	0.381	1.780			-0.154	0.094	1.787			-0.241	-0.024	1.664			-0.165	-0.064	1.424			-0.136	-0.060	1.327			0.127	0.087	1.798			0.169	-0.146	1.804
-0.017	-0.175	1.752			-0.018	-0.117	1.797			-0.017	0.202	1.790			-0.016	0.381	1.780			-0.154	0.094	1.787			-0.240	-0.025	1.664			-0.164	-0.064	1.425			-0.134	-0.061	1.327			0.127	0.087	1.798			0.169	-0.146	1.804
-0.017	-0.175	1.752			-0.018	-0.117	1.797			-0.017	0.202	1.790			-0.016	0.381	1.780			-0.154	0.094	1.787			-0.239	-0.025	1.665			-0.163	-0.064	1.425			-0.133	-0.061	1.327			0.127	0.087	1.798			0.169	-0.146	1.804
-0.017	-0.175	1.752			-0.018	-0.117	1.797			-0.017	0.202	1.790			-0.016	0.381	1.780			-0.154	0.094	1.787			-0.238	-0.025	1.665			-0.162	-0.064	1.425			-0.132	-0.061	1.327			0.126	0.087	1.798			0.169	-0.146	1.804
-0.016	-0.175	1.752			-0.018	-0.117	1.797			-0.017	0.202	1.790			-0.016	0.381	1.780			-0.153	0.094	1.787			-0.238	-0.026	1.665			-0.161	-0.064	1.425			-0.131	-0.061	1.327			0.126	0.087	1.798			0.169	-0.146	1.804
-0.016	-0.175	1.752			-0.018	-0.117	1.797			-0.017	0.202	1.790			-0.016	0.381	1.780			-0.153	0.095	1.787			-0.238	-0.026	1.665			-0.160	-0.064	1.425			-0.130	-0.061	1.327			0.126	0.087	1.798			0.168	-0.146	1.804
-0.016	-0.175	1.752			-0.018	-0.117	1.797			-0.017	0.202	1.790			-0.016	0.381	1.780			-0.153	0.095	1.787			-0.238	-0.026	1.665			-0.160	-0.064	1.426			-0.129	-0.061	1.327			0.126	0.087	1.798			0.168	-0.146	1.804
-0.016	-0.175	1.752			-0.018	-0.117	1.797			-0.017	0.202	1.789			-0.016	0.380	1.779			-0.153	0.095	1.787			-0.237	-0.026	1.665			-0.159	-0.064	1.426			-0.129	-0.061	1.327			0.126	0.087	1.798			0.168	-0.146	1.804
-0.016	-0.175	1.752			-0.018	-0.117	1.797			-0.016	0.202	1.789			-0.016	0.380	1.779			-0.153	0.095	1.786			-0.237	-0.026	1.665			-0.159	-0.065	1.426			-0.128	-0.061	1.326			0.126	0.087	1.798			0.168	-0.146	1.804
-0.016	-0.175	1.752			-0.018	-0.117	1.797			-0.016	0.202	1.789			-0.016	0.380	1.779			-0.153	0.095	1.786			-0.237	-0.026	1.665			-0.159	-0.065	1.426			-0.128	-0.061	1.326			0.126	0.087	1.798			0.168	-0.146	1.804
-0.016	-0.175	1.752			-0.018	-0.117	1.797			-0.016	0.202	1.789			-0.016	0.380	1.779			-0.153	0.095	1.786			-0.237	-0.026	1.665			-0.159	-0.065	1.426			-0.129	-0.061	1.326			0.126	0.087	1.798			0.168	-0.146	1.804
-0.016	-0.175	1.752			-0.017	-0.117	1.797			-0.016	0.202	1.789			-0.016	0.380	1.779			-0.153	0.095	1.786			-0.237	-0.026	1.665			-0.159	-0.066	1.425			-0.130	-0.062	1.325			0.126	0.087	1.798			0.168	-0.146	1.804
-0.016	-0.175	1.752			-0.017	-0.117	1.797			-0.016	0.202	1.789			-0.016	0.380	1.779			-0.153	0.095	1.786			-0.237	-0.026	1.665			-0.160	-0.066	1.425			-0.131	-0.062	1.325			0.126	0.087	1.798			0.168	-0.146	1.804
-0.016	-0.175	1.752			-0.017	-0.117	1.797			-0.016	0.202	1.789			-0.016	0.380	1.779			-0.153	0.096	1.786			-0.236	-0.026	1.665			-0.161	-0.067	1.425			-0.133	-0.062	1.324			0.126	0.087	1.798			0.168	-0.146	1.804
-0.016	-0.175	1.752			-0.017	-0.117	1.796			-0.016	0.202	1.789			-0.016	0.380	1.779			-0.153	0.096	1.785			-0.236	-0.026	1.665			-0.163	-0.068	1.425			-0.135	-0.063	1.324			0.126	0.087	1.798			0.168	-0.146	1.804
-0.015	-0.175	1.752			-0.017	-0.117	1.796			-0.016	0.202	1.789			-0.017	0.379	1.779			-0.153	0.096	1.785			-0.236	-0.027	1.665			-0.164	-0.068	1.424			-0.138	-0.063	1.323			0.127	0.087	1.798			0.168	-0.146	1.803
-0.015	-0.175	1.752			-0.017	-0.117	1.796			-0.016	0.202	1.788			-0.017	0.379	1.778			-0.152	0.096	1.785			-0.236	-0.027	1.665			-0.166	-0.069	1.424			-0.141	-0.064	1.323			0.127	0.087	1.798			0.168	-0.147	1.803
-0.015	-0.175	1.751			-0.017	-0.117	1.796			-0.015	0.202	1.788			-0.017	0.379	1.778			-0.152	0.096	1.785			-0.236	-0.027	1.665			-0.168	-0.069	1.424			-0.144	-0.064	1.322			0.127	0.087	1.797			0.168	-0.147	1.803
-0.015	-0.175	1.751			-0.017	-0.117	1.796			-0.015	0.202	1.788			-0.017	0.379	1.778			-0.152	0.096	1.785			-0.236	-0.027	1.665			-0.170	-0.070	1.424			-0.146	-0.065	1.322			0.127	0.087	1.797			0.168	-0.147	1.803
-0.015	-0.175	1.751			-0.017	-0.117	1.796			-0.015	0.202	1.788			-0.017	0.379	1.778			-0.152	0.096	1.785			-0.236	-0.027	1.665			-0.172	-0.070	1.424			-0.149	-0.065	1.321			0.127	0.086	1.797			0.168	-0.147	1.803
-0.015	-0.175	1.751			-0.017	-0.118	1.796			-0.015	0.202	1.788			-0.017	0.379	1.778			-0.152	0.096	1.784			-0.236	-0.027	1.666			-0.174	-0.070	1.424			-0.151	-0.065	1.321			0.127	0.086	1.797			0.168	-0.147	1.803
-0.015	-0.175	1.751			-0.017	-0.118	1.796			-0.015	0.202	1.788			-0.017	0.379	1.778			-0.152	0.096	1.784			-0.236	-0.027	1.666			-0.175	-0.070	1.424			-0.153	-0.065	1.320			0.127	0.086	1.797			0.168	-0.147	1.803
-0.015	-0.175	1.751			-0.017	-0.118	1.796			-0.015	0.203	1.788			-0.017	0.379	1.778			-0.152	0.096	1.784			-0.237	-0.028	1.666			-0.177	-0.071	1.424			-0.155	-0.065	1.320			0.127	0.086	1.797			0.168	-0.146	1.803
-0.015	-0.175	1.751			-0.017	-0.118	1.796			-0.015	0.203	1.788			-0.017	0.379	1.778			-0.152	0.096	1.784			-0.237	-0.028	1.666			-0.178	-0.071	1.424			-0.157	-0.065	1.320			0.127	0.086	1.797			0.168	-0.146	1.803
-0.015	-0.175	1.751			-0.017	-0.118	1.796			-0.015	0.203	1.788			-0.017	0.379	1.777			-0.152	0.096	1.784			-0.237	-0.028	1.666			-0.180	-0.071	1.424			-0.159	-0.065	1.319			0.127	0.086	1.797			0.168	-0.146	1.803
-0.015	-0.175	1.751			-0.017	-0.118	1.796			-0.015	0.203	1.788			-0.017	0.379	1.777			-0.152	0.096	1.784			-0.237	-0.028	1.666			-0.181	-0.071	1.424			-0.161	-0.065	1.319			0.127	0.086	1.797			0.168	-0.146	1.803
-0.015	-0.175	1.751			-0.017	-0.118	1.796			-0.015	0.203	1.787			-0.017	0.378	1.777			-0.152	0.096	1.784			-0.237	-0.028	1.666			-0.183	-0.071	1.424			-0.163	-0.065	1.319			0.127	0.086	1.797			0.168	-0.146	1.803
-0.015	-0.175	1.751			-0.017	-0.118	1.796			-0.014	0.203	1.787			-0.017	0.378	1.777			-0.152	0.096	1.784			-0.237	-0.028	1.666			-0.184	-0.071	1.424			-0.164	-0.065	1.319			0.127	0.086	1.797			0.168	-0.146	1.803
-0.015	-0.175	1.751			-0.017	-0.118	1.796			-0.014	0.203	1.787			-0.017	0.378	1.777			-0.152	0.096	1.783			-0.237	-0.029	1.667			-0.185	-0.071	1.424			-0.166	-0.065	1.318			0.127	0.086	1.797			0.168	-0.147	1.803
-0.015	-0.175	1.751			-0.017	-0.118	1.796			-0.014	0.203	1.787			-0.017	0.378	1.777			-0.152	0.096	1.783			-0.237	-0.029	1.667			-0.186	-0.071	1.424			-0.167	-0.065	1.318			0.127	0.086	1.797			0.168	-0.147	1.803
-0.015	-0.175	1.751			-0.017	-0.118	1.796			-0.014	0.203	1.787			-0.017	0.378	1.777			-0.152	0.096	1.783			-0.238	-0.029	1.667			-0.187	-0.071	1.424			-0.169	-0.065	1.318			0.127	0.086	1.797			0.168	-0.147	1.803
-0.015	-0.175	1.751			-0.017	-0.118	1.796			-0.014	0.203	1.787			-0.017	0.378	1.777			-0.152	0.096	1.783			-0.238	-0.029	1.667			-0.188	-0.071	1.424			-0.170	-0.065	1.318			0.127	0.086	1.797			0.168	-0.147	1.803
-0.015	-0.175	1.751			-0.017	-0.118	1.796			-0.014	0.203	1.787			-0.017	0.378	1.777			-0.152	0.096	1.783			-0.238	-0.029	1.667			-0.189	-0.071	1.423			-0.171	-0.065	1.317			0.127	0.086	1.796			0.168	-0.147	1.803
-0.015	-0.175	1.751			-0.017	-0.118	1.796			-0.014	0.203	1.787			-0.017	0.378	1.776			-0.152	0.096	1.783			-0.238	-0.029	1.667			-0.190	-0.071	1.423			-0.172	-0.065	1.317			0.127	0.086	1.796			0.168	-0.147	1.802
-0.015	-0.175	1.751			-0.017	-0.118	1.796			-0.014	0.203	1.787			-0.017	0.378	1.776			-0.152	0.096	1.783			-0.238	-0.029	1.667			-0.191	-0.071	1.423			-0.173	-0.065	1.317			0.127	0.086	1.796			0.168	-0.147	1.802
-0.015	-0.175	1.751			-0.017	-0.118	1.796			-0.014	0.203	1.787			-0.017	0.378	1.776			-0.152	0.096	1.782			-0.238	-0.030	1.668			-0.191	-0.071	1.423			-0.173	-0.065	1.317			0.127	0.086	1.796			0.168	-0.147	1.802
-0.015	-0.175	1.751			-0.017	-0.118	1.796			-0.014	0.203	1.787			-0.017	0.378	1.776			-0.152	0.096	1.782			-0.239	-0.030	1.668			-0.192	-0.071	1.423			-0.174	-0.065	1.317			0.127	0.086	1.796			0.168	-0.147	1.802
-0.015	-0.175	1.751			-0.017	-0.118	1.796			-0.014	0.203	1.787			-0.017	0.378	1.776			-0.152	0.096	1.782			-0.239	-0.030	1.668			-0.193	-0.071	1.423			-0.175	-0.065	1.317			0.127	0.086	1.796			0.167	-0.147	1.802
-0.015	-0.175	1.751			-0.017	-0.118	1.796			-0.014	0.203	1.787			-0.017	0.378	1.776			-0.152	0.096	1.782			-0.239	-0.030	1.668			-0.193	-0.071	1.423			-0.176	-0.065	1.317			0.127	0.086	1.796			0.167	-0.147	1.802
-0.015	-0.175	1.751			-0.017	-0.118	1.796			-0.014	0.203	1.787			-0.017	0.378	1.776			-0.152	0.096	1.782			-0.239	-0.030	1.668			-0.194	-0.071	1.423			-0.176	-0.065	1.317			0.127	0.086	1.796			0.167	-0.147	1.802
-0.015	-0.175	1.751			-0.017	-0.118	1.796			-0.014	0.203	1.787			-0.017	0.378	1.776			-0.152	0.096	1.782			-0.239	-0.030	1.668			-0.194	-0.071	1.423			-0.177	-0.064	1.317			0.127	0.086	1.796			0.167	-0.147	1.802
-0.015	-0.175	1.751			-0.017	-0.118	1.796			-0.014	0.203	1.787			-0.017	0.378	1.776			-0.152	0.096	1.782			-0.239	-0.030	1.668			-0.195	-0.071	1.423			-0.178	-0.064	1.316			0.127	0.086	1.796			0.167	-0.147	1.802
-0.015	-0.175	1.751			-0.017	-0.118	1.796			-0.014	0.203	1.787			-0.017	0.378	1.776			-0.152	0.096	1.782			-0.240	-0.030	1.668			-0.195	-0.071	1.423			-0.178	-0.064	1.316			0.127	0.086	1.796			0.167	-0.147	1.802
-0.015	-0.175	1.751			-0.017	-0.118	1.796			-0.014	0.203	1.786			-0.017	0.378	1.776			-0.152	0.096	1.782			-0.240	-0.031	1.668			-0.196	-0.071	1.423			-0.179	-0.064	1.316			0.127	0.086	1.796			0.167	-0.147	1.802
-0.015	-0.175	1.751			-0.017	-0.118	1.795			-0.014	0.203	1.786			-0.017	0.378	1.776			-0.152	0.096	1.782			-0.240	-0.031	1.668			-0.196	-0.071	1.423			-0.179	-0.064	1.316			0.127	0.086	1.796			0.167	-0.147	1.802
-0.015	-0.175	1.751			-0.017	-0.118	1.795			-0.014	0.203	1.786			-0.017	0.378	1.776			-0.152	0.096	1.781			-0.240	-0.031	1.668			-0.196	-0.071	1.423			-0.180	-0.064	1.316			0.127	0.086	1.796			0.167	-0.147	1.802
-0.015	-0.175	1.751			-0.017	-0.118	1.795			-0.014	0.203	1.786			-0.017	0.378	1.776			-0.152	0.096	1.781			-0.240	-0.031	1.669			-0.197	-0.071	1.423			-0.180	-0.064	1.316			0.127	0.086	1.796			0.167	-0.147	1.802
-0.015	-0.175	1.750			-0.017	-0.118	1.795			-0.014	0.203	1.786			-0.017	0.378	1.776			-0.152	0.096	1.781			-0.240	-0.031	1.669			-0.197	-0.071	1.423			-0.180	-0.064	1.316			0.127	0.086	1.796			0.167	-0.147	1.802
-0.015	-0.175	1.750			-0.017	-0.118	1.795			-0.013	0.203	1.786			-0.017	0.378	1.776			-0.152	0.096	1.781			-0.241	-0.031	1.669			-0.197	-0.071	1.423			-0.181	-0.064	1.316			0.127	0.086	1.796			0.167	-0.147	1.801
-0.015	-0.175	1.750			-0.017	-0.118	1.795			-0.013	0.203	1.786			-0.017	0.378	1.776			-0.152	0.096	1.781			-0.241	-0.031	1.669			-0.198	-0.071	1.423			-0.181	-0.064	1.316			0.127	0.086	1.796			0.167	-0.147	1.801
-0.015	-0.175	1.750			-0.017	-0.118	1.795			-0.013	0.203	1.786			-0.017	0.378	1.775			-0.152	0.096	1.781			-0.241	-0.031	1.668			-0.198	-0.071	1.423			-0.181	-0.064	1.316			0.127	0.086	1.796			0.167	-0.147	1.801
-0.015	-0.175	1.750			-0.017	-0.118	1.795			-0.013	0.203	1.786			-0.017	0.378	1.775			-0.152	0.096	1.781			-0.242	-0.030	1.668			-0.198	-0.070	1.422			-0.182	-0.064	1.316			0.127	0.086	1.795			0.167	-0.147	1.801
-0.015	-0.175	1.750			-0.017	-0.118	1.795			-0.013	0.203	1.786			-0.017	0.378	1.775			-0.152	0.096	1.781			-0.242	-0.030	1.668			-0.198	-0.070	1.421			-0.182	-0.064	1.316			0.127	0.085	1.795			0.167	-0.147	1.801
-0.015	-0.175	1.750			-0.017	-0.118	1.795			-0.013	0.203	1.786			-0.017	0.377	1.775			-0.152	0.096	1.781			-0.242	-0.030	1.667			-0.199	-0.070	1.421			-0.182	-0.064	1.316			0.127	0.085	1.795			0.167	-0.147	1.801
-0.015	-0.175	1.750			-0.017	-0.118	1.795			-0.013	0.203	1.786			-0.017	0.377	1.775			-0.152	0.096	1.781			-0.242	-0.030	1.667			-0.199	-0.070	1.420			-0.183	-0.064	1.316			0.128	0.085	1.795			0.167	-0.147	1.801
-0.015	-0.175	1.750			-0.017	-0.118	1.795			-0.013	0.203	1.786			-0.017	0.377	1.775			-0.152	0.096	1.781			-0.243	-0.030	1.667			-0.199	-0.069	1.420			-0.183	-0.064	1.316			0.128	0.085	1.795			0.167	-0.147	1.801
-0.015	-0.175	1.750			-0.017	-0.118	1.795			-0.013	0.203	1.786			-0.017	0.377	1.775			-0.152	0.096	1.781			-0.243	-0.029	1.666			-0.199	-0.069	1.420			-0.183	-0.064	1.316			0.128	0.085	1.795			0.167	-0.147	1.801
-0.015	-0.175	1.750			-0.017	-0.118	1.795			-0.013	0.203	1.786			-0.017	0.377	1.775			-0.152	0.096	1.781			-0.243	-0.029	1.666			-0.199	-0.069	1.419			-0.183	-0.063	1.316			0.128	0.085	1.795			0.167	-0.147	1.801
-0.015	-0.175	1.750			-0.017	-0.118	1.795			-0.013	0.203	1.786			-0.017	0.377	1.775			-0.152	0.096	1.781			-0.243	-0.029	1.666			-0.199	-0.069	1.419			-0.183	-0.063	1.316			0.128	0.085	1.795			0.167	-0.147	1.801
-0.015	-0.175	1.750			-0.017	-0.118	1.795			-0.013	0.203	1.786			-0.017	0.377	1.775			-0.152	0.096	1.781			-0.244	-0.029	1.666			-0.200	-0.069	1.418			-0.184	-0.063	1.316			0.128	0.085	1.795			0.167	-0.147	1.801
-0.015	-0.175	1.750			-0.017	-0.118	1.795			-0.013	0.203	1.786			-0.017	0.377	1.775			-0.152	0.096	1.780			-0.244	-0.029	1.665			-0.200	-0.069	1.418			-0.184	-0.063	1.316			0.128	0.085	1.795			0.167	-0.147	1.801
-0.015	-0.175	1.750			-0.017	-0.118	1.795			-0.013	0.203	1.786			-0.017	0.377	1.775			-0.152	0.095	1.780			-0.244	-0.028	1.665			-0.200	-0.068	1.418			-0.184	-0.063	1.316			0.128	0.085	1.795			0.167	-0.147	1.801
-0.015	-0.175	1.750			-0.017	-0.118	1.795			-0.013	0.203	1.786			-0.017	0.377	1.775			-0.152	0.095	1.780			-0.244	-0.028	1.665			-0.200	-0.068	1.417			-0.184	-0.063	1.316			0.128	0.085	1.795			0.167	-0.147	1.801
-0.015	-0.175	1.750			-0.017	-0.118	1.795			-0.013	0.203	1.786			-0.017	0.377	1.775			-0.152	0.095	1.780			-0.244	-0.028	1.664			-0.200	-0.068	1.417			-0.184	-0.063	1.316			0.128	0.085	1.795			0.167	-0.147	1.801
-0.015	-0.175	1.750			-0.017	-0.118	1.795			-0.013	0.203	1.786			-0.017	0.377	1.775			-0.152	0.095	1.780			-0.245	-0.028	1.664			-0.200	-0.068	1.417			-0.184	-0.063	1.316			0.128	0.085	1.795			0.167	-0.147	1.801
-0.015	-0.175	1.750			-0.017	-0.118	1.795			-0.013	0.203	1.786			-0.017	0.377	1.775			-0.152	0.095	1.780			-0.243	-0.027	1.662			-0.200	-0.068	1.415			-0.185	-0.063	1.316			0.128	0.085	1.795			0.167	-0.147	1.801
-0.015	-0.175	1.750			-0.017	-0.118	1.795			-0.013	0.203	1.786			-0.017	0.377	1.775			-0.152	0.095	1.780			-0.242	-0.027	1.661			-0.199	-0.068	1.413			-0.185	-0.063	1.316			0.128	0.085	1.795			0.167	-0.147	1.801
-0.015	-0.175	1.750			-0.017	-0.118	1.795			-0.013	0.203	1.786			-0.017	0.377	1.775			-0.152	0.095	1.780			-0.240	-0.027	1.659			-0.199	-0.068	1.411			-0.185	-0.063	1.316			0.128	0.085	1.795			0.167	-0.147	1.801
-0.015	-0.175	1.750			-0.017	-0.118	1.795			-0.013	0.203	1.786			-0.017	0.377	1.775			-0.152	0.095	1.780			-0.238	-0.027	1.657			-0.199	-0.068	1.409			-0.185	-0.062	1.316			0.128	0.085	1.795			0.167	-0.147	1.801
-0.015	-0.175	1.750			-0.017	-0.118	1.795			-0.013	0.203	1.786			-0.017	0.377	1.775			-0.152	0.095	1.780			-0.236	-0.027	1.655			-0.199	-0.068	1.407			-0.186	-0.062	1.316			0.128	0.085	1.795			0.167	-0.147	1.801
-0.015	-0.175	1.750			-0.017	-0.118	1.795			-0.013	0.203	1.786			-0.017	0.377	1.775			-0.152	0.095	1.780			-0.235	-0.027	1.654			-0.200	-0.068	1.406			-0.188	-0.062	1.316			0.128	0.085	1.795			0.167	-0.147	1.801
-0.015	-0.175	1.750			-0.017	-0.118	1.795			-0.013	0.203	1.786			-0.016	0.377	1.775			-0.152	0.095	1.780			-0.233	-0.027	1.652			-0.201	-0.068	1.404			-0.190	-0.061	1.316			0.128	0.085	1.795			0.167	-0.147	1.801
-0.015	-0.175	1.750			-0.017	-0.118	1.795			-0.013	0.203	1.786			-0.016	0.377	1.775			-0.152	0.095	1.780			-0.232	-0.027	1.651			-0.202	-0.068	1.402			-0.194	-0.061	1.317			0.128	0.085	1.795			0.167	-0.147	1.801
-0.015	-0.175	1.750			-0.017	-0.118	1.795			-0.013	0.203	1.786			-0.016	0.377	1.775			-0.152	0.095	1.780			-0.232	-0.027	1.650			-0.205	-0.069	1.401			-0.199	-0.060	1.317			0.128	0.085	1.795			0.167	-0.147	1.801
-0.015	-0.175	1.750			-0.017	-0.118	1.795			-0.013	0.203	1.786			-0.016	0.377	1.775			-0.152	0.095	1.780			-0.231	-0.027	1.650			-0.209	-0.069	1.400			-0.206	-0.060	1.318			0.128	0.085	1.795			0.167	-0.147	1.801
-0.015	-0.175	1.750			-0.017	-0.118	1.795			-0.013	0.203	1.786			-0.016	0.377	1.775			-0.152	0.095	1.780			-0.231	-0.027	1.649			-0.214	-0.070	1.399			-0.214	-0.060	1.320			0.128	0.085	1.795			0.167	-0.147	1.801
-0.015	-0.175	1.750			-0.017	-0.118	1.795			-0.013	0.203	1.786			-0.016	0.377	1.775			-0.153	0.095	1.780			-0.231	-0.027	1.649			-0.222	-0.071	1.399			-0.223	-0.060	1.322			0.128	0.085	1.795			0.167	-0.147	1.801
-0.015	-0.175	1.750			-0.017	-0.118	1.795			-0.013	0.203	1.786			-0.016	0.377	1.775			-0.153	0.094	1.780			-0.231	-0.028	1.649			-0.231	-0.073	1.398			-0.234	-0.061	1.324			0.128	0.085	1.795			0.167	-0.147	1.801
-0.015	-0.175	1.750			-0.017	-0.118	1.795			-0.013	0.203	1.786			-0.016	0.377	1.775			-0.153	0.094	1.780			-0.232	-0.028	1.648			-0.239	-0.074	1.398			-0.244	-0.062	1.327			0.128	0.085	1.795			0.167	-0.147	1.801
-0.015	-0.175	1.750			-0.017	-0.118	1.795			-0.013	0.203	1.786			-0.016	0.377	1.775			-0.153	0.094	1.780			-0.232	-0.029	1.648			-0.247	-0.074	1.398			-0.255	-0.063	1.329			0.128	0.085	1.795			0.167	-0.147	1.801
-0.015	-0.175	1.750			-0.017	-0.118	1.795			-0.013	0.203	1.786			-0.016	0.377	1.775			-0.153	0.094	1.780			-0.234	-0.030	1.648			-0.255	-0.075	1.397			-0.265	-0.064	1.332			0.128	0.085	1.795			0.167	-0.147	1.801
-0.015	-0.175	1.750			-0.017	-0.118	1.795			-0.013	0.203	1.786			-0.016	0.377	1.775			-0.153	0.094	1.780			-0.235	-0.031	1.648			-0.263	-0.076	1.398			-0.275	-0.065	1.335			0.128	0.085	1.795			0.167	-0.147	1.801
-0.015	-0.175	1.750			-0.017	-0.118	1.795			-0.013	0.203	1.786			-0.016	0.377	1.775			-0.154	0.094	1.780			-0.238	-0.032	1.648			-0.270	-0.077	1.399			-0.285	-0.066	1.338			0.128	0.085	1.795			0.167	-0.147	1.801
-0.015	-0.175	1.750			-0.017	-0.118	1.795			-0.013	0.203	1.786			-0.016	0.377	1.775			-0.154	0.093	1.780			-0.240	-0.033	1.648			-0.277	-0.078	1.400			-0.293	-0.067	1.341			0.128	0.085	1.795			0.167	-0.147	1.801
-0.015	-0.175	1.750			-0.017	-0.118	1.795			-0.013	0.203	1.786			-0.016	0.377	1.775			-0.154	0.093	1.781			-0.243	-0.034	1.649			-0.284	-0.078	1.401			-0.301	-0.067	1.344			0.128	0.085	1.795			0.167	-0.147	1.801
-0.015	-0.175	1.750			-0.017	-0.118	1.795			-0.013	0.203	1.786			-0.016	0.377	1.775			-0.155	0.093	1.781			-0.245	-0.035	1.651			-0.292	-0.079	1.404			-0.311	-0.068	1.347			0.128	0.085	1.795			0.167	-0.147	1.800
-0.015	-0.175	1.750			-0.017	-0.118	1.795			-0.013	0.203	1.786			-0.016	0.377	1.775			-0.155	0.093	1.781			-0.248	-0.036	1.654			-0.299	-0.079	1.409			-0.321	-0.069	1.352			0.128	0.085	1.795			0.167	-0.147	1.800
-0.015	-0.175	1.750			-0.017	-0.118	1.795			-0.013	0.203	1.786			-0.016	0.377	1.775			-0.156	0.092	1.781			-0.251	-0.036	1.658			-0.307	-0.079	1.415			-0.332	-0.070	1.356			0.128	0.085	1.795			0.167	-0.147	1.800
-0.015	-0.175	1.750			-0.017	-0.118	1.795			-0.013	0.203	1.786			-0.016	0.377	1.775			-0.156	0.092	1.782			-0.254	-0.036	1.662			-0.315	-0.079	1.420			-0.343	-0.070	1.361			0.128	0.085	1.795			0.167	-0.147	1.800
-0.015	-0.175	1.750			-0.017	-0.118	1.795			-0.012	0.203	1.786			-0.016	0.377	1.775			-0.156	0.092	1.782			-0.257	-0.037	1.666			-0.322	-0.080	1.425			-0.354	-0.071	1.366			0.128	0.085	1.795			0.167	-0.147	1.800
-0.015	-0.175	1.750			-0.017	-0.118	1.795			-0.012	0.203	1.786			-0.016	0.377	1.775			-0.157	0.092	1.783			-0.259	-0.037	1.670			-0.328	-0.080	1.430			-0.363	-0.072	1.371			0.128	0.085	1.795			0.167	-0.147	1.800
-0.015	-0.175	1.750			-0.017	-0.118	1.795			-0.012	0.203	1.786			-0.016	0.377	1.775			-0.157	0.092	1.783			-0.263	-0.037	1.677			-0.335	-0.080	1.438			-0.371	-0.072	1.375			0.128	0.085	1.794			0.167	-0.147	1.800
-0.015	-0.175	1.750			-0.017	-0.118	1.795			-0.012	0.203	1.786			-0.016	0.377	1.775			-0.157	0.092	1.783			-0.265	-0.037	1.682			-0.341	-0.081	1.444			-0.378	-0.073	1.378			0.128	0.085	1.794			0.167	-0.147	1.800
-0.015	-0.175	1.750			-0.017	-0.118	1.795			-0.012	0.203	1.786			-0.016	0.377	1.775			-0.158	0.092	1.784			-0.267	-0.037	1.687			-0.346	-0.081	1.450			-0.384	-0.073	1.381			0.128	0.085	1.794			0.167	-0.148	1.800
-0.015	-0.175	1.750			-0.017	-0.118	1.795			-0.012	0.203	1.786			-0.016	0.377	1.775			-0.158	0.091	1.784			-0.269	-0.037	1.691			-0.349	-0.081	1.453			-0.390	-0.074	1.385			0.128	0.085	1.794			0.167	-0.148	1.800
-0.015	-0.175	1.750			-0.017	-0.118	1.795			-0.012	0.203	1.786			-0.016	0.377	1.774			-0.159	0.091	1.785			-0.271	-0.037	1.695			-0.354	-0.084	1.460			-0.396	-0.074	1.389			0.128	0.085	1.794			0.167	-0.148	1.799
-0.015	-0.175	1.750			-0.017	-0.118	1.795			-0.012	0.203	1.786			-0.016	0.377	1.774			-0.159	0.091	1.785			-0.273	-0.037	1.700			-0.359	-0.085	1.466			-0.403	-0.074	1.393			0.128	0.085	1.794			0.167	-0.148	1.799
-0.015	-0.175	1.750			-0.017	-0.118	1.795			-0.012	0.203	1.786			-0.016	0.378	1.774			-0.159	0.091	1.786			-0.274	-0.038	1.704			-0.364	-0.088	1.473			-0.412	-0.076	1.400			0.128	0.085	1.794			0.167	-0.148	1.799
-0.016	-0.175	1.750			-0.017	-0.117	1.795			-0.012	0.203	1.786			-0.016	0.378	1.774			-0.160	0.091	1.786			-0.275	-0.038	1.708			-0.370	-0.091	1.480			-0.420	-0.077	1.406			0.128	0.085	1.794			0.167	-0.149	1.799
-0.016	-0.175	1.750			-0.017	-0.117	1.795			-0.012	0.203	1.786			-0.016	0.378	1.774			-0.160	0.091	1.787			-0.276	-0.038	1.712			-0.375	-0.093	1.487			-0.429	-0.078	1.413			0.128	0.085	1.794			0.167	-0.149	1.799
-0.016	-0.175	1.750			-0.017	-0.117	1.795			-0.012	0.203	1.786			-0.016	0.378	1.774			-0.160	0.091	1.787			-0.278	-0.038	1.716			-0.380	-0.096	1.495			-0.436	-0.079	1.420			0.128	0.085	1.794			0.167	-0.149	1.799
-0.016	-0.175	1.750			-0.017	-0.117	1.795			-0.012	0.203	1.786			-0.016	0.378	1.774			-0.160	0.091	1.788			-0.279	-0.039	1.721			-0.386	-0.099	1.503			-0.444	-0.082	1.428			0.128	0.085	1.793			0.167	-0.149	1.799
-0.016	-0.175	1.750			-0.017	-0.117	1.795			-0.012	0.203	1.786			-0.016	0.378	1.774			-0.160	0.091	1.788			-0.280	-0.039	1.726			-0.392	-0.101	1.511			-0.451	-0.083	1.436			0.128	0.085	1.793			0.167	-0.149	1.798
-0.016	-0.175	1.750			-0.017	-0.117	1.795			-0.012	0.203	1.786			-0.016	0.378	1.774			-0.161	0.091	1.789			-0.281	-0.040	1.730			-0.398	-0.105	1.520			-0.458	-0.085	1.445			0.128	0.085	1.793			0.167	-0.149	1.798
-0.016	-0.175	1.750			-0.017	-0.117	1.795			-0.012	0.203	1.786			-0.016	0.378	1.774			-0.161	0.092	1.790			-0.282	-0.041	1.735			-0.404	-0.110	1.530			-0.465	-0.087	1.455			0.128	0.085	1.793			0.167	-0.150	1.798
-0.016	-0.175	1.750			-0.017	-0.117	1.795			-0.012	0.203	1.786			-0.016	0.378	1.774			-0.161	0.092	1.790			-0.284	-0.042	1.740			-0.403	-0.121	1.585			-0.473	-0.090	1.466			0.129	0.085	1.793			0.167	-0.150	1.798
-0.016	-0.175	1.750			-0.017	-0.117	1.795			-0.012	0.203	1.786			-0.016	0.378	1.774			-0.161	0.092	1.791			-0.285	-0.043	1.745			-0.410	-0.125	1.590			-0.479	-0.092	1.475			0.129	0.085	1.793			0.167	-0.150	1.798
-0.016	-0.175	1.750			-0.017	-0.117	1.795			-0.012	0.203	1.786			-0.016	0.378	1.773			-0.161	0.092	1.791			-0.286	-0.044	1.750			-0.411	-0.131	1.618			-0.482	-0.102	1.506			0.129	0.085	1.793			0.167	-0.150	1.798
-0.016	-0.175	1.750			-0.017	-0.117	1.795			-0.012	0.203	1.786			-0.016	0.378	1.773			-0.161	0.092	1.792			-0.287	-0.045	1.754			-0.412	-0.134	1.631			-0.485	-0.107	1.519			0.129	0.085	1.793			0.167	-0.150	1.798
-0.016	-0.175	1.750			-0.017	-0.117	1.795			-0.012	0.203	1.786			-0.016	0.378	1.773			-0.161	0.092	1.792			-0.288	-0.046	1.760			-0.414	-0.135	1.641			-0.475	-0.124	1.553			0.129	0.085	1.793			0.167	-0.150	1.798
-0.016	-0.175	1.750			-0.017	-0.117	1.795			-0.012	0.203	1.786			-0.016	0.378	1.773			-0.161	0.092	1.793			-0.289	-0.047	1.765			-0.415	-0.137	1.649			-0.481	-0.126	1.558			0.129	0.085	1.792			0.167	-0.150	1.797
-0.016	-0.175	1.750			-0.017	-0.117	1.795			-0.012	0.203	1.786			-0.015	0.378	1.773			-0.161	0.092	1.794			-0.290	-0.048	1.769			-0.416	-0.138	1.657			-0.484	-0.127	1.564			0.129	0.085	1.792			0.167	-0.150	1.797
-0.016	-0.175	1.750			-0.017	-0.117	1.795			-0.012	0.203	1.786			-0.015	0.378	1.773			-0.161	0.093	1.794			-0.291	-0.049	1.773			-0.417	-0.139	1.663			-0.487	-0.129	1.569			0.129	0.085	1.792			0.167	-0.150	1.797
-0.016	-0.175	1.749			-0.017	-0.117	1.795			-0.012	0.203	1.786			-0.015	0.378	1.773			-0.161	0.093	1.795			-0.292	-0.049	1.777			-0.418	-0.140	1.669			-0.489	-0.130	1.574			0.129	0.085	1.792			0.167	-0.151	1.796
-0.016	-0.175	1.749			-0.017	-0.117	1.795			-0.012	0.203	1.786			-0.015	0.377	1.773			-0.161	0.093	1.796			-0.292	-0.050	1.780			-0.419	-0.141	1.674			-0.491	-0.132	1.579			0.129	0.085	1.791			0.167	-0.151	1.796
-0.016	-0.175	1.749			-0.017	-0.117	1.795			-0.012	0.203	1.786			-0.015	0.377	1.773			-0.161	0.094	1.797			-0.293	-0.052	1.785			-0.420	-0.142	1.679			-0.489	-0.134	1.586			0.129	0.085	1.791			0.168	-0.151	1.795
-0.017	-0.175	1.749			-0.017	-0.117	1.795			-0.012	0.203	1.786			-0.015	0.377	1.773			-0.161	0.094	1.798			-0.294	-0.053	1.788			-0.421	-0.143	1.684			-0.491	-0.136	1.591			0.129	0.085	1.790			0.168	-0.152	1.795
-0.017	-0.175	1.749			-0.016	-0.117	1.794			-0.012	0.203	1.786			-0.015	0.377	1.772			-0.161	0.094	1.799			-0.294	-0.054	1.791			-0.422	-0.144	1.688			-0.492	-0.136	1.595			0.130	0.085	1.790			0.168	-0.152	1.794
-0.017	-0.175	1.749			-0.016	-0.117	1.794			-0.012	0.203	1.786			-0.015	0.377	1.772			-0.161	0.095	1.800			-0.294	-0.055	1.793			-0.423	-0.145	1.691			-0.493	-0.137	1.598			0.130	0.084	1.790			0.168	-0.152	1.794
-0.017	-0.175	1.749			-0.016	-0.117	1.794			-0.012	0.203	1.785			-0.015	0.377	1.772			-0.161	0.095	1.801			-0.295	-0.056	1.795			-0.424	-0.145	1.695			-0.493	-0.138	1.601			0.130	0.084	1.789			0.168	-0.152	1.793
-0.017	-0.175	1.749			-0.016	-0.117	1.794			-0.012	0.202	1.785			-0.015	0.377	1.772			-0.161	0.095	1.802			-0.295	-0.056	1.797			-0.424	-0.146	1.698			-0.494	-0.138	1.605			0.130	0.084	1.789			0.168	-0.153	1.793
-0.017	-0.175	1.749			-0.016	-0.117	1.794			-0.012	0.202	1.785			-0.015	0.377	1.772			-0.161	0.096	1.803			-0.295	-0.057	1.799			-0.425	-0.146	1.701			-0.495	-0.139	1.609			0.130	0.084	1.788			0.168	-0.153	1.792
-0.017	-0.175	1.749			-0.016	-0.117	1.794			-0.012	0.202	1.785			-0.015	0.377	1.772			-0.161	0.096	1.804			-0.296	-0.057	1.801			-0.426	-0.147	1.704			-0.495	-0.140	1.613			0.130	0.084	1.788			0.169	-0.153	1.791
-0.017	-0.174	1.749			-0.016	-0.117	1.794			-0.012	0.202	1.785			-0.015	0.377	1.772			-0.161	0.096	1.804			-0.296	-0.057	1.803			-0.427	-0.147	1.708			-0.490	-0.142	1.626			0.130	0.084	1.788			0.169	-0.153	1.791
-0.017	-0.174	1.749			-0.016	-0.117	1.794			-0.012	0.202	1.785			-0.015	0.377	1.772			-0.161	0.096	1.805			-0.296	-0.058	1.805			-0.428	-0.148	1.711			-0.490	-0.143	1.632			0.130	0.084	1.787			0.169	-0.154	1.790
-0.017	-0.174	1.749			-0.016	-0.117	1.794			-0.012	0.202	1.785			-0.014	0.377	1.772			-0.161	0.097	1.806			-0.297	-0.058	1.806			-0.429	-0.148	1.714			-0.488	-0.146	1.643			0.131	0.084	1.787			0.169	-0.154	1.790
-0.017	-0.174	1.749			-0.016	-0.117	1.794			-0.012	0.202	1.785			-0.014	0.377	1.771			-0.161	0.097	1.806			-0.297	-0.059	1.808			-0.429	-0.149	1.717			-0.488	-0.147	1.650			0.131	0.084	1.787			0.169	-0.154	1.789
-0.017	-0.174	1.749			-0.016	-0.117	1.794			-0.012	0.202	1.784			-0.014	0.377	1.771			-0.161	0.097	1.807			-0.297	-0.059	1.810			-0.430	-0.150	1.721			-0.487	-0.149	1.657			0.131	0.083	1.786			0.169	-0.154	1.789
-0.017	-0.174	1.749			-0.016	-0.117	1.794			-0.011	0.202	1.784			-0.014	0.377	1.771			-0.161	0.097	1.807			-0.297	-0.060	1.812			-0.431	-0.150	1.725			-0.486	-0.151	1.664			0.131	0.083	1.786			0.169	-0.154	1.789
-0.017	-0.174	1.749			-0.016	-0.117	1.794			-0.011	0.201	1.784			-0.014	0.377	1.771			-0.161	0.097	1.807			-0.297	-0.060	1.814			-0.431	-0.151	1.728			-0.484	-0.153	1.670			0.131	0.083	1.786			0.169	-0.154	1.788
-0.017	-0.174	1.749			-0.016	-0.117	1.794			-0.011	0.201	1.784			-0.014	0.377	1.771			-0.161	0.098	1.808			-0.297	-0.061	1.816			-0.432	-0.152	1.731			-0.484	-0.154	1.674			0.131	0.083	1.785			0.170	-0.154	1.788
-0.017	-0.174	1.749			-0.016	-0.117	1.794			-0.011	0.201	1.784			-0.013	0.377	1.771			-0.161	0.098	1.808			-0.297	-0.061	1.818			-0.432	-0.152	1.734			-0.484	-0.155	1.678			0.131	0.083	1.785			0.170	-0.155	1.787
-0.017	-0.174	1.749			-0.016	-0.117	1.794			-0.011	0.201	1.783			-0.013	0.377	1.770			-0.161	0.098	1.809			-0.297	-0.061	1.820			-0.433	-0.154	1.739			-0.477	-0.157	1.693			0.131	0.083	1.785			0.170	-0.155	1.787
-0.018	-0.174	1.749			-0.015	-0.117	1.794			-0.010	0.201	1.783			-0.013	0.377	1.770			-0.161	0.098	1.809			-0.295	-0.063	1.824			-0.433	-0.155	1.745			-0.475	-0.158	1.701			0.132	0.083	1.784			0.170	-0.155	1.786
-0.018	-0.174	1.749			-0.015	-0.117	1.794			-0.010	0.201	1.783			-0.013	0.377	1.770			-0.161	0.098	1.809			-0.295	-0.063	1.824			-0.433	-0.155	1.745			-0.475	-0.158	1.701			0.132	0.083	1.784			0.170	-0.155	1.786
-0.018	-0.174	1.749			-0.015	-0.117	1.794			-0.010	0.201	1.783			-0.013	0.377	1.770			-0.161	0.098	1.809			-0.294	-0.064	1.826			-0.433	-0.155	1.748			-0.475	-0.158	1.704			0.132	0.083	1.783			0.170	-0.155	1.785
-0.018	-0.174	1.749			-0.015	-0.117	1.793			-0.010	0.201	1.783			-0.013	0.377	1.770			-0.161	0.098	1.810			-0.294	-0.064	1.827			-0.433	-0.156	1.750			-0.474	-0.159	1.706			0.132	0.083	1.783			0.170	-0.155	1.784
-0.018	-0.174	1.749			-0.015	-0.117	1.793			-0.010	0.200	1.783			-0.012	0.377	1.769			-0.161	0.098	1.810			-0.293	-0.065	1.829			-0.433	-0.156	1.752			-0.474	-0.159	1.708			0.132	0.082	1.782			0.170	-0.155	1.783
-0.018	-0.174	1.749			-0.015	-0.117	1.793			-0.010	0.200	1.782			-0.012	0.377	1.769			-0.160	0.098	1.810			-0.293	-0.065	1.830			-0.433	-0.156	1.753			-0.475	-0.159	1.707			0.132	0.082	1.782			0.170	-0.155	1.782
-0.018	-0.174	1.748			-0.015	-0.117	1.793			-0.010	0.200	1.782			-0.012	0.377	1.769			-0.160	0.099	1.811			-0.293	-0.065	1.831			-0.434	-0.156	1.755			-0.476	-0.158	1.706			0.132	0.082	1.781			0.170	-0.155	1.782
-0.018	-0.174	1.748			-0.015	-0.117	1.793			-0.010	0.200	1.782			-0.012	0.376	1.769			-0.160	0.099	1.811			-0.293	-0.066	1.832			-0.434	-0.156	1.756			-0.477	-0.158	1.705			0.132	0.082	1.781			0.170	-0.155	1.781
-0.018	-0.174	1.748			-0.015	-0.117	1.793			-0.009	0.200	1.782			-0.012	0.376	1.769			-0.160	0.099	1.811			-0.293	-0.066	1.833			-0.434	-0.156	1.757			-0.478	-0.157	1.704			0.132	0.082	1.780			0.170	-0.156	1.780
-0.018	-0.174	1.748			-0.015	-0.117	1.793			-0.009	0.200	1.781			-0.012	0.376	1.768			-0.160	0.099	1.811			-0.293	-0.066	1.833			-0.434	-0.156	1.757			-0.478	-0.157	1.704			0.132	0.082	1.780			0.170	-0.156	1.779
-0.018	-0.174	1.748			-0.015	-0.117	1.793			-0.009	0.200	1.781			-0.012	0.376	1.768			-0.160	0.099	1.811			-0.293	-0.066	1.834			-0.434	-0.156	1.757			-0.479	-0.157	1.703			0.132	0.082	1.779			0.171	-0.156	1.778
-0.018	-0.174	1.748			-0.015	-0.117	1.792			-0.009	0.200	1.781			-0.012	0.376	1.768			-0.160	0.099	1.811			-0.293	-0.066	1.835			-0.434	-0.156	1.758			-0.480	-0.156	1.701			0.132	0.081	1.779			0.171	-0.156	1.777
-0.018	-0.174	1.748			-0.015	-0.117	1.792			-0.009	0.199	1.781			-0.011	0.376	1.767			-0.160	0.099	1.812			-0.293	-0.067	1.835			-0.434	-0.155	1.757			-0.480	-0.156	1.700			0.132	0.081	1.778			0.171	-0.156	1.777
-0.019	-0.174	1.748			-0.014	-0.117	1.792			-0.009	0.199	1.781			-0.011	0.376	1.767			-0.160	0.099	1.812			-0.292	-0.067	1.836			-0.434	-0.155	1.757			-0.480	-0.156	1.699			0.132	0.081	1.778			0.171	-0.156	1.776
-0.019	-0.174	1.747			-0.014	-0.117	1.792			-0.009	0.199	1.780			-0.011	0.376	1.767			-0.160	0.099	1.812			-0.292	-0.067	1.836			-0.433	-0.154	1.757			-0.480	-0.156	1.698			0.132	0.081	1.777			0.171	-0.156	1.775
-0.019	-0.174	1.747			-0.014	-0.117	1.792			-0.009	0.199	1.780			-0.011	0.376	1.767			-0.160	0.099	1.812			-0.292	-0.067	1.837			-0.433	-0.154	1.756			-0.481	-0.156	1.697			0.132	0.081	1.777			0.171	-0.156	1.775
-0.019	-0.174	1.747			-0.014	-0.117	1.791			-0.008	0.199	1.780			-0.011	0.376	1.766			-0.160	0.099	1.812			-0.292	-0.067	1.837			-0.433	-0.154	1.756			-0.481	-0.155	1.696			0.132	0.081	1.776			0.171	-0.156	1.774
-0.019	-0.174	1.747			-0.014	-0.117	1.791			-0.008	0.199	1.780			-0.011	0.376	1.766			-0.160	0.099	1.812			-0.292	-0.067	1.837			-0.433	-0.153	1.755			-0.482	-0.155	1.694			0.132	0.081	1.776			0.171	-0.156	1.774
-0.019	-0.174	1.747			-0.014	-0.117	1.791			-0.008	0.199	1.779			-0.011	0.376	1.766			-0.160	0.099	1.812			-0.292	-0.067	1.837			-0.433	-0.153	1.755			-0.482	-0.155	1.694			0.132	0.080	1.776			0.171	-0.156	1.774
-0.019	-0.174	1.746			-0.014	-0.117	1.791			-0.008	0.199	1.779			-0.011	0.376	1.766			-0.160	0.099	1.812			-0.292	-0.067	1.837			-0.432	-0.153	1.754			-0.482	-0.155	1.694			0.132	0.080	1.775			0.171	-0.156	1.773
-0.019	-0.174	1.746			-0.014	-0.117	1.790			-0.008	0.199	1.779			-0.011	0.376	1.765			-0.160	0.099	1.812			-0.292	-0.067	1.837			-0.433	-0.152	1.753			-0.483	-0.155	1.692			0.132	0.080	1.775			0.171	-0.156	1.773
-0.019	-0.174	1.746			-0.014	-0.117	1.790			-0.008	0.198	1.778			-0.011	0.375	1.765			-0.160	0.099	1.812			-0.292	-0.067	1.837			-0.433	-0.152	1.753			-0.480	-0.155	1.694			0.132	0.080	1.774			0.171	-0.156	1.772
-0.019	-0.174	1.746			-0.014	-0.117	1.790			-0.008	0.198	1.778			-0.011	0.375	1.765			-0.160	0.099	1.812			-0.292	-0.067	1.836			-0.433	-0.152	1.752			-0.479	-0.155	1.694			0.132	0.080	1.774			0.171	-0.156	1.772
-0.019	-0.174	1.746			-0.014	-0.117	1.790			-0.008	0.198	1.778			-0.011	0.375	1.765			-0.160	0.099	1.812			-0.292	-0.067	1.836			-0.433	-0.152	1.751			-0.479	-0.155	1.695			0.132	0.080	1.774			0.171	-0.156	1.772
-0.019	-0.174	1.745			-0.014	-0.117	1.790			-0.007	0.198	1.778			-0.011	0.375	1.764			-0.160	0.099	1.812			-0.292	-0.067	1.836			-0.433	-0.152	1.751			-0.481	-0.155	1.690			0.132	0.080	1.774			0.171	-0.156	1.771
-0.019	-0.174	1.745			-0.014	-0.117	1.789			-0.007	0.198	1.778			-0.011	0.375	1.764			-0.160	0.099	1.812			-0.292	-0.067	1.835			-0.433	-0.152	1.750			-0.481	-0.155	1.690			0.132	0.080	1.773			0.171	-0.156	1.771
-0.020	-0.174	1.745			-0.014	-0.117	1.789			-0.007	0.198	1.777			-0.011	0.375	1.764			-0.160	0.099	1.812			-0.292	-0.066	1.835			-0.433	-0.151	1.749			-0.481	-0.155	1.690			0.132	0.080	1.773			0.171	-0.156	1.771
-0.020	-0.174	1.745			-0.014	-0.117	1.789			-0.007	0.198	1.777			-0.011	0.375	1.764			-0.159	0.099	1.812			-0.293	-0.066	1.834			-0.433	-0.151	1.748			-0.484	-0.156	1.686			0.132	0.080	1.773			0.171	-0.156	1.771
-0.020	-0.174	1.745			-0.014	-0.117	1.789			-0.007	0.198	1.777			-0.011	0.375	1.763			-0.159	0.099	1.812			-0.293	-0.066	1.833			-0.433	-0.151	1.747			-0.486	-0.156	1.683			0.132	0.080	1.772			0.171	-0.156	1.770
-0.020	-0.174	1.745			-0.013	-0.117	1.789			-0.007	0.198	1.777			-0.011	0.375	1.763			-0.159	0.099	1.812			-0.293	-0.066	1.832			-0.433	-0.151	1.746			-0.486	-0.157	1.685			0.132	0.080	1.772			0.171	-0.156	1.770
-0.020	-0.174	1.744			-0.013	-0.117	1.788			-0.007	0.198	1.777			-0.011	0.375	1.763			-0.159	0.099	1.812			-0.293	-0.066	1.832			-0.434	-0.151	1.746			-0.487	-0.158	1.685			0.132	0.080	1.772			0.171	-0.156	1.770
-0.020	-0.174	1.744			-0.013	-0.117	1.788			-0.007	0.198	1.776			-0.011	0.375	1.763			-0.159	0.099	1.812			-0.294	-0.066	1.831			-0.434	-0.151	1.745			-0.489	-0.160	1.685			0.132	0.080	1.772			0.171	-0.156	1.770
-0.020	-0.174	1.744			-0.013	-0.117	1.788			-0.007	0.198	1.776			-0.011	0.375	1.763			-0.159	0.099	1.812			-0.294	-0.066	1.829			-0.435	-0.151	1.745			-0.491	-0.161	1.685			0.132	0.080	1.772			0.171	-0.156	1.770
-0.020	-0.174	1.744			-0.013	-0.117	1.788			-0.007	0.198	1.776			-0.011	0.375	1.763			-0.159	0.099	1.812			-0.295	-0.066	1.828			-0.436	-0.152	1.744			-0.494	-0.162	1.686			0.132	0.080	1.771			0.171	-0.156	1.769
-0.020	-0.174	1.744			-0.013	-0.117	1.788			-0.007	0.198	1.776			-0.011	0.375	1.762			-0.159	0.099	1.812			-0.296	-0.066	1.827			-0.436	-0.152	1.744			-0.496	-0.163	1.688			0.132	0.080	1.771			0.171	-0.156	1.769
-0.020	-0.174	1.744			-0.013	-0.117	1.788			-0.007	0.198	1.776			-0.011	0.375	1.762			-0.159	0.099	1.812			-0.296	-0.067	1.826			-0.437	-0.152	1.744			-0.496	-0.166	1.693			0.132	0.080	1.771			0.171	-0.156	1.769
-0.020	-0.174	1.743			-0.013	-0.117	1.788			-0.007	0.198	1.776			-0.011	0.375	1.762			-0.159	0.099	1.811			-0.297	-0.067	1.825			-0.438	-0.153	1.744			-0.497	-0.167	1.696			0.132	0.080	1.771			0.171	-0.156	1.769
-0.020	-0.174	1.743			-0.013	-0.117	1.787			-0.007	0.198	1.776			-0.011	0.375	1.762			-0.159	0.099	1.811			-0.298	-0.067	1.825			-0.439	-0.153	1.744			-0.499	-0.168	1.699			0.132	0.080	1.771			0.171	-0.156	1.769
-0.020	-0.174	1.743			-0.013	-0.117	1.787			-0.007	0.198	1.776			-0.011	0.375	1.762			-0.159	0.099	1.811			-0.298	-0.067	1.824			-0.440	-0.153	1.744			-0.500	-0.170	1.702			0.132	0.080	1.771			0.171	-0.156	1.769
-0.020	-0.174	1.743			-0.013	-0.117	1.787			-0.007	0.198	1.775			-0.011	0.375	1.762			-0.159	0.099	1.811			-0.298	-0.067	1.824			-0.441	-0.154	1.745			-0.500	-0.171	1.706			0.132	0.080	1.771			0.171	-0.156	1.769
-0.020	-0.174	1.743			-0.013	-0.117	1.787			-0.007	0.198	1.775			-0.011	0.375	1.762			-0.159	0.099	1.811			-0.299	-0.067	1.823			-0.442	-0.154	1.745			-0.500	-0.171	1.708			0.132	0.080	1.770			0.171	-0.156	1.768
-0.020	-0.174	1.743			-0.013	-0.117	1.787			-0.007	0.198	1.775			-0.011	0.375	1.762			-0.160	0.099	1.811			-0.299	-0.067	1.823			-0.443	-0.154	1.746			-0.500	-0.172	1.711			0.131	0.080	1.770			0.171	-0.156	1.768
-0.020	-0.174	1.743			-0.013	-0.117	1.787			-0.007	0.198	1.775			-0.011	0.375	1.761			-0.160	0.099	1.811			-0.299	-0.068	1.822			-0.444	-0.155	1.746			-0.500	-0.173	1.713			0.131	0.080	1.770			0.171	-0.156	1.768
-0.020	-0.174	1.743			-0.013	-0.117	1.787			-0.007	0.198	1.775			-0.011	0.375	1.761			-0.160	0.099	1.811			-0.300	-0.068	1.822			-0.444	-0.155	1.747			-0.499	-0.173	1.715			0.131	0.080	1.770			0.171	-0.156	1.768
-0.020	-0.174	1.743			-0.013	-0.117	1.787			-0.007	0.198	1.775			-0.011	0.375	1.761			-0.160	0.098	1.811			-0.300	-0.068	1.822			-0.445	-0.155	1.747			-0.499	-0.173	1.717			0.131	0.080	1.770			0.171	-0.156	1.768
-0.020	-0.174	1.742			-0.013	-0.117	1.787			-0.007	0.198	1.775			-0.012	0.375	1.761			-0.160	0.098	1.811			-0.300	-0.068	1.821			-0.445	-0.155	1.747			-0.498	-0.174	1.719			0.131	0.080	1.770			0.171	-0.156	1.768
-0.021	-0.174	1.742			-0.013	-0.117	1.787			-0.007	0.198	1.775			-0.012	0.375	1.761			-0.160	0.098	1.811			-0.300	-0.068	1.821			-0.446	-0.156	1.748			-0.498	-0.174	1.720			0.131	0.080	1.770			0.171	-0.156	1.768
-0.021	-0.174	1.742			-0.013	-0.117	1.786			-0.007	0.198	1.775			-0.013	0.376	1.761			-0.160	0.098	1.810			-0.300	-0.068	1.821			-0.446	-0.156	1.747			-0.497	-0.174	1.721			0.131	0.080	1.770			0.171	-0.156	1.768
-0.021	-0.174	1.742			-0.013	-0.117	1.786			-0.008	0.198	1.775			-0.014	0.376	1.761			-0.160	0.098	1.810			-0.300	-0.068	1.820			-0.446	-0.156	1.747			-0.501	-0.173	1.713			0.131	0.080	1.770			0.171	-0.156	1.768
-0.021	-0.174	1.742			-0.013	-0.117	1.786			-0.008	0.198	1.775			-0.014	0.376	1.761			-0.160	0.098	1.810			-0.300	-0.068	1.820			-0.446	-0.155	1.746			-0.500	-0.173	1.712			0.131	0.080	1.769			0.171	-0.156	1.768
-0.021	-0.174	1.742			-0.013	-0.117	1.786			-0.008	0.198	1.775			-0.015	0.377	1.761			-0.160	0.098	1.810			-0.301	-0.068	1.819			-0.447	-0.155	1.745			-0.502	-0.172	1.705			0.130	0.080	1.769			0.171	-0.156	1.768
-0.021	-0.174	1.742			-0.013	-0.117	1.786			-0.008	0.198	1.774			-0.015	0.377	1.761			-0.160	0.098	1.810			-0.301	-0.068	1.818			-0.447	-0.154	1.742			-0.506	-0.171	1.697			0.130	0.080	1.769			0.171	-0.156	1.767
-0.021	-0.174	1.742			-0.013	-0.117	1.786			-0.008	0.199	1.774			-0.016	0.377	1.761			-0.160	0.098	1.810			-0.302	-0.068	1.816			-0.448	-0.153	1.739			-0.500	-0.169	1.694			0.130	0.080	1.769			0.171	-0.156	1.767
-0.021	-0.174	1.742			-0.013	-0.117	1.786			-0.008	0.199	1.774			-0.016	0.377	1.761			-0.160	0.098	1.810			-0.302	-0.067	1.813			-0.450	-0.150	1.724			-0.505	-0.166	1.673			0.130	0.080	1.769			0.171	-0.156	1.767
-0.021	-0.174	1.742			-0.013	-0.117	1.786			-0.008	0.199	1.775			-0.016	0.377	1.761			-0.160	0.098	1.810			-0.304	-0.066	1.808			-0.452	-0.148	1.711			-0.509	-0.163	1.656			0.130	0.081	1.769			0.171	-0.156	1.767
-0.021	-0.174	1.742			-0.013	-0.117	1.786			-0.008	0.199	1.775			-0.017	0.378	1.761			-0.160	0.098	1.810			-0.305	-0.064	1.802			-0.453	-0.146	1.700			-0.513	-0.160	1.641			0.130	0.081	1.769			0.171	-0.156	1.767
-0.021	-0.174	1.742			-0.013	-0.117	1.786			-0.008	0.199	1.775			-0.017	0.378	1.761			-0.160	0.098	1.810			-0.306	-0.062	1.796			-0.455	-0.142	1.683			-0.514	-0.157	1.628			0.130	0.081	1.769			0.171	-0.156	1.767
-0.021	-0.174	1.742			-0.013	-0.117	1.786			-0.009	0.199	1.775			-0.018	0.378	1.761			-0.160	0.097	1.810			-0.307	-0.060	1.789			-0.455	-0.138	1.671			-0.515	-0.152	1.611			0.129	0.081	1.769			0.171	-0.156	1.767
-0.021	-0.175	1.742			-0.013	-0.117	1.786			-0.009	0.199	1.775			-0.018	0.378	1.761			-0.160	0.097	1.810			-0.309	-0.058	1.781			-0.456	-0.133	1.649			-0.516	-0.146	1.587			0.129	0.081	1.769			0.171	-0.156	1.767
-0.021	-0.175	1.742			-0.013	-0.117	1.786			-0.009	0.200	1.775			-0.018	0.378	1.762			-0.161	0.097	1.810			-0.309	-0.055	1.772			-0.457	-0.129	1.628			-0.532	-0.130	1.539			0.129	0.081	1.769			0.171	-0.156	1.767
-0.021	-0.175	1.742			-0.013	-0.117	1.786			-0.009	0.200	1.775			-0.019	0.378	1.762			-0.161	0.097	1.810			-0.310	-0.052	1.762			-0.458	-0.125	1.609			-0.535	-0.124	1.521			0.129	0.081	1.769			0.171	-0.156	1.767
-0.021	-0.175	1.742			-0.013	-0.117	1.786			-0.009	0.200	1.775			-0.019	0.378	1.762			-0.161	0.097	1.810			-0.310	-0.049	1.751			-0.458	-0.121	1.592			-0.537	-0.119	1.502			0.129	0.081	1.769			0.171	-0.156	1.768
-0.021	-0.175	1.742			-0.014	-0.117	1.787			-0.009	0.200	1.776			-0.019	0.378	1.762			-0.161	0.097	1.810			-0.309	-0.046	1.743			-0.458	-0.118	1.576			-0.539	-0.113	1.488			0.129	0.081	1.770			0.171	-0.156	1.768
-0.021	-0.175	1.743			-0.014	-0.117	1.787			-0.009	0.200	1.776			-0.020	0.378	1.762			-0.161	0.096	1.809			-0.309	-0.044	1.734			-0.457	-0.115	1.564			-0.538	-0.110	1.477			0.129	0.081	1.770			0.171	-0.155	1.769
-0.021	-0.174	1.743			-0.014	-0.117	1.787			-0.009	0.200	1.776			-0.020	0.378	1.762			-0.162	0.096	1.809			-0.309	-0.042	1.727			-0.457	-0.112	1.551			-0.537	-0.103	1.463			0.129	0.082	1.770			0.171	-0.155	1.769
-0.021	-0.174	1.743			-0.014	-0.117	1.788			-0.010	0.200	1.776			-0.020	0.378	1.763			-0.162	0.096	1.808			-0.309	-0.040	1.720			-0.457	-0.110	1.541			-0.536	-0.099	1.454			0.128	0.082	1.771			0.171	-0.155	1.771
-0.021	-0.174	1.744			-0.014	-0.117	1.788			-0.010	0.201	1.777			-0.020	0.378	1.763			-0.163	0.095	1.808			-0.309	-0.039	1.714			-0.457	-0.108	1.532			-0.536	-0.096	1.446			0.128	0.082	1.771			0.171	-0.154	1.772
-0.021	-0.174	1.744			-0.014	-0.117	1.788			-0.010	0.201	1.777			-0.021	0.378	1.763			-0.163	0.095	1.807			-0.309	-0.038	1.708			-0.457	-0.106	1.524			-0.536	-0.093	1.439			0.128	0.082	1.772			0.171	-0.153	1.774
-0.021	-0.174	1.745			-0.015	-0.117	1.789			-0.010	0.201	1.777			-0.021	0.378	1.763			-0.163	0.094	1.806			-0.309	-0.037	1.704			-0.457	-0.105	1.517			-0.536	-0.090	1.433			0.128	0.082	1.773			0.171	-0.153	1.776
-0.021	-0.174	1.745			-0.015	-0.117	1.789			-0.010	0.201	1.778			-0.021	0.378	1.764			-0.164	0.094	1.805			-0.309	-0.036	1.700			-0.457	-0.104	1.511			-0.536	-0.088	1.427			0.128	0.082	1.774			0.171	-0.152	1.778
-0.021	-0.174	1.746			-0.015	-0.117	1.790			-0.010	0.201	1.778			-0.021	0.378	1.764			-0.164	0.093	1.804			-0.309	-0.036	1.697			-0.457	-0.103	1.506			-0.536	-0.086	1.422			0.128	0.083	1.775			0.171	-0.152	1.779
-0.021	-0.174	1.746			-0.015	-0.117	1.790			-0.011	0.201	1.778			-0.021	0.378	1.764			-0.165	0.093	1.803			-0.309	-0.035	1.693			-0.457	-0.102	1.501			-0.536	-0.084	1.417			0.128	0.083	1.776			0.170	-0.151	1.781
-0.021	-0.174	1.746			-0.016	-0.117	1.791			-0.011	0.201	1.779			-0.021	0.378	1.764			-0.165	0.092	1.802			-0.309	-0.035	1.691			-0.457	-0.101	1.496			-0.536	-0.083	1.413			0.128	0.083	1.777			0.170	-0.151	1.783
-0.021	-0.174	1.747			-0.016	-0.117	1.791			-0.011	0.201	1.779			-0.022	0.378	1.764			-0.166	0.092	1.801			-0.309	-0.034	1.688			-0.457	-0.100	1.492			-0.535	-0.082	1.410			0.128	0.083	1.778			0.170	-0.150	1.785
-0.021	-0.174	1.747			-0.016	-0.117	1.792			-0.011	0.201	1.779			-0.022	0.378	1.765			-0.166	0.091	1.800			-0.309	-0.034	1.686			-0.457	-0.100	1.488			-0.534	-0.081	1.407			0.127	0.084	1.779			0.169	-0.150	1.787
-0.021	-0.174	1.748			-0.016	-0.117	1.792			-0.011	0.201	1.780			-0.022	0.378	1.765			-0.167	0.091	1.800			-0.309	-0.034	1.683			-0.457	-0.099	1.485			-0.533	-0.081	1.405			0.127	0.084	1.780			0.169	-0.149	1.789
-0.021	-0.174	1.748			-0.017	-0.116	1.792			-0.012	0.201	1.780			-0.022	0.378	1.765			-0.167	0.091	1.799			-0.310	-0.033	1.681			-0.457	-0.099	1.482			-0.531	-0.082	1.404			0.127	0.084	1.781			0.169	-0.149	1.790
-0.021	-0.174	1.748			-0.017	-0.116	1.793			-0.012	0.201	1.780			-0.022	0.378	1.765			-0.167	0.090	1.798			-0.310	-0.033	1.679			-0.457	-0.099	1.479			-0.530	-0.083	1.403			0.127	0.084	1.782			0.168	-0.149	1.792
-0.021	-0.174	1.749			-0.017	-0.116	1.793			-0.012	0.201	1.781			-0.022	0.378	1.766			-0.168	0.090	1.797			-0.310	-0.033	1.677			-0.456	-0.099	1.477			-0.528	-0.083	1.403			0.127	0.084	1.783			0.168	-0.148	1.793
-0.021	-0.174	1.749			-0.017	-0.116	1.794			-0.012	0.201	1.781			-0.022	0.378	1.766			-0.168	0.090	1.796			-0.310	-0.033	1.675			-0.456	-0.099	1.475			-0.527	-0.084	1.402			0.127	0.085	1.784			0.168	-0.148	1.794
-0.021	-0.174	1.749			-0.018	-0.116	1.794			-0.013	0.201	1.781			-0.022	0.378	1.766			-0.168	0.089	1.796			-0.310	-0.032	1.673			-0.456	-0.099	1.473			-0.526	-0.085	1.400			0.126	0.085	1.785			0.168	-0.148	1.796
-0.022	-0.174	1.750			-0.018	-0.116	1.794			-0.013	0.201	1.781			-0.022	0.378	1.766			-0.169	0.089	1.795			-0.310	-0.032	1.672			-0.455	-0.099	1.471			-0.525	-0.085	1.399			0.126	0.085	1.786			0.168	-0.148	1.797
-0.022	-0.174	1.750			-0.018	-0.116	1.795			-0.013	0.201	1.782			-0.022	0.378	1.767			-0.169	0.089	1.794			-0.310	-0.032	1.670			-0.455	-0.099	1.468			-0.523	-0.086	1.397			0.126	0.085	1.786			0.167	-0.147	1.798
-0.022	-0.174	1.751			-0.019	-0.116	1.795			-0.013	0.201	1.782			-0.022	0.378	1.767			-0.169	0.089	1.794			-0.309	-0.032	1.668			-0.454	-0.099	1.466			-0.522	-0.086	1.395			0.126	0.085	1.787			0.167	-0.147	1.799
-0.022	-0.174	1.751			-0.019	-0.116	1.796			-0.014	0.201	1.782			-0.023	0.378	1.767			-0.169	0.088	1.793			-0.309	-0.032	1.666			-0.453	-0.100	1.463			-0.520	-0.087	1.393			0.126	0.085	1.788			0.167	-0.147	1.799
-0.022	-0.174	1.751			-0.019	-0.116	1.796			-0.014	0.201	1.783			-0.023	0.378	1.767			-0.170	0.088	1.793			-0.308	-0.032	1.663			-0.452	-0.100	1.459			-0.518	-0.087	1.391			0.126	0.085	1.788			0.167	-0.147	1.800
-0.022	-0.174	1.752			-0.019	-0.116	1.796			-0.014	0.201	1.783			-0.023	0.378	1.767			-0.170	0.088	1.792			-0.308	-0.033	1.660			-0.450	-0.100	1.455			-0.516	-0.087	1.388			0.125	0.085	1.789			0.167	-0.147	1.801
-0.022	-0.174	1.752			-0.020	-0.116	1.797			-0.014	0.201	1.783			-0.023	0.378	1.768			-0.170	0.088	1.792			-0.307	-0.033	1.657			-0.448	-0.100	1.452			-0.514	-0.087	1.385			0.125	0.085	1.790			0.167	-0.147	1.801
-0.022	-0.174	1.752			-0.020	-0.116	1.797			-0.015	0.201	1.784			-0.023	0.378	1.768			-0.170	0.088	1.791			-0.306	-0.033	1.654			-0.446	-0.101	1.448			-0.512	-0.087	1.383			0.125	0.086	1.790			0.167	-0.146	1.802
-0.022	-0.174	1.753			-0.020	-0.116	1.797			-0.015	0.201	1.784			-0.024	0.378	1.768			-0.170	0.087	1.791			-0.306	-0.034	1.650			-0.444	-0.101	1.443			-0.509	-0.086	1.380			0.125	0.086	1.791			0.167	-0.146	1.802
-0.022	-0.174	1.753			-0.021	-0.116	1.798			-0.016	0.201	1.784			-0.024	0.378	1.768			-0.170	0.087	1.790			-0.305	-0.034	1.645			-0.443	-0.100	1.437			-0.506	-0.086	1.377			0.125	0.086	1.791			0.167	-0.146	1.803
-0.022	-0.174	1.753			-0.021	-0.116	1.798			-0.016	0.201	1.785			-0.024	0.378	1.768			-0.171	0.087	1.790			-0.304	-0.039	1.635			-0.441	-0.100	1.430			-0.503	-0.084	1.373			0.125	0.086	1.792			0.167	-0.146	1.803
-0.022	-0.174	1.754			-0.021	-0.116	1.798			-0.016	0.201	1.785			-0.025	0.377	1.768			-0.171	0.087	1.789			-0.303	-0.041	1.628			-0.438	-0.099	1.423			-0.499	-0.082	1.368			0.124	0.086	1.792			0.167	-0.145	1.804
-0.023	-0.174	1.754			-0.022	-0.116	1.799			-0.017	0.201	1.785			-0.025	0.377	1.769			-0.171	0.087	1.788			-0.297	-0.035	1.631			-0.429	-0.094	1.424			-0.495	-0.080	1.364			0.124	0.086	1.792			0.167	-0.145	1.804
-0.023	-0.174	1.754			-0.022	-0.116	1.799			-0.017	0.201	1.786			-0.025	0.377	1.769			-0.171	0.087	1.788			-0.293	-0.031	1.633			-0.422	-0.091	1.425			-0.492	-0.079	1.360			0.124	0.086	1.793			0.166	-0.145	1.805
-0.023	-0.174	1.755			-0.022	-0.116	1.799			-0.018	0.201	1.786			-0.026	0.377	1.769			-0.171	0.087	1.787			-0.290	-0.028	1.634			-0.417	-0.088	1.424			-0.489	-0.077	1.356			0.124	0.086	1.793			0.166	-0.145	1.805
-0.023	-0.174	1.755			-0.023	-0.116	1.800			-0.018	0.201	1.786			-0.026	0.377	1.769			-0.172	0.087	1.786			-0.287	-0.026	1.634			-0.413	-0.086	1.424			-0.487	-0.075	1.353			0.124	0.086	1.794			0.166	-0.145	1.805
-0.023	-0.174	1.755			-0.023	-0.116	1.800			-0.019	0.201	1.787			-0.026	0.377	1.769			-0.172	0.087	1.786			-0.285	-0.024	1.635			-0.409	-0.084	1.423			-0.485	-0.074	1.350			0.124	0.086	1.794			0.166	-0.145	1.806
-0.023	-0.174	1.755			-0.023	-0.116	1.800			-0.019	0.200	1.787			-0.027	0.377	1.769			-0.172	0.087	1.785			-0.284	-0.022	1.635			-0.406	-0.083	1.423			-0.483	-0.073	1.347			0.123	0.086	1.794			0.166	-0.145	1.806
-0.023	-0.174	1.756			-0.023	-0.116	1.800			-0.019	0.200	1.787			-0.027	0.377	1.769			-0.172	0.086	1.784			-0.282	-0.021	1.635			-0.404	-0.082	1.422			-0.481	-0.072	1.345			0.123	0.086	1.795			0.166	-0.145	1.807
-0.023	-0.174	1.756			-0.024	-0.116	1.801			-0.020	0.200	1.787			-0.027	0.377	1.769			-0.172	0.086	1.784			-0.281	-0.020	1.635			-0.402	-0.081	1.422			-0.480	-0.071	1.342			0.123	0.086	1.795			0.166	-0.145	1.807
-0.023	-0.174	1.756			-0.024	-0.116	1.801			-0.020	0.200	1.788			-0.027	0.377	1.770			-0.173	0.086	1.783			-0.280	-0.019	1.635			-0.400	-0.080	1.421			-0.478	-0.071	1.340			0.123	0.086	1.795			0.166	-0.146	1.808
-0.023	-0.174	1.756			-0.024	-0.116	1.801			-0.020	0.200	1.788			-0.028	0.377	1.770			-0.173	0.086	1.782			-0.279	-0.018	1.635			-0.398	-0.079	1.420			-0.477	-0.070	1.339			0.123	0.086	1.796			0.166	-0.146	1.808
-0.024	-0.174	1.757			-0.025	-0.117	1.801			-0.021	0.200	1.788			-0.028	0.377	1.770			-0.173	0.086	1.782			-0.278	-0.018	1.635			-0.396	-0.079	1.420			-0.476	-0.070	1.337			0.123	0.086	1.796			0.165	-0.146	1.808
-0.024	-0.174	1.757			-0.025	-0.117	1.802			-0.021	0.200	1.788			-0.028	0.377	1.770			-0.173	0.086	1.781			-0.277	-0.017	1.635			-0.395	-0.078	1.419			-0.475	-0.070	1.335			0.122	0.086	1.797			0.165	-0.146	1.809
-0.024	-0.174	1.757			-0.025	-0.117	1.802			-0.021	0.200	1.788			-0.029	0.377	1.770			-0.173	0.086	1.781			-0.276	-0.016	1.634			-0.393	-0.078	1.419			-0.474	-0.069	1.334			0.122	0.086	1.797			0.165	-0.147	1.810
-0.024	-0.174	1.757			-0.026	-0.117	1.802			-0.022	0.200	1.788			-0.029	0.377	1.770			-0.173	0.086	1.780			-0.275	-0.016	1.634			-0.392	-0.078	1.418			-0.473	-0.069	1.333			0.122	0.086	1.797			0.165	-0.147	1.810
-0.024	-0.174	1.757			-0.026	-0.117	1.802			-0.022	0.200	1.789			-0.029	0.377	1.770			-0.173	0.086	1.779			-0.275	-0.015	1.634			-0.391	-0.077	1.418			-0.472	-0.069	1.331			0.122	0.086	1.798			0.165	-0.148	1.810
-0.024	-0.174	1.757			-0.026	-0.117	1.802			-0.022	0.200	1.789			-0.029	0.377	1.770			-0.173	0.086	1.779			-0.274	-0.015	1.634			-0.390	-0.077	1.418			-0.471	-0.069	1.330			0.122	0.086	1.798			0.165	-0.148	1.811
-0.024	-0.174	1.758			-0.026	-0.117	1.802			-0.023	0.200	1.789			-0.030	0.377	1.770			-0.174	0.086	1.778			-0.273	-0.015	1.634			-0.389	-0.077	1.417			-0.470	-0.069	1.329			0.122	0.086	1.798			0.164	-0.148	1.811
-0.024	-0.174	1.758			-0.027	-0.117	1.802			-0.023	0.199	1.789			-0.030	0.376	1.770			-0.174	0.086	1.778			-0.273	-0.014	1.633			-0.388	-0.077	1.417			-0.469	-0.069	1.328			0.122	0.086	1.798			0.164	-0.149	1.812
-0.024	-0.174	1.758			-0.027	-0.117	1.803			-0.023	0.199	1.789			-0.030	0.376	1.770			-0.174	0.086	1.777			-0.272	-0.014	1.633			-0.387	-0.077	1.417			-0.469	-0.069	1.328			0.121	0.086	1.799			0.164	-0.149	1.812
-0.024	-0.175	1.758			-0.027	-0.117	1.803			-0.024	0.199	1.789			-0.030	0.376	1.770			-0.174	0.087	1.777			-0.272	-0.014	1.633			-0.387	-0.077	1.417			-0.468	-0.069	1.327			0.121	0.086	1.799			0.164	-0.149	1.812
-0.025	-0.175	1.758			-0.027	-0.117	1.803			-0.024	0.199	1.789			-0.030	0.376	1.770			-0.174	0.087	1.777			-0.271	-0.014	1.633			-0.386	-0.077	1.417			-0.468	-0.069	1.326			0.121	0.086	1.799			0.164	-0.149	1.813
-0.025	-0.175	1.758			-0.028	-0.117	1.803			-0.024	0.199	1.789			-0.030	0.376	1.770			-0.174	0.087	1.776			-0.271	-0.013	1.633			-0.386	-0.077	1.417			-0.467	-0.069	1.326			0.121	0.086	1.799			0.164	-0.150	1.813
-0.025	-0.175	1.758			-0.028	-0.117	1.803			-0.025	0.199	1.789			-0.031	0.376	1.770			-0.174	0.087	1.776			-0.271	-0.013	1.633			-0.385	-0.077	1.417			-0.467	-0.070	1.325			0.121	0.085	1.800			0.163	-0.150	1.813
-0.025	-0.175	1.758			-0.028	-0.117	1.803			-0.025	0.199	1.789			-0.031	0.376	1.770			-0.174	0.087	1.775			-0.270	-0.013	1.634			-0.385	-0.077	1.418			-0.466	-0.070	1.325			0.121	0.085	1.800			0.163	-0.150	1.813
-0.025	-0.175	1.758			-0.028	-0.117	1.803			-0.025	0.199	1.789			-0.031	0.376	1.770			-0.174	0.087	1.775			-0.270	-0.013	1.634			-0.385	-0.077	1.418			-0.466	-0.070	1.325			0.121	0.085	1.800			0.163	-0.150	1.814
-0.025	-0.175	1.759			-0.029	-0.117	1.803			-0.025	0.199	1.789			-0.031	0.376	1.770			-0.174	0.087	1.775			-0.270	-0.013	1.634			-0.385	-0.077	1.418			-0.466	-0.070	1.325			0.121	0.085	1.800			0.163	-0.150	1.814
-0.025	-0.175	1.759			-0.029	-0.117	1.803			-0.026	0.199	1.789			-0.031	0.376	1.770			-0.174	0.087	1.775			-0.270	-0.013	1.634			-0.384	-0.077	1.418			-0.466	-0.071	1.324			0.121	0.085	1.800			0.163	-0.150	1.814
-0.025	-0.175	1.759			-0.029	-0.117	1.803			-0.026	0.199	1.790			-0.031	0.376	1.770			-0.174	0.087	1.774			-0.270	-0.013	1.634			-0.384	-0.078	1.419			-0.465	-0.071	1.324			0.120	0.085	1.800			0.163	-0.151	1.814
-0.025	-0.175	1.759			-0.029	-0.117	1.803			-0.026	0.199	1.790			-0.031	0.376	1.770			-0.174	0.087	1.774			-0.270	-0.013	1.635			-0.384	-0.078	1.419			-0.465	-0.071	1.324			0.120	0.085	1.800			0.163	-0.151	1.814
-0.025	-0.175	1.759			-0.029	-0.117	1.803			-0.026	0.198	1.790			-0.031	0.376	1.770			-0.174	0.087	1.774			-0.270	-0.013	1.635			-0.384	-0.078	1.419			-0.465	-0.072	1.324			0.120	0.085	1.801			0.163	-0.151	1.814
-0.025	-0.175	1.759			-0.029	-0.117	1.803			-0.026	0.198	1.790			-0.032	0.376	1.770			-0.174	0.087	1.774			-0.270	-0.013	1.635			-0.384	-0.078	1.420			-0.465	-0.072	1.324			0.120	0.085	1.801			0.163	-0.151	1.814
-0.026	-0.175	1.759			-0.030	-0.117	1.803			-0.026	0.198	1.790			-0.032	0.376	1.770			-0.175	0.087	1.773			-0.270	-0.013	1.635			-0.384	-0.078	1.420			-0.465	-0.072	1.325			0.120	0.085	1.801			0.163	-0.151	1.814
-0.026	-0.175	1.759			-0.030	-0.117	1.803			-0.027	0.198	1.790			-0.032	0.376	1.770			-0.175	0.087	1.773			-0.271	-0.014	1.634			-0.386	-0.080	1.419			-0.465	-0.072	1.325			0.120	0.085	1.801			0.163	-0.152	1.814
-0.026	-0.175	1.759			-0.030	-0.117	1.803			-0.027	0.198	1.790			-0.032	0.376	1.770			-0.175	0.087	1.773			-0.271	-0.015	1.635			-0.386	-0.080	1.419			-0.465	-0.073	1.325			0.120	0.085	1.801			0.163	-0.152	1.815
-0.026	-0.175	1.759			-0.030	-0.117	1.803			-0.027	0.198	1.790			-0.032	0.376	1.770			-0.175	0.087	1.773			-0.271	-0.015	1.635			-0.386	-0.080	1.420			-0.465	-0.073	1.325			0.120	0.085	1.801			0.163	-0.152	1.815
-0.026	-0.175	1.759			-0.030	-0.117	1.803			-0.027	0.198	1.790			-0.032	0.376	1.771			-0.175	0.087	1.773			-0.271	-0.015	1.636			-0.386	-0.080	1.420			-0.465	-0.073	1.326			0.120	0.085	1.801			0.163	-0.152	1.815
-0.026	-0.175	1.759			-0.030	-0.117	1.803			-0.027	0.198	1.790			-0.032	0.376	1.771			-0.175	0.087	1.773			-0.271	-0.015	1.636			-0.386	-0.080	1.421			-0.465	-0.074	1.326			0.120	0.085	1.801			0.162	-0.152	1.815
-0.026	-0.175	1.759			-0.030	-0.117	1.803			-0.027	0.198	1.790			-0.032	0.376	1.771			-0.175	0.087	1.772			-0.271	-0.015	1.636			-0.386	-0.081	1.421			-0.465	-0.074	1.326			0.120	0.084	1.801			0.162	-0.152	1.815
-0.026	-0.175	1.759			-0.030	-0.117	1.803			-0.027	0.198	1.790			-0.032	0.376	1.771			-0.175	0.087	1.772			-0.271	-0.015	1.637			-0.387	-0.081	1.422			-0.465	-0.075	1.327			0.120	0.084	1.801			0.162	-0.152	1.815
-0.026	-0.175	1.759			-0.031	-0.117	1.803			-0.027	0.198	1.790			-0.032	0.376	1.771			-0.175	0.087	1.772			-0.271	-0.016	1.637			-0.387	-0.081	1.422			-0.465	-0.075	1.328			0.120	0.084	1.802			0.162	-0.152	1.815
-0.026	-0.175	1.759			-0.031	-0.117	1.803			-0.027	0.198	1.790			-0.032	0.376	1.771			-0.175	0.087	1.772			-0.271	-0.016	1.637			-0.387	-0.082	1.422			-0.466	-0.076	1.329			0.120	0.084	1.802			0.162	-0.152	1.815
-0.026	-0.175	1.759			-0.031	-0.117	1.803			-0.027	0.198	1.790			-0.032	0.376	1.771			-0.175	0.087	1.772			-0.271	-0.016	1.637			-0.388	-0.082	1.423			-0.466	-0.076	1.330			0.120	0.084	1.802			0.162	-0.152	1.815
-0.026	-0.175	1.759			-0.031	-0.117	1.803			-0.028	0.198	1.790			-0.032	0.376	1.771			-0.175	0.087	1.772			-0.271	-0.016	1.638			-0.388	-0.083	1.423			-0.466	-0.077	1.331			0.120	0.084	1.802			0.162	-0.152	1.815
-0.026	-0.175	1.759			-0.031	-0.117	1.804			-0.028	0.198	1.790			-0.032	0.376	1.771			-0.175	0.087	1.772			-0.272	-0.017	1.638			-0.389	-0.083	1.424			-0.467	-0.077	1.332			0.120	0.084	1.802			0.162	-0.152	1.815
-0.026	-0.175	1.759			-0.031	-0.117	1.804			-0.028	0.198	1.790			-0.033	0.376	1.771			-0.175	0.087	1.772			-0.272	-0.017	1.638			-0.389	-0.084	1.424			-0.467	-0.078	1.333			0.120	0.084	1.802			0.162	-0.153	1.815
-0.026	-0.175	1.759			-0.031	-0.117	1.804			-0.028	0.198	1.790			-0.033	0.376	1.771			-0.175	0.087	1.772			-0.272	-0.018	1.638			-0.390	-0.084	1.425			-0.468	-0.078	1.335			0.120	0.084	1.802			0.162	-0.153	1.815
-0.026	-0.175	1.759			-0.031	-0.117	1.804			-0.028	0.198	1.790			-0.033	0.376	1.771			-0.175	0.087	1.772			-0.272	-0.018	1.639			-0.390	-0.085	1.425			-0.468	-0.079	1.336			0.120	0.084	1.802			0.162	-0.153	1.815
-0.026	-0.175	1.759			-0.031	-0.117	1.804			-0.028	0.198	1.790			-0.033	0.376	1.771			-0.175	0.087	1.772			-0.272	-0.018	1.639			-0.391	-0.085	1.426			-0.469	-0.079	1.337			0.120	0.084	1.802			0.162	-0.153	1.815
-0.026	-0.175	1.759			-0.031	-0.117	1.804			-0.028	0.198	1.790			-0.033	0.376	1.771			-0.175	0.087	1.772			-0.273	-0.019	1.640			-0.391	-0.085	1.426			-0.469	-0.079	1.337			0.120	0.084	1.802			0.162	-0.153	1.815
-0.026	-0.175	1.759			-0.031	-0.117	1.804			-0.028	0.198	1.790			-0.033	0.376	1.771			-0.175	0.087	1.772			-0.273	-0.019	1.641			-0.391	-0.085	1.427			-0.468	-0.078	1.338			0.119	0.084	1.802			0.162	-0.153	1.815
-0.026	-0.175	1.759			-0.031	-0.118	1.804			-0.028	0.198	1.790			-0.033	0.376	1.771			-0.175	0.087	1.772			-0.273	-0.019	1.641			-0.390	-0.085	1.427			-0.466	-0.076	1.338			0.119	0.084	1.802			0.162	-0.153	1.815
-0.027	-0.175	1.760			-0.031	-0.118	1.804			-0.028	0.198	1.790			-0.033	0.376	1.771			-0.175	0.087	1.772			-0.273	-0.019	1.642			-0.387	-0.083	1.426			-0.460	-0.071	1.337			0.119	0.084	1.802			0.162	-0.153	1.814
-0.027	-0.175	1.760			-0.031	-0.118	1.804			-0.028	0.198	1.790			-0.033	0.376	1.771			-0.174	0.087	1.772			-0.273	-0.019	1.643			-0.380	-0.079	1.424			-0.449	-0.063	1.333			0.119	0.084	1.802			0.162	-0.153	1.814
-0.027	-0.175	1.760			-0.031	-0.118	1.804			-0.028	0.198	1.790			-0.033	0.376	1.771			-0.174	0.087	1.772			-0.273	-0.020	1.643			-0.369	-0.074	1.420			-0.427	-0.054	1.327			0.119	0.084	1.802			0.162	-0.153	1.814
-0.027	-0.175	1.760			-0.031	-0.118	1.804			-0.028	0.198	1.790			-0.033	0.376	1.771			-0.174	0.087	1.772			-0.272	-0.020	1.643			-0.358	-0.070	1.415			-0.401	-0.047	1.322			0.119	0.084	1.802			0.162	-0.153	1.814
-0.027	-0.175	1.760			-0.031	-0.118	1.804			-0.028	0.198	1.790			-0.033	0.376	1.772			-0.174	0.088	1.772			-0.271	-0.020	1.644			-0.339	-0.062	1.408			-0.379	-0.043	1.317			0.119	0.084	1.802			0.162	-0.153	1.814
-0.027	-0.175	1.760			-0.031	-0.118	1.804			-0.028	0.198	1.790			-0.033	0.376	1.772			-0.174	0.088	1.772			-0.270	-0.020	1.643			-0.326	-0.057	1.402			-0.358	-0.038	1.312			0.119	0.084	1.802			0.162	-0.153	1.813
-0.027	-0.175	1.760			-0.031	-0.118	1.804			-0.028	0.198	1.791			-0.033	0.376	1.772			-0.174	0.088	1.773			-0.267	-0.020	1.642			-0.310	-0.052	1.395			-0.335	-0.034	1.307			0.119	0.084	1.802			0.162	-0.153	1.813
-0.027	-0.175	1.760			-0.032	-0.118	1.804			-0.028	0.198	1.791			-0.033	0.376	1.772			-0.174	0.088	1.773			-0.263	-0.020	1.641			-0.296	-0.048	1.389			-0.315	-0.032	1.303			0.119	0.084	1.802			0.162	-0.153	1.813
-0.027	-0.175	1.760			-0.032	-0.118	1.804			-0.028	0.198	1.791			-0.033	0.376	1.772			-0.174	0.088	1.773			-0.257	-0.020	1.638			-0.282	-0.044	1.383			-0.295	-0.029	1.299			0.119	0.084	1.802			0.162	-0.153	1.813
-0.027	-0.175	1.760			-0.032	-0.118	1.804			-0.028	0.198	1.791			-0.033	0.376	1.772			-0.174	0.088	1.773			-0.248	-0.019	1.633			-0.267	-0.041	1.377			-0.275	-0.026	1.296			0.119	0.084	1.802			0.162	-0.153	1.813
-0.027	-0.175	1.760			-0.032	-0.118	1.804			-0.028	0.198	1.791			-0.033	0.376	1.772			-0.173	0.088	1.773			-0.245	-0.018	1.631			-0.253	-0.039	1.371			-0.254	-0.022	1.292			0.119	0.084	1.802			0.162	-0.153	1.813
-0.027	-0.175	1.760			-0.032	-0.118	1.804			-0.028	0.198	1.791			-0.033	0.376	1.772			-0.173	0.088	1.773			-0.242	-0.018	1.630			-0.239	-0.036	1.367			-0.236	-0.018	1.290			0.119	0.084	1.803			0.162	-0.153	1.813
-0.027	-0.175	1.760			-0.032	-0.118	1.804			-0.028	0.198	1.791			-0.033	0.376	1.773			-0.172	0.089	1.773			-0.239	-0.017	1.628			-0.224	-0.032	1.364			-0.216	-0.014	1.290			0.119	0.084	1.803			0.162	-0.153	1.813
-0.027	-0.175	1.760			-0.032	-0.118	1.804			-0.028	0.198	1.791			-0.033	0.376	1.773			-0.171	0.089	1.773			-0.235	-0.016	1.626			-0.206	-0.028	1.360			-0.195	-0.009	1.292			0.119	0.084	1.803			0.162	-0.153	1.813
-0.027	-0.175	1.760			-0.032	-0.118	1.804			-0.028	0.198	1.791			-0.033	0.376	1.773			-0.169	0.091	1.774			-0.231	-0.013	1.624			-0.192	-0.024	1.359			-0.178	-0.005	1.295			0.119	0.084	1.803			0.162	-0.153	1.813
-0.027	-0.175	1.760			-0.032	-0.118	1.804			-0.028	0.198	1.791			-0.033	0.376	1.773			-0.167	0.093	1.775			-0.228	-0.009	1.622			-0.179	-0.020	1.358			-0.163	-0.002	1.300			0.119	0.084	1.803			0.162	-0.153	1.813
-0.027	-0.175	1.760			-0.032	-0.118	1.804			-0.028	0.198	1.791			-0.033	0.376	1.773			-0.164	0.096	1.777			-0.224	-0.006	1.621			-0.168	-0.016	1.359			-0.151	0.001	1.307			0.119	0.084	1.803			0.162	-0.153	1.813
-0.027	-0.175	1.760			-0.032	-0.118	1.804			-0.028	0.198	1.791			-0.033	0.376	1.773			-0.161	0.100	1.778			-0.220	-0.002	1.621			-0.158	-0.013	1.360			-0.140	0.004	1.314			0.119	0.084	1.803			0.162	-0.153	1.814
-0.027	-0.175	1.760			-0.032	-0.118	1.804			-0.028	0.198	1.791			-0.033	0.376	1.773			-0.159	0.102	1.780			-0.221	-0.009	1.634			-0.151	-0.012	1.381			-0.130	0.006	1.324			0.119	0.084	1.803			0.162	-0.153	1.814
-0.027	-0.175	1.760			-0.032	-0.118	1.804			-0.028	0.198	1.791			-0.033	0.376	1.773			-0.158	0.104	1.781			-0.220	-0.014	1.643			-0.144	-0.011	1.393			-0.121	0.007	1.336			0.120	0.084	1.803			0.162	-0.153	1.814
-0.027	-0.175	1.760			-0.032	-0.118	1.804			-0.028	0.198	1.791			-0.033	0.376	1.773			-0.158	0.106	1.783			-0.218	-0.028	1.633			-0.135	-0.010	1.392			-0.113	0.007	1.349			0.120	0.084	1.803			0.161	-0.153	1.814
-0.027	-0.175	1.760			-0.031	-0.118	1.804			-0.028	0.198	1.791			-0.033	0.376	1.773			-0.159	0.107	1.784			-0.216	-0.038	1.627			-0.127	-0.009	1.392			-0.105	0.006	1.360			0.120	0.084	1.803			0.161	-0.153	1.815
-0.027	-0.175	1.760			-0.031	-0.118	1.804			-0.028	0.198	1.791			-0.033	0.376	1.773			-0.159	0.107	1.785			-0.216	-0.045	1.623			-0.118	-0.008	1.394			-0.095	0.006	1.371			0.120	0.084	1.803			0.161	-0.153	1.815
-0.027	-0.175	1.760			-0.031	-0.118	1.804			-0.027	0.198	1.791			-0.033	0.376	1.773			-0.160	0.108	1.786			-0.213	-0.051	1.619			-0.108	-0.009	1.397			-0.086	0.005	1.380			0.120	0.084	1.803			0.161	-0.153	1.815
-0.027	-0.175	1.759			-0.031	-0.118	1.804			-0.027	0.198	1.791			-0.033	0.376	1.773			-0.161	0.108	1.787			-0.211	-0.056	1.617			-0.097	-0.009	1.399			-0.077	0.004	1.388			0.120	0.084	1.803			0.161	-0.153	1.815
-0.027	-0.175	1.759			-0.031	-0.118	1.803			-0.027	0.198	1.791			-0.033	0.376	1.773			-0.161	0.108	1.788			-0.209	-0.060	1.615			-0.088	-0.009	1.401			-0.069	0.003	1.393			0.120	0.084	1.803			0.161	-0.153	1.815
-0.026	-0.175	1.759			-0.031	-0.117	1.803			-0.027	0.198	1.791			-0.033	0.376	1.773			-0.161	0.108	1.789			-0.207	-0.065	1.615			-0.080	-0.010	1.403			-0.062	0.001	1.398			0.120	0.084	1.803			0.161	-0.153	1.815
-0.026	-0.175	1.759			-0.030	-0.117	1.803			-0.027	0.198	1.791			-0.033	0.376	1.773			-0.162	0.108	1.789			-0.206	-0.070	1.615			-0.073	-0.011	1.406			-0.055	0.000	1.402			0.120	0.084	1.803			0.161	-0.153	1.814
-0.026	-0.174	1.759			-0.030	-0.117	1.803			-0.027	0.198	1.791			-0.033	0.376	1.773			-0.162	0.108	1.790			-0.205	-0.074	1.615			-0.067	-0.011	1.409			-0.049	-0.001	1.406			0.120	0.084	1.803			0.161	-0.153	1.814
-0.026	-0.174	1.759			-0.030	-0.117	1.803			-0.026	0.198	1.791			-0.033	0.375	1.773			-0.162	0.108	1.790			-0.204	-0.077	1.615			-0.062	-0.012	1.412			-0.043	-0.002	1.409			0.120	0.084	1.803			0.161	-0.152	1.813
-0.026	-0.174	1.759			-0.030	-0.117	1.803			-0.026	0.198	1.791			-0.033	0.375	1.773			-0.162	0.108	1.791			-0.203	-0.074	1.625			-0.058	-0.013	1.420			-0.038	-0.002	1.411			0.120	0.084	1.803			0.161	-0.152	1.813
-0.026	-0.173	1.759			-0.029	-0.117	1.803			-0.026	0.198	1.791			-0.033	0.375	1.773			-0.162	0.108	1.791			-0.202	-0.076	1.624			-0.054	-0.013	1.421			-0.034	-0.003	1.413			0.120	0.084	1.803			0.161	-0.152	1.812
-0.026	-0.173	1.759			-0.029	-0.116	1.803			-0.026	0.197	1.791			-0.033	0.375	1.773			-0.162	0.107	1.792			-0.199	-0.078	1.621			-0.048	-0.013	1.420			-0.029	-0.003	1.415			0.120	0.084	1.803			0.161	-0.152	1.812
-0.026	-0.173	1.759			-0.029	-0.116	1.803			-0.026	0.197	1.791			-0.033	0.375	1.773			-0.162	0.107	1.792			-0.196	-0.080	1.619			-0.044	-0.013	1.420			-0.025	-0.003	1.417			0.120	0.084	1.803			0.161	-0.152	1.811
-0.026	-0.173	1.759			-0.029	-0.116	1.803			-0.026	0.197	1.791			-0.032	0.375	1.773			-0.162	0.107	1.792			-0.194	-0.081	1.617			-0.040	-0.012	1.420			-0.022	-0.004	1.419			0.121	0.084	1.802			0.161	-0.151	1.810
-0.026	-0.172	1.759			-0.029	-0.116	1.803			-0.025	0.197	1.791			-0.032	0.375	1.773			-0.162	0.106	1.792			-0.192	-0.083	1.615			-0.036	-0.012	1.420			-0.019	-0.004	1.420			0.121	0.084	1.802			0.161	-0.150	1.809
-0.026	-0.172	1.758			-0.028	-0.116	1.803			-0.025	0.197	1.791			-0.032	0.375	1.773			-0.162	0.106	1.792			-0.191	-0.084	1.614			-0.033	-0.012	1.420			-0.016	-0.004	1.421			0.121	0.084	1.802			0.161	-0.149	1.808
-0.026	-0.172	1.758			-0.028	-0.115	1.803			-0.025	0.197	1.791			-0.031	0.374	1.773			-0.162	0.106	1.793			-0.190	-0.085	1.614			-0.030	-0.012	1.421			-0.013	-0.004	1.421			0.121	0.084	1.802			0.161	-0.148	1.807
-0.025	-0.172	1.758			-0.028	-0.115	1.803			-0.025	0.197	1.791			-0.031	0.374	1.773			-0.162	0.105	1.793			-0.190	-0.086	1.613			-0.027	-0.013	1.422			-0.010	-0.005	1.422			0.121	0.084	1.802			0.161	-0.148	1.807
-0.025	-0.171	1.758			-0.028	-0.115	1.802			-0.024	0.197	1.791			-0.031	0.374	1.773			-0.162	0.105	1.793			-0.190	-0.087	1.612			-0.026	-0.014	1.423			-0.008	-0.005	1.423			0.121	0.084	1.801			0.161	-0.148	1.806
-0.025	-0.171	1.758			-0.028	-0.115	1.802			-0.024	0.197	1.791			-0.031	0.375	1.773			-0.162	0.105	1.793			-0.190	-0.088	1.612			-0.024	-0.014	1.424			-0.005	-0.005	1.423			0.121	0.084	1.801			0.161	-0.148	1.805
-0.025	-0.171	1.758			-0.027	-0.115	1.802			-0.024	0.197	1.791			-0.030	0.375	1.773			-0.162	0.104	1.793			-0.190	-0.089	1.611			-0.023	-0.016	1.424			-0.003	-0.006	1.423			0.121	0.084	1.801			0.161	-0.148	1.805
-0.025	-0.171	1.758			-0.027	-0.115	1.802			-0.024	0.197	1.790			-0.030	0.375	1.772			-0.162	0.104	1.793			-0.189	-0.090	1.611			-0.022	-0.017	1.426			-0.001	-0.007	1.423			0.121	0.084	1.801			0.161	-0.148	1.804
-0.025	-0.171	1.758			-0.027	-0.115	1.802			-0.023	0.197	1.790			-0.030	0.375	1.772			-0.162	0.104	1.793			-0.189	-0.091	1.611			-0.021	-0.019	1.427			0.000	-0.007	1.423			0.121	0.084	1.800			0.161	-0.148	1.804
-0.025	-0.171	1.758			-0.027	-0.114	1.802			-0.023	0.197	1.790			-0.029	0.375	1.772			-0.162	0.103	1.792			-0.189	-0.091	1.611			-0.020	-0.021	1.428			0.002	-0.009	1.423			0.121	0.084	1.800			0.161	-0.148	1.803
-0.025	-0.170	1.758			-0.027	-0.114	1.802			-0.023	0.197	1.790			-0.029	0.375	1.772			-0.162	0.103	1.792			-0.189	-0.092	1.610			-0.019	-0.022	1.428			0.004	-0.010	1.423			0.121	0.084	1.800			0.161	-0.148	1.803
-0.025	-0.170	1.758			-0.027	-0.114	1.802			-0.023	0.197	1.790			-0.029	0.375	1.772			-0.162	0.103	1.792			-0.189	-0.093	1.610			-0.019	-0.024	1.429			0.005	-0.011	1.422			0.121	0.084	1.800			0.161	-0.148	1.803
-0.025	-0.170	1.758			-0.026	-0.114	1.802			-0.023	0.197	1.790			-0.029	0.375	1.772			-0.162	0.102	1.792			-0.189	-0.093	1.610			-0.018	-0.026	1.430			0.007	-0.013	1.422			0.122	0.084	1.799			0.161	-0.147	1.802
-0.025	-0.170	1.757			-0.026	-0.114	1.802			-0.022	0.197	1.790			-0.029	0.375	1.772			-0.162	0.102	1.792			-0.189	-0.094	1.610			-0.043	-0.058	1.450			0.008	-0.014	1.422			0.122	0.084	1.799			0.161	-0.147	1.802
-0.025	-0.170	1.757			-0.026	-0.114	1.802			-0.022	0.197	1.790			-0.028	0.376	1.772			-0.162	0.102	1.792			-0.188	-0.087	1.614			-0.055	-0.072	1.460			0.010	-0.016	1.422			0.122	0.084	1.799			0.161	-0.147	1.802
-0.025	-0.170	1.757			-0.026	-0.114	1.802			-0.022	0.197	1.790			-0.028	0.376	1.772			-0.162	0.101	1.792			-0.188	-0.082	1.617			-0.062	-0.079	1.466			0.012	-0.018	1.422			0.122	0.084	1.799			0.161	-0.147	1.801
-0.025	-0.170	1.757			-0.026	-0.114	1.801			-0.022	0.197	1.789			-0.028	0.376	1.772			-0.162	0.101	1.791			-0.188	-0.079	1.620			-0.067	-0.084	1.471			0.013	-0.019	1.422			0.122	0.084	1.799			0.161	-0.146	1.801
-0.024	-0.170	1.757			-0.026	-0.114	1.801			-0.022	0.197	1.789			-0.028	0.376	1.771			-0.162	0.101	1.791			-0.188	-0.074	1.625			-0.071	-0.089	1.476			0.015	-0.021	1.422			0.122	0.084	1.798			0.161	-0.146	1.801
-0.024	-0.169	1.757			-0.026	-0.113	1.801			-0.022	0.197	1.789			-0.028	0.376	1.771			-0.162	0.100	1.791			-0.188	-0.070	1.628			-0.074	-0.092	1.480			0.017	-0.023	1.423			0.122	0.084	1.798			0.161	-0.145	1.800
-0.024	-0.169	1.757			-0.026	-0.113	1.801			-0.022	0.197	1.789			-0.028	0.376	1.771			-0.163	0.100	1.790			-0.188	-0.068	1.630			-0.076	-0.095	1.483			0.020	-0.024	1.423			0.122	0.084	1.798			0.160	-0.144	1.799
-0.024	-0.169	1.757			-0.026	-0.113	1.801			-0.021	0.197	1.789			-0.027	0.377	1.771			-0.163	0.100	1.790			-0.188	-0.066	1.632			-0.078	-0.097	1.486			0.022	-0.025	1.423			0.122	0.084	1.798			0.160	-0.143	1.799
-0.024	-0.169	1.757			-0.025	-0.113	1.801			-0.021	0.197	1.789			-0.027	0.377	1.771			-0.163	0.099	1.790			-0.188	-0.064	1.634			-0.079	-0.099	1.488			0.024	-0.026	1.424			0.122	0.084	1.797			0.160	-0.142	1.798
-0.024	-0.168	1.757			-0.025	-0.113	1.801			-0.021	0.197	1.789			-0.027	0.377	1.771			-0.163	0.099	1.790			-0.188	-0.063	1.635			-0.080	-0.101	1.490			0.026	-0.027	1.424			0.122	0.085	1.797			0.160	-0.141	1.798
-0.024	-0.168	1.756			-0.025	-0.113	1.801			-0.021	0.197	1.788			-0.027	0.377	1.771			-0.163	0.099	1.789			-0.188	-0.062	1.636			-0.081	-0.103	1.491			0.027	-0.028	1.424			0.122	0.085	1.797			0.160	-0.140	1.798
-0.024	-0.168	1.756			-0.025	-0.112	1.801			-0.021	0.197	1.788			-0.027	0.377	1.771			-0.163	0.099	1.789			-0.188	-0.061	1.636			-0.082	-0.104	1.493			0.029	-0.028	1.424			0.122	0.085	1.797			0.160	-0.139	1.797
-0.024	-0.168	1.756			-0.025	-0.112	1.800			-0.021	0.197	1.788			-0.027	0.377	1.770			-0.163	0.098	1.789			-0.187	-0.060	1.637			-0.083	-0.106	1.494			0.030	-0.029	1.425			0.122	0.085	1.797			0.160	-0.139	1.797
-0.024	-0.167	1.756			-0.025	-0.112	1.800			-0.021	0.197	1.788			-0.026	0.377	1.770			-0.163	0.098	1.789			-0.187	-0.059	1.638			-0.084	-0.107	1.496			0.031	-0.030	1.425			0.122	0.085	1.796			0.160	-0.138	1.797
-0.024	-0.167	1.756			-0.025	-0.112	1.800			-0.020	0.197	1.788			-0.026	0.377	1.770			-0.163	0.098	1.788			-0.187	-0.059	1.639			-0.084	-0.108	1.497			0.032	-0.030	1.425			0.122	0.085	1.796			0.160	-0.138	1.796
-0.024	-0.167	1.756			-0.025	-0.112	1.800			-0.020	0.197	1.788			-0.026	0.377	1.770			-0.163	0.098	1.788			-0.187	-0.058	1.639			-0.085	-0.109	1.498			0.033	-0.031	1.425			0.122	0.085	1.796			0.160	-0.138	1.796
-0.024	-0.167	1.755			-0.025	-0.111	1.800			-0.020	0.197	1.788			-0.026	0.377	1.770			-0.163	0.097	1.788			-0.187	-0.057	1.640			-0.085	-0.109	1.499			0.034	-0.031	1.425			0.122	0.085	1.796			0.160	-0.137	1.796
-0.023	-0.167	1.755			-0.024	-0.111	1.800			-0.020	0.196	1.787			-0.026	0.377	1.770			-0.163	0.097	1.787			-0.187	-0.057	1.641			-0.086	-0.109	1.499			0.035	-0.032	1.425			0.122	0.085	1.796			0.160	-0.136	1.796
-0.023	-0.166	1.755			-0.024	-0.111	1.800			-0.020	0.196	1.787			-0.026	0.377	1.770			-0.163	0.097	1.787			-0.187	-0.056	1.641			-0.086	-0.110	1.500			0.035	-0.033	1.425			0.122	0.085	1.795			0.160	-0.136	1.795
-0.023	-0.166	1.755			-0.024	-0.111	1.799			-0.020	0.196	1.787			-0.026	0.377	1.770			-0.163	0.097	1.787			-0.187	-0.056	1.642			-0.086	-0.109	1.500			0.036	-0.033	1.425			0.122	0.085	1.795			0.160	-0.135	1.795
-0.023	-0.166	1.755			-0.024	-0.111	1.799			-0.020	0.196	1.787			-0.026	0.377	1.770			-0.163	0.097	1.787			-0.187	-0.055	1.642			-0.086	-0.109	1.500			0.036	-0.034	1.425			0.122	0.085	1.795			0.160	-0.134	1.795
-0.023	-0.166	1.755			-0.024	-0.111	1.799			-0.020	0.196	1.787			-0.026	0.377	1.770			-0.163	0.096	1.786			-0.187	-0.055	1.643			-0.086	-0.109	1.500			0.037	-0.034	1.425			0.122	0.086	1.795			0.160	-0.134	1.795
-0.023	-0.166	1.755			-0.024	-0.111	1.799			-0.020	0.196	1.787			-0.025	0.377	1.769			-0.163	0.096	1.786			-0.187	-0.055	1.643			-0.086	-0.109	1.500			0.037	-0.035	1.425			0.122	0.086	1.795			0.160	-0.133	1.795
-0.023	-0.166	1.755			-0.024	-0.111	1.799			-0.019	0.196	1.787			-0.025	0.377	1.769			-0.162	0.096	1.786			-0.186	-0.054	1.643			-0.086	-0.108	1.499			0.038	-0.035	1.425			0.122	0.086	1.795			0.160	-0.133	1.794
-0.023	-0.166	1.754			-0.024	-0.110	1.799			-0.019	0.196	1.787			-0.025	0.377	1.769			-0.162	0.096	1.786			-0.186	-0.054	1.643			-0.085	-0.108	1.499			0.038	-0.035	1.425			0.122	0.086	1.795			0.160	-0.132	1.794
-0.023	-0.165	1.754			-0.024	-0.110	1.799			-0.019	0.196	1.786			-0.025	0.377	1.769			-0.162	0.096	1.785			-0.186	-0.054	1.644			-0.085	-0.107	1.499			0.038	-0.036	1.425			0.122	0.086	1.795			0.160	-0.131	1.794
-0.023	-0.165	1.754			-0.024	-0.110	1.799			-0.019	0.196	1.786			-0.025	0.377	1.769			-0.162	0.096	1.785			-0.186	-0.053	1.644			-0.085	-0.107	1.499			0.038	-0.036	1.425			0.122	0.086	1.794			0.160	-0.131	1.794
-0.023	-0.165	1.754			-0.024	-0.110	1.799			-0.019	0.196	1.786			-0.025	0.377	1.769			-0.162	0.096	1.785			-0.186	-0.053	1.644			-0.085	-0.107	1.498			0.038	-0.037	1.425			0.122	0.086	1.794			0.160	-0.131	1.794
-0.023	-0.165	1.754			-0.023	-0.110	1.798			-0.019	0.196	1.786			-0.025	0.377	1.769			-0.162	0.096	1.785			-0.186	-0.053	1.644			-0.085	-0.106	1.498			0.038	-0.037	1.424			0.122	0.086	1.794			0.160	-0.130	1.794
-0.022	-0.165	1.754			-0.023	-0.110	1.798			-0.019	0.196	1.786			-0.025	0.377	1.769			-0.162	0.096	1.785			-0.186	-0.052	1.645			-0.085	-0.105	1.498			0.037	-0.038	1.424			0.122	0.086	1.794			0.160	-0.130	1.794
-0.022	-0.165	1.754			-0.023	-0.110	1.798			-0.019	0.196	1.786			-0.024	0.377	1.769			-0.162	0.096	1.784			-0.186	-0.052	1.645			-0.086	-0.105	1.497			0.036	-0.038	1.423			0.122	0.086	1.794			0.160	-0.131	1.794
-0.022	-0.165	1.754			-0.023	-0.110	1.798			-0.019	0.196	1.786			-0.024	0.377	1.769			-0.162	0.096	1.784			-0.187	-0.052	1.645			-0.086	-0.104	1.496			0.034	-0.039	1.422			0.122	0.086	1.794			0.160	-0.132	1.794
-0.022	-0.165	1.754			-0.023	-0.110	1.798			-0.019	0.196	1.786			-0.024	0.377	1.769			-0.162	0.096	1.784			-0.187	-0.052	1.645			-0.086	-0.103	1.494			0.031	-0.039	1.420			0.122	0.086	1.794			0.160	-0.133	1.794
-0.022	-0.165	1.753			-0.023	-0.110	1.798			-0.019	0.196	1.786			-0.024	0.377	1.768			-0.162	0.096	1.784			-0.189	-0.052	1.648			-0.086	-0.102	1.491			0.015	-0.046	1.422			0.122	0.086	1.794			0.160	-0.134	1.794
-0.022	-0.165	1.753			-0.023	-0.110	1.798			-0.019	0.196	1.786			-0.024	0.376	1.768			-0.162	0.095	1.784			-0.190	-0.052	1.648			-0.086	-0.101	1.487			0.013	-0.046	1.420			0.122	0.086	1.794			0.160	-0.135	1.794
-0.022	-0.165	1.753			-0.023	-0.110	1.798			-0.019	0.196	1.786			-0.024	0.376	1.768			-0.162	0.095	1.784			-0.191	-0.052	1.648			-0.090	-0.102	1.486			0.010	-0.043	1.416			0.122	0.086	1.794			0.160	-0.136	1.794
-0.022	-0.165	1.753			-0.023	-0.110	1.798			-0.019	0.196	1.786			-0.023	0.376	1.768			-0.162	0.095	1.783			-0.191	-0.052	1.648			-0.099	-0.104	1.485			0.008	-0.041	1.413			0.122	0.086	1.793			0.160	-0.137	1.794
-0.022	-0.165	1.753			-0.023	-0.110	1.798			-0.019	0.196	1.785			-0.023	0.376	1.768			-0.162	0.095	1.783			-0.192	-0.051	1.648			-0.105	-0.106	1.484			0.006	-0.041	1.411			0.122	0.086	1.793			0.160	-0.138	1.794
-0.022	-0.165	1.753			-0.023	-0.110	1.798			-0.019	0.195	1.785			-0.023	0.376	1.768			-0.161	0.095	1.783			-0.193	-0.051	1.649			-0.109	-0.107	1.484			0.004	-0.040	1.410			0.122	0.086	1.793			0.160	-0.139	1.794
-0.022	-0.165	1.753			-0.023	-0.110	1.797			-0.019	0.195	1.785			-0.023	0.376	1.768			-0.161	0.095	1.783			-0.194	-0.051	1.649			-0.112	-0.108	1.484			0.002	-0.040	1.408			0.122	0.086	1.793			0.160	-0.140	1.794
-0.022	-0.165	1.753			-0.023	-0.110	1.797			-0.019	0.195	1.785			-0.023	0.376	1.767			-0.161	0.095	1.783			-0.196	-0.051	1.651			-0.114	-0.108	1.484			0.001	-0.040	1.407			0.122	0.086	1.793			0.160	-0.141	1.794
-0.022	-0.165	1.753			-0.023	-0.110	1.797			-0.019	0.195	1.785			-0.022	0.375	1.767			-0.161	0.095	1.783			-0.197	-0.051	1.650			-0.115	-0.108	1.483			-0.000	-0.040	1.406			0.122	0.086	1.793			0.160	-0.142	1.794
-0.022	-0.165	1.753			-0.023	-0.110	1.797			-0.019	0.195	1.785			-0.022	0.375	1.767			-0.161	0.095	1.783			-0.197	-0.052	1.650			-0.117	-0.109	1.482			-0.001	-0.040	1.405			0.122	0.086	1.793			0.160	-0.143	1.794
-0.022	-0.165	1.752			-0.023	-0.110	1.797			-0.019	0.194	1.785			-0.022	0.375	1.767			-0.161	0.095	1.783			-0.198	-0.051	1.650			-0.118	-0.109	1.482			-0.002	-0.040	1.404			0.122	0.086	1.793			0.160	-0.144	1.794
-0.022	-0.165	1.752			-0.023	-0.110	1.797			-0.019	0.194	1.785			-0.022	0.375	1.767			-0.161	0.095	1.783			-0.199	-0.051	1.652			-0.120	-0.108	1.484			-0.003	-0.040	1.403			0.122	0.086	1.793			0.160	-0.144	1.794
-0.022	-0.165	1.752			-0.023	-0.110	1.797			-0.020	0.194	1.785			-0.022	0.375	1.767			-0.161	0.095	1.783			-0.200	-0.051	1.653			-0.115	-0.106	1.479			-0.004	-0.040	1.402			0.122	0.086	1.793			0.160	-0.145	1.794
-0.021	-0.165	1.752			-0.023	-0.110	1.797			-0.020	0.194	1.785			-0.022	0.375	1.766			-0.161	0.095	1.783			-0.200	-0.051	1.653			-0.089	-0.078	1.462			-0.006	-0.043	1.402			0.122	0.086	1.793			0.160	-0.145	1.794
-0.021	-0.165	1.752			-0.023	-0.110	1.797			-0.020	0.193	1.784			-0.021	0.375	1.766			-0.161	0.095	1.782			-0.201	-0.051	1.653			-0.079	-0.068	1.456			-0.007	-0.043	1.400			0.122	0.086	1.793			0.160	-0.146	1.795
-0.021	-0.165	1.752			-0.023	-0.111	1.797			-0.020	0.193	1.784			-0.021	0.375	1.766			-0.161	0.095	1.782			-0.201	-0.051	1.653			-0.074	-0.062	1.452			-0.008	-0.044	1.398			0.122	0.086	1.793			0.160	-0.146	1.795
-0.021	-0.165	1.752			-0.023	-0.111	1.797			-0.021	0.193	1.784			-0.021	0.375	1.766			-0.161	0.095	1.782			-0.202	-0.051	1.653			-0.070	-0.058	1.449			-0.009	-0.044	1.396			0.122	0.086	1.792			0.160	-0.147	1.795
-0.021	-0.165	1.752			-0.023	-0.111	1.797			-0.021	0.193	1.784			-0.021	0.375	1.766			-0.161	0.095	1.782			-0.202	-0.050	1.653			-0.067	-0.055	1.447			-0.009	-0.044	1.394			0.122	0.086	1.792			0.160	-0.148	1.795
-0.021	-0.166	1.752			-0.023	-0.111	1.796			-0.022	0.192	1.784			-0.021	0.375	1.766			-0.161	0.095	1.782			-0.202	-0.050	1.653			-0.065	-0.052	1.445			-0.011	-0.045	1.394			0.122	0.086	1.792			0.160	-0.148	1.795
-0.021	-0.166	1.752			-0.023	-0.111	1.796			-0.022	0.192	1.784			-0.021	0.375	1.766			-0.161	0.095	1.782			-0.203	-0.050	1.653			-0.064	-0.050	1.443			-0.013	-0.046	1.393			0.122	0.086	1.792			0.160	-0.149	1.795
-0.021	-0.166	1.752			-0.023	-0.111	1.796			-0.022	0.192	1.784			-0.021	0.374	1.765			-0.161	0.095	1.782			-0.203	-0.050	1.653			-0.063	-0.048	1.441			-0.015	-0.046	1.391			0.122	0.086	1.792			0.160	-0.149	1.795
-0.021	-0.166	1.752			-0.023	-0.111	1.796			-0.023	0.192	1.784			-0.021	0.374	1.765			-0.161	0.095	1.782			-0.204	-0.050	1.652			-0.063	-0.047	1.439			-0.018	-0.047	1.390			0.122	0.086	1.792			0.160	-0.149	1.795
-0.021	-0.166	1.752			-0.023	-0.111	1.796			-0.023	0.192	1.783			-0.021	0.374	1.765			-0.161	0.095	1.782			-0.207	-0.049	1.654			-0.068	-0.048	1.439			-0.023	-0.048	1.388			0.122	0.086	1.792			0.160	-0.150	1.795
-0.021	-0.166	1.751			-0.023	-0.111	1.796			-0.023	0.191	1.783			-0.021	0.374	1.765			-0.161	0.095	1.782			-0.209	-0.049	1.655			-0.073	-0.050	1.438			-0.030	-0.050	1.385			0.122	0.086	1.792			0.160	-0.150	1.795
-0.022	-0.166	1.751			-0.023	-0.111	1.796			-0.023	0.191	1.783			-0.021	0.374	1.765			-0.161	0.095	1.782			-0.211	-0.048	1.656			-0.078	-0.051	1.438			-0.039	-0.051	1.382			0.122	0.086	1.792			0.160	-0.150	1.795
-0.022	-0.166	1.751			-0.023	-0.112	1.796			-0.024	0.191	1.783			-0.021	0.374	1.764			-0.161	0.095	1.782			-0.213	-0.048	1.657			-0.084	-0.053	1.437			-0.050	-0.053	1.378			0.122	0.086	1.792			0.160	-0.151	1.795
-0.022	-0.166	1.751			-0.023	-0.112	1.796			-0.024	0.191	1.783			-0.021	0.374	1.764			-0.161	0.095	1.782			-0.215	-0.047	1.658			-0.091	-0.054	1.436			-0.061	-0.054	1.375			0.122	0.086	1.792			0.160	-0.151	1.795
-0.022	-0.166	1.751			-0.023	-0.112	1.796			-0.024	0.191	1.783			-0.021	0.374	1.764			-0.161	0.095	1.782			-0.217	-0.047	1.659			-0.097	-0.055	1.434			-0.072	-0.054	1.372			0.122	0.086	1.792			0.160	-0.151	1.795
-0.022	-0.167	1.751			-0.023	-0.112	1.796			-0.024	0.191	1.783			-0.021	0.374	1.764			-0.162	0.095	1.782			-0.213	-0.052	1.620			-0.102	-0.059	1.412			-0.084	-0.055	1.369			0.122	0.086	1.792			0.160	-0.151	1.795
-0.022	-0.167	1.751			-0.023	-0.112	1.796			-0.024	0.191	1.783			-0.021	0.374	1.763			-0.162	0.095	1.782			-0.214	-0.054	1.609			-0.110	-0.062	1.398			-0.099	-0.055	1.367			0.122	0.086	1.792			0.160	-0.152	1.795
-0.022	-0.167	1.751			-0.023	-0.112	1.795			-0.024	0.191	1.783			-0.020	0.373	1.763			-0.162	0.095	1.782			-0.215	-0.055	1.605			-0.121	-0.066	1.388			-0.115	-0.056	1.364			0.122	0.085	1.791			0.160	-0.152	1.795
-0.022	-0.167	1.751			-0.023	-0.113	1.795			-0.024	0.191	1.783			-0.020	0.373	1.763			-0.162	0.095	1.782			-0.216	-0.056	1.602			-0.132	-0.069	1.381			-0.131	-0.056	1.363			0.122	0.085	1.791			0.160	-0.152	1.795
-0.022	-0.168	1.750			-0.023	-0.113	1.795			-0.024	0.191	1.783			-0.020	0.373	1.763			-0.162	0.095	1.782			-0.217	-0.057	1.599			-0.149	-0.072	1.376			-0.155	-0.058	1.362			0.122	0.085	1.791			0.160	-0.152	1.795
-0.022	-0.168	1.750			-0.023	-0.113	1.795			-0.024	0.191	1.783			-0.020	0.373	1.763			-0.162	0.095	1.782			-0.218	-0.058	1.597			-0.165	-0.075	1.372			-0.174	-0.060	1.363			0.122	0.085	1.791			0.160	-0.152	1.795
-0.022	-0.169	1.750			-0.023	-0.113	1.795			-0.024	0.191	1.782			-0.020	0.373	1.763			-0.162	0.095	1.782			-0.219	-0.059	1.595			-0.182	-0.078	1.370			-0.192	-0.061	1.363			0.122	0.085	1.791			0.160	-0.153	1.795
-0.022	-0.169	1.750			-0.023	-0.113	1.795			-0.024	0.191	1.782			-0.020	0.373	1.763			-0.162	0.095	1.782			-0.238	-0.056	1.651			-0.214	-0.078	1.410			-0.207	-0.062	1.364			0.122	0.085	1.791			0.160	-0.153	1.795
-0.022	-0.169	1.750			-0.023	-0.114	1.795			-0.024	0.191	1.782			-0.020	0.373	1.762			-0.162	0.095	1.782			-0.241	-0.053	1.656			-0.224	-0.079	1.411			-0.221	-0.062	1.365			0.122	0.085	1.791			0.160	-0.153	1.795
-0.022	-0.170	1.750			-0.023	-0.114	1.794			-0.024	0.191	1.782			-0.020	0.373	1.762			-0.162	0.095	1.782			-0.250	-0.052	1.675			-0.241	-0.079	1.426			-0.235	-0.063	1.368			0.122	0.085	1.791			0.160	-0.153	1.795
-0.022	-0.170	1.749			-0.023	-0.114	1.794			-0.024	0.191	1.782			-0.020	0.373	1.762			-0.162	0.095	1.782			-0.255	-0.051	1.685			-0.254	-0.080	1.434			-0.250	-0.064	1.370			0.122	0.085	1.791			0.160	-0.153	1.795
-0.022	-0.170	1.749			-0.023	-0.114	1.794			-0.024	0.191	1.782			-0.020	0.373	1.762			-0.162	0.095	1.782			-0.258	-0.050	1.692			-0.265	-0.080	1.441			-0.264	-0.064	1.374			0.122	0.085	1.791			0.160	-0.153	1.795
-0.022	-0.171	1.749			-0.023	-0.115	1.794			-0.024	0.191	1.782			-0.020	0.373	1.762			-0.162	0.094	1.782			-0.262	-0.049	1.696			-0.275	-0.080	1.443			-0.279	-0.065	1.377			0.122	0.084	1.791			0.160	-0.153	1.795
-0.022	-0.171	1.749			-0.023	-0.115	1.794			-0.024	0.191	1.782			-0.020	0.373	1.762			-0.162	0.094	1.782			-0.265	-0.047	1.700			-0.286	-0.080	1.448			-0.296	-0.065	1.381			0.122	0.084	1.791			0.160	-0.153	1.795
-0.022	-0.171	1.749			-0.023	-0.115	1.794			-0.023	0.191	1.782			-0.020	0.373	1.762			-0.162	0.094	1.782			-0.268	-0.046	1.704			-0.297	-0.080	1.452			-0.312	-0.065	1.385			0.122	0.084	1.790			0.160	-0.154	1.795
-0.022	-0.171	1.749			-0.023	-0.115	1.794			-0.023	0.191	1.781			-0.021	0.373	1.762			-0.162	0.094	1.782			-0.270	-0.045	1.708			-0.308	-0.080	1.456			-0.327	-0.065	1.388			0.122	0.084	1.790			0.160	-0.154	1.795
-0.022	-0.172	1.748			-0.023	-0.115	1.793			-0.023	0.191	1.781			-0.021	0.373	1.762			-0.162	0.094	1.783			-0.272	-0.045	1.710			-0.317	-0.079	1.460			-0.341	-0.065	1.391			0.122	0.084	1.790			0.160	-0.154	1.795
-0.022	-0.172	1.748			-0.023	-0.116	1.793			-0.023	0.191	1.781			-0.021	0.373	1.762			-0.162	0.094	1.783			-0.274	-0.044	1.713			-0.327	-0.079	1.463			-0.357	-0.064	1.394			0.122	0.084	1.790			0.160	-0.154	1.795
-0.022	-0.172	1.748			-0.023	-0.116	1.793			-0.023	0.191	1.781			-0.021	0.373	1.762			-0.162	0.094	1.783			-0.276	-0.044	1.715			-0.336	-0.079	1.467			-0.370	-0.063	1.397			0.122	0.084	1.790			0.160	-0.154	1.795
-0.022	-0.172	1.748			-0.023	-0.116	1.793			-0.023	0.191	1.781			-0.021	0.373	1.762			-0.162	0.094	1.783			-0.278	-0.043	1.718			-0.342	-0.079	1.470			-0.384	-0.063	1.399			0.122	0.084	1.790			0.160	-0.153	1.795
[truncated: 2,127 more rows]
[truncated: 30 more columns]
